# Supplementary material for: Extensive rewiring of the EGFR network in colorectal cancer cells expressing transforming levels of KRASG13D
Source: Nat Commun. 2020 Jan 24;11:499. doi: 10.1038/s41467-019-14224-9 (PMC6981206; doi:10.1038/s41467-019-14224-9)
Supplement: Supplementary file 5 — Supplementary Data 1 [file 41467_2019_14224_MOESM5_ESM.xlsx]

## Sheet: PRIMES baits
Bait Gene Symbol	UniProt ID	Uniprot Name	Alternative Gene Symbols	UniProt Protein names	Biochemical Function	Biological Function
ABI1	Q8IZP0	ABI1_HUMAN	ABI1 SSH3BP1	Abl interactor 1 (Abelson interactor 1) (Abi-1) (Abl-binding protein 4) (AblBP4) (Eps8 SH3 domain-binding protein) (Eps8-binding protein) (Nap1-binding protein) (Nap1BP) (Spectrin SH3 domain-binding protein 1) (e3B1)	scaffold protein	cytoskeletal regulation
AKT1	P31749	AKT1_HUMAN	AKT1 PKB RAC	RAC-alpha serine/threonine-protein kinase (EC 2.7.11.1) (Protein kinase B) (PKB) (Protein kinase B alpha) (PKB alpha) (Proto-oncogene c-Akt) (RAC-PK-alpha)	kinase	signal transduction
ARAF	P10398	ARAF_HUMAN	ARAF ARAF1 PKS PKS2	Serine/threonine-protein kinase A-Raf (EC 2.7.11.1) (Proto-oncogene A-Raf) (Proto-oncogene A-Raf-1) (Proto-oncogene Pks)	kinase	ERK1/2 pathway component
AXL	P30530	UFO_HUMAN	AXL UFO	Tyrosine-protein kinase receptor UFO (EC 2.7.10.1) (AXL oncogene)	kinase	signal transduction
BAD	Q92934	BAD_HUMAN	BAD BBC6 BCL2L8	Bcl2-associated agonist of cell death (BAD) (Bcl-2-binding component 6) (Bcl-2-like protein 8) (Bcl2-L-8) (Bcl-xL/Bcl-2-associated death promoter) (Bcl2 antagonist of cell death)	BCL2 inhibitor	apoptosis regulation
BLK	P51451	BLK_HUMAN	BLK	Tyrosine-protein kinase Blk (EC 2.7.10.2) (B lymphocyte kinase) (p55-Blk)	kinase	signal transduction
BMX	P51813	BMX_HUMAN	BMX	Cytoplasmic tyrosine-protein kinase BMX (EC 2.7.10.2) (Bone marrow tyrosine kinase gene in chromosome X protein) (Epithelial and endothelial tyrosine kinase) (ETK) (NTK38)	kinase	signal transduction
BRAF	P15056	BRAF_HUMAN	BRAF BRAF1 RAFB1	Serine/threonine-protein kinase B-raf (EC 2.7.11.1) (Proto-oncogene B-Raf) (p94) (v-Raf murine sarcoma viral oncogene homolog B1)	kinase	ERK1/2 pathway component
CAMK2A	Q9UQM7	KCC2A_HUMAN	CAMK2A CAMKA KIAA0968	Calcium/calmodulin-dependent protein kinase type II subunit alpha (CaM kinase II subunit alpha) (CaMK-II subunit alpha) (EC 2.7.11.17)	kinase	signal transduction
CASP9	P55211	CASP9_HUMAN	CASP9 MCH6	Caspase-9 (CASP-9) (EC 3.4.22.62) (Apoptotic protease Mch-6) (Apoptotic protease-activating factor 3) (APAF-3) (ICE-like apoptotic protease 6) (ICE-LAP6) [Cleaved into: Caspase-9 subunit p35; Caspase-9 subunit p10]	protease	apoptosis regulation
CAV1	Q03135	CAV1_HUMAN	CAV1 CAV	Caveolin-1	scaffold protein	caveolae component
CAV2	P51636	CAV2_HUMAN	CAV2	Caveolin-2	scaffold protein	caveolae component
CDC42	P60953	CDC42_HUMAN	CDC42	Cell division control protein 42 homolog (G25K GTP-binding protein)	G-protein	signal transduction
CEACAM1	P13688	CEAM1_HUMAN	CEACAM1 BGP BGP1	Carcinoembryonic antigen-related cell adhesion molecule 1 (Biliary glycoprotein 1) (BGP-1) (CD antigen CD66a)	adhesion molecule	cell adhesion
CRK	P46108	CRK_HUMAN	CRK	Adapter molecule crk (Proto-oncogene c-Crk) (p38)	adaptor protein	tyrosine kinase signaling regulation
CSK	P41240	CSK_HUMAN	CSK	Tyrosine-protein kinase CSK (EC 2.7.10.2) (C-Src kinase) (Protein-tyrosine kinase CYL)	kinase	inhibits SRC family kinases
DOK2	O60496	DOK2_HUMAN	DOK2	Docking protein 2 (Downstream of tyrosine kinase 2) (p56(dok-2))	scaffold protein	tyrosine kinase signaling regulation
DUSP1	P28562	DUS1_HUMAN	DUSP1 CL100 MKP1 PTPN10 VH1	Dual specificity protein phosphatase 1 (EC 3.1.3.16) (EC 3.1.3.48) (Dual specificity protein phosphatase hVH1) (Mitogen-activated protein kinase phosphatase 1) (MAP kinase phosphatase 1) (MKP-1) (Protein-tyrosine phosphatase CL100)	phosphatase	ERK1/2 pathway component
DUSP4	Q13115	DUS4_HUMAN	DUSP4 MKP2 VH2	Dual specificity protein phosphatase 4 (EC 3.1.3.16) (EC 3.1.3.48) (Dual specificity protein phosphatase hVH2) (Mitogen-activated protein kinase phosphatase 2) (MAP kinase phosphatase 2) (MKP-2)	phosphatase	ERK1/2 & JNK pathway component
DUSP6	Q16828	DUS6_HUMAN	DUSP6 MKP3 PYST1	Dual specificity protein phosphatase 6 (EC 3.1.3.16) (EC 3.1.3.48) (Dual specificity protein phosphatase PYST1) (Mitogen-activated protein kinase phosphatase 3) (MAP kinase phosphatase 3) (MKP-3)	phosphatase	ERK1/2 & p38 MAPK pathway component
EGFR	P00533	EGFR_HUMAN	EGFR ERBB ERBB1 HER1	Epidermal growth factor receptor (EC 2.7.10.1) (Proto-oncogene c-ErbB-1) (Receptor tyrosine-protein kinase erbB-1)	kinase	signal transduction
ELK1	P19419	ELK1_HUMAN	ELK1	ETS domain-containing protein Elk-1	transcription factor	transcription factor regulated by ERK
ELK4	P28324	ELK4_HUMAN	ELK4 SAP1	ETS domain-containing protein Elk-4 (Serum response factor accessory protein 1) (SAP-1) (SRF accessory protein 1)	transcription factor	transcription factor regulated by ERK and JNK
FGFR1	P11362	FGFR1_HUMAN	FGFR1 BFGFR CEK FGFBR FLG FLT2 HBGFR	Fibroblast growth factor receptor 1 (FGFR-1) (EC 2.7.10.1) (Basic fibroblast growth factor receptor 1) (BFGFR) (bFGF-R-1) (Fms-like tyrosine kinase 2) (FLT-2) (N-sam) (Proto-oncogene c-Fgr) (CD antigen CD331)	kinase	signal transduction
FGR	P09769	FGR_HUMAN	FGR SRC2	Tyrosine-protein kinase Fgr (EC 2.7.10.2) (Gardner-Rasheed feline sarcoma viral (v-fgr) oncogene homolog) (Proto-oncogene c-Fgr) (p55-Fgr) (p58-Fgr) (p58c-Fgr)	kinase	signal transduction
FYN	P06241	FYN_HUMAN	FYN	Tyrosine-protein kinase Fyn (EC 2.7.10.2) (Proto-oncogene Syn) (Proto-oncogene c-Fyn) (Src-like kinase) (SLK) (p59-Fyn)	kinase	signal transduction
GAB1	Q13480	GAB1_HUMAN	GAB1	GRB2-associated-binding protein 1 (GRB2-associated binder 1) (Growth factor receptor bound protein 2-associated protein 1)	scaffold protein	signal transduction
GAB2	Q9UQC2	GAB2_HUMAN	GAB2 KIAA0571	GRB2-associated-binding protein 2 (GRB2-associated binder 2) (Growth factor receptor bound protein 2-associated protein 2) (pp100)	scaffold protein	signal transduction
GRB10	Q13322	GRB10_HUMAN	GRB10 GRBIR KIAA0207	Growth factor receptor-bound protein 10 (GRB10 adapter protein) (Insulin receptor-binding protein Grb-IR)	adaptor protein	tyrosine kinase signaling regulation
GRB2	P62993	GRB2_HUMAN	GRB2 ASH	Growth factor receptor-bound protein 2 (Adapter protein GRB2) (Protein Ash) (SH2/SH3 adapter GRB2)	adaptor protein	RAS protein regulation
GRB7	Q14451	GRB7_HUMAN	GRB7	Growth factor receptor-bound protein 7 (B47) (Epidermal growth factor receptor GRB-7) (GRB7 adapter protein)	adaptor protein	receptor tyrosine kinase signaling regulation
HCK	P08631	HCK_HUMAN	HCK	Tyrosine-protein kinase HCK (EC 2.7.10.2) (Hematopoietic cell kinase) (Hemopoietic cell kinase) (p59-HCK/p60-HCK) (p59Hck) (p61Hck)	kinase	signal transduction
HDAC1	Q13547	HDAC1_HUMAN	HDAC1 RPD3L1	Histone deacetylase 1 (HD1) (EC 3.5.1.98)	deacetylase	epigenetic regulator
KLF11	O14901	KLF11_HUMAN	KLF11 FKLF TIEG2	Krueppel-like factor 11 (Transforming growth factor-beta-inducible early growth response protein 2) (TGFB-inducible early growth response protein 2) (TIEG-2)	transcription factor	transcription factor regulating SP1 sites
LCK	P06239	LCK_HUMAN	LCK	Tyrosine-protein kinase Lck (EC 2.7.10.2) (Leukocyte C-terminal Src kinase) (LSK) (Lymphocyte cell-specific protein-tyrosine kinase) (Protein YT16) (Proto-oncogene Lck) (T cell-specific protein-tyrosine kinase) (p56-LCK)	kinase	signal transduction
LYN	P07948	LYN_HUMAN	LYN JTK8	Tyrosine-protein kinase Lyn (EC 2.7.10.2) (Lck/Yes-related novel protein tyrosine kinase) (V-yes-1 Yamaguchi sarcoma viral related oncogene homolog) (p53Lyn) (p56Lyn)	kinase	signal transduction
MAP2K1	Q02750	MP2K1_HUMAN	MAP2K1 MEK1 PRKMK1	Dual specificity mitogen-activated protein kinase kinase 1 (MAP kinase kinase 1) (MAPKK 1) (MKK1) (EC 2.7.12.2) (ERK activator kinase 1) (MAPK/ERK kinase 1) (MEK 1)	kinase	ERK1/2 pathway component
MAP2K2	P36507	MP2K2_HUMAN	MAP2K2 MEK2 MKK2 PRKMK2	Dual specificity mitogen-activated protein kinase kinase 2 (MAP kinase kinase 2) (MAPKK 2) (EC 2.7.12.2) (ERK activator kinase 2) (MAPK/ERK kinase 2) (MEK 2)	kinase	ERK1/2 pathway component
MAP2K3	P46734	MP2K3_HUMAN	MAP2K3 MEK3 MKK3 PRKMK3 SKK2	Dual specificity mitogen-activated protein kinase kinase 3 (MAP kinase kinase 3) (MAPKK 3) (EC 2.7.12.2) (MAPK/ERK kinase 3) (MEK 3) (Stress-activated protein kinase kinase 2) (SAPK kinase 2) (SAPKK-2) (SAPKK2)	kinase	p38 MAPK pathway component
MAP2K5	Q13163	MP2K5_HUMAN	MAP2K5 MEK5 MKK5 PRKMK5	Dual specificity mitogen-activated protein kinase kinase 5 (MAP kinase kinase 5) (MAPKK 5) (EC 2.7.12.2) (MAPK/ERK kinase 5) (MEK 5)	kinase	ERK5 pathway component
MAP3K14	Q99558	M3K14_HUMAN	MAP3K14 NIK	Mitogen-activated protein kinase kinase kinase 14 (EC 2.7.11.25) (NF-kappa-beta-inducing kinase) (HsNIK) (Serine/threonine-protein kinase NIK)	kinase	NF-Kappa-Beta pathway component
MAP3K7	O43318	M3K7_HUMAN	MAP3K7 TAK1	Mitogen-activated protein kinase kinase kinase 7 (EC 2.7.11.25) (Transforming growth factor-beta-activated kinase 1) (TGF-beta-activated kinase 1)	kinase	JNK and p38 MAPK pathway component
MAP4K1	Q92918	M4K1_HUMAN	MAP4K1 HPK1	Mitogen-activated protein kinase kinase kinase kinase 1 (EC 2.7.11.1) (Hematopoietic progenitor kinase) (MAPK/ERK kinase kinase kinase 1) (MEK kinase kinase 1) (MEKKK 1)	kinase	JNK pathway component
MAPK1	P28482	MK01_HUMAN	MAPK1 ERK2 PRKM1 PRKM2	Mitogen-activated protein kinase 1 (MAP kinase 1) (MAPK 1) (EC 2.7.11.24) (ERT1) (Extracellular signal-regulated kinase 2) (ERK-2) (MAP kinase isoform p42) (p42-MAPK) (Mitogen-activated protein kinase 2) (MAP kinase 2) (MAPK 2)	kinase	ERK1/2 pathway component
MAPK14	Q16539	MK14_HUMAN	MAPK14 CSBP CSBP1 CSBP2 CSPB1 MXI2 SAPK2A	Mitogen-activated protein kinase 14 (MAP kinase 14) (MAPK 14) (EC 2.7.11.24) (Cytokine suppressive anti-inflammatory drug-binding protein) (CSAID-binding protein) (CSBP) (MAP kinase MXI2) (MAX-interacting protein 2) (Mitogen-activated protein kinase p38 alpha) (MAP kinase p38 alpha) (Stress-activated protein kinase 2a) (SAPK2a)	kinase	p38 MAPK pathway component
MAPK3	P27361	MK03_HUMAN	MAPK3 ERK1 PRKM3	Mitogen-activated protein kinase 3 (MAP kinase 3) (MAPK 3) (EC 2.7.11.24) (ERT2) (Extracellular signal-regulated kinase 1) (ERK-1) (Insulin-stimulated MAP2 kinase) (MAP kinase isoform p44) (p44-MAPK) (Microtubule-associated protein 2 kinase) (p44-ERK1)	kinase	ERK1/2 pathway component
MAPK7	Q13164	MK07_HUMAN	MAPK7 BMK1 ERK5 PRKM7	Mitogen-activated protein kinase 7 (MAP kinase 7) (MAPK 7) (EC 2.7.11.24) (Big MAP kinase 1) (BMK-1) (Extracellular signal-regulated kinase 5) (ERK-5)	kinase	ERK5 pathway component
MAPK8	P45983	MK08_HUMAN	MAPK8 JNK1 PRKM8 SAPK1 SAPK1C	Mitogen-activated protein kinase 8 (MAP kinase 8) (MAPK 8) (EC 2.7.11.24) (JNK-46) (Stress-activated protein kinase 1c) (SAPK1c) (Stress-activated protein kinase JNK1) (c-Jun N-terminal kinase 1)	kinase	JNK pathway component
MTA2	O94776	MTA2_HUMAN	MTA2 MTA1L1 PID	Metastasis-associated protein MTA2 (Metastasis-associated 1-like 1) (MTA1-L1 protein) (p53 target protein in deacetylase complex)	deacetylase	epigenetic regulator
MYLK2	Q9H1R3	MYLK2_HUMAN	MYLK2	Myosin light chain kinase 2, skeletal/cardiac muscle (MLCK2) (EC 2.7.11.18)	kinase	cytoskeletal regulation
NCK1	P16333	NCK1_HUMAN	NCK1 NCK	Cytoplasmic protein NCK1 (NCK adaptor protein 1) (Nck-1) (SH2/SH3 adaptor protein NCK-alpha)	adaptor protein	signal transduction
NME1	P15531	NDKA_HUMAN	NME1 NDPKA NM23	Nucleoside diphosphate kinase A (NDK A) (NDP kinase A) (EC 2.7.4.6) (Granzyme A-activated DNase) (GAAD) (Metastasis inhibition factor nm23) (NM23-H1) (Tumor metastatic process-associated protein)	kinase	signal transduction
NME1-NME2	Q32Q12	Q32Q12_HUMAN	NME1-NME2 hCG_2001850	Nucleoside diphosphate kinase (EC 2.7.4.6)	kinase	signal transduction
PAK1	Q13153	PAK1_HUMAN	PAK1	Serine/threonine-protein kinase PAK 1 (EC 2.7.11.1) (Alpha-PAK) (p21-activated kinase 1) (PAK-1) (p65-PAK)	kinase	cytoskeletal regulation
PDPK1	O15530	PDPK1_HUMAN	PDPK1 PDK1	3-phosphoinositide-dependent protein kinase 1 (hPDK1) (EC 2.7.11.1)	kinase	regulator of AGC kinases
PEBP1	P30086	PEBP1_HUMAN	PEBP1 PBP PEBP	Phosphatidylethanolamine-binding protein 1 (PEBP-1) (HCNPpp) (Neuropolypeptide h3) (Prostatic-binding protein) (Raf kinase inhibitor protein) (RKIP) [Cleaved into: Hippocampal cholinergic neurostimulating peptide (HCNP)]	adaptor protein	signal transduction inhibitor
PRKAR1A	P10644	KAP0_HUMAN	PRKAR1A PKR1 PRKAR1 TSE1	cAMP-dependent protein kinase type I-alpha regulatory subunit (Tissue-specific extinguisher 1) (TSE1) [Cleaved into: cAMP-dependent protein kinase type I-alpha regulatory subunit, N-terminally processed]	kinase	cyclic AMP signaling
PRKCA	P17252	KPCA_HUMAN	PRKCA PKCA PRKACA	Protein kinase C alpha type (PKC-A) (PKC-alpha) (EC 2.7.11.13)	kinase	signal transduction
PRKCB	P05771	KPCB_HUMAN	PRKCB PKCB PRKCB1	Protein kinase C beta type (PKC-B) (PKC-beta) (EC 2.7.11.13)	kinase	signal transduction
PRKCE	Q02156	KPCE_HUMAN	PRKCE PKCE	Protein kinase C epsilon type (EC 2.7.11.13) (nPKC-epsilon)	kinase	signal transduction
PRKCG	P05129	KPCG_HUMAN	PRKCG PKCG	Protein kinase C gamma type (PKC-gamma) (EC 2.7.11.13)	kinase	signal transduction
PRKCI	P41743	KPCI_HUMAN	PRKCI DXS1179E	Protein kinase C iota type (EC 2.7.11.13) (Atypical protein kinase C-lambda/iota) (PRKC-lambda/iota) (aPKC-lambda/iota) (nPKC-iota)	kinase	signal transduction
PRKCZ	Q05513	KPCZ_HUMAN	PRKCZ PKC2	Protein kinase C zeta type (EC 2.7.11.13) (nPKC-zeta)	kinase	signal transduction
PRKD1	Q15139	KPCD1_HUMAN	PRKD1 PKD PKD1 PRKCM	Serine/threonine-protein kinase D1 (EC 2.7.11.13) (Protein kinase C mu type) (Protein kinase D) (nPKC-D1) (nPKC-mu)	kinase	signal transduction
PTK6	Q13882	PTK6_HUMAN	PTK6 BRK	Protein-tyrosine kinase 6 (EC 2.7.10.2) (Breast tumor kinase) (Tyrosine-protein kinase BRK)	kinase	signal transduction
PTPN12	Q05209	PTN12_HUMAN	PTPN12	Tyrosine-protein phosphatase non-receptor type 12 (EC 3.1.3.48) (PTP-PEST) (Protein-tyrosine phosphatase G1) (PTPG1)	phosphatase	signal transduction
PTPN6	P29350	PTN6_HUMAN	PTPN6 HCP PTP1C	Tyrosine-protein phosphatase non-receptor type 6 (EC 3.1.3.48) (Hematopoietic cell protein-tyrosine phosphatase) (Protein-tyrosine phosphatase 1C) (PTP-1C) (Protein-tyrosine phosphatase SHP-1) (SH-PTP1)	phosphatase	signal transduction
PTPRR	Q15256	PTPRR_HUMAN	PTPRR ECPTP PTPRQ	Receptor-type tyrosine-protein phosphatase R (R-PTP-R) (EC 3.1.3.48) (Ch-1PTPase) (NC-PTPCOM1) (Protein-tyrosine phosphatase PCPTP1)	phosphatase	signal transduction
PXN	P49023	PAXI_HUMAN	PXN	Paxillin	scaffold protein	cytoskeletal regulation
RAB5A	P20339	RAB5A_HUMAN	RAB5A RAB5	Ras-related protein Rab-5A	G-protein	vesicle mediated transport
RAC1	P63000	RAC1_HUMAN	RAC1 TC25 MIG5	Ras-related C3 botulinum toxin substrate 1 (Cell migration-inducing gene 5 protein) (Ras-like protein TC25) (p21-Rac1)	G-protein	cytoskeletal regulation
RAF1	P04049	RAF1_HUMAN	RAF1 RAF	RAF proto-oncogene serine/threonine-protein kinase (EC 2.7.11.1) (Proto-oncogene c-RAF) (cRaf) (Raf-1)	kinase	ERK1/2 pathway component
RALB	P11234	RALB_HUMAN	RALB	Ras-related protein Ral-B	G-protein	signal transduction
RALBP1	Q15311	RBP1_HUMAN	RALBP1 RLIP1 RLIP76	RalA-binding protein 1 (RalBP1) (76 kDa Ral-interacting protein) (Dinitrophenyl S-glutathione ATPase) (DNP-SG ATPase) (Ral-interacting protein 1)	GTPase-activating protein	vesicle mediated transport
RASA1	P20936	RASA1_HUMAN	RASA1 GAP RASA	Ras GTPase-activating protein 1 (GAP) (GTPase-activating protein) (RasGAP) (Ras p21 protein activator) (p120GAP)	GTPase-activating protein	RAS protein regulation
RHOA	P61586	RHOA_HUMAN	RHOA ARH12 ARHA RHO12	Transforming protein RhoA (Rho cDNA clone 12) (h12)	G-protein	cytoskeletal regulation
RIN1	Q13671	RIN1_HUMAN	RIN1	Ras and Rab interactor 1 (Ras inhibitor JC99) (Ras interaction/interference protein 1)	G-protein	vesicle mediated transport
RIPK1	Q13546	RIPK1_HUMAN	RIPK1 RIP RIP1	Receptor-interacting serine/threonine-protein kinase 1 (EC 2.7.11.1) (Cell death protein RIP) (Receptor-interacting protein 1) (RIP-1) (Serine/threonine-protein kinase RIP)	kinase	apoptosis regulation
RPS6KA1	Q15418	KS6A1_HUMAN	RPS6KA1 MAPKAPK1A RSK1	Ribosomal protein S6 kinase alpha-1 (S6K-alpha-1) (EC 2.7.11.1) (90 kDa ribosomal protein S6 kinase 1) (p90-RSK 1) (p90RSK1) (p90S6K) (MAP kinase-activated protein kinase 1a) (MAPK-activated protein kinase 1a) (MAPKAP kinase 1a) (MAPKAPK-1a) (Ribosomal S6 kinase 1) (RSK-1)	kinase	signal transduction
RPS6KA2	Q15349	KS6A2_HUMAN	RPS6KA2 MAPKAPK1C RSK3	Ribosomal protein S6 kinase alpha-2 (S6K-alpha-2) (EC 2.7.11.1) (90 kDa ribosomal protein S6 kinase 2) (p90-RSK 2) (p90RSK2) (MAP kinase-activated protein kinase 1c) (MAPK-activated protein kinase 1c) (MAPKAP kinase 1c) (MAPKAPK-1c) (Ribosomal S6 kinase 3) (RSK-3) (pp90RSK3)	kinase	signal transduction
RPS6KA3	P51812	KS6A3_HUMAN	RPS6KA3 ISPK1 MAPKAPK1B RSK2	Ribosomal protein S6 kinase alpha-3 (S6K-alpha-3) (EC 2.7.11.1) (90 kDa ribosomal protein S6 kinase 3) (p90-RSK 3) (p90RSK3) (Insulin-stimulated protein kinase 1) (ISPK-1) (MAP kinase-activated protein kinase 1b) (MAPK-activated protein kinase 1b) (MAPKAP kinase 1b) (MAPKAPK-1b) (Ribosomal S6 kinase 2) (RSK-2) (pp90RSK2)	kinase	signal transduction
SH2D3C	Q8N5H7	SH2D3_HUMAN	SH2D3C NSP3 UNQ272/PRO309/PRO34088	SH2 domain-containing protein 3C (Novel SH2-containing protein 3) (SH2 domain-containing Eph receptor-binding protein 1) (SHEP1)	guanine nucleotide exchange factor	cytoskeletal regulation
SH3BGRL	O75368	SH3L1_HUMAN	SH3BGRL	SH3 domain-binding glutamic acid-rich-like protein	adaptor protein	signal transduction
SH3GL3	Q99963	SH3G3_HUMAN	SH3GL3 CNSA3 SH3D2C	Endophilin-A3 (EEN-B2) (Endophilin-3) (SH3 domain protein 2C) (SH3 domain-containing GRB2-like protein 3)	scaffold protein	vesicle mediated transport
SH3KBP1	Q96B97	SH3K1_HUMAN	SH3KBP1 CIN85	SH3 domain-containing kinase-binding protein 1 (CD2-binding protein 3) (CD2BP3) (Cbl-interacting protein of 85 kDa) (Human Src family kinase-binding protein 1) (HSB-1)	adaptor protein	signal transduction
SHC1	P29353	SHC1_HUMAN	SHC1 SHC SHCA	SHC-transforming protein 1 (SHC-transforming protein 3) (SHC-transforming protein A) (Src homology 2 domain-containing-transforming protein C1) (SH2 domain protein C1)	adaptor protein	RAS protein regulation
SHOC2	Q9UQ13	SHOC2_HUMAN	SHOC2 KIAA0862	Leucine-rich repeat protein SHOC-2 (Protein soc-2 homolog) (Protein sur-8 homolog)	scaffold protein	RAS signaling
SNCA	P37840	SYUA_HUMAN	SNCA NACP PARK1	Alpha-synuclein (Non-A beta component of AD amyloid) (Non-A4 component of amyloid precursor) (NACP)	adaptor protein	signal transduction
SOCS1	O15524	SOCS1_HUMAN	SOCS1 SSI1 TIP3	Suppressor of cytokine signaling 1 (SOCS-1) (JAK-binding protein) (JAB) (STAT-induced STAT inhibitor 1) (SSI-1) (Tec-interacting protein 3) (TIP-3)	adaptor protein	signal transduction inhibitor
SRC	P12931	SRC_HUMAN	SRC SRC1	Proto-oncogene tyrosine-protein kinase Src (EC 2.7.10.2) (Proto-oncogene c-Src) (pp60c-src) (p60-Src)	kinase	signal transduction
SYK	P43405	KSYK_HUMAN	SYK	Tyrosine-protein kinase SYK (EC 2.7.10.2) (Spleen tyrosine kinase) (p72-Syk)	kinase	signal transduction
TNK2	Q07912	ACK1_HUMAN	TNK2 ACK1	Activated CDC42 kinase 1 (ACK-1) (EC 2.7.10.2) (EC 2.7.11.1) (Tyrosine kinase non-receptor protein 2)	kinase	signal transduction
VAV1	P15498	VAV_HUMAN	VAV1 VAV	Proto-oncogene vav	guanine nucleotide exchange factor	cytoskeletal regulation
YES1	P07947	YES_HUMAN	YES1 YES	Tyrosine-protein kinase Yes (EC 2.7.10.2) (Proto-oncogene c-Yes) (p61-Yes)	kinase	signal transduction
YWHAE	P62258	1433E_HUMAN	YWHAE	14-3-3 protein epsilon (14-3-3E)	adaptor protein	signal transduction
