# Supplementary material for: Extensive rewiring of the EGFR network in colorectal cancer cells expressing transforming levels of KRASG13D
Source: Nat Commun. 2020 Jan 24;11:499. doi: 10.1038/s41467-019-14224-9 (PMC6981206; doi:10.1038/s41467-019-14224-9)
Supplement: Supplementary file 6 — Supplementary Data 2 [file 41467_2019_14224_MOESM6_ESM.xlsx]

## Sheet: mtKRAS_Hi interactions
Bait-prey interactions detected in EGFRNetmtKRAS-Hi compared to empty vector controls (P ≤ 0.05 and Significance A ≤ 0.05)
Network	Bait	Prey	Bait_UniProt	Prey_UniProt	Interaction	SILAC Ratio (Prey abundance in EGFRNetmtKRAS-Hi AP/Prey abundance in EV control AP)	Log2 (SILAC ratio)	t-test P value	Significance A	Is significantly rewired (relative to EGFRNetmtKRAS-Lo)?	Is interaction in Bioplex 2.0 (Huttlin et al., 2017)?	Is interaction in Rolland et al., 2014?	Is interaction in IID (Kotlyar et al. 2016)?	Is interaction in Hein et al., 2015?
EGFRNetmtKRAS-Hi	ABI1	IVNS1ABP	Q8IZP0	Q9Y6Y0	ABI1_IVNS1ABP	2.1067	1.07498	6.4618e-06	4.59786e-05	Yes	No	No	No	No
EGFRNetmtKRAS-Hi	ABI1	WASF2	Q8IZP0	Q9Y6W5	ABI1_WASF2	3.45925	1.79046	0.000260953	3.22596e-11	No	No	No	Yes	No
EGFRNetmtKRAS-Hi	ABI1	NCKAP1	Q8IZP0	Q9Y2A7	ABI1_NCKAP1	6.68479	2.74088	3.83892e-08	6.49094e-24	No	No	No	Yes	No
EGFRNetmtKRAS-Hi	ABI1	CORO1C	Q8IZP0	Q9ULV4	ABI1_CORO1C	1.62214	0.697897	0.00489366	0.00571965	Yes	No	No	No	No
EGFRNetmtKRAS-Hi	ABI1	BCLAF1	Q8IZP0	Q9NYF8	ABI1_BCLAF1	1.48543	0.570885	0.0495374	0.0195313	No	No	No	No	No
EGFRNetmtKRAS-Hi	ABI1	CYFIP2	Q8IZP0	Q96F07	ABI1_CYFIP2	2.98827	1.57931	0.0221965	4.22851e-09	No	No	No	Yes	No
EGFRNetmtKRAS-Hi	ABI1	ABI1	Q8IZP0	Q8IZP0	ABI1_ABI1	10.1699	3.34624	3.07929e-08	1.0193e-34	No	No	No	Yes	No
EGFRNetmtKRAS-Hi	ABI1	CYFIP1	Q8IZP0	Q7L576	ABI1_CYFIP1	5.65632	2.49986	2.32938e-06	3.34342e-20	No	No	No	Yes	No
EGFRNetmtKRAS-Hi	ABI1	NHSL1	Q8IZP0	Q5SYE7	ABI1_NHSL1	3.20931	1.68226	0.0126824	4.2213e-10	No	No	No	Yes	No
EGFRNetmtKRAS-Hi	ABI1	PDCD4	Q8IZP0	Q53EL6	ABI1_PDCD4	1.41193	0.497665	0.00917892	0.036311	Yes	No	No	No	No
EGFRNetmtKRAS-Hi	ABI1	PRPSAP1	Q8IZP0	Q14558	ABI1_PRPSAP1	2.22237	1.1521	3.32712e-05	1.37342e-05	Yes	No	No	No	No
EGFRNetmtKRAS-Hi	ABI1	AKAP12	Q8IZP0	Q02952	ABI1_AKAP12	1.46226	0.5482	0.026143	0.0238297	Yes	No	No	No	No
EGFRNetmtKRAS-Hi	ABI1	SLC25A3	Q8IZP0	Q00325	ABI1_SLC25A3	1.48778	0.573162	0.00741375	0.0191387	No	No	No	No	No
EGFRNetmtKRAS-Hi	ABI1	TUBB4B	Q8IZP0	P68371	ABI1_TUBB4B	1.43744	0.523507	0.019199	0.0293857	No	No	No	No	No
EGFRNetmtKRAS-Hi	ABI1	TUBA1B	Q8IZP0	P68363	ABI1_TUBA1B	1.4397	0.525764	0.0282751	0.0288366	No	No	No	No	No
EGFRNetmtKRAS-Hi	ABI1	TRA2B	Q8IZP0	P62995	ABI1_TRA2B	1.52194	0.605914	0.0139015	0.0141934	No	No	No	No	No
EGFRNetmtKRAS-Hi	ABI1	PRPS1	Q8IZP0	P60891	ABI1_PRPS1	2.30072	1.20208	0.000160827	6.02554e-06	Yes	No	No	No	No
EGFRNetmtKRAS-Hi	ABI1	CMPK1	Q8IZP0	P30085	ABI1_CMPK1	1.56764	0.648596	0.0396572	0.00942938	No	No	No	No	No
EGFRNetmtKRAS-Hi	ABI1	PRPS2	Q8IZP0	P11908	ABI1_PRPS2	2.4086	1.2682	0.000149853	1.92847e-06	Yes	No	No	No	No
EGFRNetmtKRAS-Hi	ABI1	TUBB	Q8IZP0	P07437	ABI1_TUBB	1.47262	0.558384	0.00990978	0.0218104	No	No	No	No	No
EGFRNetmtKRAS-Hi	ABI1	SLC25A5	Q8IZP0	P05141	ABI1_SLC25A5	1.44267	0.528742	0.000155633	0.0281256	No	No	No	No	No
EGFRNetmtKRAS-Hi	ABI1	PRPSAP2	Q8IZP0	O60256	ABI1_PRPSAP2	2.38765	1.25559	3.91978e-06	2.40672e-06	Yes	No	No	No	No
EGFRNetmtKRAS-Hi	ABI1	MYO1C	Q8IZP0	O00159	ABI1_MYO1C	1.49176	0.577014	0.0335182	0.0184898	Yes	No	No	No	No
EGFRNetmtKRAS-Hi	AKT1	CDC37	P31749	Q16543	AKT1_CDC37	4.41157	2.14129	3.36482e-08	1.98736e-12	No	No	No	Yes	No
EGFRNetmtKRAS-Hi	AKT1	RCN2	P31749	Q14257	AKT1_RCN2	1.46715	0.553012	0.00265295	0.0375182	No	No	No	No	No
EGFRNetmtKRAS-Hi	AKT1	SLC25A3	P31749	Q00325	AKT1_SLC25A3	1.59718	0.675526	0.00432902	0.0146995	No	No	No	No	No
EGFRNetmtKRAS-Hi	AKT1	UBA52	P31749	P62987	AKT1_UBA52	1.84922	0.886918	0.00637119	0.00208783	No	No	No	Yes	No
EGFRNetmtKRAS-Hi	AKT1	UBB	P31749	P0CG47	AKT1_UBB	1.84922	0.886918	0.00637119	0.00208783	No	No	No	No	No
EGFRNetmtKRAS-Hi	AKT1	UBC	P31749	P0CG48	AKT1_UBC	1.84922	0.886918	0.00637119	0.00208783	No	No	No	No	No
EGFRNetmtKRAS-Hi	AKT1	RPS27A	P31749	P62979	AKT1_RPS27A	1.84922	0.886918	0.00637119	0.00208783	No	No	No	No	No
EGFRNetmtKRAS-Hi	AKT1	HSPA9	P31749	P38646	AKT1_HSPA9	1.66233	0.733208	0.0156412	0.00900496	No	No	No	Yes	No
EGFRNetmtKRAS-Hi	AKT1	AKT1	P31749	P31749	AKT1_AKT1	14.3304	3.841	5.99433e-09	6.34382e-36	No	No	No	Yes	Yes
EGFRNetmtKRAS-Hi	AKT1	HSPA6	P31749	P17066	AKT1_HSPA6	1.56321	0.644513	0.00151955	0.0188831	No	No	No	No	No
EGFRNetmtKRAS-Hi	AKT1	HSPA8	P31749	P11142	AKT1_HSPA8	1.81713	0.861663	0.000104786	0.00269657	No	No	No	Yes	No
EGFRNetmtKRAS-Hi	AKT1	HSP90AB3P	P31749	Q58FF7	AKT1_HSP90AB3P	6.40229	2.67859	3.66723e-11	1.92895e-18	No	No	No	No	No
EGFRNetmtKRAS-Hi	AKT1	HSP90AB1	P31749	P08238	AKT1_HSP90AB1	6.40229	2.67859	3.66723e-11	1.92895e-18	No	No	No	Yes	No
EGFRNetmtKRAS-Hi	AKT1	HSPA1A	P31749	P08107	AKT1_HSPA1A	1.75795	0.813893	0.000178733	0.00430157	No	No	No	No	No
EGFRNetmtKRAS-Hi	AKT1	HSP90AA1	P31749	P07900	AKT1_HSP90AA1	5.66798	2.50283	1.28565e-08	2.48651e-16	No	No	No	Yes	No
EGFRNetmtKRAS-Hi	AKT1	HSPB1	P31749	P04792	AKT1_HSPB1	4.21558	2.07573	0.00035861	8.76938e-12	No	No	No	Yes	No
EGFRNetmtKRAS-Hi	AKT1	BAG2	P31749	O95816	AKT1_BAG2	2.65677	1.40967	0.00258172	2.53111e-06	No	No	No	No	No
EGFRNetmtKRAS-Hi	AKT1	RSL1D1	P31749	O76021	AKT1_RSL1D1	1.57258	0.653129	0.0450027	0.0176298	No	No	No	No	No
EGFRNetmtKRAS-Hi	AKT1	NOP56	P31749	O00567	AKT1_NOP56	1.47227	0.558041	0.0128806	0.0362017	No	No	No	No	No
EGFRNetmtKRAS-Hi	ARAF	CALML5	P10398	Q9NZT1	ARAF_CALML5	3.8597	1.94849	0.0274765	4.3669e-07	No	No	No	No	No
EGFRNetmtKRAS-Hi	ARAF	CCT7	P10398	Q99832	ARAF_CCT7	1.69429	0.760682	2.90028e-06	0.0289373	No	No	No	No	No
EGFRNetmtKRAS-Hi	ARAF	CDC37	P10398	Q16543	ARAF_CDC37	6.42691	2.68413	7.24626e-09	5.62461e-12	No	No	No	Yes	Yes
EGFRNetmtKRAS-Hi	ARAF	PKP1	P10398	Q13835	ARAF_PKP1	6.09176	2.60686	0.0140994	2.15531e-11	No	No	No	No	No
EGFRNetmtKRAS-Hi	ARAF	TGM3	P10398	Q08188	ARAF_TGM3	5.30059	2.40615	0.00269598	5.91882e-10	No	No	No	No	No
EGFRNetmtKRAS-Hi	ARAF	DSG1	P10398	Q02413	ARAF_DSG1	6.0444	2.5956	0.0255508	2.61314e-11	No	No	No	No	No
EGFRNetmtKRAS-Hi	ARAF	CCT2	P10398	P78371	ARAF_CCT2	1.73554	0.795386	7.03871e-06	0.0235763	No	No	No	No	No
EGFRNetmtKRAS-Hi	ARAF	UBA52	P10398	P62987	ARAF_UBA52	1.58345	0.663074	0.0103183	0.0496406	No	No	No	No	No
EGFRNetmtKRAS-Hi	ARAF	UBB	P10398	P0CG47	ARAF_UBB	1.58345	0.663074	0.0103183	0.0496406	No	No	No	No	No
EGFRNetmtKRAS-Hi	ARAF	UBC	P10398	P0CG48	ARAF_UBC	1.58345	0.663074	0.0103183	0.0496406	No	No	No	No	No
EGFRNetmtKRAS-Hi	ARAF	RPS27A	P10398	P62979	ARAF_RPS27A	1.58345	0.663074	0.0103183	0.0496406	No	No	No	No	No
EGFRNetmtKRAS-Hi	ARAF	YWHAG	P10398	P61981	ARAF_YWHAG	1.72461	0.786272	8.83266e-06	0.0248962	No	No	No	Yes	No
EGFRNetmtKRAS-Hi	ARAF	CCT4	P10398	P50991	ARAF_CCT4	1.62781	0.702931	0.000147925	0.0400819	No	No	No	No	No
EGFRNetmtKRAS-Hi	ARAF	CCT8	P10398	P50990	ARAF_CCT8	1.58965	0.668711	5.56079e-06	0.0481876	No	No	No	No	No
EGFRNetmtKRAS-Hi	ARAF	CCT3	P10398	P49368	ARAF_CCT3	1.65849	0.729871	8.35598e-06	0.0345115	No	No	No	No	No
EGFRNetmtKRAS-Hi	ARAF	CCT6A	P10398	P40227	ARAF_CCT6A	1.60527	0.682819	2.66893e-06	0.0446996	No	No	No	No	No
EGFRNetmtKRAS-Hi	ARAF	YWHAB	P10398	P31946	ARAF_YWHAB	1.6449	0.718004	1.9429e-05	0.0368815	No	No	No	Yes	No
EGFRNetmtKRAS-Hi	ARAF	YWHAQ	P10398	P27348	ARAF_YWHAQ	1.67531	0.744424	0.000124701	0.0317775	No	No	No	Yes	No
EGFRNetmtKRAS-Hi	ARAF	TCP1	P10398	P17987	ARAF_TCP1	1.73791	0.797356	1.18298e-05	0.0232989	No	No	No	Yes	No
EGFRNetmtKRAS-Hi	ARAF	DSP	P10398	P15924	ARAF_DSP	2.50409	1.32429	0.0480794	0.000433679	No	No	No	No	No
EGFRNetmtKRAS-Hi	ARAF	BRAF	P10398	P15056	ARAF_BRAF	56.1649	5.8116	6.09188e-08	1.65013e-49	No	Yes	No	Yes	No
EGFRNetmtKRAS-Hi	ARAF	JUP	P10398	P14923	ARAF_JUP	4.7303	2.24193	0.00437392	7.36508e-09	No	No	No	No	No
EGFRNetmtKRAS-Hi	ARAF	HSPA8	P10398	P11142	ARAF_HSPA8	2.02115	1.01518	2.76549e-06	0.005479	No	No	No	No	No
EGFRNetmtKRAS-Hi	ARAF	PRKAR1A	P10398	P10644	ARAF_PRKAR1A	1.60628	0.683724	3.56724e-05	0.0444828	No	No	No	No	No
EGFRNetmtKRAS-Hi	ARAF	ARAF	P10398	P10398	ARAF_ARAF	12.8099	3.67919	4.19494e-10	5.77317e-21	No	No	No	Yes	No
EGFRNetmtKRAS-Hi	ARAF	HSP90AB3P	P10398	Q58FF7	ARAF_HSP90AB3P	9.34809	3.22467	4.42513e-11	1.61262e-16	No	No	No	No	No
EGFRNetmtKRAS-Hi	ARAF	HSP90AB1	P10398	P08238	ARAF_HSP90AB1	9.34809	3.22467	4.42513e-11	1.61262e-16	No	No	No	Yes	No
EGFRNetmtKRAS-Hi	ARAF	HSPA1A	P10398	P08107	ARAF_HSPA1A	2.00286	1.00206	0.000123083	0.00602524	No	No	No	No	No
EGFRNetmtKRAS-Hi	ARAF	HSP90AA1	P10398	P07900	ARAF_HSP90AA1	8.40245	3.07081	3.06355e-11	3.82658e-15	No	No	No	Yes	No
EGFRNetmtKRAS-Hi	ARAF	RAF1	P10398	P04049	ARAF_RAF1	14.1986	3.82767	3.11995e-09	1.52954e-22	No	No	No	Yes	No
EGFRNetmtKRAS-Hi	ARAF	BAG2	P10398	O95816	ARAF_BAG2	4.03413	2.01226	8.38145e-07	1.88293e-07	No	No	No	Yes	No
EGFRNetmtKRAS-Hi	AXL	MRPS7	P30530	Q9Y2R9	AXL_MRPS7	1.95331	0.965918	0.00369826	0.048127	No	No	No	No	No
EGFRNetmtKRAS-Hi	AXL	G3BP2	P30530	Q9UN86	AXL_G3BP2	1.96343	0.973376	1.98388e-05	0.0468105	No	No	No	No	No
EGFRNetmtKRAS-Hi	AXL	MRPL17	P30530	Q9NRX2	AXL_MRPL17	1.94895	0.962696	0.00396993	0.0487049	Yes	No	No	No	No
EGFRNetmtKRAS-Hi	AXL	MRPS31	P30530	Q92665	AXL_MRPS31	1.94359	0.958721	0.00304241	0.0494254	No	No	No	No	No
EGFRNetmtKRAS-Hi	AXL	CDC37	P30530	Q16543	AXL_CDC37	3.2871	1.71682	0.0055002	0.00133603	No	No	No	No	No
EGFRNetmtKRAS-Hi	AXL	PCBP2	P30530	Q15366	AXL_PCBP2	3.54998	1.82781	1.93658e-05	0.000684302	Yes	No	No	No	No
EGFRNetmtKRAS-Hi	AXL	PCBP1	P30530	Q15365	AXL_PCBP1	1.95986	0.970748	0.0227359	0.047271	No	No	No	No	No
EGFRNetmtKRAS-Hi	AXL	PABPC4	P30530	Q13310	AXL_PABPC4	2.40951	1.26874	7.16219e-07	0.0137754	Yes	No	No	No	No
EGFRNetmtKRAS-Hi	AXL	MRPS34	P30530	P82930	AXL_MRPS34	2.10576	1.07434	0.00173231	0.0316733	No	No	No	No	No
EGFRNetmtKRAS-Hi	AXL	SEC61B	P30530	P60468	AXL_SEC61B	2.60888	1.38343	0.0227427	0.00801411	No	No	No	No	No
EGFRNetmtKRAS-Hi	AXL	DNAJA1	P30530	P31689	AXL_DNAJA1	2.60168	1.37945	0.000388246	0.00817156	No	No	No	No	No
EGFRNetmtKRAS-Hi	AXL	AXL	P30530	P30530	AXL_AXL	23.1487	4.53286	1.59282e-09	4.95798e-16	No	No	No	Yes	No
EGFRNetmtKRAS-Hi	AXL	HSPA6	P30530	P17066	AXL_HSPA6	3.00456	1.58715	0.000872835	0.00278751	No	No	No	No	No
EGFRNetmtKRAS-Hi	AXL	DSP	P30530	P15924	AXL_DSP	6.56555	2.71492	0.00218772	8.58843e-07	No	No	No	No	No
EGFRNetmtKRAS-Hi	AXL	PABPC3	P30530	Q9H361	AXL_PABPC3	2.26348	1.17854	1.48411e-05	0.0205419	No	No	No	No	No
EGFRNetmtKRAS-Hi	AXL	PABPC1	P30530	P11940	AXL_PABPC1	2.26348	1.17854	1.48411e-05	0.0205419	Yes	No	No	No	No
EGFRNetmtKRAS-Hi	AXL	HSPA8	P30530	P11142	AXL_HSPA8	3.42075	1.77431	2.1329e-09	0.000949039	No	No	No	No	No
EGFRNetmtKRAS-Hi	AXL	HSP90AB3P	P30530	Q58FF7	AXL_HSP90AB3P	2.18814	1.12971	9.9994e-05	0.0252593	No	No	No	No	No
EGFRNetmtKRAS-Hi	AXL	HSP90AB1	P30530	P08238	AXL_HSP90AB1	2.18814	1.12971	9.9994e-05	0.0252593	No	No	No	Yes	No
EGFRNetmtKRAS-Hi	AXL	HSPA1A	P30530	P08107	AXL_HSPA1A	2.86112	1.51658	5.6495e-08	0.00407428	No	No	No	No	No
EGFRNetmtKRAS-Hi	AXL	HSP90AA1	P30530	P07900	AXL_HSP90AA1	2.21297	1.14598	0.000123474	0.0235951	No	No	No	Yes	No
EGFRNetmtKRAS-Hi	AXL	BAG2	P30530	O95816	AXL_BAG2	7.26255	2.86048	2.74562e-09	2.28173e-07	No	No	No	No	No
EGFRNetmtKRAS-Hi	AXL	MRPS14	P30530	O60783	AXL_MRPS14	2.15185	1.10558	0.0019496	0.0279066	Yes	No	No	No	No
EGFRNetmtKRAS-Hi	AXL	IGF2BP3	P30530	O00425	AXL_IGF2BP3	2.11503	1.08068	0.000890757	0.0308768	Yes	No	No	No	No
EGFRNetmtKRAS-Hi	BAD	TIMM9	Q92934	Q9Y5J7	BAD_TIMM9	6.04249	2.59514	6.80375e-06	0.0149985	Yes	No	No	No	No
EGFRNetmtKRAS-Hi	BAD	AKAP8L	Q92934	Q9ULX6	BAD_AKAP8L	5.67757	2.50527	1.50936e-09	0.018086	Yes	No	No	No	No
EGFRNetmtKRAS-Hi	BAD	DDX20	Q92934	Q9UHI6	BAD_DDX20	7.04985	2.81759	3.51467e-08	0.00923327	Yes	No	No	No	No
EGFRNetmtKRAS-Hi	BAD	ATAD3A	Q92934	Q9NVI7	BAD_ATAD3A	6.49525	2.69939	1.02682e-09	0.0119949	Yes	No	No	No	No
EGFRNetmtKRAS-Hi	BAD	OSBPL8	Q92934	Q9BZF1	BAD_OSBPL8	4.53209	2.18018	8.39958e-07	0.0341393	Yes	No	No	No	No
EGFRNetmtKRAS-Hi	BAD	IPO9	Q92934	Q96P70	BAD_IPO9	7.08017	2.82378	0.00108515	0.00910538	Yes	No	No	No	No
EGFRNetmtKRAS-Hi	BAD	HOOK2	Q92934	Q96ED9	BAD_HOOK2	5.84498	2.5472	2.43459e-05	0.016584	Yes	No	No	No	No
EGFRNetmtKRAS-Hi	BAD	BAD	Q92934	Q92934	BAD_BAD	37.2946	5.2209	3.09153e-11	6.33852e-06	No	No	No	No	No
EGFRNetmtKRAS-Hi	BAD	GLG1	Q92934	Q92896	BAD_GLG1	4.04393	2.01576	6.79852e-07	0.0459277	Yes	No	No	No	No
EGFRNetmtKRAS-Hi	BAD	CASC5	Q92934	Q8NG31	BAD_CASC5	4.96093	2.31061	2.22391e-06	0.0266659	Yes	No	No	No	No
EGFRNetmtKRAS-Hi	BAD	MCU	Q92934	Q8NE86	BAD_MCU	10.9298	3.4502	0.00538347	0.00195664	Yes	No	No	No	No
EGFRNetmtKRAS-Hi	BAD	ATAD3B	Q92934	Q5T9A4	BAD_ATAD3B	7.46525	2.90019	1.48171e-06	0.00765016	No	No	No	No	No
EGFRNetmtKRAS-Hi	BAD	AGK	Q92934	Q53H12	BAD_AGK	5.1034	2.35146	1.29546e-08	0.0246274	Yes	No	No	No	No
EGFRNetmtKRAS-Hi	BAD	SMN1	Q92934	Q16637	BAD_SMN1	7.04507	2.81661	6.65179e-08	0.00925361	Yes	No	No	No	No
EGFRNetmtKRAS-Hi	BAD	PPP2R5E	Q92934	Q16537	BAD_PPP2R5E	18.5909	4.21652	8.37379e-08	0.000211088	Yes	No	No	No	No
EGFRNetmtKRAS-Hi	BAD	KPNB1	Q92934	Q14974	BAD_KPNB1	4.29812	2.10371	1.54649e-06	0.0392697	No	No	No	No	No
EGFRNetmtKRAS-Hi	BAD	PPP2R5C	Q92934	Q13362	BAD_PPP2R5C	9.1755	3.19779	6.76537e-06	0.00374739	Yes	No	No	No	No
EGFRNetmtKRAS-Hi	BAD	PRKAA1	Q92934	Q13131	BAD_PRKAA1	7.51759	2.91027	0.00148729	0.00747437	No	No	No	No	No
EGFRNetmtKRAS-Hi	BAD	BCL2L1	Q92934	Q07817	BAD_BCL2L1	28.9987	4.85791	8.31034e-07	2.43159e-05	No	Yes	Yes	Yes	No
EGFRNetmtKRAS-Hi	BAD	YWHAH	Q92934	Q04917	BAD_YWHAH	11.1877	3.48384	6.96623e-08	0.00178873	No	No	No	Yes	No
EGFRNetmtKRAS-Hi	BAD	SLC25A3	Q92934	Q00325	BAD_SLC25A3	4.58498	2.19692	1.05582e-13	0.033093	Yes	No	No	No	No
EGFRNetmtKRAS-Hi	BAD	PRKDC	Q92934	P78527	BAD_PRKDC	4.50456	2.17139	3.31751e-09	0.0346993	Yes	No	No	No	No
EGFRNetmtKRAS-Hi	BAD	PPP2CA	Q92934	P67775	BAD_PPP2CA	9.42996	3.23725	2.63125e-09	0.00339453	Yes	No	No	No	No
EGFRNetmtKRAS-Hi	BAD	YWHAZ	Q92934	P63104	BAD_YWHAZ	11.0899	3.47117	1.84324e-08	0.00185036	No	No	No	Yes	No
EGFRNetmtKRAS-Hi	BAD	YWHAE	Q92934	P62258	BAD_YWHAE	9.95612	3.31558	1.92277e-08	0.00278126	No	No	No	Yes	No
EGFRNetmtKRAS-Hi	BAD	YWHAG	Q92934	P61981	BAD_YWHAG	9.41302	3.23466	1.83347e-08	0.00341677	No	No	No	Yes	No
EGFRNetmtKRAS-Hi	BAD	GEMIN4	Q92934	P57678	BAD_GEMIN4	7.50295	2.90746	0.000429167	0.00752304	Yes	No	No	No	No
EGFRNetmtKRAS-Hi	BAD	EMD	Q92934	P50402	BAD_EMD	5.22026	2.38412	7.45811e-05	0.023093	Yes	No	No	No	No
EGFRNetmtKRAS-Hi	BAD	SNCA	Q92934	P37840	BAD_SNCA	8.98534	3.16757	3.7673e-07	0.0040394	No	No	No	Yes	No
EGFRNetmtKRAS-Hi	BAD	SFN	Q92934	P31947	BAD_SFN	10.1865	3.34859	1.14758e-07	0.00255425	No	No	No	Yes	No
EGFRNetmtKRAS-Hi	BAD	YWHAB	Q92934	P31946	BAD_YWHAB	6.9119	2.78908	7.54891e-09	0.00984271	No	No	No	Yes	No
EGFRNetmtKRAS-Hi	BAD	PPP2R1B	Q92934	P30154	BAD_PPP2R1B	12.0307	3.58865	0.00704513	0.00134622	No	No	No	No	No
EGFRNetmtKRAS-Hi	BAD	PPP2R1A	Q92934	P30153	BAD_PPP2R1A	9.58601	3.26093	1.92939e-08	0.00319743	Yes	No	No	No	No
EGFRNetmtKRAS-Hi	BAD	ABCD3	Q92934	P28288	BAD_ABCD3	4.4947	2.16823	0.00178528	0.0349027	Yes	No	No	No	No
EGFRNetmtKRAS-Hi	BAD	CAD	Q92934	P27708	BAD_CAD	5.08778	2.34704	1.50473e-08	0.0248416	No	No	No	No	No
EGFRNetmtKRAS-Hi	BAD	YWHAQ	Q92934	P27348	BAD_YWHAQ	11.0737	3.46907	1.69819e-08	0.00186076	No	No	No	Yes	No
EGFRNetmtKRAS-Hi	BAD	PRKACB	Q92934	P22694	BAD_PRKACB	3.93692	1.97707	1.84186e-12	0.049131	No	No	No	No	No
EGFRNetmtKRAS-Hi	BAD	HSPA6	Q92934	P17066	BAD_HSPA6	4.27948	2.09744	8.39266e-07	0.0397167	No	No	No	No	No
EGFRNetmtKRAS-Hi	BAD	HSPA8	Q92934	P11142	BAD_HSPA8	5.26076	2.39527	5.89069e-11	0.022588	No	No	No	No	No
EGFRNetmtKRAS-Hi	BAD	HSPD1	Q92934	P10809	BAD_HSPD1	4.03017	2.01084	4.79775e-09	0.0463254	Yes	No	No	No	No
EGFRNetmtKRAS-Hi	BAD	CYC1	Q92934	P08574	BAD_CYC1	4.71248	2.23649	4.356e-08	0.0307248	Yes	No	No	No	No
EGFRNetmtKRAS-Hi	BAD	IPO7	Q92934	O95373	BAD_IPO7	5.72072	2.5162	0.013938	0.0176839	No	No	No	No	No
EGFRNetmtKRAS-Hi	BAD	ERLIN1	Q92934	O75477	BAD_ERLIN1	4.58484	2.19687	1.5965e-09	0.0330958	Yes	No	No	No	No
EGFRNetmtKRAS-Hi	BAD	PPP6C	Q92934	O00743	BAD_PPP6C	4.67055	2.22359	0.000187549	0.0314805	Yes	No	No	No	No
EGFRNetmtKRAS-Hi	BLK	GAR1	P51451	Q9NY12	BLK_GAR1	1.84975	0.887331	0.00776544	0.00718749	No	No	No	No	No
EGFRNetmtKRAS-Hi	BLK	PGAM5	P51451	Q96HS1	BLK_PGAM5	1.60588	0.683361	0.0102703	0.0289826	No	No	No	No	No
EGFRNetmtKRAS-Hi	BLK	CDC37	P51451	Q16543	BLK_CDC37	4.84361	2.27608	0.0161524	2.73996e-10	No	No	No	No	No
EGFRNetmtKRAS-Hi	BLK	DSG1	P51451	Q02413	BLK_DSG1	6.75978	2.75698	0.0179982	3.05616e-14	No	No	No	No	No
EGFRNetmtKRAS-Hi	BLK	BLK	P51451	P51451	BLK_BLK	16.5924	4.05245	3.14496e-08	1.70489e-28	Yes	No	No	Yes	No
EGFRNetmtKRAS-Hi	BLK	HSPA5	P51451	P11021	BLK_HSPA5	1.954	0.966429	0.000105497	0.00388693	No	No	No	No	No
EGFRNetmtKRAS-Hi	BLK	PARP1	P51451	P09874	BLK_PARP1	2.30417	1.20425	0.0134263	0.000474709	No	No	No	No	No
EGFRNetmtKRAS-Hi	BLK	VIM	P51451	P08670	BLK_VIM	10.0461	3.32856	0.00153022	7.02208e-20	Yes	No	No	No	No
EGFRNetmtKRAS-Hi	BLK	HSP90AB3P	P51451	Q58FF7	BLK_HSP90AB3P	1.52103	0.605051	0.00967904	0.0460801	No	No	No	No	No
EGFRNetmtKRAS-Hi	BLK	HSP90AB1	P51451	P08238	BLK_HSP90AB1	1.52103	0.605051	0.00967904	0.0460801	No	No	No	Yes	No
EGFRNetmtKRAS-Hi	BLK	HNRNPCL1	P51451	O60812	BLK_HNRNPCL1	1.82314	0.866428	0.00548138	0.00839651	No	No	No	No	No
EGFRNetmtKRAS-Hi	BLK	HNRNPC	P51451	P07910	BLK_HNRNPC	1.82314	0.866428	0.00548138	0.00839651	No	No	No	No	No
EGFRNetmtKRAS-Hi	BLK	HSP90AA1	P51451	P07900	BLK_HSP90AA1	1.73564	0.795465	0.0042547	0.0139307	No	No	No	Yes	No
EGFRNetmtKRAS-Hi	BLK	TUBB	P51451	P07437	BLK_TUBB	1.61012	0.687168	0.0101989	0.0283082	No	No	No	No	No
EGFRNetmtKRAS-Hi	BLK	P4HB	P51451	P07237	BLK_P4HB	2.26949	1.18237	0.000285781	0.000585374	No	No	No	No	No
EGFRNetmtKRAS-Hi	BLK	ATP5B	P51451	P06576	BLK_ATP5B	1.89765	0.924216	0.00807737	0.0054243	No	No	No	Yes	No
EGFRNetmtKRAS-Hi	BLK	CDK1	P51451	P06493	BLK_CDK1	28.1118	4.8131	0.000115674	2.50729e-39	Yes	No	No	No	No
EGFRNetmtKRAS-Hi	BLK	HSPB1	P51451	P04792	BLK_HSPB1	2.61017	1.38414	0.0361987	7.47884e-05	Yes	No	No	No	No
EGFRNetmtKRAS-Hi	BMX	AP3M1	P51813	Q9Y2T2	BMX_AP3M1	2.27407	1.18528	1.15218e-05	0.0384899	No	No	No	No	No
EGFRNetmtKRAS-Hi	BMX	GRWD1	P51813	Q9BQ67	BMX_GRWD1	2.32686	1.21839	2.37973e-05	0.0345359	No	No	No	No	No
EGFRNetmtKRAS-Hi	BMX	CCT7	P51813	Q99832	BMX_CCT7	2.22745	1.15539	2.44406e-08	0.0423692	Yes	No	No	No	No
EGFRNetmtKRAS-Hi	BMX	HSPH1	P51813	Q92598	BMX_HSPH1	2.40171	1.26406	0.000833373	0.0296344	No	No	No	No	No
EGFRNetmtKRAS-Hi	BMX	AP3S1	P51813	Q92572	BMX_AP3S1	2.43305	1.28276	0.000558732	0.0278014	No	No	No	No	No
EGFRNetmtKRAS-Hi	BMX	CDC37	P51813	Q16543	BMX_CDC37	4.47924	2.16325	3.45418e-09	0.000619735	No	No	No	No	No
EGFRNetmtKRAS-Hi	BMX	BYSL	P51813	Q13895	BMX_BYSL	2.36009	1.23884	0.00189352	0.0322644	No	No	No	No	No
EGFRNetmtKRAS-Hi	BMX	TRIM26	P51813	Q12899	BMX_TRIM26	2.52196	1.33455	0.0289431	0.0232129	Yes	No	No	No	No
EGFRNetmtKRAS-Hi	BMX	CCT2	P51813	P78371	BMX_CCT2	2.4119	1.27017	3.07186e-09	0.029025	Yes	No	No	No	No
EGFRNetmtKRAS-Hi	BMX	PPP2R2A	P51813	P63151	BMX_PPP2R2A	2.56162	1.35706	0.0010793	0.0214268	No	No	No	No	No
EGFRNetmtKRAS-Hi	BMX	ABCE1	P51813	P61221	BMX_ABCE1	2.52016	1.33352	0.000151408	0.0232974	Yes	No	No	No	No
EGFRNetmtKRAS-Hi	BMX	BMX	P51813	P51813	BMX_BMX	10.2768	3.36132	1.89511e-09	2.58869e-07	No	No	No	Yes	No
EGFRNetmtKRAS-Hi	BMX	CCT4	P51813	P50991	BMX_CCT4	2.2719	1.1839	4.32188e-09	0.0386625	Yes	No	No	No	No
EGFRNetmtKRAS-Hi	BMX	CCT8	P51813	P50990	BMX_CCT8	2.23486	1.16019	1.43673e-08	0.0417261	Yes	No	No	No	No
EGFRNetmtKRAS-Hi	BMX	CCT3	P51813	P49368	BMX_CCT3	2.49277	1.31775	1.93224e-09	0.0246259	Yes	No	No	No	No
EGFRNetmtKRAS-Hi	BMX	CCT6A	P51813	P40227	BMX_CCT6A	2.3533	1.23468	6.49653e-09	0.0327157	Yes	No	No	No	No
EGFRNetmtKRAS-Hi	BMX	TCP1	P51813	P17987	BMX_TCP1	2.41882	1.2743	7.98997e-10	0.0286189	Yes	No	No	No	No
EGFRNetmtKRAS-Hi	BMX	GYS1	P51813	P13807	BMX_GYS1	3.05702	1.61213	2.568e-05	0.00805921	No	No	No	No	No
EGFRNetmtKRAS-Hi	BMX	PRPS2	P51813	P11908	BMX_PRPS2	2.36209	1.24006	0.0247634	0.0321323	No	No	No	No	No
EGFRNetmtKRAS-Hi	BMX	HSPA5	P51813	P11021	BMX_HSPA5	2.4819	1.31145	4.41926e-07	0.0251743	No	No	No	No	No
EGFRNetmtKRAS-Hi	BMX	HSP90AB3P	P51813	Q58FF7	BMX_HSP90AB3P	2.62731	1.39358	2.49705e-08	0.0187762	No	No	No	No	No
EGFRNetmtKRAS-Hi	BMX	HSP90AB1	P51813	P08238	BMX_HSP90AB1	2.62731	1.39358	2.49705e-08	0.0187762	No	No	No	Yes	No
EGFRNetmtKRAS-Hi	BMX	HSPA1A	P51813	P08107	BMX_HSPA1A	2.88448	1.52831	6.23288e-08	0.0112743	No	No	No	No	No
EGFRNetmtKRAS-Hi	BMX	HSP90AA1	P51813	P07900	BMX_HSP90AA1	2.32751	1.21879	1.63262e-07	0.0344901	No	No	No	Yes	No
EGFRNetmtKRAS-Hi	BMX	PPM1G	P51813	O15355	BMX_PPM1G	3.00446	1.58711	2.4663e-06	0.00892195	No	No	No	No	No
EGFRNetmtKRAS-Hi	BMX	CHD1	P51813	O14646	BMX_CHD1	2.87433	1.52323	0.000115297	0.0115011	No	No	No	No	No
EGFRNetmtKRAS-Hi	BMX	PPP6C	P51813	O00743	BMX_PPP6C	2.16162	1.11211	0.00163778	0.0485409	No	No	No	No	No
EGFRNetmtKRAS-Hi	BMX	SMAP	P51813	O00193	BMX_SMAP	6.47756	2.69545	1.02127e-08	2.85156e-05	No	No	No	No	No
EGFRNetmtKRAS-Hi	BRAF	SDF2L1	P15056	Q9HCN8	BRAF_SDF2L1	4.95008	2.30745	0.00223538	0.0372906	No	No	No	No	No
EGFRNetmtKRAS-Hi	BRAF	SLC25A22	P15056	Q9H936	BRAF_SLC25A22	4.40391	2.13879	0.01556	0.0488238	No	No	No	No	No
EGFRNetmtKRAS-Hi	BRAF	SPTBN4	P15056	Q9H254	BRAF_SPTBN4	10.7242	3.42279	0.00338561	0.00438832	No	No	No	No	No
EGFRNetmtKRAS-Hi	BRAF	RPTOR	P15056	Q8N122	BRAF_RPTOR	4.42054	2.14422	0.00488763	0.048412	No	Yes	No	No	No
EGFRNetmtKRAS-Hi	BRAF	TMEM33	P15056	P57088	BRAF_TMEM33	4.53079	2.17976	0.00520901	0.0457884	No	No	No	No	No
EGFRNetmtKRAS-Hi	BRAF	CTSB	P15056	P07858	BRAF_CTSB	6.23679	2.6408	0.0287208	0.0210074	No	No	No	No	No
EGFRNetmtKRAS-Hi	BRAF	KRAS	P15056	P01116	BRAF_KRAS	7.7048	2.94576	0.000590831	0.0118367	No	Yes	No	No	No
EGFRNetmtKRAS-Hi	BRAF	ATAD3A	P15056	Q9NVI7	BRAF_ATAD3A	1.71945	0.781949	0.0173607	0.00208135	No	No	No	No	No
EGFRNetmtKRAS-Hi	BRAF	ATAD3B	P15056	Q5T9A4	BRAF_ATAD3B	2.58718	1.37138	0.0194505	2.9055e-07	No	No	No	No	No
EGFRNetmtKRAS-Hi	BRAF	CDC37	P15056	Q16543	BRAF_CDC37	5.65577	2.49972	7.08616e-07	5.51313e-20	No	No	No	Yes	No
EGFRNetmtKRAS-Hi	BRAF	YWHAH	P15056	Q04917	BRAF_YWHAH	6.706	2.74545	1.69864e-08	1.06212e-23	No	Yes	No	Yes	No
EGFRNetmtKRAS-Hi	BRAF	MAP2K1	P15056	Q02750	BRAF_MAP2K1	7.19332	2.84666	0.00247695	2.49611e-25	No	Yes	No	Yes	Yes
EGFRNetmtKRAS-Hi	BRAF	YWHAZ	P15056	P63104	BRAF_YWHAZ	4.09087	2.03241	6.29382e-07	7.44372e-14	No	Yes	No	Yes	Yes
EGFRNetmtKRAS-Hi	BRAF	YWHAE	P15056	P62258	BRAF_YWHAE	4.50074	2.17016	7.90208e-08	1.55538e-15	No	Yes	No	Yes	No
EGFRNetmtKRAS-Hi	BRAF	YWHAG	P15056	P61981	BRAF_YWHAG	6.74487	2.75379	9.82267e-08	7.83652e-24	Yes	Yes	No	Yes	No
EGFRNetmtKRAS-Hi	BRAF	HSPA9	P15056	P38646	BRAF_HSPA9	1.73724	0.796797	0.00284044	0.00175432	No	No	No	Yes	No
EGFRNetmtKRAS-Hi	BRAF	MAP2K2	P15056	P36507	BRAF_MAP2K2	4.76794	2.25336	0.000299313	1.33571e-16	No	Yes	No	Yes	No
EGFRNetmtKRAS-Hi	BRAF	SFN	P15056	P31947	BRAF_SFN	4.22156	2.07778	5.30612e-07	2.13907e-14	No	No	No	Yes	No
EGFRNetmtKRAS-Hi	BRAF	YWHAB	P15056	P31946	BRAF_YWHAB	4.19524	2.06875	8.91542e-08	2.74694e-14	No	Yes	No	Yes	No
EGFRNetmtKRAS-Hi	BRAF	YWHAQ	P15056	P27348	BRAF_YWHAQ	3.76288	1.91184	1.2339e-06	1.79972e-12	No	Yes	No	Yes	No
EGFRNetmtKRAS-Hi	BRAF	NCL	P15056	P19338	BRAF_NCL	1.36457	0.448452	0.000976653	0.0485193	No	No	No	No	No
EGFRNetmtKRAS-Hi	BRAF	HSPA6	P15056	P17066	BRAF_HSPA6	1.5413	0.624148	0.00129788	0.0108713	No	No	No	No	No
EGFRNetmtKRAS-Hi	BRAF	BRAF	P15056	P15056	BRAF_BRAF	6.46	2.69153	2.0824e-08	7.42043e-23	No	No	No	Yes	No
EGFRNetmtKRAS-Hi	BRAF	HSPA8	P15056	P11142	BRAF_HSPA8	1.42445	0.510408	5.35051e-08	0.0298187	No	No	No	Yes	No
EGFRNetmtKRAS-Hi	BRAF	HSPA5	P15056	P11021	BRAF_HSPA5	2.25219	1.17133	2.80236e-05	9.60655e-06	No	No	No	Yes	No
EGFRNetmtKRAS-Hi	BRAF	HSP90AB3P	P15056	Q58FF7	BRAF_HSP90AB3P	4.31654	2.10987	4.49141e-08	8.71231e-15	No	No	No	No	No
EGFRNetmtKRAS-Hi	BRAF	HSP90AB1	P15056	P08238	BRAF_HSP90AB1	4.31654	2.10987	4.49141e-08	8.71231e-15	No	No	No	Yes	No
EGFRNetmtKRAS-Hi	BRAF	HSPA1A	P15056	P08107	BRAF_HSPA1A	1.42098	0.506888	1.2736e-05	0.0306911	No	No	No	No	No
EGFRNetmtKRAS-Hi	BRAF	HSP90AA1	P15056	P07900	BRAF_HSP90AA1	3.4871	1.80203	1.99299e-06	2.78329e-11	No	No	No	Yes	No
EGFRNetmtKRAS-Hi	BRAF	RAF1	P15056	P04049	BRAF_RAF1	12.4482	3.63786	1.70746e-08	4.70752e-40	No	Yes	No	Yes	No
EGFRNetmtKRAS-Hi	CAMK2A	CAMK2A	Q9UQM7	Q9UQM7	CAMK2A_CAMK2A	11.7662	3.55658	2.44567e-10	7.36979e-11	Yes	No	No	Yes	No
EGFRNetmtKRAS-Hi	CAMK2A	G3BP2	Q9UQM7	Q9UN86	CAMK2A_G3BP2	2.28173	1.19013	0.00104575	0.0172294	No	No	No	No	No
EGFRNetmtKRAS-Hi	CAMK2A	DDX21	Q9UQM7	Q9NR30	CAMK2A_DDX21	3.6271	1.85882	0.0357834	0.000437599	Yes	No	No	No	No
EGFRNetmtKRAS-Hi	CAMK2A	CDC37	Q9UQM7	Q16543	CAMK2A_CDC37	3.89143	1.9603	0.000407703	0.000222404	No	No	No	No	No
EGFRNetmtKRAS-Hi	CAMK2A	CAMK2D	Q9UQM7	Q13557	CAMK2A_CAMK2D	2.39744	1.26149	0.0012987	0.0124118	No	Yes	No	Yes	No
EGFRNetmtKRAS-Hi	CAMK2A	CAMK2G	Q9UQM7	Q13555	CAMK2A_CAMK2G	4.71421	2.23702	0.0135093	2.98491e-05	No	No	No	Yes	No
EGFRNetmtKRAS-Hi	CAMK2A	RPL6	Q9UQM7	Q02878	CAMK2A_RPL6	1.92138	0.942144	0.00791348	0.0479811	No	No	No	No	No
EGFRNetmtKRAS-Hi	CAMK2A	H3F3C	Q9UQM7	Q6NXT2	CAMK2A_H3F3C	4.0654	2.0234	0.0396047	0.000143677	No	No	No	No	No
EGFRNetmtKRAS-Hi	CAMK2A	HIST2H3A	Q9UQM7	Q71DI3	CAMK2A_HIST2H3A	4.0654	2.0234	0.0396047	0.000143677	No	No	No	No	No
EGFRNetmtKRAS-Hi	CAMK2A	HIST3H3	Q9UQM7	Q16695	CAMK2A_HIST3H3	4.0654	2.0234	0.0396047	0.000143677	No	No	No	No	No
EGFRNetmtKRAS-Hi	CAMK2A	H3F3A	Q9UQM7	P84243	CAMK2A_H3F3A	4.0654	2.0234	0.0396047	0.000143677	No	No	No	No	No
EGFRNetmtKRAS-Hi	CAMK2A	HIST1H3A	Q9UQM7	P68431	CAMK2A_HIST1H3A	4.0654	2.0234	0.0396047	0.000143677	No	No	No	No	No
EGFRNetmtKRAS-Hi	CAMK2A	TUBA4A	Q9UQM7	P68366	CAMK2A_TUBA4A	1.95214	0.965059	0.0147543	0.0439737	No	No	No	No	No
EGFRNetmtKRAS-Hi	CAMK2A	RPL39P5	Q9UQM7	Q59GN2	CAMK2A_RPL39P5	2.41625	1.27277	2.3375e-05	0.0117687	No	No	No	No	No
EGFRNetmtKRAS-Hi	CAMK2A	RPL39	Q9UQM7	P62891	CAMK2A_RPL39	2.41625	1.27277	2.3375e-05	0.0117687	No	No	No	No	No
EGFRNetmtKRAS-Hi	CAMK2A	FBL	Q9UQM7	P22087	CAMK2A_FBL	3.35972	1.74834	0.0256474	0.000881755	No	No	No	No	No
EGFRNetmtKRAS-Hi	CAMK2A	HMGA1	Q9UQM7	P17096	CAMK2A_HMGA1	3.19259	1.67473	0.00197008	0.00137739	No	No	No	No	No
EGFRNetmtKRAS-Hi	CAMK2A	HIST1H1D	Q9UQM7	P16402	CAMK2A_HIST1H1D	6.50227	2.70094	0.00478946	5.9984e-07	No	No	No	No	No
EGFRNetmtKRAS-Hi	CAMK2A	HIST1H1C	Q9UQM7	P16403	CAMK2A_HIST1H1C	6.50227	2.70094	0.00478946	5.9984e-07	No	No	No	No	No
EGFRNetmtKRAS-Hi	CAMK2A	HSP90AB1	Q9UQM7	P08238	CAMK2A_HSP90AB1	3.27968	1.71355	4.27687e-07	0.0010909	No	No	No	Yes	No
EGFRNetmtKRAS-Hi	CAMK2A	HSP90AA1	Q9UQM7	P07900	CAMK2A_HSP90AA1	2.69225	1.42881	6.84842e-06	0.00542174	No	No	No	Yes	No
EGFRNetmtKRAS-Hi	CAMK2A	HPX	Q9UQM7	P02790	CAMK2A_HPX	5.83776	2.54542	0.0130452	2.39799e-06	No	No	No	No	No
EGFRNetmtKRAS-Hi	CAMK2A	RSL1D1	Q9UQM7	O76021	CAMK2A_RSL1D1	3.36905	1.75234	0.0329223	0.000860236	Yes	No	No	No	No
EGFRNetmtKRAS-Hi	CAMK2A	SEC16A	Q9UQM7	O15027	CAMK2A_SEC16A	3.5536	1.82928	0.000241112	0.000529694	No	No	No	No	No
EGFRNetmtKRAS-Hi	CAMK2A	IGF2BP3	Q9UQM7	O00425	CAMK2A_IGF2BP3	1.92857	0.947533	0.0299287	0.0470133	No	No	No	No	No
EGFRNetmtKRAS-Hi	CASP9	RNPEP	P55211	Q9H4A4	CASP9_RNPEP	1.64244	0.715838	0.0437031	0.0216953	Yes	No	No	No	No
EGFRNetmtKRAS-Hi	CASP9	AKAP12	P55211	Q02952	CASP9_AKAP12	1.77419	0.827158	0.00556377	0.00970671	Yes	No	No	No	No
EGFRNetmtKRAS-Hi	CASP9	CASP9	P55211	P55211	CASP9_CASP9	4.99261	2.31979	0.0107051	2.11788e-11	No	No	No	Yes	No
EGFRNetmtKRAS-Hi	CASP9	HPRT1	P55211	P00492	CASP9_HPRT1	1.75736	0.813408	0.00482419	0.0107732	Yes	No	No	No	No
EGFRNetmtKRAS-Hi	CAV1	IVNS1ABP	Q03135	Q9Y6Y0	CAV1_IVNS1ABP	2.01762	1.01266	0.00107208	0.00181162	No	No	No	No	No
EGFRNetmtKRAS-Hi	CAV1	THRAP3	Q03135	Q9Y2W1	CAV1_THRAP3	1.50646	0.591158	0.0117571	0.0449996	Yes	No	No	No	No
EGFRNetmtKRAS-Hi	CAV1	HN1	Q03135	Q9UK76	CAV1_HN1	1.6743	0.743558	0.0240792	0.01641	No	No	No	No	No
EGFRNetmtKRAS-Hi	CAV1	PHB2	Q03135	Q99623	CAV1_PHB2	4.32728	2.11346	2.40227e-08	6.03559e-10	Yes	No	No	No	No
EGFRNetmtKRAS-Hi	CAV1	PRPSAP1	Q03135	Q14558	CAV1_PRPSAP1	1.69599	0.762126	0.000985302	0.0143439	No	No	No	No	No
EGFRNetmtKRAS-Hi	CAV1	TARDBP	Q03135	Q13148	CAV1_TARDBP	1.57489	0.655252	0.0107004	0.0300556	No	No	No	No	No
EGFRNetmtKRAS-Hi	CAV1	MTAP	Q03135	Q13126	CAV1_MTAP	1.93429	0.951805	0.000721884	0.00312865	Yes	No	No	No	No
EGFRNetmtKRAS-Hi	CAV1	CAV1	Q03135	Q03135	CAV1_CAV1	17.9507	4.16597	1.40472e-08	2.00297e-33	Yes	No	No	Yes	No
EGFRNetmtKRAS-Hi	CAV1	SORD	Q03135	Q00796	CAV1_SORD	1.55082	0.633035	0.00184417	0.0346854	Yes	No	No	No	No
EGFRNetmtKRAS-Hi	CAV1	CYCS	Q03135	P99999	CAV1_CYCS	1.51271	0.597139	0.00333887	0.0433909	No	No	No	No	No
EGFRNetmtKRAS-Hi	CAV1	TMSB10	Q03135	P63313	CAV1_TMSB10	1.81048	0.856372	0.000335868	0.00696317	Yes	No	No	No	No
EGFRNetmtKRAS-Hi	CAV1	TMSB4X	Q03135	P62328	CAV1_TMSB4X	1.73213	0.792548	2.80216e-05	0.0114422	No	No	No	No	No
EGFRNetmtKRAS-Hi	CAV1	SUMO3	Q03135	P55854	CAV1_SUMO3	1.56103	0.642495	0.00704004	0.0326471	No	No	No	No	No
EGFRNetmtKRAS-Hi	CAV1	SUMO2	Q03135	P61956	CAV1_SUMO2	1.56103	0.642495	0.00704004	0.0326471	No	No	No	No	No
EGFRNetmtKRAS-Hi	CAV1	UBE2NL	Q03135	Q5JXB2	CAV1_UBE2NL	1.56465	0.645836	0.000108424	0.0319512	No	No	No	No	No
EGFRNetmtKRAS-Hi	CAV1	UBE2N	Q03135	P61088	CAV1_UBE2N	1.56465	0.645836	0.000108424	0.0319512	No	No	No	No	No
EGFRNetmtKRAS-Hi	CAV1	PRPS1	Q03135	P60891	CAV1_PRPS1	1.75283	0.809684	0.000728335	0.0100438	No	No	No	No	No
EGFRNetmtKRAS-Hi	CAV1	VCP	Q03135	P55072	CAV1_VCP	3.24016	1.69607	0.000961896	5.37762e-07	No	No	No	Yes	No
EGFRNetmtKRAS-Hi	CAV1	VDAC2	Q03135	P45880	CAV1_VDAC2	1.59029	0.669289	0.000275663	0.0274036	Yes	No	No	No	No
EGFRNetmtKRAS-Hi	CAV1	ETFB	Q03135	P38117	CAV1_ETFB	1.78475	0.835718	0.00998267	0.00820469	Yes	No	No	No	No
EGFRNetmtKRAS-Hi	CAV1	TALDO1	Q03135	P37837	CAV1_TALDO1	1.63259	0.707161	0.0026821	0.0212055	No	No	No	No	No
EGFRNetmtKRAS-Hi	CAV1	PHB	Q03135	P35232	CAV1_PHB	4.94511	2.306	7.99363e-09	1.63602e-11	Yes	No	No	No	No
EGFRNetmtKRAS-Hi	CAV1	ATIC	Q03135	P31939	CAV1_ATIC	1.65192	0.724142	0.000947626	0.0188379	No	No	No	No	No
EGFRNetmtKRAS-Hi	CAV1	CMPK1	Q03135	P30085	CAV1_CMPK1	1.62052	0.696458	0.00282924	0.0228236	No	No	No	No	No
EGFRNetmtKRAS-Hi	CAV1	VDAC1	Q03135	P21796	CAV1_VDAC1	1.65956	0.730799	1.24895e-05	0.0179731	Yes	No	No	Yes	No
EGFRNetmtKRAS-Hi	CAV1	CAPN2	Q03135	P17655	CAV1_CAPN2	1.66247	0.733331	0.0311568	0.0176531	Yes	No	No	No	No
EGFRNetmtKRAS-Hi	CAV1	AKR1A1	Q03135	P14550	CAV1_AKR1A1	1.68399	0.751883	0.00313974	0.0154541	No	No	No	No	No
EGFRNetmtKRAS-Hi	CAV1	TPT1	Q03135	P13693	CAV1_TPT1	1.59365	0.672338	0.000719354	0.0268542	No	No	No	No	No
EGFRNetmtKRAS-Hi	CAV1	ANXA3	Q03135	P12429	CAV1_ANXA3	1.52372	0.607601	1.40614e-05	0.0406883	No	No	No	No	No
EGFRNetmtKRAS-Hi	CAV1	PRPS2	Q03135	P11908	CAV1_PRPS2	1.66877	0.738789	0.000553166	0.0169801	No	No	No	No	No
EGFRNetmtKRAS-Hi	CAV1	ESD	Q03135	P10768	CAV1_ESD	1.8314	0.87295	0.00901382	0.00608975	Yes	No	No	No	No
EGFRNetmtKRAS-Hi	CAV1	TXNDC12	Q03135	O95881	CAV1_TXNDC12	1.57707	0.657246	0.000827347	0.0296663	No	No	No	No	No
EGFRNetmtKRAS-Hi	CAV1	BAG2	Q03135	O95816	CAV1_BAG2	1.9825	0.987321	0.0170449	0.00228225	No	No	No	No	No
EGFRNetmtKRAS-Hi	CAV1	PRPSAP2	Q03135	O60256	CAV1_PRPSAP2	1.69481	0.761125	0.00106129	0.0144492	No	No	No	No	No
EGFRNetmtKRAS-Hi	CAV1	PPM1G	Q03135	O15355	CAV1_PPM1G	1.52682	0.610533	0.0426103	0.039956	No	No	No	No	No
EGFRNetmtKRAS-Hi	CAV2	IVNS1ABP	P51636	Q9Y6Y0	CAV2_IVNS1ABP	1.78877	0.838964	0.00146783	0.00366754	Yes	No	No	No	No
EGFRNetmtKRAS-Hi	CAV2	ACSL5	P51636	Q9ULC5	CAV2_ACSL5	2.22644	1.15474	0.0450226	0.000117798	Yes	No	No	No	No
EGFRNetmtKRAS-Hi	CAV2	ATPIF1	P51636	Q9UII2	CAV2_ATPIF1	4.58659	2.19742	0.00134865	1.62032e-12	No	No	No	No	No
EGFRNetmtKRAS-Hi	CAV2	VAPA	P51636	Q9P0L0	CAV2_VAPA	1.43555	0.521603	0.0295643	0.0464756	Yes	No	No	No	No
EGFRNetmtKRAS-Hi	CAV2	PTPLAD1	P51636	Q9P035	CAV2_PTPLAD1	3.21394	1.68434	1.38009e-05	4.44125e-08	Yes	No	No	No	No
EGFRNetmtKRAS-Hi	CAV2	SFXN1	P51636	Q9H9B4	CAV2_SFXN1	2.93012	1.55096	0.0493517	4.166e-07	No	No	No	No	No
EGFRNetmtKRAS-Hi	CAV2	PHB2	P51636	Q99623	CAV2_PHB2	2.40061	1.2634	0.000215208	2.90703e-05	Yes	No	No	No	No
EGFRNetmtKRAS-Hi	CAV2	USMG5	P51636	Q96IX5	CAV2_USMG5	2.5437	1.34693	0.0289439	9.18849e-06	No	No	No	No	No
EGFRNetmtKRAS-Hi	CAV2	HSPH1	P51636	Q92598	CAV2_HSPH1	1.4322	0.518236	0.0118197	0.047518	Yes	No	No	No	No
EGFRNetmtKRAS-Hi	CAV2	HM13	P51636	Q8TCT9	CAV2_HM13	6.85791	2.77777	0.00733676	6.9799e-19	Yes	No	No	No	No
EGFRNetmtKRAS-Hi	CAV2	MTMR14	P51636	Q8NCE2	CAV2_MTMR14	1.72649	0.78784	0.000113516	0.00586854	Yes	No	No	No	No
EGFRNetmtKRAS-Hi	CAV2	DHCR24	P51636	Q15392	CAV2_DHCR24	3.54141	1.82432	0.00157448	3.52297e-09	No	No	No	No	No
EGFRNetmtKRAS-Hi	CAV2	PRPSAP1	P51636	Q14558	CAV2_PRPSAP1	1.63616	0.710314	0.00101423	0.0114417	Yes	No	No	No	No
EGFRNetmtKRAS-Hi	CAV2	CAV1	P51636	Q03135	CAV2_CAV1	11.2982	3.49801	4.29513e-09	8.77388e-29	Yes	No	No	Yes	No
EGFRNetmtKRAS-Hi	CAV2	AKAP12	P51636	Q02952	CAV2_AKAP12	1.84043	0.880044	0.00091172	0.00247066	Yes	No	No	No	No
EGFRNetmtKRAS-Hi	CAV2	SLC7A5	P51636	Q01650	CAV2_SLC7A5	2.89733	1.53472	0.00119127	5.40739e-07	Yes	No	No	No	No
EGFRNetmtKRAS-Hi	CAV2	RAP1A	P51636	P62834	CAV2_RAP1A	1.61913	0.69522	0.0025546	0.0129484	No	No	No	No	No
EGFRNetmtKRAS-Hi	CAV2	RAP1B	P51636	P61224	CAV2_RAP1B	1.61913	0.69522	0.0025546	0.0129484	No	No	No	No	No
EGFRNetmtKRAS-Hi	CAV2	PRPS1	P51636	P60891	CAV2_PRPS1	1.57882	0.658849	0.000920341	0.0172999	Yes	No	No	No	No
EGFRNetmtKRAS-Hi	CAV2	TMEM33	P51636	P57088	CAV2_TMEM33	2.82063	1.49602	0.00173788	9.96691e-07	No	No	No	No	No
EGFRNetmtKRAS-Hi	CAV2	ATP5I	P51636	P56385	CAV2_ATP5I	4.05777	2.02069	0.0279712	7.30898e-11	No	No	No	No	No
EGFRNetmtKRAS-Hi	CAV2	ATP5EP2	P51636	Q5VTU8	CAV2_ATP5EP2	3.98892	1.996	0.00434575	1.21455e-10	No	No	No	No	No
EGFRNetmtKRAS-Hi	CAV2	ATP5E	P51636	P56381	CAV2_ATP5E	3.98892	1.996	0.00434575	1.21455e-10	Yes	No	No	No	No
EGFRNetmtKRAS-Hi	CAV2	ATP5J2	P51636	P56134	CAV2_ATP5J2	5.77345	2.52943	0.000834411	5.53827e-16	No	No	No	No	No
EGFRNetmtKRAS-Hi	CAV2	VCP	P51636	P55072	CAV2_VCP	3.66308	1.87306	5.94242e-05	1.39439e-09	No	No	No	No	No
EGFRNetmtKRAS-Hi	CAV2	CAV2	P51636	P51636	CAV2_CAV2	16.94	4.08236	3.24386e-09	1.89016e-38	Yes	No	No	No	No
EGFRNetmtKRAS-Hi	CAV2	ATP5O	P51636	P48047	CAV2_ATP5O	4.97889	2.31582	6.15561e-09	1.06471e-13	Yes	No	No	No	No
EGFRNetmtKRAS-Hi	CAV2	STT3A	P51636	P46977	CAV2_STT3A	2.24041	1.16376	0.0185626	0.000105318	No	No	No	No	No
EGFRNetmtKRAS-Hi	CAV2	VDAC2	P51636	P45880	CAV2_VDAC2	5.81547	2.5399	3.85684e-06	4.2319e-16	Yes	No	No	No	No
EGFRNetmtKRAS-Hi	CAV2	PPM1A	P51636	P35813	CAV2_PPM1A	1.44447	0.530539	0.0130306	0.0437976	No	No	No	No	No
EGFRNetmtKRAS-Hi	CAV2	PHB	P51636	P35232	CAV2_PHB	2.33356	1.22253	0.000288353	4.98516e-05	Yes	No	No	No	No
EGFRNetmtKRAS-Hi	CAV2	SDHA	P51636	P31040	CAV2_SDHA	1.80368	0.850942	7.06735e-05	0.00327376	Yes	No	No	No	No
EGFRNetmtKRAS-Hi	CAV2	ATP5D	P51636	P30049	CAV2_ATP5D	4.90622	2.29461	3.29954e-06	1.75167e-13	No	No	No	No	No
EGFRNetmtKRAS-Hi	CAV2	PSMB6	P51636	P28072	CAV2_PSMB6	1.49631	0.581408	0.0255542	0.030832	No	No	No	No	No
EGFRNetmtKRAS-Hi	CAV2	VARS	P51636	P26640	CAV2_VARS	1.45532	0.541338	0.00187022	0.0407288	Yes	No	No	No	No
EGFRNetmtKRAS-Hi	CAV2	ATP5A1	P51636	P25705	CAV2_ATP5A1	5.84255	2.5466	4.21467e-09	3.55985e-16	Yes	No	No	No	No
EGFRNetmtKRAS-Hi	CAV2	ATP5F1	P51636	P24539	CAV2_ATP5F1	5.33269	2.41486	4.53545e-10	9.82815e-15	No	No	No	No	No
EGFRNetmtKRAS-Hi	CAV2	VDAC1	P51636	P21796	CAV2_VDAC1	2.42561	1.27835	2.17325e-05	2.37716e-05	Yes	No	No	No	No
EGFRNetmtKRAS-Hi	CAV2	ATP5J	P51636	P18859	CAV2_ATP5J	4.25285	2.08843	2.37539e-05	1.75963e-11	No	No	No	No	No
EGFRNetmtKRAS-Hi	CAV2	POR	P51636	P16435	CAV2_POR	1.88012	0.910825	0.00742535	0.00181909	No	No	No	No	No
EGFRNetmtKRAS-Hi	CAV2	PRPS2	P51636	P11908	CAV2_PRPS2	1.79881	0.847041	0.000809847	0.00339761	Yes	No	No	No	No
EGFRNetmtKRAS-Hi	CAV2	MGST1	P51636	P10620	CAV2_MGST1	1.62297	0.698634	0.0238261	0.0125934	No	No	No	No	No
EGFRNetmtKRAS-Hi	CAV2	SLC3A2	P51636	P08195	CAV2_SLC3A2	1.79199	0.84156	0.000465841	0.00357874	No	No	No	No	No
EGFRNetmtKRAS-Hi	CAV2	ATP5B	P51636	P06576	CAV2_ATP5B	5.37556	2.42642	6.76934e-09	7.39718e-15	Yes	No	No	No	No
EGFRNetmtKRAS-Hi	CAV2	RPN2	P51636	P04844	CAV2_RPN2	1.47644	0.562119	0.000572395	0.0353149	No	No	No	No	No
EGFRNetmtKRAS-Hi	CAV2	RPN1	P51636	P04843	CAV2_RPN1	2.21844	1.14954	1.49659e-07	0.000125592	No	No	No	No	No
EGFRNetmtKRAS-Hi	CAV2	AHSG	P51636	P02765	CAV2_AHSG	4.73408	2.24308	0.0454744	5.76341e-13	Yes	No	No	No	No
EGFRNetmtKRAS-Hi	CAV2	PROSC	P51636	O94903	CAV2_PROSC	1.44451	0.530576	0.00168112	0.0437867	No	No	No	No	No
EGFRNetmtKRAS-Hi	CAV2	ATP5L	P51636	O75964	CAV2_ATP5L	5.49966	2.45934	0.00801488	3.26728e-15	No	No	No	No	No
EGFRNetmtKRAS-Hi	CAV2	ATP5H	P51636	O75947	CAV2_ATP5H	3.71246	1.89238	6.36023e-09	9.59493e-10	No	No	No	No	No
EGFRNetmtKRAS-Hi	CAV2	SCO1	P51636	O75880	CAV2_SCO1	1.88605	0.915368	0.0393404	0.00173742	No	No	No	No	No
EGFRNetmtKRAS-Hi	CAV2	PRPSAP2	P51636	O60256	CAV2_PRPSAP2	1.84567	0.884143	0.000841014	0.00237314	Yes	No	No	No	No
EGFRNetmtKRAS-Hi	CAV2	SURF4	P51636	O15260	CAV2_SURF4	2.63496	1.39778	0.0310356	4.4114e-06	No	No	No	No	No
EGFRNetmtKRAS-Hi	CDC42	IVNS1ABP	P60953	Q9Y6Y0	CDC42_IVNS1ABP	1.8069	0.853513	0.0107188	0.00810743	No	No	No	No	No
EGFRNetmtKRAS-Hi	CDC42	THRAP3	P60953	Q9Y2W1	CDC42_THRAP3	1.57824	0.658319	0.0153607	0.0338444	No	No	No	No	No
EGFRNetmtKRAS-Hi	CDC42	CORO1C	P60953	Q9ULV4	CDC42_CORO1C	2.00677	1.00487	0.0101959	0.00217608	No	No	No	No	No
EGFRNetmtKRAS-Hi	CDC42	LIMA1	P60953	Q9UHB6	CDC42_LIMA1	1.97997	0.985477	0.000646	0.00260211	No	No	No	Yes	Yes
EGFRNetmtKRAS-Hi	CDC42	TMOD3	P60953	Q9NYL9	CDC42_TMOD3	1.9388	0.955166	0.0468485	0.00342018	Yes	No	No	No	Yes
EGFRNetmtKRAS-Hi	CDC42	PRPSAP1	P60953	Q14558	CDC42_PRPSAP1	1.79088	0.840672	0.00494734	0.00898861	No	No	No	No	No
EGFRNetmtKRAS-Hi	CDC42	PRPS1	P60953	P60891	CDC42_PRPS1	1.80813	0.854497	0.00415905	0.00804316	Yes	No	No	No	No
EGFRNetmtKRAS-Hi	CDC42	CAPZA1	P60953	P52907	CDC42_CAPZA1	1.59964	0.677746	0.0252176	0.0297489	No	No	No	No	No
EGFRNetmtKRAS-Hi	CDC42	RAP1GDS1	P60953	P52306	CDC42_RAP1GDS1	6.33802	2.66403	0.00797202	4.39213e-15	Yes	No	No	Yes	No
EGFRNetmtKRAS-Hi	CDC42	CAPZB	P60953	P47756	CDC42_CAPZB	1.76529	0.819909	0.0212996	0.0105913	No	No	No	No	No
EGFRNetmtKRAS-Hi	CDC42	PRPS2	P60953	P11908	CDC42_PRPS2	1.8392	0.879082	0.0136124	0.00657611	Yes	No	No	No	No
EGFRNetmtKRAS-Hi	CDC42	PRPSAP2	P60953	O60256	CDC42_PRPSAP2	1.95525	0.967351	0.0142561	0.00306696	Yes	No	No	No	No
EGFRNetmtKRAS-Hi	CDC42	CDC42SE2	P60953	Q9NRR3	CDC42_CDC42SE2	2.63363	1.39705	1.52898e-05	0.000868883	No	Yes	No	Yes	Yes
EGFRNetmtKRAS-Hi	CDC42	PAK6	P60953	Q9NQU5	CDC42_PAK6	2.52869	1.33839	0.00377023	0.00134454	No	No	No	Yes	No
EGFRNetmtKRAS-Hi	CDC42	IQGAP2	P60953	Q13576	CDC42_IQGAP2	2.12238	1.08568	0.0422066	0.00736623	No	No	No	Yes	No
EGFRNetmtKRAS-Hi	CDC42	CDC42EP1	P60953	Q00587	CDC42_CDC42EP1	4.42062	2.14425	0.00050218	8.15941e-07	No	No	Yes	Yes	No
EGFRNetmtKRAS-Hi	CDC42	TUBB4B	P60953	P68371	CDC42_TUBB4B	1.8956	0.922657	9.93254e-07	0.0189407	No	No	No	No	No
EGFRNetmtKRAS-Hi	CDC42	PPP2R2A	P60953	P63151	CDC42_PPP2R2A	1.9463	0.960731	0.0097499	0.0153532	No	No	No	No	No
EGFRNetmtKRAS-Hi	CDC42	CALM1	P60953	P62158	CDC42_CALM1	16.1762	4.0158	7.06595e-10	1.64011e-19	No	No	No	No	No
EGFRNetmtKRAS-Hi	CDC42	CDC42	P60953	P60953	CDC42_CDC42	65.9838	6.04404	2.80099e-09	9.15366e-71	Yes	No	No	Yes	Yes
EGFRNetmtKRAS-Hi	CDC42	RPS20	P60953	P60866	CDC42_RPS20	1.79167	0.841303	0.00340614	0.0290389	No	No	No	No	No
EGFRNetmtKRAS-Hi	CDC42	PGGT1B	P60953	P53609	CDC42_PGGT1B	15.6718	3.9701	1.95305e-07	4.10327e-19	No	No	No	Yes	No
EGFRNetmtKRAS-Hi	CDC42	ARHGDIA	P60953	P52565	CDC42_ARHGDIA	72.627	6.18243	1.20271e-09	5.78802e-74	Yes	No	No	Yes	No
EGFRNetmtKRAS-Hi	CDC42	FNTA	P60953	P49354	CDC42_FNTA	10.7648	3.42825	3.96377e-07	9.93447e-15	No	No	No	No	No
EGFRNetmtKRAS-Hi	CDC42	RPL29	P60953	P47914	CDC42_RPL29	2.28906	1.19476	0.00187664	0.00366352	No	No	No	No	No
EGFRNetmtKRAS-Hi	CDC42	IQGAP1	P60953	P46940	CDC42_IQGAP1	16.4186	4.03726	4.70425e-10	1.63643e-32	Yes	No	No	Yes	Yes
EGFRNetmtKRAS-Hi	CDC42	RPS27	P60953	P42677	CDC42_RPS27	1.92716	0.94648	0.00842487	0.0166211	No	No	No	No	No
EGFRNetmtKRAS-Hi	CDC42	MAT2A	P60953	P31153	CDC42_MAT2A	1.93449	0.951956	0.0166922	0.0161237	Yes	No	No	No	No
EGFRNetmtKRAS-Hi	CDC42	RPL12	P60953	P30050	CDC42_RPL12	1.66675	0.737036	0.0253639	0.0481462	No	No	No	No	No
EGFRNetmtKRAS-Hi	CDC42	SLC25A6	P60953	P12236	CDC42_SLC25A6	1.78172	0.833273	0.0084295	0.0302424	No	No	No	No	No
EGFRNetmtKRAS-Hi	CDC42	TUBB	P60953	P07437	CDC42_TUBB	2.08012	1.05667	2.28852e-06	0.00879047	No	No	No	No	No
EGFRNetmtKRAS-Hi	CDC42	RPLP0P6	P60953	Q8NHW5	CDC42_RPLP0P6	1.69897	0.764663	0.00343528	0.042302	No	No	No	No	No
EGFRNetmtKRAS-Hi	CDC42	RPLP0	P60953	P05388	CDC42_RPLP0	1.69897	0.764663	0.00343528	0.042302	No	No	No	No	No
EGFRNetmtKRAS-Hi	CDC42	RPLP2	P60953	P05387	CDC42_RPLP2	1.68745	0.754846	0.0116046	0.0443093	No	No	No	No	No
EGFRNetmtKRAS-Hi	CDC42	RPLP1	P60953	P05386	CDC42_RPLP1	2.54104	1.34542	0.0138407	0.00127708	No	No	No	No	No
EGFRNetmtKRAS-Hi	CDC42	TUBB4A	P60953	P04350	CDC42_TUBB4A	1.66767	0.737836	0.0331195	0.0479684	No	No	No	No	No
EGFRNetmtKRAS-Hi	CDC42	HPX	P60953	P02790	CDC42_HPX	5.62752	2.4925	0.000165437	1.27897e-08	No	No	No	No	No
EGFRNetmtKRAS-Hi	CRK	IVNS1ABP	P46108	Q9Y6Y0	CRK_IVNS1ABP	1.72274	0.784704	0.00367381	0.0223685	No	No	No	No	No
EGFRNetmtKRAS-Hi	CRK	CD2AP	P46108	Q9Y5K6	CRK_CD2AP	9.97026	3.31763	2.3e-05	8.02758e-10	No	No	No	No	No
EGFRNetmtKRAS-Hi	CRK	ASAP1	P46108	Q9ULH1	CRK_ASAP1	10.4798	3.38953	6.19e-05	3.56014e-10	No	No	No	Yes	No
EGFRNetmtKRAS-Hi	CRK	DCP1A	P46108	Q9NPI6	CRK_DCP1A	7.90335	2.98246	4.62e-05	2.85867e-08	No	No	No	No	No
EGFRNetmtKRAS-Hi	CRK	DOCK5	P46108	Q9H7D0	CRK_DOCK5	39.2025	5.29288	0.00235898	3.8239e-22	No	No	No	Yes	No
EGFRNetmtKRAS-Hi	CRK	PEAK1	P46108	Q9H792	CRK_PEAK1	10.5978	3.4057	7.77e-08	2.95863e-10	No	No	No	Yes	No
EGFRNetmtKRAS-Hi	CRK	ARAP1	P46108	Q96P48	CRK_ARAP1	4.54058	2.18288	0.0008	3.41982e-05	No	No	No	No	No
EGFRNetmtKRAS-Hi	CRK	ELMO2	P46108	Q96JJ3	CRK_ELMO2	17.1592	4.10091	7.11e-08	1.79054e-25	Yes	No	No	Yes	No
EGFRNetmtKRAS-Hi	CRK	EDC3	P46108	Q96F86	CRK_EDC3	11.7372	3.55302	6.71e-09	5.27112e-11	No	No	No	No	No
EGFRNetmtKRAS-Hi	CRK	ELMO3	P46108	Q96BJ8	CRK_ELMO3	30.0138	4.90755	4.89e-05	2.59989e-19	No	No	No	No	No
EGFRNetmtKRAS-Hi	CRK	SH3KBP1	P46108	Q96B97	CRK_SH3KBP1	20.5485	4.36096	3.26e-05	1.19038e-15	No	No	No	Yes	No
EGFRNetmtKRAS-Hi	CRK	PHACTR4	P46108	Q8IZ21	CRK_PHACTR4	23.4085	4.54896	0.00122348	7.3081e-17	No	No	No	No	No
EGFRNetmtKRAS-Hi	CRK	DCP2	P46108	Q8IU60	CRK_DCP2	5.17061	2.37033	0.00157568	7.77625e-06	No	No	No	No	No
EGFRNetmtKRAS-Hi	CRK	SGK223	P46108	Q86YV5	CRK_SGK223	45.2691	5.50046	3.85e-08	9.33583e-24	No	No	No	No	No
EGFRNetmtKRAS-Hi	CRK	EDC4	P46108	Q6P2E9	CRK_EDC4	18.6917	4.22433	0.000849	8.42236e-15	No	No	No	Yes	No
EGFRNetmtKRAS-Hi	CRK	DOCK1	P46108	Q14185	CRK_DOCK1	317.546	8.31082	0.00011	1.46362e-51	Yes	No	No	Yes	No
EGFRNetmtKRAS-Hi	CRK	RAPGEF1	P46108	Q13905	CRK_RAPGEF1	16.4697	4.04175	6.93e-09	1.04766e-13	No	No	No	Yes	No
EGFRNetmtKRAS-Hi	CRK	ARHGEF5	P46108	Q12774	CRK_ARHGEF5	12.5195	3.6461	0.0011093	1.70995e-11	No	No	No	No	No
EGFRNetmtKRAS-Hi	CRK	SOS1	P46108	Q07889	CRK_SOS1	41.8162	5.38599	0.000111	7.35776e-23	No	No	No	Yes	No
EGFRNetmtKRAS-Hi	CRK	YWHAZ	P46108	P63104	CRK_YWHAZ	2.65756	1.4101	0.000126	0.00487395	No	No	No	No	No
EGFRNetmtKRAS-Hi	CRK	BCAR1	P46108	P56945	CRK_BCAR1	15.4002	3.94487	3.65e-06	1.01404e-23	No	No	No	Yes	No
EGFRNetmtKRAS-Hi	CRK	CAPZA1	P46108	P52907	CRK_CAPZA1	4.06589	2.02357	3.81e-05	0.000110472	No	No	No	No	No
EGFRNetmtKRAS-Hi	CRK	CAPZB	P46108	P47756	CRK_CAPZB	4.20854	2.07332	6.11e-05	7.72503e-05	No	No	No	No	No
EGFRNetmtKRAS-Hi	CRK	CRK	P46108	P46108	CRK_CRK	19.9679	4.31961	4.54e-11	4.82756e-28	No	No	No	No	Yes
EGFRNetmtKRAS-Hi	CRK	EPS15	P46108	P42566	CRK_EPS15	6.82283	2.77037	0.0183641	2.27988e-07	No	No	No	Yes	No
EGFRNetmtKRAS-Hi	CRK	PIK3CB	P46108	P42338	CRK_PIK3CB	9.1281	3.19031	1.56e-05	3.25287e-09	No	No	No	Yes	No
EGFRNetmtKRAS-Hi	CRK	HSPA9	P46108	P38646	CRK_HSPA9	4.86106	2.28127	6.17e-09	1.59339e-05	No	No	No	Yes	No
EGFRNetmtKRAS-Hi	CRK	DDX6	P46108	P26196	CRK_DDX6	3.90094	1.96382	0.0327509	0.000168051	No	No	No	Yes	No
EGFRNetmtKRAS-Hi	CRK	CBL	P46108	P22681	CRK_CBL	28.5547	4.83565	0.00267452	8.32568e-19	Yes	No	No	Yes	No
EGFRNetmtKRAS-Hi	CRK	HSPA8	P46108	P11142	CRK_HSPA8	4.37509	2.12931	5.05e-10	5.11743e-05	No	No	No	Yes	No
EGFRNetmtKRAS-Hi	CRK	HSPA5	P46108	P11021	CRK_HSPA5	8.24137	3.04288	4.57e-12	1.54146e-08	No	No	No	Yes	No
EGFRNetmtKRAS-Hi	CRK	HSPA1B	P46108	P0DMV9	CRK_P0DMV9	5.83776	2.54542	3.06e-11	1.76533e-06	No	No	No	Yes	No
EGFRNetmtKRAS-Hi	CRK	ABL1	P46108	P00519	CRK_ABL1	11.3096	3.49948	1.18e-05	9.94605e-11	No	No	No	Yes	No
EGFRNetmtKRAS-Hi	CRK	BCAR3	P46108	O75815	CRK_BCAR3	6.60212	2.72293	0.00724562	3.55759e-07	No	No	No	No	No
EGFRNetmtKRAS-Hi	CRK	PIK3R2	P46108	O00459	CRK_PIK3R2	4.61533	2.20643	0.00012	2.85616e-05	No	No	No	Yes	No
EGFRNetmtKRAS-Hi	CRK	ARHGAP32	P46108	A7KAX9	CRK_ARHGAP32	9.60972	3.2645	5.27e-10	1.44854e-09	No	No	No	Yes	No
EGFRNetmtKRAS-Hi	CRK	ARHGAP42	P46108	A6NI28	CRK_ARHGAP42	9.86822	3.30279	6.35e-07	9.47498e-10	No	No	No	No	No
EGFRNetmtKRAS-Hi	CSK	TJP2	P41240	Q9UDY2	CSK_TJP2	5.63911	2.49547	0.0129177	7.8441e-10	Yes	No	No	No	No
EGFRNetmtKRAS-Hi	CSK	TMEM161A	P41240	Q9NX61	CSK_TMEM161A	1.62602	0.701345	0.010171	0.0472937	No	No	No	No	No
EGFRNetmtKRAS-Hi	CSK	USP7	P41240	Q93009	CSK_USP7	1.73307	0.793332	0.0405409	0.029013	No	No	No	No	No
EGFRNetmtKRAS-Hi	CSK	HSPH1	P41240	Q92598	CSK_HSPH1	2.89283	1.53248	0.00137415	0.000110378	Yes	No	No	No	No
EGFRNetmtKRAS-Hi	CSK	SGK223	P41240	Q86YV5	CSK_SGK223	3.34187	1.74066	0.00126638	1.33149e-05	No	No	No	No	No
EGFRNetmtKRAS-Hi	CSK	TNS3	P41240	Q68CZ2	CSK_TNS3	2.24585	1.16726	0.0132618	0.00251311	Yes	No	No	No	No
EGFRNetmtKRAS-Hi	CSK	HSP90AB2P	P41240	Q58FF8	CSK_HSP90AB2P	1.7657	0.820237	8.47576e-05	0.0249414	No	No	No	No	No
EGFRNetmtKRAS-Hi	CSK	CDC37	P41240	Q16543	CSK_CDC37	5.98754	2.58196	3.73766e-09	2.08418e-10	No	No	No	No	No
EGFRNetmtKRAS-Hi	CSK	TJP1	P41240	Q07157	CSK_TJP1	2.80704	1.48905	0.0447061	0.000166411	Yes	No	No	No	No
EGFRNetmtKRAS-Hi	CSK	SLC25A3	P41240	Q00325	CSK_SLC25A3	2.14016	1.09772	0.00401819	0.00419276	No	No	No	No	No
EGFRNetmtKRAS-Hi	CSK	TMSB10	P41240	P63313	CSK_TMSB10	1.90657	0.93098	0.0121292	0.0128596	Yes	No	No	No	No
EGFRNetmtKRAS-Hi	CSK	PXN	P41240	P49023	CSK_PXN	6.60381	2.7233	1.9812e-06	2.17726e-11	No	No	No	Yes	No
EGFRNetmtKRAS-Hi	CSK	CSK	P41240	P41240	CSK_CSK	14.5194	3.85991	2.13432e-09	4.09844e-21	Yes	No	No	Yes	Yes
EGFRNetmtKRAS-Hi	CSK	HSPA9	P41240	P38646	CSK_HSPA9	3.44877	1.78608	1.35661e-10	8.12381e-06	Yes	No	No	No	No
EGFRNetmtKRAS-Hi	CSK	HSPA4	P41240	P34932	CSK_HSPA4	1.88431	0.914034	3.16492e-07	0.0142914	Yes	No	No	No	No
EGFRNetmtKRAS-Hi	CSK	STIP1	P41240	P31948	CSK_STIP1	1.74476	0.803026	3.50616e-05	0.0274864	No	No	No	No	No
EGFRNetmtKRAS-Hi	CSK	DNAJA1	P41240	P31689	CSK_DNAJA1	1.75725	0.813315	0.00162854	0.0259401	No	No	No	No	No
EGFRNetmtKRAS-Hi	CSK	GRN	P41240	P28799	CSK_GRN	1.9506	0.963918	0.0331963	0.0104283	No	No	No	No	No
EGFRNetmtKRAS-Hi	CSK	HSPA7	P41240	P48741	CSK_HSPA7	2.98081	1.57571	0.0472599	7.25916e-05	Yes	No	No	No	No
EGFRNetmtKRAS-Hi	CSK	HSPA6	P41240	P17066	CSK_HSPA6	2.98081	1.57571	0.0472599	7.25916e-05	Yes	No	No	No	No
EGFRNetmtKRAS-Hi	CSK	RALB	P41240	P11234	CSK_RALB	5.99922	2.58477	0.0465611	1.99488e-10	No	No	No	No	No
EGFRNetmtKRAS-Hi	CSK	HSPA8	P41240	P11142	CSK_HSPA8	3.62464	1.85784	3.33233e-12	3.63456e-06	Yes	No	No	No	No
EGFRNetmtKRAS-Hi	CSK	HSPA5	P41240	P11021	CSK_HSPA5	2.24301	1.16543	5.42972e-11	0.00254803	No	No	No	No	No
EGFRNetmtKRAS-Hi	CSK	HSP90AB1	P41240	P08238	CSK_HSP90AB1	1.71667	0.779616	3.28247e-07	0.0312924	No	No	No	No	No
EGFRNetmtKRAS-Hi	CSK	HSPA1A	P41240	P08107	CSK_HSPA1A	4.8707	2.28413	7.42736e-11	1.66724e-08	Yes	No	No	No	No
EGFRNetmtKRAS-Hi	CSK	HSP90AA1	P41240	P07900	CSK_HSP90AA1	1.63876	0.712602	3.49827e-05	0.044653	No	No	No	Yes	No
EGFRNetmtKRAS-Hi	CSK	LCK	P41240	P06239	CSK_LCK	25.0026	4.644	0.0219052	9.77566e-30	No	No	No	Yes	No
EGFRNetmtKRAS-Hi	DOK2	IVNS1ABP	O60496	Q9Y6Y0	DOK2_IVNS1ABP	1.63049	0.705309	3.58513e-12	0.0233844	No	No	No	No	No
EGFRNetmtKRAS-Hi	DOK2	USP15	O60496	Q9Y4E8	DOK2_USP15	1.88654	0.915739	2.35305e-08	0.00539954	No	No	No	No	No
EGFRNetmtKRAS-Hi	DOK2	THRAP3	O60496	Q9Y2W1	DOK2_THRAP3	1.8376	0.877823	0.000102703	0.00718067	Yes	No	No	No	No
EGFRNetmtKRAS-Hi	DOK2	CORO1C	O60496	Q9ULV4	DOK2_CORO1C	2.20716	1.14219	4.74679e-05	0.000809201	Yes	No	No	No	No
EGFRNetmtKRAS-Hi	DOK2	DPP7	O60496	Q9UHL4	DOK2_DPP7	1.93414	0.951692	0.000539381	0.00408527	No	No	No	No	No
EGFRNetmtKRAS-Hi	DOK2	LIMA1	O60496	Q9UHB6	DOK2_LIMA1	1.631	0.705752	6.62586e-10	0.0233191	No	No	No	No	No
EGFRNetmtKRAS-Hi	DOK2	TMOD3	O60496	Q9NYL9	DOK2_TMOD3	1.70038	0.765854	4.78223e-08	0.0157884	Yes	No	No	No	No
EGFRNetmtKRAS-Hi	DOK2	BCLAF1	O60496	Q9NYF8	DOK2_BCLAF1	2.30361	1.20389	0.000192034	0.000454949	Yes	No	No	No	No
EGFRNetmtKRAS-Hi	DOK2	COPR5	O60496	Q9NQ92	DOK2_COPR5	1.59008	0.669101	9.72558e-07	0.029252	No	No	No	No	No
EGFRNetmtKRAS-Hi	DOK2	RIOK1	O60496	Q9BRS2	DOK2_RIOK1	1.50398	0.588788	6.88781e-10	0.0466844	Yes	No	No	No	No
EGFRNetmtKRAS-Hi	DOK2	CORO1B	O60496	Q9BR76	DOK2_CORO1B	2.38522	1.25412	0.000795529	0.00027941	Yes	No	No	No	No
EGFRNetmtKRAS-Hi	DOK2	MTMR14	O60496	Q8NCE2	DOK2_MTMR14	1.60887	0.686051	0.0258742	0.0263684	No	No	No	No	No
EGFRNetmtKRAS-Hi	DOK2	ACTBL2	O60496	Q562R1	DOK2_ACTBL2	2.06467	1.04591	0.0119728	0.0018897	Yes	No	No	No	No
EGFRNetmtKRAS-Hi	DOK2	DBN1	O60496	Q16643	DOK2_DBN1	2.45656	1.29664	8.18746e-05	0.000182528	Yes	No	No	No	No
EGFRNetmtKRAS-Hi	DOK2	ACAP2	O60496	Q15057	DOK2_ACAP2	1.77364	0.826713	1.01492e-11	0.0103916	Yes	No	No	No	No
EGFRNetmtKRAS-Hi	DOK2	PRPSAP1	O60496	Q14558	DOK2_PRPSAP1	1.93487	0.952237	6.1795e-12	0.00406776	No	No	No	No	No
EGFRNetmtKRAS-Hi	DOK2	AKAP12	O60496	Q02952	DOK2_AKAP12	1.52568	0.609448	0.014848	0.041553	Yes	No	No	No	No
EGFRNetmtKRAS-Hi	DOK2	ERH	O60496	P84090	DOK2_ERH	2.29343	1.19751	2.92592e-05	0.000483457	Yes	No	No	No	No
EGFRNetmtKRAS-Hi	DOK2	ACTG1	O60496	P63261	DOK2_ACTG1	1.72418	0.785909	0.000156315	0.0137914	Yes	No	No	No	No
EGFRNetmtKRAS-Hi	DOK2	RPS21	O60496	P63220	DOK2_RPS21	1.50985	0.594408	9.08798e-06	0.0452405	No	No	No	No	No
EGFRNetmtKRAS-Hi	DOK2	SNRPD2	O60496	P62316	DOK2_SNRPD2	1.68347	0.751437	3.806e-10	0.0173729	Yes	No	No	No	No
EGFRNetmtKRAS-Hi	DOK2	SNRPD1	O60496	P62314	DOK2_SNRPD1	1.54944	0.631744	5.30209e-09	0.0365379	No	No	No	No	No
EGFRNetmtKRAS-Hi	DOK2	SNRPF	O60496	P62306	DOK2_SNRPF	1.55044	0.632676	0.000686291	0.0363397	Yes	No	No	No	No
EGFRNetmtKRAS-Hi	DOK2	SNRPE	O60496	P62304	DOK2_SNRPE	1.49652	0.581615	2.16122e-07	0.0485805	Yes	No	No	No	No
EGFRNetmtKRAS-Hi	DOK2	PRPS1	O60496	P60891	DOK2_PRPS1	2.09677	1.06817	3.17912e-11	0.00156168	No	No	No	No	No
EGFRNetmtKRAS-Hi	DOK2	ACTB	O60496	P60709	DOK2_ACTB	1.91275	0.935648	1.16962e-05	0.00463156	Yes	No	No	No	No
EGFRNetmtKRAS-Hi	DOK2	CLNS1A	O60496	P54105	DOK2_CLNS1A	1.51576	0.600043	3.02869e-12	0.0438292	No	No	No	No	No
EGFRNetmtKRAS-Hi	DOK2	CAPZA1	O60496	P52907	DOK2_CAPZA1	1.92003	0.941128	0.000882153	0.00443806	Yes	No	No	No	No
EGFRNetmtKRAS-Hi	DOK2	CAPZB	O60496	P47756	DOK2_CAPZB	1.91294	0.935791	0.000973111	0.00462644	Yes	No	No	No	No
EGFRNetmtKRAS-Hi	DOK2	CAPZA2	O60496	P47755	DOK2_CAPZA2	2.18057	1.12471	0.0019722	0.000948226	Yes	No	No	No	No
EGFRNetmtKRAS-Hi	DOK2	VARS	O60496	P26640	DOK2_VARS	1.66823	0.738316	0.00121594	0.0189311	Yes	No	No	No	No
EGFRNetmtKRAS-Hi	DOK2	EIF4B	O60496	P23588	DOK2_EIF4B	1.61535	0.691844	2.19291e-08	0.0254389	No	No	No	No	No
EGFRNetmtKRAS-Hi	DOK2	PRPS2	O60496	P11908	DOK2_PRPS2	2.11841	1.08298	1e-17	0.00137311	No	No	No	No	No
EGFRNetmtKRAS-Hi	DOK2	PROSC	O60496	O94903	DOK2_PROSC	1.51766	0.601851	0.016035	0.0433841	Yes	No	No	No	No
EGFRNetmtKRAS-Hi	DOK2	H2BFS	O60496	P57053	DOK2_H2BFS	1.88432	0.914042	0.00725555	0.00546997	Yes	No	No	No	No
EGFRNetmtKRAS-Hi	DOK2	HIST1H2BL	O60496	Q99880	DOK2_HIST1H2BL	1.88432	0.914042	0.00725555	0.00546997	No	No	No	No	No
EGFRNetmtKRAS-Hi	DOK2	HIST1H2BM	O60496	Q99879	DOK2_HIST1H2BM	1.88432	0.914042	0.00725555	0.00546997	No	No	No	No	No
EGFRNetmtKRAS-Hi	DOK2	HIST1H2BN	O60496	Q99877	DOK2_HIST1H2BN	1.88432	0.914042	0.00725555	0.00546997	No	No	No	No	No
EGFRNetmtKRAS-Hi	DOK2	HIST1H2BH	O60496	Q93079	DOK2_HIST1H2BH	1.88432	0.914042	0.00725555	0.00546997	No	No	No	No	No
EGFRNetmtKRAS-Hi	DOK2	HIST2H2BF	O60496	Q5QNW6	DOK2_HIST2H2BF	1.88432	0.914042	0.00725555	0.00546997	No	No	No	No	No
EGFRNetmtKRAS-Hi	DOK2	HIST1H2BC	O60496	P62807	DOK2_HIST1H2BC	1.88432	0.914042	0.00725555	0.00546997	No	No	No	No	No
EGFRNetmtKRAS-Hi	DOK2	HIST1H2BD	O60496	P58876	DOK2_HIST1H2BD	1.88432	0.914042	0.00725555	0.00546997	No	No	No	No	No
EGFRNetmtKRAS-Hi	DOK2	HIST1H2BK	O60496	O60814	DOK2_HIST1H2BK	1.88432	0.914042	0.00725555	0.00546997	No	No	No	No	No
EGFRNetmtKRAS-Hi	DOK2	DOK2	O60496	O60496	DOK2_DOK2	19.9647	4.31938	1.53211e-12	1.64966e-31	Yes	No	No	Yes	No
EGFRNetmtKRAS-Hi	DOK2	PRPSAP2	O60496	O60256	DOK2_PRPSAP2	2.15193	1.10563	1.77725e-12	0.0011247	No	No	No	No	No
EGFRNetmtKRAS-Hi	DOK2	ARPC2	O60496	O15144	DOK2_ARPC2	1.5372	0.620301	2.33486e-05	0.0390462	No	No	No	No	No
EGFRNetmtKRAS-Hi	DOK2	MYO1C	O60496	O00159	DOK2_MYO1C	1.78087	0.832583	9.62281e-08	0.0099682	Yes	No	No	No	No
EGFRNetmtKRAS-Hi	DUSP1	IGF2BP2	P28562	Q9Y6M1	DUSP1_IGF2BP2	1.70808	0.772372	8.98128e-05	0.00331401	No	No	No	No	No
EGFRNetmtKRAS-Hi	DUSP1	FASTKD2	P28562	Q9NYY8	DUSP1_FASTKD2	1.67613	0.745135	0.00243084	0.0044178	Yes	No	No	No	No
EGFRNetmtKRAS-Hi	DUSP1	DDX28	P28562	Q9NUL7	DUSP1_DDX28	1.55535	0.637237	0.00496464	0.0126899	No	No	No	No	No
EGFRNetmtKRAS-Hi	DUSP1	MRPL17	P28562	Q9NRX2	DUSP1_MRPL17	1.39804	0.483406	0.00122511	0.0455294	No	No	No	No	No
EGFRNetmtKRAS-Hi	DUSP1	SLIRP	P28562	Q9GZT3	DUSP1_SLIRP	1.82382	0.866967	2.19764e-05	0.00114207	No	No	No	No	No
EGFRNetmtKRAS-Hi	DUSP1	HNRNPAB	P28562	Q99729	DUSP1_HNRNPAB	1.4368	0.522858	0.00893314	0.0336401	No	No	No	No	No
EGFRNetmtKRAS-Hi	DUSP1	MRPS31	P28562	Q92665	DUSP1_MRPS31	1.38817	0.473183	0.000148296	0.0491073	No	No	No	No	No
EGFRNetmtKRAS-Hi	DUSP1	HNRPLL	P28562	Q8WVV9	DUSP1_HNRPLL	1.9397	0.955835	0.00112884	0.000381563	No	No	No	No	No
EGFRNetmtKRAS-Hi	DUSP1	MRPL50	P28562	Q8N5N7	DUSP1_MRPL50	1.38805	0.473054	0.000710708	0.0491538	No	No	No	No	No
EGFRNetmtKRAS-Hi	DUSP1	KIAA1967	P28562	Q8N163	DUSP1_KIAA1967	2.45497	1.2957	3.91064e-06	2.42057e-06	No	No	No	No	No
EGFRNetmtKRAS-Hi	DUSP1	SRRM1	P28562	Q8IYB3	DUSP1_SRRM1	1.46298	0.548912	0.0405542	0.0272885	No	No	No	No	No
EGFRNetmtKRAS-Hi	DUSP1	ERC1	P28562	Q8IUD2	DUSP1_ERC1	1.4865	0.571915	0.00163301	0.0225439	No	No	No	No	No
EGFRNetmtKRAS-Hi	DUSP1	MTDH	P28562	Q86UE4	DUSP1_MTDH	1.40314	0.488655	7.52464e-05	0.0437755	No	No	No	No	No
EGFRNetmtKRAS-Hi	DUSP1	DHX30	P28562	Q7L2E3	DUSP1_DHX30	1.63554	0.709767	1.22862e-06	0.00633561	No	No	No	No	No
EGFRNetmtKRAS-Hi	DUSP1	LARP1	P28562	Q6PKG0	DUSP1_LARP1	1.44147	0.527541	0.00165895	0.0324163	No	No	No	No	No
EGFRNetmtKRAS-Hi	DUSP1	RPUSD3	P28562	Q6P087	DUSP1_RPUSD3	1.97225	0.97984	0.0137362	0.000279264	No	No	No	No	No
EGFRNetmtKRAS-Hi	DUSP1	PCBP2	P28562	Q15366	DUSP1_PCBP2	1.74434	0.80268	0.000126932	0.00238255	No	No	No	No	No
EGFRNetmtKRAS-Hi	DUSP1	CAPRIN1	P28562	Q14444	DUSP1_CAPRIN1	1.38858	0.473609	0.000879729	0.048954	No	No	No	No	No
EGFRNetmtKRAS-Hi	DUSP1	MRPL49	P28562	Q13405	DUSP1_MRPL49	1.505	0.589761	0.0475459	0.0193602	No	No	No	No	No
EGFRNetmtKRAS-Hi	DUSP1	PABPC4	P28562	Q13310	DUSP1_PABPC4	1.86568	0.899705	2.84789e-05	0.00077088	No	No	No	No	No
EGFRNetmtKRAS-Hi	DUSP1	KHDRBS1	P28562	Q07666	DUSP1_KHDRBS1	1.39491	0.480177	0.00302667	0.0466362	No	No	No	No	No
EGFRNetmtKRAS-Hi	DUSP1	YBX1	P28562	P67809	DUSP1_YBX1	1.66156	0.73254	0.00017	0.0050313	No	No	No	No	No
EGFRNetmtKRAS-Hi	DUSP1	HNRNPK	P28562	P61978	DUSP1_HNRNPK	1.46867	0.554506	3.03142e-05	0.0260641	No	No	No	No	No
EGFRNetmtKRAS-Hi	DUSP1	PRPS1	P28562	P60891	DUSP1_PRPS1	1.4147	0.500494	7.77171e-05	0.0400195	Yes	No	No	No	No
EGFRNetmtKRAS-Hi	DUSP1	SSR4	P28562	P51571	DUSP1_SSR4	1.64173	0.715214	0.00465526	0.00599902	No	No	No	No	No
EGFRNetmtKRAS-Hi	DUSP1	DAP3	P28562	P51398	DUSP1_DAP3	1.44107	0.527144	1.95103e-06	0.0325186	No	No	No	No	No
EGFRNetmtKRAS-Hi	DUSP1	LRPPRC	P28562	P42704	DUSP1_LRPPRC	1.906	0.930548	7.61011e-06	0.000526211	No	No	No	No	No
EGFRNetmtKRAS-Hi	DUSP1	DUSP1	P28562	P28562	DUSP1_DUSP1	6.45391	2.69017	1.96806e-08	8.77728e-22	Yes	No	No	No	No
EGFRNetmtKRAS-Hi	DUSP1	PTBP1	P28562	P26599	DUSP1_PTBP1	1.63142	0.706129	0.000234541	0.00656963	No	No	No	No	No
EGFRNetmtKRAS-Hi	DUSP1	U2AF2	P28562	P26368	DUSP1_U2AF2	1.63999	0.713688	0.0120336	0.00609164	No	No	No	No	No
EGFRNetmtKRAS-Hi	DUSP1	HNRNPL	P28562	P14866	DUSP1_HNRNPL	1.6741	0.743388	0.000693615	0.00449869	No	No	No	No	No
EGFRNetmtKRAS-Hi	DUSP1	PABPC3	P28562	Q9H361	DUSP1_PABPC3	1.75325	0.810028	1.38045e-06	0.00219584	No	No	No	No	No
EGFRNetmtKRAS-Hi	DUSP1	PABPC1	P28562	P11940	DUSP1_PABPC1	1.75325	0.810028	1.38045e-06	0.00219584	No	No	No	No	No
EGFRNetmtKRAS-Hi	DUSP1	TRUB2	P28562	O95900	DUSP1_TRUB2	1.54286	0.62561	0.00490317	0.0141061	No	No	No	No	No
EGFRNetmtKRAS-Hi	DUSP1	STAU1	P28562	O95793	DUSP1_STAU1	1.42827	0.514269	0.000151835	0.0359835	No	No	No	No	No
EGFRNetmtKRAS-Hi	DUSP1	PTCD1	P28562	O75127	DUSP1_PTCD1	1.48146	0.567016	0.00532763	0.0234915	No	No	No	No	No
EGFRNetmtKRAS-Hi	DUSP1	SYNCRIP	P28562	O60506	DUSP1_SYNCRIP	1.64015	0.71383	4.70335e-06	0.00608296	No	No	No	No	No
EGFRNetmtKRAS-Hi	DUSP1	IGF2BP3	P28562	O00425	DUSP1_IGF2BP3	1.72884	0.789801	0.000147005	0.00274478	No	No	No	No	No
EGFRNetmtKRAS-Hi	DUSP4	G3BP2	Q13115	Q9UN86	DUSP4_G3BP2	1.57434	0.654751	0.0318511	0.00339287	Yes	No	No	No	No
EGFRNetmtKRAS-Hi	DUSP4	GNG12	Q13115	Q9UBI6	DUSP4_GNG12	3.58775	1.84308	0.0404596	5.99525e-15	Yes	No	No	No	No
EGFRNetmtKRAS-Hi	DUSP4	LARS	Q13115	Q9P2J5	DUSP4_LARS	1.72448	0.786164	0.0495854	0.000554897	Yes	No	No	No	No
EGFRNetmtKRAS-Hi	DUSP4	LYAR	Q13115	Q9NX58	DUSP4_LYAR	1.61426	0.690877	0.0495748	0.00212186	No	No	No	No	No
EGFRNetmtKRAS-Hi	DUSP4	PKP2	Q13115	Q99959	DUSP4_PKP2	3.48881	1.80273	0.0104766	2.24267e-14	Yes	No	No	No	No
EGFRNetmtKRAS-Hi	DUSP4	HSPH1	Q13115	Q92598	DUSP4_HSPH1	1.44948	0.535535	0.00384212	0.0137387	No	No	No	No	No
EGFRNetmtKRAS-Hi	DUSP4	C19ORF21	Q13115	Q8IVT2	DUSP4_C19ORF21	4.02989	2.01074	0.0138791	1.8371e-17	Yes	No	No	No	No
EGFRNetmtKRAS-Hi	DUSP4	DBN1	Q13115	Q16643	DUSP4_DBN1	4.0067	2.00241	0.00019591	2.4774e-17	Yes	No	No	No	No
EGFRNetmtKRAS-Hi	DUSP4	ADRM1	Q13115	Q16186	DUSP4_ADRM1	1.37276	0.457082	0.0163501	0.0304668	No	No	No	No	No
EGFRNetmtKRAS-Hi	DUSP4	SF3A1	Q13115	Q15459	DUSP4_SF3A1	1.32448	0.405426	0.0341996	0.0488368	No	No	No	No	No
EGFRNetmtKRAS-Hi	DUSP4	PLEC	Q13115	Q15149	DUSP4_PLEC	2.52228	1.33473	0.019707	1.24922e-08	Yes	No	No	No	No
EGFRNetmtKRAS-Hi	DUSP4	DSG2	Q13115	Q14126	DUSP4_DSG2	4.66849	2.22296	0.000789738	5.96226e-21	Yes	No	No	No	No
EGFRNetmtKRAS-Hi	DUSP4	SRSF6	Q13115	Q13247	DUSP4_SRSF6	1.40291	0.48842	0.0091112	0.0224245	Yes	No	No	No	No
EGFRNetmtKRAS-Hi	DUSP4	DUSP4	Q13115	Q13115	DUSP4_DUSP4	11.572	3.53257	5.3885e-09	4.18568e-50	No	No	No	No	No
EGFRNetmtKRAS-Hi	DUSP4	GNB4	Q13115	Q9HAV0	DUSP4_GNB4	2.27424	1.18539	0.0107629	3.82906e-07	No	No	No	No	No
EGFRNetmtKRAS-Hi	DUSP4	GNB2	Q13115	P62879	DUSP4_GNB2	2.27424	1.18539	0.0107629	3.82906e-07	No	No	No	No	No
EGFRNetmtKRAS-Hi	DUSP4	PSMC6	Q13115	P62333	DUSP4_PSMC6	1.38834	0.473357	2.5092e-07	0.0260335	No	No	No	No	No
EGFRNetmtKRAS-Hi	DUSP4	PSMC5	Q13115	P62195	DUSP4_PSMC5	1.35206	0.435163	0.00132654	0.0374084	No	No	No	No	No
EGFRNetmtKRAS-Hi	DUSP4	ACTR2	Q13115	P61160	DUSP4_ACTR2	1.42793	0.513927	0.0353164	0.0172753	No	No	No	No	No
EGFRNetmtKRAS-Hi	DUSP4	PSMD7	Q13115	P51665	DUSP4_PSMD7	1.42217	0.508096	0.0252776	0.0183535	No	No	No	No	No
EGFRNetmtKRAS-Hi	DUSP4	PSMC2	Q13115	P35998	DUSP4_PSMC2	1.34558	0.428225	1.32676e-07	0.0398577	No	No	No	No	No
EGFRNetmtKRAS-Hi	DUSP4	CTNNA1	Q13115	P35221	DUSP4_CTNNA1	1.77153	0.824995	0.0375501	0.000307647	Yes	No	No	No	No
EGFRNetmtKRAS-Hi	DUSP4	SSFA2	Q13115	P28290	DUSP4_SSFA2	2.07996	1.05655	0.00728196	5.39178e-06	Yes	No	No	No	No
EGFRNetmtKRAS-Hi	DUSP4	VARS	Q13115	P26640	DUSP4_VARS	1.44314	0.529207	0.00902112	0.0147033	Yes	No	No	No	No
EGFRNetmtKRAS-Hi	DUSP4	PSMC3	Q13115	P17980	DUSP4_PSMC3	1.46199	0.547938	0.00511185	0.0120057	No	No	No	No	No
EGFRNetmtKRAS-Hi	DUSP4	EPCAM	Q13115	P16422	DUSP4_EPCAM	5.85019	2.54848	0.0322356	5.69799e-27	Yes	No	No	No	No
EGFRNetmtKRAS-Hi	DUSP4	DSP	Q13115	P15924	DUSP4_DSP	1.98177	0.986791	0.0130625	2.00612e-05	No	No	No	No	No
EGFRNetmtKRAS-Hi	DUSP4	JUP	Q13115	P14923	DUSP4_JUP	3.99005	1.99641	0.0104041	3.07186e-17	No	No	No	No	No
EGFRNetmtKRAS-Hi	DUSP4	CD59	Q13115	P13987	DUSP4_CD59	4.24262	2.08495	0.0282133	1.21094e-18	Yes	No	No	No	No
EGFRNetmtKRAS-Hi	DUSP4	IMPDH2	Q13115	P12268	DUSP4_IMPDH2	1.48694	0.572344	0.0104639	0.00914189	Yes	No	No	No	No
EGFRNetmtKRAS-Hi	DUSP4	LYN	Q13115	P07948	DUSP4_LYN	1.84964	0.887246	0.0264789	0.000113377	Yes	No	No	No	No
EGFRNetmtKRAS-Hi	DUSP4	GNAI2	Q13115	P04899	DUSP4_GNAI2	4.16127	2.05703	0.000342194	3.40797e-18	Yes	No	No	No	No
EGFRNetmtKRAS-Hi	DUSP4	AMY2B	Q13115	P19961	DUSP4_AMY2B	3.27299	1.71061	0.0200761	4.10013e-13	No	No	No	No	No
EGFRNetmtKRAS-Hi	DUSP4	AMY2A	Q13115	P04746	DUSP4_AMY2A	3.27299	1.71061	0.0200761	4.10013e-13	No	No	No	No	No
EGFRNetmtKRAS-Hi	DUSP4	AMY1A	Q13115	P04745	DUSP4_AMY1A	3.27299	1.71061	0.0200761	4.10013e-13	No	No	No	No	No
EGFRNetmtKRAS-Hi	DUSP4	MYO1B	Q13115	O43795	DUSP4_MYO1B	6.58284	2.71871	0.000109575	1.92805e-30	Yes	No	No	No	No
EGFRNetmtKRAS-Hi	DUSP4	PSMD3	Q13115	O43242	DUSP4_PSMD3	1.37188	0.45615	7.69272e-06	0.0307386	No	No	No	No	No
EGFRNetmtKRAS-Hi	DUSP4	PSMD14	Q13115	O00487	DUSP4_PSMD14	1.34296	0.425419	0.000198331	0.0408845	No	No	No	No	No
EGFRNetmtKRAS-Hi	DUSP4	PSMD11	Q13115	O00231	DUSP4_PSMD11	1.38206	0.466817	8.2114e-07	0.0277457	No	No	No	No	No
EGFRNetmtKRAS-Hi	DUSP4	MYO1C	Q13115	O00159	DUSP4_MYO1C	3.70284	1.88863	0.0304491	1.30611e-15	Yes	No	No	No	No
EGFRNetmtKRAS-Hi	DUSP6	G3BP2	Q16828	Q9UN86	DUSP6_G3BP2	2.01396	1.01004	0.0248641	3.65535e-06	Yes	No	No	No	No
EGFRNetmtKRAS-Hi	DUSP6	SERBP1	Q16828	Q8NC51	DUSP6_SERBP1	1.33332	0.415024	0.0210925	0.033753	Yes	No	No	No	No
EGFRNetmtKRAS-Hi	DUSP6	RPL22L1	Q16828	Q6P5R6	DUSP6_RPL22L1	1.42463	0.510588	0.0170968	0.0120701	Yes	No	No	No	No
EGFRNetmtKRAS-Hi	DUSP6	DUSP6	Q16828	Q16828	DUSP6_DUSP6	7.66367	2.93803	3.70263e-07	1.85157e-39	No	No	No	No	No
EGFRNetmtKRAS-Hi	DUSP6	CAPRIN1	Q16828	Q14444	DUSP6_CAPRIN1	3.22593	1.68972	0.0326653	2.76927e-14	Yes	No	No	No	No
EGFRNetmtKRAS-Hi	DUSP6	G3BP1	Q16828	Q13283	DUSP6_G3BP1	1.50505	0.589807	0.0315232	0.00454666	No	No	No	No	No
EGFRNetmtKRAS-Hi	DUSP6	RPL39P5	Q16828	Q59GN2	DUSP6_RPL39P5	1.6136	0.690281	0.024711	0.00111766	No	No	No	No	No
EGFRNetmtKRAS-Hi	DUSP6	RPL39	Q16828	P62891	DUSP6_RPL39	1.6136	0.690281	0.024711	0.00111766	No	No	No	No	No
EGFRNetmtKRAS-Hi	DUSP6	PSMC1	Q16828	P62191	DUSP6_PSMC1	1.30908	0.388553	0.0198361	0.0436217	No	No	No	No	No
EGFRNetmtKRAS-Hi	DUSP6	FXR1	Q16828	P51114	DUSP6_FXR1	2.51706	1.33174	0.0194348	1.60451e-09	No	No	No	No	No
EGFRNetmtKRAS-Hi	DUSP6	CCT8	Q16828	P50990	DUSP6_CCT8	1.31266	0.392496	0.0248818	0.0420189	No	No	No	No	No
EGFRNetmtKRAS-Hi	DUSP6	LRPPRC	Q16828	P42704	DUSP6_LRPPRC	1.47875	0.564374	0.0247877	0.00629796	No	No	No	No	No
EGFRNetmtKRAS-Hi	DUSP6	RPS27	Q16828	P42677	DUSP6_RPS27	1.31487	0.394917	0.0290712	0.0410585	Yes	No	No	No	No
EGFRNetmtKRAS-Hi	DUSP6	MAT2A	Q16828	P31153	DUSP6_MAT2A	1.51739	0.601595	0.0154435	0.00389376	Yes	No	No	No	No
EGFRNetmtKRAS-Hi	DUSP6	MAPK1	Q16828	P28482	DUSP6_MAPK1	7.75605	2.95532	9.77345e-07	6.68314e-40	No	No	No	Yes	No
EGFRNetmtKRAS-Hi	DUSP6	MAPK3	Q16828	P27361	DUSP6_MAPK3	6.86441	2.77914	0.000158647	1.64055e-35	Yes	No	No	Yes	No
EGFRNetmtKRAS-Hi	DUSP6	VARS	Q16828	P26640	DUSP6_VARS	1.47365	0.559396	0.0014643	0.0067035	Yes	No	No	No	No
EGFRNetmtKRAS-Hi	DUSP6	HSPA6	Q16828	P17066	DUSP6_HSPA6	1.5369	0.620019	0.0112252	0.0030404	No	No	No	No	No
EGFRNetmtKRAS-Hi	DUSP6	HSPA8	Q16828	P11142	DUSP6_HSPA8	1.71955	0.782034	2.32514e-05	0.000263512	No	No	No	No	No
EGFRNetmtKRAS-Hi	DUSP6	HSPA1A	Q16828	P08107	DUSP6_HSPA1A	1.75497	0.811447	1.43095e-05	0.000160379	No	No	No	No	No
EGFRNetmtKRAS-Hi	EGFR	DNAJC10	P00533	Q8IXB1	EGFR_DNAJC10	3.65966	1.87171	0.00376193	1.58252e-17	No	No	No	No	No
EGFRNetmtKRAS-Hi	EGFR	CDC37	P00533	Q16543	EGFR_CDC37	3.86219	1.94942	4.70767e-05	7.36086e-19	No	No	No	Yes	No
EGFRNetmtKRAS-Hi	EGFR	ABCE1	P00533	P61221	EGFR_ABCE1	2.13575	1.09474	0.0347512	4.19229e-07	Yes	No	No	No	No
EGFRNetmtKRAS-Hi	EGFR	DDX5	P00533	P17844	EGFR_DDX5	1.57736	0.657509	0.0212045	0.00159585	No	No	No	No	No
EGFRNetmtKRAS-Hi	EGFR	HSPA8	P00533	P11142	EGFR_HSPA8	2.41664	1.273	0.00177817	4.95029e-09	No	No	No	Yes	No
EGFRNetmtKRAS-Hi	EGFR	HNRNPA1L2	P00533	Q32P51	EGFR_HNRNPA1L2	1.95618	0.968042	0.0277945	6.71003e-06	No	No	No	No	No
EGFRNetmtKRAS-Hi	EGFR	HNRNPA1	P00533	P09651	EGFR_HNRNPA1	1.95618	0.968042	0.0277945	6.71003e-06	No	No	No	No	No
EGFRNetmtKRAS-Hi	EGFR	HSP90AB3P	P00533	Q58FF7	EGFR_HSP90AB3P	1.80607	0.852852	0.00617016	6.35135e-05	No	No	No	No	No
EGFRNetmtKRAS-Hi	EGFR	HSP90AB1	P00533	P08238	EGFR_HSP90AB1	1.80607	0.852852	0.00617016	6.35135e-05	No	No	No	Yes	No
EGFRNetmtKRAS-Hi	EGFR	HSPA1A	P00533	P08107	EGFR_HSPA1A	2.86968	1.52089	7.55205e-05	3.60064e-12	Yes	No	No	No	No
EGFRNetmtKRAS-Hi	EGFR	HSP90AA1	P00533	P07900	EGFR_HSP90AA1	1.81719	0.861707	0.00673186	5.39285e-05	No	No	No	Yes	No
EGFRNetmtKRAS-Hi	EGFR	EGFR	P00533	P00533	EGFR_EGFR	15.4543	3.94994	0.000136879	1.73339e-71	No	No	No	Yes	No
EGFRNetmtKRAS-Hi	ELK1	CEPT1	P19419	Q9Y6K0	ELK1_CEPT1	4.47102	2.1606	0.000549507	0.0119595	No	No	No	No	No
EGFRNetmtKRAS-Hi	ELK1	TELO2	P19419	Q9Y4R8	ELK1_TELO2	4.02616	2.0094	0.000320181	0.0177782	Yes	No	No	No	No
EGFRNetmtKRAS-Hi	ELK1	HIGD1A	P19419	Q9Y241	ELK1_HIGD1A	5.19636	2.3775	0.0318594	0.00651631	Yes	No	No	No	No
EGFRNetmtKRAS-Hi	ELK1	ACSL5	P19419	Q9ULC5	ELK1_ACSL5	3.53428	1.82142	3.31832e-05	0.0282323	Yes	No	No	No	No
EGFRNetmtKRAS-Hi	ELK1	SLC25A10	P19419	Q9UBX3	ELK1_SLC25A10	3.25452	1.70244	9.23258e-05	0.0371859	No	No	No	No	No
EGFRNetmtKRAS-Hi	ELK1	TMEM161A	P19419	Q9NX61	ELK1_TMEM161A	3.40794	1.7689	0.0043493	0.0319348	No	No	No	No	No
EGFRNetmtKRAS-Hi	ELK1	GRPEL1	P19419	Q9HAV7	ELK1_GRPEL1	3.24292	1.69729	0.000209451	0.0376209	Yes	No	No	No	No
EGFRNetmtKRAS-Hi	ELK1	SLC25A22	P19419	Q9H936	ELK1_SLC25A22	4.39673	2.13643	0.0134565	0.0127609	No	No	No	No	No
EGFRNetmtKRAS-Hi	ELK1	FANCD2	P19419	Q9BXW9	ELK1_FANCD2	3.30642	1.72527	0.000138036	0.0353079	No	No	No	No	No
EGFRNetmtKRAS-Hi	ELK1	TUBB6	P19419	Q9BUF5	ELK1_TUBB6	4.56975	2.19211	4.18467e-06	0.0109807	No	No	No	No	No
EGFRNetmtKRAS-Hi	ELK1	CBWD2	P19419	Q8IUF1	ELK1_CBWD2	4.58754	2.19772	0.000154273	0.010814	No	No	No	No	No
EGFRNetmtKRAS-Hi	ELK1	CBWD5	P19419	Q5RIA9	ELK1_CBWD5	4.58754	2.19772	0.000154273	0.010814	No	No	No	No	No
EGFRNetmtKRAS-Hi	ELK1	CBWD3	P19419	Q5JTY5	ELK1_CBWD3	4.58754	2.19772	0.000154273	0.010814	No	No	No	No	No
EGFRNetmtKRAS-Hi	ELK1	CBWD6	P19419	Q4V339	ELK1_CBWD6	4.58754	2.19772	0.000154273	0.010814	No	No	No	No	No
EGFRNetmtKRAS-Hi	ELK1	CBWD1	P19419	Q9BRT8	ELK1_CBWD1	4.58754	2.19772	0.000154273	0.010814	Yes	No	No	No	No
EGFRNetmtKRAS-Hi	ELK1	TUBA1C	P19419	Q9BQE3	ELK1_TUBA1C	3.72247	1.89626	7.9867e-09	0.0235788	Yes	No	No	No	No
EGFRNetmtKRAS-Hi	ELK1	MMS19	P19419	Q96T76	ELK1_MMS19	4.382	2.13159	0.00711396	0.0129268	No	No	No	No	No
EGFRNetmtKRAS-Hi	ELK1	HSPH1	P19419	Q92598	ELK1_HSPH1	3.17285	1.66578	6.4192e-06	0.0403727	Yes	No	No	No	No
EGFRNetmtKRAS-Hi	ELK1	SLC39A7	P19419	Q92504	ELK1_SLC39A7	4.01088	2.00392	0.00192509	0.0180282	Yes	No	No	No	No
EGFRNetmtKRAS-Hi	ELK1	HM13	P19419	Q8TCT9	ELK1_HM13	3.57686	1.83869	0.0440219	0.0270952	No	No	No	No	No
EGFRNetmtKRAS-Hi	ELK1	NUP188	P19419	Q5SRE5	ELK1_NUP188	3.60033	1.84813	0.000411168	0.0264906	No	No	No	No	No
EGFRNetmtKRAS-Hi	ELK1	HSD17B12	P19419	Q53GQ0	ELK1_HSD17B12	2.96458	1.56783	1.30336e-05	0.0499834	No	No	No	No	No
EGFRNetmtKRAS-Hi	ELK1	PHLDA2	P19419	Q53GA4	ELK1_PHLDA2	5.56927	2.47749	0.00286529	0.00485002	No	No	No	No	No
EGFRNetmtKRAS-Hi	ELK1	TIMM50	P19419	Q3ZCQ8	ELK1_TIMM50	3.774	1.91609	0.00248361	0.0224598	Yes	No	No	No	No
EGFRNetmtKRAS-Hi	ELK1	TUBB8	P19419	Q3ZCM7	ELK1_TUBB8	3.50726	1.81034	6.47415e-07	0.0289817	Yes	No	No	No	No
EGFRNetmtKRAS-Hi	ELK1	RCN2	P19419	Q14257	ELK1_RCN2	6.75106	2.75511	4.0148e-07	0.0020289	No	No	No	No	No
EGFRNetmtKRAS-Hi	ELK1	TUBB2A	P19419	Q13885	ELK1_TUBB2A	2.99425	1.5822	4.46655e-05	0.0484687	Yes	No	No	No	No
EGFRNetmtKRAS-Hi	ELK1	PPP3CA	P19419	Q08209	ELK1_PPP3CA	5.53003	2.46729	4.85017e-08	0.00500062	Yes	No	No	No	No
EGFRNetmtKRAS-Hi	ELK1	SLC25A11	P19419	Q02978	ELK1_SLC25A11	3.64033	1.86407	0.000382855	0.0254946	No	No	No	No	No
EGFRNetmtKRAS-Hi	ELK1	BDH1	P19419	Q02338	ELK1_BDH1	5.75695	2.5253	0.000234893	0.00419666	Yes	No	No	No	No
EGFRNetmtKRAS-Hi	ELK1	SLC7A5	P19419	Q01650	ELK1_SLC7A5	3.06351	1.61518	0.000398536	0.0451306	No	No	No	No	No
EGFRNetmtKRAS-Hi	ELK1	SLC25A3	P19419	Q00325	ELK1_SLC25A3	6.25068	2.64401	5.17119e-09	0.0029019	Yes	No	No	No	No
EGFRNetmtKRAS-Hi	ELK1	TFAM	P19419	Q00059	ELK1_TFAM	5.50242	2.46007	0.00120283	0.00510971	No	No	No	No	No
EGFRNetmtKRAS-Hi	ELK1	TUBB4B	P19419	P68371	ELK1_TUBB4B	4.47805	2.16287	1.18001e-09	0.0118866	Yes	No	No	No	No
EGFRNetmtKRAS-Hi	ELK1	TUBA1B	P19419	P68363	ELK1_TUBA1B	6.70519	2.74528	1.63345e-09	0.00209524	No	No	No	No	No
EGFRNetmtKRAS-Hi	ELK1	TMEM33	P19419	P57088	ELK1_TMEM33	3.40085	1.76589	2.53138e-06	0.0321583	No	No	No	No	No
EGFRNetmtKRAS-Hi	ELK1	SLC25A1	P19419	P53007	ELK1_SLC25A1	3.73667	1.90175	2.44577e-05	0.0232642	No	No	No	No	No
EGFRNetmtKRAS-Hi	ELK1	CPT1A	P19419	P50416	ELK1_CPT1A	3.60894	1.85158	0.0225553	0.0262724	No	No	No	No	No
EGFRNetmtKRAS-Hi	ELK1	EMD	P19419	P50402	ELK1_EMD	3.18373	1.67072	0.00102167	0.0399308	Yes	No	No	No	No
EGFRNetmtKRAS-Hi	ELK1	SSR1	P19419	P43307	ELK1_SSR1	3.1326	1.64736	9.32855e-05	0.0420554	Yes	No	No	No	No
EGFRNetmtKRAS-Hi	ELK1	ARL1	P19419	P40616	ELK1_ARL1	4.73032	2.24194	5.80941e-05	0.00957514	Yes	No	No	No	No
EGFRNetmtKRAS-Hi	ELK1	HSPA9	P19419	P38646	ELK1_HSPA9	5.46332	2.44978	5.18576e-08	0.00526884	Yes	No	No	No	No
EGFRNetmtKRAS-Hi	ELK1	DNAJA1	P19419	P31689	ELK1_DNAJA1	3.72922	1.89887	6.7721e-07	0.0234288	No	No	No	No	No
EGFRNetmtKRAS-Hi	ELK1	ALDH1B1	P19419	P30837	ELK1_ALDH1B1	4.04362	2.01565	0.00831548	0.0174971	No	No	No	No	No
EGFRNetmtKRAS-Hi	ELK1	GRN	P19419	P28799	ELK1_GRN	2.96548	1.56826	0.000741033	0.0499366	No	No	No	No	No
EGFRNetmtKRAS-Hi	ELK1	CAD	P19419	P27708	ELK1_CAD	3.4959	1.80566	4.17091e-07	0.0293035	No	No	No	No	No
EGFRNetmtKRAS-Hi	ELK1	CDH3	P19419	P22223	ELK1_CDH3	3.40916	1.76942	0.000841496	0.0318965	No	No	No	No	No
EGFRNetmtKRAS-Hi	ELK1	ELK1	P19419	P19419	ELK1_ELK1	10.8692	3.44218	4.26327e-09	0.00016879	No	No	No	Yes	No
EGFRNetmtKRAS-Hi	ELK1	HSPA7	P19419	P48741	ELK1_HSPA7	5.10414	2.35167	6.63162e-07	0.00702187	Yes	No	No	No	No
EGFRNetmtKRAS-Hi	ELK1	HSPA6	P19419	P17066	ELK1_HSPA6	5.10414	2.35167	6.63162e-07	0.00702187	Yes	No	No	No	No
EGFRNetmtKRAS-Hi	ELK1	SLC25A6	P19419	P12236	ELK1_SLC25A6	3.87221	1.95316	6.89434e-08	0.0204886	Yes	No	No	No	No
EGFRNetmtKRAS-Hi	ELK1	HSPA8	P19419	P11142	ELK1_HSPA8	5.20423	2.37968	8.89689e-08	0.00647511	Yes	No	No	No	No
EGFRNetmtKRAS-Hi	ELK1	HSPA5	P19419	P11021	ELK1_HSPA5	3.49533	1.80543	1.03335e-07	0.0293195	No	No	No	No	No
EGFRNetmtKRAS-Hi	ELK1	HSPA1A	P19419	P08107	ELK1_HSPA1A	3.89719	1.96243	5.52248e-07	0.0200188	Yes	No	No	No	No
EGFRNetmtKRAS-Hi	ELK1	TUBB	P19419	P07437	ELK1_TUBB	4.38846	2.13372	3.08804e-09	0.0128537	No	No	No	No	No
EGFRNetmtKRAS-Hi	ELK1	SLC25A5	P19419	P05141	ELK1_SLC25A5	3.77654	1.91706	0.00155448	0.0224062	No	No	No	No	No
EGFRNetmtKRAS-Hi	ELK1	TUBB4A	P19419	P04350	ELK1_TUBB4A	8.10698	3.01916	1.09862e-07	0.000825124	Yes	No	No	No	No
EGFRNetmtKRAS-Hi	ELK1	BAG2	P19419	O95816	ELK1_BAG2	3.26736	1.70813	0.00528627	0.0367109	No	No	No	No	No
EGFRNetmtKRAS-Hi	ELK1	DNAJA2	P19419	O60884	ELK1_DNAJA2	3.32633	1.73393	1.35128e-05	0.0346161	No	No	No	No	No
EGFRNetmtKRAS-Hi	ELK1	DPM1	P19419	O60762	ELK1_DPM1	3.05572	1.61151	6.81972e-06	0.0454927	No	No	No	No	No
EGFRNetmtKRAS-Hi	ELK1	ICMT	P19419	O60725	ELK1_ICMT	5.583	2.48104	0.00288023	0.00479852	No	No	No	No	No
EGFRNetmtKRAS-Hi	ELK1	SLC16A3	P19419	O15427	ELK1_SLC16A3	3.09207	1.62857	0.00177286	0.0438297	No	No	No	No	No
EGFRNetmtKRAS-Hi	ELK1	SPTLC1	P19419	O15269	ELK1_SPTLC1	4.40506	2.13916	0.00841369	0.0126681	No	No	No	No	No
EGFRNetmtKRAS-Hi	ELK1	TPP1	P19419	O14773	ELK1_TPP1	3.78636	1.92081	0.000443918	0.0222004	No	No	No	No	No
EGFRNetmtKRAS-Hi	ELK4	IVNS1ABP	P28324	Q9Y6Y0	ELK4_IVNS1ABP	2.39689	1.26117	0.000129369	7.53793e-12	Yes	No	No	No	No
EGFRNetmtKRAS-Hi	ELK4	THRAP3	P28324	Q9Y2W1	ELK4_THRAP3	2.09819	1.06915	0.000451056	4.94123e-09	Yes	No	No	No	No
EGFRNetmtKRAS-Hi	ELK4	CORO1C	P28324	Q9ULV4	ELK4_CORO1C	1.64858	0.721221	0.0183312	4.91734e-05	No	No	No	No	No
EGFRNetmtKRAS-Hi	ELK4	BCLAF1	P28324	Q9NYF8	ELK4_BCLAF1	1.80433	0.851463	0.00142783	2.29502e-06	No	No	No	No	No
EGFRNetmtKRAS-Hi	ELK4	RIOK1	P28324	Q9BRS2	ELK4_RIOK1	1.57815	0.658231	0.00238531	0.000184122	Yes	No	No	No	No
EGFRNetmtKRAS-Hi	ELK4	WDR77	P28324	Q9BQA1	ELK4_WDR77	1.28831	0.365481	0.017002	0.0219391	No	No	No	No	No
EGFRNetmtKRAS-Hi	ELK4	MYCBP	P28324	Q99417	ELK4_MYCBP	1.30744	0.386746	0.00644069	0.0166852	No	No	No	No	No
EGFRNetmtKRAS-Hi	ELK4	MTMR14	P28324	Q8NCE2	ELK4_MTMR14	1.32923	0.41059	0.0324516	0.0121118	Yes	No	No	No	No
EGFRNetmtKRAS-Hi	ELK4	LARP1	P28324	Q6PKG0	ELK4_LARP1	1.39109	0.476219	0.0328695	0.00465734	No	No	No	No	No
EGFRNetmtKRAS-Hi	ELK4	ACTBL2	P28324	Q562R1	ELK4_ACTBL2	1.58349	0.663107	0.0337477	0.000166857	No	No	No	No	No
EGFRNetmtKRAS-Hi	ELK4	SRSF7	P28324	Q16629	ELK4_SRSF7	1.6889	0.756084	0.0166016	2.26332e-05	Yes	No	No	No	No
EGFRNetmtKRAS-Hi	ELK4	ACAP2	P28324	Q15057	ELK4_ACAP2	1.27591	0.351528	0.0109792	0.0260964	Yes	No	No	No	No
EGFRNetmtKRAS-Hi	ELK4	PRPSAP1	P28324	Q14558	ELK4_PRPSAP1	2.53293	1.34081	0.000123296	3.8077e-13	Yes	No	No	No	No
EGFRNetmtKRAS-Hi	ELK4	ROCK1	P28324	Q13464	ELK4_ROCK1	1.39848	0.483861	0.0161884	0.00413727	Yes	No	No	No	No
EGFRNetmtKRAS-Hi	ELK4	PABPC4	P28324	Q13310	ELK4_PABPC4	1.34488	0.427482	0.00131626	0.0095697	Yes	No	No	No	No
EGFRNetmtKRAS-Hi	ELK4	AKAP12	P28324	Q02952	ELK4_AKAP12	1.46057	0.546536	0.0125471	0.00148045	Yes	No	No	No	No
EGFRNetmtKRAS-Hi	ELK4	OTUD4	P28324	Q01804	ELK4_OTUD4	1.26445	0.338514	0.0113502	0.0305488	No	No	No	No	No
EGFRNetmtKRAS-Hi	ELK4	ERH	P28324	P84090	ELK4_ERH	2.04332	1.03091	0.000128265	1.59447e-08	Yes	No	No	No	No
EGFRNetmtKRAS-Hi	ELK4	H3F3C	P28324	Q6NXT2	ELK4_H3F3C	1.40383	0.489371	0.0152665	0.00379523	No	No	No	No	No
EGFRNetmtKRAS-Hi	ELK4	HIST2H3A	P28324	Q71DI3	ELK4_HIST2H3A	1.40383	0.489371	0.0152665	0.00379523	No	No	No	No	No
EGFRNetmtKRAS-Hi	ELK4	HIST3H3	P28324	Q16695	ELK4_HIST3H3	1.40383	0.489371	0.0152665	0.00379523	No	No	No	No	No
EGFRNetmtKRAS-Hi	ELK4	H3F3A	P28324	P84243	ELK4_H3F3A	1.40383	0.489371	0.0152665	0.00379523	Yes	No	No	No	No
EGFRNetmtKRAS-Hi	ELK4	HIST1H3A	P28324	P68431	ELK4_HIST1H3A	1.40383	0.489371	0.0152665	0.00379523	No	No	No	No	No
EGFRNetmtKRAS-Hi	ELK4	ACTG1	P28324	P63261	ELK4_ACTG1	1.62167	0.697484	0.00642923	8.18769e-05	No	No	No	No	No
EGFRNetmtKRAS-Hi	ELK4	TRA2B	P28324	P62995	ELK4_TRA2B	1.54126	0.624107	0.021406	0.000360351	Yes	No	No	No	No
EGFRNetmtKRAS-Hi	ELK4	HIST1H4A	P28324	P62805	ELK4_HIST1H4A	1.58079	0.660646	0.010133	0.000175373	Yes	No	No	No	No
EGFRNetmtKRAS-Hi	ELK4	SNRPD2	P28324	P62316	ELK4_SNRPD2	1.42407	0.510022	0.000357531	0.00272746	Yes	No	No	No	No
EGFRNetmtKRAS-Hi	ELK4	SNRPD1	P28324	P62314	ELK4_SNRPD1	1.46909	0.55492	0.00119401	0.00128039	Yes	No	No	No	No
EGFRNetmtKRAS-Hi	ELK4	PRPS1	P28324	P60891	ELK4_PRPS1	2.46101	1.29925	9.8682e-05	1.84754e-12	Yes	No	No	No	No
EGFRNetmtKRAS-Hi	ELK4	ACTB	P28324	P60709	ELK4_ACTB	1.28994	0.367306	0.0171029	0.0214391	No	No	No	No	No
EGFRNetmtKRAS-Hi	ELK4	CLNS1A	P28324	P54105	ELK4_CLNS1A	1.31994	0.40047	0.0108451	0.0138998	No	No	No	No	No
EGFRNetmtKRAS-Hi	ELK4	CAPZA1	P28324	P52907	ELK4_CAPZA1	1.30274	0.381549	0.0121264	0.0178582	No	No	No	No	No
EGFRNetmtKRAS-Hi	ELK4	KIF11	P28324	P52732	ELK4_KIF11	1.353	0.436164	0.00141019	0.00845471	Yes	No	No	No	No
EGFRNetmtKRAS-Hi	ELK4	CAPZB	P28324	P47756	ELK4_CAPZB	1.45142	0.537467	0.0330429	0.00172862	No	No	No	No	No
EGFRNetmtKRAS-Hi	ELK4	ELK4	P28324	P28324	ELK4_ELK4	7.89462	2.98087	4.66846e-05	9.30107e-57	Yes	No	No	No	No
EGFRNetmtKRAS-Hi	ELK4	CSDA	P28324	P16989	ELK4_CSDA	1.24019	0.310557	0.0120246	0.0422556	Yes	No	No	No	No
EGFRNetmtKRAS-Hi	ELK4	PRPS2	P28324	P11908	ELK4_PRPS2	2.66612	1.41474	8.73976e-05	2.03853e-14	Yes	No	No	No	No
EGFRNetmtKRAS-Hi	ELK4	HIST2H2AC	P28324	Q16777	ELK4_HIST2H2AC	1.32311	0.403928	0.00248989	0.0132649	No	No	No	No	No
EGFRNetmtKRAS-Hi	ELK4	HIST1H2AC	P28324	Q93077	ELK4_HIST1H2AC	1.32311	0.403928	0.00248989	0.0132649	No	No	No	No	No
EGFRNetmtKRAS-Hi	ELK4	HIST3H2A	P28324	Q7L7L0	ELK4_HIST3H2A	1.32311	0.403928	0.00248989	0.0132649	No	No	No	No	No
EGFRNetmtKRAS-Hi	ELK4	HIST1H2AB	P28324	P04908	ELK4_HIST1H2AB	1.32311	0.403928	0.00248989	0.0132649	Yes	No	No	No	No
EGFRNetmtKRAS-Hi	ELK4	HIST2H2AA3	P28324	Q6FI13	ELK4_HIST2H2AA3	1.32311	0.403928	0.00248989	0.0132649	No	No	No	No	No
EGFRNetmtKRAS-Hi	ELK4	HIST1H2AJ	P28324	Q99878	ELK4_HIST1H2AJ	1.32311	0.403928	0.00248989	0.0132649	No	No	No	No	No
EGFRNetmtKRAS-Hi	ELK4	HIST1H2AH	P28324	Q96KK5	ELK4_HIST1H2AH	1.32311	0.403928	0.00248989	0.0132649	No	No	No	No	No
EGFRNetmtKRAS-Hi	ELK4	H2AFJ	P28324	Q9BTM1	ELK4_H2AFJ	1.32311	0.403928	0.00248989	0.0132649	Yes	No	No	No	No
EGFRNetmtKRAS-Hi	ELK4	HIST1H2AD	P28324	P20671	ELK4_HIST1H2AD	1.32311	0.403928	0.00248989	0.0132649	No	No	No	No	No
EGFRNetmtKRAS-Hi	ELK4	HIST1H2AG	P28324	P0C0S8	ELK4_HIST1H2AG	1.32311	0.403928	0.00248989	0.0132649	No	No	No	No	No
EGFRNetmtKRAS-Hi	ELK4	LUC7L3	P28324	O95232	ELK4_LUC7L3	1.71169	0.775418	0.00648251	1.45142e-05	No	No	No	No	No
EGFRNetmtKRAS-Hi	ELK4	PPM1B	P28324	O75688	ELK4_PPM1B	1.27817	0.35408	0.00990578	0.0252902	No	No	No	No	No
EGFRNetmtKRAS-Hi	ELK4	HIST1H2BA	P28324	Q96A08	ELK4_HIST1H2BA	1.62832	0.703384	0.00487144	7.22312e-05	Yes	No	No	No	No
EGFRNetmtKRAS-Hi	ELK4	H2BFS	P28324	P57053	ELK4_H2BFS	1.62832	0.703384	0.00487144	7.22312e-05	Yes	No	No	No	No
EGFRNetmtKRAS-Hi	ELK4	HIST1H2BL	P28324	Q99880	ELK4_HIST1H2BL	1.62832	0.703384	0.00487144	7.22312e-05	No	No	No	No	No
EGFRNetmtKRAS-Hi	ELK4	HIST1H2BM	P28324	Q99879	ELK4_HIST1H2BM	1.62832	0.703384	0.00487144	7.22312e-05	No	No	No	No	No
EGFRNetmtKRAS-Hi	ELK4	HIST1H2BN	P28324	Q99877	ELK4_HIST1H2BN	1.62832	0.703384	0.00487144	7.22312e-05	No	No	No	No	No
EGFRNetmtKRAS-Hi	ELK4	HIST1H2BH	P28324	Q93079	ELK4_HIST1H2BH	1.62832	0.703384	0.00487144	7.22312e-05	No	No	No	No	No
EGFRNetmtKRAS-Hi	ELK4	HIST2H2BF	P28324	Q5QNW6	ELK4_HIST2H2BF	1.62832	0.703384	0.00487144	7.22312e-05	No	No	No	No	No
EGFRNetmtKRAS-Hi	ELK4	HIST1H2BC	P28324	P62807	ELK4_HIST1H2BC	1.62832	0.703384	0.00487144	7.22312e-05	No	No	No	No	No
EGFRNetmtKRAS-Hi	ELK4	HIST1H2BD	P28324	P58876	ELK4_HIST1H2BD	1.62832	0.703384	0.00487144	7.22312e-05	No	No	No	No	No
EGFRNetmtKRAS-Hi	ELK4	HIST1H2BK	P28324	O60814	ELK4_HIST1H2BK	1.62832	0.703384	0.00487144	7.22312e-05	No	No	No	No	No
EGFRNetmtKRAS-Hi	ELK4	PRPSAP2	P28324	O60256	ELK4_PRPSAP2	2.86745	1.51977	8.2048e-05	2.46153e-16	Yes	No	No	No	No
EGFRNetmtKRAS-Hi	ELK4	PRMT5	P28324	O14744	ELK4_PRMT5	1.31188	0.391636	0.0108595	0.0156424	No	No	No	No	No
EGFRNetmtKRAS-Hi	ELK4	MYO1C	P28324	O00159	ELK4_MYO1C	1.46534	0.55124	0.00224918	0.00136496	No	No	No	No	No
EGFRNetmtKRAS-Hi	FGFR1	TBL2	P11362	Q9Y4P3	FGFR1_TBL2	1.76696	0.821266	0.0419563	0.0476162	No	No	No	No	No
EGFRNetmtKRAS-Hi	FGFR1	DIMT1	P11362	Q9UNQ2	FGFR1_DIMT1	1.91413	0.936689	0.0252353	0.0278878	No	No	No	No	No
EGFRNetmtKRAS-Hi	FGFR1	SPATS2L	P11362	Q9NUQ6	FGFR1_SPATS2L	2.05973	1.04245	0.0458104	0.016311	No	No	No	No	No
EGFRNetmtKRAS-Hi	FGFR1	FARSB	P11362	Q9NSD9	FGFR1_FARSB	1.95508	0.967226	0.0493892	0.0239962	No	No	No	No	No
EGFRNetmtKRAS-Hi	FGFR1	HSD17B10	P11362	Q99714	FGFR1_HSD17B10	2.21128	1.14488	0.0396201	0.00929738	No	No	No	No	No
EGFRNetmtKRAS-Hi	FGFR1	NUFIP2	P11362	Q7Z417	FGFR1_NUFIP2	2.59488	1.37567	0.0497955	0.00224047	Yes	No	No	No	No
EGFRNetmtKRAS-Hi	FGFR1	RG9MTD1	P11362	Q7L0Y3	FGFR1_RG9MTD1	2.53815	1.34378	0.0251297	0.00276312	Yes	No	No	No	No
EGFRNetmtKRAS-Hi	FGFR1	SND1	P11362	Q7KZF4	FGFR1_SND1	1.86895	0.902228	0.0415899	0.0328968	No	No	No	No	No
EGFRNetmtKRAS-Hi	FGFR1	RPL22L1	P11362	Q6P5R6	FGFR1_RPL22L1	1.89743	0.924048	0.00962193	0.029646	Yes	No	No	No	No
EGFRNetmtKRAS-Hi	FGFR1	OBSCN	P11362	Q5VST9	FGFR1_OBSCN	5.10392	2.35161	0.0098916	4.59246e-07	Yes	No	No	No	No
EGFRNetmtKRAS-Hi	FGFR1	CDC37	P11362	Q16543	FGFR1_CDC37	5.58493	2.48154	0.00612243	1.08923e-07	No	No	No	No	No
EGFRNetmtKRAS-Hi	FGFR1	AIMP2	P11362	Q13155	FGFR1_AIMP2	2.02382	1.01708	0.0354641	0.0186261	No	No	No	No	No
EGFRNetmtKRAS-Hi	FGFR1	RARS	P11362	P54136	FGFR1_RARS	1.81632	0.861021	0.0256471	0.0398366	Yes	No	No	No	No
EGFRNetmtKRAS-Hi	FGFR1	FGFR1	P11362	P11362	FGFR1_FGFR1	18.4891	4.2086	5.95516e-05	4.79305e-19	Yes	No	No	Yes	Yes
EGFRNetmtKRAS-Hi	FGFR1	SRP19	P11362	P09132	FGFR1_SRP19	3.11129	1.63751	0.0291151	0.000341247	No	No	No	No	No
EGFRNetmtKRAS-Hi	FGFR1	HSP90AB3P	P11362	Q58FF7	FGFR1_HSP90AB3P	1.82959	0.871518	0.0156328	0.0379648	No	No	No	No	No
EGFRNetmtKRAS-Hi	FGFR1	HSP90AB1	P11362	P08238	FGFR1_HSP90AB1	1.82959	0.871518	0.0156328	0.0379648	No	No	No	Yes	No
EGFRNetmtKRAS-Hi	FGFR1	CDK1	P11362	P06493	FGFR1_CDK1	9.94839	3.31446	8.51509e-05	1.86794e-12	Yes	No	No	No	No
EGFRNetmtKRAS-Hi	FGFR1	BAG2	P11362	O95816	FGFR1_BAG2	3.66597	1.87419	2.90546e-05	4.85751e-05	Yes	No	No	No	No
EGFRNetmtKRAS-Hi	FGFR1	POLRMT	P11362	O00411	FGFR1_POLRMT	2.05682	1.04041	0.0395639	0.0164877	No	No	No	No	No
EGFRNetmtKRAS-Hi	FGR	CORO1C	P09769	Q9ULV4	FGR_CORO1C	1.63754	0.711532	3.29901e-07	9.29487e-05	No	No	No	No	No
EGFRNetmtKRAS-Hi	FGR	ATAD3A	P09769	Q9NVI7	FGR_ATAD3A	1.56003	0.64157	8.3253e-06	0.00037855	No	No	No	No	No
EGFRNetmtKRAS-Hi	FGR	SLC25A18	P09769	Q9H1K4	FGR_SLC25A18	1.6364	0.710525	0.0258118	9.49345e-05	No	No	No	No	No
EGFRNetmtKRAS-Hi	FGR	SLC25A22	P09769	Q9H936	FGR_SLC25A22	1.6364	0.710525	0.0258118	9.49345e-05	No	No	No	No	No
EGFRNetmtKRAS-Hi	FGR	CCT7	P09769	Q99832	FGR_CCT7	2.02036	1.01461	5.51875e-07	4.70342e-08	No	No	No	No	No
EGFRNetmtKRAS-Hi	FGR	PGAM5	P09769	Q96HS1	FGR_PGAM5	1.3537	0.436905	0.00713326	0.0110886	No	No	No	No	No
EGFRNetmtKRAS-Hi	FGR	HSP90AB2P	P09769	Q58FF8	FGR_HSP90AB2P	2.44035	1.28709	3.93807e-06	6.15189e-12	No	No	No	No	No
EGFRNetmtKRAS-Hi	FGR	QPCT	P09769	Q16769	FGR_QPCT	18.9669	4.24541	0.0153248	2.0776e-111	No	No	No	No	No
EGFRNetmtKRAS-Hi	FGR	CDC37	P09769	Q16543	FGR_CDC37	7.65809	2.93698	1.04024e-08	2.0701e-54	No	No	No	No	No
EGFRNetmtKRAS-Hi	FGR	PRPSAP1	P09769	Q14558	FGR_PRPSAP1	1.32019	0.400742	0.0324396	0.0180248	No	No	No	No	No
EGFRNetmtKRAS-Hi	FGR	FKBP5	P09769	Q13451	FGR_FKBP5	1.25514	0.327843	0.043763	0.0435008	No	No	No	No	No
EGFRNetmtKRAS-Hi	FGR	GSTO1	P09769	P78417	FGR_GSTO1	1.52592	0.609682	0.0265036	0.000687994	No	No	No	No	No
EGFRNetmtKRAS-Hi	FGR	CCT2	P09769	P78371	FGR_CCT2	2.10889	1.07648	9.48347e-07	7.37226e-09	No	No	No	No	No
EGFRNetmtKRAS-Hi	FGR	RPL23	P09769	P62829	FGR_RPL23	1.26262	0.336423	0.000245018	0.0394811	No	No	No	No	No
EGFRNetmtKRAS-Hi	FGR	PRPS1	P09769	P60891	FGR_PRPS1	1.37241	0.456714	0.0256181	0.0083803	No	No	No	No	No
EGFRNetmtKRAS-Hi	FGR	ACTB	P09769	P60709	FGR_ACTB	1.29503	0.372986	6.15668e-09	0.0255997	No	No	No	No	No
EGFRNetmtKRAS-Hi	FGR	HNRNPA3	P09769	P51991	FGR_HNRNPA3	1.28969	0.367023	0.000570496	0.0275355	No	No	No	No	No
EGFRNetmtKRAS-Hi	FGR	CCT4	P09769	P50991	FGR_CCT4	2.06572	1.04664	5.96628e-07	1.8254e-08	No	No	No	No	No
EGFRNetmtKRAS-Hi	FGR	CCT8	P09769	P50990	FGR_CCT8	2.11407	1.08002	7.45833e-07	6.60923e-09	No	No	No	No	No
EGFRNetmtKRAS-Hi	FGR	CCT3	P09769	P49368	FGR_CCT3	2.11819	1.08283	8.14817e-07	6.05998e-09	No	No	No	No	No
EGFRNetmtKRAS-Hi	FGR	CCT5	P09769	P48643	FGR_CCT5	1.9439	0.958952	9.78366e-07	2.28052e-07	No	No	No	No	No
EGFRNetmtKRAS-Hi	FGR	CCT6A	P09769	P40227	FGR_CCT6A	2.03831	1.02737	5.89123e-07	3.23695e-08	No	No	No	No	No
EGFRNetmtKRAS-Hi	FGR	CAD	P09769	P27708	FGR_CAD	1.44371	0.529783	9.71114e-05	0.00273687	No	No	No	No	No
EGFRNetmtKRAS-Hi	FGR	HNRNPA2B1	P09769	P22626	FGR_HNRNPA2B1	1.2806	0.356821	0.0010229	0.0311297	No	No	No	No	No
EGFRNetmtKRAS-Hi	FGR	TCP1	P09769	P17987	FGR_TCP1	2.12347	1.08642	9.9193e-07	5.42102e-09	No	No	No	No	No
EGFRNetmtKRAS-Hi	FGR	PRPS2	P09769	P11908	FGR_PRPS2	1.33328	0.414981	0.0487167	0.0149447	No	No	No	No	No
EGFRNetmtKRAS-Hi	FGR	FGR	P09769	P09769	FGR_FGR	12.8341	3.68191	8.538e-09	2.50917e-84	No	No	No	Yes	No
EGFRNetmtKRAS-Hi	FGR	HSP90AB3P	P09769	Q58FF7	FGR_HSP90AB3P	2.4747	1.30726	6.44857e-07	2.92854e-12	No	No	No	No	No
EGFRNetmtKRAS-Hi	FGR	HSP90AB1	P09769	P08238	FGR_HSP90AB1	2.4747	1.30726	6.44857e-07	2.92854e-12	No	No	No	Yes	No
EGFRNetmtKRAS-Hi	FGR	YES1	P09769	P07947	FGR_YES1	35.7121	5.15834	5.30472e-07	1.97871e-163	No	Yes	No	No	No
EGFRNetmtKRAS-Hi	FGR	HNRNPCL1	P09769	O60812	FGR_HNRNPCL1	1.30589	0.385037	0.000510966	0.0220344	No	No	No	No	No
EGFRNetmtKRAS-Hi	FGR	HNRNPC	P09769	P07910	FGR_HNRNPC	1.30589	0.385037	0.000510966	0.0220344	No	No	No	No	No
EGFRNetmtKRAS-Hi	FGR	HSP90AA1	P09769	P07900	FGR_HSP90AA1	2.75816	1.46371	6.84572e-07	6.33051e-15	No	No	No	Yes	No
EGFRNetmtKRAS-Hi	FGR	CDK1	P09769	P06493	FGR_CDK1	91.3296	6.51301	1.75284e-07	3.383e-259	No	No	No	No	No
EGFRNetmtKRAS-Hi	FGR	BAG2	P09769	O95816	FGR_BAG2	1.45321	0.539238	0.00151732	0.00234437	No	No	No	No	No
EGFRNetmtKRAS-Hi	FYN	IVNS1ABP	P06241	Q9Y6Y0	FYN_IVNS1ABP	2.08263	1.05841	0.0254671	3.06081e-07	Yes	No	No	No	No
EGFRNetmtKRAS-Hi	FYN	SLC4A1AP	P06241	Q9BWU0	FYN_SLC4A1AP	1.35233	0.435449	0.000904801	0.0218346	No	No	No	No	No
EGFRNetmtKRAS-Hi	FYN	USP7	P06241	Q93009	FYN_USP7	1.59287	0.671632	3.7654e-06	0.000835252	No	No	No	No	No
EGFRNetmtKRAS-Hi	FYN	HSPH1	P06241	Q92598	FYN_HSPH1	2.48411	1.31273	3.87914e-05	2.82499e-10	Yes	No	No	No	No
EGFRNetmtKRAS-Hi	FYN	SERBP1	P06241	Q8NC51	FYN_SERBP1	1.29347	0.371244	0.00436801	0.0435277	Yes	No	No	No	No
EGFRNetmtKRAS-Hi	FYN	MEPCE	P06241	Q7L2J0	FYN_MEPCE	1.29757	0.375812	0.00356848	0.0415553	No	No	No	No	No
EGFRNetmtKRAS-Hi	FYN	CDC37	P06241	Q16543	FYN_CDC37	2.65276	1.4075	2.4692e-07	1.44856e-11	No	Yes	No	Yes	No
EGFRNetmtKRAS-Hi	FYN	LBR	P06241	Q14739	FYN_LBR	1.33099	0.412504	5.12815e-05	0.0282049	No	No	No	No	No
EGFRNetmtKRAS-Hi	FYN	PRPSAP1	P06241	Q14558	FYN_PRPSAP1	2.14103	1.09831	0.00896867	1.12391e-07	Yes	No	No	Yes	No
EGFRNetmtKRAS-Hi	FYN	TRIM28	P06241	Q13263	FYN_TRIM28	1.50213	0.587005	0.00126773	0.00307355	No	No	No	No	No
EGFRNetmtKRAS-Hi	FYN	SNRPD2	P06241	P62316	FYN_SNRPD2	1.28922	0.366496	0.00319429	0.0456574	No	No	No	No	No
EGFRNetmtKRAS-Hi	FYN	PRPS1	P06241	P60891	FYN_PRPS1	2.26248	1.17791	0.00876101	1.37152e-08	Yes	No	No	No	No
EGFRNetmtKRAS-Hi	FYN	EIF5	P06241	P55010	FYN_EIF5	1.43626	0.522315	0.0235024	0.00752021	No	No	No	No	No
EGFRNetmtKRAS-Hi	FYN	KIF11	P06241	P52732	FYN_KIF11	1.32191	0.402628	0.00509742	0.0313884	Yes	No	No	No	No
EGFRNetmtKRAS-Hi	FYN	HSPA4	P06241	P34932	FYN_HSPA4	1.82031	0.864186	0.00121215	2.43946e-05	No	No	No	No	No
EGFRNetmtKRAS-Hi	FYN	MAT2A	P06241	P31153	FYN_MAT2A	1.41329	0.499061	0.000198493	0.0101559	Yes	No	No	No	No
EGFRNetmtKRAS-Hi	FYN	VARS	P06241	P26640	FYN_VARS	1.37345	0.457801	0.00489154	0.0168427	Yes	No	No	No	No
EGFRNetmtKRAS-Hi	FYN	PRKACB	P06241	P22694	FYN_PRKACB	1.38709	0.472063	0.0208972	0.0141963	Yes	No	No	No	No
EGFRNetmtKRAS-Hi	FYN	FBL	P06241	P22087	FYN_FBL	2.02409	1.01727	0.00442393	8.28801e-07	Yes	No	No	No	No
EGFRNetmtKRAS-Hi	FYN	HMGA1	P06241	P17096	FYN_HMGA1	1.28441	0.361105	0.0366528	0.0481763	No	No	No	No	No
EGFRNetmtKRAS-Hi	FYN	DSP	P06241	P15924	FYN_DSP	1.72243	0.784445	0.0109793	0.000116083	No	No	No	No	No
EGFRNetmtKRAS-Hi	FYN	TRIM27	P06241	P14373	FYN_TRIM27	1.54437	0.627016	0.00532952	0.00169159	No	No	No	No	No
EGFRNetmtKRAS-Hi	FYN	EEF2	P06241	P13639	FYN_EEF2	1.3081	0.387476	0.0121081	0.0368453	No	No	No	No	No
EGFRNetmtKRAS-Hi	FYN	SRC	P06241	P12931	FYN_SRC	9.41687	3.23525	0.000165611	1.38482e-53	No	Yes	No	Yes	No
EGFRNetmtKRAS-Hi	FYN	PRPS2	P06241	P11908	FYN_PRPS2	2.21416	1.14676	0.00987053	3.17589e-08	Yes	No	No	No	No
EGFRNetmtKRAS-Hi	FYN	HSPA8	P06241	P11142	FYN_HSPA8	1.88104	0.911532	5.29372e-09	9.05164e-06	No	No	No	No	No
EGFRNetmtKRAS-Hi	FYN	HSPA5	P06241	P11021	FYN_HSPA5	1.7561	0.812378	9.55135e-05	6.82713e-05	No	No	No	No	No
EGFRNetmtKRAS-Hi	FYN	HIST1H1E	P06241	P10412	FYN_HIST1H1E	1.3225	0.403263	0.0183595	0.0311751	No	No	No	No	No
EGFRNetmtKRAS-Hi	FYN	HNRNPA1L2	P06241	Q32P51	FYN_HNRNPA1L2	1.29809	0.376389	0.00181441	0.0413113	No	No	No	No	No
EGFRNetmtKRAS-Hi	FYN	HNRNPA1	P06241	P09651	FYN_HNRNPA1	1.29809	0.376389	0.00181441	0.0413113	No	No	No	No	No
EGFRNetmtKRAS-Hi	FYN	HSP90AB1	P06241	P08238	FYN_HSP90AB1	1.57045	0.651177	2.76215e-07	0.00116038	No	Yes	No	Yes	No
EGFRNetmtKRAS-Hi	FYN	HSPA1A	P06241	P08107	FYN_HSPA1A	1.66924	0.739189	3.11318e-09	0.000264718	No	No	No	No	No
EGFRNetmtKRAS-Hi	FYN	HSP90AA1	P06241	P07900	FYN_HSP90AA1	1.48673	0.572139	5.80665e-05	0.00380441	No	Yes	No	Yes	No
EGFRNetmtKRAS-Hi	FYN	NPM1	P06241	P06748	FYN_NPM1	1.51221	0.596656	2.22801e-05	0.00266945	Yes	No	No	No	No
EGFRNetmtKRAS-Hi	FYN	FYN	P06241	P06241	FYN_FYN	3.30079	1.72281	0.00016424	1.74509e-16	No	No	No	Yes	No
EGFRNetmtKRAS-Hi	FYN	AHSG	P06241	P02765	FYN_AHSG	2.15607	1.1084	0.0220566	8.67429e-08	No	No	No	No	No
EGFRNetmtKRAS-Hi	FYN	PRPSAP2	P06241	O60256	FYN_PRPSAP2	2.31376	1.21024	0.0093661	5.60755e-09	Yes	No	No	No	No
EGFRNetmtKRAS-Hi	FYN	SNRPG	P06241	P62308	FYN_SNRPG	1.32496	0.40595	0.0256485	0.030286	Yes	No	No	No	No
EGFRNetmtKRAS-Hi	GAB1	CALML5	Q13480	Q9NZT1	GAB1_CALML5	4.42649	2.14616	0.045761	7.14868e-13	No	No	No	No	No
EGFRNetmtKRAS-Hi	GAB1	ARL6IP4	Q13480	Q66PJ3	GAB1_ARL6IP4	1.80801	0.854403	0.0249585	0.00271633	No	No	No	No	No
EGFRNetmtKRAS-Hi	GAB1	GAB1	Q13480	Q13480	GAB1_GAB1	7.8877	2.9796	5.95449e-07	3.22534e-23	Yes	No	No	No	No
EGFRNetmtKRAS-Hi	GAB1	CAV1	Q13480	Q03135	GAB1_CAV1	1.94306	0.958327	0.0478169	0.00088537	Yes	No	No	No	No
EGFRNetmtKRAS-Hi	GAB1	DSG1	Q13480	Q02413	GAB1_DSG1	4.98703	2.31818	0.0163122	9.75075e-15	No	No	No	No	No
EGFRNetmtKRAS-Hi	GAB1	GRB2	Q13480	P62993	GAB1_GRB2	5.38339	2.42852	0.000388531	5.23423e-16	No	Yes	No	Yes	No
EGFRNetmtKRAS-Hi	GAB1	RPS27A	Q13480	P62979	GAB1_RPS27A	1.75042	0.807701	0.00975048	0.0043363	No	No	No	No	No
EGFRNetmtKRAS-Hi	GAB1	DSP	Q13480	P15924	GAB1_DSP	3.01827	1.59372	0.0120826	7.95205e-08	No	No	No	No	No
EGFRNetmtKRAS-Hi	GAB1	JUP	Q13480	P14923	GAB1_JUP	5.4024	2.4336	0.00803797	4.55974e-16	No	No	No	No	No
EGFRNetmtKRAS-Hi	GAB1	HSPA1A	Q13480	P08107	GAB1_HSPA1A	1.85537	0.891709	6.924e-05	0.00183976	No	No	No	No	No
EGFRNetmtKRAS-Hi	GAB2	YWHAH	Q9UQC2	Q04917	GAB2_YWHAH	2.33518	1.22353	0.0494667	0.000223144	No	No	No	Yes	No
EGFRNetmtKRAS-Hi	GAB2	GAB2	Q9UQC2	Q9UQC2	GAB2_GAB2	22.8399	4.51349	6.58052e-05	1.64268e-39	Yes	No	No	Yes	No
EGFRNetmtKRAS-Hi	GAB2	PARK7	Q9UQC2	Q99497	GAB2_PARK7	1.85462	0.891126	0.0204998	0.0416347	No	No	No	No	No
EGFRNetmtKRAS-Hi	GAB2	EIF5A2	Q9UQC2	Q9GZV4	GAB2_EIF5A2	3.74672	1.90563	0.0137125	0.000102281	No	No	No	No	No
EGFRNetmtKRAS-Hi	GAB2	EIF5AL1	Q9UQC2	Q6IS14	GAB2_EIF5AL1	3.74672	1.90563	0.0137125	0.000102281	No	No	No	No	No
EGFRNetmtKRAS-Hi	GAB2	EIF5A	Q9UQC2	P63241	GAB2_EIF5A	3.74672	1.90563	0.0137125	0.000102281	Yes	No	No	No	No
EGFRNetmtKRAS-Hi	GAB2	YWHAZ	Q9UQC2	P63104	GAB2_YWHAZ	3.5792	1.83964	7.94428e-06	5.57794e-08	No	No	No	Yes	No
EGFRNetmtKRAS-Hi	GAB2	GRB2	Q9UQC2	P62993	GAB2_GRB2	3.19858	1.67743	7.65176e-06	0.0005422	No	Yes	Yes	Yes	No
EGFRNetmtKRAS-Hi	GAB2	PPIA	Q9UQC2	P62937	GAB2_PPIA	2.45174	1.29381	0.00651858	0.0058936	Yes	No	No	No	No
EGFRNetmtKRAS-Hi	GAB2	RAN	Q9UQC2	P62826	GAB2_RAN	2.14007	1.09766	0.0202051	0.0163649	No	No	No	No	No
EGFRNetmtKRAS-Hi	GAB2	RPS8	Q9UQC2	P62241	GAB2_RPS8	1.50322	0.588054	0.000390314	0.0485698	No	No	No	No	No
EGFRNetmtKRAS-Hi	GAB2	SFN	Q9UQC2	P31947	GAB2_SFN	1.87062	0.903517	6.54671e-05	0.039525	No	No	No	Yes	No
EGFRNetmtKRAS-Hi	GAB2	YWHAQ	Q9UQC2	P27348	GAB2_YWHAQ	2.31885	1.21341	0.000101176	0.00910224	No	No	No	Yes	No
EGFRNetmtKRAS-Hi	GAB2	HSPA6	Q9UQC2	P17066	GAB2_HSPA6	2.06452	1.04581	0.000197874	0.0209703	No	No	No	No	No
EGFRNetmtKRAS-Hi	GAB2	PRPS2	Q9UQC2	P11908	GAB2_PRPS2	1.86927	0.902474	0.0181067	0.0396992	No	No	No	No	No
EGFRNetmtKRAS-Hi	GAB2	HSPA5	Q9UQC2	P11021	GAB2_HSPA5	1.59517	0.673714	5.22123e-06	0.0281601	No	No	No	No	No
EGFRNetmtKRAS-Hi	GAB2	HSPD1	Q9UQC2	P10809	GAB2_HSPD1	1.82161	0.865213	0.00270196	0.0463409	Yes	No	No	No	No
EGFRNetmtKRAS-Hi	GRB10	IGF2BP2	Q13322	Q9Y6M1	GRB10_IGF2BP2	1.77275	0.825992	0.0211194	0.0435579	No	No	No	No	No
EGFRNetmtKRAS-Hi	GRB10	EXOSC1	Q13322	Q9Y3B2	GRB10_EXOSC1	2.3972	1.26135	0.0128531	0.00454673	No	No	No	No	No
EGFRNetmtKRAS-Hi	GRB10	RCL1	Q13322	Q9Y2P8	GRB10_RCL1	1.82868	0.870802	0.0230041	0.0356776	No	No	No	No	No
EGFRNetmtKRAS-Hi	GRB10	G3BP2	Q13322	Q9UN86	GRB10_G3BP2	1.79434	0.843452	0.0152967	0.0403347	Yes	No	No	Yes	No
EGFRNetmtKRAS-Hi	GRB10	AKAP8L	Q13322	Q9ULX6	GRB10_AKAP8L	2.09466	1.06671	0.0135716	0.0136506	No	No	No	No	No
EGFRNetmtKRAS-Hi	GRB10	RBM28	Q13322	Q9NW13	GRB10_RBM28	3.71408	1.893	0.0122626	4.59568e-05	No	No	No	No	No
EGFRNetmtKRAS-Hi	GRB10	EXOSC3	Q13322	Q9NQT5	GRB10_EXOSC3	1.92601	0.945617	0.0271549	0.0251456	No	No	No	No	No
EGFRNetmtKRAS-Hi	GRB10	WDR6	Q13322	Q9NNW5	GRB10_WDR6	4.09447	2.03368	0.00829826	1.32825e-05	No	No	No	No	No
EGFRNetmtKRAS-Hi	GRB10	GRPEL1	Q13322	Q9HAV7	GRB10_GRPEL1	1.82562	0.868383	0.00266102	0.0360708	Yes	No	No	No	No
EGFRNetmtKRAS-Hi	GRB10	DDX24	Q13322	Q9GZR7	GRB10_DDX24	2.84674	1.50931	0.0137448	0.000904804	No	No	No	No	No
EGFRNetmtKRAS-Hi	GRB10	GTPBP4	Q13322	Q9BZE4	GRB10_GTPBP4	3.44664	1.78519	0.0398157	0.000112706	No	No	No	No	No
EGFRNetmtKRAS-Hi	GRB10	MKI67IP	Q13322	Q9BYG3	GRB10_MKI67IP	3.25203	1.70134	0.0310635	0.00021922	No	No	No	No	No
EGFRNetmtKRAS-Hi	GRB10	GRWD1	Q13322	Q9BQ67	GRB10_GRWD1	2.24859	1.16902	0.0273084	0.00779997	No	No	No	No	No
EGFRNetmtKRAS-Hi	GRB10	EBNA1BP2	Q13322	Q99848	GRB10_EBNA1BP2	2.76527	1.46742	0.0240499	0.00120891	No	No	No	No	No
EGFRNetmtKRAS-Hi	GRB10	USP9X	Q13322	Q93008	GRB10_USP9X	4.53162	2.18003	0.00660643	3.35247e-06	No	No	No	No	No
EGFRNetmtKRAS-Hi	GRB10	HSPH1	Q13322	Q92598	GRB10_HSPH1	3.07031	1.61838	2.53891e-05	0.000411809	Yes	No	No	No	No
EGFRNetmtKRAS-Hi	GRB10	H1FX	Q13322	Q92522	GRB10_H1FX	3.04628	1.60705	0.0227742	0.000447906	No	No	No	No	No
EGFRNetmtKRAS-Hi	GRB10	TFB1M	Q13322	Q8WVM0	GRB10_TFB1M	2.92905	1.55043	0.00819621	0.000676213	No	No	No	No	No
EGFRNetmtKRAS-Hi	GRB10	CHCHD4	Q13322	Q8N4Q1	GRB10_CHCHD4	13.3371	3.73737	1.37863e-05	6.09163e-15	Yes	No	No	No	No
EGFRNetmtKRAS-Hi	GRB10	DHX30	Q13322	Q7L2E3	GRB10_DHX30	1.80967	0.855726	0.00714492	0.038187	No	No	No	No	No
EGFRNetmtKRAS-Hi	GRB10	PPP2R2D	Q13322	Q66LE6	GRB10_PPP2R2D	6.02121	2.59005	0.000363932	4.43845e-08	No	No	No	No	No
EGFRNetmtKRAS-Hi	GRB10	SRSF7	Q13322	Q16629	GRB10_SRSF7	1.82015	0.864056	0.00220401	0.0367832	No	No	No	Yes	No
EGFRNetmtKRAS-Hi	GRB10	TRIP6	Q13322	Q15654	GRB10_TRIP6	2.37908	1.25041	0.0268098	0.00485544	No	No	No	No	No
EGFRNetmtKRAS-Hi	GRB10	SEC23B	Q13322	Q15437	GRB10_SEC23B	3.167	1.66312	0.00386546	0.000294126	No	No	No	No	No
EGFRNetmtKRAS-Hi	GRB10	CUL7	Q13322	Q14999	GRB10_CUL7	3.69921	1.88722	0.0261251	4.82818e-05	No	No	No	No	No
EGFRNetmtKRAS-Hi	GRB10	RBM39	Q13322	Q14498	GRB10_RBM39	2.3219	1.21531	0.0297734	0.00597556	No	No	No	No	No
EGFRNetmtKRAS-Hi	GRB10	GRB10	Q13322	Q13322	GRB10_GRB10	13.1346	3.7153	7.19069e-12	8.69422e-15	Yes	No	No	Yes	No
EGFRNetmtKRAS-Hi	GRB10	PPP3CB	Q13322	P16298	GRB10_PPP3CB	2.12481	1.08733	0.0124605	0.0122341	Yes	No	No	No	No
EGFRNetmtKRAS-Hi	GRB10	PPP3CA	Q13322	Q08209	GRB10_PPP3CA	2.12481	1.08733	0.0124605	0.0122341	Yes	No	No	No	No
EGFRNetmtKRAS-Hi	GRB10	YWHAH	Q13322	Q04917	GRB10_YWHAH	3.49901	1.80695	0.0321513	9.43981e-05	Yes	No	No	No	No
EGFRNetmtKRAS-Hi	GRB10	PPP2CA	Q13322	P67775	GRB10_PPP2CA	9.79218	3.29163	4.14146e-08	5.41605e-12	No	No	No	No	No
EGFRNetmtKRAS-Hi	GRB10	PPP2R2A	Q13322	P63151	GRB10_PPP2R2A	9.59837	3.26279	2.2962e-08	8.16728e-12	Yes	No	No	No	No
EGFRNetmtKRAS-Hi	GRB10	UBB	Q13322	P0CG47	GRB10_UBB	1.86405	0.898439	0.0271094	0.0314287	No	No	No	No	No
EGFRNetmtKRAS-Hi	GRB10	UBC	Q13322	P0CG48	GRB10_UBC	1.86405	0.898439	0.0271094	0.0314287	No	No	No	No	No
EGFRNetmtKRAS-Hi	GRB10	UBA52	Q13322	P62987	GRB10_UBA52	1.86405	0.898439	0.0271094	0.0314287	No	No	No	No	No
EGFRNetmtKRAS-Hi	GRB10	RPL37	Q13322	P61927	GRB10_RPL37	1.90966	0.933315	0.0181726	0.0266728	No	No	No	No	No
EGFRNetmtKRAS-Hi	GRB10	USP11	Q13322	P51784	GRB10_USP11	2.18486	1.12754	0.0254793	0.00983428	No	No	No	No	No
EGFRNetmtKRAS-Hi	GRB10	FXR1	Q13322	P51114	GRB10_FXR1	3.62982	1.8599	0.0258643	6.08337e-05	No	No	No	Yes	No
EGFRNetmtKRAS-Hi	GRB10	RPL5	Q13322	P46777	GRB10_RPL5	2.29487	1.19841	0.000476274	0.00659228	No	No	No	No	No
EGFRNetmtKRAS-Hi	GRB10	NOP2	Q13322	P46087	GRB10_NOP2	3.86479	1.95039	0.0133053	2.79675e-05	No	No	No	Yes	No
EGFRNetmtKRAS-Hi	GRB10	HSPA9	Q13322	P38646	GRB10_HSPA9	3.55848	1.83126	7.73723e-07	7.72606e-05	No	No	No	No	No
EGFRNetmtKRAS-Hi	GRB10	HSPA4	Q13322	P34932	GRB10_HSPA4	2.12114	1.08484	0.000840898	0.0123981	No	No	No	No	No
EGFRNetmtKRAS-Hi	GRB10	SFN	Q13322	P31947	GRB10_SFN	3.01095	1.59022	0.00370284	0.000506928	Yes	No	No	No	No
EGFRNetmtKRAS-Hi	GRB10	PPP2R1A	Q13322	P30153	GRB10_PPP2R1A	8.00616	3.00111	1.01535e-08	2.89703e-10	Yes	No	No	Yes	No
EGFRNetmtKRAS-Hi	GRB10	CDH3	Q13322	P22223	GRB10_CDH3	2.20727	1.14226	0.00382426	0.00906457	No	No	No	No	No
EGFRNetmtKRAS-Hi	GRB10	BTF3	Q13322	P20290	GRB10_BTF3	2.4759	1.30796	0.0315797	0.00341906	Yes	No	No	No	No
EGFRNetmtKRAS-Hi	GRB10	HSPA7	Q13322	P48741	GRB10_HSPA7	4.49105	2.16705	0.000371001	3.80105e-06	No	No	No	No	No
EGFRNetmtKRAS-Hi	GRB10	HSPA6	Q13322	P17066	GRB10_HSPA6	4.49105	2.16705	0.000371001	3.80105e-06	No	No	No	No	No
EGFRNetmtKRAS-Hi	GRB10	HIST1H1C	Q13322	P16403	GRB10_HIST1H1C	3.68699	1.88244	0.0187976	5.02817e-05	No	No	No	No	No
EGFRNetmtKRAS-Hi	GRB10	HSPA8	Q13322	P11142	GRB10_HSPA8	2.34868	1.23185	3.60562e-06	0.00542177	No	No	No	No	No
EGFRNetmtKRAS-Hi	GRB10	HSPA5	Q13322	P11021	GRB10_HSPA5	3.32537	1.73351	1.18009e-06	0.000170401	No	No	No	No	No
EGFRNetmtKRAS-Hi	GRB10	HIST1H1D	Q13322	P16402	GRB10_HIST1H1D	2.67127	1.41752	0.000297387	0.00169176	No	No	No	No	No
EGFRNetmtKRAS-Hi	GRB10	HIST1H1E	Q13322	P10412	GRB10_HIST1H1E	2.67127	1.41752	0.000297387	0.00169176	No	No	No	No	No
EGFRNetmtKRAS-Hi	GRB10	HSPA1A	Q13322	P08107	GRB10_HSPA1A	2.99273	1.58146	2.20842e-06	0.000540402	Yes	No	No	No	No
EGFRNetmtKRAS-Hi	GRB10	P4HB	Q13322	P07237	GRB10_P4HB	2.03606	1.02578	0.00209062	0.0168861	No	No	No	No	No
EGFRNetmtKRAS-Hi	GRB10	RPLP1	Q13322	P05386	GRB10_RPLP1	3.75957	1.91057	0.0169981	3.95313e-05	No	No	No	Yes	No
EGFRNetmtKRAS-Hi	GRB10	AIFM1	Q13322	O95831	GRB10_AIFM1	8.90943	3.15533	3.22508e-07	3.66018e-11	Yes	No	No	Yes	No
EGFRNetmtKRAS-Hi	GRB10	BAG2	Q13322	O95816	GRB10_BAG2	1.85164	0.888806	0.00511043	0.0328595	No	No	No	No	No
EGFRNetmtKRAS-Hi	GRB10	HSPA4L	Q13322	O95757	GRB10_HSPA4L	3.28055	1.71394	0.00380264	0.000198729	Yes	No	No	No	No
EGFRNetmtKRAS-Hi	GRB10	CRTAP	Q13322	O75718	GRB10_CRTAP	4.35816	2.12372	0.00729146	5.75306e-06	Yes	No	No	No	No
EGFRNetmtKRAS-Hi	GRB10	POLRMT	Q13322	O00411	GRB10_POLRMT	2.90414	1.53811	0.0021948	0.000738388	No	No	No	No	No
EGFRNetmtKRAS-Hi	GRB2	RUVBL1	P62993	Q9Y265	GRB2_RUVBL1	1.46866	0.554497	2.972e-05	0.0343451	Yes	No	No	Yes	No
EGFRNetmtKRAS-Hi	GRB2	RUVBL2	P62993	Q9Y230	GRB2_RUVBL2	1.49673	0.581818	1.55294e-05	0.0279815	Yes	No	No	Yes	No
EGFRNetmtKRAS-Hi	GRB2	TUBB6	P62993	Q9BUF5	GRB2_TUBB6	1.58701	0.666312	0.00463852	0.0141766	No	No	No	No	No
EGFRNetmtKRAS-Hi	GRB2	PTPN11	P62993	Q06124	GRB2_PTPN11	2.6229	1.39117	0.0087809	2.07883e-06	No	Yes	No	Yes	No
EGFRNetmtKRAS-Hi	GRB2	AKAP12	P62993	Q02952	GRB2_AKAP12	1.74069	0.799662	0.00476511	0.00419562	Yes	No	No	No	No
EGFRNetmtKRAS-Hi	GRB2	FKBP4	P62993	Q02790	GRB2_FKBP4	1.48453	0.570006	0.0164805	0.0306007	No	No	No	No	No
EGFRNetmtKRAS-Hi	GRB2	TMSB10	P62993	P63313	GRB2_TMSB10	1.49603	0.581138	0.000454818	0.028127	Yes	No	No	No	No
EGFRNetmtKRAS-Hi	GRB2	HIST1H4A	P62993	P62805	GRB2_HIST1H4A	1.96652	0.975648	0.0340966	0.000638132	Yes	No	No	Yes	No
EGFRNetmtKRAS-Hi	GRB2	HNRNPK	P62993	P61978	GRB2_HNRNPK	1.52948	0.613045	4.1386e-05	0.0219423	No	No	Yes	Yes	No
EGFRNetmtKRAS-Hi	GRB2	CSE1L	P62993	P55060	GRB2_CSE1L	1.48699	0.572395	0.0129356	0.0300553	No	No	No	Yes	No
EGFRNetmtKRAS-Hi	GRB2	YWHAB	P62993	P31946	GRB2_YWHAB	1.42826	0.514254	0.0148555	0.0458406	No	No	No	Yes	No
EGFRNetmtKRAS-Hi	GRB2	GOT1	P62993	P17174	GRB2_GOT1	1.79691	0.845518	0.0436884	0.00264818	Yes	No	No	No	No
EGFRNetmtKRAS-Hi	GRB2	SLC25A6	P62993	P12236	GRB2_SLC25A6	1.68471	0.752497	0.0451621	0.00658702	No	No	No	Yes	No
EGFRNetmtKRAS-Hi	GRB2	HSPA1A	P62993	P08107	GRB2_HSPA1A	1.48484	0.570306	0.00011947	0.0305319	Yes	No	No	No	No
EGFRNetmtKRAS-Hi	GRB2	SLC25A5	P62993	P05141	GRB2_SLC25A5	1.96953	0.977849	3.42771e-05	0.000622018	Yes	No	No	Yes	No
EGFRNetmtKRAS-Hi	GRB2	CAPNS1	P62993	P04632	GRB2_CAPNS1	1.55142	0.633586	0.0245504	0.0186023	No	No	No	No	No
EGFRNetmtKRAS-Hi	GRB2	EGFR	P62993	P00533	GRB2_EGFR	3.06927	1.61789	0.0002354	4.21956e-08	No	No	No	Yes	No
EGFRNetmtKRAS-Hi	GRB2	H2BFS	P62993	P57053	GRB2_H2BFS	2.15729	1.10922	0.0439415	0.00012341	Yes	No	No	No	No
EGFRNetmtKRAS-Hi	GRB2	HIST1H2BL	P62993	Q99880	GRB2_HIST1H2BL	2.15729	1.10922	0.0439415	0.00012341	No	No	No	No	No
EGFRNetmtKRAS-Hi	GRB2	HIST1H2BM	P62993	Q99879	GRB2_HIST1H2BM	2.15729	1.10922	0.0439415	0.00012341	No	No	No	No	No
EGFRNetmtKRAS-Hi	GRB2	HIST1H2BN	P62993	Q99877	GRB2_HIST1H2BN	2.15729	1.10922	0.0439415	0.00012341	No	No	No	No	No
EGFRNetmtKRAS-Hi	GRB2	HIST1H2BH	P62993	Q93079	GRB2_HIST1H2BH	2.15729	1.10922	0.0439415	0.00012341	No	No	No	Yes	No
EGFRNetmtKRAS-Hi	GRB2	HIST2H2BF	P62993	Q5QNW6	GRB2_HIST2H2BF	2.15729	1.10922	0.0439415	0.00012341	No	No	No	No	No
EGFRNetmtKRAS-Hi	GRB2	HIST1H2BC	P62993	P62807	GRB2_HIST1H2BC	2.15729	1.10922	0.0439415	0.00012341	No	No	No	No	No
EGFRNetmtKRAS-Hi	GRB2	HIST1H2BD	P62993	P58876	GRB2_HIST1H2BD	2.15729	1.10922	0.0439415	0.00012341	No	No	No	No	No
EGFRNetmtKRAS-Hi	GRB2	HIST1H2BK	P62993	O60814	GRB2_HIST1H2BK	2.15729	1.10922	0.0439415	0.00012341	No	No	No	No	No
EGFRNetmtKRAS-Hi	GRB2	ARHGEF35	P62993	A5YM69	GRB2_ARHGEF35	3.68515	1.88172	0.0283158	2.2587e-10	Yes	No	No	No	No
EGFRNetmtKRAS-Hi	GRB2	GIT1	P62993	Q9Y2X7	GRB2_GIT1	4.54515	2.18433	0.000278	5.38829e-07	No	No	No	Yes	No
EGFRNetmtKRAS-Hi	GRB2	DNM3	P62993	Q9UQ16	GRB2_DNM3	8.23411	3.04161	4.5e-07	7.04988e-12	No	Yes	No	Yes	No
EGFRNetmtKRAS-Hi	GRB2	ASAP1	P62993	Q9ULH1	GRB2_ASAP1	15.7398	3.97634	3.24e-06	6.44476e-19	No	Yes	No	Yes	No
EGFRNetmtKRAS-Hi	GRB2	ERRFI1	P62993	Q9UJM3	GRB2_ERRFI1	12.1233	3.59971	0.000125	3.2733e-33	Yes	Yes	No	Yes	No
EGFRNetmtKRAS-Hi	GRB2	VPS37B	P62993	Q9H9H4	GRB2_VPS37B	6.76831	2.7588	0.00140941	4.2133e-10	No	Yes	No	No	No
EGFRNetmtKRAS-Hi	GRB2	DOCK5	P62993	Q9H7D0	GRB2_DOCK5	7.37092	2.88184	1.06e-07	7.44423e-11	No	Yes	No	Yes	No
EGFRNetmtKRAS-Hi	GRB2	FAM59A	P62993	Q9H706	GRB2_FAM59A	7.71064	2.94685	3.16e-06	2.89488e-11	Yes	Yes	No	Yes	No
EGFRNetmtKRAS-Hi	GRB2	TSG101	P62993	Q99816	GRB2_TSG101	8.18706	3.03334	0.000135	7.988e-12	No	No	No	Yes	No
EGFRNetmtKRAS-Hi	GRB2	PHB2	P62993	Q99623	GRB2_PHB2	1.50782	0.592465	0.00714579	0.025783	Yes	No	No	No	No
EGFRNetmtKRAS-Hi	GRB2	SNX18	P62993	Q96RF0	GRB2_SNX18	8.38094	3.06711	0.0214685	4.78605e-12	No	Yes	No	Yes	No
EGFRNetmtKRAS-Hi	GRB2	ARAP1	P62993	Q96P48	GRB2_ARAP1	13.5479	3.76	0.000993	3.96586e-17	No	Yes	No	Yes	No
EGFRNetmtKRAS-Hi	GRB2	ELMO2	P62993	Q96JJ3	GRB2_ELMO2	5.64827	2.49781	0.000897	1.31567e-08	No	Yes	No	Yes	No
EGFRNetmtKRAS-Hi	GRB2	ELMO3	P62993	Q96BJ8	GRB2_ELMO3	7.84779	2.97229	1.35e-05	1.98964e-11	No	No	No	No	No
EGFRNetmtKRAS-Hi	GRB2	WIPF2	P62993	Q8TF74	GRB2_WIPF2	25.2251	4.65679	1e-05	3.56466e-25	No	Yes	No	Yes	No
EGFRNetmtKRAS-Hi	GRB2	DOCK4	P62993	Q8N1I0	GRB2_DOCK4	8.27869	3.0494	0.00334426	6.26525e-12	No	Yes	No	Yes	No
EGFRNetmtKRAS-Hi	GRB2	SGK223	P62993	Q86YV5	GRB2_SGK223	1.95543	0.967486	0.0312732	0.0136071	No	No	No	No	No
EGFRNetmtKRAS-Hi	GRB2	PIK3AP1	P62993	Q6ZUJ8	GRB2_PIK3AP1	11.525	3.5267	2.72e-08	2.62781e-15	No	Yes	No	Yes	No
EGFRNetmtKRAS-Hi	GRB2	RPL22L1	P62993	Q6P5R6	GRB2_RPL22L1	2.29279	1.1971	0.00459124	0.00334422	Yes	No	No	No	No
EGFRNetmtKRAS-Hi	GRB2	LRRK1	P62993	Q38SD2	GRB2_LRRK1	5.22767	2.38617	0.0233593	5.20197e-08	No	No	No	Yes	No
EGFRNetmtKRAS-Hi	GRB2	DOCK1	P62993	Q14185	GRB2_DOCK1	5.42871	2.44061	0.000802	2.68037e-08	No	Yes	No	Yes	No
EGFRNetmtKRAS-Hi	GRB2	CBLB	P62993	Q13191	GRB2_CBLB	7.95493	2.99185	0.00297469	1.48807e-11	No	Yes	Yes	Yes	No
EGFRNetmtKRAS-Hi	GRB2	ARHGEF5	P62993	Q12774	GRB2_ARHGEF5	26.0084	4.7009	0.000599	1.29812e-25	Yes	No	No	Yes	No
EGFRNetmtKRAS-Hi	GRB2	SOS2	P62993	Q07890	GRB2_SOS2	9.16455	3.19606	1.37e-06	1.38663e-26	No	Yes	No	Yes	No
EGFRNetmtKRAS-Hi	GRB2	SOS1	P62993	Q07889	GRB2_SOS1	35.2948	5.14139	0.00013	3.24864e-30	No	Yes	No	Yes	No
EGFRNetmtKRAS-Hi	GRB2	DNM1	P62993	Q05193	GRB2_DNM1	15.6115	3.96454	0.0169398	8.11543e-19	No	Yes	No	Yes	No
EGFRNetmtKRAS-Hi	GRB2	PLOD1	P62993	Q02809	GRB2_PLOD1	5.55834	2.47466	9.17e-05	1.75813e-08	No	No	No	No	No
EGFRNetmtKRAS-Hi	GRB2	CLTC	P62993	Q00610	GRB2_CLTC	2.06073	1.04316	0.00317625	0.00878931	No	No	No	Yes	No
EGFRNetmtKRAS-Hi	GRB2	SLC25A3	P62993	Q00325	GRB2_SLC25A3	1.53519	0.618414	0.00290779	0.0210238	Yes	No	No	Yes	No
EGFRNetmtKRAS-Hi	GRB2	YWHAZ	P62993	P63104	GRB2_YWHAZ	2.0011	1.00079	0.000111	0.0112603	No	No	No	Yes	No
EGFRNetmtKRAS-Hi	GRB2	GRB2	P62993	P62993	GRB2_GRB2	16.2051	4.01838	2.42e-12	6.60572e-41	Yes	No	No	Yes	No
EGFRNetmtKRAS-Hi	GRB2	PPIA	P62993	P62937	GRB2_PPIA	1.76398	0.818837	0.0219778	0.0298872	No	No	No	Yes	No
EGFRNetmtKRAS-Hi	GRB2	YWHAE	P62993	P62258	GRB2_YWHAE	1.6826	0.75069	0.00334756	0.0415469	No	No	No	Yes	No
EGFRNetmtKRAS-Hi	GRB2	YWHAG	P62993	P61981	GRB2_YWHAG	1.79371	0.842949	0.000351	0.026475	No	No	No	Yes	No
EGFRNetmtKRAS-Hi	GRB2	DNM2	P62993	P50570	GRB2_DNM2	10.4072	3.37951	9.7e-05	1.68446e-29	Yes	Yes	No	Yes	No
EGFRNetmtKRAS-Hi	GRB2	HSPA9	P62993	P38646	GRB2_HSPA9	1.83932	0.879171	0.00117573	0.0219648	Yes	No	No	Yes	No
EGFRNetmtKRAS-Hi	GRB2	PHB	P62993	P35232	GRB2_PHB	1.95614	0.968008	0.0155569	0.000697091	Yes	No	No	No	No
EGFRNetmtKRAS-Hi	GRB2	CAD	P62993	P27708	GRB2_CAD	5.06418	2.34033	0.000134	8.99466e-08	Yes	No	No	Yes	No
EGFRNetmtKRAS-Hi	GRB2	CBL	P62993	P22681	GRB2_CBL	36.5988	5.19372	6.56e-05	8.67403e-31	Yes	Yes	No	Yes	No
EGFRNetmtKRAS-Hi	GRB2	PTPRA	P62993	P18433	GRB2_PTPRA	5.06863	2.34159	0.000255	4.09458e-15	Yes	Yes	No	Yes	No
EGFRNetmtKRAS-Hi	GRB2	PTPN1	P62993	P18031	GRB2_PTPN1	5.30107	2.40628	0.016619	4.07811e-08	No	No	No	Yes	No
EGFRNetmtKRAS-Hi	GRB2	EEF2	P62993	P13639	GRB2_EEF2	1.75223	0.809192	7.97e-05	0.0313506	No	No	No	Yes	No
EGFRNetmtKRAS-Hi	GRB2	HSPA8	P62993	P11142	GRB2_HSPA8	1.89997	0.925973	2.68e-05	0.0171131	No	No	No	Yes	No
EGFRNetmtKRAS-Hi	GRB2	HSPA5	P62993	P11021	GRB2_HSPA5	2.00055	1.0004	2.18e-06	0.011286	No	No	No	Yes	No
EGFRNetmtKRAS-Hi	GRB2	HSPB1	P62993	P04792	GRB2_HSPB1	1.95647	0.96825	0.00461119	0.0135489	No	No	No	Yes	No
EGFRNetmtKRAS-Hi	GRB2	TRUB2	P62993	O95900	GRB2_TRUB2	2.05064	1.03608	0.0308277	0.00916595	Yes	No	No	No	No
EGFRNetmtKRAS-Hi	GRB2	PIK3C2B	P62993	O00750	GRB2_PIK3C2B	7.02836	2.81319	1.07e-05	1.97548e-10	No	Yes	No	Yes	No
EGFRNetmtKRAS-Hi	GRB2	WASL	P62993	O00401	GRB2_WASL	18.7562	4.22929	4.17e-08	3.93458e-21	Yes	Yes	Yes	Yes	No
EGFRNetmtKRAS-Hi	GRB2	WIPF3	P62993	A6NGB9	GRB2_WIPF3	7.70642	2.94606	1.12e-06	2.9286e-11	No	Yes	No	Yes	No
EGFRNetmtKRAS-Hi	GRB7	NOC2L	Q14451	Q9Y3T9	GRB7_NOC2L	4.52779	2.17881	0.00237258	0.0204948	No	No	No	No	No
EGFRNetmtKRAS-Hi	GRB7	MRPS2	Q14451	Q9Y399	GRB7_MRPS2	4.03474	2.01247	0.00238067	0.0290317	No	No	No	No	No
EGFRNetmtKRAS-Hi	GRB7	MRPS7	Q14451	Q9Y2R9	GRB7_MRPS7	4.67523	2.22504	0.00164763	0.0185399	No	No	No	No	No
EGFRNetmtKRAS-Hi	GRB7	C19ORF53	Q14451	Q9UNZ5	GRB7_C19ORF53	4.79148	2.26047	0.00183973	0.0171511	No	No	No	No	No
EGFRNetmtKRAS-Hi	GRB7	RPF2	Q14451	Q9H7B2	GRB7_RPF2	4.54353	2.18381	0.0152597	0.020275	No	No	No	No	No
EGFRNetmtKRAS-Hi	GRB7	MRPS26	Q14451	Q9BYN8	GRB7_MRPS26	4.00312	2.00112	0.00149322	0.0297088	No	No	No	No	No
EGFRNetmtKRAS-Hi	GRB7	RIOK2	Q14451	Q9BVS4	GRB7_RIOK2	3.54652	1.8264	0.0420813	0.0418873	No	No	No	No	No
EGFRNetmtKRAS-Hi	GRB7	MMTAG2	Q14451	Q9BU76	GRB7_MMTAG2	3.7457	1.90524	0.00249537	0.0359673	No	No	No	No	No
EGFRNetmtKRAS-Hi	GRB7	PURB	Q14451	Q96QR8	GRB7_PURB	3.84452	1.9428	0.0444122	0.0333973	No	No	No	No	No
EGFRNetmtKRAS-Hi	GRB7	MRPS24	Q14451	Q96EL2	GRB7_MRPS24	4.02926	2.01051	0.00245173	0.0291477	No	No	No	No	No
EGFRNetmtKRAS-Hi	GRB7	MRPS27	Q14451	Q92552	GRB7_MRPS27	3.34366	1.74143	0.00221039	0.0491278	No	No	No	No	No
EGFRNetmtKRAS-Hi	GRB7	BRIX1	Q14451	Q8TDN6	GRB7_BRIX1	3.68752	1.88265	0.0212987	0.0375889	No	No	No	No	No
EGFRNetmtKRAS-Hi	GRB7	RPP25L	Q14451	Q8N5L8	GRB7_RPP25L	3.37336	1.75419	0.00674346	0.047981	No	No	No	No	No
EGFRNetmtKRAS-Hi	GRB7	MCAT	Q14451	Q8IVS2	GRB7_MCAT	3.76549	1.91284	0.00231668	0.0354347	No	No	No	No	No
EGFRNetmtKRAS-Hi	GRB7	MINA	Q14451	Q8IUF8	GRB7_MINA	4.31712	2.11007	0.025241	0.0237229	Yes	No	No	No	No
EGFRNetmtKRAS-Hi	GRB7	GRB7	Q14451	Q14451	GRB7_GRB7	5.33896	2.41656	0.000968718	0.0120424	No	No	No	Yes	No
EGFRNetmtKRAS-Hi	GRB7	RPL19	Q14451	P84098	GRB7_RPL19	3.86209	1.94938	0.00227352	0.0329633	No	No	No	No	No
EGFRNetmtKRAS-Hi	GRB7	MRPS34	Q14451	P82930	GRB7_MRPS34	4.27696	2.09659	0.00752683	0.0244036	No	No	No	No	No
EGFRNetmtKRAS-Hi	GRB7	MRPS21	Q14451	P82921	GRB7_MRPS21	4.88305	2.28778	0.000782629	0.0161422	No	No	No	No	No
EGFRNetmtKRAS-Hi	GRB7	MRPS5	Q14451	P82675	GRB7_MRPS5	3.34247	1.74092	0.00636579	0.0491744	No	No	No	No	No
EGFRNetmtKRAS-Hi	GRB7	MRPS35	Q14451	P82673	GRB7_MRPS35	5.4322	2.44154	0.00280472	0.0113614	No	No	No	No	No
EGFRNetmtKRAS-Hi	GRB7	MRPS10	Q14451	P82664	GRB7_MRPS10	4.31401	2.10903	0.000889859	0.0237748	No	No	No	No	No
EGFRNetmtKRAS-Hi	GRB7	RPL32	Q14451	P62910	GRB7_RPL32	3.62732	1.85891	0.00201976	0.0393574	No	No	No	Yes	No
EGFRNetmtKRAS-Hi	GRB7	RPL31	Q14451	P62899	GRB7_RPL31	3.47592	1.79739	0.00191868	0.0442554	No	No	No	No	No
EGFRNetmtKRAS-Hi	GRB7	RPL39P5	Q14451	Q59GN2	GRB7_RPL39P5	6.05236	2.5975	0.00177135	0.0078197	No	No	No	No	No
EGFRNetmtKRAS-Hi	GRB7	RPL39	Q14451	P62891	GRB7_RPL39	6.05236	2.5975	0.00177135	0.0078197	No	No	No	No	No
EGFRNetmtKRAS-Hi	GRB7	POLR2L	Q14451	P62875	GRB7_POLR2L	5.44342	2.44451	0.00790608	0.0112825	No	No	No	No	No
EGFRNetmtKRAS-Hi	GRB7	RPL23A	Q14451	P62750	GRB7_RPL23A	3.3256	1.73362	0.0029559	0.0498408	No	No	No	No	No
EGFRNetmtKRAS-Hi	GRB7	RPL35	Q14451	P42766	GRB7_RPL35	4.13212	2.04688	0.00210305	0.0270572	No	No	No	Yes	No
EGFRNetmtKRAS-Hi	GRB7	RSL1D1	Q14451	O76021	GRB7_RSL1D1	4.53334	2.18058	0.00115639	0.0204169	No	No	No	Yes	No
EGFRNetmtKRAS-Hi	GRB7	MRPS14	Q14451	O60783	GRB7_MRPS14	3.58924	1.84368	0.00245158	0.0405269	No	No	No	No	No
EGFRNetmtKRAS-Hi	GRB7	NEMF	Q14451	O60524	GRB7_NEMF	4.03008	2.01081	0.0110835	0.0291302	No	No	No	No	No
EGFRNetmtKRAS-Hi	GRB7	RIOK3	Q14451	O14730	GRB7_RIOK3	4.14605	2.05174	0.0441554	0.0267879	No	No	No	No	No
EGFRNetmtKRAS-Hi	HCK	IVNS1ABP	P08631	Q9Y6Y0	HCK_IVNS1ABP	1.63217	0.70679	0.0160238	0.00392105	Yes	No	No	No	No
EGFRNetmtKRAS-Hi	HCK	PGAM5	P08631	Q96HS1	HCK_PGAM5	1.39301	0.478201	0.0144803	0.0342259	Yes	No	No	No	No
EGFRNetmtKRAS-Hi	HCK	HSP90AB2P	P08631	Q58FF8	HCK_HSP90AB2P	4.08744	2.0312	3.34115e-07	3.02655e-14	No	No	No	No	No
EGFRNetmtKRAS-Hi	HCK	CDC37	P08631	Q16543	HCK_CDC37	8.69779	3.12065	5.64276e-08	6.99136e-31	No	No	No	Yes	No
EGFRNetmtKRAS-Hi	HCK	CHD5	P08631	Q8TDI0	HCK_CHD5	1.40555	0.491132	0.00390984	0.0307868	No	No	No	No	No
EGFRNetmtKRAS-Hi	HCK	CHD3	P08631	Q12873	HCK_CHD3	1.40555	0.491132	0.00390984	0.0307868	No	No	No	No	No
EGFRNetmtKRAS-Hi	HCK	CHD4	P08631	Q14839	HCK_CHD4	1.40555	0.491132	0.00390984	0.0307868	No	No	No	No	No
EGFRNetmtKRAS-Hi	HCK	PRPSAP1	P08631	Q14558	HCK_PRPSAP1	1.69663	0.762675	0.0102761	0.00209582	Yes	No	No	No	No
EGFRNetmtKRAS-Hi	HCK	AKAP12	P08631	Q02952	HCK_AKAP12	1.5484	0.630775	0.0121104	0.00864383	No	No	No	No	No
EGFRNetmtKRAS-Hi	HCK	PRPS1	P08631	P60891	HCK_PRPS1	1.88188	0.912173	0.00187474	0.000324076	Yes	No	No	No	No
EGFRNetmtKRAS-Hi	HCK	HSPA9	P08631	P38646	HCK_HSPA9	1.83272	0.873986	6.64357e-13	0.000536157	No	No	No	No	No
EGFRNetmtKRAS-Hi	HCK	HSPA6	P08631	P17066	HCK_HSPA6	1.59524	0.673775	4.50276e-07	0.00557535	No	No	No	No	No
EGFRNetmtKRAS-Hi	HCK	IMPDH2	P08631	P12268	HCK_IMPDH2	1.44965	0.5357	0.0141488	0.0210514	Yes	No	No	No	No
EGFRNetmtKRAS-Hi	HCK	PRPS2	P08631	P11908	HCK_PRPS2	1.8991	0.925314	0.00349369	0.000271372	Yes	No	No	No	No
EGFRNetmtKRAS-Hi	HCK	HSPA8	P08631	P11142	HCK_HSPA8	1.57538	0.655704	3.72644e-11	0.00672194	No	No	No	No	No
EGFRNetmtKRAS-Hi	HCK	HSPA5	P08631	P11021	HCK_HSPA5	1.37239	0.456688	1.67402e-05	0.0406433	No	No	No	No	No
EGFRNetmtKRAS-Hi	HCK	HCK	P08631	P08631	HCK_HCK	7.72364	2.94928	4.08362e-09	8.21787e-28	No	No	No	Yes	No
EGFRNetmtKRAS-Hi	HCK	HSP90AB3P	P08631	Q58FF7	HCK_HSP90AB3P	5.02529	2.32921	3.97923e-07	4.06216e-18	No	No	No	No	No
EGFRNetmtKRAS-Hi	HCK	HSP90AB1	P08631	P08238	HCK_HSP90AB1	5.02529	2.32921	3.97923e-07	4.06216e-18	No	No	No	Yes	No
EGFRNetmtKRAS-Hi	HCK	HSPA1A	P08631	P08107	HCK_HSPA1A	1.80339	0.850715	3.85785e-10	0.000722154	No	No	No	No	No
EGFRNetmtKRAS-Hi	HCK	HNRNPCL1	P08631	O60812	HCK_HNRNPCL1	1.59039	0.669377	0.00264057	0.00583716	No	No	No	No	No
EGFRNetmtKRAS-Hi	HCK	HNRNPC	P08631	P07910	HCK_HNRNPC	1.59039	0.669377	0.00264057	0.00583716	No	No	No	No	No
EGFRNetmtKRAS-Hi	HCK	HSP90AA1	P08631	P07900	HCK_HSP90AA1	6.04316	2.5953	2.08902e-07	5.2485e-22	No	No	No	Yes	No
EGFRNetmtKRAS-Hi	HCK	HSPB1	P08631	P04792	HCK_HSPB1	2.01409	1.01013	0.00114089	8.18853e-05	No	No	No	No	No
EGFRNetmtKRAS-Hi	HCK	TXNDC12	P08631	O95881	HCK_TXNDC12	1.78677	0.837353	0.0369193	0.000854207	No	No	No	No	No
EGFRNetmtKRAS-Hi	HCK	BAG2	P08631	O95816	HCK_BAG2	1.82603	0.868712	8.88949e-06	0.000573939	No	No	No	No	No
EGFRNetmtKRAS-Hi	HCK	PRPSAP2	P08631	O60256	HCK_PRPSAP2	1.86481	0.899025	0.00348443	0.000386216	Yes	No	No	No	No
EGFRNetmtKRAS-Hi	HDAC1	TLN1	Q13547	Q9Y490	HDAC1_TLN1	13.7641	3.78284	0.00524848	1.07351e-05	No	No	No	No	No
EGFRNetmtKRAS-Hi	HDAC1	HIGD1C	Q13547	A8MV81	HDAC1_HIGD1C	4.71668	2.23777	0.0283023	0.00597619	No	No	No	No	No
EGFRNetmtKRAS-Hi	HDAC1	HIGD1A	Q13547	Q9Y241	HDAC1_HIGD1A	4.71668	2.23777	0.0283023	0.00597619	No	No	No	No	No
EGFRNetmtKRAS-Hi	HDAC1	PRPF19	Q13547	Q9UMS4	HDAC1_PRPF19	43.3948	5.43945	0.00462975	4.98804e-10	No	No	No	No	No
EGFRNetmtKRAS-Hi	HDAC1	PDCL3	Q13547	Q9H2J4	HDAC1_PDCL3	7.83701	2.9703	0.000907072	0.000424423	No	No	No	No	No
EGFRNetmtKRAS-Hi	HDAC1	TUBB6	Q13547	Q9BUF5	HDAC1_TUBB6	3.04218	1.60511	0.0258298	0.0357008	No	No	No	No	No
EGFRNetmtKRAS-Hi	HDAC1	CCT7	Q13547	Q99832	HDAC1_CCT7	7.30058	2.86801	1.28113e-06	0.000637703	No	Yes	No	Yes	Yes
EGFRNetmtKRAS-Hi	HDAC1	PFDN5	Q13547	Q99471	HDAC1_PFDN5	3.09263	1.62883	0.0279538	0.0336573	No	No	No	Yes	No
EGFRNetmtKRAS-Hi	HDAC1	HDAC1	Q13547	Q13547	HDAC1_HDAC1	9.42429	3.23638	5.84164e-06	0.000138869	No	No	No	Yes	Yes
EGFRNetmtKRAS-Hi	HDAC1	SLC25A3	Q13547	Q00325	HDAC1_SLC25A3	3.97403	1.9906	6.45286e-05	0.0126785	No	No	No	No	No
EGFRNetmtKRAS-Hi	HDAC1	CCT2	Q13547	P78371	HDAC1_CCT2	11.0394	3.46459	1.07835e-06	4.98013e-05	No	Yes	No	Yes	Yes
EGFRNetmtKRAS-Hi	HDAC1	TUBB4B	Q13547	P68371	HDAC1_TUBB4B	2.99349	1.58183	4.71499e-05	0.0378033	No	No	No	No	No
EGFRNetmtKRAS-Hi	HDAC1	RPS27A	Q13547	P62979	HDAC1_RPS27A	3.24168	1.69674	0.00183808	0.0283354	No	No	No	No	No
EGFRNetmtKRAS-Hi	HDAC1	TMEM33	Q13547	P57088	HDAC1_TMEM33	3.53205	1.8205	7.30983e-05	0.0204344	No	No	No	No	No
EGFRNetmtKRAS-Hi	HDAC1	HNRNPM	Q13547	P52272	HDAC1_HNRNPM	3.46122	1.79128	0.00702383	0.0221083	No	No	No	No	No
EGFRNetmtKRAS-Hi	HDAC1	CCT4	Q13547	P50991	HDAC1_CCT4	9.008	3.17121	3.08096e-06	0.000184008	No	Yes	No	Yes	Yes
EGFRNetmtKRAS-Hi	HDAC1	CCT8	Q13547	P50990	HDAC1_CCT8	10.052	3.3294	3.58088e-06	9.21165e-05	No	No	No	Yes	Yes
EGFRNetmtKRAS-Hi	HDAC1	CCT3	Q13547	P49368	HDAC1_CCT3	9.02182	3.17342	5.30639e-07	0.000182275	No	Yes	No	Yes	Yes
EGFRNetmtKRAS-Hi	HDAC1	CCT5	Q13547	P48643	HDAC1_CCT5	8.00842	3.00152	8.18216e-07	0.000373915	No	Yes	No	Yes	Yes
EGFRNetmtKRAS-Hi	HDAC1	CCT6A	Q13547	P40227	HDAC1_CCT6A	6.06933	2.60154	6.46726e-07	0.00173815	No	No	No	Yes	Yes
EGFRNetmtKRAS-Hi	HDAC1	CAD	Q13547	P27708	HDAC1_CAD	3.00226	1.58605	3.36276e-05	0.0374146	No	No	No	No	No
EGFRNetmtKRAS-Hi	HDAC1	TCP1	Q13547	P17987	HDAC1_TCP1	8.09046	3.01622	7.51123e-07	0.000352108	No	Yes	No	Yes	Yes
EGFRNetmtKRAS-Hi	HDAC1	HSPA6	Q13547	P17066	HDAC1_HSPA6	5.85437	2.54951	0.000901092	0.00209357	No	No	No	No	No
EGFRNetmtKRAS-Hi	HDAC1	SLC25A6	Q13547	P12236	HDAC1_SLC25A6	3.35568	1.74661	0.00049047	0.0248898	No	No	No	No	No
EGFRNetmtKRAS-Hi	HDAC1	HSPA8	Q13547	P11142	HDAC1_HSPA8	4.08255	2.02947	8.56516e-05	0.0113164	No	No	No	No	No
EGFRNetmtKRAS-Hi	HDAC1	HSPA1A	Q13547	P08107	HDAC1_HSPA1A	3.32894	1.73506	0.00026074	0.0256546	No	No	No	No	No
EGFRNetmtKRAS-Hi	HDAC1	TUBB	Q13547	P07437	HDAC1_TUBB	2.90554	1.5388	8.51804e-05	0.0419544	No	No	No	No	No
EGFRNetmtKRAS-Hi	HDAC1	SLC25A5	Q13547	P05141	HDAC1_SLC25A5	3.56688	1.83466	8.85527e-05	0.0196629	No	No	No	No	No
EGFRNetmtKRAS-Hi	HDAC1	HSPB1	Q13547	P04792	HDAC1_HSPB1	3.66221	1.87271	9.28034e-05	0.017711	No	No	No	No	No
EGFRNetmtKRAS-Hi	HDAC1	BAG2	Q13547	O95816	HDAC1_BAG2	3.14139	1.65141	5.43067e-05	0.0318039	No	No	No	No	No
EGFRNetmtKRAS-Hi	HDAC1	DNAJA2	Q13547	O60884	HDAC1_DNAJA2	3.00511	1.58742	0.0399489	0.0372892	No	No	No	No	No
EGFRNetmtKRAS-Hi	HDAC1	PDCD5	Q13547	O14737	HDAC1_PDCD5	3.00809	1.58885	0.00241893	0.0371587	No	No	No	No	No
EGFRNetmtKRAS-Hi	KLF11	BOLA2	O14901	Q9H3K6	KLF11_BOLA2	2.53032	1.33932	0.0348857	4.09082e-06	No	No	No	No	No
EGFRNetmtKRAS-Hi	KLF11	MAPK3	O14901	P27361	KLF11_MAPK3	21.5519	4.42975	0.0197233	1.2853e-49	No	No	No	No	No
EGFRNetmtKRAS-Hi	KLF11	P4HB	O14901	P07237	KLF11_P4HB	3.93714	1.97715	0.0100273	2.25104e-11	No	No	No	No	No
EGFRNetmtKRAS-Hi	KLF11	KLF11	O14901	O14901	KLF11_KLF11	12.1683	3.60505	6.61624e-06	1.51698e-33	No	No	No	No	No
EGFRNetmtKRAS-Hi	LCK	SLC25A18	P06239	Q9H1K4	LCK_SLC25A18	1.66126	0.732276	0.000189488	0.0100833	No	No	No	No	No
EGFRNetmtKRAS-Hi	LCK	SLC25A22	P06239	Q9H936	LCK_SLC25A22	1.66126	0.732276	0.000189488	0.0100833	No	No	No	No	No
EGFRNetmtKRAS-Hi	LCK	CCT7	P06239	Q99832	LCK_CCT7	2.38977	1.25687	2.56907e-08	3.32851e-05	Yes	No	No	No	No
EGFRNetmtKRAS-Hi	LCK	E2F7	P06239	Q96AV8	LCK_E2F7	1.62032	0.696278	0.0111881	0.0135881	No	No	No	No	No
EGFRNetmtKRAS-Hi	LCK	RPL22L1	P06239	Q6P5R6	LCK_RPL22L1	1.68732	0.754737	0.0204025	0.00832103	Yes	No	No	No	No
EGFRNetmtKRAS-Hi	LCK	CDC37	P06239	Q16543	LCK_CDC37	8.2959	3.0524	1.25389e-09	1.71267e-22	Yes	No	No	Yes	No
EGFRNetmtKRAS-Hi	LCK	PTS	P06239	Q03393	LCK_PTS	2.23571	1.16073	0.0267514	0.000115214	Yes	No	No	No	No
EGFRNetmtKRAS-Hi	LCK	RBM3	P06239	P98179	LCK_RBM3	1.52981	0.613356	6.00538e-05	0.0258395	No	No	No	No	No
EGFRNetmtKRAS-Hi	LCK	CCT2	P06239	P78371	LCK_CCT2	2.58087	1.36786	2.1409e-08	7.10881e-06	Yes	No	No	No	No
EGFRNetmtKRAS-Hi	LCK	EIF4A1	P06239	P60842	LCK_EIF4A1	1.51107	0.595568	0.034878	0.0294232	Yes	No	No	No	No
EGFRNetmtKRAS-Hi	LCK	RARS	P06239	P54136	LCK_RARS	1.45738	0.543378	0.00817094	0.0423814	Yes	No	No	No	No
EGFRNetmtKRAS-Hi	LCK	BMX	P06239	P51813	LCK_BMX	10.0254	3.32558	0.000462477	2.43329e-26	No	No	No	No	No
EGFRNetmtKRAS-Hi	LCK	CCT4	P06239	P50991	LCK_CCT4	2.38521	1.25411	2.46125e-08	3.45338e-05	Yes	No	No	No	No
EGFRNetmtKRAS-Hi	LCK	CCT8	P06239	P50990	LCK_CCT8	2.62259	1.39099	3.24641e-08	5.07629e-06	Yes	No	No	No	No
EGFRNetmtKRAS-Hi	LCK	CCT3	P06239	P49368	LCK_CCT3	2.4782	1.30929	2.23045e-08	1.62932e-05	Yes	No	No	No	No
EGFRNetmtKRAS-Hi	LCK	CCT5	P06239	P48643	LCK_CCT5	2.20789	1.14267	1.07021e-07	0.00014406	Yes	No	No	No	No
EGFRNetmtKRAS-Hi	LCK	IARS	P06239	P41252	LCK_IARS	1.47599	0.561684	0.0468199	0.0373911	No	No	No	No	No
EGFRNetmtKRAS-Hi	LCK	CCT6A	P06239	P40227	LCK_CCT6A	2.58523	1.37029	2.42571e-08	6.86278e-06	Yes	No	No	No	No
EGFRNetmtKRAS-Hi	LCK	MAT2A	P06239	P31153	LCK_MAT2A	1.99684	0.997719	1.37771e-06	0.000773526	Yes	No	No	No	No
EGFRNetmtKRAS-Hi	LCK	EEF1G	P06239	P26641	LCK_EEF1G	1.55467	0.636611	0.00897345	0.0217122	No	No	No	No	No
EGFRNetmtKRAS-Hi	LCK	VARS	P06239	P26640	LCK_VARS	1.83704	0.877386	1.95097e-08	0.00268639	Yes	No	No	No	No
EGFRNetmtKRAS-Hi	LCK	EEF1B2	P06239	P24534	LCK_EEF1B2	1.55721	0.63896	0.00849534	0.0213281	Yes	No	No	No	No
EGFRNetmtKRAS-Hi	LCK	NF1	P06239	P21359	LCK_NF1	1.5678	0.648743	0.0247906	0.0197897	No	No	No	No	No
EGFRNetmtKRAS-Hi	LCK	TCP1	P06239	P17987	LCK_TCP1	2.4379	1.28564	2.17214e-08	2.25636e-05	Yes	No	No	No	No
EGFRNetmtKRAS-Hi	LCK	DSP	P06239	P15924	LCK_DSP	4.15731	2.05565	0.00640386	3.4359e-11	No	No	No	No	No
EGFRNetmtKRAS-Hi	LCK	HSPA5	P06239	P11021	LCK_HSPA5	1.6263	0.70159	0.000100498	0.0130125	No	No	No	No	No
EGFRNetmtKRAS-Hi	LCK	HSP90AB3P	P06239	Q58FF7	LCK_HSP90AB3P	3.58339	1.84133	1.2322e-07	2.56039e-09	Yes	No	No	No	No
EGFRNetmtKRAS-Hi	LCK	HSP90AB1	P06239	P08238	LCK_HSP90AB1	3.58339	1.84133	1.2322e-07	2.56039e-09	Yes	No	No	Yes	No
EGFRNetmtKRAS-Hi	LCK	HSPA1A	P06239	P08107	LCK_HSPA1A	1.7074	0.771802	3.48248e-06	0.00716899	No	No	No	No	No
EGFRNetmtKRAS-Hi	LCK	YES1	P06239	P07947	LCK_YES1	6.4057	2.67936	0.0334255	9.23875e-18	Yes	No	No	No	Yes
EGFRNetmtKRAS-Hi	LCK	HSP90AA1	P06239	P07900	LCK_HSP90AA1	3.10285	1.63359	3.04126e-07	1.08656e-07	Yes	No	No	Yes	No
EGFRNetmtKRAS-Hi	LCK	CDK1	P06239	P06493	LCK_CDK1	8.07495	3.01345	0.00145824	5.69947e-22	Yes	No	No	Yes	No
EGFRNetmtKRAS-Hi	LCK	LCK	P06239	P06239	LCK_LCK	9.24667	3.20893	6.69555e-08	1.17127e-24	Yes	No	No	Yes	Yes
EGFRNetmtKRAS-Hi	LYN	SRRM2	P07948	Q9UQ35	LYN_SRRM2	2.75199	1.46048	5.15589e-06	0.0116437	No	No	No	No	No
EGFRNetmtKRAS-Hi	LYN	ARGLU1	P07948	Q9NWB6	LYN_ARGLU1	2.11809	1.08276	0.000325796	0.046052	No	No	No	No	No
EGFRNetmtKRAS-Hi	LYN	CCAR1	P07948	Q8IX12	LYN_CCAR1	2.12496	1.08744	4.50103e-05	0.0453582	No	No	No	No	No
EGFRNetmtKRAS-Hi	LYN	CDC37	P07948	Q16543	LYN_CDC37	2.94923	1.56034	0.00121581	0.00769302	No	No	No	No	No
EGFRNetmtKRAS-Hi	LYN	DSP	P07948	P15924	LYN_DSP	2.46201	1.29984	0.00224321	0.0216815	No	No	No	No	No
EGFRNetmtKRAS-Hi	LYN	FGR	P07948	P09769	LYN_FGR	9.28185	3.21441	0.000192068	3.14879e-07	No	No	No	No	No
EGFRNetmtKRAS-Hi	LYN	HCK	P07948	P08631	LYN_HCK	24.9668	4.64194	1.85167e-05	3.23702e-13	No	No	No	No	No
EGFRNetmtKRAS-Hi	LYN	LYN	P07948	P07948	LYN_LYN	13.3812	3.74213	0.000130349	3.35155e-09	No	No	No	Yes	No
EGFRNetmtKRAS-Hi	LYN	HSP90AA1	P07948	P07900	LYN_HSP90AA1	2.21613	1.14804	0.00186142	0.0370996	No	No	No	Yes	No
EGFRNetmtKRAS-Hi	LYN	CDK1	P07948	P06493	LYN_CDK1	17.4156	4.12231	0.000905381	8.49813e-11	No	No	No	Yes	No
EGFRNetmtKRAS-Hi	LYN	PRPF4	P07948	O43172	LYN_PRPF4	2.26976	1.18254	0.024019	0.032976	No	No	No	No	No
EGFRNetmtKRAS-Hi	MAP2K1	NOC2L	Q02750	Q9Y3T9	MAP2K1_NOC2L	2.9822	1.57638	0.0110259	2.66258e-06	Yes	No	No	No	No
EGFRNetmtKRAS-Hi	MAP2K1	NOP58	Q02750	Q9Y2X3	MAP2K1_NOP58	2.14606	1.10169	0.00334757	0.000723136	Yes	No	No	No	No
EGFRNetmtKRAS-Hi	MAP2K1	RALY	Q02750	Q9UKM9	MAP2K1_RALY	2.9768	1.57376	0.0155805	2.75938e-06	Yes	No	No	No	No
EGFRNetmtKRAS-Hi	MAP2K1	DDX18	Q02750	Q9NVP1	MAP2K1_DDX18	1.79698	0.845578	0.00224211	0.00718107	Yes	No	No	No	No
EGFRNetmtKRAS-Hi	MAP2K1	ATAD3A	Q02750	Q9NVI7	MAP2K1_ATAD3A	1.5453	0.627887	0.0256191	0.0342662	No	No	No	No	No
EGFRNetmtKRAS-Hi	MAP2K1	TOMM22	Q02750	Q9NS69	MAP2K1_TOMM22	3.67267	1.87683	0.0245737	3.04128e-08	No	No	No	No	No
EGFRNetmtKRAS-Hi	MAP2K1	NAT10	Q02750	Q9H0A0	MAP2K1_NAT10	2.09924	1.06987	0.0121204	0.000988553	No	No	No	No	No
EGFRNetmtKRAS-Hi	MAP2K1	GNL3	Q02750	Q9BVP2	MAP2K1_GNL3	2.59444	1.37542	0.0164654	3.54654e-05	Yes	No	No	No	No
EGFRNetmtKRAS-Hi	MAP2K1	KSR1	Q02750	Q8IVT5	MAP2K1_KSR1	3.04308	1.60553	0.00412482	1.78057e-06	No	No	No	Yes	Yes
EGFRNetmtKRAS-Hi	MAP2K1	TOR1AIP1	Q02750	Q5JTV8	MAP2K1_TOR1AIP1	2.17735	1.12257	0.0253604	0.000586518	Yes	No	No	No	No
EGFRNetmtKRAS-Hi	MAP2K1	CDC37	Q02750	Q16543	MAP2K1_CDC37	1.71707	0.779945	0.00180193	0.0119366	No	No	No	No	No
EGFRNetmtKRAS-Hi	MAP2K1	KRR1	Q02750	Q13601	MAP2K1_KRR1	2.56931	1.36138	0.0171871	4.19948e-05	Yes	No	No	No	No
EGFRNetmtKRAS-Hi	MAP2K1	FKBP5	Q02750	Q13451	MAP2K1_FKBP5	4.04204	2.01508	0.029319	3.04439e-09	No	No	No	No	No
EGFRNetmtKRAS-Hi	MAP2K1	SRSF5	Q02750	Q13243	MAP2K1_SRSF5	2.14152	1.09863	0.00203056	0.000745449	No	No	No	No	No
EGFRNetmtKRAS-Hi	MAP2K1	CBX3	Q02750	Q13185	MAP2K1_CBX3	2.04295	1.03065	0.0102123	0.00143754	Yes	No	No	No	No
EGFRNetmtKRAS-Hi	MAP2K1	TARDBP	Q02750	Q13148	MAP2K1_TARDBP	1.87792	0.909134	0.00168984	0.00425657	Yes	No	No	No	No
EGFRNetmtKRAS-Hi	MAP2K1	YWHAH	Q02750	Q04917	MAP2K1_YWHAH	4.92797	2.30099	2.77822e-05	1.598e-11	No	No	No	No	No
EGFRNetmtKRAS-Hi	MAP2K1	AKAP12	Q02750	Q02952	MAP2K1_AKAP12	1.7083	0.772561	0.025531	0.0126135	No	No	No	No	No
EGFRNetmtKRAS-Hi	MAP2K1	MAP2K1	Q02750	Q02750	MAP2K1_MAP2K1	17.0719	4.09355	2.85107e-10	2.02694e-32	No	No	No	Yes	Yes
EGFRNetmtKRAS-Hi	MAP2K1	CBX1	Q02750	P83916	MAP2K1_CBX1	2.42838	1.28	0.00118626	0.00010845	Yes	No	No	No	No
EGFRNetmtKRAS-Hi	MAP2K1	YWHAZ	Q02750	P63104	MAP2K1_YWHAZ	1.88954	0.918037	1.41529e-05	0.00394621	No	No	No	Yes	No
EGFRNetmtKRAS-Hi	MAP2K1	YWHAE	Q02750	P62258	MAP2K1_YWHAE	2.72765	1.44766	4.08803e-06	1.45071e-05	No	No	No	Yes	No
EGFRNetmtKRAS-Hi	MAP2K1	YWHAG	Q02750	P61981	MAP2K1_YWHAG	3.13775	1.64973	2.96173e-06	9.55107e-07	No	No	No	No	No
EGFRNetmtKRAS-Hi	MAP2K1	RBM25	Q02750	P49756	MAP2K1_RBM25	2.84589	1.50888	0.00109027	6.58434e-06	Yes	No	No	No	No
EGFRNetmtKRAS-Hi	MAP2K1	UQCRFS1P1	Q02750	P0C7P4	MAP2K1_UQCRFS1P1	2.3238	1.21648	0.035156	0.000219325	No	No	No	No	No
EGFRNetmtKRAS-Hi	MAP2K1	UQCRFS1	Q02750	P47985	MAP2K1_UQCRFS1	2.3238	1.21648	0.035156	0.000219325	Yes	No	No	No	No
EGFRNetmtKRAS-Hi	MAP2K1	RPL29	Q02750	P47914	MAP2K1_RPL29	1.53356	0.616884	0.0407645	0.0367414	No	No	No	No	No
EGFRNetmtKRAS-Hi	MAP2K1	NOP2	Q02750	P46087	MAP2K1_NOP2	2.08585	1.06064	0.0243897	0.00108078	Yes	No	No	No	No
EGFRNetmtKRAS-Hi	MAP2K1	MCM4	Q02750	P33991	MAP2K1_MCM4	1.60786	0.685137	0.0334571	0.0235013	Yes	No	No	No	No
EGFRNetmtKRAS-Hi	MAP2K1	YWHAB	Q02750	P31946	MAP2K1_YWHAB	3.01307	1.59124	4.20407e-05	2.17076e-06	No	No	No	Yes	No
EGFRNetmtKRAS-Hi	MAP2K1	YWHAQ	Q02750	P27348	MAP2K1_YWHAQ	1.70032	0.765808	7.42461e-05	0.0132613	No	No	No	No	No
EGFRNetmtKRAS-Hi	MAP2K1	VARS	Q02750	P26640	MAP2K1_VARS	1.85025	0.887718	0.023896	0.0050942	No	No	No	No	No
EGFRNetmtKRAS-Hi	MAP2K1	HMGA1	Q02750	P17096	MAP2K1_HMGA1	5.29845	2.40557	0.0198321	1.98492e-12	No	No	No	No	No
EGFRNetmtKRAS-Hi	MAP2K1	UQCRB	Q02750	P14927	MAP2K1_UQCRB	1.49571	0.580829	0.00230227	0.0458939	Yes	No	No	No	No
EGFRNetmtKRAS-Hi	MAP2K1	TPR	Q02750	P12270	MAP2K1_TPR	2.39899	1.26243	0.0117659	0.000132192	Yes	No	No	No	No
EGFRNetmtKRAS-Hi	MAP2K1	ARAF	Q02750	P10398	MAP2K1_ARAF	5.17965	2.37286	0.000112874	3.84834e-12	No	No	No	Yes	Yes
EGFRNetmtKRAS-Hi	MAP2K1	H1F0	Q02750	P07305	MAP2K1_H1F0	2.39182	1.25811	0.02612	0.000138731	No	No	No	No	No
EGFRNetmtKRAS-Hi	MAP2K1	RAF1	Q02750	P04049	MAP2K1_RAF1	5.12864	2.35857	2.78149e-05	5.12387e-12	No	No	No	Yes	Yes
EGFRNetmtKRAS-Hi	MAP2K1	KRAS	Q02750	P01116	MAP2K1_KRAS	1.66583	0.73624	0.0163797	0.0164473	No	No	No	No	No
EGFRNetmtKRAS-Hi	MAP2K1	NDUFA10	Q02750	O95299	MAP2K1_NDUFA10	2.27761	1.18752	0.00117413	0.000299249	Yes	No	No	No	No
EGFRNetmtKRAS-Hi	MAP2K1	NPM3	Q02750	O75607	MAP2K1_NPM3	1.60174	0.679641	0.0104851	0.0243931	Yes	No	No	No	No
EGFRNetmtKRAS-Hi	MAP2K1	RRP9	Q02750	O43818	MAP2K1_RRP9	3.04642	1.60712	0.00486322	1.74175e-06	Yes	No	No	No	No
EGFRNetmtKRAS-Hi	MAP2K1	HNRPDL	Q02750	O14979	MAP2K1_HNRPDL	2.24945	1.16958	0.0246124	0.000361576	Yes	No	No	No	No
EGFRNetmtKRAS-Hi	MAP2K2	TUBA1C	P36507	Q9BQE3	MAP2K2_TUBA1C	1.77917	0.831206	0.028262	0.039835	No	No	No	No	No
EGFRNetmtKRAS-Hi	MAP2K2	KSR1	P36507	Q8IVT5	MAP2K2_KSR1	2.07658	1.05421	0.00577633	0.0149743	No	No	No	Yes	No
EGFRNetmtKRAS-Hi	MAP2K2	IMMT	P36507	Q16891	MAP2K2_IMMT	3.78341	1.91969	0.00332042	7.42211e-05	No	No	No	No	No
EGFRNetmtKRAS-Hi	MAP2K2	CDC37	P36507	Q16543	MAP2K2_CDC37	5.81115	2.53882	8.57207e-08	3.62344e-07	No	No	No	No	No
EGFRNetmtKRAS-Hi	MAP2K2	YWHAH	P36507	Q04917	MAP2K2_YWHAH	4.72501	2.24032	1.56192e-05	5.54155e-06	No	No	No	No	No
EGFRNetmtKRAS-Hi	MAP2K2	SLC25A11	P36507	Q02978	MAP2K2_SLC25A11	2.39087	1.25754	0.00356282	0.00535477	No	No	No	No	No
EGFRNetmtKRAS-Hi	MAP2K2	SLC25A3	P36507	Q00325	MAP2K2_SLC25A3	2.09732	1.06854	5.95406e-10	0.0139871	No	No	No	No	No
EGFRNetmtKRAS-Hi	MAP2K2	TUBB4B	P36507	P68371	MAP2K2_TUBB4B	1.8088	0.855036	8.00557e-07	0.0361449	No	No	No	No	No
EGFRNetmtKRAS-Hi	MAP2K2	TUBA4A	P36507	P68366	MAP2K2_TUBA4A	1.79432	0.84344	7.48052e-10	0.0379039	No	Yes	No	No	No
EGFRNetmtKRAS-Hi	MAP2K2	TUBA1B	P36507	P68363	MAP2K2_TUBA1B	1.79432	0.84344	7.48052e-10	0.0379039	No	No	No	No	No
EGFRNetmtKRAS-Hi	MAP2K2	YWHAZ	P36507	P63104	MAP2K2_YWHAZ	3.44096	1.78281	2.07897e-08	0.000202349	Yes	No	No	No	No
EGFRNetmtKRAS-Hi	MAP2K2	HSPA9	P36507	P38646	MAP2K2_HSPA9	2.77134	1.47058	1.46792e-07	0.00158105	No	No	No	No	No
EGFRNetmtKRAS-Hi	MAP2K2	MAP2K2	P36507	P36507	MAP2K2_MAP2K2	9.41238	3.23456	4.61071e-11	1.93439e-10	No	No	No	Yes	No
EGFRNetmtKRAS-Hi	MAP2K2	HSPA4	P36507	P34932	MAP2K2_HSPA4	2.51217	1.32893	1.64446e-06	0.00361661	No	No	No	No	No
EGFRNetmtKRAS-Hi	MAP2K2	YWHAB	P36507	P31946	MAP2K2_YWHAB	3.69768	1.88662	8.12599e-06	9.51137e-05	Yes	No	No	Yes	No
EGFRNetmtKRAS-Hi	MAP2K2	YWHAQ	P36507	P27348	MAP2K2_YWHAQ	3.23173	1.69231	0.00161994	0.000379556	Yes	No	No	No	No
EGFRNetmtKRAS-Hi	MAP2K2	NCL	P36507	P19338	MAP2K2_NCL	1.81677	0.861376	0.00012081	0.0352117	Yes	No	No	No	No
EGFRNetmtKRAS-Hi	MAP2K2	HSPA8	P36507	P11142	MAP2K2_HSPA8	6.86532	2.77933	4.03499e-11	3.22944e-08	No	Yes	No	No	No
EGFRNetmtKRAS-Hi	MAP2K2	HSPA5	P36507	P11021	MAP2K2_HSPA5	6.37751	2.67299	6.47152e-10	9.63659e-08	No	No	No	No	No
EGFRNetmtKRAS-Hi	MAP2K2	HSP90AB1	P36507	P08238	MAP2K2_HSP90AB1	6.63976	2.73113	3.86338e-09	5.32607e-08	No	No	No	No	No
EGFRNetmtKRAS-Hi	MAP2K2	HSPA1A	P36507	P08107	MAP2K2_HSPA1A	6.88911	2.78432	5.66387e-10	3.06502e-08	No	No	No	No	No
EGFRNetmtKRAS-Hi	MAP2K2	HSP90AA1	P36507	P07900	MAP2K2_HSP90AA1	5.92067	2.56576	4.73257e-08	2.79109e-07	No	No	No	No	No
EGFRNetmtKRAS-Hi	MAP2K2	TUBB	P36507	P07437	MAP2K2_TUBB	2.24223	1.16494	5.09531e-08	0.00869407	No	No	No	No	No
EGFRNetmtKRAS-Hi	MAP2K2	EIF2S1	P36507	P05198	MAP2K2_EIF2S1	1.73309	0.79335	0.0232796	0.0463213	No	No	No	No	No
EGFRNetmtKRAS-Hi	MAP2K2	RAF1	P36507	P04049	MAP2K2_RAF1	8.43905	3.07708	1.31597e-09	1.23115e-09	No	No	No	Yes	No
EGFRNetmtKRAS-Hi	MAP2K2	BAG2	P36507	O95816	MAP2K2_BAG2	3.18404	1.67086	0.000367849	0.000438816	No	No	No	No	No
EGFRNetmtKRAS-Hi	MAP2K3	RUVBL1	P46734	Q9Y265	MAP2K3_RUVBL1	2.05234	1.03727	0.000954177	0.00529407	Yes	No	No	No	No
EGFRNetmtKRAS-Hi	MAP2K3	RUVBL2	P46734	Q9Y230	MAP2K3_RUVBL2	2.07348	1.05206	0.00086588	0.00475675	No	No	No	No	No
EGFRNetmtKRAS-Hi	MAP2K3	DNAJB11	P46734	Q9UBS4	MAP2K3_DNAJB11	2.12827	1.08968	0.0494807	0.00360254	No	No	No	No	No
EGFRNetmtKRAS-Hi	MAP2K3	HSPBP1	P46734	Q9NZL4	MAP2K3_HSPBP1	1.76627	0.82071	0.0149269	0.0220096	No	No	No	No	No
EGFRNetmtKRAS-Hi	MAP2K3	TUBB6	P46734	Q9BUF5	MAP2K3_TUBB6	2.6966	1.43114	0.0139804	0.000198578	No	No	No	No	No
EGFRNetmtKRAS-Hi	MAP2K3	TUBA1C	P46734	Q9BQE3	MAP2K3_TUBA1C	2.3677	1.24349	0.00405721	0.00106235	No	No	No	No	No
EGFRNetmtKRAS-Hi	MAP2K3	MAP3K5	P46734	Q99683	MAP2K3_MAP3K5	5.11624	2.35508	4.3565e-05	2.38761e-09	No	No	No	Yes	No
EGFRNetmtKRAS-Hi	MAP2K3	USP7	P46734	Q93009	MAP2K3_USP7	8.35208	3.06213	5.5574e-05	1.22261e-14	No	No	No	No	No
EGFRNetmtKRAS-Hi	MAP2K3	USP9Y	P46734	O00507	MAP2K3_USP9Y	2.39292	1.25877	0.000600904	0.000933904	No	No	No	No	No
EGFRNetmtKRAS-Hi	MAP2K3	USP9X	P46734	Q93008	MAP2K3_USP9X	2.39292	1.25877	0.000600904	0.000933904	No	No	No	No	No
EGFRNetmtKRAS-Hi	MAP2K3	HSPH1	P46734	Q92598	MAP2K3_HSPH1	4.62441	2.20927	0.000437516	2.01185e-08	No	No	No	No	No
EGFRNetmtKRAS-Hi	MAP2K3	NAPRT1	P46734	Q6XQN6	MAP2K3_NAPRT1	1.60174	0.679638	0.0276161	0.0483796	No	No	No	No	No
EGFRNetmtKRAS-Hi	MAP2K3	DCAF8	P46734	Q5TAQ9	MAP2K3_DCAF8	3.76197	1.91149	0.0422304	1.04564e-06	No	No	No	No	No
EGFRNetmtKRAS-Hi	MAP2K3	TUBB8	P46734	Q3ZCM7	MAP2K3_TUBB8	2.41487	1.27195	0.000348608	0.000834796	No	No	No	No	No
EGFRNetmtKRAS-Hi	MAP2K3	RBBP7	P46734	Q16576	MAP2K3_RBBP7	2.05177	1.03687	0.0217916	0.00530934	No	No	No	No	No
EGFRNetmtKRAS-Hi	MAP2K3	CDC37	P46734	Q16543	MAP2K3_CDC37	2.40151	1.26394	0.000367116	0.000893803	No	No	No	No	No
EGFRNetmtKRAS-Hi	MAP2K3	DDB1	P46734	Q16531	MAP2K3_DDB1	1.92854	0.947506	0.000484623	0.00986852	No	No	No	No	No
EGFRNetmtKRAS-Hi	MAP2K3	TUBB2A	P46734	Q13885	MAP2K3_TUBB2A	2.57216	1.36298	0.00171367	0.000374009	Yes	No	No	No	No
EGFRNetmtKRAS-Hi	MAP2K3	MAD2L1	P46734	Q13257	MAP2K3_MAD2L1	8.73747	3.12722	0.0400778	3.41321e-15	No	No	No	No	No
EGFRNetmtKRAS-Hi	MAP2K3	RBBP4	P46734	Q09028	MAP2K3_RBBP4	2.47114	1.30518	0.00155724	0.000626242	No	No	No	No	No
EGFRNetmtKRAS-Hi	MAP2K3	AKAP12	P46734	Q02952	MAP2K3_AKAP12	2.60243	1.37986	0.000222419	0.000320554	Yes	No	No	No	No
EGFRNetmtKRAS-Hi	MAP2K3	SLC25A3	P46734	Q00325	MAP2K3_SLC25A3	1.96833	0.976973	0.000455	0.00808462	Yes	No	No	No	No
EGFRNetmtKRAS-Hi	MAP2K3	TUBB4B	P46734	P68371	MAP2K3_TUBB4B	2.41737	1.27344	4.84603e-05	0.000824221	No	No	No	No	No
EGFRNetmtKRAS-Hi	MAP2K3	TUBA1B	P46734	P68363	MAP2K3_TUBA1B	1.86711	0.900808	0.000367134	0.0134001	No	No	No	No	No
EGFRNetmtKRAS-Hi	MAP2K3	GNB2L1	P46734	P63244	MAP2K3_GNB2L1	1.75914	0.814873	0.00569214	0.0227881	No	No	No	No	No
EGFRNetmtKRAS-Hi	MAP2K3	RPS21	P46734	P63220	MAP2K3_RPS21	1.85671	0.892751	0.00587578	0.0141088	No	No	No	No	No
EGFRNetmtKRAS-Hi	MAP2K3	GRB2	P46734	P62993	MAP2K3_GRB2	1.95176	0.964774	0.00625736	0.00878548	No	No	No	No	No
EGFRNetmtKRAS-Hi	MAP2K3	EIF6	P46734	P56537	MAP2K3_EIF6	2.98136	1.57597	0.0210227	4.72084e-05	No	No	No	No	No
EGFRNetmtKRAS-Hi	MAP2K3	MAP2K3	P46734	P46734	MAP2K3_MAP2K3	21.0666	4.39688	2.89901e-12	2.7857e-28	No	No	No	Yes	No
EGFRNetmtKRAS-Hi	MAP2K3	HSPA9	P46734	P38646	MAP2K3_HSPA9	3.06434	1.61558	0.000424606	3.11851e-05	No	No	No	No	No
EGFRNetmtKRAS-Hi	MAP2K3	CTNNB1	P46734	P35222	MAP2K3_CTNNB1	1.66376	0.734447	0.00623279	0.0360908	No	No	No	No	No
EGFRNetmtKRAS-Hi	MAP2K3	HSPA4	P46734	P34932	MAP2K3_HSPA4	3.18869	1.67297	0.000347834	1.68201e-05	No	No	No	No	No
EGFRNetmtKRAS-Hi	MAP2K3	SFN	P46734	P31947	MAP2K3_SFN	1.80113	0.848906	0.0083147	0.0185578	Yes	No	No	No	No
EGFRNetmtKRAS-Hi	MAP2K3	DNAJA1	P46734	P31689	MAP2K3_DNAJA1	2.10676	1.07502	0.000477732	0.00401844	No	No	No	No	No
EGFRNetmtKRAS-Hi	MAP2K3	PPP2R1A	P46734	P30153	MAP2K3_PPP2R1A	1.95674	0.968452	0.00623294	0.00856878	No	No	No	No	No
EGFRNetmtKRAS-Hi	MAP2K3	MAPK1	P46734	P28482	MAP2K3_MAPK1	8.34304	3.06057	0.000463307	1.26022e-14	No	No	No	No	No
EGFRNetmtKRAS-Hi	MAP2K3	CAD	P46734	P27708	MAP2K3_CAD	2.11026	1.07742	0.00253559	0.00394754	No	No	No	No	No
EGFRNetmtKRAS-Hi	MAP2K3	BTF3	P46734	P20290	MAP2K3_BTF3	2.19234	1.13247	0.0307598	0.00260042	No	No	No	No	No
EGFRNetmtKRAS-Hi	MAP2K3	CTPS	P46734	P17812	MAP2K3_CTPS	1.62114	0.697012	0.00492246	0.0441659	No	No	No	No	No
EGFRNetmtKRAS-Hi	MAP2K3	HSPA6	P46734	P17066	MAP2K3_HSPA6	5.99631	2.58407	0.000165413	6.46294e-11	No	No	No	No	No
EGFRNetmtKRAS-Hi	MAP2K3	HSPA8	P46734	P11142	MAP2K3_HSPA8	5.68534	2.50725	0.00015057	2.24853e-10	No	No	No	No	No
EGFRNetmtKRAS-Hi	MAP2K3	HSPA5	P46734	P11021	MAP2K3_HSPA5	4.60253	2.20243	0.000168935	2.21637e-08	No	No	No	No	No
EGFRNetmtKRAS-Hi	MAP2K3	RPSA	P46734	P08865	MAP2K3_RPSA	1.94422	0.959193	0.00445702	0.00912351	No	No	No	No	No
EGFRNetmtKRAS-Hi	MAP2K3	SLC3A2	P46734	P08195	MAP2K3_SLC3A2	1.63122	0.705948	0.00175178	0.0421168	No	No	No	No	No
EGFRNetmtKRAS-Hi	MAP2K3	HSPA1A	P46734	P08107	MAP2K3_HSPA1A	5.09356	2.34867	0.000134733	2.62931e-09	Yes	No	No	No	No
EGFRNetmtKRAS-Hi	MAP2K3	TUBB	P46734	P07437	MAP2K3_TUBB	2.46342	1.30066	4.24979e-05	0.000651423	No	No	No	No	No
EGFRNetmtKRAS-Hi	MAP2K3	NPM1	P46734	P06748	MAP2K3_NPM1	2.03261	1.02333	0.00477274	0.00584896	No	No	No	No	No
EGFRNetmtKRAS-Hi	MAP2K3	SLC25A5	P46734	P05141	MAP2K3_SLC25A5	2.09107	1.06424	0.00264058	0.00435132	Yes	No	No	No	No
EGFRNetmtKRAS-Hi	MAP2K3	MAP3K6	P46734	O95382	MAP2K3_MAP3K6	6.57199	2.71633	4.46829e-05	6.94212e-12	No	No	No	No	No
EGFRNetmtKRAS-Hi	MAP2K3	NPM3	P46734	O75607	MAP2K3_NPM3	2.45503	1.29574	0.00107349	0.000679947	No	No	No	No	No
EGFRNetmtKRAS-Hi	MAP2K3	DNAJA2	P46734	O60884	MAP2K3_DNAJA2	2.44254	1.28838	0.00022946	0.000724742	No	No	No	No	No
EGFRNetmtKRAS-Hi	MAP2K3	HAT1	P46734	O14929	MAP2K3_HAT1	3.07037	1.61841	0.0184672	3.02629e-05	No	No	No	No	No
EGFRNetmtKRAS-Hi	MAP2K3	PSMA7	P46734	O14818	MAP2K3_PSMA7	1.60211	0.679977	0.0186389	0.0482944	No	No	No	No	No
EGFRNetmtKRAS-Hi	MAP2K3	SUPT5H	P46734	O00267	MAP2K3_SUPT5H	1.6973	0.763239	0.00170981	0.0307387	No	No	No	No	No
EGFRNetmtKRAS-Hi	MAP2K5	MAP3K2	Q13163	Q9Y2U5	MAP2K5_MAP3K2	3.48888	1.80276	0.00372353	1.27862e-05	No	Yes	No	Yes	No
EGFRNetmtKRAS-Hi	MAP2K5	SLC25A18	Q13163	Q9H1K4	MAP2K5_SLC25A18	2.96523	1.56814	0.00288603	0.000118885	No	No	No	No	No
EGFRNetmtKRAS-Hi	MAP2K5	SLC25A22	Q13163	Q9H936	MAP2K5_SLC25A22	2.96523	1.56814	0.00288603	0.000118885	No	No	No	No	No
EGFRNetmtKRAS-Hi	MAP2K5	CCT7	Q13163	Q99832	MAP2K5_CCT7	1.78789	0.838259	4.88893e-06	0.0221119	No	No	No	No	No
EGFRNetmtKRAS-Hi	MAP2K5	RPL22L1	Q13163	Q6P5R6	MAP2K5_RPL22L1	1.71137	0.77515	0.000179106	0.0308698	Yes	No	No	No	No
EGFRNetmtKRAS-Hi	MAP2K5	CDC37	Q13163	Q16543	MAP2K5_CDC37	3.82503	1.93547	1.5056e-05	3.20982e-06	No	Yes	No	No	No
EGFRNetmtKRAS-Hi	MAP2K5	SQSTM1	Q13163	Q13501	MAP2K5_SQSTM1	3.24598	1.69866	1.20575e-05	3.55659e-05	No	No	No	Yes	No
EGFRNetmtKRAS-Hi	MAP2K5	MAP2K5	Q13163	Q13163	MAP2K5_MAP2K5	10.5679	3.40162	1.27458e-06	2.03343e-15	No	No	No	Yes	No
EGFRNetmtKRAS-Hi	MAP2K5	SLC25A11	Q13163	Q02978	MAP2K5_SLC25A11	1.70537	0.770082	0.0146849	0.0316831	No	No	No	No	No
EGFRNetmtKRAS-Hi	MAP2K5	SLC25A3	Q13163	Q00325	MAP2K5_SLC25A3	1.76758	0.821778	1.00386e-06	0.0241677	No	No	No	No	No
EGFRNetmtKRAS-Hi	MAP2K5	CCT2	Q13163	P78371	MAP2K5_CCT2	1.86586	0.899839	4.56719e-06	0.0156877	No	No	No	No	No
EGFRNetmtKRAS-Hi	MAP2K5	TUBB4B	Q13163	P68371	MAP2K5_TUBB4B	1.79047	0.840336	7.97572e-05	0.0218637	No	No	No	No	No
EGFRNetmtKRAS-Hi	MAP2K5	CCT4	Q13163	P50991	MAP2K5_CCT4	1.63668	0.710773	1.42686e-05	0.0425827	No	No	No	No	No
EGFRNetmtKRAS-Hi	MAP2K5	CCT8	Q13163	P50990	MAP2K5_CCT8	1.84692	0.885121	6.12063e-05	0.0170562	No	No	No	No	No
EGFRNetmtKRAS-Hi	MAP2K5	EMD	Q13163	P50402	MAP2K5_EMD	1.89869	0.925005	0.0237211	0.0135657	No	No	No	No	No
EGFRNetmtKRAS-Hi	MAP2K5	CCT3	Q13163	P49368	MAP2K5_CCT3	2.01626	1.01168	9.2417e-07	0.00803942	No	No	No	No	No
EGFRNetmtKRAS-Hi	MAP2K5	CCT5	Q13163	P48643	MAP2K5_CCT5	1.67486	0.744042	3.76451e-06	0.0361456	No	No	No	No	No
EGFRNetmtKRAS-Hi	MAP2K5	CCT6A	Q13163	P40227	MAP2K5_CCT6A	2.03312	1.02369	9.12436e-06	0.00745627	No	No	No	No	No
EGFRNetmtKRAS-Hi	MAP2K5	DNAJA1	Q13163	P31689	MAP2K5_DNAJA1	1.87659	0.908117	1.24586e-06	0.0149602	No	No	No	No	No
EGFRNetmtKRAS-Hi	MAP2K5	ATP5A1	Q13163	P25705	MAP2K5_ATP5A1	1.68934	0.756461	0.000376186	0.033957	No	No	No	No	No
EGFRNetmtKRAS-Hi	MAP2K5	TCP1	Q13163	P17987	MAP2K5_TCP1	2.0236	1.01692	6.12098e-06	0.00778028	No	No	No	No	No
EGFRNetmtKRAS-Hi	MAP2K5	HSPA7	Q13163	P48741	MAP2K5_HSPA7	4.60693	2.20381	0.0103166	1.49951e-07	No	No	No	No	No
EGFRNetmtKRAS-Hi	MAP2K5	HSPA6	Q13163	P17066	MAP2K5_HSPA6	4.60693	2.20381	0.0103166	1.49951e-07	No	No	No	No	No
EGFRNetmtKRAS-Hi	MAP2K5	HSPA8	Q13163	P11142	MAP2K5_HSPA8	3.73838	1.90242	4.0366e-05	4.56623e-06	No	No	No	No	No
EGFRNetmtKRAS-Hi	MAP2K5	HSP90AB1	Q13163	P08238	MAP2K5_HSP90AB1	4.08135	2.02905	4.89408e-06	1.14889e-06	No	No	No	Yes	No
EGFRNetmtKRAS-Hi	MAP2K5	HSPA1A	Q13163	P08107	MAP2K5_HSPA1A	4.38863	2.13377	0.00184935	3.45418e-07	No	No	No	No	No
EGFRNetmtKRAS-Hi	MAP2K5	HSP90AA1	Q13163	P07900	MAP2K5_HSP90AA1	4.16281	2.05756	5.19426e-05	8.32787e-07	No	No	No	Yes	No
EGFRNetmtKRAS-Hi	MAP2K5	TUBB	Q13163	P07437	MAP2K5_TUBB	2.0718	1.05089	7.07579e-06	0.00627198	No	No	No	No	No
EGFRNetmtKRAS-Hi	MAP2K5	HSPB1	Q13163	P04792	MAP2K5_HSPB1	2.4349	1.28386	0.00476825	0.00123366	No	No	No	No	No
EGFRNetmtKRAS-Hi	MAP2K5	BAG2	Q13163	O95816	MAP2K5_BAG2	3.32167	1.73191	0.00377916	2.58019e-05	No	No	No	No	No
EGFRNetmtKRAS-Hi	MAP2K5	DNAJA2	Q13163	O60884	MAP2K5_DNAJA2	2.48881	1.31546	7.77364e-05	0.000969855	No	No	No	No	No
EGFRNetmtKRAS-Hi	MAP3K14	TIMM50	Q99558	Q3ZCQ8	MAP3K14_TIMM50	2.06958	1.04934	0.0327035	0.0378673	No	No	No	Yes	No
EGFRNetmtKRAS-Hi	MAP3K14	SLC25A4	Q99558	P12235	MAP3K14_SLC25A4	2.07954	1.05627	0.000983319	0.0369708	No	No	No	No	No
EGFRNetmtKRAS-Hi	MAP3K14	IKBKG	Q99558	Q9Y6K9	MAP3K14_IKBKG	4.94223	2.30516	2.22e-07	8.25435e-05	No	Yes	No	Yes	No
EGFRNetmtKRAS-Hi	MAP3K14	TIMM13	Q99558	Q9Y5L4	MAP3K14_TIMM13	3.18878	1.67301	0.000379	0.0028473	No	No	No	No	No
EGFRNetmtKRAS-Hi	MAP3K14	MAP3K14	Q99558	Q99558	MAP3K14_MAP3K14	20.1189	4.33048	9.84e-06	5.65828e-06	No	No	No	Yes	No
EGFRNetmtKRAS-Hi	MAP3K14	DNAJA3	Q99558	Q96EY1	MAP3K14_DNAJA3	3.01525	1.59228	6.01e-05	0.0489713	Yes	No	No	No	No
EGFRNetmtKRAS-Hi	MAP3K14	CDC37	Q99558	Q16543	MAP3K14_CDC37	8.00886	3.0016	6.61e-09	0.00109634	No	No	No	Yes	No
EGFRNetmtKRAS-Hi	MAP3K14	TRAF3	Q99558	Q13114	MAP3K14_TRAF3	3.83302	1.93848	0.0172514	0.00072177	No	Yes	No	Yes	No
EGFRNetmtKRAS-Hi	MAP3K14	TRAF2	Q99558	Q12933	MAP3K14_TRAF2	4.36745	2.12679	0.00376937	0.0143025	Yes	No	Yes	Yes	No
EGFRNetmtKRAS-Hi	MAP3K14	ASPH	Q99558	Q12797	MAP3K14_ASPH	2.22016	1.15066	0.0339766	0.0263942	No	No	No	No	No
EGFRNetmtKRAS-Hi	MAP3K14	RPL18	Q99558	Q07020	MAP3K14_RPL18	2.63677	1.39877	6.07e-07	0.0099018	No	No	No	Yes	No
EGFRNetmtKRAS-Hi	MAP3K14	RPL6	Q99558	Q02878	MAP3K14_RPL6	2.47303	1.30628	9.87e-07	0.0145036	No	No	No	Yes	No
EGFRNetmtKRAS-Hi	MAP3K14	RPL18A	Q99558	Q02543	MAP3K14_RPL18A	2.69903	1.43244	1.65e-06	0.00857611	No	No	No	No	No
EGFRNetmtKRAS-Hi	MAP3K14	NFKB2	Q99558	Q00653	MAP3K14_NFKB2	2.91986	1.5459	2.27e-05	0.00518374	No	No	No	Yes	No
EGFRNetmtKRAS-Hi	MAP3K14	SLC25A3	Q99558	Q00325	MAP3K14_SLC25A3	2.1994	1.13711	3.35e-07	0.0277358	No	No	No	No	No
EGFRNetmtKRAS-Hi	MAP3K14	RPL19	Q99558	P84098	MAP3K14_RPL19	2.16953	1.11738	9.41e-07	0.0297908	No	No	No	No	No
EGFRNetmtKRAS-Hi	MAP3K14	RPL36A	Q99558	P83881	MAP3K14_RPL36A	2.31926	1.21367	3.51e-06	0.0208478	No	No	No	No	No
EGFRNetmtKRAS-Hi	MAP3K14	RPL24	Q99558	P83731	MAP3K14_RPL24	2.83268	1.50217	5.3e-06	0.00631578	No	No	No	Yes	No
EGFRNetmtKRAS-Hi	MAP3K14	RPL8	Q99558	P62917	MAP3K14_RPL8	2.14744	1.10262	3e-06	0.0314097	No	No	No	Yes	No
EGFRNetmtKRAS-Hi	MAP3K14	RPL32	Q99558	P62910	MAP3K14_RPL32	2.26995	1.18266	6.13e-07	0.0234401	No	No	No	Yes	No
EGFRNetmtKRAS-Hi	MAP3K14	RPL10A	Q99558	P62906	MAP3K14_RPL10A	2.33464	1.2232	3.96e-07	0.0201013	No	No	No	Yes	No
EGFRNetmtKRAS-Hi	MAP3K14	RPS26P11	Q99558	Q5JNZ5	MAP3K14_RPS26P11	2.65767	1.41016	0.0189824	0.00943453	No	No	No	No	No
EGFRNetmtKRAS-Hi	MAP3K14	RPS26	Q99558	P62854	MAP3K14_RPS26	2.65767	1.41016	0.0189824	0.00943453	No	No	No	No	No
EGFRNetmtKRAS-Hi	MAP3K14	RPS24	Q99558	P62847	MAP3K14_RPS24	2.07382	1.05229	0.0317372	0.0374828	No	No	No	Yes	No
EGFRNetmtKRAS-Hi	MAP3K14	RPL23	Q99558	P62829	MAP3K14_RPL23	2.34732	1.23101	4.19e-07	0.0195065	No	No	No	Yes	No
EGFRNetmtKRAS-Hi	MAP3K14	RPL7A	Q99558	P62424	MAP3K14_RPL7A	2.18584	1.12819	1.55e-06	0.0286504	No	No	No	Yes	No
EGFRNetmtKRAS-Hi	MAP3K14	RPS11	Q99558	P62280	MAP3K14_RPS11	2.16084	1.11159	0.0108483	0.0304171	No	No	No	Yes	No
EGFRNetmtKRAS-Hi	MAP3K14	RPS13	Q99558	P62277	MAP3K14_RPS13	2.13297	1.09286	0.0153543	0.0325187	No	No	No	Yes	No
EGFRNetmtKRAS-Hi	MAP3K14	RPL37A	Q99558	P61513	MAP3K14_RPL37A	2.66357	1.41336	1.21e-05	0.00930686	No	No	No	No	No
EGFRNetmtKRAS-Hi	MAP3K14	RPL27	Q99558	P61353	MAP3K14_RPL27	2.16173	1.11219	3.95e-07	0.0303523	No	No	No	Yes	No
EGFRNetmtKRAS-Hi	MAP3K14	RPL15	Q99558	P61313	MAP3K14_RPL15	2.28956	1.19507	1.31e-06	0.0223715	No	No	No	No	No
EGFRNetmtKRAS-Hi	MAP3K14	HNRNPM	Q99558	P52272	MAP3K14_HNRNPM	2.98663	1.57852	8.25e-08	0.00446069	No	No	No	Yes	No
EGFRNetmtKRAS-Hi	MAP3K14	RPL14	Q99558	P50914	MAP3K14_RPL14	2.75242	1.4607	2.98e-06	0.00758624	No	No	No	Yes	No
EGFRNetmtKRAS-Hi	MAP3K14	RPL34	Q99558	P49207	MAP3K14_RPL34	2.22752	1.15544	1.63e-06	0.0259345	No	No	No	No	No
EGFRNetmtKRAS-Hi	MAP3K14	RPL28	Q99558	P46779	MAP3K14_RPL28	2.43422	1.28346	1.88e-06	0.0158882	No	No	No	No	No
EGFRNetmtKRAS-Hi	MAP3K14	RPL21	Q99558	P46778	MAP3K14_RPL21	2.24878	1.16914	1.87e-06	0.0246524	No	No	No	No	No
EGFRNetmtKRAS-Hi	MAP3K14	RPS27	Q99558	P42677	MAP3K14_RPS27	2.09238	1.06515	2.16e-05	0.035847	No	No	No	No	No
EGFRNetmtKRAS-Hi	MAP3K14	RPL13A	Q99558	P40429	MAP3K14_RPL13A	2.67339	1.41867	2.42e-06	0.00909824	No	No	No	No	No
EGFRNetmtKRAS-Hi	MAP3K14	RPL3	Q99558	P39023	MAP3K14_RPL3	2.05809	1.04131	1.8e-06	0.0389289	No	No	No	Yes	No
EGFRNetmtKRAS-Hi	MAP3K14	RPL4	Q99558	P36578	MAP3K14_RPL4	2.31755	1.2126	8.65e-07	0.0209326	No	No	No	Yes	No
EGFRNetmtKRAS-Hi	MAP3K14	RPL9	Q99558	P32969	MAP3K14_RPL9	2.36392	1.24118	2.38e-06	0.0187549	No	No	No	Yes	No
EGFRNetmtKRAS-Hi	MAP3K14	RPL10L	Q99558	Q96L21	MAP3K14_RPL10L	2.73152	1.4497	2.02e-06	0.00795879	No	No	No	Yes	No
EGFRNetmtKRAS-Hi	MAP3K14	RPL10	Q99558	P27635	MAP3K14_RPL10	2.73152	1.4497	2.02e-06	0.00795879	No	No	No	Yes	No
EGFRNetmtKRAS-Hi	MAP3K14	RPL13	Q99558	P26373	MAP3K14_RPL13	2.54997	1.35048	1.11e-06	0.0121145	No	No	No	Yes	No
EGFRNetmtKRAS-Hi	MAP3K14	RPL7	Q99558	P18124	MAP3K14_RPL7	2.51209	1.32889	1.9e-06	0.0132351	No	No	No	Yes	No
EGFRNetmtKRAS-Hi	MAP3K14	RPL35A	Q99558	P18077	MAP3K14_RPL35A	2.28777	1.19394	8.78e-07	0.0224669	No	No	No	No	No
EGFRNetmtKRAS-Hi	MAP3K14	HSPA7	Q99558	P48741	MAP3K14_HSPA7	3.75836	1.9101	0.001323	0.024281	No	No	No	No	No
EGFRNetmtKRAS-Hi	MAP3K14	HSPA6	Q99558	P17066	MAP3K14_HSPA6	3.75836	1.9101	0.001323	0.024281	No	No	No	Yes	No
EGFRNetmtKRAS-Hi	MAP3K14	SLC25A6	Q99558	P12236	MAP3K14_SLC25A6	2.07954	1.05627	6.42e-08	0.0369708	No	No	No	No	No
EGFRNetmtKRAS-Hi	MAP3K14	HSPA8	Q99558	P11142	MAP3K14_HSPA8	6.15237	2.62114	2.47e-10	0.00365111	No	No	No	Yes	No
EGFRNetmtKRAS-Hi	MAP3K14	HSPA1B	Q99558	P0DMV9	MAP3K14_P0DMV9	6.8308	2.77206	6.31e-10	0.00230207	Yes	No	No	No	No
EGFRNetmtKRAS-Hi	MAP3K14	HSP90AB1	Q99558	P08238	MAP3K14_HSP90AB1	3.73422	1.90081	6.82e-07	0.0248154	No	No	No	Yes	No
EGFRNetmtKRAS-Hi	MAP3K14	HSP90AA1	Q99558	P07900	MAP3K14_HSP90AA1	3.69353	1.885	2e-06	0.025747	No	No	No	Yes	No
EGFRNetmtKRAS-Hi	MAP3K14	SLC25A5	Q99558	P05141	MAP3K14_SLC25A5	3.04257	1.60529	1.83e-08	0.0476666	No	No	No	No	No
EGFRNetmtKRAS-Hi	MAP3K14	BAG2	Q99558	O95816	MAP3K14_BAG2	4.25894	2.09049	8.96e-05	0.015674	No	No	No	Yes	No
EGFRNetmtKRAS-Hi	MAP3K14	DPM1	Q99558	O60762	MAP3K14_DPM1	2.87	1.52105	3.79e-07	0.00580254	No	No	No	No	No
EGFRNetmtKRAS-Hi	MAP3K14	CHUK	Q99558	O15111	MAP3K14_CHUK	8.0789	3.01416	4.73e-07	0.00105124	No	Yes	No	Yes	No
EGFRNetmtKRAS-Hi	MAP3K7	CDC37	O43318	Q16543	MAP3K7_CDC37	6.56882	2.71563	1.5778e-07	0.0443249	No	No	No	Yes	No
EGFRNetmtKRAS-Hi	MAP3K7	MAP3K7	O43318	O43318	MAP3K7_MAP3K7	13.7632	3.78274	4.17667e-10	0.00975409	No	No	No	Yes	No
EGFRNetmtKRAS-Hi	MAP4K1	NUDC	Q92918	Q9Y266	MAP4K1_NUDC	4.57822	2.19479	0.00056567	8.0071e-08	No	No	No	No	No
EGFRNetmtKRAS-Hi	MAP4K1	MAP4K1	Q92918	Q92918	MAP4K1_MAP4K1	6.27714	2.65011	2.21006e-07	1.49895e-10	No	No	No	Yes	No
EGFRNetmtKRAS-Hi	MAP4K1	EIF4A1	Q92918	P60842	MAP4K1_EIF4A1	1.96734	0.976244	1.07904e-05	0.00801988	No	No	No	No	No
EGFRNetmtKRAS-Hi	MAP4K1	MAP2K2	Q92918	P36507	MAP4K1_MAP2K2	4.68518	2.22811	0.010138	5.24713e-08	No	No	No	No	No
EGFRNetmtKRAS-Hi	MAP4K1	PHB	Q92918	P35232	MAP4K1_PHB	1.89548	0.922563	0.0376695	0.0112085	No	No	No	No	No
EGFRNetmtKRAS-Hi	MAP4K1	EIF2S2	Q92918	P20042	MAP4K1_EIF2S2	1.61022	0.687256	0.000530583	0.041259	No	No	No	No	No
EGFRNetmtKRAS-Hi	MAP4K1	HSP90AB1	Q92918	P08238	MAP4K1_HSP90AB1	1.60467	0.682275	5.37198e-05	0.0422925	No	No	No	Yes	No
EGFRNetmtKRAS-Hi	MAPK1	IPP	P28482	Q9Y573	MAPK1_IPP	5.11359	2.35434	5.38527e-05	0.00793439	Yes	No	No	No	No
EGFRNetmtKRAS-Hi	MAPK1	MKL2	P28482	Q9ULH7	MAPK1_MKL2	7.50672	2.90818	4.61122e-05	0.00142721	No	No	No	No	No
EGFRNetmtKRAS-Hi	MAPK1	TUBGCP4	P28482	Q9UGJ1	MAPK1_TUBGCP4	3.21963	1.68689	0.0179955	0.0423798	No	No	No	No	No
EGFRNetmtKRAS-Hi	MAPK1	C2ORF44	P28482	Q9H6R7	MAPK1_C2ORF44	3.28316	1.71509	0.00168514	0.0398195	No	No	No	No	No
EGFRNetmtKRAS-Hi	MAPK1	MKNK1	P28482	Q9BUB5	MAPK1_MKNK1	7.72181	2.94894	0.00532493	0.00124309	No	No	No	Yes	No
EGFRNetmtKRAS-Hi	MAPK1	TUBGCP2	P28482	Q9BSJ2	MAPK1_TUBGCP2	7.41583	2.89061	2.20575e-06	0.00151404	No	No	No	No	No
EGFRNetmtKRAS-Hi	MAPK1	DUSP9	P28482	Q99956	MAPK1_DUSP9	7.71897	2.94841	6.48774e-06	0.00124534	No	No	No	Yes	No
EGFRNetmtKRAS-Hi	MAPK1	AGAP3	P28482	Q96P47	MAPK1_AGAP3	8.32658	3.05772	0.00562183	0.000852888	No	No	No	No	No
EGFRNetmtKRAS-Hi	MAPK1	TUBGCP3	P28482	Q96CW5	MAPK1_TUBGCP3	3.33915	1.73948	1.17933e-05	0.0377072	No	No	No	No	No
EGFRNetmtKRAS-Hi	MAPK1	MKL1	P28482	Q969V6	MAPK1_MKL1	3.48168	1.79978	0.00298283	0.0328758	No	No	No	No	No
EGFRNetmtKRAS-Hi	MAPK1	H1FX	P28482	Q92522	MAPK1_H1FX	3.16901	1.66403	0.017203	0.0445522	Yes	No	No	No	No
EGFRNetmtKRAS-Hi	MAPK1	RFWD2	P28482	Q8NHY2	MAPK1_RFWD2	3.89157	1.96035	0.000978377	0.0224453	No	No	No	No	No
EGFRNetmtKRAS-Hi	MAPK1	GCC2	P28482	Q8IWJ2	MAPK1_GCC2	3.94758	1.98097	0.000270044	0.0213344	No	No	No	No	No
EGFRNetmtKRAS-Hi	MAPK1	MZT2B	P28482	Q6NZ67	MAPK1_MZT2B	4.6295	2.21086	1.04047e-05	0.0117878	No	No	No	No	No
EGFRNetmtKRAS-Hi	MAPK1	RPS6KA1	P28482	Q15418	MAPK1_RPS6KA1	8.97986	3.16669	2.82443e-06	0.000577947	No	No	No	Yes	No
EGFRNetmtKRAS-Hi	MAPK1	TRIM25	P28482	Q14258	MAPK1_TRIM25	3.0668	1.61674	3.12328e-05	0.0493312	No	No	No	No	No
EGFRNetmtKRAS-Hi	MAPK1	ILK	P28482	Q13418	MAPK1_ILK	3.25703	1.70356	0.00277266	0.0408509	No	No	No	No	No
EGFRNetmtKRAS-Hi	MAPK1	MAPK7	P28482	Q13164	MAPK1_MAPK7	224.842	7.81277	0.00284514	4.48638e-16	No	No	No	No	No
EGFRNetmtKRAS-Hi	MAPK1	DUSP4	P28482	Q13115	MAPK1_DUSP4	4.94419	2.30573	1.8412e-05	0.00909309	Yes	No	No	Yes	No
EGFRNetmtKRAS-Hi	MAPK1	RPS6KA3	P28482	P51812	MAPK1_RPS6KA3	11.6684	3.54453	3.14139e-07	0.000136776	No	No	No	Yes	No
EGFRNetmtKRAS-Hi	MAPK1	ERF	P28482	P50548	MAPK1_ERF	5.04817	2.33576	3.44559e-05	0.00836098	Yes	No	No	Yes	No
EGFRNetmtKRAS-Hi	MAPK1	DHPS	P28482	P49366	MAPK1_DHPS	9.92342	3.31084	6.88586e-07	0.000339186	No	No	No	No	No
EGFRNetmtKRAS-Hi	MAPK1	RAP1GAP	P28482	P47736	MAPK1_RAP1GAP	3.16795	1.66355	0.00467574	0.044599	No	No	No	No	No
EGFRNetmtKRAS-Hi	MAPK1	ETV3	P28482	P41162	MAPK1_ETV3	6.34645	2.66595	5.80336e-05	0.00313587	Yes	No	No	No	No
EGFRNetmtKRAS-Hi	MAPK1	MAPK1	P28482	P28482	MAPK1_MAPK1	15.2807	3.93364	1.60595e-07	2.66853e-05	No	No	No	Yes	No
EGFRNetmtKRAS-Hi	MAPK1	TUBG2	P28482	Q9NRH3	MAPK1_TUBG2	5.55663	2.47421	1.78958e-05	0.00561402	No	No	No	No	No
EGFRNetmtKRAS-Hi	MAPK1	TUBG1	P28482	P23258	MAPK1_TUBG1	5.55663	2.47421	1.78958e-05	0.00561402	No	No	No	No	No
EGFRNetmtKRAS-Hi	MAPK1	RPS6KA4	P28482	O75676	MAPK1_RPS6KA4	3.57229	1.83685	0.000994735	0.0301678	No	No	No	Yes	No
EGFRNetmtKRAS-Hi	MAPK1	SEC16A	P28482	O15027	MAPK1_SEC16A	4.14064	2.04985	8.29758e-05	0.0179542	No	No	No	No	No
EGFRNetmtKRAS-Hi	MAPK14	PKP3	Q16539	Q9Y446	MAPK14_PKP3	2.85117	1.51155	0.0311497	3.24451e-05	No	No	No	No	No
EGFRNetmtKRAS-Hi	MAPK14	PRPF31	Q16539	Q8WWY3	MAPK14_PRPF31	1.84231	0.881516	6.11686e-08	0.00991879	No	No	No	No	No
EGFRNetmtKRAS-Hi	MAPK14	MAPKAPK3	Q16539	Q16644	MAPK14_MAPKAPK3	12.6875	3.66534	5.32539e-07	1.73479e-22	No	Yes	No	Yes	Yes
EGFRNetmtKRAS-Hi	MAPK14	MAPK14	Q16539	Q16539	MAPK14_MAPK14	8.96739	3.16469	4.74423e-08	3.06529e-17	No	No	No	Yes	Yes
EGFRNetmtKRAS-Hi	MAPK14	EEF1A1P5	Q16539	Q5VTE0	MAPK14_EEF1A1P5	2.74445	1.45652	4.01438e-09	5.9337e-05	No	No	No	No	No
EGFRNetmtKRAS-Hi	MAPK14	EEF1A1	Q16539	P68104	MAPK14_EEF1A1	2.74445	1.45652	4.01438e-09	5.9337e-05	No	No	No	Yes	No
EGFRNetmtKRAS-Hi	MAPK14	RPL38	Q16539	P63173	MAPK14_RPL38	2.95388	1.56261	3.34209e-06	1.82012e-05	No	No	No	No	No
EGFRNetmtKRAS-Hi	MAPK14	RPS20	Q16539	P60866	MAPK14_RPS20	1.61451	0.691098	0.000293537	0.0339081	No	No	No	No	No
EGFRNetmtKRAS-Hi	MAPK14	MAPKAPK2	Q16539	P49137	MAPK14_MAPKAPK2	12.9192	3.69144	2.18091e-07	8.81106e-23	No	Yes	No	Yes	Yes
EGFRNetmtKRAS-Hi	MAPK14	IQGAP1	Q16539	P46940	MAPK14_IQGAP1	2.78115	1.47568	5.48069e-05	4.8199e-05	No	Yes	No	Yes	No
EGFRNetmtKRAS-Hi	MAPK14	MAP2K3	Q16539	P46734	MAPK14_MAP2K3	11.6473	3.54192	2.49981e-07	5.43527e-19	No	Yes	No	Yes	No
EGFRNetmtKRAS-Hi	MAPK14	SNRPN	Q16539	P63162	MAPK14_SNRPN	1.69768	0.763561	0.0480527	0.0218108	No	No	No	No	No
EGFRNetmtKRAS-Hi	MAPK14	SNRPB	Q16539	P14678	MAPK14_SNRPB	1.69768	0.763561	0.0480527	0.0218108	No	No	No	No	No
EGFRNetmtKRAS-Hi	MAPK14	EEF2	Q16539	P13639	MAPK14_EEF2	1.83848	0.878511	0.00082148	0.0101309	No	No	No	Yes	No
EGFRNetmtKRAS-Hi	MAPK14	IMPDH2	Q16539	P12268	MAPK14_IMPDH2	2.66017	1.41152	0.0122466	9.57633e-05	No	No	No	No	No
EGFRNetmtKRAS-Hi	MAPK14	HSPA8	Q16539	P11142	MAPK14_HSPA8	1.95558	0.967596	1.30441e-05	0.00528092	No	No	No	No	No
EGFRNetmtKRAS-Hi	MAPK14	HSP90AB1	Q16539	P08238	MAPK14_HSP90AB1	2.20515	1.14088	1.13486e-06	0.00128589	No	No	No	No	No
EGFRNetmtKRAS-Hi	MAPK14	HSPA1A	Q16539	P08107	MAPK14_HSPA1A	1.56831	0.649209	0.0108092	0.0431237	No	No	No	No	No
EGFRNetmtKRAS-Hi	MAPK14	HSP90AA1	Q16539	P07900	MAPK14_HSP90AA1	2.20711	1.14216	9.68909e-07	0.00127157	No	No	No	No	No
EGFRNetmtKRAS-Hi	MAPK14	RPS6KA4	Q16539	O75676	MAPK14_RPS6KA4	4.96808	2.31269	0.000785898	4.94191e-10	No	Yes	No	Yes	No
EGFRNetmtKRAS-Hi	MAPK3	FAM83D	P27361	Q9H4H8	MAPK3_FAM83D	6.36181	2.66944	0.000151613	0.00285648	No	No	No	No	No
EGFRNetmtKRAS-Hi	MAPK3	HSP90AB2P	P27361	Q58FF8	MAPK3_HSP90AB2P	4.92571	2.30033	7.46096e-05	0.00862381	No	No	No	No	No
EGFRNetmtKRAS-Hi	MAPK3	CDC37	P27361	Q16543	MAPK3_CDC37	5.2693	2.39761	0.00214987	0.00652913	No	No	No	No	No
EGFRNetmtKRAS-Hi	MAPK3	FKBP5	P27361	Q13451	MAPK3_FKBP5	3.20385	1.67981	0.00114177	0.0410647	No	No	No	No	No
EGFRNetmtKRAS-Hi	MAPK3	ILK	P27361	Q13418	MAPK3_ILK	3.0447	1.6063	0.00713955	0.0482261	No	No	No	No	No
EGFRNetmtKRAS-Hi	MAPK3	RPS6KA3	P27361	P51812	MAPK3_RPS6KA3	6.7133	2.74702	2.97021e-06	0.00222615	No	No	No	Yes	No
EGFRNetmtKRAS-Hi	MAPK3	DHPS	P27361	P49366	MAPK3_DHPS	4.51083	2.17339	4.26517e-05	0.0122287	No	No	No	Yes	Yes
EGFRNetmtKRAS-Hi	MAPK3	MAPK1	P27361	P28482	MAPK3_MAPK1	4.52888	2.17915	4.80758e-06	0.0120405	No	No	No	Yes	No
EGFRNetmtKRAS-Hi	MAPK3	MAPK3	P27361	P27361	MAPK3_MAPK3	7.50834	2.90849	3.04516e-06	0.0012998	No	No	No	Yes	Yes
EGFRNetmtKRAS-Hi	MAPK3	HSPA7	P27361	P48741	MAPK3_HSPA7	5.48911	2.45657	6.02228e-05	0.00549105	No	No	No	No	No
EGFRNetmtKRAS-Hi	MAPK3	HSPA6	P27361	P17066	MAPK3_HSPA6	5.48911	2.45657	6.02228e-05	0.00549105	No	No	No	No	No
EGFRNetmtKRAS-Hi	MAPK3	HSPA8	P27361	P11142	MAPK3_HSPA8	4.58899	2.19818	3.72914e-06	0.0114367	No	No	No	No	No
EGFRNetmtKRAS-Hi	MAPK3	HSPA5	P27361	P11021	MAPK3_HSPA5	5.54085	2.47011	1.37811e-05	0.00527455	No	No	No	No	No
EGFRNetmtKRAS-Hi	MAPK3	HSP90AB1	P27361	P08238	MAPK3_HSP90AB1	5.50013	2.45946	2.61549e-06	0.00544414	No	No	No	No	No
EGFRNetmtKRAS-Hi	MAPK3	HSPA1A	P27361	P08107	MAPK3_HSPA1A	4.70107	2.23299	7.94305e-06	0.0103995	No	No	No	No	No
EGFRNetmtKRAS-Hi	MAPK3	HSP90AA1	P27361	P07900	MAPK3_HSP90AA1	4.2156	2.07574	0.000138216	0.0158297	No	No	No	No	No
EGFRNetmtKRAS-Hi	MAPK7	IVNS1ABP	Q13164	Q9Y6Y0	MAPK7_IVNS1ABP	1.89225	0.920105	0.0293809	0.0215615	No	No	No	No	No
EGFRNetmtKRAS-Hi	MAPK7	RUVBL1	Q13164	Q9Y265	MAPK7_RUVBL1	1.90389	0.928947	0.0417999	0.020579	No	No	No	No	No
EGFRNetmtKRAS-Hi	MAPK7	RUVBL2	Q13164	Q9Y230	MAPK7_RUVBL2	1.85983	0.895169	0.00925589	0.0245483	No	No	No	No	No
EGFRNetmtKRAS-Hi	MAPK7	CORO1C	Q13164	Q9ULV4	MAPK7_CORO1C	1.80979	0.855822	0.00101942	0.029963	No	No	No	No	No
EGFRNetmtKRAS-Hi	MAPK7	PFDN2	Q13164	Q9UHV9	MAPK7_PFDN2	13.8748	3.79439	0.00112611	3.87488e-17	No	No	No	Yes	No
EGFRNetmtKRAS-Hi	MAPK7	LIMA1	Q13164	Q9UHB6	MAPK7_LIMA1	2.20259	1.1392	0.0244778	0.00614523	No	No	No	No	No
EGFRNetmtKRAS-Hi	MAPK7	STK39	Q13164	Q9UEW8	MAPK7_STK39	1.80117	0.848934	0.0151524	0.0310059	No	No	No	No	No
EGFRNetmtKRAS-Hi	MAPK7	ATAD3A	Q13164	Q9NVI7	MAPK7_ATAD3A	3.45486	1.78863	0.0297843	4.2481e-05	No	No	No	No	No
EGFRNetmtKRAS-Hi	MAPK7	PFDN4	Q13164	Q9NQP4	MAPK7_PFDN4	16.9818	4.08592	0.000121009	1.41359e-19	No	No	No	Yes	No
EGFRNetmtKRAS-Hi	MAPK7	PFDN5	Q13164	Q99471	MAPK7_PFDN5	13.1352	3.71536	0.000416447	1.65538e-16	No	No	No	Yes	No
EGFRNetmtKRAS-Hi	MAPK7	MMS19	Q13164	Q96T76	MAPK7_MMS19	2.37724	1.24929	0.045088	0.00302125	No	No	No	No	No
EGFRNetmtKRAS-Hi	MAPK7	IPO9	Q13164	Q96P70	MAPK7_IPO9	2.46689	1.30269	0.000994626	0.00209992	No	No	No	No	No
EGFRNetmtKRAS-Hi	MAPK7	GLG1	Q13164	Q92896	MAPK7_GLG1	2.10689	1.07511	0.00655451	0.00906531	No	No	No	No	No
EGFRNetmtKRAS-Hi	MAPK7	ACTBL2	Q13164	Q562R1	MAPK7_ACTBL2	1.85436	0.890922	0.00109857	0.0250901	No	No	No	No	No
EGFRNetmtKRAS-Hi	MAPK7	HSD17B12	Q13164	Q53GQ0	MAPK7_HSD17B12	1.81134	0.857054	0.00520511	0.0297795	No	No	No	No	No
EGFRNetmtKRAS-Hi	MAPK7	TIMM50	Q13164	Q3ZCQ8	MAPK7_TIMM50	2.55968	1.35596	0.0470391	0.00144246	No	No	No	No	No
EGFRNetmtKRAS-Hi	MAPK7	KPNB1	Q13164	Q14974	MAPK7_KPNB1	1.68006	0.748514	0.000545726	0.049916	No	No	No	No	No
EGFRNetmtKRAS-Hi	MAPK7	TUBB2A	Q13164	Q13885	MAPK7_TUBB2A	1.73916	0.798394	0.0386168	0.0396113	No	No	No	No	No
EGFRNetmtKRAS-Hi	MAPK7	MAPK7	Q13164	Q13164	MAPK7_MAPK7	20.7303	4.37367	0.000295638	3.72754e-22	Yes	No	No	Yes	No
EGFRNetmtKRAS-Hi	MAPK7	ASPH	Q13164	Q12797	MAPK7_ASPH	1.88737	0.916375	0.0249163	0.0219877	No	No	No	No	No
EGFRNetmtKRAS-Hi	MAPK7	SLC7A5	Q13164	Q01650	MAPK7_SLC7A5	2.26237	1.17783	0.00050348	0.00481923	No	No	No	No	No
EGFRNetmtKRAS-Hi	MAPK7	SLC25A3	Q13164	Q00325	MAPK7_SLC25A3	2.92091	1.54642	0.000199595	0.000339385	Yes	No	No	No	No
EGFRNetmtKRAS-Hi	MAPK7	TUBB4B	Q13164	P68371	MAPK7_TUBB4B	1.72506	0.786645	0.00036091	0.0418677	No	No	No	No	No
EGFRNetmtKRAS-Hi	MAPK7	TUBA1B	Q13164	P68363	MAPK7_TUBA1B	1.76175	0.817012	0.00029104	0.036239	No	No	No	No	No
EGFRNetmtKRAS-Hi	MAPK7	ACTG1	Q13164	P63261	MAPK7_ACTG1	1.78652	0.837155	0.049543	0.032859	No	No	No	No	No
EGFRNetmtKRAS-Hi	MAPK7	VBP1	Q13164	P61758	MAPK7_VBP1	9.21213	3.20353	0.000339729	9.79588e-13	No	No	No	Yes	No
EGFRNetmtKRAS-Hi	MAPK7	PRPS1	Q13164	P60891	MAPK7_PRPS1	1.78416	0.835248	0.0137937	0.0331675	No	No	No	No	No
EGFRNetmtKRAS-Hi	MAPK7	TMEM33	Q13164	P57088	MAPK7_TMEM33	2.92238	1.54715	0.00466746	0.000337402	No	No	No	No	No
EGFRNetmtKRAS-Hi	MAPK7	DNAJA1	Q13164	P31689	MAPK7_DNAJA1	1.83567	0.876304	0.0179233	0.0270322	No	No	No	No	No
EGFRNetmtKRAS-Hi	MAPK7	ALDH1B1	Q13164	P30837	MAPK7_ALDH1B1	2.02681	1.01921	0.0482673	0.0125399	Yes	No	No	No	No
EGFRNetmtKRAS-Hi	MAPK7	PRKACA	Q13164	P17612	MAPK7_PRKACA	1.89751	0.924105	0.0133588	0.0211123	No	No	No	No	No
EGFRNetmtKRAS-Hi	MAPK7	ATP2A2	Q13164	P16615	MAPK7_ATP2A2	1.78456	0.83557	0.00127983	0.0331152	No	No	No	No	No
EGFRNetmtKRAS-Hi	MAPK7	SLC25A4	Q13164	P12235	MAPK7_SLC25A4	2.35601	1.23634	0.000960739	0.00329347	No	No	No	No	No
EGFRNetmtKRAS-Hi	MAPK7	SLC25A6	Q13164	P12236	MAPK7_SLC25A6	2.35601	1.23634	0.000960739	0.00329347	No	No	No	No	No
EGFRNetmtKRAS-Hi	MAPK7	HSPA8	Q13164	P11142	MAPK7_HSPA8	1.88518	0.914699	0.00706657	0.0221816	No	No	No	No	No
EGFRNetmtKRAS-Hi	MAPK7	PRKAR1A	Q13164	P10644	MAPK7_PRKAR1A	1.77496	0.827785	0.0119849	0.0343975	No	No	No	No	No
EGFRNetmtKRAS-Hi	MAPK7	SLC3A2	Q13164	P08195	MAPK7_SLC3A2	1.77797	0.830229	0.000282181	0.0339907	No	No	No	No	No
EGFRNetmtKRAS-Hi	MAPK7	HSPA1A	Q13164	P08107	MAPK7_HSPA1A	1.8041	0.851278	0.00976066	0.0306477	No	No	No	No	No
EGFRNetmtKRAS-Hi	MAPK7	SLC25A5	Q13164	P05141	MAPK7_SLC25A5	2.10471	1.07362	0.000145846	0.00914555	No	No	No	No	No
EGFRNetmtKRAS-Hi	MAPK7	TUBB4A	Q13164	P04350	MAPK7_TUBB4A	1.89994	0.925955	0.00588358	0.0209071	No	No	No	No	No
EGFRNetmtKRAS-Hi	MAPK7	BAG2	Q13164	O95816	MAPK7_BAG2	3.14368	1.65245	0.00963363	0.000141223	Yes	No	No	No	No
EGFRNetmtKRAS-Hi	MAPK7	PFDN1	Q13164	O60925	MAPK7_PFDN1	14.5144	3.85942	0.00271692	1.14742e-17	No	No	No	Yes	No
EGFRNetmtKRAS-Hi	MAPK7	H2BFS	Q13164	P57053	MAPK7_H2BFS	1.68966	0.756734	0.0470166	0.048084	No	No	No	No	No
EGFRNetmtKRAS-Hi	MAPK7	HIST1H2BL	Q13164	Q99880	MAPK7_HIST1H2BL	1.68966	0.756734	0.0470166	0.048084	No	No	No	No	No
EGFRNetmtKRAS-Hi	MAPK7	HIST1H2BM	Q13164	Q99879	MAPK7_HIST1H2BM	1.68966	0.756734	0.0470166	0.048084	No	No	No	No	No
EGFRNetmtKRAS-Hi	MAPK7	HIST1H2BN	Q13164	Q99877	MAPK7_HIST1H2BN	1.68966	0.756734	0.0470166	0.048084	No	No	No	No	No
EGFRNetmtKRAS-Hi	MAPK7	HIST1H2BH	Q13164	Q93079	MAPK7_HIST1H2BH	1.68966	0.756734	0.0470166	0.048084	No	No	No	No	No
EGFRNetmtKRAS-Hi	MAPK7	HIST2H2BF	Q13164	Q5QNW6	MAPK7_HIST2H2BF	1.68966	0.756734	0.0470166	0.048084	No	No	No	No	No
EGFRNetmtKRAS-Hi	MAPK7	HIST1H2BC	Q13164	P62807	MAPK7_HIST1H2BC	1.68966	0.756734	0.0470166	0.048084	No	No	No	No	No
EGFRNetmtKRAS-Hi	MAPK7	HIST1H2BD	Q13164	P58876	MAPK7_HIST1H2BD	1.68966	0.756734	0.0470166	0.048084	No	No	No	No	No
EGFRNetmtKRAS-Hi	MAPK7	HIST1H2BK	Q13164	O60814	MAPK7_HIST1H2BK	1.68966	0.756734	0.0470166	0.048084	No	No	No	No	No
EGFRNetmtKRAS-Hi	MAPK7	DPM1	Q13164	O60762	MAPK7_DPM1	1.74557	0.803701	0.0188758	0.038625	No	No	No	No	No
EGFRNetmtKRAS-Hi	MAPK7	PRPSAP2	Q13164	O60256	MAPK7_PRPSAP2	1.90188	0.927423	0.0149668	0.0207456	No	No	No	No	No
EGFRNetmtKRAS-Hi	MAPK7	PFDN6	Q13164	O15212	MAPK7_PFDN6	15.6033	3.96378	0.000288305	1.56005e-18	Yes	No	No	Yes	No
EGFRNetmtKRAS-Hi	MAPK8	RUVBL1	P45983	Q9Y265	MAPK8_RUVBL1	1.38132	0.466044	0.0487842	0.0132632	No	No	No	No	No
EGFRNetmtKRAS-Hi	MAPK8	PRPSAP1	P45983	Q14558	MAPK8_PRPSAP1	1.4246	0.510558	0.0483047	0.00743351	No	No	No	No	No
EGFRNetmtKRAS-Hi	MAPK8	MAPK8	P45983	P45983	MAPK8_MAPK8	14.0535	3.81285	6.42605e-06	4.26135e-77	No	No	No	Yes	No
EGFRNetmtKRAS-Hi	MTA2	MRPS23	O94776	Q9Y3D9	MTA2_MRPS23	4.12681	2.04503	0.0453019	2.18411e-09	Yes	No	No	No	No
EGFRNetmtKRAS-Hi	MTA2	LIMA1	O94776	Q9UHB6	MTA2_LIMA1	1.65403	0.725989	0.00841489	0.018018	Yes	No	No	No	No
EGFRNetmtKRAS-Hi	MTA2	TMOD3	O94776	Q9NYL9	MTA2_TMOD3	2.05385	1.03833	0.0196427	0.00139501	No	No	No	No	No
EGFRNetmtKRAS-Hi	MTA2	BOLA2	O94776	Q9H3K6	MTA2_BOLA2	1.61772	0.693962	0.0328377	0.0224863	No	No	No	No	No
EGFRNetmtKRAS-Hi	MTA2	SLIRP	O94776	Q9GZT3	MTA2_SLIRP	5.24902	2.39205	0.00460654	3.38891e-12	No	No	No	No	No
EGFRNetmtKRAS-Hi	MTA2	HDAC2	O94776	Q92769	MTA2_HDAC2	9.31991	3.22032	1.40313e-05	1.33422e-20	No	No	No	Yes	Yes
EGFRNetmtKRAS-Hi	MTA2	MTMR14	O94776	Q8NCE2	MTA2_MTMR14	2.77914	1.47464	0.0322057	1.12747e-05	No	No	No	No	No
EGFRNetmtKRAS-Hi	MTA2	DHX30	O94776	Q7L2E3	MTA2_DHX30	1.59866	0.676864	0.0311017	0.0252326	No	No	No	No	No
EGFRNetmtKRAS-Hi	MTA2	RBBP7	O94776	Q16576	MTA2_RBBP7	24.4846	4.6138	1.29419e-05	3.47451e-40	No	Yes	No	Yes	Yes
EGFRNetmtKRAS-Hi	MTA2	PCBP1	O94776	Q15365	MTA2_PCBP1	3.34465	1.74186	0.0462866	2.83109e-07	No	No	No	No	No
EGFRNetmtKRAS-Hi	MTA2	HDAC1	O94776	Q13547	MTA2_HDAC1	4.88357	2.28794	0.000207077	2.61121e-11	No	Yes	No	Yes	Yes
EGFRNetmtKRAS-Hi	MTA2	G3BP1	O94776	Q13283	MTA2_G3BP1	1.61761	0.69386	0.0168383	0.0225019	Yes	No	No	No	No
EGFRNetmtKRAS-Hi	MTA2	RBBP4	O94776	Q09028	MTA2_RBBP4	8.37198	3.06557	1.71411e-05	7.55446e-19	No	No	No	Yes	No
EGFRNetmtKRAS-Hi	MTA2	KHDRBS1	O94776	Q07666	MTA2_KHDRBS1	3.79082	1.92251	0.0369531	1.70315e-08	Yes	No	No	No	No
EGFRNetmtKRAS-Hi	MTA2	MRPS34	O94776	P82930	MTA2_MRPS34	2.16232	1.11258	0.0385738	0.000681542	No	No	No	No	No
EGFRNetmtKRAS-Hi	MTA2	FBL	O94776	P22087	MTA2_FBL	1.74638	0.804372	0.0427124	0.0101506	No	No	No	No	No
EGFRNetmtKRAS-Hi	MTA2	PABPC3	O94776	Q9H361	MTA2_PABPC3	1.61441	0.691008	0.0420818	0.022942	No	No	No	No	No
EGFRNetmtKRAS-Hi	MTA2	PABPC1	O94776	P11940	MTA2_PABPC1	1.61441	0.691008	0.0420818	0.022942	Yes	No	No	No	No
EGFRNetmtKRAS-Hi	MTA2	SLC25A5	O94776	P05141	MTA2_SLC25A5	1.52698	0.610683	0.0077105	0.0386399	No	No	No	No	No
EGFRNetmtKRAS-Hi	MTA2	MTA2	O94776	O94776	MTA2_MTA2	14.0998	3.8176	1.86633e-06	3.70813e-28	No	No	No	No	Yes
EGFRNetmtKRAS-Hi	MTA2	MRPS14	O94776	O60783	MTA2_MRPS14	4.12849	2.04561	0.0451083	2.16212e-09	Yes	No	No	No	No
EGFRNetmtKRAS-Hi	MTA2	EEF1E1	O94776	O43324	MTA2_EEF1E1	1.49611	0.581219	0.0267898	0.0462446	No	No	No	No	No
EGFRNetmtKRAS-Hi	MYLK2	NOP58	Q9H1R3	Q9Y2X3	MYLK2_NOP58	3.61479	1.85391	0.0464846	0.0044133	Yes	No	No	No	No
EGFRNetmtKRAS-Hi	MYLK2	RALY	Q9H1R3	Q9UKM9	MYLK2_RALY	4.17053	2.06023	0.0418639	0.0018016	Yes	No	No	No	No
EGFRNetmtKRAS-Hi	MYLK2	DDX18	Q9H1R3	Q9NVP1	MYLK2_DDX18	3.36126	1.749	0.0235334	0.00675396	Yes	No	No	No	No
EGFRNetmtKRAS-Hi	MYLK2	NAT10	Q9H1R3	Q9H0A0	MYLK2_NAT10	7.18864	2.84572	0.000943474	2.86516e-05	Yes	No	No	No	No
EGFRNetmtKRAS-Hi	MYLK2	EBNA1BP2	Q9H1R3	Q99848	MYLK2_EBNA1BP2	3.09204	1.62856	0.0267001	0.010739	Yes	No	No	No	No
EGFRNetmtKRAS-Hi	MYLK2	CDC5L	Q9H1R3	Q99459	MYLK2_CDC5L	4.16819	2.05942	0.0400666	0.00180823	No	No	No	No	No
EGFRNetmtKRAS-Hi	MYLK2	HIST3H2A	Q9H1R3	Q7L7L0	MYLK2_HIST3H2A	4.36311	2.12536	0.0438974	0.00133571	No	No	No	No	No
EGFRNetmtKRAS-Hi	MYLK2	HIST1H2AB	Q9H1R3	P04908	MYLK2_HIST1H2AB	4.36311	2.12536	0.0438974	0.00133571	Yes	No	No	No	No
EGFRNetmtKRAS-Hi	MYLK2	HIST1H2AC	Q9H1R3	Q93077	MYLK2_HIST1H2AC	4.36311	2.12536	0.0438974	0.00133571	No	No	No	No	No
EGFRNetmtKRAS-Hi	MYLK2	BRIX1	Q9H1R3	Q8TDN6	MYLK2_BRIX1	5.06194	2.33969	0.0494544	0.000471792	Yes	No	No	No	No
EGFRNetmtKRAS-Hi	MYLK2	FTSJ3	Q9H1R3	Q8IY81	MYLK2_FTSJ3	5.07764	2.34416	0.0242958	0.000461242	Yes	No	No	No	No
EGFRNetmtKRAS-Hi	MYLK2	CDC37	Q9H1R3	Q16543	MYLK2_CDC37	3.64759	1.86694	3.48962e-05	0.00418021	Yes	No	No	No	No
EGFRNetmtKRAS-Hi	MYLK2	SAFB	Q9H1R3	Q15424	MYLK2_SAFB	4.83471	2.27343	0.0355642	0.000656854	Yes	No	No	No	No
EGFRNetmtKRAS-Hi	MYLK2	WDR43	Q9H1R3	Q15061	MYLK2_WDR43	2.30304	1.20354	0.0484164	0.0448095	Yes	No	No	No	No
EGFRNetmtKRAS-Hi	MYLK2	RRS1	Q9H1R3	Q15050	MYLK2_RRS1	2.27821	1.1879	0.0493577	0.0469423	Yes	No	No	No	No
EGFRNetmtKRAS-Hi	MYLK2	LMNB2	Q9H1R3	Q03252	MYLK2_LMNB2	5.11173	2.35381	0.0459339	0.00043919	Yes	No	No	No	No
EGFRNetmtKRAS-Hi	MYLK2	H3F3C	Q9H1R3	Q6NXT2	MYLK2_H3F3C	4.01743	2.00627	0.00770029	0.0022947	No	No	No	No	No
EGFRNetmtKRAS-Hi	MYLK2	HIST2H3A	Q9H1R3	Q71DI3	MYLK2_HIST2H3A	4.01743	2.00627	0.00770029	0.0022947	No	No	No	No	No
EGFRNetmtKRAS-Hi	MYLK2	HIST3H3	Q9H1R3	Q16695	MYLK2_HIST3H3	4.01743	2.00627	0.00770029	0.0022947	No	No	No	No	No
EGFRNetmtKRAS-Hi	MYLK2	H3F3A	Q9H1R3	P84243	MYLK2_H3F3A	4.01743	2.00627	0.00770029	0.0022947	Yes	No	No	No	No
EGFRNetmtKRAS-Hi	MYLK2	HIST1H3A	Q9H1R3	P68431	MYLK2_HIST1H3A	4.01743	2.00627	0.00770029	0.0022947	No	No	No	No	No
EGFRNetmtKRAS-Hi	MYLK2	HIST1H4A	Q9H1R3	P62805	MYLK2_HIST1H4A	3.54189	1.82452	0.00696526	0.00498221	Yes	No	No	No	No
EGFRNetmtKRAS-Hi	MYLK2	CALM1	Q9H1R3	P62158	MYLK2_CALM1	2.37295	1.24668	0.0244056	0.0393293	No	No	No	No	No
EGFRNetmtKRAS-Hi	MYLK2	ADAR	Q9H1R3	P55265	MYLK2_ADAR	2.92635	1.5491	0.0399952	0.0143742	Yes	No	No	No	No
EGFRNetmtKRAS-Hi	MYLK2	HNRNPA3	Q9H1R3	P51991	MYLK2_HNRNPA3	2.51196	1.32881	0.0398676	0.0304055	Yes	No	No	No	No
EGFRNetmtKRAS-Hi	MYLK2	RCC1	Q9H1R3	P18754	MYLK2_RCC1	6.12213	2.61403	0.0206539	0.000109747	Yes	No	No	No	No
EGFRNetmtKRAS-Hi	MYLK2	TOP1	Q9H1R3	P11387	MYLK2_TOP1	4.43112	2.14767	0.00750156	0.00120337	Yes	No	No	No	No
EGFRNetmtKRAS-Hi	MYLK2	H2AFV	Q9H1R3	Q71UI9	MYLK2_H2AFV	4.33745	2.11685	0.0303428	0.0013896	Yes	No	No	No	No
EGFRNetmtKRAS-Hi	MYLK2	H2AFZ	Q9H1R3	P0C0S5	MYLK2_H2AFZ	4.33745	2.11685	0.0303428	0.0013896	No	No	No	No	No
EGFRNetmtKRAS-Hi	MYLK2	HNRNPA1L2	Q9H1R3	Q32P51	MYLK2_HNRNPA1L2	2.73286	1.45041	0.0249083	0.0203232	No	No	No	No	No
EGFRNetmtKRAS-Hi	MYLK2	HNRNPA1	Q9H1R3	P09651	MYLK2_HNRNPA1	2.73286	1.45041	0.0249083	0.0203232	Yes	No	No	No	No
EGFRNetmtKRAS-Hi	MYLK2	HSP90AB3P	Q9H1R3	Q58FF7	MYLK2_HSP90AB3P	2.38019	1.25108	0.000334785	0.0388031	Yes	No	No	No	No
EGFRNetmtKRAS-Hi	MYLK2	HSP90AB1	Q9H1R3	P08238	MYLK2_HSP90AB1	2.38019	1.25108	0.000334785	0.0388031	Yes	No	No	Yes	No
EGFRNetmtKRAS-Hi	MYLK2	HNRNPCL1	Q9H1R3	O60812	MYLK2_HNRNPCL1	2.89863	1.53537	0.0493796	0.0150995	No	No	No	No	No
EGFRNetmtKRAS-Hi	MYLK2	HNRNPC	Q9H1R3	P07910	MYLK2_HNRNPC	2.89863	1.53537	0.0493796	0.0150995	Yes	No	No	No	No
EGFRNetmtKRAS-Hi	MYLK2	SMARCA5	Q9H1R3	O60264	MYLK2_SMARCA5	6.26797	2.648	0.0284165	9.07128e-05	Yes	No	No	No	No
EGFRNetmtKRAS-Hi	MYLK2	NOP56	Q9H1R3	O00567	MYLK2_NOP56	2.55952	1.35587	0.0471948	0.0278615	Yes	No	No	No	No
EGFRNetmtKRAS-Hi	MYLK2	PES1	Q9H1R3	O00541	MYLK2_PES1	4.0014	2.0005	0.0389278	0.00235406	Yes	No	No	No	No
EGFRNetmtKRAS-Hi	MYLK2	MYLK2	Q9H1R3	Q9H1R3	MYLK2_MYLK2	5.44475	2.44487	7.12033e-07	0.000274313	Yes	No	No	No	No
EGFRNetmtKRAS-Hi	MYLK2	MYLK	Q9H1R3	Q15746	MYLK2_MYLK	11.4407	3.5161	3.27802e-05	3.29147e-07	Yes	No	No	No	No
EGFRNetmtKRAS-Hi	NCK1	IVNS1ABP	P16333	Q9Y6Y0	NCK1_IVNS1ABP	1.59468	0.67327	0.00520227	0.0107905	Yes	No	No	No	No
EGFRNetmtKRAS-Hi	NCK1	GIT1	P16333	Q9Y2X7	NCK1_GIT1	5.41023	2.43569	1.34224e-06	5.81433e-17	No	No	No	Yes	No
EGFRNetmtKRAS-Hi	NCK1	PRPSAP1	P16333	Q14558	NCK1_PRPSAP1	2.0634	1.04503	0.00567016	0.000184728	Yes	No	No	No	No
EGFRNetmtKRAS-Hi	NCK1	GIT2	P16333	Q14161	NCK1_GIT2	5.79632	2.53514	0.000164332	3.21014e-18	Yes	No	No	Yes	No
EGFRNetmtKRAS-Hi	NCK1	ARHGEF7	P16333	Q14155	NCK1_ARHGEF7	2.85574	1.51386	0.000191788	1.27336e-07	Yes	No	No	Yes	No
EGFRNetmtKRAS-Hi	NCK1	PRPS1	P16333	P60891	NCK1_PRPS1	2.88921	1.53067	0.00553197	9.37301e-08	Yes	No	No	No	No
EGFRNetmtKRAS-Hi	NCK1	NCK1	P16333	P16333	NCK1_NCK1	14.7478	3.88243	2.39586e-12	4.19988e-40	Yes	No	No	No	Yes
EGFRNetmtKRAS-Hi	NCK1	JUP	P16333	P14923	NCK1_JUP	3.115	1.63923	0.0280535	1.20072e-08	No	No	No	No	No
EGFRNetmtKRAS-Hi	NCK1	MBP	P16333	P02686	NCK1_MBP	2.22077	1.15106	0.0221374	4.40329e-05	No	No	No	No	No
EGFRNetmtKRAS-Hi	NCK1	PRPSAP2	P16333	O60256	NCK1_PRPSAP2	2.45016	1.29288	0.00563426	5.33189e-06	Yes	No	No	No	No
EGFRNetmtKRAS-Hi	NCK1	NCK2	P16333	O43639	NCK1_NCK2	31.0214	4.95519	1.85367e-08	5.35177e-64	No	Yes	No	Yes	No
EGFRNetmtKRAS-Hi	NME1	RUVBL1	P15531	Q9Y265	NME1_RUVBL1	1.47775	0.563399	0.00200441	0.0488736	No	No	No	No	No
EGFRNetmtKRAS-Hi	NME1	C20ORF11	P15531	Q9NWU2	NME1_C20ORF11	1.50597	0.590695	0.0396749	0.041635	No	No	No	No	No
EGFRNetmtKRAS-Hi	NME1	CCT7	P15531	Q99832	NME1_CCT7	1.99138	0.993767	3.57331e-09	0.00214229	No	No	No	No	No
EGFRNetmtKRAS-Hi	NME1	PGAM5	P15531	Q96HS1	NME1_PGAM5	2.17779	1.12287	1.0739e-10	0.000648726	Yes	No	No	No	No
EGFRNetmtKRAS-Hi	NME1	RANBP10	P15531	Q6VN20	NME1_RANBP10	1.48018	0.565768	0.020983	0.0482079	No	No	No	No	No
EGFRNetmtKRAS-Hi	NME1	TRIM28	P15531	Q13263	NME1_TRIM28	1.53677	0.619898	0.00014504	0.0348786	No	No	No	No	No
EGFRNetmtKRAS-Hi	NME1	PRDX1	P15531	Q06830	NME1_PRDX1	1.58733	0.666598	6.83794e-07	0.0259626	Yes	No	No	No	No
EGFRNetmtKRAS-Hi	NME1	DSG1	P15531	Q02413	NME1_DSG1	6.72279	2.74906	0.0154957	4.49067e-15	No	No	No	No	No
EGFRNetmtKRAS-Hi	NME1	CCT2	P15531	P78371	NME1_CCT2	2.12062	1.08448	6.64414e-09	0.000937114	No	No	No	No	No
EGFRNetmtKRAS-Hi	NME1	YWHAZ	P15531	P63104	NME1_YWHAZ	1.65733	0.72886	0.000369723	0.0171113	No	No	No	No	No
EGFRNetmtKRAS-Hi	NME1	RARS	P15531	P54136	NME1_RARS	1.72351	0.785351	0.000652125	0.0114523	Yes	No	No	No	No
EGFRNetmtKRAS-Hi	NME1	CCT4	P15531	P50991	NME1_CCT4	2.04592	1.03275	1.57567e-09	0.00151268	No	No	No	No	No
EGFRNetmtKRAS-Hi	NME1	CCT8	P15531	P50990	NME1_CCT8	2.08599	1.06073	1.4862e-09	0.00117035	No	No	No	No	No
EGFRNetmtKRAS-Hi	NME1	CCT3	P15531	P49368	NME1_CCT3	2.04046	1.02889	7.96851e-10	0.00156639	No	No	No	No	No
EGFRNetmtKRAS-Hi	NME1	FASN	P15531	P49327	NME1_FASN	1.81973	0.863727	0.000237485	0.00632173	No	No	No	No	No
EGFRNetmtKRAS-Hi	NME1	CCT5	P15531	P48643	NME1_CCT5	1.82843	0.870602	1.3153e-07	0.00598822	No	No	No	No	No
EGFRNetmtKRAS-Hi	NME1	IARS	P15531	P41252	NME1_IARS	1.58763	0.666875	0.0061874	0.0259159	Yes	No	No	No	No
EGFRNetmtKRAS-Hi	NME1	CCT6A	P15531	P40227	NME1_CCT6A	2.06386	1.04534	7.96538e-10	0.00134865	No	No	No	No	No
EGFRNetmtKRAS-Hi	NME1	HSPA9	P15531	P38646	NME1_HSPA9	2.9277	1.54977	3.82584e-05	5.23084e-06	No	No	No	No	No
EGFRNetmtKRAS-Hi	NME1	PRDX6	P15531	P30041	NME1_PRDX6	2.12505	1.0875	0.00112392	0.000910805	No	No	No	No	No
EGFRNetmtKRAS-Hi	NME1	PTPN6	P15531	P29350	NME1_PTPN6	5.30217	2.40658	0.000710361	5.321e-12	No	No	No	No	No
EGFRNetmtKRAS-Hi	NME1	YWHAQ	P15531	P27348	NME1_YWHAQ	2.72289	1.44514	0.000694351	1.93133e-05	No	No	No	No	No
EGFRNetmtKRAS-Hi	NME1	VARS	P15531	P26640	NME1_VARS	1.50754	0.592196	0.00200041	0.0412637	Yes	No	No	No	No
EGFRNetmtKRAS-Hi	NME1	NME2P1	P15531	O60361	NME1_NME2P1	22.9878	4.5228	3.42285e-07	2.92486e-37	No	No	No	No	No
EGFRNetmtKRAS-Hi	NME1	NME2	P15531	P22392	NME1_NME2	22.9878	4.5228	3.42285e-07	2.92486e-37	No	No	No	Yes	No
EGFRNetmtKRAS-Hi	NME1	TCP1	P15531	P17987	NME1_TCP1	2.04127	1.02946	9.44831e-10	0.00155832	No	No	No	No	No
EGFRNetmtKRAS-Hi	NME1	DSP	P15531	P15924	NME1_DSP	8.37079	3.06536	0.0107252	2.92994e-18	No	No	No	No	No
EGFRNetmtKRAS-Hi	NME1	NME1	P15531	P15531	NME1_NME1	16.0696	4.00626	8.65477e-10	1.03461e-29	No	No	Yes	Yes	No
EGFRNetmtKRAS-Hi	NME1	EEF2	P15531	P13639	NME1_EEF2	1.79413	0.843281	1.68003e-06	0.00741259	No	No	No	No	No
EGFRNetmtKRAS-Hi	NME1	IMPDH2	P15531	P12268	NME1_IMPDH2	2.23413	1.15971	0.0163183	0.000451163	No	No	No	No	No
EGFRNetmtKRAS-Hi	NME1	HSPA8	P15531	P11142	NME1_HSPA8	1.90059	0.926446	6.80234e-10	0.00380823	No	No	No	No	No
EGFRNetmtKRAS-Hi	NME1	HSPA5	P15531	P11021	NME1_HSPA5	2.41362	1.2712	2.40483e-07	0.000141535	No	No	No	No	No
EGFRNetmtKRAS-Hi	NME1	HSPD1	P15531	P10809	NME1_HSPD1	1.99574	0.996926	1.81146e-06	0.00208357	No	No	No	No	No
EGFRNetmtKRAS-Hi	NME1	HSPA1A	P15531	P08107	NME1_HSPA1A	2.38668	1.25501	1.29867e-10	0.000168441	Yes	No	No	No	No
EGFRNetmtKRAS-Hi	NME1	TUBB	P15531	P07437	NME1_TUBB	1.52612	0.609865	1.5965e-05	0.0370906	No	No	No	No	No
EGFRNetmtKRAS-Hi	NME1	HSPB1	P15531	P04792	NME1_HSPB1	1.51591	0.600188	0.0188925	0.0393313	No	No	No	No	No
EGFRNetmtKRAS-Hi	NME1-NME2	PLBD2	Q32Q12	Q8NHP8	NME1-NME2_PLBD2	2.60869	1.38333	0.0485217	1.69257e-06	Yes	No	No	No	No
EGFRNetmtKRAS-Hi	NME1-NME2	RCN2	Q32Q12	Q14257	NME1-NME2_RCN2	1.76881	0.82278	2.14809e-05	0.00293454	No	No	No	No	No
EGFRNetmtKRAS-Hi	NME1-NME2	WARS	Q32Q12	P23381	NME1-NME2_WARS	1.60692	0.684296	0.0463574	0.0110732	No	No	No	No	No
EGFRNetmtKRAS-Hi	NME1-NME2	NME2P1	Q32Q12	O60361	NME1-NME2_NME2P1	22.4472	4.48846	5.00727e-07	5.90704e-52	No	No	No	No	No
EGFRNetmtKRAS-Hi	NME1-NME2	NME2	Q32Q12	P22392	NME1-NME2_NME2	22.4472	4.48846	5.00727e-07	5.90704e-52	No	No	No	No	No
EGFRNetmtKRAS-Hi	NME1-NME2	NME1	Q32Q12	P15531	NME1-NME2_NME1	15.7397	3.97634	4.7686e-08	3.31398e-41	No	No	No	No	No
EGFRNetmtKRAS-Hi	NME1-NME2	HSPA8	Q32Q12	P11142	NME1-NME2_HSPA8	1.60561	0.683124	1.38835e-06	0.0111889	No	No	No	No	No
EGFRNetmtKRAS-Hi	NME1-NME2	HSPA5	Q32Q12	P11021	NME1-NME2_HSPA5	1.61226	0.689083	0.000188608	0.0106114	No	No	No	No	No
EGFRNetmtKRAS-Hi	NME1-NME2	HSPA1A	Q32Q12	P08107	NME1-NME2_HSPA1A	1.47769	0.563345	2.84658e-06	0.0300655	No	No	No	No	No
EGFRNetmtKRAS-Hi	NME1-NME2	BAG2	Q32Q12	O95816	NME1-NME2_BAG2	2.19233	1.13246	0.000251696	7.24387e-05	No	No	No	No	No
EGFRNetmtKRAS-Hi	NME1-NME2	CALU	Q32Q12	O43852	NME1-NME2_CALU	1.43356	0.519598	0.000263203	0.0416138	No	No	No	No	No
EGFRNetmtKRAS-Hi	NME1-NME2	SART1	Q32Q12	O43290	NME1-NME2_SART1	1.49973	0.584704	0.000198655	0.0254759	No	No	No	No	No
EGFRNetmtKRAS-Hi	NME1-NME2	MYLK2	Q32Q12	Q9H1R3	NME1-NME2_MYLK2	3.99651	1.99874	0.0253364	8.96377e-12	No	No	No	No	No
EGFRNetmtKRAS-Hi	PAK1	IVNS1ABP	Q13153	Q9Y6Y0	PAK1_IVNS1ABP	2.76617	1.46789	0.00187955	2.80476e-05	No	No	No	No	No
EGFRNetmtKRAS-Hi	PAK1	GIT1	Q13153	Q9Y2X7	PAK1_GIT1	16.2779	4.02484	1.11651e-08	1.52268e-28	Yes	No	No	Yes	No
EGFRNetmtKRAS-Hi	PAK1	RUVBL1	Q13153	Q9Y265	PAK1_RUVBL1	1.65024	0.722677	1.38019e-05	0.0232441	Yes	No	No	No	No
EGFRNetmtKRAS-Hi	PAK1	HIGD1C	Q13153	A8MV81	PAK1_HIGD1C	5.51688	2.46385	0.00129153	7.28888e-12	No	No	No	No	No
EGFRNetmtKRAS-Hi	PAK1	HIGD1A	Q13153	Q9Y241	PAK1_HIGD1A	5.51688	2.46385	0.00129153	7.28888e-12	No	No	No	No	No
EGFRNetmtKRAS-Hi	PAK1	RUVBL2	Q13153	Q9Y230	PAK1_RUVBL2	1.67171	0.741326	0.000109713	0.0205793	Yes	No	No	No	No
EGFRNetmtKRAS-Hi	PAK1	ACSL5	Q13153	Q9ULC5	PAK1_ACSL5	2.01968	1.01413	5.15624e-06	0.00265275	Yes	No	No	No	No
EGFRNetmtKRAS-Hi	PAK1	PDP1	Q13153	Q9P0J1	PAK1_PDP1	1.59349	0.672187	0.0390497	0.0319504	No	No	No	No	No
EGFRNetmtKRAS-Hi	PAK1	SLC25A22	Q13153	Q9H936	PAK1_SLC25A22	4.27436	2.09571	2.59802e-06	4.58559e-09	No	No	No	No	No
EGFRNetmtKRAS-Hi	PAK1	TUBB6	Q13153	Q9BUF5	PAK1_TUBB6	2.42424	1.27753	7.03471e-05	0.000225625	No	No	No	No	No
EGFRNetmtKRAS-Hi	PAK1	RIOK1	Q13153	Q9BRS2	PAK1_RIOK1	1.63206	0.706696	0.0386271	0.0257534	No	No	No	No	No
EGFRNetmtKRAS-Hi	PAK1	TUBA1C	Q13153	Q9BQE3	PAK1_TUBA1C	1.70603	0.770646	0.000212603	0.0169147	No	No	No	No	No
EGFRNetmtKRAS-Hi	PAK1	MMS19	Q13153	Q96T76	PAK1_MMS19	1.70803	0.772337	0.00064047	0.0167215	No	No	No	No	No
EGFRNetmtKRAS-Hi	PAK1	PGAM5	Q13153	Q96HS1	PAK1_PGAM5	1.82537	0.868187	0.00394724	0.00845136	No	No	No	No	No
EGFRNetmtKRAS-Hi	PAK1	GCN1L1	Q13153	Q92616	PAK1_GCN1L1	2.29009	1.19541	4.31325e-05	0.000512496	No	No	No	No	No
EGFRNetmtKRAS-Hi	PAK1	SLC39A7	Q13153	Q92504	PAK1_SLC39A7	1.9451	0.959847	0.0442214	0.00415197	No	No	No	No	No
EGFRNetmtKRAS-Hi	PAK1	TUBA3E	Q13153	Q6PEY2	PAK1_TUBA3E	1.98874	0.991857	1.15004e-05	0.0031958	No	No	No	No	No
EGFRNetmtKRAS-Hi	PAK1	TUBA3C	Q13153	Q13748	PAK1_TUBA3C	1.98874	0.991857	1.15004e-05	0.0031958	No	No	No	No	No
EGFRNetmtKRAS-Hi	PAK1	TUBA1A	Q13153	Q71U36	PAK1_TUBA1A	1.98874	0.991857	1.15004e-05	0.0031958	No	No	No	No	No
EGFRNetmtKRAS-Hi	PAK1	HSD17B12	Q13153	Q53GQ0	PAK1_HSD17B12	2.44166	1.28786	1.50849e-06	0.000202818	No	No	No	No	No
EGFRNetmtKRAS-Hi	PAK1	TUBB8	Q13153	Q3ZCM7	PAK1_TUBB8	1.9818	0.986813	4.78064e-07	0.00333191	No	No	No	No	No
EGFRNetmtKRAS-Hi	PAK1	DBN1	Q13153	Q16643	PAK1_DBN1	1.82494	0.867848	0.0346365	0.0084727	Yes	No	No	No	No
EGFRNetmtKRAS-Hi	PAK1	DDB1	Q13153	Q16531	PAK1_DDB1	1.5755	0.65581	3.6407e-05	0.0352963	No	No	No	No	No
EGFRNetmtKRAS-Hi	PAK1	ARHGEF6	Q13153	Q15052	PAK1_ARHGEF6	8.89911	3.15366	0.00708524	2.8535e-18	No	Yes	No	Yes	No
EGFRNetmtKRAS-Hi	PAK1	PRPSAP1	Q13153	Q14558	PAK1_PRPSAP1	2.57674	1.36555	0.00379661	8.88357e-05	No	No	No	Yes	No
EGFRNetmtKRAS-Hi	PAK1	RCN2	Q13153	Q14257	PAK1_RCN2	2.27889	1.18833	0.0029469	0.000548829	No	No	No	No	No
EGFRNetmtKRAS-Hi	PAK1	GIT2	Q13153	Q14161	PAK1_GIT2	7.88643	2.97937	2.03395e-07	1.6518e-16	No	No	No	Yes	No
EGFRNetmtKRAS-Hi	PAK1	SCRIB	Q13153	Q14160	PAK1_SCRIB	6.60355	2.72324	1.97148e-05	4.28286e-14	Yes	No	No	Yes	No
EGFRNetmtKRAS-Hi	PAK1	ARHGEF7	Q13153	Q14155	PAK1_ARHGEF7	12.2849	3.61882	6.19893e-08	1.87918e-23	No	Yes	No	Yes	No
EGFRNetmtKRAS-Hi	PAK1	PAK2	Q13153	Q13177	PAK1_PAK2	6.9482	2.79664	0.00185557	9.15143e-15	No	No	No	Yes	No
EGFRNetmtKRAS-Hi	PAK1	PAK1	Q13153	Q13153	PAK1_PAK1	18.4654	4.20675	1.05162e-08	5.36192e-31	No	No	No	Yes	No
EGFRNetmtKRAS-Hi	PAK1	ASPH	Q13153	Q12797	PAK1_ASPH	1.69022	0.757212	0.00244672	0.018518	No	No	No	No	No
EGFRNetmtKRAS-Hi	PAK1	SLC25A11	Q13153	Q02978	PAK1_SLC25A11	3.6746	1.87759	0.0155839	1.30974e-07	No	No	No	No	No
EGFRNetmtKRAS-Hi	PAK1	AKAP12	Q13153	Q02952	PAK1_AKAP12	1.91298	0.935823	2.179e-05	0.00502993	Yes	No	No	No	No
EGFRNetmtKRAS-Hi	PAK1	SLC7A5	Q13153	Q01650	PAK1_SLC7A5	2.13721	1.09573	0.0076969	0.00130185	No	No	No	No	No
EGFRNetmtKRAS-Hi	PAK1	SLC25A3	Q13153	Q00325	PAK1_SLC25A3	3.67151	1.87637	3.51792e-08	1.33313e-07	Yes	No	No	No	No
EGFRNetmtKRAS-Hi	PAK1	TUBB4B	Q13153	P68371	PAK1_TUBB4B	2.19257	1.13262	3.1027e-08	0.000929457	No	No	No	No	No
EGFRNetmtKRAS-Hi	PAK1	TUBA1B	Q13153	P68363	PAK1_TUBA1B	1.84165	0.881003	1.04555e-07	0.00767823	No	No	No	Yes	No
EGFRNetmtKRAS-Hi	PAK1	PRPS1	Q13153	P60891	PAK1_PRPS1	2.50405	1.32426	0.00370618	0.000138494	No	No	No	No	No
EGFRNetmtKRAS-Hi	PAK1	TMEM33	Q13153	P57088	PAK1_TMEM33	2.40002	1.26305	3.11997e-07	0.000261649	No	No	No	No	No
EGFRNetmtKRAS-Hi	PAK1	SLC25A1	Q13153	P53007	PAK1_SLC25A1	1.60641	0.683838	0.00682459	0.0297332	No	No	No	No	No
EGFRNetmtKRAS-Hi	PAK1	ARL1	Q13153	P40616	PAK1_ARL1	1.67374	0.743074	0.0303811	0.0203435	No	No	No	No	No
EGFRNetmtKRAS-Hi	PAK1	DNAJA1	Q13153	P31689	PAK1_DNAJA1	2.04716	1.03363	3.21933e-05	0.00224723	No	No	No	Yes	No
EGFRNetmtKRAS-Hi	PAK1	CAD	Q13153	P27708	PAK1_CAD	3.39882	1.76504	1.24919e-06	6.45345e-07	No	No	No	No	No
EGFRNetmtKRAS-Hi	PAK1	HSPA7	Q13153	P48741	PAK1_HSPA7	2.11159	1.07833	2.97801e-08	0.00152115	No	No	No	No	No
EGFRNetmtKRAS-Hi	PAK1	HSPA6	Q13153	P17066	PAK1_HSPA6	2.11159	1.07833	2.97801e-08	0.00152115	No	No	No	No	No
EGFRNetmtKRAS-Hi	PAK1	SLC25A4	Q13153	P12235	PAK1_SLC25A4	3.14593	1.65349	1.22388e-07	2.86431e-06	Yes	No	No	No	No
EGFRNetmtKRAS-Hi	PAK1	SLC25A6	Q13153	P12236	PAK1_SLC25A6	3.14593	1.65349	1.22388e-07	2.86431e-06	Yes	No	No	No	No
EGFRNetmtKRAS-Hi	PAK1	PRPS2	Q13153	P11908	PAK1_PRPS2	2.65363	1.40797	0.00206164	5.55899e-05	Yes	No	No	Yes	No
EGFRNetmtKRAS-Hi	PAK1	HSPA8	Q13153	P11142	PAK1_HSPA8	2.50403	1.32425	1.91272e-09	0.000138509	No	No	No	No	No
EGFRNetmtKRAS-Hi	PAK1	MGST1	Q13153	P10620	PAK1_MGST1	1.74869	0.806276	0.0170923	0.0132255	No	No	No	No	No
EGFRNetmtKRAS-Hi	PAK1	CYC1	Q13153	P08574	PAK1_CYC1	1.90997	0.93355	0.00702054	0.00512102	Yes	No	No	No	No
EGFRNetmtKRAS-Hi	PAK1	SLC3A2	Q13153	P08195	PAK1_SLC3A2	1.92103	0.941882	2.18465e-05	0.00479416	No	No	No	No	No
EGFRNetmtKRAS-Hi	PAK1	HSPA1A	Q13153	P08107	PAK1_HSPA1A	2.29981	1.20151	3.01631e-10	0.000482953	No	No	No	No	No
EGFRNetmtKRAS-Hi	PAK1	PSAP	Q13153	P07602	PAK1_PSAP	1.56557	0.646692	0.0367748	0.0372804	No	No	No	No	No
EGFRNetmtKRAS-Hi	PAK1	TUBB	Q13153	P07437	PAK1_TUBB	2.23852	1.16254	1.26271e-07	0.000702277	No	No	No	No	No
EGFRNetmtKRAS-Hi	PAK1	SLC25A5	Q13153	P05141	PAK1_SLC25A5	3.48471	1.80104	1.85551e-07	3.91362e-07	Yes	No	No	No	No
EGFRNetmtKRAS-Hi	PAK1	HSPB1	Q13153	P04792	PAK1_HSPB1	1.57273	0.653273	0.000798354	0.0358393	No	No	No	No	No
EGFRNetmtKRAS-Hi	PAK1	AIFM1	Q13153	O95831	PAK1_AIFM1	3.19547	1.67603	0.00260551	2.13489e-06	No	No	No	No	No
EGFRNetmtKRAS-Hi	PAK1	UBR5	Q13153	O95071	PAK1_UBR5	1.72475	0.78639	0.0375016	0.0151881	Yes	No	No	No	No
EGFRNetmtKRAS-Hi	PAK1	DNAJA2	Q13153	O60884	PAK1_DNAJA2	1.92312	0.94345	0.0081746	0.0047348	No	No	No	No	No
EGFRNetmtKRAS-Hi	PAK1	DPM1	Q13153	O60762	PAK1_DPM1	2.00946	1.00681	0.0177083	0.00282116	No	No	No	No	No
EGFRNetmtKRAS-Hi	PAK1	PRPSAP2	Q13153	O60256	PAK1_PRPSAP2	2.86382	1.51794	0.00182407	1.55326e-05	No	No	No	No	No
EGFRNetmtKRAS-Hi	PAK1	XPO1	Q13153	O14980	PAK1_XPO1	1.75532	0.811733	0.000678206	0.0127268	No	No	No	No	No
EGFRNetmtKRAS-Hi	PDPK1	GTF3C5	O15530	Q9Y5Q8	PDPK1_GTF3C5	2.24752	1.16834	0.0116582	8.45433e-06	No	No	No	No	No
EGFRNetmtKRAS-Hi	PDPK1	TMED7	O15530	Q9Y3B3	PDPK1_TMED7	1.60038	0.678416	0.00871519	0.00582098	No	No	No	No	No
EGFRNetmtKRAS-Hi	PDPK1	ACOT9	O15530	Q9Y305	PDPK1_ACOT9	1.47155	0.55734	0.00618401	0.0186229	No	No	No	No	No
EGFRNetmtKRAS-Hi	PDPK1	TMEM161A	O15530	Q9NX61	PDPK1_TMEM161A	1.37498	0.459412	0.0467422	0.0420498	No	No	No	No	No
EGFRNetmtKRAS-Hi	PDPK1	GRPEL1	O15530	Q9HAV7	PDPK1_GRPEL1	2.46536	1.3018	0.000232837	8.46613e-07	Yes	No	No	No	No
EGFRNetmtKRAS-Hi	PDPK1	DDX24	O15530	Q9GZR7	PDPK1_DDX24	5.53929	2.4697	0.00129296	8.67328e-20	Yes	No	No	No	No
EGFRNetmtKRAS-Hi	PDPK1	OSBPL8	O15530	Q9BZF1	PDPK1_OSBPL8	6.50465	2.70147	0.000508003	2.78957e-23	Yes	No	No	No	No
EGFRNetmtKRAS-Hi	PDPK1	TCF25	O15530	Q9BQ70	PDPK1_TCF25	1.43076	0.516786	0.00430393	0.0264483	No	No	No	No	No
EGFRNetmtKRAS-Hi	PDPK1	SLC29A1	O15530	Q99808	PDPK1_SLC29A1	1.55913	0.640744	0.0242917	0.00851668	No	No	No	No	No
EGFRNetmtKRAS-Hi	PDPK1	SNX18	O15530	Q96RF0	PDPK1_SNX18	7.95971	2.99272	0.0185694	4.21218e-28	Yes	No	No	No	No
EGFRNetmtKRAS-Hi	PDPK1	LRRC59	O15530	Q96AG4	PDPK1_LRRC59	1.49202	0.577263	0.00906919	0.0155644	No	No	No	No	No
EGFRNetmtKRAS-Hi	PDPK1	USP7	O15530	Q93009	PDPK1_USP7	1.90051	0.926389	0.000521526	0.000309137	Yes	No	No	No	No
EGFRNetmtKRAS-Hi	PDPK1	GLG1	O15530	Q92896	PDPK1_GLG1	4.13725	2.04867	0.0004667	3.19913e-14	Yes	No	No	No	No
EGFRNetmtKRAS-Hi	PDPK1	HSPH1	O15530	Q92598	PDPK1_HSPH1	2.975	1.57289	2.45785e-07	3.92631e-09	Yes	No	No	No	No
EGFRNetmtKRAS-Hi	PDPK1	PRPF31	O15530	Q8WWY3	PDPK1_PRPF31	1.3614	0.445094	0.0150635	0.0469302	No	No	No	No	No
EGFRNetmtKRAS-Hi	PDPK1	TBC1D15	O15530	Q8TC07	PDPK1_TBC1D15	4.92233	2.29934	0.0150679	2.04828e-17	No	No	No	No	No
EGFRNetmtKRAS-Hi	PDPK1	PTRF	O15530	Q6NZI2	PDPK1_PTRF	4.13632	2.04835	0.000107371	3.22803e-14	Yes	No	No	No	No
EGFRNetmtKRAS-Hi	PDPK1	CDC37	O15530	Q16543	PDPK1_CDC37	2.53003	1.33916	0.00609479	4.26883e-07	No	No	No	Yes	No
EGFRNetmtKRAS-Hi	PDPK1	CHD4	O15530	Q14839	PDPK1_CHD4	1.40546	0.491044	0.00712659	0.0327179	No	No	No	No	No
EGFRNetmtKRAS-Hi	PDPK1	FLNC	O15530	Q14315	PDPK1_FLNC	1.42051	0.506413	0.000408481	0.0288421	No	No	No	No	No
EGFRNetmtKRAS-Hi	PDPK1	SQSTM1	O15530	Q13501	PDPK1_SQSTM1	4.03925	2.01409	0.000262359	8.27632e-14	Yes	No	No	No	No
EGFRNetmtKRAS-Hi	PDPK1	MTA1	O15530	Q13330	PDPK1_MTA1	1.7549	0.81139	0.00125277	0.00132449	No	No	No	No	No
EGFRNetmtKRAS-Hi	PDPK1	CHAF1B	O15530	Q13112	PDPK1_CHAF1B	3.10083	1.63265	0.00509904	1.05788e-09	Yes	No	No	No	No
EGFRNetmtKRAS-Hi	PDPK1	ASPH	O15530	Q12797	PDPK1_ASPH	1.72009	0.782484	0.0469913	0.00186108	Yes	No	No	No	No
EGFRNetmtKRAS-Hi	PDPK1	DHX9	O15530	Q08211	PDPK1_DHX9	1.68116	0.749454	0.00231628	0.002711	Yes	No	No	No	No
EGFRNetmtKRAS-Hi	PDPK1	YWHAH	O15530	Q04917	PDPK1_YWHAH	2.40909	1.26849	7.80783e-07	1.5356e-06	Yes	No	No	Yes	No
EGFRNetmtKRAS-Hi	PDPK1	AKAP12	O15530	Q02952	PDPK1_AKAP12	1.44366	0.529734	0.0193186	0.0236952	Yes	No	No	No	No
EGFRNetmtKRAS-Hi	PDPK1	HSPG2	O15530	P98160	PDPK1_HSPG2	5.2471	2.39152	0.000161238	1.11604e-18	No	No	No	No	No
EGFRNetmtKRAS-Hi	PDPK1	GTF2I	O15530	P78347	PDPK1_GTF2I	4.92201	2.29925	2.41764e-05	2.05423e-17	Yes	No	No	No	No
EGFRNetmtKRAS-Hi	PDPK1	RPL38	O15530	P63173	PDPK1_RPL38	1.86816	0.901618	0.0368754	0.000428807	No	No	No	No	No
EGFRNetmtKRAS-Hi	PDPK1	YWHAZ	O15530	P63104	PDPK1_YWHAZ	1.48345	0.568953	7.2293e-05	0.0167834	No	No	No	No	No
EGFRNetmtKRAS-Hi	PDPK1	YWHAE	O15530	P62258	PDPK1_YWHAE	2.27321	1.18473	4.52313e-10	6.45032e-06	No	No	No	No	No
EGFRNetmtKRAS-Hi	PDPK1	YWHAG	O15530	P61981	PDPK1_YWHAG	1.71638	0.779371	7.27509e-06	0.00192934	No	No	No	No	No
EGFRNetmtKRAS-Hi	PDPK1	HADHB	O15530	P55084	PDPK1_HADHB	7.44008	2.89532	0.00201874	1.95159e-26	Yes	No	No	No	No
EGFRNetmtKRAS-Hi	PDPK1	CSNK1E	O15530	P49674	PDPK1_CSNK1E	4.01562	2.00562	0.000571199	1.04189e-13	No	No	No	No	No
EGFRNetmtKRAS-Hi	PDPK1	CSNK1D	O15530	P48730	PDPK1_CSNK1D	4.01562	2.00562	0.000571199	1.04189e-13	Yes	No	No	No	No
EGFRNetmtKRAS-Hi	PDPK1	PRKCI	O15530	P41743	PDPK1_PRKCI	4.52677	2.17848	0.0220804	7.86072e-16	No	No	No	Yes	No
EGFRNetmtKRAS-Hi	PDPK1	HADHA	O15530	P40939	PDPK1_HADHA	5.05474	2.33764	0.00127419	6.19731e-18	Yes	No	No	No	No
EGFRNetmtKRAS-Hi	PDPK1	HSPA9	O15530	P38646	PDPK1_HSPA9	3.98453	1.99441	1.16009e-05	1.41151e-13	Yes	No	No	No	No
EGFRNetmtKRAS-Hi	PDPK1	GPC1	O15530	P35052	PDPK1_GPC1	2.99065	1.58046	0.00412769	3.33387e-09	Yes	No	No	No	No
EGFRNetmtKRAS-Hi	PDPK1	HSPA4	O15530	P34932	PDPK1_HSPA4	2.4726	1.30603	1.57881e-05	7.84118e-07	Yes	No	No	No	No
EGFRNetmtKRAS-Hi	PDPK1	SFN	O15530	P31947	PDPK1_SFN	1.77832	0.830517	4.32534e-05	0.00105162	Yes	No	No	No	No
EGFRNetmtKRAS-Hi	PDPK1	YWHAB	O15530	P31946	PDPK1_YWHAB	1.58166	0.661442	1.70961e-06	0.00692432	No	No	No	No	No
EGFRNetmtKRAS-Hi	PDPK1	UQCRC1	O15530	P31930	PDPK1_UQCRC1	2.19371	1.13337	0.00969617	1.48836e-05	Yes	No	No	No	No
EGFRNetmtKRAS-Hi	PDPK1	SDC4	O15530	P31431	PDPK1_SDC4	6.40159	2.67843	0.000491455	6.40326e-23	No	No	No	No	No
EGFRNetmtKRAS-Hi	PDPK1	POLR2A	O15530	P24928	PDPK1_POLR2A	1.42249	0.508415	0.0147886	0.0283664	Yes	No	No	No	No
EGFRNetmtKRAS-Hi	PDPK1	UQCRC2	O15530	P22695	PDPK1_UQCRC2	2.61006	1.38408	0.000267113	1.82998e-07	Yes	No	No	No	No
EGFRNetmtKRAS-Hi	PDPK1	SDC1	O15530	P18827	PDPK1_SDC1	34.7672	5.11966	0.00232674	5.89758e-78	No	No	No	No	No
EGFRNetmtKRAS-Hi	PDPK1	HSPA6	O15530	P17066	PDPK1_HSPA6	5.99238	2.58313	0.000157395	1.84908e-21	Yes	No	No	No	No
EGFRNetmtKRAS-Hi	PDPK1	CD44	O15530	P16070	PDPK1_CD44	5.22851	2.3864	0.000418436	1.31555e-18	Yes	No	No	No	No
EGFRNetmtKRAS-Hi	PDPK1	HSPA8	O15530	P11142	PDPK1_HSPA8	4.8829	2.28774	9.07932e-07	2.93108e-17	Yes	Yes	No	No	No
EGFRNetmtKRAS-Hi	PDPK1	HSPA5	O15530	P11021	PDPK1_HSPA5	3.38636	1.75974	1.97861e-06	5.5839e-11	Yes	No	No	No	No
EGFRNetmtKRAS-Hi	PDPK1	FGF2	O15530	P09038	PDPK1_FGF2	12.6062	3.65606	0.00512085	6.97791e-41	Yes	No	No	No	No
EGFRNetmtKRAS-Hi	PDPK1	HSPA1A	O15530	P08107	PDPK1_HSPA1A	2.8596	1.51581	3.8034e-05	1.31611e-08	Yes	No	No	No	No
EGFRNetmtKRAS-Hi	PDPK1	GPC4	O15530	O75487	PDPK1_GPC4	3.56264	1.83294	0.0046469	9.33079e-12	No	No	No	No	No
EGFRNetmtKRAS-Hi	PDPK1	ROCK2	O15530	O75116	PDPK1_ROCK2	2.9508	1.56111	0.0195691	5.05711e-09	No	No	No	No	No
EGFRNetmtKRAS-Hi	PDPK1	PDPK2	O15530	Q6A1A2	PDPK1_PDPK2	14.2271	3.83057	4.56723e-08	1.16166e-44	No	No	No	No	No
EGFRNetmtKRAS-Hi	PDPK1	PDPK1	O15530	O15530	PDPK1_PDPK1	14.2271	3.83057	4.56723e-08	1.16166e-44	Yes	No	No	Yes	No
EGFRNetmtKRAS-Hi	PDPK1	AGRN	O15530	O00468	PDPK1_AGRN	6.68279	2.74045	0.00115138	6.73345e-24	Yes	No	No	No	No
EGFRNetmtKRAS-Hi	PDPK1	POLRMT	O15530	O00411	PDPK1_POLRMT	3.20707	1.68125	3.60302e-05	3.52021e-10	Yes	No	No	No	No
EGFRNetmtKRAS-Hi	PEBP1	ACSL5	P30086	Q9ULC5	PEBP1_ACSL5	2.38387	1.2533	0.030292	0.00829095	Yes	No	No	No	No
EGFRNetmtKRAS-Hi	PEBP1	MAGEE1	P30086	Q9HCI5	PEBP1_MAGEE1	1.85759	0.893431	0.0205205	0.044492	No	No	No	No	No
EGFRNetmtKRAS-Hi	PEBP1	CACYBP	P30086	Q9HB71	PEBP1_CACYBP	1.91463	0.937064	1.53466e-06	0.0371261	Yes	No	No	No	No
EGFRNetmtKRAS-Hi	PEBP1	TMSB10	P30086	P63313	PEBP1_TMSB10	2.32772	1.21892	0.000124685	0.00991787	Yes	No	No	No	No
EGFRNetmtKRAS-Hi	PEBP1	FKBP1A	P30086	P62942	PEBP1_FKBP1A	1.82628	0.868906	0.00186605	0.0491233	Yes	No	No	No	No
EGFRNetmtKRAS-Hi	PEBP1	HSPE1	P30086	P61604	PEBP1_HSPE1	1.91931	0.940586	5.62923e-11	0.0365777	No	No	No	Yes	No
EGFRNetmtKRAS-Hi	PEBP1	MDH2	P30086	P40926	PEBP1_MDH2	1.94964	0.963211	4.87585e-10	0.0332116	Yes	No	No	No	No
EGFRNetmtKRAS-Hi	PEBP1	SFN	P30086	P31947	PEBP1_SFN	1.85284	0.889737	4.37639e-10	0.0451661	Yes	No	No	No	No
EGFRNetmtKRAS-Hi	PEBP1	S100A4	P30086	P26447	PEBP1_S100A4	2.14992	1.10428	2.22658e-05	0.0175144	No	No	No	No	No
EGFRNetmtKRAS-Hi	PEBP1	STMN1	P30086	P16949	PEBP1_STMN1	2.08763	1.06187	1.34946e-05	0.0213772	Yes	No	No	No	No
EGFRNetmtKRAS-Hi	PEBP1	ALDOC	P30086	P09972	PEBP1_ALDOC	2.02868	1.02054	0.000727808	0.02581	No	No	No	No	No
EGFRNetmtKRAS-Hi	PEBP1	S100A6	P30086	P06703	PEBP1_S100A6	1.8423	0.881507	3.2454e-12	0.0466978	No	No	No	No	No
EGFRNetmtKRAS-Hi	PEBP1	IVNS1ABP	P30086	Q9Y6Y0	PEBP1_IVNS1ABP	1.40821	0.493858	0.00738046	0.0306498	Yes	No	No	No	No
EGFRNetmtKRAS-Hi	PEBP1	BOLA2	P30086	Q9H3K6	PEBP1_BOLA2	1.64929	0.721842	2.69401e-05	0.00349486	No	No	No	No	No
EGFRNetmtKRAS-Hi	PEBP1	RIOK1	P30086	Q9BRS2	PEBP1_RIOK1	1.45334	0.539373	0.0361051	0.0208635	Yes	No	No	No	No
EGFRNetmtKRAS-Hi	PEBP1	MTMR14	P30086	Q8NCE2	PEBP1_MTMR14	1.5061	0.590817	0.00216648	0.0131208	Yes	No	No	No	No
EGFRNetmtKRAS-Hi	PEBP1	PFKFB3	P30086	Q16875	PEBP1_PFKFB3	1.79278	0.842194	0.0374131	0.000864026	No	No	No	No	No
EGFRNetmtKRAS-Hi	PEBP1	DSG1	P30086	Q02413	PEBP1_DSG1	2.78903	1.47977	0.0410145	2.61436e-08	No	No	No	No	No
EGFRNetmtKRAS-Hi	PEBP1	RPS27A	P30086	P62979	PEBP1_RPS27A	1.42479	0.51075	0.0439732	0.026647	No	No	No	No	No
EGFRNetmtKRAS-Hi	PEBP1	PRPS1	P30086	P60891	PEBP1_PRPS1	1.37269	0.457009	0.00581238	0.041121	Yes	No	No	No	No
EGFRNetmtKRAS-Hi	PEBP1	MAT2A	P30086	P31153	PEBP1_MAT2A	1.43726	0.523325	0.0496501	0.0239592	Yes	No	No	No	No
EGFRNetmtKRAS-Hi	PEBP1	PEBP1	P30086	P30086	PEBP1_PEBP1	10.9874	3.45778	1.37216e-06	9.31692e-37	Yes	No	No	Yes	No
EGFRNetmtKRAS-Hi	PEBP1	DSP	P30086	P15924	PEBP1_DSP	2.62886	1.39444	0.0347454	1.41675e-07	No	No	No	No	No
EGFRNetmtKRAS-Hi	PEBP1	JUP	P30086	P14923	PEBP1_JUP	2.87591	1.52402	0.00737883	1.04916e-08	No	No	No	No	No
EGFRNetmtKRAS-Hi	PEBP1	HPX	P30086	P02790	PEBP1_HPX	22.3443	4.48183	0.0105368	3.55181e-60	No	No	No	No	No
EGFRNetmtKRAS-Hi	PEBP1	CP	P30086	P00450	PEBP1_CP	4.41966	2.14393	0.00754334	2.08538e-15	Yes	No	No	No	No
EGFRNetmtKRAS-Hi	PEBP1	PRPSAP2	P30086	O60256	PEBP1_PRPSAP2	1.4609	0.546854	0.00803221	0.0195403	Yes	No	No	No	No
EGFRNetmtKRAS-Hi	PRKAR1A	GTF3C5	P10644	Q9Y5Q8	PRKAR1A_GTF3C5	1.3448	0.427391	2.25866e-06	0.0286872	No	No	No	No	No
EGFRNetmtKRAS-Hi	PRKAR1A	HIGD1C	P10644	A8MV81	PRKAR1A_HIGD1C	1.35795	0.441427	2.53157e-06	0.0246542	No	No	No	No	No
EGFRNetmtKRAS-Hi	PRKAR1A	HIGD1A	P10644	Q9Y241	PRKAR1A_HIGD1A	1.35795	0.441427	2.53157e-06	0.0246542	No	No	No	No	No
EGFRNetmtKRAS-Hi	PRKAR1A	AKAP11	P10644	Q9UKA4	PRKAR1A_AKAP11	4.85566	2.27967	4.10527e-06	2.81026e-26	Yes	Yes	No	Yes	No
EGFRNetmtKRAS-Hi	PRKAR1A	STK39	P10644	Q9UEW8	PRKAR1A_STK39	1.30322	0.382077	0.00488735	0.0456023	No	No	No	No	No
EGFRNetmtKRAS-Hi	PRKAR1A	BCCIP	P10644	Q9P287	PRKAR1A_BCCIP	1.32691	0.408072	0.0417001	0.0351224	No	No	No	No	No
EGFRNetmtKRAS-Hi	PRKAR1A	VAPA	P10644	Q9P0L0	PRKAR1A_VAPA	1.83858	0.878594	4.07808e-06	3.09944e-05	Yes	No	No	Yes	No
EGFRNetmtKRAS-Hi	PRKAR1A	GNL3	P10644	Q9BVP2	PRKAR1A_GNL3	1.32248	0.403251	0.00313324	0.0369006	Yes	No	No	No	No
EGFRNetmtKRAS-Hi	PRKAR1A	PDCD2L	P10644	Q9BRP1	PRKAR1A_PDCD2L	1.73027	0.791	0.00136759	0.00016125	No	No	No	No	No
EGFRNetmtKRAS-Hi	PRKAR1A	GRWD1	P10644	Q9BQ67	PRKAR1A_GRWD1	1.33515	0.417006	0.017903	0.0320127	No	No	No	No	No
EGFRNetmtKRAS-Hi	PRKAR1A	UHRF1	P10644	Q96T88	PRKAR1A_UHRF1	1.36594	0.449896	0.00280021	0.0224589	No	No	No	No	No
EGFRNetmtKRAS-Hi	PRKAR1A	ZFP91	P10644	Q96JP5	PRKAR1A_ZFP91	1.3172	0.397472	3.65619e-05	0.0391286	No	No	No	No	No
EGFRNetmtKRAS-Hi	PRKAR1A	PGAM5	P10644	Q96HS1	PRKAR1A_PGAM5	1.38709	0.472065	0.000531324	0.0174795	No	No	No	No	No
EGFRNetmtKRAS-Hi	PRKAR1A	AP3S1	P10644	Q92572	PRKAR1A_AP3S1	1.35038	0.433364	0.00414077	0.0269086	Yes	No	No	No	No
EGFRNetmtKRAS-Hi	PRKAR1A	GATAD2B	P10644	Q8WXI9	PRKAR1A_GATAD2B	1.52291	0.606834	0.00962923	0.00309571	Yes	No	No	No	No
EGFRNetmtKRAS-Hi	PRKAR1A	DDX42	P10644	Q86XP3	PRKAR1A_DDX42	1.30067	0.379252	0.00857167	0.0468788	No	No	No	No	No
EGFRNetmtKRAS-Hi	PRKAR1A	CCDC108	P10644	Q6ZU64	PRKAR1A_CCDC108	1.65018	0.722621	0.000104505	0.000523538	No	No	No	No	No
EGFRNetmtKRAS-Hi	PRKAR1A	LLGL2	P10644	Q6P1M3	PRKAR1A_LLGL2	1.32228	0.403029	3.76659e-05	0.0369845	No	No	No	No	No
EGFRNetmtKRAS-Hi	PRKAR1A	SUZ12	P10644	Q15022	PRKAR1A_SUZ12	1.88198	0.912252	0.000139862	1.57662e-05	No	No	No	No	No
EGFRNetmtKRAS-Hi	PRKAR1A	USP10	P10644	Q14694	PRKAR1A_USP10	1.34064	0.422918	9.09698e-05	0.0300825	No	No	No	No	No
EGFRNetmtKRAS-Hi	PRKAR1A	ROCK1	P10644	Q13464	PRKAR1A_ROCK1	1.42068	0.506585	0.0312787	0.0116083	Yes	No	No	No	No
EGFRNetmtKRAS-Hi	PRKAR1A	C1QBP	P10644	Q07021	PRKAR1A_C1QBP	1.43025	0.516263	3.33751e-05	0.0103066	No	No	No	No	No
EGFRNetmtKRAS-Hi	PRKAR1A	SLC25A11	P10644	Q02978	PRKAR1A_SLC25A11	1.39616	0.481464	0.0414352	0.0156722	No	No	No	No	No
EGFRNetmtKRAS-Hi	PRKAR1A	AKAP12	P10644	Q02952	PRKAR1A_AKAP12	1.69704	0.763018	0.00477822	0.000264135	Yes	No	No	No	No
EGFRNetmtKRAS-Hi	PRKAR1A	RPL6	P10644	Q02878	PRKAR1A_RPL6	1.32764	0.408863	0.000876123	0.0348372	No	No	No	No	No
EGFRNetmtKRAS-Hi	PRKAR1A	RPL36A	P10644	P83881	PRKAR1A_RPL36A	1.47429	0.560025	0.00986646	0.00588239	No	No	No	No	No
EGFRNetmtKRAS-Hi	PRKAR1A	RPL8	P10644	P62917	PRKAR1A_RPL8	1.34677	0.429504	0.00116647	0.0280471	No	No	No	No	No
EGFRNetmtKRAS-Hi	PRKAR1A	NAP1L1	P10644	P55209	PRKAR1A_NAP1L1	1.55669	0.638479	5.163e-06	0.00195659	No	No	No	No	No
EGFRNetmtKRAS-Hi	PRKAR1A	PLK1	P10644	P53350	PRKAR1A_PLK1	1.30102	0.379647	0.00330021	0.046699	No	No	No	No	No
EGFRNetmtKRAS-Hi	PRKAR1A	PYCR1	P10644	P32322	PRKAR1A_PYCR1	1.68077	0.749124	0.00470551	0.000335467	No	No	No	No	No
EGFRNetmtKRAS-Hi	PRKAR1A	PRKAR1B	P10644	P31321	PRKAR1A_PRKAR1B	16.3732	4.03327	2.69573e-09	1.69246e-78	Yes	Yes	No	Yes	No
EGFRNetmtKRAS-Hi	PRKAR1A	S100A7A	P10644	Q86SG5	PRKAR1A_S100A7A	9.63419	3.26816	0.000103869	3.7091e-52	No	No	No	No	No
EGFRNetmtKRAS-Hi	PRKAR1A	S100A7	P10644	P31151	PRKAR1A_S100A7	9.63419	3.26816	0.000103869	3.7091e-52	Yes	No	No	No	No
EGFRNetmtKRAS-Hi	PRKAR1A	MCM3	P10644	P25205	PRKAR1A_MCM3	1.31698	0.397237	0.000674571	0.0392218	Yes	No	No	No	No
EGFRNetmtKRAS-Hi	PRKAR1A	PRKACB	P10644	P22694	PRKAR1A_PRKACB	2.00326	1.00235	0.000866213	2.29865e-06	Yes	Yes	No	Yes	Yes
EGFRNetmtKRAS-Hi	PRKAR1A	GART	P10644	P22102	PRKAR1A_GART	1.62918	0.704146	0.00750221	0.000707965	Yes	No	No	No	No
EGFRNetmtKRAS-Hi	PRKAR1A	PRKACA	P10644	P17612	PRKAR1A_PRKACA	15.2124	3.92717	1.13269e-05	1.62314e-74	Yes	Yes	No	Yes	No
EGFRNetmtKRAS-Hi	PRKAR1A	HIST1H1C	P10644	P16403	PRKAR1A_HIST1H1C	1.71425	0.777576	3.64467e-05	0.000204736	Yes	No	No	No	No
EGFRNetmtKRAS-Hi	PRKAR1A	HSPA8	P10644	P11142	PRKAR1A_HSPA8	1.35044	0.433429	0.00315483	0.0268896	No	No	No	No	No
EGFRNetmtKRAS-Hi	PRKAR1A	PRKAR1A	P10644	P10644	PRKAR1A_PRKAR1A	20.6005	4.36461	5.74372e-10	1.28842e-91	Yes	No	No	Yes	No
EGFRNetmtKRAS-Hi	PRKAR1A	HIST1H1E	P10644	P10412	PRKAR1A_HIST1H1E	1.36065	0.444296	0.00015718	0.023891	Yes	No	No	No	No
EGFRNetmtKRAS-Hi	PRKAR1A	PRKCB	P10644	P05771	PRKAR1A_PRKCB	3.74913	1.90656	0.00103981	6.83481e-19	No	No	No	No	No
EGFRNetmtKRAS-Hi	PRKAR1A	VAPB	P10644	O95292	PRKAR1A_VAPB	2.48694	1.31437	0.0133468	7.81017e-10	Yes	Yes	No	No	No
EGFRNetmtKRAS-Hi	PRKAR1A	EPB41L2	P10644	O43491	PRKAR1A_EPB41L2	1.3572	0.440635	0.000868117	0.0248683	No	No	No	No	No
EGFRNetmtKRAS-Hi	PRKAR1A	RBFOX3	P10644	Q9NWB1	PRKAR1A_RBFOX3	1.40382	0.489361	0.00789042	0.01428	No	No	No	No	No
EGFRNetmtKRAS-Hi	PRKAR1A	RBFOX2	P10644	O43251	PRKAR1A_RBFOX2	1.40382	0.489361	0.00789042	0.01428	No	No	No	No	No
EGFRNetmtKRAS-Hi	PRKAR1A	RBFOX1	P10644	A6NFN3	PRKAR1A_RBFOX1	1.40382	0.489361	0.00789042	0.01428	No	No	No	No	No
EGFRNetmtKRAS-Hi	PRKCA	IVNS1ABP	P17252	Q9Y6Y0	PRKCA_IVNS1ABP	1.66108	0.732125	0.000162523	1.07532e-07	No	No	No	No	No
EGFRNetmtKRAS-Hi	PRKCA	DBN1	P17252	Q16643	PRKCA_DBN1	1.35425	0.437499	0.0026577	0.000952505	No	No	No	No	No
EGFRNetmtKRAS-Hi	PRKCA	CDC37	P17252	Q16543	PRKCA_CDC37	1.91157	0.934757	0.0232565	1.83085e-11	No	No	No	No	No
EGFRNetmtKRAS-Hi	PRKCA	PRPSAP1	P17252	Q14558	PRKCA_PRPSAP1	1.95658	0.968337	2.62943e-06	3.58163e-12	No	No	No	No	No
EGFRNetmtKRAS-Hi	PRKCA	AKAP12	P17252	Q02952	PRKCA_AKAP12	1.27723	0.353024	0.024861	0.00607176	Yes	No	No	Yes	No
EGFRNetmtKRAS-Hi	PRKCA	PRKCE	P17252	Q02156	PRKCA_PRKCE	52.1524	5.70466	0.0237784	0	No	No	No	Yes	No
EGFRNetmtKRAS-Hi	PRKCA	ACTG1	P17252	P63261	PRKCA_ACTG1	1.26111	0.334698	0.0422547	0.00869174	No	No	No	No	No
EGFRNetmtKRAS-Hi	PRKCA	PRPS1	P17252	P60891	PRKCA_PRPS1	2.01441	1.01036	6.33852e-06	4.30163e-13	No	No	No	No	No
EGFRNetmtKRAS-Hi	PRKCA	ACTB	P17252	P60709	PRKCA_ACTB	1.20183	0.265239	0.0423897	0.0295228	No	No	No	No	No
EGFRNetmtKRAS-Hi	PRKCA	VARS	P17252	P26640	PRKCA_VARS	1.21125	0.276494	0.0216641	0.0245709	Yes	No	No	No	No
EGFRNetmtKRAS-Hi	PRKCA	PRKCA	P17252	P17252	PRKCA_PRKCA	9.4222	3.23606	4.10855e-07	4.31403e-116	Yes	No	No	Yes	No
EGFRNetmtKRAS-Hi	PRKCA	PRPS2	P17252	P11908	PRKCA_PRPS2	1.97933	0.985009	2.09231e-06	1.56094e-12	Yes	No	No	No	No
EGFRNetmtKRAS-Hi	PRKCA	HSPA1A	P17252	P08107	PRKCA_HSPA1A	1.20772	0.272287	0.00922775	0.0263333	No	No	No	No	No
EGFRNetmtKRAS-Hi	PRKCA	PRKCG	P17252	P05129	PRKCA_PRKCG	5.61274	2.4887	2.52289e-06	1.37299e-69	Yes	Yes	No	No	No
EGFRNetmtKRAS-Hi	PRKCA	PRPSAP2	P17252	O60256	PRKCA_PRPSAP2	2.02849	1.02041	1.70496e-06	2.55839e-13	No	No	No	No	No
EGFRNetmtKRAS-Hi	PRKCA	MYO1C	P17252	O00159	PRKCA_MYO1C	1.73492	0.79487	0.0003538	9.06112e-09	Yes	No	No	No	No
EGFRNetmtKRAS-Hi	PRKCB	MTO1	P05771	Q9Y2Z2	PRKCB_MTO1	1.7508	0.808016	1.5169e-06	0.0328954	No	No	No	No	No
EGFRNetmtKRAS-Hi	PRKCB	ACSL5	P05771	Q9ULC5	PRKCB_ACSL5	1.71616	0.77918	0.0232883	0.0379664	Yes	No	No	No	No
EGFRNetmtKRAS-Hi	PRKCB	ABCF2	P05771	Q9UG63	PRKCB_ABCF2	1.6514	0.72369	0.000301721	0.0495127	No	No	No	No	No
EGFRNetmtKRAS-Hi	PRKCB	STK39	P05771	Q9UEW8	PRKCB_STK39	2.04405	1.03143	4.32782e-05	0.0095418	No	No	No	No	No
EGFRNetmtKRAS-Hi	PRKCB	DHCR7	P05771	Q9UBM7	PRKCB_DHCR7	1.95606	0.967948	0.00664798	0.0138798	No	No	No	No	No
EGFRNetmtKRAS-Hi	PRKCB	FAM18B1	P05771	Q9NYZ1	PRKCB_FAM18B1	1.76505	0.819711	0.0147718	0.0310046	No	No	No	No	No
EGFRNetmtKRAS-Hi	PRKCB	C4ORF27	P05771	Q9NWY4	PRKCB_C4ORF27	1.9226	0.943059	0.0259447	0.0159958	No	No	No	No	No
EGFRNetmtKRAS-Hi	PRKCB	DDX18	P05771	Q9NVP1	PRKCB_DDX18	1.65777	0.729246	3.44951e-05	0.0482432	Yes	No	No	No	No
EGFRNetmtKRAS-Hi	PRKCB	DDX21	P05771	Q9NR30	PRKCB_DDX21	1.7023	0.767489	1.95898e-08	0.0401963	Yes	No	No	No	No
EGFRNetmtKRAS-Hi	PRKCB	DHX33	P05771	Q9H6R0	PRKCB_DHX33	1.85814	0.89386	0.0148829	0.0210001	No	No	No	No	No
EGFRNetmtKRAS-Hi	PRKCB	OSBPL8	P05771	Q9BZF1	PRKCB_OSBPL8	1.72176	0.783886	0.0151874	0.0370979	No	No	No	No	No
EGFRNetmtKRAS-Hi	PRKCB	DERL1	P05771	Q9BUN8	PRKCB_DERL1	1.70941	0.773503	0.0115416	0.0390364	No	No	No	No	No
EGFRNetmtKRAS-Hi	PRKCB	TBCD	P05771	Q9BTW9	PRKCB_TBCD	1.6701	0.739931	0.0490484	0.0458751	No	No	No	No	No
EGFRNetmtKRAS-Hi	PRKCB	PELO	P05771	Q9BRX2	PRKCB_PELO	1.6539	0.725869	0.00147181	0.0490116	No	No	No	No	No
EGFRNetmtKRAS-Hi	PRKCB	DDX50	P05771	Q9BQ39	PRKCB_DDX50	1.89077	0.918972	0.000337808	0.0183011	Yes	No	No	No	No
EGFRNetmtKRAS-Hi	PRKCB	UHRF1	P05771	Q96T88	PRKCB_UHRF1	1.88772	0.916647	2.53027e-05	0.0185379	Yes	No	No	No	No
EGFRNetmtKRAS-Hi	PRKCB	PURB	P05771	Q96QR8	PRKCB_PURB	1.73648	0.796162	0.000304601	0.0349081	No	No	No	No	No
EGFRNetmtKRAS-Hi	PRKCB	TAMM41	P05771	Q96BW9	PRKCB_TAMM41	2.06179	1.04389	0.00512233	0.00884578	No	No	No	No	No
EGFRNetmtKRAS-Hi	PRKCB	HIST3H2A	P05771	Q7L7L0	PRKCB_HIST3H2A	3.08664	1.62604	2.93882e-05	0.000114177	No	No	No	No	No
EGFRNetmtKRAS-Hi	PRKCB	HIST1H2AB	P05771	P04908	PRKCB_HIST1H2AB	3.08664	1.62604	2.93882e-05	0.000114177	Yes	No	No	No	No
EGFRNetmtKRAS-Hi	PRKCB	HIST1H2AC	P05771	Q93077	PRKCB_HIST1H2AC	3.08664	1.62604	2.93882e-05	0.000114177	No	No	No	No	No
EGFRNetmtKRAS-Hi	PRKCB	NDRG1	P05771	Q92597	PRKCB_NDRG1	1.97306	0.980434	0.00438019	0.0129124	Yes	No	No	No	No
EGFRNetmtKRAS-Hi	PRKCB	AP3S1	P05771	Q92572	PRKCB_AP3S1	1.64979	0.722284	3.0019e-05	0.0498381	Yes	No	No	No	No
EGFRNetmtKRAS-Hi	PRKCB	GEMIN5	P05771	Q8TEQ6	PRKCB_GEMIN5	1.72821	0.78928	0.00307057	0.0361223	Yes	No	No	No	No
EGFRNetmtKRAS-Hi	PRKCB	SRBD1	P05771	Q8N5C6	PRKCB_SRBD1	2.16836	1.1166	0.000631391	0.0056055	No	No	No	No	No
EGFRNetmtKRAS-Hi	PRKCB	CCAR1	P05771	Q8IX12	PRKCB_CCAR1	2.98193	1.57625	0.00704783	0.000176424	Yes	No	No	No	No
EGFRNetmtKRAS-Hi	PRKCB	DDX42	P05771	Q86XP3	PRKCB_DDX42	1.76752	0.821727	5.03371e-05	0.0306879	No	No	No	No	No
EGFRNetmtKRAS-Hi	PRKCB	DDX46	P05771	Q7L014	PRKCB_DDX46	1.65357	0.725582	3.77345e-05	0.0490773	Yes	No	No	No	No
EGFRNetmtKRAS-Hi	PRKCB	HIST2H3A	P05771	Q71DI3	PRKCB_HIST2H3A	2.89604	1.53408	8.2705e-05	0.000252659	No	No	No	No	No
EGFRNetmtKRAS-Hi	PRKCB	HIST2H2AC	P05771	Q16777	PRKCB_HIST2H2AC	2.15475	1.10752	0.000114383	0.00594226	No	No	No	No	No
EGFRNetmtKRAS-Hi	PRKCB	HIST2H2AA3	P05771	Q6FI13	PRKCB_HIST2H2AA3	2.15475	1.10752	0.000114383	0.00594226	No	No	No	No	No
EGFRNetmtKRAS-Hi	PRKCB	CDC37	P05771	Q16543	PRKCB_CDC37	2.13107	1.09158	5.18336e-05	0.00657673	No	No	No	No	No
EGFRNetmtKRAS-Hi	PRKCB	NOLC1	P05771	Q14978	PRKCB_NOLC1	2.04121	1.02942	4.66406e-09	0.00965846	Yes	No	No	No	No
EGFRNetmtKRAS-Hi	PRKCB	LBR	P05771	Q14739	PRKCB_LBR	1.73733	0.796868	1.43453e-08	0.0347854	No	No	No	No	No
EGFRNetmtKRAS-Hi	PRKCB	AKAP12	P05771	Q02952	PRKCB_AKAP12	1.70618	0.770774	0.000685709	0.0395593	Yes	No	No	No	No
EGFRNetmtKRAS-Hi	PRKCB	SRSF2	P05771	Q01130	PRKCB_SRSF2	2.15252	1.10603	6.85767e-07	0.00599915	Yes	No	No	No	No
EGFRNetmtKRAS-Hi	PRKCB	MRPS6	P05771	P82932	PRKCB_MRPS6	1.79908	0.847258	0.0102292	0.0269041	No	No	No	No	No
EGFRNetmtKRAS-Hi	PRKCB	MRPS5	P05771	P82675	PRKCB_MRPS5	1.72438	0.786081	1.45193e-07	0.0366982	No	No	No	No	No
EGFRNetmtKRAS-Hi	PRKCB	UBB	P05771	P0CG47	PRKCB_UBB	2.49135	1.31693	0.0108339	0.00140405	No	No	No	No	No
EGFRNetmtKRAS-Hi	PRKCB	UBC	P05771	P0CG48	PRKCB_UBC	2.49135	1.31693	0.0108339	0.00140405	No	No	No	No	No
EGFRNetmtKRAS-Hi	PRKCB	UBA52	P05771	P62987	PRKCB_UBA52	2.49135	1.31693	0.0108339	0.00140405	No	No	No	No	No
EGFRNetmtKRAS-Hi	PRKCB	HIST1H4A	P05771	P62805	PRKCB_HIST1H4A	3.22443	1.68905	2.74343e-05	6.47155e-05	Yes	No	No	No	No
EGFRNetmtKRAS-Hi	PRKCB	ARL2	P05771	P36404	PRKCB_ARL2	1.72747	0.788663	0.000122707	0.0362327	No	No	No	No	No
EGFRNetmtKRAS-Hi	PRKCB	HMGB2	P05771	P26583	PRKCB_HMGB2	1.65957	0.730812	0.00117685	0.04789	Yes	No	No	No	No
EGFRNetmtKRAS-Hi	PRKCB	FBL	P05771	P22087	PRKCB_FBL	1.82683	0.869339	1.26701e-08	0.0239532	Yes	No	No	No	No
EGFRNetmtKRAS-Hi	PRKCB	H2AFX	P05771	P16104	PRKCB_H2AFX	1.78293	0.834247	0.000202375	0.0287806	Yes	No	No	No	No
EGFRNetmtKRAS-Hi	PRKCB	IMPDH2	P05771	P12268	PRKCB_IMPDH2	2.32532	1.21743	0.000243418	0.00285905	Yes	No	No	No	No
EGFRNetmtKRAS-Hi	PRKCB	H2AFJ	P05771	Q9BTM1	PRKCB_H2AFJ	2.32386	1.21653	0.000115681	0.00287695	Yes	No	No	No	No
EGFRNetmtKRAS-Hi	PRKCB	HIST1H2AD	P05771	P20671	PRKCB_HIST1H2AD	2.32386	1.21653	0.000115681	0.00287695	No	No	No	No	No
EGFRNetmtKRAS-Hi	PRKCB	HIST1H2AJ	P05771	Q99878	PRKCB_HIST1H2AJ	2.32386	1.21653	0.000115681	0.00287695	No	No	No	No	No
EGFRNetmtKRAS-Hi	PRKCB	HIST1H2AH	P05771	Q96KK5	PRKCB_HIST1H2AH	2.32386	1.21653	0.000115681	0.00287695	No	No	No	No	No
EGFRNetmtKRAS-Hi	PRKCB	HIST1H2AG	P05771	P0C0S8	PRKCB_HIST1H2AG	2.32386	1.21653	0.000115681	0.00287695	No	No	No	No	No
EGFRNetmtKRAS-Hi	PRKCB	H2AFV	P05771	Q71UI9	PRKCB_H2AFV	2.33709	1.22471	0.000145388	0.00271835	Yes	No	No	No	No
EGFRNetmtKRAS-Hi	PRKCB	H2AFZ	P05771	P0C0S5	PRKCB_H2AFZ	2.33709	1.22471	0.000145388	0.00271835	No	No	No	No	No
EGFRNetmtKRAS-Hi	PRKCB	COX6C	P05771	P09669	PRKCB_COX6C	1.66	0.73118	0.000903197	0.0478074	Yes	No	No	No	No
EGFRNetmtKRAS-Hi	PRKCB	HIST1H2BB	P05771	P33778	PRKCB_HIST1H2BB	2.83738	1.50456	5.10441e-05	0.000323246	Yes	No	No	No	No
EGFRNetmtKRAS-Hi	PRKCB	HIST2H2BE	P05771	Q16778	PRKCB_HIST2H2BE	2.83738	1.50456	5.10441e-05	0.000323246	No	No	No	No	No
EGFRNetmtKRAS-Hi	PRKCB	HIST1H2BJ	P05771	P06899	PRKCB_HIST1H2BJ	2.83738	1.50456	5.10441e-05	0.000323246	No	No	No	No	No
EGFRNetmtKRAS-Hi	PRKCB	PRKCB	P05771	P05771	PRKCB_PRKCB	5.48745	2.45614	2.34979e-12	1.36305e-08	No	No	No	Yes	No
EGFRNetmtKRAS-Hi	PRKCB	BAG2	P05771	O95816	PRKCB_BAG2	1.96037	0.971124	0.000526073	0.0136279	Yes	No	No	No	No
EGFRNetmtKRAS-Hi	PRKCB	RPS6KA4	P05771	O75676	PRKCB_RPS6KA4	1.96614	0.975368	0.00634435	0.0132976	No	No	No	No	No
EGFRNetmtKRAS-Hi	PRKCB	HIST1H2BL	P05771	Q99880	PRKCB_HIST1H2BL	2.66194	1.41248	4.33177e-05	0.000678657	No	No	No	No	No
EGFRNetmtKRAS-Hi	PRKCB	H2BFS	P05771	P57053	PRKCB_H2BFS	2.66194	1.41248	4.33177e-05	0.000678657	Yes	No	No	No	No
EGFRNetmtKRAS-Hi	PRKCB	HIST1H2BM	P05771	Q99879	PRKCB_HIST1H2BM	2.66194	1.41248	4.33177e-05	0.000678657	No	No	No	No	No
EGFRNetmtKRAS-Hi	PRKCB	HIST1H2BN	P05771	Q99877	PRKCB_HIST1H2BN	2.66194	1.41248	4.33177e-05	0.000678657	No	No	No	No	No
EGFRNetmtKRAS-Hi	PRKCB	HIST1H2BD	P05771	P58876	PRKCB_HIST1H2BD	2.66194	1.41248	4.33177e-05	0.000678657	No	No	No	No	No
EGFRNetmtKRAS-Hi	PRKCB	HIST1H2BC	P05771	P62807	PRKCB_HIST1H2BC	2.66194	1.41248	4.33177e-05	0.000678657	No	No	No	No	No
EGFRNetmtKRAS-Hi	PRKCB	HIST1H2BK	P05771	O60814	PRKCB_HIST1H2BK	2.66194	1.41248	4.33177e-05	0.000678657	No	No	No	No	No
EGFRNetmtKRAS-Hi	PRKCB	ICMT	P05771	O60725	PRKCB_ICMT	1.67337	0.742758	9.5682e-05	0.0452642	No	No	No	No	No
EGFRNetmtKRAS-Hi	PRKCB	TIMM44	P05771	O43615	PRKCB_TIMM44	2.02953	1.02115	9.83604e-05	0.0101519	No	No	No	No	No
EGFRNetmtKRAS-Hi	PRKCB	HNRPDL	P05771	O14979	PRKCB_HNRPDL	1.72527	0.78682	0.0266395	0.0365645	No	No	No	No	No
EGFRNetmtKRAS-Hi	PRKCE	PSAT1	Q02156	Q9Y617	PRKCE_PSAT1	1.57122	0.65189	0.0419019	0.00997715	No	No	No	No	No
EGFRNetmtKRAS-Hi	PRKCE	THRAP3	Q02156	Q9Y2W1	PRKCE_THRAP3	1.37652	0.461022	0.0322032	0.0487258	Yes	No	No	No	No
EGFRNetmtKRAS-Hi	PRKCE	BCLAF1	Q02156	Q9NYF8	PRKCE_BCLAF1	1.52166	0.605649	0.0258661	0.0151969	Yes	No	No	No	No
EGFRNetmtKRAS-Hi	PRKCE	METTL11A	Q02156	Q9BV86	PRKCE_METTL11A	1.38148	0.466211	0.00340598	0.0469132	No	No	No	No	No
EGFRNetmtKRAS-Hi	PRKCE	TUBA1C	Q02156	Q9BQE3	PRKCE_TUBA1C	1.43151	0.517535	0.0414582	0.0317499	Yes	No	No	No	No
EGFRNetmtKRAS-Hi	PRKCE	HSP90AB2P	Q02156	Q58FF8	PRKCE_HSP90AB2P	1.73986	0.798975	0.00759652	0.00223164	No	No	No	No	No
EGFRNetmtKRAS-Hi	PRKCE	TUBB8	Q02156	Q3ZCM7	PRKCE_TUBB8	1.49257	0.5778	0.00678358	0.0193585	No	No	No	No	No
EGFRNetmtKRAS-Hi	PRKCE	FSCN1	Q02156	Q16658	PRKCE_FSCN1	1.819	0.863146	0.0334294	0.00107521	Yes	No	No	No	No
EGFRNetmtKRAS-Hi	PRKCE	CDC37	Q02156	Q16543	PRKCE_CDC37	5.0345	2.33185	4.33302e-05	9.90795e-17	Yes	No	No	No	No
EGFRNetmtKRAS-Hi	PRKCE	NEDD8	Q02156	Q15843	PRKCE_NEDD8	2.01358	1.00976	0.0411268	0.000169708	Yes	No	No	No	No
EGFRNetmtKRAS-Hi	PRKCE	RCN2	Q02156	Q14257	PRKCE_RCN2	1.90661	0.931013	0.0363696	0.000471812	No	No	No	No	No
EGFRNetmtKRAS-Hi	PRKCE	KEAP1	Q02156	Q14145	PRKCE_KEAP1	1.67853	0.747199	0.0365826	0.00388733	Yes	No	No	Yes	No
EGFRNetmtKRAS-Hi	PRKCE	AKAP12	Q02156	Q02952	PRKCE_AKAP12	1.60012	0.678176	0.0320033	0.00777177	Yes	No	No	No	No
EGFRNetmtKRAS-Hi	PRKCE	FKBP4	Q02156	Q02790	PRKCE_FKBP4	1.38872	0.473751	0.0349019	0.0443766	No	No	No	No	No
EGFRNetmtKRAS-Hi	PRKCE	PRKCE	Q02156	Q02156	PRKCE_PRKCE	18.7092	4.22568	2.39841e-10	2.58957e-50	Yes	No	No	Yes	No
EGFRNetmtKRAS-Hi	PRKCE	SORD	Q02156	Q00796	PRKCE_SORD	1.55865	0.640293	0.0057518	0.0111123	No	No	No	No	No
EGFRNetmtKRAS-Hi	PRKCE	SLC25A3	Q02156	Q00325	PRKCE_SLC25A3	1.81319	0.858528	0.00267516	0.001135	Yes	No	No	No	No
EGFRNetmtKRAS-Hi	PRKCE	TUBB4B	Q02156	P68371	PRKCE_TUBB4B	1.59973	0.677828	0.00160972	0.00779791	No	No	No	No	No
EGFRNetmtKRAS-Hi	PRKCE	TUBA1B	Q02156	P68363	PRKCE_TUBA1B	1.39135	0.476485	0.00502118	0.0434846	No	No	No	No	No
EGFRNetmtKRAS-Hi	PRKCE	YWHAZ	Q02156	P63104	PRKCE_YWHAZ	1.88227	0.912473	8.14195e-05	0.000593992	No	No	No	Yes	No
EGFRNetmtKRAS-Hi	PRKCE	RPS27A	Q02156	P62979	PRKCE_RPS27A	1.39594	0.481237	0.000996557	0.0419688	No	No	No	No	No
EGFRNetmtKRAS-Hi	PRKCE	YWHAE	Q02156	P62258	PRKCE_YWHAE	1.97649	0.982941	2.21469e-05	0.000242357	No	No	No	No	No
EGFRNetmtKRAS-Hi	PRKCE	YWHAG	Q02156	P61981	PRKCE_YWHAG	2.71324	1.44002	0.0035337	1.76021e-07	No	No	No	No	No
EGFRNetmtKRAS-Hi	PRKCE	SERPINB1	Q02156	P30740	PRKCE_SERPINB1	1.51648	0.600722	0.036989	0.0158717	No	No	No	No	No
EGFRNetmtKRAS-Hi	PRKCE	SERPINI2	Q02156	O75830	PRKCE_SERPINI2	1.51648	0.600722	0.036989	0.0158717	No	No	No	No	No
EGFRNetmtKRAS-Hi	PRKCE	SERPINB8	Q02156	P50452	PRKCE_SERPINB8	1.51648	0.600722	0.036989	0.0158717	No	No	No	No	No
EGFRNetmtKRAS-Hi	PRKCE	SERPINB9	Q02156	P50453	PRKCE_SERPINB9	1.51648	0.600722	0.036989	0.0158717	No	No	No	No	No
EGFRNetmtKRAS-Hi	PRKCE	GDI2	Q02156	P50395	PRKCE_GDI2	1.45145	0.537496	0.0150956	0.0270689	No	No	No	No	No
EGFRNetmtKRAS-Hi	PRKCE	SFN	Q02156	P31947	PRKCE_SFN	1.85627	0.892409	0.0019489	0.000758704	Yes	No	No	No	No
EGFRNetmtKRAS-Hi	PRKCE	YWHAB	Q02156	P31946	PRKCE_YWHAB	2.05158	1.03674	0.00315642	0.000117598	No	No	No	No	No
EGFRNetmtKRAS-Hi	PRKCE	ATIC	Q02156	P31939	PRKCE_ATIC	1.58579	0.665197	0.0406172	0.00880041	No	No	No	No	No
EGFRNetmtKRAS-Hi	PRKCE	DNAJA1	Q02156	P31689	PRKCE_DNAJA1	2.11895	1.08335	0.0315459	6.1151e-05	No	No	No	No	No
EGFRNetmtKRAS-Hi	PRKCE	CAD	Q02156	P27708	PRKCE_CAD	1.95935	0.970376	0.0328974	0.000285568	No	No	No	No	No
EGFRNetmtKRAS-Hi	PRKCE	YWHAQ	Q02156	P27348	PRKCE_YWHAQ	1.50966	0.594219	0.0203375	0.0168014	No	No	No	No	No
EGFRNetmtKRAS-Hi	PRKCE	SLC25A6	Q02156	P12236	PRKCE_SLC25A6	2.42981	1.28085	0.000318869	2.88575e-06	Yes	No	No	No	No
EGFRNetmtKRAS-Hi	PRKCE	PRPS2	Q02156	P11908	PRKCE_PRPS2	1.49136	0.576633	0.0343235	0.0195523	No	No	No	No	No
EGFRNetmtKRAS-Hi	PRKCE	HSPA8	Q02156	P11142	PRKCE_HSPA8	1.49129	0.576559	0.00339165	0.0195647	No	No	No	No	No
EGFRNetmtKRAS-Hi	PRKCE	HSP90AB1	Q02156	P08238	PRKCE_HSP90AB1	1.80323	0.850584	0.00120665	0.00124505	No	No	No	Yes	No
EGFRNetmtKRAS-Hi	PRKCE	HSPA1A	Q02156	P08107	PRKCE_HSPA1A	1.48891	0.574261	0.00134622	0.019951	Yes	No	No	No	No
EGFRNetmtKRAS-Hi	PRKCE	HSP90AA1	Q02156	P07900	PRKCE_HSP90AA1	1.67075	0.740493	0.00374275	0.00416777	No	No	No	Yes	No
EGFRNetmtKRAS-Hi	PRKCE	TUBB	Q02156	P07437	PRKCE_TUBB	1.52852	0.612133	0.00676643	0.0143466	No	No	No	No	No
EGFRNetmtKRAS-Hi	PRKCE	SLC25A5	Q02156	P05141	PRKCE_SLC25A5	1.87241	0.904893	0.00666187	0.000651893	Yes	No	No	No	No
EGFRNetmtKRAS-Hi	PRKCE	PRPSAP2	Q02156	O60256	PRKCE_PRPSAP2	1.50214	0.587014	0.0346035	0.0178855	No	No	No	No	No
EGFRNetmtKRAS-Hi	PRKCG	IVNS1ABP	P05129	Q9Y6Y0	PRKCG_IVNS1ABP	1.62287	0.698548	0.00434983	2.59631e-05	Yes	No	No	No	No
EGFRNetmtKRAS-Hi	PRKCG	TCF25	P05129	Q9BQ70	PRKCG_TCF25	1.24871	0.320439	0.00633106	0.0293261	No	No	No	No	No
EGFRNetmtKRAS-Hi	PRKCG	HSP90AB2P	P05129	Q58FF8	PRKCG_HSP90AB2P	1.39888	0.48427	0.00624296	0.00236431	No	No	No	No	No
EGFRNetmtKRAS-Hi	PRKCG	PCK2	P05129	Q16822	PRKCG_PCK2	1.33095	0.412459	0.0180935	0.00785697	No	No	No	No	No
EGFRNetmtKRAS-Hi	PRKCG	CDC37	P05129	Q16543	PRKCG_CDC37	4.31052	2.10786	2.85658e-09	6.51344e-34	Yes	No	No	No	No
EGFRNetmtKRAS-Hi	PRKCG	PRPSAP1	P05129	Q14558	PRKCG_PRPSAP1	2.04274	1.03051	0.00120374	1.42826e-09	Yes	No	No	No	No
EGFRNetmtKRAS-Hi	PRKCG	RCN2	P05129	Q14257	PRKCG_RCN2	1.61777	0.694004	3.75157e-05	2.89915e-05	No	No	No	No	No
EGFRNetmtKRAS-Hi	PRKCG	SLC25A3	P05129	Q00325	PRKCG_SLC25A3	1.34671	0.429434	2.32369e-05	0.0059976	Yes	No	No	No	No
EGFRNetmtKRAS-Hi	PRKCG	TUBB4B	P05129	P68371	PRKCG_TUBB4B	1.21348	0.279147	0.0285178	0.0489273	No	No	No	No	No
EGFRNetmtKRAS-Hi	PRKCG	PRPS1	P05129	P60891	PRKCG_PRPS1	1.9701	0.978267	0.000942849	8.41623e-09	Yes	No	No	No	No
EGFRNetmtKRAS-Hi	PRKCG	LONP1	P05129	P36776	PRKCG_LONP1	1.34671	0.429441	0.000130824	0.00599694	No	No	No	No	No
EGFRNetmtKRAS-Hi	PRKCG	STIP1	P05129	P31948	PRKCG_STIP1	1.35918	0.442732	0.0235122	0.00482518	No	No	No	No	No
EGFRNetmtKRAS-Hi	PRKCG	DNAJA1	P05129	P31689	PRKCG_DNAJA1	1.54014	0.623059	0.000536309	0.000149398	No	No	No	No	No
EGFRNetmtKRAS-Hi	PRKCG	HSPA7	P05129	P48741	PRKCG_HSPA7	1.68717	0.754604	0.00936656	6.31499e-06	No	No	No	No	No
EGFRNetmtKRAS-Hi	PRKCG	HSPA6	P05129	P17066	PRKCG_HSPA6	1.68717	0.754604	0.00936656	6.31499e-06	No	No	No	No	No
EGFRNetmtKRAS-Hi	PRKCG	PRPS2	P05129	P11908	PRKCG_PRPS2	2.1294	1.09045	0.00100715	1.67742e-10	Yes	No	No	No	No
EGFRNetmtKRAS-Hi	PRKCG	HSPA8	P05129	P11142	PRKCG_HSPA8	1.73181	0.792284	1.03943e-05	2.31076e-06	Yes	No	No	No	No
EGFRNetmtKRAS-Hi	PRKCG	HSPD1	P05129	P10809	PRKCG_HSPD1	1.6174	0.693679	1.08204e-06	2.92201e-05	Yes	No	No	No	No
EGFRNetmtKRAS-Hi	PRKCG	HSP90AB1	P05129	P08238	PRKCG_HSP90AB1	1.40365	0.489178	0.00645358	0.00216577	No	No	No	Yes	No
EGFRNetmtKRAS-Hi	PRKCG	HSPA1A	P05129	P08107	PRKCG_HSPA1A	1.84096	0.880458	1.01588e-05	1.8474e-07	Yes	No	No	No	No
EGFRNetmtKRAS-Hi	PRKCG	HSP90AA1	P05129	P07900	PRKCG_HSP90AA1	1.37745	0.462001	0.0289466	0.00348804	No	No	No	Yes	No
EGFRNetmtKRAS-Hi	PRKCG	SLC25A5	P05129	P05141	PRKCG_SLC25A5	1.29031	0.367717	3.90323e-06	0.0153719	No	No	No	No	No
EGFRNetmtKRAS-Hi	PRKCG	PRKCG	P05129	P05129	PRKCG_PRKCG	18.4018	4.20177	2.25446e-09	8.12685e-128	Yes	No	No	Yes	No
EGFRNetmtKRAS-Hi	PRKCG	AIFM1	P05129	O95831	PRKCG_AIFM1	1.31871	0.39913	0.000652507	0.00965504	No	No	No	No	No
EGFRNetmtKRAS-Hi	PRKCG	BAG2	P05129	O95816	PRKCG_BAG2	4.39346	2.13536	0.000527502	9.55658e-35	Yes	No	No	No	No
EGFRNetmtKRAS-Hi	PRKCG	PRPSAP2	P05129	O60256	PRKCG_PRPSAP2	2.14435	1.10054	0.000920979	1.15663e-10	Yes	No	No	No	No
EGFRNetmtKRAS-Hi	PRKCI	GTF3C5	P41743	Q9Y5Q8	PRKCI_GTF3C5	1.75533	0.811741	0.0141704	0.0289138	No	No	No	No	No
EGFRNetmtKRAS-Hi	PRKCI	NOC2L	P41743	Q9Y3T9	PRKCI_NOC2L	2.67488	1.41947	0.00644761	0.000631341	Yes	No	No	No	No
EGFRNetmtKRAS-Hi	PRKCI	MRPS18C	P41743	Q9Y3D5	PRKCI_MRPS18C	1.78153	0.833113	0.000198786	0.0259669	Yes	No	No	No	No
EGFRNetmtKRAS-Hi	PRKCI	MRPS2	P41743	Q9Y399	PRKCI_MRPS2	2.67213	1.41799	0.00525876	0.000638524	Yes	No	No	No	No
EGFRNetmtKRAS-Hi	PRKCI	DHCR7	P41743	Q9UBM7	PRKCI_DHCR7	2.08719	1.06156	0.00617343	0.00729033	No	No	No	No	No
EGFRNetmtKRAS-Hi	PRKCI	TMEM160	P41743	Q9NX00	PRKCI_TMEM160	4.09187	2.03276	0.00163277	2.5119e-06	No	No	No	No	Yes
EGFRNetmtKRAS-Hi	PRKCI	ABHD10	P41743	Q9NUJ1	PRKCI_ABHD10	1.96593	0.975213	1.14001e-06	0.0120969	No	No	No	No	No
EGFRNetmtKRAS-Hi	PRKCI	PARD6B	P41743	Q9BYG5	PRKCI_PARD6B	9.33258	3.22228	4.48681e-07	3.98211e-13	Yes	Yes	Yes	Yes	Yes
EGFRNetmtKRAS-Hi	PRKCI	PARD6G	P41743	Q9BYG4	PRKCI_PARD6G	12.3162	3.62249	0.000322666	4.64629e-16	No	No	No	Yes	No
EGFRNetmtKRAS-Hi	PRKCI	TUBB2A	P41743	Q13885	PRKCI_TUBB2A	1.72929	0.790179	0.00261203	0.0321632	No	No	No	No	No
EGFRNetmtKRAS-Hi	PRKCI	TUBB2B	P41743	Q9BVA1	PRKCI_TUBB2B	1.72929	0.790179	0.00261203	0.0321632	No	No	No	No	No
EGFRNetmtKRAS-Hi	PRKCI	MYBBP1A	P41743	Q9BQG0	PRKCI_MYBBP1A	2.02582	1.01851	0.0322521	0.00942212	No	No	No	No	No
EGFRNetmtKRAS-Hi	PRKCI	TCF25	P41743	Q9BQ70	PRKCI_TCF25	1.82208	0.865584	0.00270534	0.0219733	No	No	No	No	No
EGFRNetmtKRAS-Hi	PRKCI	NIPSNAP1	P41743	Q9BPW8	PRKCI_NIPSNAP1	4.76117	2.25132	9.83308e-07	2.31397e-07	No	No	No	Yes	Yes
EGFRNetmtKRAS-Hi	PRKCI	ERBB2IP	P41743	Q96RT1	PRKCI_ERBB2IP	5.25498	2.39368	0.00476681	4.34763e-08	Yes	No	No	No	No
EGFRNetmtKRAS-Hi	PRKCI	MRPL53	P41743	Q96EL3	PRKCI_MRPL53	3.84758	1.94395	4.41876e-06	6.21736e-06	Yes	No	No	No	No
EGFRNetmtKRAS-Hi	PRKCI	RPUSD4	P41743	Q96CM3	PRKCI_RPUSD4	1.69593	0.762073	0.00164017	0.0368456	No	No	No	No	No
EGFRNetmtKRAS-Hi	PRKCI	USP7	P41743	Q93009	PRKCI_USP7	2.11208	1.07867	0.000235122	0.00656933	Yes	No	No	No	No
EGFRNetmtKRAS-Hi	PRKCI	PARD3	P41743	Q8TEW0	PRKCI_PARD3	4.52218	2.17702	1.14272e-05	5.33505e-07	No	No	No	Yes	No
EGFRNetmtKRAS-Hi	PRKCI	BRIX1	P41743	Q8TDN6	PRKCI_BRIX1	1.74415	0.802523	0.00934346	0.030268	Yes	No	No	No	No
EGFRNetmtKRAS-Hi	PRKCI	MRPL10	P41743	Q7Z7H8	PRKCI_MRPL10	4.9385	2.30407	0.00500005	1.25904e-07	Yes	No	No	No	No
EGFRNetmtKRAS-Hi	PRKCI	LLGL2	P41743	Q6P1M3	PRKCI_LLGL2	10.2493	3.35746	8.08702e-09	4.42528e-14	Yes	Yes	No	Yes	No
EGFRNetmtKRAS-Hi	PRKCI	TIMM50	P41743	Q3ZCQ8	PRKCI_TIMM50	4.22762	2.07985	0.00258426	1.5309e-06	Yes	No	No	No	No
EGFRNetmtKRAS-Hi	PRKCI	SLC35G1	P41743	Q2M3R5	PRKCI_SLC35G1	3.99215	1.99716	3.99205e-05	3.62786e-06	Yes	No	No	No	No
EGFRNetmtKRAS-Hi	PRKCI	CDC37	P41743	Q16543	PRKCI_CDC37	4.36936	2.12742	3.53587e-09	9.18669e-07	Yes	No	No	Yes	No
EGFRNetmtKRAS-Hi	PRKCI	LLGL1	P41743	Q15334	PRKCI_LLGL1	6.7705	2.75926	3.22083e-08	3.8615e-10	Yes	No	No	Yes	Yes
EGFRNetmtKRAS-Hi	PRKCI	RCN2	P41743	Q14257	PRKCI_RCN2	2.34362	1.22874	3.49772e-06	0.00249445	No	No	No	No	No
EGFRNetmtKRAS-Hi	PRKCI	KEAP1	P41743	Q14145	PRKCI_KEAP1	6.71051	2.74642	6.2891e-06	4.60672e-10	Yes	No	No	No	Yes
EGFRNetmtKRAS-Hi	PRKCI	MOGS	P41743	Q13724	PRKCI_MOGS	2.00633	1.00456	0.0119355	0.0102211	No	No	No	No	No
EGFRNetmtKRAS-Hi	PRKCI	SQSTM1	P41743	Q13501	PRKCI_SQSTM1	13.6318	3.76891	2.74054e-09	3.25364e-17	Yes	No	No	Yes	Yes
EGFRNetmtKRAS-Hi	PRKCI	ASPH	P41743	Q12797	PRKCI_ASPH	2.31255	1.20948	0.015376	0.00284004	Yes	No	No	No	No
EGFRNetmtKRAS-Hi	PRKCI	C1QBP	P41743	Q07021	PRKCI_C1QBP	4.0777	2.02776	2.01777e-10	2.64608e-06	Yes	No	No	No	No
EGFRNetmtKRAS-Hi	PRKCI	PRKCZ	P41743	Q05513	PRKCI_PRKCZ	32.7704	5.03432	3.76928e-08	5.04754e-29	Yes	Yes	No	Yes	No
EGFRNetmtKRAS-Hi	PRKCI	SSBP1	P41743	Q04837	PRKCI_SSBP1	2.15003	1.10436	8.39572e-05	0.00560483	Yes	No	No	No	No
EGFRNetmtKRAS-Hi	PRKCI	SLC7A5	P41743	Q01650	PRKCI_SLC7A5	1.76657	0.820951	0.00178435	0.0276114	No	No	No	No	No
EGFRNetmtKRAS-Hi	PRKCI	SLC25A3	P41743	Q00325	PRKCI_SLC25A3	2.1927	1.13271	4.31617e-07	0.00468824	Yes	No	No	No	No
EGFRNetmtKRAS-Hi	PRKCI	MRPS9	P41743	P82933	PRKCI_MRPS9	2.51728	1.33186	0.00645125	0.00121073	Yes	No	No	No	No
EGFRNetmtKRAS-Hi	PRKCI	MRPS34	P41743	P82930	PRKCI_MRPS34	1.66411	0.734753	0.00104366	0.0419173	No	No	No	No	No
EGFRNetmtKRAS-Hi	PRKCI	MRPS35	P41743	P82673	PRKCI_MRPS35	1.65926	0.730542	0.000105408	0.0427472	No	No	No	No	No
EGFRNetmtKRAS-Hi	PRKCI	MRPS10	P41743	P82664	PRKCI_MRPS10	1.66069	0.731784	0.00108396	0.0425011	No	No	No	No	No
EGFRNetmtKRAS-Hi	PRKCI	MRPS25	P41743	P82663	PRKCI_MRPS25	1.85112	0.888398	0.00643362	0.0194886	Yes	No	No	No	No
EGFRNetmtKRAS-Hi	PRKCI	MRPS22	P41743	P82650	PRKCI_MRPS22	1.69544	0.761661	0.0147698	0.0369183	Yes	No	No	No	No
EGFRNetmtKRAS-Hi	PRKCI	CSNK2A3	P41743	Q8NEV1	PRKCI_CSNK2A3	1.69043	0.757394	2.87432e-06	0.0376768	No	No	No	No	No
EGFRNetmtKRAS-Hi	PRKCI	CSNK2A1	P41743	P68400	PRKCI_CSNK2A1	1.69043	0.757394	2.87432e-06	0.0376768	Yes	No	No	No	No
EGFRNetmtKRAS-Hi	PRKCI	CSNK2B	P41743	P67870	PRKCI_CSNK2B	1.76952	0.823359	7.34854e-05	0.0272791	No	No	No	No	No
EGFRNetmtKRAS-Hi	PRKCI	MRPL12	P41743	P52815	PRKCI_MRPL12	3.14347	1.65236	1.22515e-05	9.46211e-05	Yes	No	No	No	No
EGFRNetmtKRAS-Hi	PRKCI	ALDH3A2	P41743	P51648	PRKCI_ALDH3A2	1.72159	0.783744	0.0159483	0.0331895	No	No	No	No	Yes
EGFRNetmtKRAS-Hi	PRKCI	DAP3	P41743	P51398	PRKCI_DAP3	1.7526	0.809495	0.000465956	0.029239	Yes	No	No	No	No
EGFRNetmtKRAS-Hi	PRKCI	CPT1A	P41743	P50416	PRKCI_CPT1A	1.83394	0.874946	9.07084e-05	0.020923	Yes	No	No	No	No
EGFRNetmtKRAS-Hi	PRKCI	SSR1	P41743	P43307	PRKCI_SSR1	1.80804	0.854427	0.00748645	0.0232827	No	No	No	No	No
EGFRNetmtKRAS-Hi	PRKCI	PRKCI	P41743	P41743	PRKCI_PRKCI	15.567	3.96042	1.33201e-09	8.62797e-19	Yes	No	No	No	Yes
EGFRNetmtKRAS-Hi	PRKCI	DNAJA1	P41743	P31689	PRKCI_DNAJA1	1.9939	0.99559	4.213e-05	0.0107655	No	No	No	No	No
EGFRNetmtKRAS-Hi	PRKCI	S100A7A	P41743	Q86SG5	PRKCI_S100A7A	31.1341	4.96042	0.0148746	3.04142e-28	No	No	No	No	No
EGFRNetmtKRAS-Hi	PRKCI	S100A7	P41743	P31151	PRKCI_S100A7	31.1341	4.96042	0.0148746	3.04142e-28	Yes	No	No	No	No
EGFRNetmtKRAS-Hi	PRKCI	PRKACB	P41743	P22694	PRKCI_PRKACB	2.85123	1.51158	0.00210116	0.000306826	Yes	No	No	No	No
EGFRNetmtKRAS-Hi	PRKCI	FBL	P41743	P22087	PRKCI_FBL	6.83271	2.77246	0.0454441	3.21856e-10	Yes	No	No	No	No
EGFRNetmtKRAS-Hi	PRKCI	HSPA7	P41743	P48741	PRKCI_HSPA7	2.07568	1.05359	1.29949e-07	0.00764983	Yes	No	No	No	No
EGFRNetmtKRAS-Hi	PRKCI	HSPA6	P41743	P17066	PRKCI_HSPA6	2.07568	1.05359	1.29949e-07	0.00764983	Yes	No	No	No	No
EGFRNetmtKRAS-Hi	PRKCI	CD44	P41743	P16070	PRKCI_CD44	2.0109	1.00784	9.79726e-06	0.010028	No	Yes	No	No	No
EGFRNetmtKRAS-Hi	PRKCI	SLC25A4	P41743	P12235	PRKCI_SLC25A4	2.14892	1.10361	1.28068e-07	0.00563094	Yes	No	No	No	No
EGFRNetmtKRAS-Hi	PRKCI	SLC25A6	P41743	P12236	PRKCI_SLC25A6	2.14892	1.10361	1.28068e-07	0.00563094	Yes	No	No	No	No
EGFRNetmtKRAS-Hi	PRKCI	HSPA8	P41743	P11142	PRKCI_HSPA8	2.26748	1.18109	4.7348e-09	0.00342882	Yes	No	No	No	No
EGFRNetmtKRAS-Hi	PRKCI	PRKAR1A	P41743	P10644	PRKCI_PRKAR1A	1.63268	0.707241	0.000530848	0.0475817	No	No	No	No	No
EGFRNetmtKRAS-Hi	PRKCI	HSPA1A	P41743	P08107	PRKCI_HSPA1A	2.77624	1.47313	2.67256e-10	0.000416596	Yes	No	No	No	No
EGFRNetmtKRAS-Hi	PRKCI	SLC25A5	P41743	P05141	PRKCI_SLC25A5	1.84933	0.887002	0.000278052	0.0196335	No	No	No	No	No
EGFRNetmtKRAS-Hi	PRKCI	HSPB1	P41743	P04792	PRKCI_HSPB1	2.31549	1.21132	0.000673233	0.00280535	No	No	No	No	No
[truncated: 1,164 more rows]

## Sheet: mtKRAS_Lo interactions
Bait-prey interactions detected in EGFRNetmtKRAS-Lo compared to empty vector controls (P ≤ 0.05 and Significance A ≤ 0.05)
Network	Bait	Prey	Bait_uniprot	Prey_uniprot	Interaction	SILAC Ratio (Prey abundance in EGFRNetmtKRAS-Lo AP/Prey abundance in EV control AP)	Log2 (SILAC ratio)	t-test P value	Significance A	Is significantly rewired (relative to EGFRNetmtKRAS-Hi)?	Is interaction in Bioplex 2.0 (Huttlin et al., 2017)?	Is interaction in Rolland et al., 2014?	Is interaction in IID (Kotlyar et al. 2016)?	Is interaction in Hein et al., 2015?
EGFRNetmtKRAS-Lo	ABI1	WASF2	Q8IZP0	Q9Y6W5	ABI1_WASF2	6.33913	2.66429	0.0160296	2.5387e-34	No	No	No	Yes	No
EGFRNetmtKRAS-Lo	ABI1	NCKAP1	Q8IZP0	Q9Y2A7	ABI1_NCKAP1	6.9382	2.79456	1.72744e-08	1.40677e-37	No	No	No	Yes	No
EGFRNetmtKRAS-Lo	ABI1	DPP7	Q8IZP0	Q9UHL4	ABI1_DPP7	1.83005	0.871884	0.00743715	4.20965e-05	No	No	No	No	No
EGFRNetmtKRAS-Lo	ABI1	KIAA1522	Q8IZP0	Q9P206	ABI1_KIAA1522	2.88348	1.52781	0.0171993	1.91789e-12	No	No	No	Yes	No
EGFRNetmtKRAS-Lo	ABI1	WASF1	Q8IZP0	Q92558	ABI1_WASF1	2.8081	1.48959	0.0490705	6.54339e-12	No	No	No	Yes	No
EGFRNetmtKRAS-Lo	ABI1	ABI1	Q8IZP0	Q8IZP0	ABI1_ABI1	11.6779	3.54571	1.32614e-08	2.28516e-59	No	No	No	Yes	No
EGFRNetmtKRAS-Lo	ABI1	CYFIP1	Q8IZP0	Q7L576	ABI1_CYFIP1	8.27377	3.04855	1.49061e-07	2.26787e-44	No	No	No	Yes	No
EGFRNetmtKRAS-Lo	ABI1	NHSL1	Q8IZP0	Q5SYE7	ABI1_NHSL1	4.21474	2.07544	0.015899	1.58512e-21	No	No	No	Yes	No
EGFRNetmtKRAS-Lo	ABI1	HSD17B12	Q8IZP0	Q53GQ0	ABI1_HSD17B12	1.34875	0.431618	0.00720419	0.0279928	No	No	No	No	No
EGFRNetmtKRAS-Lo	ABI1	SLC25A11	Q8IZP0	Q02978	ABI1_SLC25A11	1.93298	0.950829	0.0302835	8.75327e-06	No	No	No	No	No
EGFRNetmtKRAS-Lo	ABI1	TUBB4B	Q8IZP0	P68371	ABI1_TUBB4B	1.47544	0.56115	0.0156245	0.00610965	No	No	No	No	No
EGFRNetmtKRAS-Lo	ABI1	TUBA1B	Q8IZP0	P68363	ABI1_TUBA1B	1.40017	0.4856	0.0188227	0.0154273	No	No	No	No	No
EGFRNetmtKRAS-Lo	ABI1	PRPS1	Q8IZP0	P60891	ABI1_PRPS1	1.45303	0.539069	0.0108777	0.00809982	Yes	No	No	No	No
EGFRNetmtKRAS-Lo	ABI1	CAD	Q8IZP0	P27708	ABI1_CAD	1.53783	0.620899	0.00645243	0.00271779	No	No	No	No	No
EGFRNetmtKRAS-Lo	ABI1	ITGA3	Q8IZP0	P26006	ABI1_ITGA3	1.3044	0.383381	0.0323928	0.0455408	Yes	No	No	No	No
EGFRNetmtKRAS-Lo	ABI1	HSPA7	Q8IZP0	P48741	ABI1_HSPA7	1.3443	0.426854	0.000654119	0.0294273	No	No	No	No	No
EGFRNetmtKRAS-Lo	ABI1	HSPA6	Q8IZP0	P17066	ABI1_HSPA6	1.3443	0.426854	0.000654119	0.0294273	No	No	No	No	No
EGFRNetmtKRAS-Lo	ABI1	HSPA8	Q8IZP0	P11142	ABI1_HSPA8	1.40246	0.487963	0.0180446	0.0150113	No	No	No	Yes	No
EGFRNetmtKRAS-Lo	ABI1	HSPB1	Q8IZP0	P04792	ABI1_HSPB1	1.62837	0.703426	0.00199541	0.000791954	Yes	No	No	No	No
EGFRNetmtKRAS-Lo	AKT1	CCT7	P31749	Q99832	AKT1_CCT7	2.02267	1.01626	1.01436e-07	0.0116767	No	No	No	No	No
EGFRNetmtKRAS-Lo	AKT1	CDC37	P31749	Q16543	AKT1_CDC37	7.98833	2.99789	1.91819e-09	3.20506e-11	Yes	No	No	Yes	No
EGFRNetmtKRAS-Lo	AKT1	RCN2	P31749	Q14257	AKT1_RCN2	1.75589	0.812206	8.30854e-07	0.0337526	No	No	No	No	No
EGFRNetmtKRAS-Lo	AKT1	DSG1	P31749	Q02413	AKT1_DSG1	3.08148	1.62362	0.0436496	0.000174985	No	No	No	No	No
EGFRNetmtKRAS-Lo	AKT1	CCT2	P31749	P78371	AKT1_CCT2	2.0993	1.06991	7.30602e-08	0.00858385	No	No	No	No	No
EGFRNetmtKRAS-Lo	AKT1	UBA52	P31749	P62987	AKT1_UBA52	2.52268	1.33495	0.0015385	0.00156986	No	No	No	Yes	No
EGFRNetmtKRAS-Lo	AKT1	UBB	P31749	P0CG47	AKT1_UBB	2.52268	1.33495	0.0015385	0.00156986	No	No	No	No	No
EGFRNetmtKRAS-Lo	AKT1	UBC	P31749	P0CG48	AKT1_UBC	2.52268	1.33495	0.0015385	0.00156986	No	No	No	No	No
EGFRNetmtKRAS-Lo	AKT1	RPS27A	P31749	P62979	AKT1_RPS27A	2.52268	1.33495	0.0015385	0.00156986	No	No	No	No	No
EGFRNetmtKRAS-Lo	AKT1	CCT4	P31749	P50991	AKT1_CCT4	1.84673	0.884973	1.23724e-05	0.0235747	No	No	No	No	No
EGFRNetmtKRAS-Lo	AKT1	CCT8	P31749	P50990	AKT1_CCT8	2.1352	1.09437	5.51736e-07	0.00743005	No	No	No	No	No
EGFRNetmtKRAS-Lo	AKT1	CCT3	P31749	P49368	AKT1_CCT3	2.02999	1.02147	3.37596e-08	0.0113387	No	No	No	No	No
EGFRNetmtKRAS-Lo	AKT1	FASN	P31749	P49327	AKT1_FASN	1.67376	0.743094	7.67693e-05	0.0465269	No	No	No	Yes	No
EGFRNetmtKRAS-Lo	AKT1	CCT5	P31749	P48643	AKT1_CCT5	1.77125	0.82477	1.26838e-05	0.0317735	No	No	No	No	No
EGFRNetmtKRAS-Lo	AKT1	CCT6A	P31749	P40227	AKT1_CCT6A	2.4145	1.27172	1.21226e-05	0.0024193	No	No	No	No	No
EGFRNetmtKRAS-Lo	AKT1	AKT1	P31749	P31749	AKT1_AKT1	24.0659	4.58892	2.52824e-10	1.15008e-23	Yes	No	No	Yes	Yes
EGFRNetmtKRAS-Lo	AKT1	TCP1	P31749	P17987	AKT1_TCP1	2.09458	1.06666	2.33097e-07	0.00874828	No	No	No	No	No
EGFRNetmtKRAS-Lo	AKT1	HSPA6	P31749	P17066	AKT1_HSPA6	2.222	1.15186	1.00276e-07	0.00524065	No	No	No	No	No
EGFRNetmtKRAS-Lo	AKT1	DSP	P31749	P15924	AKT1_DSP	2.19759	1.13592	0.0161131	0.00578127	No	No	No	No	No
EGFRNetmtKRAS-Lo	AKT1	HSPA8	P31749	P11142	AKT1_HSPA8	2.3553	1.23591	1.22102e-10	0.00306737	No	No	No	Yes	No
EGFRNetmtKRAS-Lo	AKT1	HSP90AB3P	P31749	Q58FF7	AKT1_HSP90AB3P	10.6045	3.4066	1.66328e-11	6.13891e-14	No	No	No	No	No
EGFRNetmtKRAS-Lo	AKT1	HSP90AB1	P31749	P08238	AKT1_HSP90AB1	10.6045	3.4066	1.66328e-11	6.13891e-14	No	No	No	Yes	No
EGFRNetmtKRAS-Lo	AKT1	HSP90AA1	P31749	P07900	AKT1_HSP90AA1	10.3016	3.3648	1.98345e-09	1.20558e-13	Yes	No	No	Yes	No
EGFRNetmtKRAS-Lo	AKT1	ANXA2P2	P31749	A6NMY6	AKT1_ANXA2P2	1.8435	0.882449	0.000237851	0.0238787	No	No	No	No	No
EGFRNetmtKRAS-Lo	AKT1	ANXA2	P31749	P07355	AKT1_ANXA2	1.8435	0.882449	0.000237851	0.0238787	No	No	No	No	No
EGFRNetmtKRAS-Lo	AKT1	HSPB1	P31749	P04792	AKT1_HSPB1	4.73074	2.24206	0.000165892	4.63277e-07	No	No	No	Yes	No
EGFRNetmtKRAS-Lo	AKT1	BAG2	P31749	O95816	AKT1_BAG2	4.41029	2.14087	0.00166669	1.37425e-06	No	No	No	No	No
EGFRNetmtKRAS-Lo	ARAF	CCT7	P10398	Q99832	ARAF_CCT7	2.45922	1.2982	8.30629e-10	0.0179754	No	No	No	No	No
EGFRNetmtKRAS-Lo	ARAF	CDC37	P10398	Q16543	ARAF_CDC37	10.1259	3.33998	2.13376e-09	5.60712e-08	No	No	No	Yes	Yes
EGFRNetmtKRAS-Lo	ARAF	PKP1	P10398	Q13835	ARAF_PKP1	4.10216	2.03638	0.0183743	0.000562117	No	No	No	No	No
EGFRNetmtKRAS-Lo	ARAF	DSG1	P10398	Q02413	ARAF_DSG1	4.58041	2.19548	0.00570576	0.000226233	No	No	No	No	No
EGFRNetmtKRAS-Lo	ARAF	CCT2	P10398	P78371	ARAF_CCT2	2.17862	1.12342	4.16381e-09	0.0341643	No	No	No	No	No
EGFRNetmtKRAS-Lo	ARAF	YWHAZ	P10398	P63104	ARAF_YWHAZ	2.42078	1.27547	5.62951e-07	0.0196149	No	No	No	Yes	No
EGFRNetmtKRAS-Lo	ARAF	YWHAG	P10398	P61981	ARAF_YWHAG	2.59789	1.37734	1.82808e-07	0.0131472	No	No	No	Yes	No
EGFRNetmtKRAS-Lo	ARAF	CCT4	P10398	P50991	ARAF_CCT4	2.16017	1.11115	1.51269e-06	0.0356507	No	No	No	No	No
EGFRNetmtKRAS-Lo	ARAF	CCT8	P10398	P50990	ARAF_CCT8	2.20127	1.13834	8.59455e-10	0.0324257	No	No	No	No	No
EGFRNetmtKRAS-Lo	ARAF	CCT3	P10398	P49368	ARAF_CCT3	2.15756	1.1094	7.11865e-09	0.0358661	No	No	No	No	No
EGFRNetmtKRAS-Lo	ARAF	MTNR1B	P10398	P49286	ARAF_MTNR1B	126.548	6.98354	0.00731727	1.35117e-28	Yes	No	No	No	No
EGFRNetmtKRAS-Lo	ARAF	CCT6A	P10398	P40227	ARAF_CCT6A	2.24817	1.16875	3.54915e-08	0.0291079	No	No	No	No	No
EGFRNetmtKRAS-Lo	ARAF	SFN	P10398	P31947	ARAF_SFN	2.17814	1.1231	1.60481e-07	0.0342022	No	No	No	Yes	No
EGFRNetmtKRAS-Lo	ARAF	YWHAB	P10398	P31946	ARAF_YWHAB	2.28016	1.18914	1.91621e-07	0.0270457	No	No	No	Yes	No
EGFRNetmtKRAS-Lo	ARAF	YWHAQ	P10398	P27348	ARAF_YWHAQ	2.20599	1.14142	2.08434e-06	0.0320753	No	No	No	Yes	No
EGFRNetmtKRAS-Lo	ARAF	TCP1	P10398	P17987	ARAF_TCP1	2.29323	1.19738	1.9533e-09	0.0262471	No	No	No	Yes	No
EGFRNetmtKRAS-Lo	ARAF	DSP	P10398	P15924	ARAF_DSP	3.49975	1.80725	0.00177123	0.00188142	No	No	No	No	No
EGFRNetmtKRAS-Lo	ARAF	BRAF	P10398	P15056	ARAF_BRAF	86.1241	6.42835	7.54186e-09	1.51403e-24	No	Yes	No	Yes	No
EGFRNetmtKRAS-Lo	ARAF	JUP	P10398	P14923	ARAF_JUP	2.33865	1.22568	0.000300969	0.0236546	No	No	No	No	No
EGFRNetmtKRAS-Lo	ARAF	HSPA8	P10398	P11142	ARAF_HSPA8	2.64232	1.40181	5.12922e-08	0.0119017	No	No	No	No	No
EGFRNetmtKRAS-Lo	ARAF	ARAF	P10398	P10398	ARAF_ARAF	17.607	4.13807	1.89549e-11	2.69132e-11	No	No	No	Yes	No
EGFRNetmtKRAS-Lo	ARAF	HSP90AB3P	P10398	Q58FF7	ARAF_HSP90AB3P	13.507	3.75564	3.68761e-12	1.26893e-09	No	No	No	No	No
EGFRNetmtKRAS-Lo	ARAF	HSP90AB1	P10398	P08238	ARAF_HSP90AB1	13.507	3.75564	3.68761e-12	1.26893e-09	No	No	No	Yes	No
EGFRNetmtKRAS-Lo	ARAF	HSP90AA1	P10398	P07900	ARAF_HSP90AA1	16.2758	4.02466	1.85896e-12	8.75478e-11	Yes	No	No	Yes	No
EGFRNetmtKRAS-Lo	ARAF	ANXA1	P10398	P04083	ARAF_ANXA1	2.82276	1.4971	0.0491648	0.00797556	No	No	No	No	No
EGFRNetmtKRAS-Lo	ARAF	RAF1	P10398	P04049	ARAF_RAF1	19.6713	4.29802	8.8353e-10	4.8366e-12	No	No	No	Yes	No
EGFRNetmtKRAS-Lo	ARAF	BAG2	P10398	O95816	ARAF_BAG2	6.99492	2.80631	8.63259e-09	3.96132e-06	Yes	No	No	Yes	No
EGFRNetmtKRAS-Lo	AXL	CDC37	P30530	Q16543	AXL_CDC37	3.74156	1.90364	0.0332756	2.65859e-06	No	No	No	No	No
EGFRNetmtKRAS-Lo	AXL	PPIA	P30530	P62937	AXL_PPIA	1.63415	0.708544	0.00204999	0.047771	No	No	No	No	No
EGFRNetmtKRAS-Lo	AXL	RPL39P5	P30530	Q59GN2	AXL_RPL39P5	2.02715	1.01945	0.00289483	0.00781586	No	No	No	No	No
EGFRNetmtKRAS-Lo	AXL	RPL39	P30530	P62891	AXL_RPL39	2.02715	1.01945	0.00289483	0.00781586	No	No	No	No	No
EGFRNetmtKRAS-Lo	AXL	SEC61B	P30530	P60468	AXL_SEC61B	2.32275	1.21583	0.0013244	0.00191715	No	No	No	No	No
EGFRNetmtKRAS-Lo	AXL	SLC25A1	P30530	P53007	AXL_SLC25A1	2.1383	1.09646	1.12592e-05	0.0046163	Yes	No	No	No	No
EGFRNetmtKRAS-Lo	AXL	DNAJA1	P30530	P31689	AXL_DNAJA1	2.73145	1.44966	0.000432557	0.000274171	No	No	No	No	No
EGFRNetmtKRAS-Lo	AXL	AXL	P30530	P30530	AXL_AXL	16.3931	4.03501	1.45291e-07	1.55106e-22	No	No	No	Yes	No
EGFRNetmtKRAS-Lo	AXL	HSPA6	P30530	P17066	AXL_HSPA6	2.39454	1.25975	0.0119182	0.00136102	No	No	No	No	No
EGFRNetmtKRAS-Lo	AXL	HSPA8	P30530	P11142	AXL_HSPA8	2.77377	1.47185	1.00615e-05	0.000224467	No	No	No	No	No
EGFRNetmtKRAS-Lo	AXL	HSP90AB3P	P30530	Q58FF7	AXL_HSP90AB3P	1.85417	0.890771	2.54902e-05	0.017569	No	No	No	No	No
EGFRNetmtKRAS-Lo	AXL	HSP90AB1	P30530	P08238	AXL_HSP90AB1	1.85417	0.890771	2.54902e-05	0.017569	No	No	No	Yes	No
EGFRNetmtKRAS-Lo	AXL	HSPA1A	P30530	P08107	AXL_HSPA1A	2.49842	1.32102	9.82085e-05	0.000829305	No	No	No	No	No
EGFRNetmtKRAS-Lo	AXL	HSP90AA1	P30530	P07900	AXL_HSP90AA1	1.91811	0.939689	1.08524e-05	0.0130455	No	No	No	Yes	No
EGFRNetmtKRAS-Lo	AXL	RPLP1	P30530	P05386	AXL_RPLP1	1.9817	0.98674	3.40395e-08	0.00968226	No	No	No	No	No
EGFRNetmtKRAS-Lo	AXL	BAG2	P30530	O95816	AXL_BAG2	6.5235	2.70565	2.17804e-06	4.35071e-11	No	No	No	No	No
EGFRNetmtKRAS-Lo	AXL	DNAJA2	P30530	O60884	AXL_DNAJA2	1.88004	0.910761	0.00183823	0.01558	No	No	No	No	No
EGFRNetmtKRAS-Lo	BAD	TIMM9	Q92934	Q9Y5J7	BAD_TIMM9	2.17172	1.11884	0.00940589	0.0209989	Yes	No	No	No	No
EGFRNetmtKRAS-Lo	BAD	AKAP8L	Q92934	Q9ULX6	BAD_AKAP8L	2.19805	1.13622	8.73579e-07	0.0194497	Yes	No	No	No	No
EGFRNetmtKRAS-Lo	BAD	SLC25A10	Q92934	Q9UBX3	BAD_SLC25A10	2.18267	1.12609	0.00231368	0.0203401	No	No	No	No	No
EGFRNetmtKRAS-Lo	BAD	ATAD3A	Q92934	Q9NVI7	BAD_ATAD3A	2.33168	1.22137	4.11751e-08	0.0131896	Yes	No	No	No	No
EGFRNetmtKRAS-Lo	BAD	IPO9	Q92934	Q96P70	BAD_IPO9	2.63782	1.39934	0.0104419	0.0054599	Yes	No	No	No	No
EGFRNetmtKRAS-Lo	BAD	HOOK2	Q92934	Q96ED9	BAD_HOOK2	1.9514	0.964513	0.00404713	0.0398863	Yes	No	No	No	No
EGFRNetmtKRAS-Lo	BAD	BAD	Q92934	Q92934	BAD_BAD	18.2225	4.18765	7.03881e-14	1.15683e-14	No	No	No	No	No
EGFRNetmtKRAS-Lo	BAD	HDAC2	Q92934	Q92769	BAD_HDAC2	1.93339	0.951133	0.000167417	0.0420301	No	No	No	No	No
EGFRNetmtKRAS-Lo	BAD	PTRF	Q92934	Q6NZI2	BAD_PTRF	2.36515	1.24193	0.00029187	0.01197	No	No	No	No	No
EGFRNetmtKRAS-Lo	BAD	RNF219	Q92934	Q5W0B1	BAD_RNF219	1.9672	0.976144	1.7551e-05	0.0380956	No	No	No	No	No
EGFRNetmtKRAS-Lo	BAD	ATAD3B	Q92934	Q5T9A4	BAD_ATAD3B	2.8528	1.51238	1.91426e-06	0.00296649	No	No	No	No	No
EGFRNetmtKRAS-Lo	BAD	SMN1	Q92934	Q16637	BAD_SMN1	1.99542	0.996695	5.10881e-05	0.0350924	Yes	No	No	No	No
EGFRNetmtKRAS-Lo	BAD	PPP2R5E	Q92934	Q16537	BAD_PPP2R5E	6.33268	2.66282	3.11512e-08	6.16778e-07	Yes	No	No	No	No
EGFRNetmtKRAS-Lo	BAD	PPP2R5C	Q92934	Q13362	BAD_PPP2R5C	2.9218	1.54686	5.30653e-05	0.00244373	Yes	No	No	No	No
EGFRNetmtKRAS-Lo	BAD	PRKAA1	Q92934	Q13131	BAD_PRKAA1	3.86894	1.95194	0.00488305	0.00019019	No	No	No	No	No
EGFRNetmtKRAS-Lo	BAD	RBBP4	Q92934	Q09028	BAD_RBBP4	1.95481	0.967031	3.09388e-07	0.0394929	No	No	No	No	No
EGFRNetmtKRAS-Lo	BAD	BCL2L1	Q92934	Q07817	BAD_BCL2L1	47.2606	5.56257	4.33946e-07	1.83376e-24	No	Yes	Yes	Yes	No
EGFRNetmtKRAS-Lo	BAD	YWHAH	Q92934	Q04917	BAD_YWHAH	8.90941	3.15533	3.50797e-10	4.49804e-09	No	No	No	Yes	No
EGFRNetmtKRAS-Lo	BAD	SLC25A11	Q92934	Q02978	BAD_SLC25A11	1.89176	0.919731	0.000135633	0.0474287	No	No	No	No	No
EGFRNetmtKRAS-Lo	BAD	PPP2CA	Q92934	P67775	BAD_PPP2CA	4.16385	2.05792	1.11412e-08	8.95976e-05	Yes	No	No	No	No
EGFRNetmtKRAS-Lo	BAD	YWHAZ	Q92934	P63104	BAD_YWHAZ	9.37074	3.22816	7.03881e-14	2.03265e-09	No	No	No	Yes	No
EGFRNetmtKRAS-Lo	BAD	YWHAE	Q92934	P62258	BAD_YWHAE	8.05911	3.01062	1.89748e-12	2.07135e-08	No	No	No	Yes	No
EGFRNetmtKRAS-Lo	BAD	YWHAG	Q92934	P61981	BAD_YWHAG	9.39795	3.23235	8.07264e-10	1.94101e-09	No	No	No	Yes	No
EGFRNetmtKRAS-Lo	BAD	ATP5J2	Q92934	P56134	BAD_ATP5J2	1.89362	0.921147	0.0432839	0.0471739	No	No	No	No	No
EGFRNetmtKRAS-Lo	BAD	SNCA	Q92934	P37840	BAD_SNCA	10.1115	3.33792	1.01888e-07	5.94427e-10	No	No	No	Yes	No
EGFRNetmtKRAS-Lo	BAD	SFN	Q92934	P31947	BAD_SFN	7.518	2.91035	1.26876e-08	5.73538e-08	No	No	No	Yes	No
EGFRNetmtKRAS-Lo	BAD	YWHAB	Q92934	P31946	BAD_YWHAB	7.05301	2.81824	8.31916e-10	1.4205e-07	No	No	No	Yes	No
EGFRNetmtKRAS-Lo	BAD	PPP2R1A	Q92934	P30153	BAD_PPP2R1A	3.95315	1.983	1.06982e-08	0.000153096	Yes	No	No	No	No
EGFRNetmtKRAS-Lo	BAD	CAD	Q92934	P27708	BAD_CAD	2.75957	1.46444	5.3281e-10	0.00386075	No	No	No	No	No
EGFRNetmtKRAS-Lo	BAD	YWHAQ	Q92934	P27348	BAD_YWHAQ	8.42334	3.07439	1.71907e-11	1.06563e-08	No	No	No	Yes	No
EGFRNetmtKRAS-Lo	BAD	PRKACB	Q92934	P22694	BAD_PRKACB	2.0396	1.02829	0.00016783	0.0308568	No	No	No	No	No
EGFRNetmtKRAS-Lo	BAD	PRKACA	Q92934	P17612	BAD_PRKACA	2.45766	1.29728	3.33314e-07	0.00916034	No	No	No	Yes	No
EGFRNetmtKRAS-Lo	BAD	HSPA6	Q92934	P17066	BAD_HSPA6	2.07522	1.05326	0.00174502	0.0278157	No	No	No	No	No
EGFRNetmtKRAS-Lo	BAD	HSPA8	Q92934	P11142	BAD_HSPA8	2.72207	1.4447	1.38291e-05	0.00429437	No	No	No	No	No
EGFRNetmtKRAS-Lo	BAD	PRKAR1A	Q92934	P10644	BAD_PRKAR1A	2.22553	1.15415	4.27389e-05	0.0179545	No	No	No	No	No
EGFRNetmtKRAS-Lo	BAD	CYC1	Q92934	P08574	BAD_CYC1	1.87735	0.9087	8.394e-06	0.0494521	Yes	No	No	No	No
EGFRNetmtKRAS-Lo	BAD	HSPA1A	Q92934	P08107	BAD_HSPA1A	2.019	1.01364	0.000604268	0.0327649	No	No	No	No	No
EGFRNetmtKRAS-Lo	BAD	HSPB1	Q92934	P04792	BAD_HSPB1	2.42883	1.28026	9.95598e-09	0.00995546	No	No	No	No	No
EGFRNetmtKRAS-Lo	BAD	SGPL1	Q92934	O95470	BAD_SGPL1	2.18159	1.12538	0.0148324	0.0204043	No	No	No	No	No
EGFRNetmtKRAS-Lo	BAD	MTA2	Q92934	O94776	BAD_MTA2	2.35137	1.2335	1.71372e-05	0.0124575	No	No	No	No	No
EGFRNetmtKRAS-Lo	BAD	ERLIN1	Q92934	O75477	BAD_ERLIN1	2.00238	1.00172	0.000275989	0.0343886	Yes	No	No	No	No
EGFRNetmtKRAS-Lo	BLK	DSG1	P51451	Q02413	BLK_DSG1	4.59625	2.20046	0.0376809	7.89271e-09	No	No	No	No	No
EGFRNetmtKRAS-Lo	BLK	BLK	P51451	P51451	BLK_BLK	9.14511	3.193	3.60052e-08	1.48069e-16	No	No	No	Yes	No
EGFRNetmtKRAS-Lo	BLK	HSPA9	P51451	P38646	BLK_HSPA9	1.58303	0.662692	0.00123109	0.0404682	No	No	No	No	No
EGFRNetmtKRAS-Lo	BLK	HSPA5	P51451	P11021	BLK_HSPA5	1.85736	0.893256	0.00215299	0.00987267	No	No	No	No	No
EGFRNetmtKRAS-Lo	BLK	HSP90AA1	P51451	P07900	BLK_HSP90AA1	1.58589	0.665293	0.00181121	0.0398966	No	No	No	Yes	No
EGFRNetmtKRAS-Lo	BLK	CDK1	P51451	P06493	BLK_CDK1	17.5123	4.1303	0.000587295	2.36759e-26	No	No	No	No	No
EGFRNetmtKRAS-Lo	BMX	AP3M1	P51813	Q9Y2T2	BMX_AP3M1	4.7776	2.25628	3.0258e-08	0.00505817	Yes	No	No	No	No
EGFRNetmtKRAS-Lo	BMX	DDX47	P51813	Q9H0S4	BMX_DDX47	2.78202	1.47613	0.000249333	0.0466161	Yes	No	No	No	No
EGFRNetmtKRAS-Lo	BMX	WDR61	P51813	Q9GZS3	BMX_WDR61	11.8148	3.56252	1.86868e-07	2.37696e-05	Yes	No	No	No	No
EGFRNetmtKRAS-Lo	BMX	GRWD1	P51813	Q9BQ67	BMX_GRWD1	3.39627	1.76395	7.70077e-06	0.0223148	No	No	No	No	No
EGFRNetmtKRAS-Lo	BMX	CCT7	P51813	Q99832	BMX_CCT7	5.9269	2.56728	1.03183e-10	0.0017063	Yes	No	No	No	No
EGFRNetmtKRAS-Lo	BMX	HSPH1	P51813	Q92598	BMX_HSPH1	3.37681	1.75566	0.000989035	0.022824	No	No	No	No	No
EGFRNetmtKRAS-Lo	BMX	LEO1	P51813	Q8WVC0	BMX_LEO1	6.66975	2.73763	9.5596e-08	0.000895242	Yes	No	No	No	No
EGFRNetmtKRAS-Lo	BMX	PAF1	P51813	Q8N7H5	BMX_PAF1	10.4606	3.38689	8.6958e-09	5.5245e-05	Yes	No	No	No	No
EGFRNetmtKRAS-Lo	BMX	CTR9	P51813	Q6PD62	BMX_CTR9	7.68568	2.94217	1.84946e-10	0.000393767	Yes	No	No	No	No
EGFRNetmtKRAS-Lo	BMX	CDC73	P51813	Q6P1J9	BMX_CDC73	11.0132	3.46116	3.99909e-11	3.8855e-05	Yes	No	No	No	No
EGFRNetmtKRAS-Lo	BMX	CDC37	P51813	Q16543	BMX_CDC37	7.31471	2.8708	7.26489e-09	0.000527523	No	No	No	No	No
EGFRNetmtKRAS-Lo	BMX	TRIM26	P51813	Q12899	BMX_TRIM26	6.35424	2.66772	0.00135523	0.00117154	Yes	No	No	No	No
EGFRNetmtKRAS-Lo	BMX	CCT2	P51813	P78371	BMX_CCT2	5.64666	2.4974	2.31543e-10	0.00220051	Yes	No	No	No	No
EGFRNetmtKRAS-Lo	BMX	PPP2R2A	P51813	P63151	BMX_PPP2R2A	4.94314	2.30543	7.60702e-05	0.00429323	No	No	No	No	No
EGFRNetmtKRAS-Lo	BMX	BMX	P51813	P51813	BMX_BMX	20.3568	4.34744	1.16595e-10	3.41554e-07	Yes	No	No	Yes	No
EGFRNetmtKRAS-Lo	BMX	CCT4	P51813	P50991	BMX_CCT4	4.91606	2.2975	1.16946e-11	0.00440915	Yes	No	No	No	No
EGFRNetmtKRAS-Lo	BMX	CCT8	P51813	P50990	BMX_CCT8	5.25998	2.39506	4.86964e-11	0.00315987	Yes	No	No	No	No
EGFRNetmtKRAS-Lo	BMX	CCT3	P51813	P49368	BMX_CCT3	6.20245	2.63284	5.87617e-11	0.00133681	Yes	No	No	No	No
EGFRNetmtKRAS-Lo	BMX	CCT5	P51813	P48643	BMX_CCT5	4.66538	2.22199	8.81935e-11	0.00566157	Yes	No	No	No	No
EGFRNetmtKRAS-Lo	BMX	IQGAP1	P51813	P46940	BMX_IQGAP1	2.93178	1.55178	4.96919e-06	0.0387653	Yes	No	No	No	No
EGFRNetmtKRAS-Lo	BMX	CCT6A	P51813	P40227	BMX_CCT6A	5.64739	2.49758	4.60605e-11	0.00219903	Yes	No	No	No	No
EGFRNetmtKRAS-Lo	BMX	PPP2R1A	P51813	P30153	BMX_PPP2R1A	3.37444	1.75465	4.22904e-05	0.0228869	No	No	No	No	No
EGFRNetmtKRAS-Lo	BMX	TCP1	P51813	P17987	BMX_TCP1	5.69311	2.50922	4.14452e-11	0.00210871	Yes	No	No	No	No
EGFRNetmtKRAS-Lo	BMX	GYS1	P51813	P13807	BMX_GYS1	3.81072	1.93007	9.91111e-06	0.0139632	No	No	No	No	No
EGFRNetmtKRAS-Lo	BMX	HSPA8	P51813	P11142	BMX_HSPA8	3.61977	1.8559	1.28726e-09	0.0172833	Yes	No	No	No	No
EGFRNetmtKRAS-Lo	BMX	HSPA5	P51813	P11021	BMX_HSPA5	3.68492	1.88163	1.91141e-09	0.0160619	No	No	No	No	No
EGFRNetmtKRAS-Lo	BMX	HSP90AB3P	P51813	Q58FF7	BMX_HSP90AB3P	4.0407	2.0146	1.82042e-09	0.0108633	No	No	No	No	No
EGFRNetmtKRAS-Lo	BMX	HSP90AB1	P51813	P08238	BMX_HSP90AB1	4.0407	2.0146	1.82042e-09	0.0108633	No	No	No	Yes	No
EGFRNetmtKRAS-Lo	BMX	HSPA1A	P51813	P08107	BMX_HSPA1A	4.52355	2.17745	6.76431e-10	0.00654026	No	No	No	No	No
EGFRNetmtKRAS-Lo	BMX	HSP90AA1	P51813	P07900	BMX_HSP90AA1	3.91581	1.96931	4.91954e-09	0.0124403	No	No	No	Yes	No
EGFRNetmtKRAS-Lo	BMX	PPM1G	P51813	O15355	BMX_PPM1G	4.11407	2.04057	3.52608e-07	0.0100403	No	No	No	No	No
EGFRNetmtKRAS-Lo	BMX	CHD1	P51813	O14646	BMX_CHD1	2.84381	1.50783	1.71243e-05	0.0431842	No	No	No	No	No
EGFRNetmtKRAS-Lo	BMX	AP3D1	P51813	O14617	BMX_AP3D1	3.97664	1.99155	3.70327e-05	0.0116428	Yes	No	No	No	No
EGFRNetmtKRAS-Lo	BMX	PPP6C	P51813	O00743	BMX_PPP6C	5.90043	2.56082	0.000318521	0.00174731	No	No	No	No	No
EGFRNetmtKRAS-Lo	BMX	AP3B1	P51813	O00203	BMX_AP3B1	3.4186	1.77341	1.4149e-08	0.0217461	Yes	No	No	No	No
EGFRNetmtKRAS-Lo	BMX	SMAP	P51813	O00193	BMX_SMAP	13.2577	3.72876	3.18971e-10	1.03251e-05	No	No	No	No	No
EGFRNetmtKRAS-Lo	BRAF	DNAJB11	P15056	Q9UBS4	BRAF_DNAJB11	7.58485	2.92312	0.0269977	0.0446476	No	No	No	No	No
EGFRNetmtKRAS-Lo	BRAF	FAR1	P15056	Q8WVX9	BRAF_FAR1	7.78433	2.96057	0.00564885	0.0426339	No	No	No	No	No
EGFRNetmtKRAS-Lo	BRAF	TMEM33	P15056	P57088	BRAF_TMEM33	9.86888	3.30289	0.00110676	0.0274306	No	No	No	No	No
EGFRNetmtKRAS-Lo	BRAF	KRAS	P15056	P01116	BRAF_KRAS	7.68462	2.94197	0.00131221	0.0436246	No	Yes	No	No	No
EGFRNetmtKRAS-Lo	BRAF	NDUFA4	P15056	O00483	BRAF_NDUFA4	7.15699	2.83935	0.00160179	0.0494293	No	No	No	No	No
EGFRNetmtKRAS-Lo	BRAF	ATAD3B	P15056	Q5T9A4	BRAF_ATAD3B	2.05115	1.03644	0.0195866	0.00383777	No	No	No	No	No
EGFRNetmtKRAS-Lo	BRAF	CDC37	P15056	Q16543	BRAF_CDC37	6.67308	2.73835	2.79069e-06	5.91872e-13	No	No	No	Yes	No
EGFRNetmtKRAS-Lo	BRAF	YWHAH	P15056	Q04917	BRAF_YWHAH	14.1434	3.82205	3.07751e-10	1.46251e-23	No	Yes	No	Yes	No
EGFRNetmtKRAS-Lo	BRAF	SLC25A11	P15056	Q02978	BRAF_SLC25A11	1.81862	0.862848	0.0279091	0.0134477	No	No	No	No	No
EGFRNetmtKRAS-Lo	BRAF	MAP2K1	P15056	Q02750	BRAF_MAP2K1	12.9505	3.69493	0.00476349	3.86362e-22	No	Yes	No	Yes	Yes
EGFRNetmtKRAS-Lo	BRAF	YWHAZ	P15056	P63104	BRAF_YWHAZ	9.40229	3.23301	5.03555e-09	2.26892e-17	No	Yes	No	Yes	Yes
EGFRNetmtKRAS-Lo	BRAF	UBA52	P15056	P62987	BRAF_UBA52	2.37272	1.24654	0.00883764	0.000653795	No	No	No	Yes	No
EGFRNetmtKRAS-Lo	BRAF	UBB	P15056	P0CG47	BRAF_UBB	2.37272	1.24654	0.00883764	0.000653795	No	No	No	Yes	No
EGFRNetmtKRAS-Lo	BRAF	UBC	P15056	P0CG48	BRAF_UBC	2.37272	1.24654	0.00883764	0.000653795	No	No	No	Yes	No
EGFRNetmtKRAS-Lo	BRAF	RPS27A	P15056	P62979	BRAF_RPS27A	2.37272	1.24654	0.00883764	0.000653795	No	No	No	Yes	No
EGFRNetmtKRAS-Lo	BRAF	YWHAE	P15056	P62258	BRAF_YWHAE	8.2519	3.04473	4.11882e-09	1.32095e-15	No	Yes	No	Yes	No
EGFRNetmtKRAS-Lo	BRAF	YWHAG	P15056	P61981	BRAF_YWHAG	16.0851	4.00765	6.01405e-10	1.00942e-25	Yes	Yes	No	Yes	No
EGFRNetmtKRAS-Lo	BRAF	PSMC4	P15056	P43686	BRAF_PSMC4	1.60873	0.685923	0.0395612	0.0399439	No	No	No	No	No
EGFRNetmtKRAS-Lo	BRAF	MAP2K2	P15056	P36507	BRAF_MAP2K2	8.57643	3.10038	0.000146018	4.07333e-16	No	Yes	No	Yes	No
EGFRNetmtKRAS-Lo	BRAF	SFN	P15056	P31947	BRAF_SFN	7.35805	2.87932	5.23501e-09	3.85644e-14	No	No	No	Yes	No
EGFRNetmtKRAS-Lo	BRAF	YWHAB	P15056	P31946	BRAF_YWHAB	9.16056	3.19544	1.72989e-09	5.20401e-17	No	Yes	No	Yes	No
EGFRNetmtKRAS-Lo	BRAF	YWHAQ	P15056	P27348	BRAF_YWHAQ	6.36287	2.66968	1.74957e-08	2.13348e-12	No	Yes	No	Yes	No
EGFRNetmtKRAS-Lo	BRAF	HSPA6	P15056	P17066	BRAF_HSPA6	1.61294	0.689689	0.00662893	0.0391052	No	No	No	No	No
EGFRNetmtKRAS-Lo	BRAF	DSP	P15056	P15924	BRAF_DSP	2.50886	1.32703	0.00865125	0.000308143	No	No	No	No	No
EGFRNetmtKRAS-Lo	BRAF	BRAF	P15056	P15056	BRAF_BRAF	11.9589	3.58002	3.45042e-09	6.78724e-21	No	No	No	Yes	No
EGFRNetmtKRAS-Lo	BRAF	HSPA5	P15056	P11021	BRAF_HSPA5	3.26217	1.70583	2.95882e-07	5.10119e-06	No	No	No	Yes	No
EGFRNetmtKRAS-Lo	BRAF	HSP90AB3P	P15056	Q58FF7	BRAF_HSP90AB3P	4.7514	2.24835	2.94114e-06	2.79515e-09	No	No	No	No	No
EGFRNetmtKRAS-Lo	BRAF	HSP90AB1	P15056	P08238	BRAF_HSP90AB1	4.7514	2.24835	2.94114e-06	2.79515e-09	No	No	No	Yes	No
EGFRNetmtKRAS-Lo	BRAF	HSP90AA1	P15056	P07900	BRAF_HSP90AA1	5.86342	2.55174	3.49637e-07	1.7925e-11	No	No	No	Yes	No
EGFRNetmtKRAS-Lo	BRAF	P4HB	P15056	P07237	BRAF_P4HB	1.75911	0.814842	0.00602998	0.0184098	No	No	No	No	No
EGFRNetmtKRAS-Lo	BRAF	HSPB1	P15056	P04792	BRAF_HSPB1	2.25513	1.17321	0.000176779	0.00125168	No	No	No	No	No
EGFRNetmtKRAS-Lo	BRAF	RAF1	P15056	P04049	BRAF_RAF1	31.4078	4.97305	6.06296e-09	1.35907e-38	No	Yes	No	Yes	No
EGFRNetmtKRAS-Lo	BRAF	HPX	P15056	P02790	BRAF_HPX	4.09348	2.03333	0.0182575	6.91636e-08	No	No	No	No	No
EGFRNetmtKRAS-Lo	BRAF	TXNDC12	P15056	O95881	BRAF_TXNDC12	2.9708	1.57085	0.0262286	2.44735e-05	Yes	No	No	No	No
EGFRNetmtKRAS-Lo	CAMK2A	CAMK2A	Q9UQM7	Q9UQM7	CAMK2A_CAMK2A	24.6166	4.62156	2.81819e-11	3.22924e-14	Yes	No	No	Yes	No
EGFRNetmtKRAS-Lo	CAMK2A	G3BP2	Q9UQM7	Q9UN86	CAMK2A_G3BP2	2.8914	1.53177	0.00405291	0.00700959	No	No	No	No	No
EGFRNetmtKRAS-Lo	CAMK2A	HIST3H2A	Q9UQM7	Q7L7L0	CAMK2A_HIST3H2A	2.68593	1.42542	0.0245262	0.0112081	No	No	No	No	No
EGFRNetmtKRAS-Lo	CAMK2A	HIST1H2AB	Q9UQM7	P04908	CAMK2A_HIST1H2AB	2.68593	1.42542	0.0245262	0.0112081	No	No	No	No	No
EGFRNetmtKRAS-Lo	CAMK2A	HIST1H2AC	Q9UQM7	Q93077	CAMK2A_HIST1H2AC	2.68593	1.42542	0.0245262	0.0112081	No	No	No	No	No
EGFRNetmtKRAS-Lo	CAMK2A	HSP90AB2P	Q9UQM7	Q58FF8	CAMK2A_HSP90AB2P	6.00362	2.58583	0.00546794	1.4788e-05	No	No	No	No	No
EGFRNetmtKRAS-Lo	CAMK2A	CDC37	Q9UQM7	Q16543	CAMK2A_CDC37	5.9892	2.58236	4.93792e-06	1.51604e-05	Yes	No	No	No	No
EGFRNetmtKRAS-Lo	CAMK2A	PCBP1	Q9UQM7	Q15365	CAMK2A_PCBP1	2.42073	1.27544	0.00166894	0.0207493	No	No	No	No	No
EGFRNetmtKRAS-Lo	CAMK2A	CAMK2D	Q9UQM7	Q13557	CAMK2A_CAMK2D	2.57766	1.36606	0.00180004	0.0143938	No	Yes	No	Yes	No
EGFRNetmtKRAS-Lo	CAMK2A	CAMK2G	Q9UQM7	Q13555	CAMK2A_CAMK2G	8.57254	3.09972	0.04172	2.64852e-07	No	No	No	Yes	No
EGFRNetmtKRAS-Lo	CAMK2A	DSG1	Q9UQM7	Q02413	CAMK2A_DSG1	4.10647	2.0379	0.00109121	0.000514217	No	No	No	No	No
EGFRNetmtKRAS-Lo	CAMK2A	H3F3C	Q9UQM7	Q6NXT2	CAMK2A_H3F3C	3.50317	1.80866	0.0116233	0.00181536	No	No	No	No	No
EGFRNetmtKRAS-Lo	CAMK2A	HIST2H3A	Q9UQM7	Q71DI3	CAMK2A_HIST2H3A	3.50317	1.80866	0.0116233	0.00181536	No	No	No	No	No
EGFRNetmtKRAS-Lo	CAMK2A	HIST3H3	Q9UQM7	Q16695	CAMK2A_HIST3H3	3.50317	1.80866	0.0116233	0.00181536	No	No	No	No	No
EGFRNetmtKRAS-Lo	CAMK2A	H3F3A	Q9UQM7	P84243	CAMK2A_H3F3A	3.50317	1.80866	0.0116233	0.00181536	No	No	No	No	No
EGFRNetmtKRAS-Lo	CAMK2A	HIST1H3A	Q9UQM7	P68431	CAMK2A_HIST1H3A	3.50317	1.80866	0.0116233	0.00181536	No	No	No	No	No
EGFRNetmtKRAS-Lo	CAMK2A	TUBA4A	Q9UQM7	P68366	CAMK2A_TUBA4A	2.95453	1.56293	0.0141819	0.00607743	No	No	No	No	No
EGFRNetmtKRAS-Lo	CAMK2A	HIST1H4A	Q9UQM7	P62805	CAMK2A_HIST1H4A	2.9055	1.53879	0.00397266	0.00678926	Yes	No	No	No	No
EGFRNetmtKRAS-Lo	CAMK2A	FBL	Q9UQM7	P22087	CAMK2A_FBL	2.52167	1.33438	0.0390336	0.0163932	No	No	No	No	No
EGFRNetmtKRAS-Lo	CAMK2A	HMGA1	Q9UQM7	P17096	CAMK2A_HMGA1	2.32444	1.21688	0.00471897	0.0260103	No	No	No	No	No
EGFRNetmtKRAS-Lo	CAMK2A	HIST1H1D	Q9UQM7	P16402	CAMK2A_HIST1H1D	5.45303	2.44706	0.000731119	3.90321e-05	No	No	No	No	No
EGFRNetmtKRAS-Lo	CAMK2A	HIST1H1C	Q9UQM7	P16403	CAMK2A_HIST1H1C	5.45303	2.44706	0.000731119	3.90321e-05	No	No	No	No	No
EGFRNetmtKRAS-Lo	CAMK2A	HSPA8	Q9UQM7	P11142	CAMK2A_HSPA8	2.41178	1.2701	2.85989e-07	0.0211884	Yes	No	No	No	No
EGFRNetmtKRAS-Lo	CAMK2A	HIST1H1E	Q9UQM7	P10412	CAMK2A_HIST1H1E	2.22152	1.15155	0.0232355	0.0331522	No	No	No	No	No
EGFRNetmtKRAS-Lo	CAMK2A	HSP90AB1	Q9UQM7	P08238	CAMK2A_HSP90AB1	5.02826	2.33006	2.30873e-08	8.51764e-05	Yes	No	No	Yes	No
EGFRNetmtKRAS-Lo	CAMK2A	HSP90AA1	Q9UQM7	P07900	CAMK2A_HSP90AA1	4.19786	2.06965	2.83396e-08	0.000427348	No	No	No	Yes	No
EGFRNetmtKRAS-Lo	CAMK2A	NPM1	Q9UQM7	P06748	CAMK2A_NPM1	2.09806	1.06905	0.00286788	0.044401	No	No	No	No	No
EGFRNetmtKRAS-Lo	CAMK2A	HSPB1	Q9UQM7	P04792	CAMK2A_HSPB1	4.55563	2.18765	1.8605e-06	0.000210163	Yes	No	No	No	No
EGFRNetmtKRAS-Lo	CAMK2A	BAG2	Q9UQM7	O95816	CAMK2A_BAG2	3.52504	1.81764	0.000142463	0.0017321	Yes	No	No	No	No
EGFRNetmtKRAS-Lo	CAMK2A	SEC16A	Q9UQM7	O15027	CAMK2A_SEC16A	5.1117	2.3538	0.00319056	7.29055e-05	No	No	No	No	No
EGFRNetmtKRAS-Lo	CASP9	TRIM72	P55211	Q6ZMU5	CASP9_TRIM72	1.63447	0.708821	0.0372372	0.00867937	No	No	No	No	No
EGFRNetmtKRAS-Lo	CASP9	HSP90AB2P	P55211	Q58FF8	CASP9_HSP90AB2P	1.6138	0.69046	0.0372646	0.0102545	Yes	No	No	No	No
EGFRNetmtKRAS-Lo	CASP9	ACTR3	P55211	P61158	CASP9_ACTR3	1.42919	0.515199	0.0403437	0.0423569	Yes	No	No	No	No
EGFRNetmtKRAS-Lo	CASP9	EIF4A1	P55211	P60842	CASP9_EIF4A1	1.57166	0.652291	0.0175263	0.0143432	No	No	No	No	No
EGFRNetmtKRAS-Lo	CASP9	CASP9	P55211	P55211	CASP9_CASP9	7.26863	2.86168	0.00019638	2.17542e-22	No	No	No	Yes	No
EGFRNetmtKRAS-Lo	CASP9	CFL1	P55211	P23528	CASP9_CFL1	1.42104	0.506947	0.0234477	0.0449383	No	No	No	No	No
EGFRNetmtKRAS-Lo	CASP9	HMGB1P1	P55211	B2RPK0	CASP9_HMGB1P1	1.51557	0.599859	0.0400976	0.0221952	No	No	No	No	No
EGFRNetmtKRAS-Lo	CASP9	HMGB1	P55211	P09429	CASP9_HMGB1	1.51557	0.599859	0.0400976	0.0221952	No	No	No	No	No
EGFRNetmtKRAS-Lo	CASP9	P4HB	P55211	P07237	CASP9_P4HB	1.66524	0.735728	0.027301	0.00675466	Yes	No	No	No	No
EGFRNetmtKRAS-Lo	CASP9	HSPB1	P55211	P04792	CASP9_HSPB1	2.3235	1.2163	0.0336679	2.10261e-05	Yes	No	No	No	No
EGFRNetmtKRAS-Lo	CAV1	PHB2	Q03135	Q99623	CAV1_PHB2	3.09487	1.62988	0.00121018	3.81764e-07	No	No	No	No	No
EGFRNetmtKRAS-Lo	CAV1	STK38	Q03135	Q15208	CAV1_STK38	1.90795	0.932024	0.0326062	0.00236233	Yes	No	No	No	No
EGFRNetmtKRAS-Lo	CAV1	PRPSAP1	Q03135	Q14558	CAV1_PRPSAP1	1.54027	0.623181	0.00934965	0.0295571	No	No	No	No	No
EGFRNetmtKRAS-Lo	CAV1	CAV1	Q03135	Q03135	CAV1_CAV1	11.6302	3.5398	0.000320333	3.14601e-27	Yes	No	No	Yes	No
EGFRNetmtKRAS-Lo	CAV1	UBE2NL	Q03135	Q7T3F3	CAV1_UBE2NL	1.61118	0.688119	0.0279955	0.0185554	No	No	No	No	No
EGFRNetmtKRAS-Lo	CAV1	UBE2N	Q03135	P61088	CAV1_UBE2N	1.61118	0.688119	0.0279955	0.0185554	No	No	No	No	No
EGFRNetmtKRAS-Lo	CAV1	PRPS1	Q03135	P60891	CAV1_PRPS1	1.61981	0.695829	0.00576982	0.0175174	No	No	No	No	No
EGFRNetmtKRAS-Lo	CAV1	NPEPPS	Q03135	P55786	CAV1_NPEPPS	1.64573	0.718727	0.0408336	0.0147219	No	No	No	No	No
EGFRNetmtKRAS-Lo	CAV1	VCP	Q03135	P55072	CAV1_VCP	2.03222	1.02306	0.0108389	0.000962132	No	No	No	Yes	No
EGFRNetmtKRAS-Lo	CAV1	SLC25A1	Q03135	P53007	CAV1_SLC25A1	1.51648	0.600729	0.0376946	0.0344435	No	No	No	No	No
EGFRNetmtKRAS-Lo	CAV1	SERPINH1	Q03135	P50454	CAV1_SERPINH1	1.47445	0.560178	0.0462158	0.0449415	Yes	No	No	No	No
EGFRNetmtKRAS-Lo	CAV1	SARS	Q03135	P49591	CAV1_SARS	1.58341	0.663035	0.0267026	0.022302	No	No	No	No	No
EGFRNetmtKRAS-Lo	CAV1	ALDH1A3	Q03135	P47895	CAV1_ALDH1A3	1.54922	0.631546	0.0333236	0.0278904	Yes	No	No	No	No
EGFRNetmtKRAS-Lo	CAV1	USP5	Q03135	P45974	CAV1_USP5	1.65089	0.72324	0.0254546	0.0142187	No	No	No	No	No
EGFRNetmtKRAS-Lo	CAV1	PHB	Q03135	P35232	CAV1_PHB	3.58229	1.84088	0.00154963	1.16693e-08	No	No	No	No	No
EGFRNetmtKRAS-Lo	CAV1	CMPK1	Q03135	P30085	CAV1_CMPK1	1.50473	0.589508	0.0284741	0.0371238	No	No	No	No	No
EGFRNetmtKRAS-Lo	CAV1	DNAJB1	Q03135	P25685	CAV1_DNAJB1	1.58307	0.662722	0.0300335	0.0223525	No	No	No	No	No
EGFRNetmtKRAS-Lo	CAV1	VCL	Q03135	P18206	CAV1_VCL	1.8364	0.876879	0.0393482	0.00393303	No	No	No	No	No
EGFRNetmtKRAS-Lo	CAV1	NQO1	Q03135	P15559	CAV1_NQO1	1.73107	0.791664	0.0266716	0.00822025	Yes	No	No	No	No
EGFRNetmtKRAS-Lo	CAV1	TPT1	Q03135	P13693	CAV1_TPT1	1.71219	0.775845	0.030005	0.00936282	No	No	No	No	No
EGFRNetmtKRAS-Lo	CAV1	PRPS2	Q03135	P11908	CAV1_PRPS2	1.49436	0.579531	0.0201751	0.0396479	No	No	No	No	No
EGFRNetmtKRAS-Lo	CAV1	MTHFD1	Q03135	P11586	CAV1_MTHFD1	1.63648	0.710598	0.0101292	0.0156669	No	No	No	No	No
EGFRNetmtKRAS-Lo	CAV1	G6PD	Q03135	P11413	CAV1_G6PD	1.8598	0.895144	0.0182712	0.00333151	Yes	No	No	No	No
EGFRNetmtKRAS-Lo	CAV1	ESD	Q03135	P10768	CAV1_ESD	1.56675	0.647778	0.0378799	0.0248791	No	No	No	No	No
EGFRNetmtKRAS-Lo	CAV1	ANXA6	Q03135	P08133	CAV1_ANXA6	1.58241	0.662122	0.0278352	0.0224496	Yes	No	No	No	No
EGFRNetmtKRAS-Lo	CAV1	CAPN1	Q03135	P07384	CAV1_CAPN1	1.45872	0.544707	0.0205052	0.0495702	Yes	No	No	No	No
EGFRNetmtKRAS-Lo	CAV1	HSPB1	Q03135	P04792	CAV1_HSPB1	1.56389	0.645136	0.00691431	0.0253497	Yes	No	No	No	No
EGFRNetmtKRAS-Lo	CAV1	TXNDC12	Q03135	O95881	CAV1_TXNDC12	1.63492	0.709223	0.00886872	0.0158317	No	No	No	No	No
EGFRNetmtKRAS-Lo	CAV1	BAG2	Q03135	O95816	CAV1_BAG2	1.50945	0.594023	0.0375331	0.0360255	No	No	No	No	No
EGFRNetmtKRAS-Lo	CAV1	TBCA	Q03135	O75347	CAV1_TBCA	1.91085	0.934211	0.0353718	0.00231383	No	No	No	No	No
EGFRNetmtKRAS-Lo	CAV1	PRPSAP2	Q03135	O60256	CAV1_PRPSAP2	1.48479	0.57026	0.0190414	0.0421169	No	No	No	No	No
EGFRNetmtKRAS-Lo	CAV1	ACOT7	Q03135	O00154	CAV1_ACOT7	1.74046	0.799472	0.0269855	0.00770287	Yes	No	No	No	No
EGFRNetmtKRAS-Lo	CAV2	FBXO2	P51636	Q9UK22	CAV2_FBXO2	1.8566	0.892666	0.0179135	0.00126832	Yes	No	No	No	No
EGFRNetmtKRAS-Lo	CAV2	ATPIF1	P51636	Q9UII2	CAV2_ATPIF1	2.81346	1.49235	0.00134186	1.81467e-07	No	No	No	No	No
EGFRNetmtKRAS-Lo	CAV2	PTPLAD1	P51636	Q9P035	CAV2_PTPLAD1	1.80095	0.848758	0.00060545	0.00206877	No	No	No	No	No
EGFRNetmtKRAS-Lo	CAV2	DIABLO	P51636	Q9NR28	CAV2_DIABLO	1.45438	0.540401	0.0216921	0.0356268	No	No	No	No	No
EGFRNetmtKRAS-Lo	CAV2	RAB1C	P51636	Q15286	CAV2_RAB1C	1.52931	0.612878	0.033197	0.019995	No	No	No	No	No
EGFRNetmtKRAS-Lo	CAV2	RAB1B	P51636	Q9H0U4	CAV2_RAB1B	1.52931	0.612878	0.033197	0.019995	No	No	No	No	No
EGFRNetmtKRAS-Lo	CAV2	PHB2	P51636	Q99623	CAV2_PHB2	1.41889	0.504766	0.0338994	0.0463875	No	No	No	No	No
EGFRNetmtKRAS-Lo	CAV2	USMG5	P51636	Q96IX5	CAV2_USMG5	2.23977	1.16335	0.0498351	3.86522e-05	No	No	No	No	No
EGFRNetmtKRAS-Lo	CAV2	HM13	P51636	Q8TCT9	CAV2_HM13	3.42817	1.77744	0.0149569	6.36329e-10	No	No	No	No	No
EGFRNetmtKRAS-Lo	CAV2	DHCR24	P51636	Q15392	CAV2_DHCR24	3.67013	1.87583	0.00176237	7.26639e-11	No	No	No	No	No
EGFRNetmtKRAS-Lo	CAV2	STK38	P51636	Q15208	CAV2_STK38	1.93047	0.948953	0.0209711	0.000656581	Yes	No	No	No	No
EGFRNetmtKRAS-Lo	CAV2	CAV1	P51636	Q03135	CAV2_CAV1	7.24098	2.85618	9.5195e-09	6.10715e-23	No	No	No	Yes	No
EGFRNetmtKRAS-Lo	CAV2	SLC7A5	P51636	Q01650	CAV2_SLC7A5	1.89135	0.919413	0.00465709	0.00093166	No	No	No	No	No
EGFRNetmtKRAS-Lo	CAV2	TMEM33	P51636	P57088	CAV2_TMEM33	2.70156	1.43379	0.0189679	5.15917e-07	No	No	No	No	No
EGFRNetmtKRAS-Lo	CAV2	ATP5I	P51636	P56385	CAV2_ATP5I	2.66295	1.41303	0.0154606	7.40304e-07	No	No	No	No	No
EGFRNetmtKRAS-Lo	CAV2	ATP5EP2	P51636	Q5VTU8	CAV2_ATP5EP2	2.81781	1.49457	0.0088203	1.74268e-07	No	No	No	No	No
EGFRNetmtKRAS-Lo	CAV2	ATP5E	P51636	P56381	CAV2_ATP5E	2.81781	1.49457	0.0088203	1.74268e-07	No	No	No	No	No
EGFRNetmtKRAS-Lo	CAV2	ATP5J2	P51636	P56134	CAV2_ATP5J2	4.63825	2.21358	0.00165601	1.79271e-14	No	No	No	No	No
EGFRNetmtKRAS-Lo	CAV2	VCP	P51636	P55072	CAV2_VCP	3.24476	1.69811	0.000204177	3.37179e-09	No	No	No	No	No
EGFRNetmtKRAS-Lo	CAV2	CAV2	P51636	P51636	CAV2_CAV2	12.8143	3.67968	1.39005e-09	7.00821e-37	No	No	No	No	No
EGFRNetmtKRAS-Lo	CAV2	ATP5O	P51636	P48047	CAV2_ATP5O	3.65509	1.86991	9.03687e-09	8.30673e-11	No	No	No	No	No
EGFRNetmtKRAS-Lo	CAV2	STT3A	P51636	P46977	CAV2_STT3A	1.90586	0.930441	0.00571021	0.000818497	No	No	No	No	No
EGFRNetmtKRAS-Lo	CAV2	VDAC2	P51636	P45880	CAV2_VDAC2	2.55347	1.35246	3.0006e-05	2.06308e-06	No	No	No	No	No
EGFRNetmtKRAS-Lo	CAV2	PPM1A	P51636	P35813	CAV2_PPM1A	1.4775	0.563157	0.0168601	0.0298944	No	No	No	No	No
EGFRNetmtKRAS-Lo	CAV2	PHB	P51636	P35232	CAV2_PHB	1.44139	0.52746	0.0428385	0.0392703	No	No	No	No	No
EGFRNetmtKRAS-Lo	CAV2	ATP5D	P51636	P30049	CAV2_ATP5D	4.20582	2.07239	1.21216e-06	6.79389e-13	No	No	No	No	No
EGFRNetmtKRAS-Lo	CAV2	ATP5A1	P51636	P25705	CAV2_ATP5A1	3.88863	1.95926	1.43511e-08	1.05661e-11	No	No	No	No	No
EGFRNetmtKRAS-Lo	CAV2	ATP5F1	P51636	P24539	CAV2_ATP5F1	3.91059	1.96739	6.50849e-10	8.71907e-12	No	No	No	No	No
EGFRNetmtKRAS-Lo	CAV2	VDAC1	P51636	P21796	CAV2_VDAC1	1.5454	0.62798	0.00498112	0.0176046	No	No	No	No	No
EGFRNetmtKRAS-Lo	CAV2	FLNA	P51636	P21333	CAV2_FLNA	1.55503	0.636946	0.0167154	0.0163042	No	No	No	No	No
EGFRNetmtKRAS-Lo	CAV2	ATP5J	P51636	P18859	CAV2_ATP5J	3.47971	1.79897	3.62613e-05	3.99641e-10	No	No	No	No	No
EGFRNetmtKRAS-Lo	CAV2	POR	P51636	P16435	CAV2_POR	2.28614	1.19291	0.012575	2.51122e-05	No	No	No	No	No
EGFRNetmtKRAS-Lo	CAV2	MGST1	P51636	P10620	CAV2_MGST1	1.49406	0.579239	0.000934113	0.0263226	No	No	No	No	No
EGFRNetmtKRAS-Lo	CAV2	SLC3A2	P51636	P08195	CAV2_SLC3A2	1.47362	0.559362	0.00164281	0.0307933	No	No	No	No	No
EGFRNetmtKRAS-Lo	CAV2	ATP5B	P51636	P06576	CAV2_ATP5B	4.19358	2.06818	5.26034e-09	7.54353e-13	No	No	No	No	No
EGFRNetmtKRAS-Lo	CAV2	RPN2	P51636	P04844	CAV2_RPN2	1.49977	0.584745	0.0127407	0.0251846	No	No	No	No	No
EGFRNetmtKRAS-Lo	CAV2	RPN1	P51636	P04843	CAV2_RPN1	1.74537	0.80353	5.70854e-06	0.00334923	No	No	No	No	No
EGFRNetmtKRAS-Lo	CAV2	HSPB1	P51636	P04792	CAV2_HSPB1	1.88722	0.916262	7.9251e-05	0.000966542	Yes	No	No	No	No
EGFRNetmtKRAS-Lo	CAV2	ATP5L	P51636	O75964	CAV2_ATP5L	4.34465	2.11924	0.001596	2.08698e-13	No	No	No	No	No
EGFRNetmtKRAS-Lo	CAV2	ATP5H	P51636	O75947	CAV2_ATP5H	2.89454	1.53334	9.04392e-10	8.52987e-08	No	No	No	No	No
EGFRNetmtKRAS-Lo	CAV2	SCO1	P51636	O75880	CAV2_SCO1	1.59916	0.677313	0.0154909	0.0114197	No	No	No	No	No
EGFRNetmtKRAS-Lo	CAV2	CYB5B	P51636	O43169	CAV2_CYB5B	1.619	0.695102	0.021116	0.00970738	No	No	No	No	No
EGFRNetmtKRAS-Lo	CDC42	CDC42SE2	P60953	Q9NRR3	CDC42_CDC42SE2	2.98888	1.57961	0.0205565	0.0175034	No	Yes	No	Yes	Yes
EGFRNetmtKRAS-Lo	CDC42	PAK6	P60953	Q9NQU5	CDC42_PAK6	4.52162	2.17684	0.00139543	0.00179939	No	No	No	Yes	No
EGFRNetmtKRAS-Lo	CDC42	IQGAP2	P60953	Q13576	CDC42_IQGAP2	4.38974	2.13414	0.0188499	0.00215916	No	No	No	Yes	No
EGFRNetmtKRAS-Lo	CDC42	CDC42EP1	P60953	Q00587	CDC42_CDC42EP1	7.14708	2.83735	0.00194725	7.24951e-05	No	No	Yes	Yes	No
EGFRNetmtKRAS-Lo	CDC42	CALM1	P60953	P62158	CDC42_CALM1	15.4865	3.95294	0.000123227	5.80423e-08	No	No	No	No	No
EGFRNetmtKRAS-Lo	CDC42	CDC42	P60953	P60953	CDC42_CDC42	7.85875	2.9743	9.96026e-05	2.7718e-19	Yes	No	No	Yes	Yes
EGFRNetmtKRAS-Lo	CDC42	PGGT1B	P60953	P53609	CDC42_PGGT1B	11.5072	3.52447	0.000218964	1.15957e-06	No	No	No	Yes	No
EGFRNetmtKRAS-Lo	CDC42	ARHGDIA	P60953	P52565	CDC42_ARHGDIA	10.2669	3.35993	0.00015823	3.36309e-06	Yes	No	No	Yes	No
EGFRNetmtKRAS-Lo	CDC42	FNTA	P60953	P49354	CDC42_FNTA	10.2968	3.36413	0.00011854	3.2748e-06	No	No	No	No	No
EGFRNetmtKRAS-Lo	CDC42	IQGAP1	P60953	P46940	CDC42_IQGAP1	12.0008	3.58506	0.000147105	7.74142e-07	Yes	No	No	Yes	Yes
EGFRNetmtKRAS-Lo	CDC42	RPL22	P60953	P35268	CDC42_RPL22	6.45416	2.69023	0.0413885	0.000158091	No	No	No	Yes	No
EGFRNetmtKRAS-Lo	CDC42	RPLP1	P60953	P05386	CDC42_RPLP1	6.11788	2.61303	0.0383687	0.000234498	No	No	No	No	No
EGFRNetmtKRAS-Lo	CDC42	HSPB1	P60953	P04792	CDC42_HSPB1	2.4515	1.29367	0.00091248	0.0423725	Yes	No	No	No	No
EGFRNetmtKRAS-Lo	CRK	SCYL2	P46108	Q6P3W7	CRK_SCYL2	1.50204	0.586927	0.0160425	0.0418055	No	No	No	No	No
EGFRNetmtKRAS-Lo	CRK	CD2AP	P46108	Q9Y5K6	CRK_CD2AP	11.5735	3.53275	2.53e-09	3.01824e-09	No	No	No	No	No
EGFRNetmtKRAS-Lo	CRK	ASAP1	P46108	Q9ULH1	CRK_ASAP1	21.654	4.43656	1.12e-11	1.43045e-13	No	No	No	Yes	No
EGFRNetmtKRAS-Lo	CRK	DCP1A	P46108	Q9NPI6	CRK_DCP1A	9.33857	3.2232	3.07e-07	5.56806e-08	No	No	No	No	No
EGFRNetmtKRAS-Lo	CRK	DOCK5	P46108	Q9H7D0	CRK_DOCK5	35.7308	5.1591	4.24e-05	1.05137e-17	No	No	No	Yes	No
EGFRNetmtKRAS-Lo	CRK	PEAK1	P46108	Q9H792	CRK_PEAK1	14.4203	3.85003	0.000168	1.17096e-10	No	No	No	Yes	No
EGFRNetmtKRAS-Lo	CRK	ARAP1	P46108	Q96P48	CRK_ARAP1	8.13643	3.0244	2.13e-07	3.17132e-07	No	No	No	No	No
EGFRNetmtKRAS-Lo	CRK	ELMO2	P46108	Q96JJ3	CRK_ELMO2	23.0872	4.52902	4.49e-05	4.57244e-14	Yes	No	No	Yes	No
EGFRNetmtKRAS-Lo	CRK	EDC3	P46108	Q96F86	CRK_EDC3	17.578	4.1357	1.31e-08	5.00196e-12	No	No	No	No	No
EGFRNetmtKRAS-Lo	CRK	ELMO3	P46108	Q96BJ8	CRK_ELMO3	8.24668	3.04381	5.47e-05	3.88133e-20	Yes	No	No	No	No
EGFRNetmtKRAS-Lo	CRK	SH3KBP1	P46108	Q96B97	CRK_SH3KBP1	16.5725	4.05072	3.77e-08	1.30707e-11	No	No	No	Yes	No
EGFRNetmtKRAS-Lo	CRK	PHACTR4	P46108	Q8IZ21	CRK_PHACTR4	12.6975	3.66648	0.00495861	7.92501e-10	No	No	No	No	No
EGFRNetmtKRAS-Lo	CRK	DCP2	P46108	Q8IU60	CRK_DCP2	11.0494	3.4659	0.000809	5.78626e-09	No	No	No	No	No
EGFRNetmtKRAS-Lo	CRK	SGK223	P46108	Q86YV5	CRK_SGK223	79.0438	6.30458	2.17e-05	1.69594e-25	Yes	No	No	No	No
EGFRNetmtKRAS-Lo	CRK	EDC4	P46108	Q6P2E9	CRK_EDC4	23.4359	4.55065	5.99e-05	3.49017e-14	No	No	No	Yes	No
EGFRNetmtKRAS-Lo	CRK	STK38	P46108	Q15208	CRK_STK38	2.574	1.36401	0.019648	0.0121505	Yes	No	No	No	No
EGFRNetmtKRAS-Lo	CRK	DOCK1	P46108	Q14185	CRK_DOCK1	44.04	5.46074	4.62e-05	1.31023e-19	Yes	No	No	Yes	No
EGFRNetmtKRAS-Lo	CRK	RAPGEF1	P46108	Q13905	CRK_RAPGEF1	22.5445	4.4947	2.04e-06	7.00053e-14	No	No	No	Yes	No
EGFRNetmtKRAS-Lo	CRK	ARHGEF5	P46108	Q12774	CRK_ARHGEF5	10.9434	3.45199	0.000533	6.61537e-09	Yes	No	No	No	No
EGFRNetmtKRAS-Lo	CRK	SOS1	P46108	Q07889	CRK_SOS1	20.9103	4.38614	4.82e-11	2.6391e-13	No	No	No	Yes	No
EGFRNetmtKRAS-Lo	CRK	YWHAZ	P46108	P63104	CRK_YWHAZ	3.73585	1.90144	2.86e-07	0.000858204	No	No	No	No	No
EGFRNetmtKRAS-Lo	CRK	BCAR1	P46108	P56945	CRK_BCAR1	11.2155	3.48742	7.33e-07	7.31868e-26	No	No	No	Yes	No
EGFRNetmtKRAS-Lo	CRK	CAPZA1	P46108	P52907	CRK_CAPZA1	7.77089	2.95808	1.04e-10	5.53717e-07	No	No	No	No	No
EGFRNetmtKRAS-Lo	CRK	CAPZB	P46108	P47756	CRK_CAPZB	6.53078	2.70726	1.63e-09	4.10959e-06	No	No	No	No	No
EGFRNetmtKRAS-Lo	CRK	CRK	P46108	P46108	CRK_CRK	62.5711	5.96743	4.27e-09	4.79829e-23	No	No	No	No	Yes
EGFRNetmtKRAS-Lo	CRK	EPS15	P46108	P42566	CRK_EPS15	4.18579	2.0655	0.0168132	0.0003309	No	No	No	Yes	No
EGFRNetmtKRAS-Lo	CRK	PIK3CB	P46108	P42338	CRK_PIK3CB	9.11708	3.18857	5.38e-06	7.59526e-08	No	No	No	Yes	No
EGFRNetmtKRAS-Lo	CRK	HSPA9	P46108	P38646	CRK_HSPA9	5.35125	2.41988	2.48e-06	3.34282e-05	No	No	No	Yes	No
EGFRNetmtKRAS-Lo	CRK	DDX6	P46108	P26196	CRK_DDX6	6.37453	2.67232	0.0252048	5.3631e-06	No	No	No	Yes	No
EGFRNetmtKRAS-Lo	CRK	CBL	P46108	P22681	CRK_CBL	60.7646	5.92516	0.000802	9.53052e-23	Yes	No	No	Yes	No
EGFRNetmtKRAS-Lo	CRK	HSPA8	P46108	P11142	CRK_HSPA8	5.90631	2.56226	9.09e-11	1.2153e-05	No	No	No	Yes	No
EGFRNetmtKRAS-Lo	CRK	HSPA5	P46108	P11021	CRK_HSPA5	8.80893	3.13897	1.96e-11	1.17845e-07	No	No	No	Yes	No
EGFRNetmtKRAS-Lo	CRK	HSPA1B	P46108	P0DMV9	CRK_P0DMV9	6.08278	2.60473	3.79e-09	8.896e-06	No	No	No	Yes	No
EGFRNetmtKRAS-Lo	CRK	HSPB1	P46108	P04792	CRK_HSPB1	2.90041	1.53626	0.00190112	0.00561677	Yes	No	No	Yes	No
EGFRNetmtKRAS-Lo	CRK	ABL1	P46108	P00519	CRK_ABL1	16.7641	4.0673	7.83e-06	1.08528e-11	No	No	No	Yes	No
EGFRNetmtKRAS-Lo	CRK	BCAR3	P46108	O75815	CRK_BCAR3	9.32863	3.22167	0.000675	5.64567e-08	No	No	No	No	No
EGFRNetmtKRAS-Lo	CRK	PIK3R2	P46108	O00459	CRK_PIK3R2	4.24829	2.08688	9.4e-06	0.000290782	No	No	No	Yes	No
EGFRNetmtKRAS-Lo	CRK	ARHGAP32	P46108	A7KAX9	CRK_ARHGAP32	11.5697	3.53228	6.02e-10	3.03214e-09	No	No	No	Yes	No
EGFRNetmtKRAS-Lo	CRK	ARHGAP42	P46108	A6NI28	CRK_ARHGAP42	12.3224	3.62321	6.43e-08	1.22779e-09	No	No	No	No	No
EGFRNetmtKRAS-Lo	CSK	DPP7	P41240	Q9UHL4	CSK_DPP7	1.45372	0.539751	0.00295619	0.0425715	No	No	No	No	No
EGFRNetmtKRAS-Lo	CSK	TJP2	P41240	Q9UDY2	CSK_TJP2	2.49208	1.31735	0.0371511	1.04365e-05	Yes	No	No	No	No
EGFRNetmtKRAS-Lo	CSK	SGK223	P41240	Q86YV5	CSK_SGK223	7.03691	2.81494	1.76529e-06	3.2668e-20	No	No	No	No	No
EGFRNetmtKRAS-Lo	CSK	TNS3	P41240	Q68CZ2	CSK_TNS3	6.13797	2.61776	1.81169e-06	1.01016e-17	Yes	No	No	No	No
EGFRNetmtKRAS-Lo	CSK	HSP90AB2P	P41240	Q58FF8	CSK_HSP90AB2P	1.69359	0.760082	0.00041551	0.00735327	No	No	No	No	No
EGFRNetmtKRAS-Lo	CSK	CDC37	P41240	Q16543	CSK_CDC37	3.17062	1.66477	1.977e-06	3.57494e-08	No	No	No	No	No
EGFRNetmtKRAS-Lo	CSK	TUBA1B	P41240	P68363	CSK_TUBA1B	1.43664	0.522696	0.000180387	0.0478542	No	No	No	No	No
EGFRNetmtKRAS-Lo	CSK	YWHAZ	P41240	P63104	CSK_YWHAZ	1.57911	0.659115	0.00099777	0.0174062	No	No	No	No	No
EGFRNetmtKRAS-Lo	CSK	GRB2	P41240	P62993	CSK_GRB2	1.67865	0.747299	0.0178269	0.00824529	No	No	No	Yes	No
EGFRNetmtKRAS-Lo	CSK	YWHAE	P41240	P62258	CSK_YWHAE	1.81705	0.861598	0.00285867	0.00280017	No	No	No	No	No
EGFRNetmtKRAS-Lo	CSK	YWHAG	P41240	P61981	CSK_YWHAG	1.49366	0.578851	0.00461765	0.0322288	No	No	No	No	No
EGFRNetmtKRAS-Lo	CSK	BCAP31	P41240	P51572	CSK_BCAP31	1.66803	0.738143	0.0255659	0.00894133	No	No	No	No	No
EGFRNetmtKRAS-Lo	CSK	FASN	P41240	P49327	CSK_FASN	1.61346	0.690161	0.000209817	0.0134938	No	No	No	No	No
EGFRNetmtKRAS-Lo	CSK	PXN	P41240	P49023	CSK_PXN	9.58212	3.26035	9.40828e-08	1.72253e-26	No	No	No	Yes	No
EGFRNetmtKRAS-Lo	CSK	CSK	P41240	P41240	CSK_CSK	10.1949	3.34978	4.46214e-08	7.35033e-28	Yes	No	No	Yes	Yes
EGFRNetmtKRAS-Lo	CSK	HSPA9	P41240	P38646	CSK_HSPA9	2.38183	1.25207	2.37487e-06	2.64269e-05	No	No	No	No	No
EGFRNetmtKRAS-Lo	CSK	CTNNA1	P41240	P35221	CSK_CTNNA1	1.64271	0.716077	0.0302397	0.0108339	No	No	No	No	No
EGFRNetmtKRAS-Lo	CSK	STIP1	P41240	P31948	CSK_STIP1	1.73264	0.792971	3.53865e-05	0.00543746	No	No	No	No	No
EGFRNetmtKRAS-Lo	CSK	YWHAB	P41240	P31946	CSK_YWHAB	1.90798	0.932044	0.00487543	0.00135056	No	No	No	No	No
EGFRNetmtKRAS-Lo	CSK	DNAJA1	P41240	P31689	CSK_DNAJA1	1.59824	0.676483	0.00969863	0.0151127	No	No	No	No	No
EGFRNetmtKRAS-Lo	CSK	CAD	P41240	P27708	CSK_CAD	1.58074	0.6606	2.10238e-05	0.0171992	No	No	No	No	No
EGFRNetmtKRAS-Lo	CSK	HSPA8	P41240	P11142	CSK_HSPA8	2.64429	1.40288	2.64902e-06	2.89346e-06	No	No	No	No	No
EGFRNetmtKRAS-Lo	CSK	HSPA5	P41240	P11021	CSK_HSPA5	1.94288	0.958197	2.69402e-06	0.00101753	No	No	No	No	No
EGFRNetmtKRAS-Lo	CSK	HSP90AB1	P41240	P08238	CSK_HSP90AB1	1.67891	0.747521	2.80758e-05	0.00822903	No	No	No	No	No
EGFRNetmtKRAS-Lo	CSK	HSPA1A	P41240	P08107	CSK_HSPA1A	2.7706	1.4702	1.93947e-05	1.00023e-06	No	No	No	No	No
EGFRNetmtKRAS-Lo	CSK	HSP90AA1	P41240	P07900	CSK_HSP90AA1	1.613	0.689742	5.37648e-05	0.0135411	No	No	No	Yes	No
EGFRNetmtKRAS-Lo	CSK	LCK	P41240	P06239	CSK_LCK	23.1056	4.53017	0.0212653	2.25914e-49	No	No	No	Yes	No
EGFRNetmtKRAS-Lo	CSK	SLC25A5	P41240	P05141	CSK_SLC25A5	1.44973	0.535786	0.0190291	0.0437554	No	No	No	No	No
EGFRNetmtKRAS-Lo	CSK	ATP1A1	P41240	P05023	CSK_ATP1A1	1.45186	0.537903	0.0168721	0.0431199	No	No	No	No	No
EGFRNetmtKRAS-Lo	CSK	HSPB1	P41240	P04792	CSK_HSPB1	2.09484	1.06684	0.00097784	0.000291862	No	No	No	No	No
EGFRNetmtKRAS-Lo	DOK2	IVNS1ABP	O60496	Q9Y6Y0	DOK2_IVNS1ABP	1.35245	0.435572	1.87195e-06	0.02831	No	No	No	No	No
EGFRNetmtKRAS-Lo	DOK2	SPIN1	O60496	Q9Y657	DOK2_SPIN1	1.7038	0.768756	0.0114403	0.000343018	No	No	No	No	No
EGFRNetmtKRAS-Lo	DOK2	USP15	O60496	Q9Y4E8	DOK2_USP15	1.41389	0.499671	0.000227373	0.0141656	No	No	No	No	No
EGFRNetmtKRAS-Lo	DOK2	STK38L	O60496	Q9Y2H1	DOK2_STK38L	1.74898	0.806514	0.0186123	0.000182744	Yes	No	No	No	No
EGFRNetmtKRAS-Lo	DOK2	CORO1C	O60496	Q9ULV4	DOK2_CORO1C	1.32911	0.410462	0.0228951	0.0364045	No	No	No	No	No
EGFRNetmtKRAS-Lo	DOK2	DPP7	O60496	Q9UHL4	DOK2_DPP7	2.20554	1.14113	2.04114e-06	2.10611e-07	No	No	No	No	No
EGFRNetmtKRAS-Lo	DOK2	C11ORF84	O60496	Q9BUA3	DOK2_C11ORF84	1.4983	0.583327	0.0152442	0.00513665	No	No	No	No	No
EGFRNetmtKRAS-Lo	DOK2	CORO1B	O60496	Q9BR76	DOK2_CORO1B	1.62786	0.702972	7.60608e-05	0.000963891	No	No	No	No	No
EGFRNetmtKRAS-Lo	DOK2	TCF25	O60496	Q9BQ70	DOK2_TCF25	1.41875	0.504624	0.0259351	0.0133869	Yes	No	No	No	No
EGFRNetmtKRAS-Lo	DOK2	MYCBP	O60496	Q99417	DOK2_MYCBP	1.41411	0.499897	0.00123088	0.0141293	No	No	No	No	No
EGFRNetmtKRAS-Lo	DOK2	PRPF31	O60496	Q8WWY3	DOK2_PRPF31	1.55811	0.639799	0.00125051	0.00240987	No	No	No	No	No
EGFRNetmtKRAS-Lo	DOK2	EIF3M	O60496	Q7L2H7	DOK2_EIF3M	1.30098	0.3796	0.00024445	0.0488488	No	No	No	No	No
EGFRNetmtKRAS-Lo	DOK2	DBN1	O60496	Q16643	DOK2_DBN1	1.38829	0.473305	0.0101008	0.0190002	No	No	No	No	No
EGFRNetmtKRAS-Lo	DOK2	MVP	O60496	Q14764	DOK2_MVP	1.37361	0.457971	0.00470742	0.0224106	No	No	No	No	No
EGFRNetmtKRAS-Lo	DOK2	PRPSAP1	O60496	Q14558	DOK2_PRPSAP1	1.8342	0.875147	1.86442e-06	5.43017e-05	No	No	No	No	No
EGFRNetmtKRAS-Lo	DOK2	OTUD4	O60496	Q01804	DOK2_OTUD4	1.45992	0.545886	0.00870101	0.0082158	No	No	No	No	No
EGFRNetmtKRAS-Lo	DOK2	RBM10	O60496	P98175	DOK2_RBM10	1.36477	0.448659	0.00183512	0.0247236	No	No	No	No	No
EGFRNetmtKRAS-Lo	DOK2	PRPS1	O60496	P60891	DOK2_PRPS1	1.95414	0.966534	1.04033e-08	9.39141e-06	No	No	No	No	No
EGFRNetmtKRAS-Lo	DOK2	ACTB	O60496	P60709	DOK2_ACTB	1.38686	0.471819	0.00568774	0.0193102	No	No	No	No	No
EGFRNetmtKRAS-Lo	DOK2	VCP	O60496	P55072	DOK2_VCP	1.32692	0.408084	1.60821e-06	0.0372606	No	No	No	No	No
EGFRNetmtKRAS-Lo	DOK2	CAPZB	O60496	P47756	DOK2_CAPZB	1.33663	0.418596	0.000539331	0.0335969	No	No	No	No	No
EGFRNetmtKRAS-Lo	DOK2	EIF4B	O60496	P23588	DOK2_EIF4B	1.34867	0.431534	0.000139739	0.0295001	No	No	No	No	No
EGFRNetmtKRAS-Lo	DOK2	FLNA	O60496	P21333	DOK2_FLNA	1.50654	0.591242	0.018416	0.004636	No	No	No	No	No
EGFRNetmtKRAS-Lo	DOK2	PRPS2	O60496	P11908	DOK2_PRPS2	1.81905	0.863183	1.09025e-10	6.75266e-05	No	No	No	No	No
EGFRNetmtKRAS-Lo	DOK2	HSPB1	O60496	P04792	DOK2_HSPB1	1.48455	0.570026	0.00717329	0.00608711	Yes	No	No	No	No
EGFRNetmtKRAS-Lo	DOK2	DOK2	O60496	O60496	DOK2_DOK2	7.23861	2.85571	1.27618e-09	2.26415e-37	Yes	No	No	Yes	No
EGFRNetmtKRAS-Lo	DOK2	PRPSAP2	O60496	O60256	DOK2_PRPSAP2	1.8145	0.859569	1.14448e-10	7.20844e-05	No	No	No	No	No
EGFRNetmtKRAS-Lo	DOK2	ARPC2	O60496	O15144	DOK2_ARPC2	1.36193	0.445657	0.000864392	0.0255108	No	No	No	No	No
EGFRNetmtKRAS-Lo	DUSP1	MRPS31	P28562	Q92665	DUSP1_MRPS31	2.02603	1.01866	0.0290291	0.00754603	No	No	No	No	No
EGFRNetmtKRAS-Lo	DUSP1	KIAA1967	P28562	Q8N163	DUSP1_KIAA1967	1.65988	0.731082	0.00280776	0.0409891	No	No	No	No	No
EGFRNetmtKRAS-Lo	DUSP1	ERC1	P28562	Q8IUD2	DUSP1_ERC1	1.71458	0.777859	0.00318272	0.0320349	No	No	No	No	No
EGFRNetmtKRAS-Lo	DUSP1	PABPN1	P28562	Q86U42	DUSP1_PABPN1	2.689	1.42707	0.00937978	0.000323286	No	No	No	No	No
EGFRNetmtKRAS-Lo	DUSP1	ELAVL1	P28562	Q15717	DUSP1_ELAVL1	2.42294	1.27676	0.0130834	0.0011435	No	No	No	No	No
EGFRNetmtKRAS-Lo	DUSP1	PABPC4	P28562	Q13310	DUSP1_PABPC4	1.67931	0.747868	0.0142059	0.0375669	No	No	No	No	No
EGFRNetmtKRAS-Lo	DUSP1	ILF3	P28562	Q12906	DUSP1_ILF3	1.69673	0.762759	0.0192566	0.0347298	No	No	No	No	No
EGFRNetmtKRAS-Lo	DUSP1	ILF2	P28562	Q12905	DUSP1_ILF2	2.07693	1.05446	0.0156123	0.00593213	No	No	No	No	No
EGFRNetmtKRAS-Lo	DUSP1	NCBP1	P28562	Q09161	DUSP1_NCBP1	2.01455	1.01046	0.0019823	0.00796615	Yes	No	No	No	No
EGFRNetmtKRAS-Lo	DUSP1	MRPS35	P28562	P82673	DUSP1_MRPS35	1.6351	0.709378	0.00266547	0.045784	No	No	No	No	No
EGFRNetmtKRAS-Lo	DUSP1	SSR4	P28562	P51571	DUSP1_SSR4	1.85832	0.894	0.018357	0.0165571	No	No	No	No	No
EGFRNetmtKRAS-Lo	DUSP1	DUSP1	P28562	P28562	DUSP1_DUSP1	12.3877	3.63084	7.58009e-10	1.58295e-18	Yes	No	No	No	No
EGFRNetmtKRAS-Lo	DUSP1	PTBP1	P28562	P26599	DUSP1_PTBP1	1.80094	0.848748	0.0322011	0.0215888	No	No	No	No	No
EGFRNetmtKRAS-Lo	DUSP1	DSP	P28562	P15924	DUSP1_DSP	2.25878	1.17554	0.00959981	0.00249993	No	No	No	No	No
EGFRNetmtKRAS-Lo	DUSP1	HNRNPL	P28562	P14866	DUSP1_HNRNPL	2.64869	1.40528	0.0352402	0.000391215	No	No	No	No	No
EGFRNetmtKRAS-Lo	DUSP1	PABPC3	P28562	Q9H361	DUSP1_PABPC3	1.94723	0.961421	0.0122591	0.0109337	No	No	No	No	No
EGFRNetmtKRAS-Lo	DUSP1	PABPC1	P28562	P11940	DUSP1_PABPC1	1.94723	0.961421	0.0122591	0.0109337	No	No	No	No	No
EGFRNetmtKRAS-Lo	DUSP1	HSPB1	P28562	P04792	DUSP1_HSPB1	1.99927	0.999476	2.32046e-05	0.00856096	Yes	No	No	No	No
EGFRNetmtKRAS-Lo	DUSP4	CORO1C	Q13115	Q9ULV4	DUSP4_CORO1C	1.55039	0.632628	0.0143496	0.00270346	No	No	No	No	No
EGFRNetmtKRAS-Lo	DUSP4	TECR	Q13115	Q9NZ01	DUSP4_TECR	1.5389	0.621897	0.0392668	0.00311933	Yes	No	No	No	No
EGFRNetmtKRAS-Lo	DUSP4	TMOD3	Q13115	Q9NYL9	DUSP4_TMOD3	1.36794	0.452005	0.00660951	0.0230465	No	No	No	No	No
EGFRNetmtKRAS-Lo	DUSP4	C20ORF11	Q13115	Q9NWU2	DUSP4_C20ORF11	1.35416	0.437394	0.00346701	0.0267499	No	No	No	No	No
EGFRNetmtKRAS-Lo	DUSP4	KIAA1967	Q13115	Q8N163	DUSP4_KIAA1967	1.41207	0.497815	6.14504e-07	0.0141109	No	No	No	No	No
EGFRNetmtKRAS-Lo	DUSP4	DDX39B	Q13115	Q13838	DUSP4_DDX39B	1.42086	0.506769	1.27845e-05	0.0127675	No	No	No	No	No
EGFRNetmtKRAS-Lo	DUSP4	DUSP4	Q13115	Q13115	DUSP4_DUSP4	11.9082	3.57388	4.48145e-11	3.62258e-55	No	No	No	No	No
EGFRNetmtKRAS-Lo	DUSP4	PSMC6	Q13115	P62333	DUSP4_PSMC6	1.38052	0.465208	2.66604e-07	0.0200809	No	No	No	No	No
EGFRNetmtKRAS-Lo	DUSP4	PSMC5	Q13115	P62195	DUSP4_PSMC5	1.32105	0.401684	2.07728e-05	0.0379298	No	No	No	No	No
EGFRNetmtKRAS-Lo	DUSP4	PSMC4	Q13115	P43686	DUSP4_PSMC4	1.31353	0.393451	0.00451191	0.0409865	No	No	No	No	No
EGFRNetmtKRAS-Lo	DUSP4	PSMC2	Q13115	P35998	DUSP4_PSMC2	1.37374	0.458106	7.09968e-05	0.021633	No	No	No	No	No
EGFRNetmtKRAS-Lo	DUSP4	CAD	Q13115	P27708	DUSP4_CAD	1.30883	0.388283	0.0164176	0.0430053	No	No	No	No	No
EGFRNetmtKRAS-Lo	DUSP4	PSMC3	Q13115	P17980	DUSP4_PSMC3	1.36018	0.443794	0.00305976	0.0250707	No	No	No	No	No
EGFRNetmtKRAS-Lo	DUSP4	HSPA5	Q13115	P11021	DUSP4_HSPA5	1.38078	0.465488	5.02609e-06	0.0200215	No	No	No	No	No
EGFRNetmtKRAS-Lo	DUSP4	HSPB1	Q13115	P04792	DUSP4_HSPB1	1.69916	0.764823	0.00956934	0.000392736	No	No	No	No	No
EGFRNetmtKRAS-Lo	DUSP4	AMY2B	Q13115	P19961	DUSP4_AMY2B	7.70759	2.94628	0.000640843	3.53852e-38	No	No	No	No	No
EGFRNetmtKRAS-Lo	DUSP4	AMY2A	Q13115	P04746	DUSP4_AMY2A	7.70759	2.94628	0.000640843	3.53852e-38	No	No	No	No	No
EGFRNetmtKRAS-Lo	DUSP4	AMY1A	Q13115	P04745	DUSP4_AMY1A	7.70759	2.94628	0.000640843	3.53852e-38	No	No	No	No	No
EGFRNetmtKRAS-Lo	DUSP4	AHSG	Q13115	P02765	DUSP4_AHSG	6.44646	2.68851	0.00266638	3.89748e-32	Yes	No	No	No	No
EGFRNetmtKRAS-Lo	DUSP4	PSMD3	Q13115	O43242	DUSP4_PSMD3	1.43462	0.520673	3.01522e-05	0.0109007	No	No	No	No	No
EGFRNetmtKRAS-Lo	DUSP4	PSMD14	Q13115	O00487	DUSP4_PSMD14	1.38768	0.472671	0.00464203	0.0185525	No	No	No	No	No
EGFRNetmtKRAS-Lo	DUSP4	PSMD11	Q13115	O00231	DUSP4_PSMD11	1.29784	0.37611	0.0003623	0.0480785	No	No	No	No	No
EGFRNetmtKRAS-Lo	DUSP6	QPCTL	Q16828	Q9NXS2	DUSP6_QPCTL	1.36935	0.453487	0.00189305	0.00887096	No	No	No	No	No
EGFRNetmtKRAS-Lo	DUSP6	RP9	Q16828	Q8TA86	DUSP6_RP9	1.26789	0.342426	0.00879783	0.0350037	Yes	No	No	No	No
EGFRNetmtKRAS-Lo	DUSP6	DUSP6	Q16828	Q16828	DUSP6_DUSP6	10.6494	3.4127	2.67466e-06	4.08596e-67	No	No	No	No	No
EGFRNetmtKRAS-Lo	DUSP6	CCT2	Q16828	P78371	DUSP6_CCT2	1.28158	0.357919	0.00234932	0.0293886	No	No	No	No	No
EGFRNetmtKRAS-Lo	DUSP6	PSMC1	Q16828	P62191	DUSP6_PSMC1	1.38683	0.471792	0.028831	0.00688689	No	No	No	No	No
EGFRNetmtKRAS-Lo	DUSP6	CCT4	Q16828	P50991	DUSP6_CCT4	1.25694	0.329921	0.00220359	0.0401532	No	No	No	No	No
EGFRNetmtKRAS-Lo	DUSP6	CCT8	Q16828	P50990	DUSP6_CCT8	1.26698	0.341395	0.00190317	0.0354068	No	No	No	No	No
EGFRNetmtKRAS-Lo	DUSP6	TMED10	Q16828	P49755	DUSP6_TMED10	1.78833	0.838615	0.0475079	8.17157e-06	No	No	No	No	No
EGFRNetmtKRAS-Lo	DUSP6	CCT6A	Q16828	P40227	DUSP6_CCT6A	1.2741	0.349479	0.0019013	0.0323471	No	No	No	No	No
EGFRNetmtKRAS-Lo	DUSP6	HSPA9	Q16828	P38646	DUSP6_HSPA9	1.32705	0.408218	0.00194994	0.0160538	No	No	No	No	No
EGFRNetmtKRAS-Lo	DUSP6	MAPK1	Q16828	P28482	DUSP6_MAPK1	13.2116	3.72373	1.64725e-06	1.99068e-79	No	No	No	Yes	No
EGFRNetmtKRAS-Lo	DUSP6	MAPK3	Q16828	P27361	DUSP6_MAPK3	13.1256	3.71432	3.08502e-06	4.86774e-79	Yes	No	No	Yes	No
EGFRNetmtKRAS-Lo	DUSP6	HSPA6	Q16828	P17066	DUSP6_HSPA6	1.46828	0.554123	0.0235071	0.00200368	No	No	No	No	No
EGFRNetmtKRAS-Lo	DUSP6	EZR	Q16828	P15311	DUSP6_EZR	1.37229	0.456591	0.0344687	0.00850284	Yes	No	No	No	No
EGFRNetmtKRAS-Lo	DUSP6	HSPA8	Q16828	P11142	DUSP6_HSPA8	1.84205	0.881311	0.000130138	3.02405e-06	No	No	No	No	No
EGFRNetmtKRAS-Lo	DUSP6	HSPA5	Q16828	P11021	DUSP6_HSPA5	1.71493	0.778146	0.000351325	3.09631e-05	No	No	No	No	No
EGFRNetmtKRAS-Lo	DUSP6	HSPA1A	Q16828	P08107	DUSP6_HSPA1A	1.65124	0.723549	6.02868e-05	9.55505e-05	No	No	No	No	No
EGFRNetmtKRAS-Lo	DUSP6	HSPB1	Q16828	P04792	DUSP6_HSPB1	1.62829	0.703356	0.00537265	0.000142347	No	No	No	No	No
EGFRNetmtKRAS-Lo	EGFR	LUC7L2	P00533	Q9Y383	EGFR_LUC7L2	2.31884	1.2134	0.033983	0.0386888	Yes	No	No	No	No
EGFRNetmtKRAS-Lo	EGFR	CORO1C	P00533	Q9ULV4	EGFR_CORO1C	2.40351	1.26514	0.0162243	0.0326943	No	No	No	No	No
EGFRNetmtKRAS-Lo	EGFR	LIMA1	P00533	Q9UHB6	EGFR_LIMA1	4.09438	2.03365	0.00670743	0.00144749	Yes	No	No	Yes	No
EGFRNetmtKRAS-Lo	EGFR	DNAJC10	P00533	Q8IXB1	EGFR_DNAJC10	4.26861	2.09377	0.00491234	0.0010791	No	No	No	No	No
EGFRNetmtKRAS-Lo	EGFR	PFKFB3	P00533	Q16875	EGFR_PFKFB3	2.79444	1.48256	0.0208492	0.0152321	No	No	No	Yes	No
EGFRNetmtKRAS-Lo	EGFR	CDC37	P00533	Q16543	EGFR_CDC37	4.13939	2.04942	4.8959e-05	0.00134109	No	No	No	Yes	No
EGFRNetmtKRAS-Lo	EGFR	STK38	P00533	Q15208	EGFR_STK38	2.667	1.41522	0.0281533	0.0194875	Yes	No	No	No	No
EGFRNetmtKRAS-Lo	EGFR	ACTB	P00533	P60709	EGFR_ACTB	2.6847	1.42476	0.00240817	0.0188289	No	No	No	Yes	No
EGFRNetmtKRAS-Lo	EGFR	EGFR	P00533	P00533	EGFR_EGFR	19.4186	4.27937	0.0013004	1.50238e-10	No	No	No	Yes	No
EGFRNetmtKRAS-Lo	ELK1	CEPT1	P19419	Q9Y6K0	ELK1_CEPT1	2.91713	1.54455	0.00916642	0.0112178	No	No	No	No	No
EGFRNetmtKRAS-Lo	ELK1	TELO2	P19419	Q9Y4R8	ELK1_TELO2	2.24031	1.1637	0.00594847	0.0420862	No	No	No	No	No
EGFRNetmtKRAS-Lo	ELK1	SLC25A10	P19419	Q9UBX3	ELK1_SLC25A10	2.45161	1.29373	0.00636436	0.0276327	No	No	No	No	No
EGFRNetmtKRAS-Lo	ELK1	FANCD2	P19419	Q9BXW9	ELK1_FANCD2	3.24398	1.69777	0.000358841	0.00609558	No	No	No	No	No
EGFRNetmtKRAS-Lo	ELK1	TUBB6	P19419	Q9BUF5	ELK1_TUBB6	2.6901	1.42766	0.000308106	0.017331	No	No	No	No	No
EGFRNetmtKRAS-Lo	ELK1	CBWD2	P19419	Q8IUF1	ELK1_CBWD2	2.28852	1.19441	0.00666076	0.038213	No	No	No	No	No
EGFRNetmtKRAS-Lo	ELK1	CBWD5	P19419	Q5RIA9	ELK1_CBWD5	2.28852	1.19441	0.00666076	0.038213	No	No	No	No	No
EGFRNetmtKRAS-Lo	ELK1	CBWD3	P19419	Q5JTY5	ELK1_CBWD3	2.28852	1.19441	0.00666076	0.038213	No	No	No	No	No
EGFRNetmtKRAS-Lo	ELK1	CBWD6	P19419	Q4V339	ELK1_CBWD6	2.28852	1.19441	0.00666076	0.038213	No	No	No	No	No
EGFRNetmtKRAS-Lo	ELK1	CBWD1	P19419	Q9BRT8	ELK1_CBWD1	2.28852	1.19441	0.00666076	0.038213	Yes	No	No	No	No
EGFRNetmtKRAS-Lo	ELK1	TUBA1C	P19419	Q9BQE3	ELK1_TUBA1C	2.22501	1.15381	0.00207145	0.0433988	Yes	No	No	No	No
EGFRNetmtKRAS-Lo	ELK1	MMS19	P19419	Q96T76	ELK1_MMS19	3.15975	1.65981	0.0308468	0.00711989	No	No	No	No	No
EGFRNetmtKRAS-Lo	ELK1	NUP188	P19419	Q5SRE5	ELK1_NUP188	3.0944	1.62966	0.00271997	0.00803882	No	No	No	No	No
EGFRNetmtKRAS-Lo	ELK1	HSD17B12	P19419	Q53GQ0	ELK1_HSD17B12	2.24222	1.16493	0.000591224	0.0419256	No	No	No	No	No
EGFRNetmtKRAS-Lo	ELK1	PHLDA2	P19419	Q53GA4	ELK1_PHLDA2	4.83045	2.27216	0.0173188	0.000411387	No	No	No	No	No
EGFRNetmtKRAS-Lo	ELK1	TIMM50	P19419	Q3ZCQ8	ELK1_TIMM50	2.15602	1.10837	0.00493616	0.0498599	No	No	No	No	No
EGFRNetmtKRAS-Lo	ELK1	FAT1	P19419	Q14517	ELK1_FAT1	3.32578	1.73369	1.13978e-05	0.00524862	No	No	No	No	No
EGFRNetmtKRAS-Lo	ELK1	RCN2	P19419	Q14257	ELK1_RCN2	4.97278	2.31405	5.61969e-07	0.000329405	No	No	No	No	No
EGFRNetmtKRAS-Lo	ELK1	TUBB2A	P19419	Q13885	ELK1_TUBB2A	2.5793	1.36698	0.0296431	0.0215003	No	No	No	No	No
EGFRNetmtKRAS-Lo	ELK1	BDH1	P19419	Q02338	ELK1_BDH1	2.75422	1.46165	0.00496031	0.0153132	No	No	No	No	No
EGFRNetmtKRAS-Lo	ELK1	SLC7A5	P19419	Q01650	ELK1_SLC7A5	2.2587	1.17549	7.8588e-05	0.0405634	No	No	No	No	No
EGFRNetmtKRAS-Lo	ELK1	SLC25A3	P19419	Q00325	ELK1_SLC25A3	2.65352	1.40791	0.000362071	0.0186052	Yes	No	No	No	No
EGFRNetmtKRAS-Lo	ELK1	TFAM	P19419	Q00059	ELK1_TFAM	6.18833	2.62955	0.00569338	5.51567e-05	No	No	No	No	No
EGFRNetmtKRAS-Lo	ELK1	PRKDC	P19419	P78527	ELK1_PRKDC	2.17764	1.12277	6.29768e-05	0.0477347	No	No	No	No	No
EGFRNetmtKRAS-Lo	ELK1	TUBB4B	P19419	P68371	ELK1_TUBB4B	2.40294	1.2648	0.000192728	0.0304267	No	No	No	No	No
EGFRNetmtKRAS-Lo	ELK1	TUBA1B	P19419	P68363	ELK1_TUBA1B	3.32532	1.73349	2.00469e-05	0.00525298	No	No	No	No	No
EGFRNetmtKRAS-Lo	ELK1	SSR4	P19419	P51571	ELK1_SSR4	2.2501	1.16999	0.0239184	0.041268	No	No	No	No	No
EGFRNetmtKRAS-Lo	ELK1	EMD	P19419	P50402	ELK1_EMD	2.22028	1.15074	0.0324578	0.0438127	No	No	No	No	No
EGFRNetmtKRAS-Lo	ELK1	ARL1	P19419	P40616	ELK1_ARL1	2.95438	1.56286	0.000371722	0.0104542	No	No	No	No	No
EGFRNetmtKRAS-Lo	ELK1	HSPA9	P19419	P38646	ELK1_HSPA9	3.1328	1.64745	3.26829e-06	0.00748464	No	No	No	No	No
EGFRNetmtKRAS-Lo	ELK1	CTNNB1	P19419	P35222	ELK1_CTNNB1	2.21211	1.14542	0.000328337	0.0445377	No	No	No	Yes	No
EGFRNetmtKRAS-Lo	ELK1	DNAJA1	P19419	P31689	ELK1_DNAJA1	2.7925	1.48155	3.34492e-05	0.0142275	No	No	No	No	No
EGFRNetmtKRAS-Lo	ELK1	GRN	P19419	P28799	ELK1_GRN	3.3109	1.72722	6.99802e-05	0.00539294	No	No	No	No	No
EGFRNetmtKRAS-Lo	ELK1	CAD	P19419	P27708	ELK1_CAD	2.41678	1.27309	1.9155e-05	0.0296037	No	No	No	No	No
EGFRNetmtKRAS-Lo	ELK1	CDH3	P19419	P22223	ELK1_CDH3	3.69788	1.8867	0.00572073	0.00269834	No	No	No	No	No
EGFRNetmtKRAS-Lo	ELK1	ELK1	P19419	P19419	ELK1_ELK1	5.70741	2.51284	7.19922e-05	0.000109365	No	No	No	Yes	No
EGFRNetmtKRAS-Lo	ELK1	ERCC2	P19419	P18074	ELK1_ERCC2	2.31855	1.21322	0.0285193	0.0359882	No	No	No	No	No
EGFRNetmtKRAS-Lo	ELK1	HSPA7	P19419	P48741	ELK1_HSPA7	2.77882	1.47447	1.67217e-05	0.0146058	No	No	No	No	No
EGFRNetmtKRAS-Lo	ELK1	HSPA6	P19419	P17066	ELK1_HSPA6	2.77882	1.47447	1.67217e-05	0.0146058	No	No	No	No	No
EGFRNetmtKRAS-Lo	ELK1	HSPA8	P19419	P11142	ELK1_HSPA8	3.12907	1.64573	3.31122e-07	0.00753672	No	No	No	No	No
EGFRNetmtKRAS-Lo	ELK1	HSPA5	P19419	P11021	ELK1_HSPA5	2.45172	1.29379	9.18403e-07	0.027627	No	No	No	No	No
EGFRNetmtKRAS-Lo	ELK1	HSPA1A	P19419	P08107	ELK1_HSPA1A	2.21436	1.14689	1.82881e-05	0.0443368	No	No	No	No	No
EGFRNetmtKRAS-Lo	ELK1	TUBB	P19419	P07437	ELK1_TUBB	2.37938	1.25059	0.000195323	0.0318835	No	No	No	No	No
EGFRNetmtKRAS-Lo	ELK1	SLC25A5	P19419	P05141	ELK1_SLC25A5	2.31677	1.21212	0.0324753	0.0361162	No	No	No	No	No
EGFRNetmtKRAS-Lo	ELK1	HSPB1	P19419	P04792	ELK1_HSPB1	3.05709	1.61216	2.9908e-05	0.00861881	No	No	No	No	No
EGFRNetmtKRAS-Lo	ELK1	TUBB4A	P19419	P04350	ELK1_TUBB4A	3.12278	1.64283	8.10834e-05	0.00762531	No	No	No	No	No
EGFRNetmtKRAS-Lo	ELK1	DNAJA2	P19419	O60884	ELK1_DNAJA2	2.21857	1.14963	0.00283155	0.043963	No	No	No	No	No
EGFRNetmtKRAS-Lo	ELK1	ICMT	P19419	O60725	ELK1_ICMT	3.96885	1.98872	0.0113485	0.00168786	No	No	No	No	No
EGFRNetmtKRAS-Lo	ELK1	SPTLC1	P19419	O15269	ELK1_SPTLC1	2.2906	1.19572	0.0192105	0.0380546	No	No	No	No	No
EGFRNetmtKRAS-Lo	ELK1	TPP1	P19419	O14773	ELK1_TPP1	2.20844	1.14303	0.0179638	0.0448674	No	No	No	No	No
EGFRNetmtKRAS-Lo	ELK1	PPP6C	P19419	O00743	ELK1_PPP6C	2.18432	1.12719	0.0124828	0.047097	No	No	No	No	No
EGFRNetmtKRAS-Lo	ELK4	IVNS1ABP	P28324	Q9Y6Y0	ELK4_IVNS1ABP	1.40895	0.494618	0.00861143	0.00459136	Yes	No	No	No	No
EGFRNetmtKRAS-Lo	ELK4	THRAP3	P28324	Q9Y2W1	ELK4_THRAP3	1.54622	0.628747	0.0190743	0.000476722	No	No	No	No	No
EGFRNetmtKRAS-Lo	ELK4	LIMA1	P28324	Q9UHB6	ELK4_LIMA1	1.60989	0.686964	0.0263719	0.000154764	No	No	No	No	No
EGFRNetmtKRAS-Lo	ELK4	BCLAF1	P28324	Q9NYF8	ELK4_BCLAF1	1.80895	0.855149	0.0303904	3.67403e-06	No	No	No	No	No
EGFRNetmtKRAS-Lo	ELK4	MRPL16	P28324	Q9NX20	ELK4_MRPL16	1.32962	0.411015	0.0174828	0.0150169	No	No	No	No	No
EGFRNetmtKRAS-Lo	ELK4	MRPL4	P28324	Q9BYD3	ELK4_MRPL4	1.2404	0.310806	0.0421359	0.0497167	No	No	No	No	No
EGFRNetmtKRAS-Lo	ELK4	TCF25	P28324	Q9BQ70	ELK4_TCF25	1.24673	0.318146	0.0489718	0.0459128	No	No	No	No	No
EGFRNetmtKRAS-Lo	ELK4	MYCBP	P28324	Q99417	ELK4_MYCBP	1.33872	0.420858	0.0185261	0.013178	No	No	No	No	No
EGFRNetmtKRAS-Lo	ELK4	PRPF31	P28324	Q8WWY3	ELK4_PRPF31	1.36954	0.453691	0.0161509	0.00837927	No	No	No	No	No
EGFRNetmtKRAS-Lo	ELK4	SRSF7	P28324	Q16629	ELK4_SRSF7	1.2812	0.357496	0.0477796	0.0293229	No	No	No	No	No
EGFRNetmtKRAS-Lo	ELK4	PRPSAP1	P28324	Q14558	ELK4_PRPSAP1	1.76667	0.821031	0.00112884	8.32624e-06	No	No	No	No	No
EGFRNetmtKRAS-Lo	ELK4	OTUD4	P28324	Q01804	ELK4_OTUD4	1.38659	0.471544	0.0180285	0.0064781	No	No	No	No	No
EGFRNetmtKRAS-Lo	ELK4	ERH	P28324	P84090	ELK4_ERH	1.59557	0.674068	0.00871038	0.000200052	No	No	No	No	No
EGFRNetmtKRAS-Lo	ELK4	PRPS1	P28324	P60891	ELK4_PRPS1	1.71034	0.774284	0.000724018	2.43181e-05	No	No	No	No	No
EGFRNetmtKRAS-Lo	ELK4	SERPINH1	P28324	P50454	ELK4_SERPINH1	1.26484	0.338958	0.0321685	0.0363853	No	No	No	No	No
EGFRNetmtKRAS-Lo	ELK4	ACADVL	P28324	P49748	ELK4_ACADVL	1.33328	0.414985	0.0152147	0.0142504	No	No	No	No	No
EGFRNetmtKRAS-Lo	ELK4	ELK4	P28324	P28324	ELK4_ELK4	2.05105	1.03636	0.0170424	2.85926e-08	No	No	No	No	No
EGFRNetmtKRAS-Lo	ELK4	ITGA3	P28324	P26006	ELK4_ITGA3	1.42983	0.515841	0.0103453	0.00330647	Yes	No	No	No	No
EGFRNetmtKRAS-Lo	ELK4	PRPS2	P28324	P11908	ELK4_PRPS2	1.63318	0.707687	0.00180511	0.000101542	No	No	No	No	No
EGFRNetmtKRAS-Lo	ELK4	HSPB1	P28324	P04792	ELK4_HSPB1	1.5476	0.630029	0.0123485	0.000465492	Yes	No	No	No	No
EGFRNetmtKRAS-Lo	ELK4	PRPSAP2	P28324	O60256	ELK4_PRPSAP2	1.56698	0.64799	0.00196708	0.000331836	No	No	No	No	No
EGFRNetmtKRAS-Lo	FGFR1	MRPS2	P11362	Q9Y399	FGFR1_MRPS2	2.41497	1.27201	0.00814908	0.0317151	No	No	No	No	No
EGFRNetmtKRAS-Lo	FGFR1	MRPS7	P11362	Q9Y2R9	FGFR1_MRPS7	2.37671	1.24897	0.0158902	0.0342465	Yes	No	No	No	No
EGFRNetmtKRAS-Lo	FGFR1	MRPS33	P11362	Q9Y291	FGFR1_MRPS33	2.81455	1.4929	0.0195551	0.0144025	Yes	No	No	No	No
EGFRNetmtKRAS-Lo	FGFR1	CORO1C	P11362	Q9ULV4	FGFR1_CORO1C	3.59289	1.84515	0.000370376	0.00334059	Yes	No	No	No	No
EGFRNetmtKRAS-Lo	FGFR1	LIMA1	P11362	Q9UHB6	FGFR1_LIMA1	3.15342	1.65692	0.000678995	0.00752544	Yes	No	No	No	No
EGFRNetmtKRAS-Lo	FGFR1	TMOD3	P11362	Q9NYL9	FGFR1_TMOD3	3.17527	1.66688	0.00746328	0.00722188	Yes	No	No	No	No
EGFRNetmtKRAS-Lo	FGFR1	KCTD5	P11362	Q9NXV2	FGFR1_KCTD5	2.86792	1.52	0.00219435	0.0129861	Yes	No	No	No	No
EGFRNetmtKRAS-Lo	FGFR1	ARGLU1	P11362	Q9NWB6	FGFR1_ARGLU1	2.54945	1.35019	0.000185486	0.0242505	Yes	No	No	No	No
EGFRNetmtKRAS-Lo	FGFR1	BOLA2	P11362	Q9H3K6	FGFR1_BOLA2	2.52137	1.33421	0.000217238	0.0256427	No	No	No	No	No
EGFRNetmtKRAS-Lo	FGFR1	MRPS26	P11362	Q9BYN8	FGFR1_MRPS26	2.28148	1.18997	0.0394216	0.0414934	Yes	No	No	No	No
EGFRNetmtKRAS-Lo	FGFR1	CORO1B	P11362	Q9BR76	FGFR1_CORO1B	3.57257	1.83696	0.0151418	0.00346585	No	No	No	No	No
EGFRNetmtKRAS-Lo	FGFR1	MRPS31	P11362	Q92665	FGFR1_MRPS31	2.81788	1.49461	0.00741665	0.0143095	Yes	No	No	No	No
EGFRNetmtKRAS-Lo	FGFR1	PFKFB3	P11362	Q16875	FGFR1_PFKFB3	5.038	2.33285	0.000348521	0.000289916	Yes	No	No	No	No
EGFRNetmtKRAS-Lo	FGFR1	CDC37	P11362	Q16543	FGFR1_CDC37	3.00324	1.58652	0.0140499	0.0100095	No	No	No	No	No
EGFRNetmtKRAS-Lo	FGFR1	PLEC	P11362	Q15149	FGFR1_PLEC	2.92049	1.54621	0.0396345	0.0117325	No	No	No	No	No
EGFRNetmtKRAS-Lo	FGFR1	MRPS6	P11362	P82932	FGFR1_MRPS6	2.32857	1.21944	0.00210835	0.0377312	Yes	No	No	No	No
EGFRNetmtKRAS-Lo	FGFR1	ACTB	P11362	P60709	FGFR1_ACTB	2.5524	1.35186	0.00289815	0.0241089	Yes	No	No	No	No
EGFRNetmtKRAS-Lo	FGFR1	ATP5O	P11362	P48047	FGFR1_ATP5O	2.37278	1.24658	0.0234403	0.0345181	No	No	No	No	No
EGFRNetmtKRAS-Lo	FGFR1	RPL22	P11362	P35268	FGFR1_RPL22	2.83452	1.5031	0.0417502	0.0138545	No	No	No	No	No
EGFRNetmtKRAS-Lo	FGFR1	CFL1	P11362	P23528	FGFR1_CFL1	2.3182	1.21301	0.00011804	0.0385279	Yes	No	No	No	No
EGFRNetmtKRAS-Lo	FGFR1	FGFR1	P11362	P11362	FGFR1_FGFR1	6.12423	2.61453	0.000115458	5.63117e-05	Yes	No	No	Yes	Yes
EGFRNetmtKRAS-Lo	FGFR1	SRP19	P11362	P09132	FGFR1_SRP19	3.38044	1.75721	0.032198	0.00492614	No	No	No	No	No
EGFRNetmtKRAS-Lo	FGFR1	P4HB	P11362	P07237	FGFR1_P4HB	5.19494	2.37711	6.60428e-05	0.000226605	Yes	No	No	No	No
EGFRNetmtKRAS-Lo	FGFR1	CDK1	P11362	P06493	FGFR1_CDK1	3.48955	1.80304	0.000151973	0.00403133	Yes	No	No	No	No
EGFRNetmtKRAS-Lo	FGFR1	HPX	P11362	P02790	FGFR1_HPX	6.17271	2.6259	0.0318921	5.25201e-05	No	No	No	No	No
EGFRNetmtKRAS-Lo	FGFR1	PPM1B	P11362	O75688	FGFR1_PPM1B	3.6251	1.85802	0.000110955	0.00315173	Yes	No	No	No	No
EGFRNetmtKRAS-Lo	FGFR1	MRPS14	P11362	O60783	FGFR1_MRPS14	3.02462	1.59675	0.021945	0.00960898	Yes	No	No	No	No
EGFRNetmtKRAS-Lo	FGR	CORO1C	P09769	Q9ULV4	FGR_CORO1C	1.69503	0.761307	0.000201149	0.000458197	No	No	No	No	No
EGFRNetmtKRAS-Lo	FGR	ATAD3A	P09769	Q9NVI7	FGR_ATAD3A	1.50717	0.59184	1.16656e-05	0.00502322	No	No	No	No	No
EGFRNetmtKRAS-Lo	FGR	CCT7	P09769	Q99832	FGR_CCT7	1.75026	0.807569	2.00179e-05	0.000218031	No	No	No	No	No
EGFRNetmtKRAS-Lo	FGR	PGAM5	P09769	Q96HS1	FGR_PGAM5	1.35033	0.433308	0.00740234	0.0299699	No	No	No	No	No
EGFRNetmtKRAS-Lo	FGR	RANBP10	P09769	Q6VN20	FGR_RANBP10	1.81462	0.859665	0.0408655	9.02095e-05	No	No	No	No	No
EGFRNetmtKRAS-Lo	FGR	HSP90AB2P	P09769	Q58FF8	FGR_HSP90AB2P	1.97792	0.983981	0.000441595	8.99893e-06	No	No	No	No	No
EGFRNetmtKRAS-Lo	FGR	CDC37	P09769	Q16543	FGR_CDC37	7.14473	2.83688	7.78331e-06	1.51901e-35	No	No	No	No	No
EGFRNetmtKRAS-Lo	FGR	EFTUD2	P09769	Q15029	FGR_EFTUD2	1.31037	0.389971	0.0261544	0.0453421	No	No	No	No	No
EGFRNetmtKRAS-Lo	FGR	CCT2	P09769	P78371	FGR_CCT2	1.83744	0.877693	6.89488e-06	6.57132e-05	No	No	No	No	No
EGFRNetmtKRAS-Lo	FGR	ACTB	P09769	P60709	FGR_ACTB	1.35192	0.435011	1.11314e-05	0.0294673	No	No	No	No	No
EGFRNetmtKRAS-Lo	FGR	TPI1	P09769	P60174	FGR_TPI1	1.35653	0.439924	0.0114478	0.0280564	No	No	No	No	No
EGFRNetmtKRAS-Lo	FGR	COPA	P09769	P53621	FGR_COPA	1.32111	0.401755	0.0113756	0.0406397	No	No	No	No	No
EGFRNetmtKRAS-Lo	FGR	FXR1	P09769	P51114	FGR_FXR1	1.52119	0.605198	0.0491706	0.00423651	No	No	No	No	No
EGFRNetmtKRAS-Lo	FGR	CCT4	P09769	P50991	FGR_CCT4	1.80714	0.853707	1.82069e-05	0.000100039	No	No	No	No	No
EGFRNetmtKRAS-Lo	FGR	CCT8	P09769	P50990	FGR_CCT8	1.81067	0.856524	1.39024e-05	9.52732e-05	No	No	No	No	No
EGFRNetmtKRAS-Lo	FGR	CCT3	P09769	P49368	FGR_CCT3	1.82958	0.871515	1.22417e-05	7.32994e-05	No	No	No	No	No
EGFRNetmtKRAS-Lo	FGR	CCT5	P09769	P48643	FGR_CCT5	1.71393	0.777309	1.06046e-05	0.000355943	No	No	No	No	No
EGFRNetmtKRAS-Lo	FGR	CCT6A	P09769	P40227	FGR_CCT6A	1.81829	0.862586	1.30094e-05	8.57302e-05	No	No	No	No	No
EGFRNetmtKRAS-Lo	FGR	CAD	P09769	P27708	FGR_CAD	1.4448	0.530865	0.00850332	0.0105083	No	No	No	No	No
EGFRNetmtKRAS-Lo	FGR	HNRNPA2B1	P09769	P22626	FGR_HNRNPA2B1	1.32512	0.406121	0.000133751	0.0390014	No	No	No	No	No
EGFRNetmtKRAS-Lo	FGR	TCP1	P09769	P17987	FGR_TCP1	1.86059	0.89576	7.03932e-06	4.75538e-05	No	No	No	No	No
EGFRNetmtKRAS-Lo	FGR	FGR	P09769	P09769	FGR_FGR	13.8383	3.7906	2.34226e-06	7.13885e-62	No	No	No	Yes	No
EGFRNetmtKRAS-Lo	FGR	ANXA5	P09769	P08758	FGR_ANXA5	1.31644	0.396647	0.0145629	0.0426271	No	No	No	No	No
EGFRNetmtKRAS-Lo	FGR	HSP90AB3P	P09769	Q58FF7	FGR_HSP90AB3P	2.12774	1.08932	1.90246e-05	1.02282e-06	No	No	No	No	No
EGFRNetmtKRAS-Lo	FGR	HSP90AB1	P09769	P08238	FGR_HSP90AB1	2.12774	1.08932	1.90246e-05	1.02282e-06	No	No	No	Yes	No
EGFRNetmtKRAS-Lo	FGR	YES1	P09769	P07947	FGR_YES1	26.7149	4.73957	1.67249e-06	1.55729e-95	No	Yes	No	No	No
EGFRNetmtKRAS-Lo	FGR	HNRNPCL1	P09769	O60812	FGR_HNRNPCL1	1.30745	0.386759	0.00862086	0.0466972	No	No	No	No	No
EGFRNetmtKRAS-Lo	FGR	HNRNPC	P09769	P07910	FGR_HNRNPC	1.30745	0.386759	0.00862086	0.0466972	No	No	No	No	No
EGFRNetmtKRAS-Lo	FGR	HSP90AA1	P09769	P07900	FGR_HSP90AA1	2.36828	1.24384	1.81265e-05	2.9092e-08	No	No	No	Yes	No
EGFRNetmtKRAS-Lo	FGR	CDK1	P09769	P06493	FGR_CDK1	90.6981	6.503	2.54728e-06	6.87372e-178	No	No	No	No	No
EGFRNetmtKRAS-Lo	FGR	HSPB1	P09769	P04792	FGR_HSPB1	1.41469	0.500485	0.00520378	0.0148194	No	No	No	No	No
EGFRNetmtKRAS-Lo	FYN	CCDC72	P06241	Q9Y2S6	FYN_CCDC72	1.43632	0.522381	0.0449897	0.0112582	No	No	No	No	No
EGFRNetmtKRAS-Lo	FYN	TECR	P06241	Q9NZ01	FYN_TECR	1.3344	0.416196	0.0261468	0.0342065	Yes	No	No	No	No
EGFRNetmtKRAS-Lo	FYN	DDX23	P06241	Q9BUQ8	FYN_DDX23	1.90686	0.931197	0.0171789	2.56369e-05	Yes	No	No	No	No
EGFRNetmtKRAS-Lo	FYN	SNRNP40	P06241	Q96DI7	FYN_SNRNP40	1.9931	0.995016	0.0070293	7.59989e-06	No	No	No	No	No
EGFRNetmtKRAS-Lo	FYN	USP7	P06241	Q93009	FYN_USP7	1.40681	0.492428	2.67257e-05	0.015699	No	No	No	No	No
EGFRNetmtKRAS-Lo	FYN	HSPH1	P06241	Q92598	FYN_HSPH1	1.53742	0.620509	0.0248945	0.0034053	No	No	No	No	No
EGFRNetmtKRAS-Lo	FYN	RP9	P06241	Q8TA86	FYN_RP9	1.3365	0.418455	0.00294745	0.0334723	Yes	No	No	No	No
EGFRNetmtKRAS-Lo	FYN	KIAA1967	P06241	Q8N163	FYN_KIAA1967	1.33561	0.417496	0.00725831	0.0337825	No	No	No	No	No
EGFRNetmtKRAS-Lo	FYN	PRPF8	P06241	Q6P2Q9	FYN_PRPF8	1.58671	0.666041	0.0181887	0.00184864	Yes	No	No	Yes	No
EGFRNetmtKRAS-Lo	FYN	CDC37	P06241	Q16543	FYN_CDC37	3.15502	1.65765	3.32842e-07	3.19769e-13	No	Yes	No	Yes	No
EGFRNetmtKRAS-Lo	FYN	EFTUD2	P06241	Q15029	FYN_EFTUD2	1.53579	0.618985	0.0146086	0.00347352	Yes	No	No	No	No
EGFRNetmtKRAS-Lo	FYN	DDX39B	P06241	Q13838	FYN_DDX39B	1.32481	0.405787	2.75327e-05	0.0377633	No	No	No	No	No
EGFRNetmtKRAS-Lo	FYN	HNRNPA0	P06241	Q13151	FYN_HNRNPA0	1.37268	0.456994	0.00759057	0.0228187	No	No	No	No	No
EGFRNetmtKRAS-Lo	FYN	ILF3	P06241	Q12906	FYN_ILF3	1.34334	0.425821	6.41052e-05	0.0311674	No	No	No	No	No
EGFRNetmtKRAS-Lo	FYN	KHDRBS1	P06241	Q07666	FYN_KHDRBS1	1.55925	0.640852	0.0040413	0.00260342	No	No	No	Yes	No
EGFRNetmtKRAS-Lo	FYN	HSPA4	P06241	P34932	FYN_HSPA4	1.5398	0.622743	0.0145468	0.00330751	No	No	No	No	No
EGFRNetmtKRAS-Lo	FYN	PRDX2	P06241	P32119	FYN_PRDX2	2.39738	1.26146	0.0311411	2.14856e-08	Yes	No	No	No	No
EGFRNetmtKRAS-Lo	FYN	CAD	P06241	P27708	FYN_CAD	1.46071	0.546668	0.0113515	0.00850271	No	No	No	No	No
EGFRNetmtKRAS-Lo	FYN	PTBP1	P06241	P26599	FYN_PTBP1	1.39941	0.484822	0.00711206	0.0170412	No	No	No	No	No
EGFRNetmtKRAS-Lo	FYN	ITGA3	P06241	P26006	FYN_ITGA3	2.50733	1.32615	0.00410653	4.25634e-09	Yes	No	No	No	No
EGFRNetmtKRAS-Lo	FYN	HSP90B1	P06241	P14625	FYN_HSP90B1	1.55343	0.63546	0.0434908	0.00279738	Yes	No	No	No	No
EGFRNetmtKRAS-Lo	FYN	TRIM27	P06241	P14373	FYN_TRIM27	1.2975	0.375737	0.0179511	0.0497498	No	No	No	No	No
EGFRNetmtKRAS-Lo	FYN	SRC	P06241	P12931	FYN_SRC	10.1681	3.34598	0.000482351	6.60008e-48	No	Yes	No	Yes	No
EGFRNetmtKRAS-Lo	FYN	HSPA8	P06241	P11142	FYN_HSPA8	2.07495	1.05308	1.16143e-05	2.35952e-06	No	No	No	No	No
EGFRNetmtKRAS-Lo	FYN	HSPA5	P06241	P11021	FYN_HSPA5	2.39742	1.26148	1.68205e-05	2.14728e-08	Yes	No	No	No	No
EGFRNetmtKRAS-Lo	FYN	HSP90AB1	P06241	P08238	FYN_HSP90AB1	1.46519	0.551084	2.49411e-05	0.00807099	No	Yes	No	Yes	No
EGFRNetmtKRAS-Lo	FYN	HSPA1A	P06241	P08107	FYN_HSPA1A	1.69201	0.758737	1.77926e-05	0.000476876	No	No	No	No	No
EGFRNetmtKRAS-Lo	FYN	HSP90AA1	P06241	P07900	FYN_HSP90AA1	1.61263	0.689418	2.75161e-05	0.00133225	No	Yes	No	Yes	No
EGFRNetmtKRAS-Lo	FYN	FYN	P06241	P06241	FYN_FYN	3.38897	1.76085	1.9474e-05	1.1021e-14	No	No	No	Yes	No
EGFRNetmtKRAS-Lo	FYN	CD2BP2	P06241	O95400	FYN_CD2BP2	1.89134	0.919408	0.0160804	3.18382e-05	Yes	No	No	No	No
EGFRNetmtKRAS-Lo	FYN	PRPF6	P06241	O94906	FYN_PRPF6	1.75437	0.810955	0.0139999	0.000208034	Yes	No	No	No	No
EGFRNetmtKRAS-Lo	FYN	SNRNP200	P06241	O75643	FYN_SNRNP200	1.70143	0.766745	0.0126743	0.000421222	Yes	No	No	No	No
EGFRNetmtKRAS-Lo	FYN	SART1	P06241	O43290	FYN_SART1	1.96512	0.97462	0.00671004	1.12983e-05	No	No	No	No	No
EGFRNetmtKRAS-Lo	FYN	MRPS12	P06241	O15235	FYN_MRPS12	1.29895	0.377349	0.00178351	0.0490379	Yes	No	No	No	No
EGFRNetmtKRAS-Lo	GAB1	SLIRP	Q13480	Q9GZT3	GAB1_SLIRP	2.80799	1.48954	0.0032175	1.26958e-07	No	No	No	No	No
EGFRNetmtKRAS-Lo	GAB1	GAB1	Q13480	Q13480	GAB1_GAB1	25.6947	4.6834	2.45581e-13	6.26893e-60	Yes	No	No	No	No
EGFRNetmtKRAS-Lo	GAB1	DSG1	Q13480	Q02413	GAB1_DSG1	4.54928	2.18564	0.010501	1.71857e-14	No	No	No	No	No
EGFRNetmtKRAS-Lo	GAB1	GRB2	Q13480	P62993	GAB1_GRB2	10.1206	3.33923	3.44786e-09	2.03792e-31	Yes	Yes	No	Yes	No
EGFRNetmtKRAS-Lo	GAB1	RPS27A	Q13480	P62979	GAB1_RPS27A	1.81378	0.859002	0.00123726	0.00155136	No	No	No	No	No
EGFRNetmtKRAS-Lo	GAB1	LRPPRC	Q13480	P42704	GAB1_LRPPRC	3.02918	1.59893	0.00179477	1.54716e-08	No	No	No	No	No
EGFRNetmtKRAS-Lo	GAB1	DSP	Q13480	P15924	GAB1_DSP	3.4948	1.80521	0.00159292	1.9889e-10	No	No	No	No	No
EGFRNetmtKRAS-Lo	GAB1	JUP	Q13480	P14923	GAB1_JUP	3.62459	1.85782	0.0205851	6.04352e-11	No	No	No	No	No
EGFRNetmtKRAS-Lo	GAB1	PABPC3	Q13480	Q9H361	GAB1_PABPC3	1.45131	0.537352	0.0020684	0.0331473	No	No	No	No	No
EGFRNetmtKRAS-Lo	GAB1	PABPC1	Q13480	P11940	GAB1_PABPC1	1.45131	0.537352	0.0020684	0.0331473	No	No	No	No	No
EGFRNetmtKRAS-Lo	GAB1	HSPA1A	Q13480	P08107	GAB1_HSPA1A	2.00958	1.0069	0.00015855	0.00025754	No	No	No	No	No
EGFRNetmtKRAS-Lo	GAB2	RPL7A	Q9UQC2	P62424	GAB2_RPL7A	1.36671	0.450703	0.00442278	0.0421391	No	No	No	No	No
EGFRNetmtKRAS-Lo	GAB2	GSN	Q9UQC2	P06396	GAB2_GSN	2.00528	1.0038	0.0493769	3.70353e-05	No	No	No	No	No
EGFRNetmtKRAS-Lo	GAB2	GAB2	Q9UQC2	Q9UQC2	GAB2_GAB2	7.8504	2.97277	4.3727e-09	7.90322e-10	Yes	No	No	Yes	No
EGFRNetmtKRAS-Lo	GAB2	STK38	Q9UQC2	Q15208	GAB2_STK38	1.85693	0.892921	0.00952526	0.0313874	Yes	No	No	No	No
EGFRNetmtKRAS-Lo	GAB2	DSG1	Q9UQC2	Q02413	GAB2_DSG1	2.22481	1.15368	0.00842056	0.00855727	No	No	No	No	No
EGFRNetmtKRAS-Lo	GAB2	YWHAZ	Q9UQC2	P63104	GAB2_YWHAZ	2.6441	1.40278	8.70033e-09	0.00196153	No	No	No	Yes	No
EGFRNetmtKRAS-Lo	GAB2	GRB2	Q9UQC2	P62993	GAB2_GRB2	4.87384	2.28506	4.16785e-06	1.61678e-06	No	Yes	Yes	Yes	No
EGFRNetmtKRAS-Lo	GAB2	SFN	Q9UQC2	P31947	GAB2_SFN	2.84985	1.51089	5.10029e-05	0.000963348	No	No	No	Yes	No
EGFRNetmtKRAS-Lo	GAB2	YWHAQ	Q9UQC2	P27348	GAB2_YWHAQ	2.84947	1.51069	3.93445e-08	0.000964634	No	No	No	Yes	No
EGFRNetmtKRAS-Lo	GAB2	JUP	Q9UQC2	P14923	GAB2_JUP	2.43494	1.28389	0.00412592	0.00407706	No	No	No	No	No
EGFRNetmtKRAS-Lo	GAB2	HSPA5	Q9UQC2	P11021	GAB2_HSPA5	1.89058	0.918825	5.20215e-07	0.0278879	No	No	No	No	No
EGFRNetmtKRAS-Lo	GAB2	HSPB1	Q9UQC2	P04792	GAB2_HSPB1	2.06676	1.04737	0.000113057	0.0149721	No	No	No	No	No
EGFRNetmtKRAS-Lo	GRB10	EXOSC1	Q13322	Q9Y3B2	GRB10_EXOSC1	1.85883	0.894394	0.0384137	0.0127134	No	No	No	No	No
EGFRNetmtKRAS-Lo	GRB10	C19ORF53	Q13322	Q9UNZ5	GRB10_C19ORF53	2.31716	1.21236	0.0278914	0.00118115	No	No	No	No	No
EGFRNetmtKRAS-Lo	GRB10	AKAP8L	Q13322	Q9ULX6	GRB10_AKAP8L	1.89818	0.924614	0.00032499	0.0104048	No	No	No	No	No
EGFRNetmtKRAS-Lo	GRB10	RBM28	Q13322	Q9NW13	GRB10_RBM28	3.22038	1.68723	0.00480467	1.09992e-05	No	No	No	No	No
EGFRNetmtKRAS-Lo	GRB10	EXOSC3	Q13322	Q9NQT5	GRB10_EXOSC3	2.11115	1.07803	0.025574	0.00346578	No	No	No	No	No
EGFRNetmtKRAS-Lo	GRB10	WDR6	Q13322	Q9NNW5	GRB10_WDR6	3.65333	1.86921	0.0483655	1.27154e-06	No	No	No	No	No
EGFRNetmtKRAS-Lo	GRB10	WDR61	Q13322	Q9GZS3	GRB10_WDR61	2.11945	1.08369	0.00161553	0.00331928	No	No	No	No	No
EGFRNetmtKRAS-Lo	GRB10	DDX24	Q13322	Q9GZR7	GRB10_DDX24	2.11111	1.078	0.0043858	0.00346659	No	No	No	No	No
EGFRNetmtKRAS-Lo	GRB10	EBNA1BP2	Q13322	Q99848	GRB10_EBNA1BP2	2.95804	1.56464	0.0164524	4.19483e-05	No	No	No	No	No
EGFRNetmtKRAS-Lo	GRB10	USP9X	Q13322	Q93008	GRB10_USP9X	3.77919	1.91808	0.0046955	6.87986e-07	No	No	No	No	No
EGFRNetmtKRAS-Lo	GRB10	HSPH1	Q13322	Q92598	GRB10_HSPH1	1.81125	0.856988	0.000327346	0.016174	No	No	No	No	No
EGFRNetmtKRAS-Lo	GRB10	H1FX	Q13322	Q92522	GRB10_H1FX	3.07681	1.62144	0.0189153	2.28217e-05	No	No	No	No	No
EGFRNetmtKRAS-Lo	GRB10	TFB1M	Q13322	Q8WVM0	GRB10_TFB1M	2.70354	1.43485	0.0279135	0.000156585	No	No	No	No	No
EGFRNetmtKRAS-Lo	GRB10	PAF1	Q13322	Q8N7H5	GRB10_PAF1	2.19744	1.13582	0.0190914	0.00220985	No	No	No	No	No
EGFRNetmtKRAS-Lo	GRB10	CHCHD4	Q13322	Q8N4Q1	GRB10_CHCHD4	6.79491	2.76445	6.30892e-05	1.55318e-12	Yes	No	No	No	No
EGFRNetmtKRAS-Lo	GRB10	FTSJ3	Q13322	Q8IY81	GRB10_FTSJ3	1.99605	0.997149	0.0379556	0.00629437	No	No	No	Yes	No
EGFRNetmtKRAS-Lo	GRB10	DHX30	Q13322	Q7L2E3	GRB10_DHX30	1.61327	0.689984	0.00428148	0.0429929	No	No	No	No	No
EGFRNetmtKRAS-Lo	GRB10	CDC73	Q13322	Q6P1J9	GRB10_CDC73	2.11108	1.07798	0.0379959	0.00346714	No	No	No	No	No
EGFRNetmtKRAS-Lo	GRB10	PPP2R2D	Q13322	Q66LE6	GRB10_PPP2R2D	6.93938	2.79481	0.000142343	8.96348e-13	No	No	No	No	No
EGFRNetmtKRAS-Lo	GRB10	TRIP6	Q13322	Q15654	GRB10_TRIP6	2.72046	1.44385	0.0464203	0.000143394	No	No	No	No	No
EGFRNetmtKRAS-Lo	GRB10	SEC23B	Q13322	Q15437	GRB10_SEC23B	2.15036	1.10458	0.00411206	0.00282549	No	No	No	No	No
EGFRNetmtKRAS-Lo	GRB10	SART3	Q13322	Q15020	GRB10_SART3	1.69347	0.759986	0.00204868	0.0290911	No	No	No	No	No
EGFRNetmtKRAS-Lo	GRB10	FAT1	Q13322	Q14517	GRB10_FAT1	1.93719	0.953968	6.57463e-05	0.00852119	Yes	No	No	No	No
EGFRNetmtKRAS-Lo	GRB10	GRB10	Q13322	Q13322	GRB10_GRB10	11.0082	3.46051	6.48286e-11	1.20391e-18	No	No	No	Yes	No
EGFRNetmtKRAS-Lo	GRB10	PPP2CA	Q13322	P67775	GRB10_PPP2CA	6.61287	2.72528	1.60709e-09	3.13079e-12	No	No	No	No	No
EGFRNetmtKRAS-Lo	GRB10	RPL38	Q13322	P63173	GRB10_RPL38	1.5826	0.662301	0.0102061	0.0497968	No	No	No	Yes	No
EGFRNetmtKRAS-Lo	GRB10	PPP2R2A	Q13322	P63151	GRB10_PPP2R2A	6.47775	2.69549	2.4336e-10	5.30016e-12	No	No	No	No	No
EGFRNetmtKRAS-Lo	GRB10	DCAF7	Q13322	P61962	GRB10_DCAF7	3.30002	1.72247	0.0285694	7.35886e-06	Yes	No	No	No	No
EGFRNetmtKRAS-Lo	GRB10	USP11	Q13322	P51784	GRB10_USP11	2.14598	1.10164	0.00929308	0.00289068	No	No	No	No	No
EGFRNetmtKRAS-Lo	GRB10	FXR1	Q13322	P51114	GRB10_FXR1	3.26552	1.70731	0.00707853	8.75601e-06	No	No	No	Yes	No
EGFRNetmtKRAS-Lo	GRB10	ALDH1A3	Q13322	P47895	GRB10_ALDH1A3	2.80598	1.48851	0.0167918	9.19753e-05	Yes	No	No	No	No
EGFRNetmtKRAS-Lo	GRB10	HSPA9	Q13322	P38646	GRB10_HSPA9	2.30473	1.2046	5.32289e-08	0.00126061	No	No	No	No	No
EGFRNetmtKRAS-Lo	GRB10	CTNNB1	Q13322	P35222	GRB10_CTNNB1	1.6724	0.741917	3.40392e-05	0.032262	No	No	No	No	No
EGFRNetmtKRAS-Lo	GRB10	CTNNA1	Q13322	P35221	GRB10_CTNNA1	1.59576	0.674245	0.000190339	0.0467626	No	No	No	No	No
EGFRNetmtKRAS-Lo	GRB10	PPP2R1A	Q13322	P30153	GRB10_PPP2R1A	6.74347	2.75349	2.73837e-10	1.89158e-12	No	No	No	Yes	No
EGFRNetmtKRAS-Lo	GRB10	CAD	Q13322	P27708	GRB10_CAD	1.83613	0.876672	5.77915e-06	0.0142637	No	No	No	Yes	No
EGFRNetmtKRAS-Lo	GRB10	CDH3	Q13322	P22223	GRB10_CDH3	1.87389	0.906037	0.00157946	0.0117762	No	No	No	No	No
EGFRNetmtKRAS-Lo	GRB10	HSPA7	Q13322	P48741	GRB10_HSPA7	3.05923	1.61317	0.000173782	2.49665e-05	No	No	No	No	No
EGFRNetmtKRAS-Lo	GRB10	HSPA6	Q13322	P17066	GRB10_HSPA6	3.05923	1.61317	0.000173782	2.49665e-05	No	No	No	No	No
EGFRNetmtKRAS-Lo	GRB10	JUP	Q13322	P14923	GRB10_JUP	1.60029	0.678337	6.1311e-08	0.0457579	No	No	No	No	No
EGFRNetmtKRAS-Lo	GRB10	TOP1	Q13322	P11387	GRB10_TOP1	1.62262	0.698326	0.00409158	0.0410965	No	No	No	No	No
EGFRNetmtKRAS-Lo	GRB10	HSPA8	Q13322	P11142	GRB10_HSPA8	1.91092	0.934269	5.20442e-05	0.00974869	No	No	No	No	No
EGFRNetmtKRAS-Lo	GRB10	HSPA5	Q13322	P11021	GRB10_HSPA5	2.85278	1.51237	1.19835e-07	7.21886e-05	No	No	No	No	No
EGFRNetmtKRAS-Lo	GRB10	HSPA1A	Q13322	P08107	GRB10_HSPA1A	2.0396	1.02828	1.80439e-05	0.00502534	No	No	No	No	No
EGFRNetmtKRAS-Lo	GRB10	P4HB	Q13322	P07237	GRB10_P4HB	2.78227	1.47626	4.20861e-06	0.000104007	No	No	No	No	No
EGFRNetmtKRAS-Lo	GRB10	RPLP1	Q13322	P05386	GRB10_RPLP1	2.66292	1.41301	0.00923051	0.000193481	No	No	No	Yes	No
EGFRNetmtKRAS-Lo	GRB10	HSPB1	Q13322	P04792	GRB10_HSPB1	1.93583	0.952956	0.00172252	0.00858079	Yes	No	No	No	No
EGFRNetmtKRAS-Lo	GRB10	AIFM1	Q13322	O95831	GRB10_AIFM1	4.3226	2.1119	8.61319e-07	5.20197e-08	No	No	No	Yes	No
EGFRNetmtKRAS-Lo	GRB10	BAG2	Q13322	O95816	GRB10_BAG2	1.61099	0.687951	0.0200691	0.0434656	No	No	No	No	No
EGFRNetmtKRAS-Lo	GRB10	HSPA4L	Q13322	O95757	GRB10_HSPA4L	1.63443	0.708785	0.00164692	0.0388156	No	No	No	No	No
EGFRNetmtKRAS-Lo	GRB10	ANKRD28	Q13322	O15084	GRB10_ANKRD28	2.10881	1.07643	0.0223256	0.00350831	No	No	No	No	No
EGFRNetmtKRAS-Lo	GRB10	POLRMT	Q13322	O00411	GRB10_POLRMT	2.36567	1.24225	0.0458122	0.000916066	No	No	No	No	No
EGFRNetmtKRAS-Lo	GRB2	HYOU1	P62993	Q9Y4L1	GRB2_HYOU1	1.62907	0.704045	0.0183582	0.00408636	Yes	No	No	No	No
EGFRNetmtKRAS-Lo	GRB2	SEC23B	P62993	Q15437	GRB2_SEC23B	1.42501	0.510967	0.0149029	0.027167	No	No	No	No	No
EGFRNetmtKRAS-Lo	GRB2	YWHAB	P62993	P31946	GRB2_YWHAB	1.54413	0.626791	0.000661588	0.00922433	No	No	No	Yes	No
EGFRNetmtKRAS-Lo	GRB2	SHC1	P62993	P29353	GRB2_SHC1	11.2835	3.49615	0.015478	2.23607e-47	Yes	No	No	Yes	No
EGFRNetmtKRAS-Lo	GRB2	NQO1	P62993	P15559	GRB2_NQO1	1.64371	0.716956	2.11228e-05	0.00354016	Yes	No	No	No	No
EGFRNetmtKRAS-Lo	GRB2	FDPS	P62993	P14324	GRB2_FDPS	1.38312	0.467922	0.00409449	0.0389088	No	No	No	No	No
EGFRNetmtKRAS-Lo	GRB2	G6PD	P62993	P11413	GRB2_G6PD	1.39916	0.484559	0.019223	0.033956	Yes	No	No	No	No
EGFRNetmtKRAS-Lo	GRB2	SLC25A5	P62993	P05141	GRB2_SLC25A5	1.42564	0.511613	0.00423609	0.0270165	No	No	No	Yes	No
EGFRNetmtKRAS-Lo	GRB2	EGFR	P62993	P00533	GRB2_EGFR	2.59497	1.37572	0.00114742	1.28899e-07	No	No	No	Yes	No
EGFRNetmtKRAS-Lo	GRB2	ARHGEF35	P62993	A5YM69	GRB2_ARHGEF35	13.4219	3.74652	0.00755926	7.65743e-45	Yes	No	No	No	No
EGFRNetmtKRAS-Lo	GRB2	GIT1	P62993	Q9Y2X7	GRB2_GIT1	6.89371	2.78528	0.000583	2.49005e-13	No	No	No	Yes	No
EGFRNetmtKRAS-Lo	GRB2	DNM3	P62993	Q9UQ16	GRB2_DNM3	11.4679	3.51953	1.33e-07	3.54704e-20	No	Yes	No	Yes	No
EGFRNetmtKRAS-Lo	GRB2	ASAP1	P62993	Q9ULH1	GRB2_ASAP1	9.37557	3.22891	3.74e-05	2.7843e-17	No	Yes	No	Yes	No
EGFRNetmtKRAS-Lo	GRB2	ERRFI1	P62993	Q9UJM3	GRB2_ERRFI1	16.6879	4.06073	0.000203	3.24634e-26	Yes	Yes	No	Yes	No
EGFRNetmtKRAS-Lo	GRB2	VPS37B	P62993	Q9H9H4	GRB2_VPS37B	5.63837	2.49528	0.000995	4.73246e-11	No	Yes	No	No	No
EGFRNetmtKRAS-Lo	GRB2	DOCK5	P62993	Q9H7D0	GRB2_DOCK5	6.75533	2.75603	4.81e-06	4.33505e-13	No	Yes	No	Yes	No
EGFRNetmtKRAS-Lo	GRB2	FAM59A	P62993	Q9H706	GRB2_FAM59A	7.98871	2.99796	0.000214	3.73396e-15	No	Yes	No	Yes	No
EGFRNetmtKRAS-Lo	GRB2	TSG101	P62993	Q99816	GRB2_TSG101	7.18939	2.84587	0.000132	7.75832e-14	No	No	No	Yes	No
EGFRNetmtKRAS-Lo	GRB2	ARAP1	P62993	Q96P48	GRB2_ARAP1	16.9251	4.08109	0.000358	1.85223e-26	No	Yes	No	Yes	No
EGFRNetmtKRAS-Lo	GRB2	ELMO2	P62993	Q96JJ3	GRB2_ELMO2	4.10943	2.03894	0.0033587	5.97766e-08	No	Yes	No	Yes	No
EGFRNetmtKRAS-Lo	GRB2	ELMO3	P62993	Q96BJ8	GRB2_ELMO3	11.3637	3.50636	4.39e-06	4.85588e-20	No	No	No	No	No
EGFRNetmtKRAS-Lo	GRB2	WIPF2	P62993	Q8TF74	GRB2_WIPF2	40.6908	5.34663	0.000125	5.92825e-44	No	Yes	No	Yes	No
EGFRNetmtKRAS-Lo	GRB2	DOCK4	P62993	Q8N1I0	GRB2_DOCK4	5.55461	2.47368	0.00475166	6.84175e-11	No	Yes	No	Yes	No
EGFRNetmtKRAS-Lo	GRB2	SGK223	P62993	Q86YV5	GRB2_SGK223	3.84302	1.94224	0.000836	2.28061e-07	Yes	No	No	No	No
EGFRNetmtKRAS-Lo	GRB2	PIK3AP1	P62993	Q6ZUJ8	GRB2_PIK3AP1	10.2964	3.36406	7.76e-05	1.34472e-18	No	Yes	No	Yes	No
EGFRNetmtKRAS-Lo	GRB2	DOCK1	P62993	Q14185	GRB2_DOCK1	8.55397	3.09659	1.09e-07	4.81151e-16	No	Yes	No	Yes	No
EGFRNetmtKRAS-Lo	GRB2	CBLB	P62993	Q13191	GRB2_CBLB	10.881	3.44374	1.81e-06	2.12902e-19	No	Yes	Yes	Yes	No
EGFRNetmtKRAS-Lo	GRB2	ARHGEF5	P62993	Q12774	GRB2_ARHGEF5	9.16131	3.19555	0.00344556	3.45978e-33	Yes	No	No	Yes	No
EGFRNetmtKRAS-Lo	GRB2	SOS2	P62993	Q07890	GRB2_SOS2	8.62895	3.10918	2.4e-07	1.58695e-31	No	Yes	No	Yes	No
EGFRNetmtKRAS-Lo	GRB2	SOS1	P62993	Q07889	GRB2_SOS1	16.6619	4.05848	0.00021	3.4531e-26	No	Yes	No	Yes	No
EGFRNetmtKRAS-Lo	GRB2	DNM1	P62993	Q05193	GRB2_DNM1	23.9449	4.58165	0.0070477	7.96818e-33	No	Yes	No	Yes	No
EGFRNetmtKRAS-Lo	GRB2	PLOD1	P62993	Q02809	GRB2_PLOD1	6.26906	2.64825	0.000153	3.18369e-12	No	No	No	No	No
EGFRNetmtKRAS-Lo	GRB2	CLTC	P62993	Q00610	GRB2_CLTC	1.80464	0.85171	0.0102517	0.0131612	No	No	No	Yes	No
EGFRNetmtKRAS-Lo	GRB2	YWHAZ	P62993	P63104	GRB2_YWHAZ	3.56938	1.83567	1.42e-06	9.29894e-07	Yes	No	No	Yes	No
EGFRNetmtKRAS-Lo	GRB2	GRB2	P62993	P62993	GRB2_GRB2	35.9626	5.16842	3.88e-07	3.28537e-41	No	No	No	Yes	No
EGFRNetmtKRAS-Lo	GRB2	YWHAE	P62993	P62258	GRB2_YWHAE	2.20671	1.14189	0.00385955	0.00147707	No	No	No	Yes	No
EGFRNetmtKRAS-Lo	GRB2	YWHAG	P62993	P61981	GRB2_YWHAG	2.76203	1.46573	1.65e-06	6.93136e-05	Yes	No	No	Yes	No
EGFRNetmtKRAS-Lo	GRB2	CAPZA1	P62993	P52907	GRB2_CAPZA1	1.79656	0.845237	0.00570712	0.0137386	No	No	No	No	No
EGFRNetmtKRAS-Lo	GRB2	DNM2	P62993	P50570	GRB2_DNM2	20.1954	4.33596	7.78e-05	1.30788e-29	No	Yes	No	Yes	No
EGFRNetmtKRAS-Lo	GRB2	KRT2	P62993	P35908	GRB2_KRT2	6.02582	2.59116	0.0121659	8.87575e-12	No	No	No	Yes	No
EGFRNetmtKRAS-Lo	GRB2	CAD	P62993	P27708	GRB2_CAD	7.30012	2.86792	1.76e-05	5.04488e-14	Yes	No	No	Yes	No
EGFRNetmtKRAS-Lo	GRB2	CBL	P62993	P22681	GRB2_CBL	25.8168	4.69024	0.000126	2.65903e-34	No	Yes	No	Yes	No
EGFRNetmtKRAS-Lo	GRB2	PTPRA	P62993	P18433	GRB2_PTPRA	3.14105	1.65124	0.00250481	3.19724e-10	No	Yes	No	Yes	No
EGFRNetmtKRAS-Lo	GRB2	PTPN1	P62993	P18031	GRB2_PTPN1	11.3422	3.50363	0.00614845	5.18247e-20	Yes	No	No	Yes	No
EGFRNetmtKRAS-Lo	GRB2	PKM	P62993	P14618	GRB2_PKM	1.82909	0.871126	0.0167586	0.011553	No	No	No	Yes	No
EGFRNetmtKRAS-Lo	GRB2	HSPA8	P62993	P11142	GRB2_HSPA8	1.81325	0.858582	5.14e-05	0.0125712	No	No	No	Yes	No
EGFRNetmtKRAS-Lo	GRB2	HSPA5	P62993	P11021	GRB2_HSPA5	1.93849	0.954935	0.000101	0.0064126	No	No	No	Yes	No
EGFRNetmtKRAS-Lo	GRB2	ANXA2P2	P62993	A6NMY6	GRB2_ANXA2P2	1.57445	0.654845	0.00102783	0.0434572	No	No	No	No	No
EGFRNetmtKRAS-Lo	GRB2	ANXA2	P62993	P07355	GRB2_ANXA2	1.57445	0.654845	0.00102783	0.0434572	Yes	No	No	Yes	No
EGFRNetmtKRAS-Lo	GRB2	HSPB1	P62993	P04792	GRB2_HSPB1	2.13683	1.09548	7.63e-06	2.01364e-05	Yes	No	No	Yes	No
EGFRNetmtKRAS-Lo	GRB2	PIK3C2B	P62993	O00750	GRB2_PIK3C2B	7.09578	2.82696	0.000572	1.11929e-13	No	Yes	No	Yes	No
EGFRNetmtKRAS-Lo	GRB2	WASL	P62993	O00401	GRB2_WASL	11.6284	3.53958	0.000519	2.19372e-20	No	Yes	Yes	Yes	No
EGFRNetmtKRAS-Lo	GRB2	WIPF3	P62993	A6NGB9	GRB2_WIPF3	8.78175	3.13451	0.00022	2.15179e-16	No	Yes	No	Yes	No
EGFRNetmtKRAS-Lo	GRB7	NOC2L	Q14451	Q9Y3T9	GRB7_NOC2L	4.69488	2.23109	0.00079307	0.0454337	No	No	No	No	No
EGFRNetmtKRAS-Lo	GRB7	C19ORF53	Q14451	Q9UNZ5	GRB7_C19ORF53	5.199	2.37823	0.00548775	0.0363387	No	No	No	No	No
EGFRNetmtKRAS-Lo	GRB7	GRB7	Q14451	Q14451	GRB7_GRB7	9.22554	3.20563	1.53694e-06	0.00866324	No	No	No	Yes	No
EGFRNetmtKRAS-Lo	GRB7	RPL18	Q14451	Q07020	GRB7_RPL18	4.52483	2.17786	1.2493e-07	0.0491431	No	No	No	No	No
EGFRNetmtKRAS-Lo	GRB7	RPL6	Q14451	Q02878	GRB7_RPL6	4.70754	2.23497	1.58157e-08	0.045172	No	No	No	No	No
EGFRNetmtKRAS-Lo	GRB7	RPL19	Q14451	P84098	GRB7_RPL19	4.51033	2.17323	3.96838e-08	0.0494771	No	No	No	No	No
EGFRNetmtKRAS-Lo	GRB7	MRPS21	Q14451	P82921	GRB7_MRPS21	4.99393	2.32017	0.0181527	0.0397314	No	No	No	No	No
EGFRNetmtKRAS-Lo	GRB7	RPL32	Q14451	P62910	GRB7_RPL32	5.11133	2.3537	4.11722e-07	0.0377424	No	No	No	Yes	No
EGFRNetmtKRAS-Lo	GRB7	POLR2L	Q14451	P62875	GRB7_POLR2L	5.71414	2.51454	0.00344032	0.029299	No	No	No	No	No
EGFRNetmtKRAS-Lo	GRB7	RPL37A	Q14451	P61513	GRB7_RPL37A	4.89478	2.29124	3.29962e-09	0.0415156	No	No	No	No	No
EGFRNetmtKRAS-Lo	GRB7	RPL27	Q14451	P61353	GRB7_RPL27	4.68566	2.22825	2.84253e-08	0.0456254	No	No	No	No	No
EGFRNetmtKRAS-Lo	GRB7	RPL15	Q14451	P61313	GRB7_RPL15	4.62982	2.21096	1.07066e-08	0.0468094	No	No	No	No	No
EGFRNetmtKRAS-Lo	GRB7	RPL14	Q14451	P50914	GRB7_RPL14	4.60015	2.20168	4.00044e-07	0.0474543	No	No	No	No	No
EGFRNetmtKRAS-Lo	GRB7	RPL35	Q14451	P42766	GRB7_RPL35	5.24914	2.39208	2.03482e-08	0.0355656	No	No	No	Yes	No
EGFRNetmtKRAS-Lo	GRB7	RPL13A	Q14451	P40429	GRB7_RPL13A	4.99305	2.31992	3.11918e-09	0.0397467	No	No	No	No	No
EGFRNetmtKRAS-Lo	GRB7	RPL4	Q14451	P36578	GRB7_RPL4	4.49937	2.16972	4.43633e-09	0.0497313	No	No	No	No	No
EGFRNetmtKRAS-Lo	GRB7	RPL12	Q14451	P30050	GRB7_RPL12	4.74243	2.24563	9.88996e-09	0.0444604	No	No	No	No	No
EGFRNetmtKRAS-Lo	GRB7	RPL10L	Q14451	Q96L21	GRB7_RPL10L	4.71249	2.23649	1.98536e-08	0.0450702	No	No	No	No	No
EGFRNetmtKRAS-Lo	GRB7	RPL10	Q14451	P27635	GRB7_RPL10	4.71249	2.23649	1.98536e-08	0.0450702	No	No	No	No	No
EGFRNetmtKRAS-Lo	GRB7	RPL35A	Q14451	P18077	GRB7_RPL35A	4.74294	2.24578	5.0009e-07	0.0444502	No	No	No	Yes	No
EGFRNetmtKRAS-Lo	GRB7	NEMF	Q14451	O60524	GRB7_NEMF	5.57255	2.47834	0.000845697	0.031048	No	No	No	No	No
EGFRNetmtKRAS-Lo	GRB7	RIOK3	Q14451	O14730	GRB7_RIOK3	6.01681	2.589	0.0168764	0.0259578	No	No	No	No	No
EGFRNetmtKRAS-Lo	HCK	DPP7	P08631	Q9UHL4	HCK_DPP7	1.38262	0.467405	3.5619e-05	0.0489	No	No	No	No	No
EGFRNetmtKRAS-Lo	HCK	HSP90AB2P	P08631	Q58FF8	HCK_HSP90AB2P	4.78531	2.25861	1.24047e-06	5.96442e-15	No	No	No	No	No
EGFRNetmtKRAS-Lo	HCK	CDC37	P08631	Q16543	HCK_CDC37	11.5434	3.52899	7.3735e-08	1.47137e-33	No	No	No	Yes	No
EGFRNetmtKRAS-Lo	HCK	RPL37	P08631	P61927	HCK_RPL37	1.41705	0.502887	0.0454046	0.037893	No	No	No	No	No
EGFRNetmtKRAS-Lo	HCK	FXR1	P08631	P51114	HCK_FXR1	1.60186	0.679746	0.0191368	0.00879481	No	No	No	No	No
EGFRNetmtKRAS-Lo	HCK	CDK9	P08631	P50750	HCK_CDK9	3.50245	1.80836	0.0206103	2.94734e-10	No	No	No	No	No
EGFRNetmtKRAS-Lo	HCK	LRPPRC	P08631	P42704	HCK_LRPPRC	1.44575	0.531816	0.0144806	0.0304948	No	No	No	No	No
EGFRNetmtKRAS-Lo	HCK	HSPA9	P08631	P38646	HCK_HSPA9	1.68268	0.750761	2.23523e-06	0.00446859	No	No	No	No	No
EGFRNetmtKRAS-Lo	HCK	RPL22	P08631	P35268	HCK_RPL22	1.53336	0.616694	0.00100109	0.015356	No	No	No	No	No
EGFRNetmtKRAS-Lo	HCK	HSPA6	P08631	P17066	HCK_HSPA6	1.61866	0.694802	3.59392e-05	0.00765228	No	No	No	No	No
EGFRNetmtKRAS-Lo	HCK	HSPA8	P08631	P11142	HCK_HSPA8	1.62477	0.700237	4.07585e-05	0.00727313	No	No	No	No	No
EGFRNetmtKRAS-Lo	HCK	HSPA5	P08631	P11021	HCK_HSPA5	1.71658	0.779535	0.000201758	0.00334579	No	No	No	No	No
EGFRNetmtKRAS-Lo	HCK	HCK	P08631	P08631	HCK_HCK	10.4247	3.38193	8.48906e-07	5.35638e-31	No	No	No	Yes	No
EGFRNetmtKRAS-Lo	HCK	HSP90AB3P	P08631	Q58FF7	HCK_HSP90AB3P	5.70365	2.51188	1.43445e-06	5.00483e-18	No	No	No	No	No
EGFRNetmtKRAS-Lo	HCK	HSP90AB1	P08631	P08238	HCK_HSP90AB1	5.70365	2.51188	1.43445e-06	5.00483e-18	No	No	No	Yes	No
EGFRNetmtKRAS-Lo	HCK	HSPA1A	P08631	P08107	HCK_HSPA1A	1.52223	0.606184	4.06324e-06	0.0167841	No	No	No	No	No
EGFRNetmtKRAS-Lo	HCK	HNRNPCL1	P08631	O60812	HCK_HNRNPCL1	1.51098	0.595483	0.00129492	0.0183534	No	No	No	No	No
EGFRNetmtKRAS-Lo	HCK	HNRNPC	P08631	P07910	HCK_HNRNPC	1.51098	0.595483	0.00129492	0.0183534	No	No	No	No	No
EGFRNetmtKRAS-Lo	HCK	HSP90AA1	P08631	P07900	HCK_HSP90AA1	7.42951	2.89327	1.40046e-06	2.97009e-23	No	No	No	Yes	No
EGFRNetmtKRAS-Lo	HCK	HSPB1	P08631	P04792	HCK_HSPB1	3.61877	1.8555	1.37588e-05	1.05773e-10	Yes	No	No	No	No
EGFRNetmtKRAS-Lo	HCK	BAG2	P08631	O95816	HCK_BAG2	2.31535	1.21123	8.77585e-05	1.50569e-05	No	No	No	No	No
EGFRNetmtKRAS-Lo	HCK	MAGEB2	P08631	O15479	HCK_MAGEB2	1.5471	0.629565	0.00112389	0.0137502	No	No	No	No	No
EGFRNetmtKRAS-Lo	HDAC1	TLN1	Q13547	Q9Y490	HDAC1_TLN1	11.4093	3.51214	0.036895	5.64766e-05	No	No	No	No	No
EGFRNetmtKRAS-Lo	HDAC1	PRPF19	Q13547	Q9UMS4	HDAC1_PRPF19	45.5963	5.51085	0.00200092	7.32134e-10	No	No	No	No	No
EGFRNetmtKRAS-Lo	HDAC1	PFDN4	Q13547	Q9NQP4	HDAC1_PFDN4	6.16778	2.62475	0.0108729	0.00192738	No	No	No	No	No
EGFRNetmtKRAS-Lo	HDAC1	WDR26	Q13547	Q9H7D7	HDAC1_WDR26	27.0075	4.75529	0.0392838	8.87901e-08	No	No	No	No	No
EGFRNetmtKRAS-Lo	HDAC1	PDCL3	Q13547	Q9H2J4	HDAC1_PDCL3	9.71776	3.28062	0.000726097	0.000154537	No	No	No	No	No
EGFRNetmtKRAS-Lo	HDAC1	FANCD2	Q13547	Q9BXW9	HDAC1_FANCD2	3.17041	1.66467	0.0135395	0.0329481	No	No	No	No	No
EGFRNetmtKRAS-Lo	HDAC1	CCT7	Q13547	Q99832	HDAC1_CCT7	9.13595	3.19156	2.01833e-10	0.00022397	No	Yes	No	Yes	Yes
EGFRNetmtKRAS-Lo	HDAC1	PFDN5	Q13547	Q99471	HDAC1_PFDN5	2.86957	1.52084	0.0370654	0.0463113	No	No	No	Yes	No
EGFRNetmtKRAS-Lo	HDAC1	SLC39A7	Q13547	Q92504	HDAC1_SLC39A7	3.19194	1.67443	0.000220497	0.0321703	No	No	No	No	No
EGFRNetmtKRAS-Lo	HDAC1	RB1CC1	Q13547	Q8TDY2	HDAC1_RB1CC1	3.08646	1.62595	0.0172883	0.0361868	No	No	No	No	No
EGFRNetmtKRAS-Lo	HDAC1	RCN2	Q13547	Q14257	HDAC1_RCN2	2.88599	1.52907	0.000242753	0.0454443	No	No	No	No	No
EGFRNetmtKRAS-Lo	HDAC1	HDAC1	Q13547	Q13547	HDAC1_HDAC1	9.18061	3.19859	1.71464e-09	0.000217572	No	No	No	Yes	Yes
EGFRNetmtKRAS-Lo	HDAC1	TUBB3	Q13547	Q13509	HDAC1_TUBB3	2.85794	1.51497	0.00415964	0.0469371	No	No	No	No	No
EGFRNetmtKRAS-Lo	HDAC1	SLC25A3	Q13547	Q00325	HDAC1_SLC25A3	2.95622	1.56375	4.21063e-07	0.0419325	No	No	No	No	No
EGFRNetmtKRAS-Lo	HDAC1	CCT2	Q13547	P78371	HDAC1_CCT2	11.4373	3.51568	3.74571e-11	5.55879e-05	No	Yes	No	Yes	Yes
EGFRNetmtKRAS-Lo	HDAC1	RPS27A	Q13547	P62979	HDAC1_RPS27A	3.85697	1.94747	0.000201612	0.0158325	No	No	No	No	No
EGFRNetmtKRAS-Lo	HDAC1	VBP1	Q13547	P61758	HDAC1_VBP1	3.43035	1.77835	1.64667e-05	0.0247917	No	No	No	Yes	No
EGFRNetmtKRAS-Lo	HDAC1	TMEM33	Q13547	P57088	HDAC1_TMEM33	3.14337	1.65231	3.96304e-06	0.0339548	No	No	No	No	No
EGFRNetmtKRAS-Lo	HDAC1	HNRNPM	Q13547	P52272	HDAC1_HNRNPM	3.94899	1.98148	0.000465947	0.0144137	No	No	No	No	No
EGFRNetmtKRAS-Lo	HDAC1	CCT4	Q13547	P50991	HDAC1_CCT4	8.51973	3.09081	4.88751e-09	0.00033712	No	Yes	No	Yes	Yes
EGFRNetmtKRAS-Lo	HDAC1	CCT8	Q13547	P50990	HDAC1_CCT8	10.2627	3.35934	2.27634e-09	0.000110501	No	No	No	Yes	Yes
EGFRNetmtKRAS-Lo	HDAC1	CCT3	Q13547	P49368	HDAC1_CCT3	9.63834	3.26878	2.13387e-10	0.000162435	No	Yes	No	Yes	Yes
EGFRNetmtKRAS-Lo	HDAC1	CCT5	Q13547	P48643	HDAC1_CCT5	9.86581	3.30244	5.43374e-09	0.000140919	No	Yes	No	Yes	Yes
EGFRNetmtKRAS-Lo	HDAC1	IQGAP1	Q13547	P46940	HDAC1_IQGAP1	9.32772	3.22153	0.019246	0.000197878	No	No	No	No	No
EGFRNetmtKRAS-Lo	HDAC1	SSR1	Q13547	P43307	HDAC1_SSR1	3.17312	1.6659	0.0383084	0.0328492	No	No	No	No	No
EGFRNetmtKRAS-Lo	HDAC1	CCT6A	Q13547	P40227	HDAC1_CCT6A	6.64642	2.73258	2.3505e-10	0.00131569	No	No	No	Yes	Yes
EGFRNetmtKRAS-Lo	HDAC1	TCP1	Q13547	P17987	HDAC1_TCP1	7.53238	2.91311	4.26126e-10	0.000674434	No	Yes	No	Yes	Yes
EGFRNetmtKRAS-Lo	HDAC1	HSPA6	Q13547	P17066	HDAC1_HSPA6	6.63385	2.72985	0.000213319	0.00132869	No	No	No	No	No
EGFRNetmtKRAS-Lo	HDAC1	HSPA8	Q13547	P11142	HDAC1_HSPA8	5.07213	2.34259	2.36453e-05	0.0049254	No	No	No	No	No
EGFRNetmtKRAS-Lo	HDAC1	HSPA1A	Q13547	P08107	HDAC1_HSPA1A	3.57368	1.83741	0.000198897	0.0212715	No	No	No	No	No
EGFRNetmtKRAS-Lo	HDAC1	SLC25A5	Q13547	P05141	HDAC1_SLC25A5	3.09921	1.6319	4.83282e-09	0.0356731	No	No	No	No	No
EGFRNetmtKRAS-Lo	HDAC1	HSPB1	Q13547	P04792	HDAC1_HSPB1	7.20795	2.84959	4.4725e-07	0.000856743	Yes	No	No	No	No
EGFRNetmtKRAS-Lo	HDAC1	AIFM1	Q13547	O95831	HDAC1_AIFM1	5.01787	2.32707	0.0318663	0.00517306	No	No	No	No	No
EGFRNetmtKRAS-Lo	HDAC1	BAG2	Q13547	O95816	HDAC1_BAG2	3.80381	1.92744	8.00499e-05	0.0167225	No	No	No	No	No
EGFRNetmtKRAS-Lo	HDAC1	PFDN1	Q13547	O60925	HDAC1_PFDN1	3.31939	1.73092	0.0304556	0.027962	No	No	No	No	No
EGFRNetmtKRAS-Lo	HDAC1	DNAJA2	Q13547	O60884	HDAC1_DNAJA2	3.6379	1.86311	0.00525145	0.0198772	No	No	No	No	No
EGFRNetmtKRAS-Lo	KLF11	KLF11	O14901	O14901	KLF11_KLF11	15.5904	3.96259	0.000403759	4.71249e-17	No	No	No	No	No
EGFRNetmtKRAS-Lo	LCK	SLC25A18	P06239	Q9H1K4	LCK_SLC25A18	1.95091	0.964144	0.000508868	0.012977	No	No	No	No	No
EGFRNetmtKRAS-Lo	LCK	SLC25A22	P06239	Q9H936	LCK_SLC25A22	1.95091	0.964144	0.000508868	0.012977	No	No	No	No	No
EGFRNetmtKRAS-Lo	LCK	CDCP1	P06239	Q9H5V8	LCK_CDCP1	7.39636	2.88682	0.0420885	6.3093e-12	No	No	No	No	No
EGFRNetmtKRAS-Lo	LCK	HIST1H2BL	P06239	Q99880	LCK_HIST1H2BL	1.70682	0.771311	0.0456376	0.0382839	No	No	No	No	No
EGFRNetmtKRAS-Lo	LCK	HIST1H2BN	P06239	Q99877	LCK_HIST1H2BN	1.70682	0.771311	0.0456376	0.0382839	No	No	No	No	No
EGFRNetmtKRAS-Lo	LCK	HIST1H2BH	P06239	Q93079	LCK_HIST1H2BH	1.70682	0.771311	0.0456376	0.0382839	No	No	No	No	No
EGFRNetmtKRAS-Lo	LCK	HIST2H2BF	P06239	Q5QNW6	LCK_HIST2H2BF	1.70682	0.771311	0.0456376	0.0382839	No	No	No	No	No
EGFRNetmtKRAS-Lo	LCK	HIST1H2BC	P06239	P62807	LCK_HIST1H2BC	1.70682	0.771311	0.0456376	0.0382839	No	No	No	No	No
EGFRNetmtKRAS-Lo	LCK	HIST1H2BD	P06239	P58876	LCK_HIST1H2BD	1.70682	0.771311	0.0456376	0.0382839	No	No	No	No	No
EGFRNetmtKRAS-Lo	LCK	HIST1H2BM	P06239	Q99879	LCK_HIST1H2BM	1.70682	0.771311	0.0456376	0.0382839	No	No	No	No	No
EGFRNetmtKRAS-Lo	LCK	CCT7	P06239	Q99832	LCK_CCT7	7.87941	2.97809	6.11244e-11	1.38671e-12	Yes	No	No	No	No
EGFRNetmtKRAS-Lo	LCK	RP9	P06239	Q8TA86	LCK_RP9	1.86284	0.897501	0.00824271	0.0192577	No	No	No	No	No
EGFRNetmtKRAS-Lo	LCK	CDC37	P06239	Q16543	LCK_CDC37	24.3067	4.60328	1.04133e-09	1.22144e-27	Yes	No	No	Yes	No
EGFRNetmtKRAS-Lo	LCK	SAFB	P06239	Q15424	LCK_SAFB	4.18419	2.06495	0.00207713	6.83746e-07	Yes	No	No	No	No
EGFRNetmtKRAS-Lo	LCK	STK38	P06239	Q15208	LCK_STK38	2.19065	1.13136	0.00450833	0.0043673	Yes	No	No	No	No
EGFRNetmtKRAS-Lo	LCK	NOLC1	P06239	Q14978	LCK_NOLC1	4.9668	2.31232	0.0350896	3.07169e-08	Yes	No	No	No	No
EGFRNetmtKRAS-Lo	LCK	CCT2	P06239	P78371	LCK_CCT2	8.90914	3.15529	6.48311e-11	6.42408e-14	Yes	No	No	No	No
EGFRNetmtKRAS-Lo	LCK	TUBB4B	P06239	P68371	LCK_TUBB4B	1.74174	0.800531	4.46056e-08	0.0328807	No	No	No	No	No
EGFRNetmtKRAS-Lo	LCK	YWHAZ	P06239	P63104	LCK_YWHAZ	1.66639	0.736722	0.029897	0.0455932	No	No	No	No	No
EGFRNetmtKRAS-Lo	LCK	RAN	P06239	P62826	LCK_RAN	3.17303	1.66586	0.00275715	5.09406e-05	Yes	No	No	No	No
EGFRNetmtKRAS-Lo	LCK	BMX	P06239	P51813	LCK_BMX	11.0216	3.46226	3.82287e-05	2.08452e-16	No	No	No	No	No
EGFRNetmtKRAS-Lo	LCK	CCT4	P06239	P50991	LCK_CCT4	8.35889	3.06331	7.18376e-11	3.23344e-13	Yes	No	No	No	No
EGFRNetmtKRAS-Lo	LCK	CCT8	P06239	P50990	LCK_CCT8	8.18147	3.03236	6.01348e-11	5.51204e-13	Yes	No	No	No	No
EGFRNetmtKRAS-Lo	LCK	CCT3	P06239	P49368	LCK_CCT3	8.38507	3.06782	1.25406e-10	2.99024e-13	Yes	No	No	No	No
EGFRNetmtKRAS-Lo	LCK	CCT5	P06239	P48643	LCK_CCT5	6.62523	2.72797	5.93525e-11	7.90408e-11	Yes	No	No	No	No
EGFRNetmtKRAS-Lo	LCK	TMPO	P06239	P42166	LCK_TMPO	1.67155	0.741184	0.00547628	0.0445915	No	No	No	No	No
EGFRNetmtKRAS-Lo	LCK	CCT6A	P06239	P40227	LCK_CCT6A	8.72603	3.12533	6.55116e-11	1.09309e-13	Yes	No	No	No	No
EGFRNetmtKRAS-Lo	LCK	HSPA9	P06239	P38646	LCK_HSPA9	2.3346	1.22318	3.0629e-06	0.00226013	No	No	No	No	No
EGFRNetmtKRAS-Lo	LCK	RBMXL1	P06239	Q96E39	LCK_RBMXL1	1.88864	0.91735	0.0326103	0.0171614	No	No	No	No	No
EGFRNetmtKRAS-Lo	LCK	RBMX	P06239	P38159	LCK_RBMX	1.88864	0.91735	0.0326103	0.0171614	Yes	No	No	No	No
EGFRNetmtKRAS-Lo	LCK	DNAJA1	P06239	P31689	LCK_DNAJA1	1.82695	0.86944	1.48616e-06	0.0225898	No	No	No	No	No
EGFRNetmtKRAS-Lo	LCK	ATP5A1	P06239	P25705	LCK_ATP5A1	1.71071	0.774595	0.00131204	0.0376427	No	No	No	No	No
EGFRNetmtKRAS-Lo	LCK	TCP1	P06239	P17987	LCK_TCP1	7.59286	2.92464	5.32867e-11	3.38593e-12	Yes	No	No	No	No
EGFRNetmtKRAS-Lo	LCK	HSPA6	P06239	P17066	LCK_HSPA6	1.97674	0.983126	0.00010518	0.0115499	No	No	No	No	No
EGFRNetmtKRAS-Lo	LCK	DSP	P06239	P15924	LCK_DSP	3.16069	1.66024	0.00879623	5.38019e-05	No	No	No	No	No
EGFRNetmtKRAS-Lo	LCK	EEF2	P06239	P13639	LCK_EEF2	1.71699	0.779879	2.48458e-05	0.0366294	No	No	No	No	No
EGFRNetmtKRAS-Lo	LCK	XRCC5	P06239	P13010	LCK_XRCC5	1.78429	0.835351	0.00704621	0.0272792	No	No	No	No	No
EGFRNetmtKRAS-Lo	LCK	SLC25A6	P06239	P12236	LCK_SLC25A6	1.8819	0.912192	0.000313264	0.0176865	No	No	No	No	No
EGFRNetmtKRAS-Lo	LCK	HSPA8	P06239	P11142	LCK_HSPA8	2.82046	1.49593	6.6764e-10	0.000246732	Yes	No	No	No	No
EGFRNetmtKRAS-Lo	LCK	HSPA5	P06239	P11021	LCK_HSPA5	2.78665	1.47853	4.62782e-10	0.000287502	Yes	No	No	No	No
EGFRNetmtKRAS-Lo	LCK	HSP90AB3P	P06239	Q58FF7	LCK_HSP90AB3P	11.2687	3.49425	5.65155e-11	1.11337e-16	Yes	No	No	No	No
EGFRNetmtKRAS-Lo	LCK	HSP90AB1	P06239	P08238	LCK_HSP90AB1	11.2687	3.49425	5.65155e-11	1.11337e-16	Yes	No	No	Yes	No
EGFRNetmtKRAS-Lo	LCK	HSPA1A	P06239	P08107	LCK_HSPA1A	3.45466	1.78854	3.19466e-10	1.48246e-05	Yes	No	No	No	No
EGFRNetmtKRAS-Lo	LCK	YES1	P06239	P07947	LCK_YES1	33.2237	5.05414	0.00334709	6.10036e-33	Yes	No	No	No	Yes
EGFRNetmtKRAS-Lo	LCK	HSP90AA1	P06239	P07900	LCK_HSP90AA1	11.853	3.56718	5.66951e-11	2.60991e-17	Yes	No	No	Yes	No
EGFRNetmtKRAS-Lo	LCK	TUBB	P06239	P07437	LCK_TUBB	1.79767	0.846125	1.99998e-06	0.0257164	Yes	No	No	No	No
EGFRNetmtKRAS-Lo	LCK	CDK1	P06239	P06493	LCK_CDK1	16.6634	4.05861	0.000438868	6.8994e-22	Yes	No	No	Yes	No
EGFRNetmtKRAS-Lo	LCK	LCK	P06239	P06239	LCK_LCK	40.5715	5.3424	7.46083e-11	1.37705e-36	Yes	No	No	Yes	Yes
EGFRNetmtKRAS-Lo	LCK	HSPB1	P06239	P04792	LCK_HSPB1	3.68147	1.88028	0.00271166	5.58846e-06	Yes	No	No	No	No
EGFRNetmtKRAS-Lo	LCK	BAG2	P06239	O95816	LCK_BAG2	1.80101	0.848807	0.0417316	0.0253393	Yes	No	No	No	No
EGFRNetmtKRAS-Lo	LCK	UQCRQ	P06239	O14949	LCK_UQCRQ	1.83861	0.878617	0.0071895	0.0214503	Yes	No	No	No	No
EGFRNetmtKRAS-Lo	LYN	THRAP3	P07948	Q9Y2W1	LYN_THRAP3	1.95812	0.969469	1.32105e-06	0.0353832	No	No	No	No	No
EGFRNetmtKRAS-Lo	LYN	SRRM2	P07948	Q9UQ35	LYN_SRRM2	3.28293	1.71498	2.3952e-07	0.000813632	No	No	No	No	No
EGFRNetmtKRAS-Lo	LYN	DDX23	P07948	Q9BUQ8	LYN_DDX23	2.3077	1.20645	0.0120479	0.0127347	No	No	No	No	No
EGFRNetmtKRAS-Lo	LYN	PRMT1	P07948	Q99873	LYN_PRMT1	1.98472	0.988938	1.85261e-07	0.0327323	No	No	No	No	No
EGFRNetmtKRAS-Lo	LYN	CCAR1	P07948	Q8IX12	LYN_CCAR1	2.6831	1.4239	7.66361e-06	0.00431707	No	No	No	No	No
EGFRNetmtKRAS-Lo	LYN	CHERP	P07948	Q8IWX8	LYN_CHERP	1.88149	0.911876	0.000281249	0.0442703	No	No	No	No	No
EGFRNetmtKRAS-Lo	LYN	PRPF8	P07948	Q6P2Q9	LYN_PRPF8	1.95711	0.968723	1.1222e-05	0.0354881	No	No	No	No	No
EGFRNetmtKRAS-Lo	LYN	CDC37	P07948	Q16543	LYN_CDC37	3.98465	1.99445	0.00030004	0.000128693	No	No	No	No	No
EGFRNetmtKRAS-Lo	LYN	SF3A1	P07948	Q15459	LYN_SF3A1	2.12258	1.08582	9.36505e-06	0.0218619	No	No	No	No	No
EGFRNetmtKRAS-Lo	LYN	SF3A2	P07948	Q15428	LYN_SF3A2	2.07803	1.05521	2.02732e-05	0.0249072	No	No	No	No	No
EGFRNetmtKRAS-Lo	LYN	EFTUD2	P07948	Q15029	LYN_EFTUD2	2.077	1.0545	0.00161115	0.0249821	No	No	No	No	No
EGFRNetmtKRAS-Lo	LYN	SF3A3	P07948	Q12874	LYN_SF3A3	2.11957	1.08377	1.35751e-05	0.0220555	No	No	No	No	No
EGFRNetmtKRAS-Lo	LYN	DSG1	P07948	Q02413	LYN_DSG1	2.26056	1.17668	0.0440966	0.0146089	No	No	No	No	No
EGFRNetmtKRAS-Lo	LYN	ERH	P07948	P84090	LYN_ERH	1.91727	0.939055	2.88742e-06	0.0398745	No	No	No	No	No
EGFRNetmtKRAS-Lo	LYN	CSNK2A3	P07948	Q8NEV1	LYN_CSNK2A3	2.19309	1.13297	7.67006e-06	0.0177886	No	No	No	No	No
EGFRNetmtKRAS-Lo	LYN	CSNK2A1	P07948	P68400	LYN_CSNK2A1	2.19309	1.13297	7.67006e-06	0.0177886	No	No	No	No	No
EGFRNetmtKRAS-Lo	LYN	TPP2	P07948	P29144	LYN_TPP2	1.88886	0.917518	7.30926e-05	0.043327	No	No	No	No	No
EGFRNetmtKRAS-Lo	LYN	FGR	P07948	P09769	LYN_FGR	14.0275	3.81018	0.000470579	2.13166e-12	No	No	No	No	No
EGFRNetmtKRAS-Lo	LYN	HCK	P07948	P08631	LYN_HCK	36.3462	5.18373	7.85762e-06	2.61696e-21	No	No	No	No	No
EGFRNetmtKRAS-Lo	LYN	HSP90AB3P	P07948	Q58FF7	LYN_HSP90AB3P	2.35136	1.23349	0.000138201	0.0112166	No	No	No	No	No
EGFRNetmtKRAS-Lo	LYN	HSP90AB1	P07948	P08238	LYN_HSP90AB1	2.35136	1.23349	0.000138201	0.0112166	No	No	No	Yes	No
EGFRNetmtKRAS-Lo	LYN	LYN	P07948	P07948	LYN_LYN	16.2707	4.0242	1.34259e-05	1.29661e-13	No	No	No	Yes	No
EGFRNetmtKRAS-Lo	LYN	HSP90AA1	P07948	P07900	LYN_HSP90AA1	2.49107	1.31677	0.000210105	0.00748557	No	No	No	Yes	No
EGFRNetmtKRAS-Lo	LYN	CDK1	P07948	P06493	LYN_CDK1	11.5922	3.53508	0.000213469	6.28826e-11	No	No	No	Yes	No
EGFRNetmtKRAS-Lo	MAP2K1	DPP7	Q02750	Q9UHL4	MAP2K1_DPP7	1.50262	0.58748	1.72037e-05	0.0137082	Yes	No	No	No	No
EGFRNetmtKRAS-Lo	MAP2K1	SLAIN2	Q02750	Q9P270	MAP2K1_SLAIN2	1.58785	0.667077	0.0328265	0.00642812	Yes	No	No	No	No
EGFRNetmtKRAS-Lo	MAP2K1	CAMSAP3	Q02750	Q9P1Y5	MAP2K1_CAMSAP3	1.34903	0.431924	0.00179412	0.0490577	Yes	No	No	No	No
EGFRNetmtKRAS-Lo	MAP2K1	TCF25	Q02750	Q9BQ70	MAP2K1_TCF25	1.72346	0.785311	0.00910659	0.00182519	Yes	No	No	No	No
EGFRNetmtKRAS-Lo	MAP2K1	KSR1	Q02750	Q8IVT5	MAP2K1_KSR1	5.37534	2.42635	1.33492e-05	1.33375e-18	Yes	No	No	Yes	Yes
EGFRNetmtKRAS-Lo	MAP2K1	CDC37	Q02750	Q16543	MAP2K1_CDC37	1.91558	0.937778	1.77766e-05	0.000282983	No	No	No	No	No
EGFRNetmtKRAS-Lo	MAP2K1	RCN1	Q02750	Q15293	MAP2K1_RCN1	1.39855	0.483932	0.00067216	0.0329991	Yes	No	No	No	No
EGFRNetmtKRAS-Lo	MAP2K1	STK38	Q02750	Q15208	MAP2K1_STK38	1.69866	0.7644	0.0157565	0.00230741	Yes	No	No	No	No
EGFRNetmtKRAS-Lo	MAP2K1	FAT1	Q02750	Q14517	MAP2K1_FAT1	1.35481	0.438093	0.00153744	0.0468761	Yes	No	No	No	No
EGFRNetmtKRAS-Lo	MAP2K1	FKBP5	Q02750	Q13451	MAP2K1_FKBP5	2.86015	1.51609	0.00264608	1.92427e-08	No	No	No	No	No
EGFRNetmtKRAS-Lo	MAP2K1	YWHAH	Q02750	Q04917	MAP2K1_YWHAH	5.12074	2.35635	1.81645e-08	1.15956e-17	No	No	No	No	No
EGFRNetmtKRAS-Lo	MAP2K1	MAP2K1	Q02750	Q02750	MAP2K1_MAP2K1	14.2975	3.83769	8.20122e-12	3.43897e-43	No	No	No	Yes	Yes
EGFRNetmtKRAS-Lo	MAP2K1	SLC7A5	Q02750	Q01650	MAP2K1_SLC7A5	1.40174	0.487221	0.000806423	0.0321497	No	No	No	No	No
EGFRNetmtKRAS-Lo	MAP2K1	YWHAZ	Q02750	P63104	MAP2K1_YWHAZ	3.68923	1.88332	2.37777e-06	5.24631e-12	Yes	No	No	Yes	No
EGFRNetmtKRAS-Lo	MAP2K1	YWHAE	Q02750	P62258	MAP2K1_YWHAE	3.29586	1.72065	1.6849e-08	2.44043e-10	No	No	No	Yes	No
EGFRNetmtKRAS-Lo	MAP2K1	YWHAG	Q02750	P61981	MAP2K1_YWHAG	5.20059	2.37867	1.98023e-08	5.85678e-18	Yes	No	No	No	No
EGFRNetmtKRAS-Lo	MAP2K1	RAB5C	Q02750	P51148	MAP2K1_RAB5C	1.39201	0.477167	0.00377072	0.034804	Yes	No	No	No	No
EGFRNetmtKRAS-Lo	MAP2K1	NT5C2	Q02750	P49902	MAP2K1_NT5C2	1.63421	0.708591	0.00922004	0.00420804	Yes	No	No	No	No
EGFRNetmtKRAS-Lo	MAP2K1	RPL29	Q02750	P47914	MAP2K1_RPL29	1.36036	0.443984	0.0163804	0.0448661	No	No	No	No	No
EGFRNetmtKRAS-Lo	MAP2K1	YWHAB	Q02750	P31946	MAP2K1_YWHAB	3.69546	1.88576	3.88842e-09	4.9409e-12	Yes	No	No	Yes	No
EGFRNetmtKRAS-Lo	MAP2K1	CAD	Q02750	P27708	MAP2K1_CAD	1.45619	0.542199	1.49736e-06	0.0204271	No	No	No	No	No
EGFRNetmtKRAS-Lo	MAP2K1	YWHAQ	Q02750	P27348	MAP2K1_YWHAQ	2.10819	1.07601	1.98027e-10	4.11729e-05	No	No	No	No	No
EGFRNetmtKRAS-Lo	MAP2K1	ITGA3	Q02750	P26006	MAP2K1_ITGA3	1.35242	0.435542	0.0348686	0.0477687	No	No	No	No	No
EGFRNetmtKRAS-Lo	MAP2K1	FBL	Q02750	P22087	MAP2K1_FBL	1.99351	0.995308	0.0304522	0.000130418	No	No	No	No	No
EGFRNetmtKRAS-Lo	MAP2K1	CD9	Q02750	P21926	MAP2K1_CD9	1.35697	0.440384	2.96143e-05	0.0460859	Yes	No	No	No	No
EGFRNetmtKRAS-Lo	MAP2K1	ARAF	Q02750	P10398	MAP2K1_ARAF	7.41125	2.88972	9.19212e-08	1.74299e-25	Yes	No	No	Yes	Yes
EGFRNetmtKRAS-Lo	MAP2K1	HSPB1	Q02750	P04792	MAP2K1_HSPB1	1.85583	0.892062	0.000186327	0.000509281	Yes	No	No	No	No
EGFRNetmtKRAS-Lo	MAP2K1	RAF1	Q02750	P04049	MAP2K1_RAF1	6.84181	2.77438	1.97519e-10	1.15678e-23	Yes	No	No	Yes	Yes
EGFRNetmtKRAS-Lo	MAP2K1	KRAS	Q02750	P01116	MAP2K1_KRAS	1.79742	0.845931	0.0047385	0.000898735	No	No	No	No	No
EGFRNetmtKRAS-Lo	MAP2K1	PROSC	Q02750	O94903	MAP2K1_PROSC	1.64967	0.722175	0.0235857	0.00364756	No	No	No	No	No
EGFRNetmtKRAS-Lo	MAP2K1	DNAJA2	Q02750	O60884	MAP2K1_DNAJA2	1.45246	0.538495	1.50399e-06	0.0210831	No	No	No	No	No
EGFRNetmtKRAS-Lo	MAP2K1	SLC16A3	Q02750	O15427	MAP2K1_SLC16A3	1.43654	0.522598	4.32521e-05	0.0241047	Yes	No	No	No	No
EGFRNetmtKRAS-Lo	MAP2K2	TUBA1C	P36507	Q9BQE3	MAP2K2_TUBA1C	2.56821	1.36077	0.00503081	0.000600323	No	No	No	No	No
EGFRNetmtKRAS-Lo	MAP2K2	KSR1	P36507	Q8IVT5	MAP2K2_KSR1	4.45573	2.15566	0.000942025	2.03358e-07	No	No	No	Yes	No
EGFRNetmtKRAS-Lo	MAP2K2	IMMT	P36507	Q16891	MAP2K2_IMMT	4.11251	2.04002	0.00179672	7.93405e-07	No	No	No	No	No
EGFRNetmtKRAS-Lo	MAP2K2	CDC37	P36507	Q16543	MAP2K2_CDC37	9.24296	3.20835	4.05172e-08	3.56672e-14	No	No	No	No	No
EGFRNetmtKRAS-Lo	MAP2K2	PRDX1	P36507	Q06830	MAP2K2_PRDX1	1.6689	0.738894	9.92768e-07	0.0351975	No	No	No	No	No
EGFRNetmtKRAS-Lo	MAP2K2	YWHAH	P36507	Q04917	MAP2K2_YWHAH	9.44013	3.23881	2.96614e-05	2.08809e-14	No	No	No	No	No
EGFRNetmtKRAS-Lo	MAP2K2	SLC25A11	P36507	Q02978	MAP2K2_SLC25A11	2.58637	1.37093	0.00700507	0.000552982	No	No	No	No	No
EGFRNetmtKRAS-Lo	MAP2K2	DSG1	P36507	Q02413	MAP2K2_DSG1	4.05884	2.02107	0.0203711	9.8527e-07	Yes	No	No	No	No
EGFRNetmtKRAS-Lo	MAP2K2	SLC25A3	P36507	Q00325	MAP2K2_SLC25A3	1.61908	0.695174	2.14339e-07	0.0437375	No	No	No	No	No
EGFRNetmtKRAS-Lo	MAP2K2	TUBB4B	P36507	P68371	MAP2K2_TUBB4B	2.18245	1.12595	3.10726e-05	0.00347739	No	No	No	No	No
EGFRNetmtKRAS-Lo	MAP2K2	TUBA4A	P36507	P68366	MAP2K2_TUBA4A	2.45229	1.29413	5.40904e-08	0.00101582	No	Yes	No	No	No
EGFRNetmtKRAS-Lo	MAP2K2	TUBA1B	P36507	P68363	MAP2K2_TUBA1B	2.45229	1.29413	5.40904e-08	0.00101582	No	No	No	No	No
EGFRNetmtKRAS-Lo	MAP2K2	YWHAZ	P36507	P63104	MAP2K2_YWHAZ	9.68342	3.27552	9.23249e-09	1.08812e-14	Yes	No	No	No	No
EGFRNetmtKRAS-Lo	MAP2K2	CCT6A	P36507	P40227	MAP2K2_CCT6A	1.6021	0.679962	2.73389e-05	0.0470746	No	No	No	No	No
EGFRNetmtKRAS-Lo	MAP2K2	HSPA9	P36507	P38646	MAP2K2_HSPA9	3.05586	1.61158	5.18995e-07	6.80318e-05	No	No	No	No	No
EGFRNetmtKRAS-Lo	MAP2K2	MAP2K2	P36507	P36507	MAP2K2_MAP2K2	16.8968	4.07867	6.16662e-10	1.20251e-21	No	No	No	Yes	No
EGFRNetmtKRAS-Lo	MAP2K2	HSPA4	P36507	P34932	MAP2K2_HSPA4	3.24931	1.70013	1.04302e-05	2.92527e-05	No	No	No	No	No
EGFRNetmtKRAS-Lo	MAP2K2	YWHAB	P36507	P31946	MAP2K2_YWHAB	8.95906	3.16335	7.91392e-08	7.79978e-14	Yes	No	No	Yes	No
EGFRNetmtKRAS-Lo	MAP2K2	DNAJA1	P36507	P31689	MAP2K2_DNAJA1	1.73839	0.797756	1.23976e-06	0.0259083	No	No	No	No	No
EGFRNetmtKRAS-Lo	MAP2K2	YWHAQ	P36507	P27348	MAP2K2_YWHAQ	9.48869	3.24621	6.10767e-05	1.83197e-14	Yes	No	No	No	No
EGFRNetmtKRAS-Lo	MAP2K2	DSP	P36507	P15924	MAP2K2_DSP	4.29936	2.10412	0.0127721	3.76212e-07	No	No	No	No	No
EGFRNetmtKRAS-Lo	MAP2K2	HSPA8	P36507	P11142	MAP2K2_HSPA8	10.4149	3.38057	1.93515e-08	1.62087e-15	No	Yes	No	No	No
EGFRNetmtKRAS-Lo	MAP2K2	HSPA5	P36507	P11021	MAP2K2_HSPA5	6.93243	2.79336	1.67093e-08	3.25497e-11	No	No	No	No	No
EGFRNetmtKRAS-Lo	MAP2K2	ARAF	P36507	P10398	MAP2K2_ARAF	5.96285	2.576	2.03442e-07	8.1004e-10	Yes	No	No	Yes	No
EGFRNetmtKRAS-Lo	MAP2K2	HSP90AB1	P36507	P08238	MAP2K2_HSP90AB1	8.86371	3.14791	4.17793e-08	1.0176e-13	No	No	No	No	No
EGFRNetmtKRAS-Lo	MAP2K2	HSPA1A	P36507	P08107	MAP2K2_HSPA1A	8.09359	3.01678	7.85361e-08	9.26909e-13	No	No	No	No	No
EGFRNetmtKRAS-Lo	MAP2K2	HSP90AA1	P36507	P07900	MAP2K2_HSP90AA1	6.99029	2.80535	4.14812e-08	2.70681e-11	No	No	No	No	No
EGFRNetmtKRAS-Lo	MAP2K2	TUBB	P36507	P07437	MAP2K2_TUBB	2.58889	1.37234	5.77312e-06	0.000546705	No	No	No	No	No
EGFRNetmtKRAS-Lo	MAP2K2	EIF2S1	P36507	P05198	MAP2K2_EIF2S1	1.95939	0.970402	0.0112568	0.00960375	No	No	No	No	No
EGFRNetmtKRAS-Lo	MAP2K2	RAF1	P36507	P04049	MAP2K2_RAF1	10.7542	3.42683	8.55528e-08	6.88144e-16	No	No	No	Yes	No
EGFRNetmtKRAS-Lo	MAP2K2	HPX	P36507	P02790	MAP2K2_HPX	16.2497	4.02234	0.0209423	4.12769e-21	No	No	No	No	No
EGFRNetmtKRAS-Lo	MAP2K2	BAG2	P36507	O95816	MAP2K2_BAG2	5.21961	2.38394	3.83038e-06	1.13215e-08	No	No	No	No	No
EGFRNetmtKRAS-Lo	MAP2K2	DNAJA2	P36507	O60884	MAP2K2_DNAJA2	2.04707	1.03356	2.08121e-05	0.00644767	No	No	No	No	No
EGFRNetmtKRAS-Lo	MAP2K3	DNAJB11	P46734	Q9UBS4	MAP2K3_DNAJB11	2.82789	1.49972	0.0111892	0.00225416	No	No	No	No	No
EGFRNetmtKRAS-Lo	MAP2K3	HSPBP1	P46734	Q9NZL4	MAP2K3_HSPBP1	2.10502	1.07383	0.000154636	0.0216687	No	No	No	No	No
EGFRNetmtKRAS-Lo	MAP2K3	MAP3K5	P46734	Q99683	MAP2K3_MAP3K5	4.79203	2.26064	0.00570117	8.35489e-06	No	No	No	Yes	No
EGFRNetmtKRAS-Lo	MAP2K3	MMS19	P46734	Q96T76	MAP2K3_MMS19	1.90345	0.928614	0.0121768	0.0408488	No	No	No	No	No
EGFRNetmtKRAS-Lo	MAP2K3	USP7	P46734	Q93009	MAP2K3_USP7	3.36442	1.75036	0.000844049	0.00044584	No	No	No	No	No
EGFRNetmtKRAS-Lo	MAP2K3	USP9Y	P46734	O00507	MAP2K3_USP9Y	3.1783	1.66826	0.000244576	0.000776443	No	No	No	No	No
EGFRNetmtKRAS-Lo	MAP2K3	USP9X	P46734	Q93008	MAP2K3_USP9X	3.1783	1.66826	0.000244576	0.000776443	No	No	No	No	No
EGFRNetmtKRAS-Lo	MAP2K3	HDAC2	P46734	Q92769	MAP2K3_HDAC2	1.86687	0.900624	0.018896	0.0457975	No	No	No	No	No
EGFRNetmtKRAS-Lo	MAP2K3	HSPH1	P46734	Q92598	MAP2K3_HSPH1	2.45422	1.29527	0.00261518	0.00720921	No	No	No	No	No
EGFRNetmtKRAS-Lo	MAP2K3	HUWE1	P46734	Q7Z6Z7	MAP2K3_HUWE1	2.4972	1.32031	0.00588815	0.00630015	No	No	No	No	No
EGFRNetmtKRAS-Lo	MAP2K3	DCAF8	P46734	Q5TAQ9	MAP2K3_DCAF8	2.80741	1.48924	0.0319998	0.00240096	No	No	No	No	No
EGFRNetmtKRAS-Lo	MAP2K3	PDCD4	P46734	Q53EL6	MAP2K3_PDCD4	2.09897	1.06968	0.0061701	0.0220864	No	No	No	No	No
EGFRNetmtKRAS-Lo	MAP2K3	RBBP7	P46734	Q16576	MAP2K3_RBBP7	2.40027	1.26319	0.0387616	0.00854112	No	No	No	No	No
EGFRNetmtKRAS-Lo	MAP2K3	CDC37	P46734	Q16543	MAP2K3_CDC37	2.17865	1.12343	0.0080168	0.0171761	No	No	No	No	No
EGFRNetmtKRAS-Lo	MAP2K3	MAPK14	P46734	Q16539	MAP2K3_MAPK14	11.2427	3.49092	0.00284977	1.25363e-11	No	Yes	No	Yes	No
EGFRNetmtKRAS-Lo	MAP2K3	DDB1	P46734	Q16531	MAP2K3_DDB1	1.8597	0.89507	0.000496733	0.0468345	No	No	No	No	No
EGFRNetmtKRAS-Lo	MAP2K3	FAT1	P46734	Q14517	MAP2K3_FAT1	2.02652	1.019	0.00306088	0.0277524	No	No	No	No	No
EGFRNetmtKRAS-Lo	MAP2K3	TUBB2A	P46734	Q13885	MAP2K3_TUBB2A	1.84671	0.884961	0.0141219	0.0487704	No	No	No	No	No
EGFRNetmtKRAS-Lo	MAP2K3	PDAP1	P46734	Q13442	MAP2K3_PDAP1	2.42263	1.27657	0.0196621	0.00796122	No	No	No	No	No
EGFRNetmtKRAS-Lo	MAP2K3	MTA1	P46734	Q13330	MAP2K3_MTA1	1.97673	0.983113	0.0312235	0.032459	No	No	No	No	No
EGFRNetmtKRAS-Lo	MAP2K3	MAD2L1	P46734	Q13257	MAP2K3_MAD2L1	6.32582	2.66125	0.0267982	1.92761e-07	No	No	No	No	No
EGFRNetmtKRAS-Lo	MAP2K3	TUBB4B	P46734	P68371	MAP2K3_TUBB4B	1.9607	0.97137	0.000161201	0.0341351	No	No	No	No	No
EGFRNetmtKRAS-Lo	MAP2K3	RPS21	P46734	P63220	MAP2K3_RPS21	2.15562	1.1081	0.0123657	0.0184708	No	No	No	No	No
EGFRNetmtKRAS-Lo	MAP2K3	GRB2	P46734	P62993	MAP2K3_GRB2	2.09749	1.06866	0.00014099	0.0221896	No	No	No	No	No
EGFRNetmtKRAS-Lo	MAP2K3	PPP2CA	P46734	P67775	MAP2K3_PPP2CA	2.16648	1.11535	0.041772	0.0178487	No	No	No	No	No
EGFRNetmtKRAS-Lo	MAP2K3	PPP2CB	P46734	P62714	MAP2K3_PPP2CB	2.16648	1.11535	0.041772	0.0178487	No	No	No	No	No
EGFRNetmtKRAS-Lo	MAP2K3	EIF6	P46734	P56537	MAP2K3_EIF6	4.311	2.10802	0.0186079	3.02194e-05	No	No	No	No	No
EGFRNetmtKRAS-Lo	MAP2K3	USP11	P46734	P51784	MAP2K3_USP11	4.38823	2.13364	0.0112325	2.44946e-05	No	No	No	No	No
EGFRNetmtKRAS-Lo	MAP2K3	BCAP31	P46734	P51572	MAP2K3_BCAP31	1.86223	0.897031	0.043202	0.0464662	No	No	No	No	No
EGFRNetmtKRAS-Lo	MAP2K3	EIF1AY	P46734	O14602	MAP2K3_EIF1AY	2.29266	1.19702	0.00232075	0.0119863	No	No	No	No	No
EGFRNetmtKRAS-Lo	MAP2K3	EIF1AX	P46734	P47813	MAP2K3_EIF1AX	2.29266	1.19702	0.00232075	0.0119863	No	No	No	No	No
EGFRNetmtKRAS-Lo	MAP2K3	MAP2K3	P46734	P46734	MAP2K3_MAP2K3	15.6607	3.96908	1.97251e-09	1.55899e-14	No	No	No	Yes	No
EGFRNetmtKRAS-Lo	MAP2K3	HSPA9	P46734	P38646	MAP2K3_HSPA9	2.36134	1.2396	0.00212597	0.0096541	No	No	No	No	No
EGFRNetmtKRAS-Lo	MAP2K3	CTNNB1	P46734	P35222	MAP2K3_CTNNB1	2.11035	1.07748	0.000175796	0.0213075	No	No	No	No	No
EGFRNetmtKRAS-Lo	MAP2K3	CTNNA1	P46734	P35221	MAP2K3_CTNNA1	2.373	1.24671	0.0407049	0.00930623	No	No	No	No	No
EGFRNetmtKRAS-Lo	MAP2K3	HSPA4	P46734	P34932	MAP2K3_HSPA4	2.56165	1.35707	0.00143802	0.00514943	No	No	No	No	No
EGFRNetmtKRAS-Lo	MAP2K3	DNAJA1	P46734	P31689	MAP2K3_DNAJA1	2.26532	1.17972	0.00353957	0.0130658	No	No	No	No	No
EGFRNetmtKRAS-Lo	MAP2K3	POLR2B	P46734	P30876	MAP2K3_POLR2B	1.8789	0.909892	0.00600947	0.0441081	No	No	No	No	No
EGFRNetmtKRAS-Lo	MAP2K3	MAPK1	P46734	P28482	MAP2K3_MAPK1	7.54264	2.91507	0.000360953	1.31433e-08	No	No	No	No	No
EGFRNetmtKRAS-Lo	MAP2K3	CAD	P46734	P27708	MAP2K3_CAD	2.92425	1.54807	0.000231013	0.00167706	No	No	No	No	No
EGFRNetmtKRAS-Lo	MAP2K3	CTNNA2	P46734	P26232	MAP2K3_CTNNA2	2.19906	1.13689	0.00621287	0.0161043	No	No	No	No	No
EGFRNetmtKRAS-Lo	MAP2K3	HSPA6	P46734	P17066	MAP2K3_HSPA6	5.94209	2.57097	0.000661743	4.73872e-07	No	No	No	No	No
EGFRNetmtKRAS-Lo	MAP2K3	HSPA8	P46734	P11142	MAP2K3_HSPA8	4.64653	2.21615	0.000668127	1.22571e-05	No	No	No	No	No
EGFRNetmtKRAS-Lo	MAP2K3	HSPA5	P46734	P11021	MAP2K3_HSPA5	4.08854	2.03159	0.000510852	5.57812e-05	No	No	No	No	No
EGFRNetmtKRAS-Lo	MAP2K3	HSPA1A	P46734	P08107	MAP2K3_HSPA1A	3.03758	1.60292	0.00203024	0.00118741	No	No	No	No	No
EGFRNetmtKRAS-Lo	MAP2K3	TUBB	P46734	P07437	MAP2K3_TUBB	2.17844	1.1233	4.59401e-05	0.0171871	No	No	No	No	No
EGFRNetmtKRAS-Lo	MAP2K3	HSPB1	P46734	P04792	MAP2K3_HSPB1	2.47068	1.30491	0.000345176	0.00684626	Yes	No	No	No	No
EGFRNetmtKRAS-Lo	MAP2K3	HSPA4L	P46734	O95757	MAP2K3_HSPA4L	5.16757	2.36949	0.0227309	3.17533e-06	No	No	No	No	No
EGFRNetmtKRAS-Lo	MAP2K3	MAP3K6	P46734	O95382	MAP2K3_MAP3K6	12.494	3.64316	0.000358543	1.63062e-12	No	No	No	No	No
EGFRNetmtKRAS-Lo	MAP2K3	NPM3	P46734	O75607	MAP2K3_NPM3	1.91536	0.937619	0.00665708	0.0393523	No	No	No	No	No
EGFRNetmtKRAS-Lo	MAP2K3	DNAJA2	P46734	O60884	MAP2K3_DNAJA2	2.37623	1.24867	0.000864464	0.00921209	No	No	No	No	No
EGFRNetmtKRAS-Lo	MAP2K3	HAT1	P46734	O14929	MAP2K3_HAT1	3.05852	1.61283	0.00125635	0.00111436	No	No	No	No	No
EGFRNetmtKRAS-Lo	MAP2K5	MAP3K2	Q13163	Q9Y2U5	MAP2K5_MAP3K2	2.76494	1.46725	0.0325416	5.19766e-05	No	Yes	No	Yes	No
EGFRNetmtKRAS-Lo	MAP2K5	SLC25A18	Q13163	Q9H1K4	MAP2K5_SLC25A18	2.39588	1.26055	0.0108601	0.000421056	No	No	No	No	No
EGFRNetmtKRAS-Lo	MAP2K5	SLC25A22	Q13163	Q9H936	MAP2K5_SLC25A22	2.39588	1.26055	0.0108601	0.000421056	No	No	No	No	No
EGFRNetmtKRAS-Lo	MAP2K5	CCT7	Q13163	Q99832	MAP2K5_CCT7	1.61812	0.694319	4.55854e-05	0.0320044	No	No	No	No	No
EGFRNetmtKRAS-Lo	MAP2K5	CDC37	Q13163	Q16543	MAP2K5_CDC37	5.45613	2.44788	7.60049e-05	5.39446e-11	No	Yes	No	No	No
EGFRNetmtKRAS-Lo	MAP2K5	SQSTM1	Q13163	Q13501	MAP2K5_SQSTM1	4.73176	2.24238	0.000461941	1.64938e-09	No	No	No	Yes	No
EGFRNetmtKRAS-Lo	MAP2K5	MAP2K5	Q13163	Q13163	MAP2K5_MAP2K5	15.0005	3.90694	1.07763e-05	4.08713e-25	No	No	No	Yes	No
EGFRNetmtKRAS-Lo	MAP2K5	SLC25A11	Q13163	Q02978	MAP2K5_SLC25A11	1.95938	0.970395	0.000645982	0.00498513	No	No	No	No	No
EGFRNetmtKRAS-Lo	MAP2K5	CCT2	Q13163	P78371	MAP2K5_CCT2	1.75988	0.815481	2.56966e-05	0.0149964	No	No	No	No	No
EGFRNetmtKRAS-Lo	MAP2K5	TUBB4B	Q13163	P68371	MAP2K5_TUBB4B	1.81273	0.858165	4.99252e-05	0.0112377	No	No	No	No	No
EGFRNetmtKRAS-Lo	MAP2K5	TUBA4A	Q13163	P68366	MAP2K5_TUBA4A	1.59821	0.676458	1.16059e-05	0.0355192	No	No	No	No	No
EGFRNetmtKRAS-Lo	MAP2K5	TUBA1B	Q13163	P68363	MAP2K5_TUBA1B	1.59821	0.676458	1.16059e-05	0.0355192	No	No	No	No	No
EGFRNetmtKRAS-Lo	MAP2K5	CCT8	Q13163	P50990	MAP2K5_CCT8	1.62469	0.700166	0.000102763	0.0309182	No	No	No	No	No
EGFRNetmtKRAS-Lo	MAP2K5	EMD	Q13163	P50402	MAP2K5_EMD	1.90412	0.929126	0.0483594	0.00678361	No	No	No	No	No
EGFRNetmtKRAS-Lo	MAP2K5	CCT3	Q13163	P49368	MAP2K5_CCT3	1.91534	0.937602	1.29737e-05	0.00637329	No	No	No	No	No
EGFRNetmtKRAS-Lo	MAP2K5	CCT6A	Q13163	P40227	MAP2K5_CCT6A	1.76639	0.8208	4.51054e-05	0.0144756	No	No	No	No	No
EGFRNetmtKRAS-Lo	MAP2K5	DNAJA1	Q13163	P31689	MAP2K5_DNAJA1	2.03743	1.02675	2.00401e-06	0.00321705	No	No	No	No	No
EGFRNetmtKRAS-Lo	MAP2K5	TCP1	Q13163	P17987	MAP2K5_TCP1	1.93039	0.948895	2.15421e-05	0.00586079	No	No	No	No	No
EGFRNetmtKRAS-Lo	MAP2K5	HSPA7	Q13163	P48741	MAP2K5_HSPA7	3.99174	1.99702	0.00474088	6.75111e-08	No	No	No	No	No
EGFRNetmtKRAS-Lo	MAP2K5	HSPA6	Q13163	P17066	MAP2K5_HSPA6	3.99174	1.99702	0.00474088	6.75111e-08	No	No	No	No	No
EGFRNetmtKRAS-Lo	MAP2K5	HSPA8	Q13163	P11142	MAP2K5_HSPA8	4.23387	2.08198	9.80063e-06	1.9544e-08	No	No	No	No	No
EGFRNetmtKRAS-Lo	MAP2K5	HSP90AB1	Q13163	P08238	MAP2K5_HSP90AB1	4.92301	2.29954	4.78476e-05	6.55429e-10	No	No	No	Yes	No
EGFRNetmtKRAS-Lo	MAP2K5	HSPA1A	Q13163	P08107	MAP2K5_HSPA1A	3.60436	1.84974	0.00108734	5.16426e-07	No	No	No	No	No
EGFRNetmtKRAS-Lo	MAP2K5	HSP90AA1	Q13163	P07900	MAP2K5_HSP90AA1	5.91955	2.56549	8.02951e-05	6.70221e-12	No	No	No	Yes	No
EGFRNetmtKRAS-Lo	MAP2K5	TUBB	Q13163	P07437	MAP2K5_TUBB	1.82836	0.870551	1.24889e-05	0.0103132	No	No	No	No	No
EGFRNetmtKRAS-Lo	MAP2K5	HSPB1	Q13163	P04792	MAP2K5_HSPB1	2.31759	1.21262	0.00152027	0.000657367	No	No	No	No	No
EGFRNetmtKRAS-Lo	MAP2K5	BAG2	Q13163	O95816	MAP2K5_BAG2	5.23442	2.38803	0.000258171	1.50411e-10	No	No	No	No	No
EGFRNetmtKRAS-Lo	MAP2K5	DNAJA2	Q13163	O60884	MAP2K5_DNAJA2	2.26862	1.18181	1.15726e-05	0.000868515	No	No	No	No	No
EGFRNetmtKRAS-Lo	MAP2K5	MAGEB2	Q13163	O15479	MAP2K5_MAGEB2	1.68955	0.756637	6.97837e-05	0.0219151	No	No	No	No	No
EGFRNetmtKRAS-Lo	MAP3K14	GNL3	Q99558	Q9BVP2	MAP3K14_GNL3	2.08174	1.05779	0.0063723	0.0184134	No	No	No	No	No
EGFRNetmtKRAS-Lo	MAP3K14	H1FX	Q99558	Q92522	MAP3K14_H1FX	1.82507	0.867953	0.00429661	0.0415888	No	No	No	No	No
EGFRNetmtKRAS-Lo	MAP3K14	DHX30	Q99558	Q7L2E3	MAP3K14_DHX30	1.7938	0.843019	0.00140341	0.0459081	No	No	No	No	No
EGFRNetmtKRAS-Lo	MAP3K14	TRAF2	Q99558	Q12933	MAP3K14_TRAF2	3.74383	1.90452	0.0338856	0.000120483	Yes	No	Yes	Yes	No
EGFRNetmtKRAS-Lo	MAP3K14	TMEM33	Q99558	P57088	MAP3K14_TMEM33	2.2735	1.18491	0.0106408	0.0100229	No	No	No	No	No
EGFRNetmtKRAS-Lo	MAP3K14	SLC25A4	Q99558	P12235	MAP3K14_SLC25A4	1.91674	0.938657	3.32809e-05	0.0311043	No	No	No	No	No
EGFRNetmtKRAS-Lo	MAP3K14	H1F0	Q99558	P07305	MAP3K14_H1F0	1.83466	0.875516	0.00286425	0.0403458	No	No	No	No	No
EGFRNetmtKRAS-Lo	MAP3K14	IKBKG	Q99558	Q9Y6K9	MAP3K14_IKBKG	4.88396	2.28805	8.51e-06	5.68929e-06	No	Yes	No	Yes	No
EGFRNetmtKRAS-Lo	MAP3K14	TIMM13	Q99558	Q9Y5L4	MAP3K14_TIMM13	4.31554	2.10954	0.000153	2.50432e-05	No	No	No	No	No
EGFRNetmtKRAS-Lo	MAP3K14	YTHDF2	Q99558	Q9Y5A9	MAP3K14_YTHDF2	2.4994	1.32158	7.66e-05	0.00492345	No	No	No	No	No
EGFRNetmtKRAS-Lo	MAP3K14	RPL36	Q99558	Q9Y3U8	MAP3K14_RPL36	1.77349	0.826591	4.33e-06	0.0489459	No	No	No	No	No
EGFRNetmtKRAS-Lo	MAP3K14	MTUS1	Q99558	Q9ULD2	MAP3K14_MTUS1	2.88633	1.52924	0.0018459	0.0498302	No	No	No	No	No
EGFRNetmtKRAS-Lo	MAP3K14	SLC25A10	Q99558	Q9UBX3	MAP3K14_SLC25A10	3.18	1.66903	0.00148224	0.0366566	Yes	No	No	No	No
EGFRNetmtKRAS-Lo	MAP3K14	RRBP1	Q99558	Q9P2E9	MAP3K14_RRBP1	2.07393	1.05236	2.41e-09	0.0188767	No	No	No	No	No
EGFRNetmtKRAS-Lo	MAP3K14	TECR	Q99558	Q9NZ01	MAP3K14_TECR	3.43078	1.77854	0.0198907	0.0284565	Yes	No	No	No	No
EGFRNetmtKRAS-Lo	MAP3K14	MAP3K14	Q99558	Q99558	MAP3K14_MAP3K14	6.70743	2.74576	4.42e-05	7.79617e-08	No	No	No	Yes	No
EGFRNetmtKRAS-Lo	MAP3K14	CDC37	Q99558	Q16543	MAP3K14_CDC37	8.03039	3.00547	7.6e-09	0.000759209	No	No	No	Yes	No
EGFRNetmtKRAS-Lo	MAP3K14	TRAF3	Q99558	Q13114	MAP3K14_TRAF3	5.64421	2.49677	0.0189288	8.78084e-07	No	Yes	No	Yes	No
EGFRNetmtKRAS-Lo	MAP3K14	RPL18	Q99558	Q07020	MAP3K14_RPL18	2.33597	1.22402	3.37e-06	0.0082279	No	No	No	Yes	No
EGFRNetmtKRAS-Lo	MAP3K14	RPL6	Q99558	Q02878	MAP3K14_RPL6	2.30312	1.20359	2.89e-06	0.00912691	No	No	No	Yes	No
EGFRNetmtKRAS-Lo	MAP3K14	RPL18A	Q99558	Q02543	MAP3K14_RPL18A	2.31456	1.21074	2.54e-06	0.00880296	No	No	No	No	No
EGFRNetmtKRAS-Lo	MAP3K14	NFKB2	Q99558	Q00653	MAP3K14_NFKB2	4.18801	2.06626	5.59e-05	3.52986e-05	No	No	No	Yes	No
EGFRNetmtKRAS-Lo	MAP3K14	RPL19	Q99558	P84098	MAP3K14_RPL19	1.88366	0.913539	3e-06	0.034546	No	No	No	No	No
EGFRNetmtKRAS-Lo	MAP3K14	RPL24	Q99558	P83731	MAP3K14_RPL24	2.65056	1.4063	1.26e-06	0.00307532	No	No	No	Yes	No
EGFRNetmtKRAS-Lo	MAP3K14	RPL38	Q99558	P63173	MAP3K14_RPL38	1.87191	0.904513	0.00152598	0.0358567	No	No	No	No	No
EGFRNetmtKRAS-Lo	MAP3K14	RPL8	Q99558	P62917	MAP3K14_RPL8	1.90738	0.931589	3.01e-06	0.0320428	No	No	No	Yes	No
EGFRNetmtKRAS-Lo	MAP3K14	RPL32	Q99558	P62910	MAP3K14_RPL32	2.1553	1.10789	4.86e-06	0.0145771	No	No	No	Yes	No
EGFRNetmtKRAS-Lo	MAP3K14	RPL10A	Q99558	P62906	MAP3K14_RPL10A	2.14429	1.1005	1.44e-06	0.0150956	No	No	No	Yes	No
EGFRNetmtKRAS-Lo	MAP3K14	RPS26P11	Q99558	Q5JNZ5	MAP3K14_RPS26P11	2.15889	1.11029	0.00909571	0.0144119	No	No	No	No	No
EGFRNetmtKRAS-Lo	MAP3K14	RPS26	Q99558	P62854	MAP3K14_RPS26	2.15889	1.11029	0.00909571	0.0144119	No	No	No	No	No
EGFRNetmtKRAS-Lo	MAP3K14	RPL23	Q99558	P62829	MAP3K14_RPL23	2.03381	1.02418	2.77e-06	0.0214436	No	No	No	Yes	No
EGFRNetmtKRAS-Lo	MAP3K14	RPL7A	Q99558	P62424	MAP3K14_RPL7A	2.03239	1.02317	5.94e-06	0.0215408	No	No	No	Yes	No
EGFRNetmtKRAS-Lo	MAP3K14	RPS11	Q99558	P62280	MAP3K14_RPS11	1.80257	0.850054	0.0062196	0.0446544	No	No	No	Yes	No
EGFRNetmtKRAS-Lo	MAP3K14	RPS13	Q99558	P62277	MAP3K14_RPS13	1.78329	0.834543	0.00559108	0.047456	No	No	No	Yes	No
EGFRNetmtKRAS-Lo	MAP3K14	RPS18	Q99558	P62269	MAP3K14_RPS18	1.7768	0.829278	0.0038162	0.0484383	No	No	No	Yes	No
EGFRNetmtKRAS-Lo	MAP3K14	RPL37A	Q99558	P61513	MAP3K14_RPL37A	2.0999	1.07032	5.83e-07	0.017381	No	No	No	No	No
EGFRNetmtKRAS-Lo	MAP3K14	RPL27	Q99558	P61353	MAP3K14_RPL27	2.02327	1.01669	8.85e-07	0.0221739	No	No	No	Yes	No
EGFRNetmtKRAS-Lo	MAP3K14	RPL15	Q99558	P61313	MAP3K14_RPL15	2.08968	1.06328	2.01e-06	0.017955	No	No	No	No	No
EGFRNetmtKRAS-Lo	MAP3K14	SLC25A1	Q99558	P53007	MAP3K14_SLC25A1	3.49448	1.80508	5.52e-07	0.0267176	Yes	No	No	No	No
EGFRNetmtKRAS-Lo	MAP3K14	HNRNPF	Q99558	P52597	MAP3K14_HNRNPF	1.81387	0.859067	1.23e-06	0.0430887	No	No	No	No	No
EGFRNetmtKRAS-Lo	MAP3K14	HNRNPM	Q99558	P52272	MAP3K14_HNRNPM	3.19957	1.67788	2.63e-08	0.000581719	No	No	No	Yes	No
EGFRNetmtKRAS-Lo	MAP3K14	RPL14	Q99558	P50914	MAP3K14_RPL14	2.3066	1.20577	2.84e-06	0.00902719	No	No	No	Yes	No
EGFRNetmtKRAS-Lo	MAP3K14	RPL34	Q99558	P49207	MAP3K14_RPL34	2.08403	1.05938	1.08e-06	0.01828	No	No	No	No	No
EGFRNetmtKRAS-Lo	MAP3K14	RPL28	Q99558	P46779	MAP3K14_RPL28	2.05472	1.03894	2.07e-06	0.0200648	No	No	No	No	No
EGFRNetmtKRAS-Lo	MAP3K14	RPL21	Q99558	P46778	MAP3K14_RPL21	1.99017	0.992895	2.1e-06	0.0246336	No	No	No	No	No
EGFRNetmtKRAS-Lo	MAP3K14	RPS27	Q99558	P42677	MAP3K14_RPS27	1.79092	0.8407	0.0151089	0.0463275	No	No	No	No	No
EGFRNetmtKRAS-Lo	MAP3K14	RPL13A	Q99558	P40429	MAP3K14_RPL13A	2.10425	1.07331	2.77e-06	0.0171424	No	No	No	No	No
EGFRNetmtKRAS-Lo	MAP3K14	RPL3	Q99558	P39023	MAP3K14_RPL3	1.99879	0.999126	2.76e-06	0.0239684	No	No	No	Yes	No
EGFRNetmtKRAS-Lo	MAP3K14	RPL4	Q99558	P36578	MAP3K14_RPL4	2.08611	1.06082	4.04e-06	0.0181597	No	No	No	Yes	No
EGFRNetmtKRAS-Lo	MAP3K14	RPL9	Q99558	P32969	MAP3K14_RPL9	2.0828	1.05852	2.85e-06	0.0183519	No	No	No	Yes	No
EGFRNetmtKRAS-Lo	MAP3K14	CAD	Q99558	P27708	MAP3K14_CAD	3.62182	1.85672	0.000494	0.0235878	Yes	No	No	Yes	No
EGFRNetmtKRAS-Lo	MAP3K14	RPL10L	Q99558	Q96L21	MAP3K14_RPL10L	2.33936	1.22612	1e-06	0.00814025	No	No	No	Yes	No
EGFRNetmtKRAS-Lo	MAP3K14	RPL10	Q99558	P27635	MAP3K14_RPL10	2.33936	1.22612	1e-06	0.00814025	No	No	No	Yes	No
EGFRNetmtKRAS-Lo	MAP3K14	RPL13	Q99558	P26373	MAP3K14_RPL13	2.34535	1.2298	3.04e-06	0.00798799	No	No	No	Yes	No
EGFRNetmtKRAS-Lo	MAP3K14	RPL7	Q99558	P18124	MAP3K14_RPL7	2.13213	1.09229	2.75e-06	0.0156901	No	No	No	Yes	No
EGFRNetmtKRAS-Lo	MAP3K14	RPL35A	Q99558	P18077	MAP3K14_RPL35A	1.82586	0.868578	1.37e-06	0.0414849	No	No	No	No	No
EGFRNetmtKRAS-Lo	MAP3K14	HSPA7	Q99558	P48741	MAP3K14_HSPA7	3.35587	1.74669	0.000188	0.0306668	No	No	No	No	No
EGFRNetmtKRAS-Lo	MAP3K14	HSPA6	Q99558	P17066	MAP3K14_HSPA6	3.35587	1.74669	0.000188	0.0306668	No	No	No	Yes	No
EGFRNetmtKRAS-Lo	MAP3K14	SLC25A6	Q99558	P12236	MAP3K14_SLC25A6	3.37341	1.75421	9.1e-09	0.0301325	No	No	No	No	No
EGFRNetmtKRAS-Lo	MAP3K14	HSPA8	Q99558	P11142	MAP3K14_HSPA8	5.8643	2.55196	3.63e-11	0.00343834	No	No	No	Yes	No
EGFRNetmtKRAS-Lo	MAP3K14	HSPA1B	Q99558	P0DMV9	MAP3K14_P0DMV9	4.70456	2.23406	3.39e-09	0.0087879	No	No	No	No	No
EGFRNetmtKRAS-Lo	MAP3K14	HSP90AB1	Q99558	P08238	MAP3K14_HSP90AB1	3.58695	1.84276	1.44e-06	0.0244018	No	No	No	Yes	No
EGFRNetmtKRAS-Lo	MAP3K14	HSP90AA1	Q99558	P07900	MAP3K14_HSP90AA1	3.9299	1.97449	1.52e-06	0.0175866	No	No	No	Yes	No
EGFRNetmtKRAS-Lo	MAP3K14	SLC25A5	Q99558	P05141	MAP3K14_SLC25A5	3.11015	1.63699	2.91e-08	0.0393921	No	No	No	No	No
EGFRNetmtKRAS-Lo	MAP3K14	BAG2	Q99558	O95816	MAP3K14_BAG2	2.78177	1.476	1.54e-06	0.00205211	No	No	No	Yes	No
EGFRNetmtKRAS-Lo	MAP3K14	DPM1	Q99558	O60762	MAP3K14_DPM1	2.9058	1.53894	0.000622	0.0014051	No	No	No	No	No
EGFRNetmtKRAS-Lo	MAP3K14	CHUK	Q99558	O15111	MAP3K14_CHUK	3.64162	1.86458	0.00103303	0.000160975	No	Yes	No	Yes	No
EGFRNetmtKRAS-Lo	MAP3K7	MAP3K7	O43318	O43318	MAP3K7_MAP3K7	19.8403	4.31036	5.22471e-11	0.0376232	No	No	No	Yes	No
EGFRNetmtKRAS-Lo	MAP4K1	NUDC	Q92918	Q9Y266	MAP4K1_NUDC	5.72662	2.51768	0.000825826	8.67173e-10	No	No	No	No	No
EGFRNetmtKRAS-Lo	MAP4K1	MAP4K1	Q92918	Q92918	MAP4K1_MAP4K1	8.22997	3.04089	1.16889e-07	1.97236e-13	No	No	No	Yes	No
EGFRNetmtKRAS-Lo	MAP4K1	SLC25A1	Q92918	P53007	MAP4K1_SLC25A1	1.63843	0.712318	0.0427994	0.0397026	Yes	No	No	No	No
EGFRNetmtKRAS-Lo	MAP4K1	MAP2K2	Q92918	P36507	MAP4K1_MAP2K2	7.48874	2.90472	0.00491626	2.02195e-12	No	No	No	No	No
EGFRNetmtKRAS-Lo	MAP4K1	NF2	Q92918	P35240	MAP4K1_NF2	1.63271	0.70727	0.000855563	0.0407353	Yes	No	No	No	No
EGFRNetmtKRAS-Lo	MAP4K1	HSP90AB1	Q92918	P08238	MAP4K1_HSP90AB1	1.73721	0.796774	0.00018384	0.0253655	No	No	No	Yes	No
EGFRNetmtKRAS-Lo	MAP4K1	HSP90AA1	Q92918	P07900	MAP4K1_HSP90AA1	1.89296	0.920646	0.0180237	0.0123358	No	No	No	Yes	No
EGFRNetmtKRAS-Lo	MAPK1	MKL2	P28482	Q9ULH7	MAPK1_MKL2	8.12911	3.0231	2.7806e-07	0.000226045	No	No	No	No	No
EGFRNetmtKRAS-Lo	MAPK1	DDX41	P28482	Q9UJV9	MAPK1_DDX41	4.26622	2.09296	4.65157e-05	0.00780582	No	No	No	No	No
EGFRNetmtKRAS-Lo	MAPK1	TUBGCP4	P28482	Q9UGJ1	MAPK1_TUBGCP4	3.52084	1.81592	0.00513539	0.0181619	No	No	No	No	No
EGFRNetmtKRAS-Lo	MAPK1	C2ORF44	P28482	Q9H6R7	MAPK1_C2ORF44	2.96567	1.56836	0.00184251	0.0356758	No	No	No	No	No
EGFRNetmtKRAS-Lo	MAPK1	MKNK1	P28482	Q9BUB5	MAPK1_MKNK1	5.0644	2.34039	0.00762092	0.00338686	No	No	No	Yes	No
EGFRNetmtKRAS-Lo	MAPK1	TUBGCP2	P28482	Q9BSJ2	MAPK1_TUBGCP2	7.66133	2.9376	1.02586e-06	0.00032784	No	No	No	No	No
EGFRNetmtKRAS-Lo	MAPK1	LZTS2	P28482	Q9BRK4	MAPK1_LZTS2	2.74989	1.45938	0.00953421	0.0469135	No	No	No	No	No
EGFRNetmtKRAS-Lo	MAPK1	DUSP9	P28482	Q99956	MAPK1_DUSP9	6.23329	2.63999	1.63281e-06	0.00111116	No	No	No	Yes	No
EGFRNetmtKRAS-Lo	MAPK1	AGAP3	P28482	Q96P47	MAPK1_AGAP3	5.63907	2.49546	0.00297514	0.00192959	No	No	No	No	No
EGFRNetmtKRAS-Lo	MAPK1	TUBGCP3	P28482	Q96CW5	MAPK1_TUBGCP3	4.39502	2.13587	3.53584e-06	0.00679076	No	No	No	No	No
EGFRNetmtKRAS-Lo	MAPK1	MKL1	P28482	Q969V6	MAPK1_MKL1	3.0021	1.58597	3.63497e-05	0.0340859	No	No	No	No	No
EGFRNetmtKRAS-Lo	MAPK1	HMHA1	P28482	Q92619	MAPK1_HMHA1	3.43435	1.78004	5.97576e-06	0.0201217	No	No	No	No	No
EGFRNetmtKRAS-Lo	MAPK1	BRIX1	P28482	Q8TDN6	MAPK1_BRIX1	3.21893	1.68658	0.0428732	0.0260837	No	No	No	No	No
EGFRNetmtKRAS-Lo	MAPK1	RFWD2	P28482	Q8NHY2	MAPK1_RFWD2	2.8446	1.50822	0.00972389	0.0415676	No	No	No	No	No
EGFRNetmtKRAS-Lo	MAPK1	NKAPL	P28482	Q5M9Q1	MAPK1_NKAPL	4.20873	2.07339	0.000919362	0.00831157	No	No	No	No	No
EGFRNetmtKRAS-Lo	MAPK1	NKAP	P28482	Q8N5F7	MAPK1_NKAP	4.20873	2.07339	0.000919362	0.00831157	No	No	No	No	No
EGFRNetmtKRAS-Lo	MAPK1	GCC2	P28482	Q8IWJ2	MAPK1_GCC2	2.8062	1.48862	2.56655e-05	0.0436505	No	No	No	No	No
EGFRNetmtKRAS-Lo	MAPK1	MZT2B	P28482	Q6NZ67	MAPK1_MZT2B	4.95285	2.30826	5.94806e-05	0.00379117	No	No	No	No	No
EGFRNetmtKRAS-Lo	MAPK1	RPS6KA1	P28482	Q15418	MAPK1_RPS6KA1	15.074	3.91399	9.05033e-08	2.66397e-06	Yes	No	No	Yes	No
EGFRNetmtKRAS-Lo	MAPK1	TRIM25	P28482	Q14258	MAPK1_TRIM25	2.92904	1.55043	9.92806e-07	0.0373562	No	No	No	No	No
EGFRNetmtKRAS-Lo	MAPK1	ILK	P28482	Q13418	MAPK1_ILK	3.61881	1.85552	1.96362e-05	0.0161905	No	No	No	No	No
EGFRNetmtKRAS-Lo	MAPK1	MAPK7	P28482	Q13164	MAPK1_MAPK7	432.9	8.75789	0.00122589	7.52883e-25	No	No	No	No	No
EGFRNetmtKRAS-Lo	MAPK1	MZT1	P28482	Q08AG7	MAPK1_MZT1	2.97043	1.57067	1.38092e-05	0.0354637	No	No	No	No	No
EGFRNetmtKRAS-Lo	MAPK1	RPS6KA3	P28482	P51812	MAPK1_RPS6KA3	11.4355	3.51544	1.20453e-07	2.20867e-05	No	No	No	Yes	No
EGFRNetmtKRAS-Lo	MAPK1	ERF	P28482	P50548	MAPK1_ERF	3.0425	1.60526	0.00539964	0.0324125	Yes	No	No	Yes	No
EGFRNetmtKRAS-Lo	MAPK1	DHPS	P28482	P49366	MAPK1_DHPS	10.7741	3.42949	4.39511e-07	3.39121e-05	No	No	No	No	No
EGFRNetmtKRAS-Lo	MAPK1	ETV3	P28482	P41162	MAPK1_ETV3	4.02406	2.00865	0.000853331	0.010195	No	No	No	No	No
EGFRNetmtKRAS-Lo	MAPK1	RPL22	P28482	P35268	MAPK1_RPL22	6.59556	2.72149	0.000251867	0.000804472	Yes	No	No	No	No
EGFRNetmtKRAS-Lo	MAPK1	MAPK1	P28482	P28482	MAPK1_MAPK1	17.7461	4.14943	5.76541e-08	6.92008e-07	No	No	No	Yes	No
EGFRNetmtKRAS-Lo	MAPK1	TUBG2	P28482	Q9NRH3	MAPK1_TUBG2	7.35989	2.87968	4.99855e-06	0.000419465	No	No	No	No	No
EGFRNetmtKRAS-Lo	MAPK1	TUBG1	P28482	P23258	MAPK1_TUBG1	7.35989	2.87968	4.99855e-06	0.000419465	No	No	No	No	No
EGFRNetmtKRAS-Lo	MAPK1	HIST1H1D	P28482	P16402	MAPK1_HIST1H1D	3.10923	1.63656	0.0275797	0.0298409	No	No	No	No	No
EGFRNetmtKRAS-Lo	MAPK1	HIST1H1E	P28482	P10412	MAPK1_HIST1H1E	3.10923	1.63656	0.0275797	0.0298409	No	No	No	No	No
EGFRNetmtKRAS-Lo	MAPK1	RPS6KA4	P28482	O75676	MAPK1_RPS6KA4	2.81651	1.49391	0.00102231	0.0430805	No	No	No	Yes	No
EGFRNetmtKRAS-Lo	MAPK1	HMMR	P28482	O75330	MAPK1_HMMR	3.45349	1.78805	1.3e-06	0.0196689	No	No	No	Yes	No
EGFRNetmtKRAS-Lo	MAPK1	ANKRD28	P28482	O15084	MAPK1_ANKRD28	2.73526	1.45168	0.00802683	0.047804	No	No	No	No	No
EGFRNetmtKRAS-Lo	MAPK1	SEC16A	P28482	O15027	MAPK1_SEC16A	5.09865	2.35012	8.96802e-07	0.00327237	No	No	No	No	No
EGFRNetmtKRAS-Lo	MAPK14	MAPKAPK3	Q16539	Q16644	MAPK14_MAPKAPK3	11.8944	3.57221	0.0449499	5.40548e-11	No	Yes	No	Yes	Yes
EGFRNetmtKRAS-Lo	MAPK14	SRSF7	Q16539	Q16629	MAPK14_SRSF7	2.29847	1.20067	0.0480445	0.0185579	Yes	No	No	No	No
EGFRNetmtKRAS-Lo	MAPK14	MAPK14	Q16539	Q16539	MAPK14_MAPK14	11.654	3.54276	0.00352807	7.7248e-11	No	No	No	Yes	Yes
EGFRNetmtKRAS-Lo	MAPK14	EEF1A1P5	Q16539	Q5VTE0	MAPK14_EEF1A1P5	3.03691	1.6026	0.00958701	0.0023623	No	No	No	No	No
EGFRNetmtKRAS-Lo	MAPK14	EEF1A1	Q16539	P68104	MAPK14_EEF1A1	3.03691	1.6026	0.00958701	0.0023623	No	No	No	Yes	No
EGFRNetmtKRAS-Lo	MAPK14	RPL38	Q16539	P63173	MAPK14_RPL38	3.40024	1.76564	0.0173299	0.000886918	No	No	No	No	No
EGFRNetmtKRAS-Lo	MAPK14	RPS20	Q16539	P60866	MAPK14_RPS20	2.21847	1.14957	0.000308017	0.023279	No	No	No	No	No
EGFRNetmtKRAS-Lo	MAPK14	MAPKAPK2	Q16539	P49137	MAPK14_MAPKAPK2	11.7077	3.54938	0.0164384	7.13057e-11	No	Yes	No	Yes	Yes
EGFRNetmtKRAS-Lo	MAPK14	CSNK1A1	Q16539	P48729	MAPK14_CSNK1A1	6.76141	2.75732	0.0032428	3.64749e-07	Yes	No	No	No	No
EGFRNetmtKRAS-Lo	MAPK14	IQGAP1	Q16539	P46940	MAPK14_IQGAP1	4.48295	2.16445	0.00383784	5.65331e-05	No	Yes	No	Yes	No
EGFRNetmtKRAS-Lo	MAPK14	HSPA8	Q16539	P11142	MAPK14_HSPA8	2.34769	1.23124	4.42078e-08	0.016144	No	No	No	No	No
EGFRNetmtKRAS-Lo	MAPK14	HSP90AB1	Q16539	P08238	MAPK14_HSP90AB1	2.25449	1.1728	0.000449889	0.0210203	No	No	No	No	No
EGFRNetmtKRAS-Lo	MAPK14	HSP90AA1	Q16539	P07900	MAPK14_HSP90AA1	2.48457	1.313	0.0032381	0.0109673	No	No	No	No	No
EGFRNetmtKRAS-Lo	MAPK14	RPS6KA4	Q16539	O75676	MAPK14_RPS6KA4	6.04556	2.59588	0.0163947	1.61365e-06	No	Yes	No	Yes	No
EGFRNetmtKRAS-Lo	MAPK3	FAM83D	P27361	Q9H4H8	MAPK3_FAM83D	4.68949	2.22943	0.00352337	0.00442885	No	No	No	No	No
EGFRNetmtKRAS-Lo	MAPK3	HSP90AB2P	P27361	Q58FF8	MAPK3_HSP90AB2P	2.92411	1.548	0.00832878	0.0366199	No	No	No	No	No
EGFRNetmtKRAS-Lo	MAPK3	CDC37	P27361	Q16543	MAPK3_CDC37	3.46814	1.79416	0.00915271	0.0183186	No	No	No	No	No
EGFRNetmtKRAS-Lo	MAPK3	RPS6KA1	P27361	Q15418	MAPK3_RPS6KA1	4.03976	2.01427	0.00915925	0.00922062	No	No	No	Yes	No
EGFRNetmtKRAS-Lo	MAPK3	ILK	P27361	Q13418	MAPK3_ILK	3.92837	1.97393	0.0313907	0.0105069	No	No	No	No	No
EGFRNetmtKRAS-Lo	MAPK3	RPS6KA3	P27361	P51812	MAPK3_RPS6KA3	4.75026	2.24801	0.00295864	0.00414506	No	No	No	Yes	No
EGFRNetmtKRAS-Lo	MAPK3	DHPS	P27361	P49366	MAPK3_DHPS	3.45631	1.78923	0.0040006	0.0185888	No	No	No	Yes	Yes
EGFRNetmtKRAS-Lo	MAPK3	LRPPRC	P27361	P42704	MAPK3_LRPPRC	6.80776	2.76718	0.033224	0.000538765	No	No	No	No	No
EGFRNetmtKRAS-Lo	MAPK3	MAPK1	P27361	P28482	MAPK3_MAPK1	3.28586	1.71627	0.00376764	0.0230024	No	No	No	Yes	No
EGFRNetmtKRAS-Lo	MAPK3	MAPK3	P27361	P27361	MAPK3_MAPK3	6.14569	2.61958	0.00269656	0.000999082	No	No	No	Yes	Yes
EGFRNetmtKRAS-Lo	MAPK3	HSPA7	P27361	P48741	MAPK3_HSPA7	6.30183	2.65577	0.00406841	0.000861063	No	No	No	No	No
EGFRNetmtKRAS-Lo	MAPK3	HSPA6	P27361	P17066	MAPK3_HSPA6	6.30183	2.65577	0.00406841	0.000861063	No	No	No	No	No
EGFRNetmtKRAS-Lo	MAPK3	HSPA8	P27361	P11142	MAPK3_HSPA8	4.22751	2.07981	0.00273259	0.00742333	No	No	No	No	No
EGFRNetmtKRAS-Lo	MAPK3	HSPA5	P27361	P11021	MAPK3_HSPA5	3.51352	1.81292	0.00631475	0.0173208	No	No	No	No	No
EGFRNetmtKRAS-Lo	MAPK3	HSP90AB1	P27361	P08238	MAPK3_HSP90AB1	3.92211	1.97163	0.00286658	0.0105848	No	No	No	No	No
EGFRNetmtKRAS-Lo	MAPK3	HSPA1A	P27361	P08107	MAPK3_HSPA1A	3.53744	1.82271	0.00384954	0.0168187	No	No	No	No	No
EGFRNetmtKRAS-Lo	MAPK3	HSP90AA1	P27361	P07900	MAPK3_HSP90AA1	3.28033	1.71384	0.00678839	0.0231634	No	No	No	No	No
EGFRNetmtKRAS-Lo	MAPK7	IVNS1ABP	Q13164	Q9Y6Y0	MAPK7_IVNS1ABP	1.87785	0.909082	0.0120046	0.00431714	No	No	No	No	No
EGFRNetmtKRAS-Lo	MAPK7	MYO5B	Q13164	Q9ULV0	MAPK7_MYO5B	1.79995	0.847956	0.0115901	0.00711714	No	No	No	No	No
EGFRNetmtKRAS-Lo	MAPK7	PFDN2	Q13164	Q9UHV9	MAPK7_PFDN2	6.7773	2.76071	0.000111914	1.14551e-15	No	No	No	Yes	No
EGFRNetmtKRAS-Lo	MAPK7	PFDN4	Q13164	Q9NQP4	MAPK7_PFDN4	9.62259	3.26643	8.50637e-07	3.57406e-21	No	No	No	Yes	No
EGFRNetmtKRAS-Lo	MAPK7	C11ORF84	Q13164	Q9BUA3	MAPK7_C11ORF84	1.8192	0.863301	0.0464688	0.00629424	Yes	No	No	No	No
EGFRNetmtKRAS-Lo	MAPK7	PFDN5	Q13164	Q99471	MAPK7_PFDN5	7.38487	2.88457	0.000244123	6.21579e-17	No	No	No	Yes	No
EGFRNetmtKRAS-Lo	MAPK7	IPO9	Q13164	Q96P70	MAPK7_IPO9	1.85577	0.89202	0.0156025	0.00497757	No	No	No	No	No
EGFRNetmtKRAS-Lo	MAPK7	HSD17B12	Q13164	Q53GQ0	MAPK7_HSD17B12	1.80331	0.850646	0.00581376	0.00696633	No	No	No	No	No
EGFRNetmtKRAS-Lo	MAPK7	PRPSAP1	Q13164	Q14558	MAPK7_PRPSAP1	2.10302	1.07246	0.0120506	0.000988396	No	No	No	No	No
EGFRNetmtKRAS-Lo	MAPK7	MAPK7	Q13164	Q13164	MAPK7_MAPK7	10.7471	3.42588	0.000223233	4.2734e-23	No	No	No	Yes	No
EGFRNetmtKRAS-Lo	MAPK7	PTS	Q13164	Q03393	MAPK7_PTS	2.11441	1.08025	0.0034999	0.000916617	No	No	No	No	No
EGFRNetmtKRAS-Lo	MAPK7	OTUD4	Q13164	Q01804	MAPK7_OTUD4	1.97654	0.982974	0.026289	0.00227243	No	No	No	No	No
EGFRNetmtKRAS-Lo	MAPK7	VBP1	Q13164	P61758	MAPK7_VBP1	7.29624	2.86715	0.000118605	9.43448e-17	No	No	No	Yes	No
EGFRNetmtKRAS-Lo	MAPK7	PRPS1	Q13164	P60891	MAPK7_PRPS1	1.87466	0.906626	0.0145681	0.00440711	No	No	No	No	No
EGFRNetmtKRAS-Lo	MAPK7	TMEM33	Q13164	P57088	MAPK7_TMEM33	2.62217	1.39076	0.0122673	3.10762e-05	No	No	No	No	No
EGFRNetmtKRAS-Lo	MAPK7	DNAJA1	Q13164	P31689	MAPK7_DNAJA1	1.66736	0.737569	0.0345749	0.0163628	No	No	No	No	No
EGFRNetmtKRAS-Lo	MAPK7	CAD	Q13164	P27708	MAPK7_CAD	1.74707	0.804938	0.00612839	0.00995064	No	No	No	No	No
EGFRNetmtKRAS-Lo	MAPK7	CD9	Q13164	P21926	MAPK7_CD9	1.52421	0.608058	0.0082853	0.0387946	No	No	No	No	No
EGFRNetmtKRAS-Lo	MAPK7	SLC25A4	Q13164	P12235	MAPK7_SLC25A4	1.71622	0.779232	0.00223317	0.0120777	No	No	No	No	No
EGFRNetmtKRAS-Lo	MAPK7	SLC25A6	Q13164	P12236	MAPK7_SLC25A6	1.71622	0.779232	0.00223317	0.0120777	No	No	No	No	No
EGFRNetmtKRAS-Lo	MAPK7	PRPS2	Q13164	P11908	MAPK7_PRPS2	1.72709	0.788341	0.00464932	0.0112827	No	No	No	No	No
EGFRNetmtKRAS-Lo	MAPK7	SLC25A5	Q13164	P05141	MAPK7_SLC25A5	1.60361	0.681326	0.00127033	0.0241625	No	No	No	No	No
EGFRNetmtKRAS-Lo	MAPK7	ATP1A1	Q13164	P05023	MAPK7_ATP1A1	1.49794	0.582982	0.0245209	0.0452187	No	No	No	No	No
EGFRNetmtKRAS-Lo	MAPK7	HSPB1	Q13164	P04792	MAPK7_HSPB1	2.16881	1.1169	0.0050251	0.000639024	Yes	No	No	No	No
EGFRNetmtKRAS-Lo	MAPK7	ACSL3	Q13164	O95573	MAPK7_ACSL3	1.58872	0.667868	0.0156342	0.0264344	No	No	No	No	No
EGFRNetmtKRAS-Lo	MAPK7	PFDN1	Q13164	O60925	MAPK7_PFDN1	8.76868	3.13236	0.00226168	1.25973e-19	No	No	No	Yes	No
EGFRNetmtKRAS-Lo	MAPK7	DPM1	Q13164	O60762	MAPK7_DPM1	1.88891	0.917554	0.0325471	0.00401928	No	No	No	No	No
EGFRNetmtKRAS-Lo	MAPK7	PRPSAP2	Q13164	O60256	MAPK7_PRPSAP2	1.79099	0.84076	0.0156575	0.0075347	No	No	No	No	No
EGFRNetmtKRAS-Lo	MAPK7	PFDN6	Q13164	O15212	MAPK7_PFDN6	8.71274	3.12313	0.000181838	1.60142e-19	No	No	No	Yes	No
EGFRNetmtKRAS-Lo	MAPK8	MAPK8	P45983	P45983	MAPK8_MAPK8	11.7114	3.54984	0.00612061	1.89154e-50	No	No	No	Yes	No
EGFRNetmtKRAS-Lo	MAPK8	ANKRD28	P45983	O15084	MAPK8_ANKRD28	2.54529	1.34783	0.0176763	9.0272e-09	Yes	No	No	No	No
EGFRNetmtKRAS-Lo	MTA2	LIMA1	O94776	Q9UHB6	MTA2_LIMA1	4.96812	2.3127	8.38586e-05	1.79144e-05	Yes	No	No	No	No
EGFRNetmtKRAS-Lo	MTA2	TMOD3	O94776	Q9NYL9	MTA2_TMOD3	3.47609	1.79746	0.0094192	0.000596443	Yes	No	No	No	No
EGFRNetmtKRAS-Lo	MTA2	BOLA2	O94776	Q9H3K6	MTA2_BOLA2	3.58317	1.84123	0.000157927	0.000455966	No	No	No	No	No
EGFRNetmtKRAS-Lo	MTA2	HDAC2	O94776	Q92769	MTA2_HDAC2	10.0109	3.32349	1.88732e-06	2.01047e-09	No	No	No	Yes	Yes
EGFRNetmtKRAS-Lo	MTA2	MTMR14	O94776	Q8NCE2	MTA2_MTMR14	2.99939	1.58467	0.0123617	0.00203903	No	No	No	No	No
EGFRNetmtKRAS-Lo	MTA2	RBBP7	O94776	Q16576	MTA2_RBBP7	26.809	4.74465	5.74421e-10	3.57694e-17	No	Yes	No	Yes	Yes
EGFRNetmtKRAS-Lo	MTA2	HDAC1	O94776	Q13547	MTA2_HDAC1	5.62664	2.49227	1.22481e-06	4.41844e-06	No	Yes	No	Yes	Yes
EGFRNetmtKRAS-Lo	MTA2	AHNAK	O94776	Q09666	MTA2_AHNAK	3.30095	1.72288	0.0482027	0.000930977	Yes	No	No	No	No
EGFRNetmtKRAS-Lo	MTA2	RBBP4	O94776	Q09028	MTA2_RBBP4	11.9778	3.5823	5.7834e-10	1.21379e-10	No	No	No	Yes	No
EGFRNetmtKRAS-Lo	MTA2	ACTB	O94776	P60709	MTA2_ACTB	2.80874	1.48992	0.0269952	0.00338475	Yes	No	No	No	No
EGFRNetmtKRAS-Lo	MTA2	TUFM	O94776	P49411	MTA2_TUFM	2.06897	1.04891	0.00840151	0.0259329	No	No	No	No	No
EGFRNetmtKRAS-Lo	MTA2	LRPPRC	O94776	P42704	MTA2_LRPPRC	2.91718	1.54457	0.0362932	0.00253445	No	No	No	No	No
EGFRNetmtKRAS-Lo	MTA2	EEF1G	O94776	P26641	MTA2_EEF1G	2.00495	1.00357	8.31366e-05	0.0310407	Yes	No	No	No	Yes
EGFRNetmtKRAS-Lo	MTA2	EEF1B2	O94776	P24534	MTA2_EEF1B2	1.99311	0.995021	7.09731e-05	0.0320909	Yes	No	No	No	No
EGFRNetmtKRAS-Lo	MTA2	CFL1	O94776	P23528	MTA2_CFL1	2.64066	1.4009	0.000497906	0.00532753	Yes	No	No	No	No
EGFRNetmtKRAS-Lo	MTA2	WARS	O94776	P23381	MTA2_WARS	1.98122	0.986389	0.0316432	0.0331813	No	No	No	No	No
EGFRNetmtKRAS-Lo	MTA2	HSPA8	O94776	P11142	MTA2_HSPA8	1.91074	0.934131	0.00013385	0.0404519	No	No	No	No	No
EGFRNetmtKRAS-Lo	MTA2	HSP90AA1	O94776	P07900	MTA2_HSP90AA1	1.94645	0.960847	0.00851427	0.0365879	No	No	No	No	No
EGFRNetmtKRAS-Lo	MTA2	MTA2	O94776	O94776	MTA2_MTA2	20.3295	4.3455	3.21053e-10	9.7994e-15	No	No	No	No	Yes
EGFRNetmtKRAS-Lo	MYLK2	UQCR10	Q9H1R3	Q9UDW1	MYLK2_UQCR10	1.46325	0.549179	0.00660509	0.0280725	No	No	No	No	No
EGFRNetmtKRAS-Lo	MYLK2	TECR	Q9H1R3	Q9NZ01	MYLK2_TECR	1.55902	0.640635	0.00978135	0.0129055	No	No	No	No	No
EGFRNetmtKRAS-Lo	MYLK2	NAP1L4	Q9H1R3	Q99733	MYLK2_NAP1L4	2.36441	1.24148	0.00370828	7.60331e-06	No	No	No	No	No
EGFRNetmtKRAS-Lo	MYLK2	KIAA1967	Q9H1R3	Q8N163	MYLK2_KIAA1967	2.04643	1.03311	0.00168513	0.000159979	Yes	No	No	No	No
EGFRNetmtKRAS-Lo	MYLK2	CDC37	Q9H1R3	Q16543	MYLK2_CDC37	10.4253	3.38202	7.55453e-09	2.06962e-32	Yes	No	No	No	No
EGFRNetmtKRAS-Lo	MYLK2	YWHAZ	Q9H1R3	P63104	MYLK2_YWHAZ	2.47253	1.30599	4.80096e-05	2.67245e-06	Yes	No	No	Yes	No
EGFRNetmtKRAS-Lo	MYLK2	PSMC1	Q9H1R3	P62191	MYLK2_PSMC1	1.45813	0.544118	0.000246646	0.029229	No	No	No	No	No
EGFRNetmtKRAS-Lo	MYLK2	YWHAG	Q9H1R3	P61981	MYLK2_YWHAG	3.77633	1.91698	0.0103456	1.17178e-11	Yes	No	No	No	No
EGFRNetmtKRAS-Lo	MYLK2	NAP1L1	Q9H1R3	P55209	MYLK2_NAP1L1	2.2923	1.1968	4.56146e-05	1.52459e-05	Yes	No	No	No	No
EGFRNetmtKRAS-Lo	MYLK2	SLC25A1	Q9H1R3	P53007	MYLK2_SLC25A1	2.02464	1.01767	0.0108046	0.000196537	Yes	No	No	No	No
EGFRNetmtKRAS-Lo	MYLK2	PSMC2	Q9H1R3	P35998	MYLK2_PSMC2	1.48328	0.568791	0.000999499	0.0239449	No	No	No	No	No
EGFRNetmtKRAS-Lo	MYLK2	HSPA4	Q9H1R3	P34932	MYLK2_HSPA4	1.52248	0.606422	0.0125188	0.017444	No	No	No	No	No
EGFRNetmtKRAS-Lo	MYLK2	DNAJA1	Q9H1R3	P31689	MYLK2_DNAJA1	1.69583	0.761993	7.26994e-05	0.00399465	No	No	No	No	No
EGFRNetmtKRAS-Lo	MYLK2	YWHAQ	Q9H1R3	P27348	MYLK2_YWHAQ	3.25655	1.70335	0.00719618	1.44826e-09	No	No	No	Yes	No
EGFRNetmtKRAS-Lo	MYLK2	HSPA8	Q9H1R3	P11142	MYLK2_HSPA8	3.47833	1.79839	5.80274e-07	1.81662e-10	Yes	No	No	No	No
EGFRNetmtKRAS-Lo	MYLK2	HSP90AB3P	Q9H1R3	Q58FF7	MYLK2_HSP90AB3P	4.54271	2.18355	3.35123e-08	1.33875e-14	Yes	No	No	No	No
EGFRNetmtKRAS-Lo	MYLK2	HSP90AB1	Q9H1R3	P08238	MYLK2_HSP90AB1	4.54271	2.18355	3.35123e-08	1.33875e-14	Yes	No	No	Yes	No
EGFRNetmtKRAS-Lo	MYLK2	HSPA1A	Q9H1R3	P08107	MYLK2_HSPA1A	2.80361	1.48729	7.74209e-06	1.08926e-07	No	No	No	No	No
EGFRNetmtKRAS-Lo	MYLK2	UQCRH	Q9H1R3	P07919	MYLK2_UQCRH	1.80267	0.850131	0.000114944	0.00153781	No	No	No	No	No
EGFRNetmtKRAS-Lo	MYLK2	HSP90AA1	Q9H1R3	P07900	MYLK2_HSP90AA1	4.01705	2.00614	3.99668e-07	1.33642e-12	Yes	No	No	Yes	No
EGFRNetmtKRAS-Lo	MYLK2	SLC25A5	Q9H1R3	P05141	MYLK2_SLC25A5	1.44155	0.527618	0.000180541	0.0332771	No	No	No	No	No
EGFRNetmtKRAS-Lo	MYLK2	HSPB1	Q9H1R3	P04792	MYLK2_HSPB1	9.91198	3.30917	4.07645e-06	4.10476e-31	Yes	No	No	No	No
EGFRNetmtKRAS-Lo	MYLK2	AHSG	Q9H1R3	P02765	MYLK2_AHSG	9.76353	3.2874	0.00686674	9.90013e-31	No	No	No	No	No
EGFRNetmtKRAS-Lo	MYLK2	BAG2	Q9H1R3	O95816	MYLK2_BAG2	3.87006	1.95235	9.38909e-08	5.00817e-12	Yes	No	No	No	No
EGFRNetmtKRAS-Lo	MYLK2	DNAJA2	Q9H1R3	O60884	MYLK2_DNAJA2	1.8325	0.873815	0.0383344	0.00117224	No	No	No	No	No
EGFRNetmtKRAS-Lo	MYLK2	PSMD3	Q9H1R3	O43242	MYLK2_PSMD3	1.38993	0.475007	0.000306825	0.0493604	No	No	No	No	No
EGFRNetmtKRAS-Lo	MYLK2	MYLK2	Q9H1R3	Q9H1R3	MYLK2_MYLK2	21.0502	4.39576	1.3789e-12	2.31892e-53	Yes	No	No	No	No
EGFRNetmtKRAS-Lo	MYLK2	MYLK	Q9H1R3	Q15746	MYLK2_MYLK	49.8183	5.6386	2.16691e-06	1.97331e-86	Yes	No	No	No	No
EGFRNetmtKRAS-Lo	NCK1	GIT1	P16333	Q9Y2X7	NCK1_GIT1	10.3123	3.36629	9.69113e-07	6.8509e-18	Yes	No	No	Yes	No
EGFRNetmtKRAS-Lo	NCK1	ABCF1	P16333	Q8NE71	NCK1_ABCF1	2.16109	1.11176	0.0107564	0.00229234	Yes	No	No	No	No
EGFRNetmtKRAS-Lo	NCK1	STK38	P16333	Q15208	NCK1_STK38	1.97447	0.981463	0.0223177	0.00611791	Yes	No	No	No	No
EGFRNetmtKRAS-Lo	NCK1	GIT2	P16333	Q14161	NCK1_GIT2	19.1201	4.25702	4.40926e-06	1.90467e-27	Yes	No	No	Yes	No
EGFRNetmtKRAS-Lo	NCK1	ARHGEF7	P16333	Q14155	NCK1_ARHGEF7	5.70963	2.5134	1.96085e-06	8.83981e-11	Yes	No	No	Yes	No
EGFRNetmtKRAS-Lo	NCK1	RPL6	P16333	Q02878	NCK1_RPL6	1.60034	0.678378	0.000852353	0.0410503	No	No	No	No	No
EGFRNetmtKRAS-Lo	NCK1	DSG1	P16333	Q02413	NCK1_DSG1	4.61741	2.20709	0.00718975	1.03862e-08	No	No	No	No	No
EGFRNetmtKRAS-Lo	NCK1	RPL10A	P16333	P62906	NCK1_RPL10A	2.00864	1.00622	0.000780564	0.00511602	No	No	No	No	No
EGFRNetmtKRAS-Lo	NCK1	RPL30	P16333	P62888	NCK1_RPL30	1.57478	0.655152	0.000524072	0.0464906	No	No	No	No	No
EGFRNetmtKRAS-Lo	NCK1	RPL12	P16333	P30050	NCK1_RPL12	1.59326	0.671985	0.000178787	0.0424934	No	No	No	No	No
EGFRNetmtKRAS-Lo	NCK1	RPL35A	P16333	P18077	NCK1_RPL35A	1.93831	0.954798	0.0363931	0.00738804	No	No	No	No	No
EGFRNetmtKRAS-Lo	NCK1	NCK1	P16333	P16333	NCK1_NCK1	32.4277	5.01915	2.50644e-12	2.33421e-37	Yes	No	No	No	Yes
EGFRNetmtKRAS-Lo	NCK1	DSP	P16333	P15924	NCK1_DSP	1.85908	0.894585	0.0197716	0.0111413	No	No	No	No	No
EGFRNetmtKRAS-Lo	NCK1	JUP	P16333	P14923	NCK1_JUP	3.04608	1.60696	0.0196459	2.18085e-05	No	No	No	No	No
EGFRNetmtKRAS-Lo	NCK1	P4HB	P16333	P07237	NCK1_P4HB	1.64295	0.71629	0.0314308	0.0332881	Yes	No	No	No	No
EGFRNetmtKRAS-Lo	NCK1	RPLP0P6	P16333	Q8NHW5	NCK1_RPLP0P6	1.86907	0.902318	0.00297495	0.0105812	No	No	No	No	No
EGFRNetmtKRAS-Lo	NCK1	RPLP0	P16333	P05388	NCK1_RPLP0	1.86907	0.902318	0.00297495	0.0105812	No	No	No	No	No
EGFRNetmtKRAS-Lo	NCK1	MBP	P16333	P02686	NCK1_MBP	3.37226	1.75372	0.010522	4.1236e-06	No	No	No	No	No
EGFRNetmtKRAS-Lo	NCK1	NCK2	P16333	O43639	NCK1_NCK2	81.9945	6.35745	5.27089e-12	1.202e-58	Yes	Yes	No	Yes	No
EGFRNetmtKRAS-Lo	NME1	CCT7	P15531	Q99832	NME1_CCT7	1.83274	0.874004	7.11347e-09	0.00415798	No	No	No	No	No
EGFRNetmtKRAS-Lo	NME1	PGAM5	P15531	Q96HS1	NME1_PGAM5	1.54318	0.625903	5.80768e-08	0.0287856	No	No	No	No	No
EGFRNetmtKRAS-Lo	NME1	CCT2	P15531	P78371	NME1_CCT2	1.88451	0.91419	8.33872e-09	0.00290046	No	No	No	No	No
EGFRNetmtKRAS-Lo	NME1	YWHAZ	P15531	P63104	NME1_YWHAZ	1.58203	0.661772	0.000158154	0.0224315	No	No	No	No	No
EGFRNetmtKRAS-Lo	NME1	CCT4	P15531	P50991	NME1_CCT4	1.85842	0.894077	7.00461e-09	0.00347913	No	No	No	No	No
EGFRNetmtKRAS-Lo	NME1	CCT8	P15531	P50990	NME1_CCT8	1.86512	0.899269	8.12722e-09	0.00332058	No	No	No	No	No
EGFRNetmtKRAS-Lo	NME1	CCT3	P15531	P49368	NME1_CCT3	1.86192	0.896789	6.00794e-09	0.00339548	No	No	No	No	No
EGFRNetmtKRAS-Lo	NME1	FASN	P15531	P49327	NME1_FASN	2.0294	1.02106	8.19753e-06	0.00104346	No	No	No	No	No
EGFRNetmtKRAS-Lo	NME1	CCT5	P15531	P48643	NME1_CCT5	1.74119	0.80007	5.98887e-09	0.00779365	No	No	No	No	No
EGFRNetmtKRAS-Lo	NME1	CCT6A	P15531	P40227	NME1_CCT6A	1.90287	0.92818	1.75157e-09	0.00255074	No	No	No	No	No
EGFRNetmtKRAS-Lo	NME1	HSPA9	P15531	P38646	NME1_HSPA9	1.98386	0.98831	0.0111875	0.00144168	No	No	No	No	No
EGFRNetmtKRAS-Lo	NME1	PRDX6	P15531	P30041	NME1_PRDX6	1.89838	0.92477	0.00777139	0.00263228	No	No	No	No	No
EGFRNetmtKRAS-Lo	NME1	PTPN6	P15531	P29350	NME1_PTPN6	3.94412	1.9797	6.16939e-05	1.45183e-09	No	No	No	No	No
EGFRNetmtKRAS-Lo	NME1	YWHAQ	P15531	P27348	NME1_YWHAQ	2.35224	1.23404	0.00932777	0.000102474	No	No	No	No	No
EGFRNetmtKRAS-Lo	NME1	NME2P1	P15531	O60361	NME1_NME2P1	13.3447	3.7382	3.4384e-07	2.4965e-29	No	No	No	No	No
EGFRNetmtKRAS-Lo	NME1	NME2	P15531	P22392	NME1_NME2	13.3447	3.7382	3.4384e-07	2.4965e-29	No	No	No	Yes	No
EGFRNetmtKRAS-Lo	NME1	TCP1	P15531	P17987	NME1_TCP1	1.86837	0.901777	9.93879e-09	0.00324635	No	No	No	No	No
EGFRNetmtKRAS-Lo	NME1	NME1	P15531	P15531	NME1_NME1	12.8333	3.68182	1.42069e-08	1.6379e-28	No	No	Yes	Yes	No
EGFRNetmtKRAS-Lo	NME1	EEF2	P15531	P13639	NME1_EEF2	1.50141	0.586314	7.71795e-05	0.0374673	No	No	No	No	No
EGFRNetmtKRAS-Lo	NME1	HSPA8	P15531	P11142	NME1_HSPA8	1.56602	0.6471	6.95312e-08	0.0248712	No	No	No	No	No
EGFRNetmtKRAS-Lo	NME1	HSPA5	P15531	P11021	NME1_HSPA5	2.00344	1.00248	2.51802e-08	0.00125485	No	No	No	No	No
EGFRNetmtKRAS-Lo	NME1	HSPD1	P15531	P10809	NME1_HSPD1	1.83567	0.87631	1.76446e-05	0.00407439	No	No	No	No	No
EGFRNetmtKRAS-Lo	NME1	HSP90AB3P	P15531	Q58FF7	NME1_HSP90AB3P	1.59027	0.669273	8.57173e-06	0.0212643	No	No	No	No	No
EGFRNetmtKRAS-Lo	NME1	HSP90AB1	P15531	P08238	NME1_HSP90AB1	1.59027	0.669273	8.57173e-06	0.0212643	No	No	No	No	No
EGFRNetmtKRAS-Lo	NME1	HSPA1A	P15531	P08107	NME1_HSPA1A	1.67245	0.74196	3.44881e-08	0.0123804	No	No	No	No	No
EGFRNetmtKRAS-Lo	NME1	S100A6	P15531	P06703	NME1_S100A6	1.61611	0.692522	0.0155541	0.0179679	No	No	No	No	No
EGFRNetmtKRAS-Lo	NME1	HSPB1	P15531	P04792	NME1_HSPB1	1.5175	0.601699	0.000544646	0.0338682	No	No	No	No	No
EGFRNetmtKRAS-Lo	NME1-NME2	MRPS28	Q32Q12	Q9Y2Q9	NME1-NME2_MRPS28	1.52789	0.611543	0.0167391	0.0207169	No	No	No	No	No
EGFRNetmtKRAS-Lo	NME1-NME2	RCN2	Q32Q12	Q14257	NME1-NME2_RCN2	1.41491	0.500711	0.00782102	0.0474684	No	No	No	No	No
EGFRNetmtKRAS-Lo	NME1-NME2	TUFM	Q32Q12	P49411	NME1-NME2_TUFM	1.49603	0.581141	1.65581e-05	0.0263193	No	No	No	No	No
EGFRNetmtKRAS-Lo	NME1-NME2	EEF1G	Q32Q12	P26641	NME1-NME2_EEF1G	1.44942	0.535475	2.76549e-06	0.0370713	No	No	No	No	No
EGFRNetmtKRAS-Lo	NME1-NME2	NME2P1	Q32Q12	O60361	NME1-NME2_NME2P1	20.8784	4.38394	8.08407e-06	1.26066e-48	No	No	No	No	No
EGFRNetmtKRAS-Lo	NME1-NME2	NME2	Q32Q12	P22392	NME1-NME2_NME2	20.8784	4.38394	8.08407e-06	1.26066e-48	No	No	No	No	No
EGFRNetmtKRAS-Lo	NME1-NME2	NME1	Q32Q12	P15531	NME1-NME2_NME1	14.4487	3.85287	2.56644e-07	5.02023e-38	No	No	No	No	No
EGFRNetmtKRAS-Lo	NME1-NME2	HSPA8	Q32Q12	P11142	NME1-NME2_HSPA8	1.65594	0.727654	5.10876e-05	0.00763314	No	No	No	No	No
EGFRNetmtKRAS-Lo	NME1-NME2	HSPA5	Q32Q12	P11021	NME1-NME2_HSPA5	1.69762	0.763511	0.0310939	0.00545663	No	No	No	No	No
EGFRNetmtKRAS-Lo	NME1-NME2	HSPD1	Q32Q12	P10809	NME1-NME2_HSPD1	1.48291	0.568434	0.0130038	0.0290105	No	No	No	No	No
EGFRNetmtKRAS-Lo	NME1-NME2	HSPA1A	Q32Q12	P08107	NME1-NME2_HSPA1A	1.536	0.619176	1.80995e-05	0.0194808	No	No	No	No	No
EGFRNetmtKRAS-Lo	NME1-NME2	BAG2	Q32Q12	O95816	NME1-NME2_BAG2	2.39172	1.25805	7.33668e-05	1.37594e-05	No	No	No	No	No
EGFRNetmtKRAS-Lo	NME1-NME2	MYLK2	Q32Q12	Q9H1R3	NME1-NME2_MYLK2	3.21741	1.6859	0.0234994	9.63075e-09	No	No	No	No	No
EGFRNetmtKRAS-Lo	PAK1	GIT1	Q13153	Q9Y2X7	PAK1_GIT1	8.41512	3.07298	2.81923e-07	4.03849e-13	No	No	No	Yes	No
EGFRNetmtKRAS-Lo	PAK1	HIGD1C	Q13153	A8MV81	PAK1_HIGD1C	3.1588	1.65938	0.00960015	5.13492e-05	No	No	No	No	No
EGFRNetmtKRAS-Lo	PAK1	HIGD1A	Q13153	Q9Y241	PAK1_HIGD1A	3.1588	1.65938	0.00960015	5.13492e-05	No	No	No	No	No
EGFRNetmtKRAS-Lo	PAK1	LIMA1	Q13153	Q9UHB6	PAK1_LIMA1	1.67735	0.746183	0.00152955	0.0385301	Yes	No	No	No	No
EGFRNetmtKRAS-Lo	PAK1	TECR	Q13153	Q9NZ01	PAK1_TECR	3.04716	1.60746	0.015344	8.36654e-05	No	No	No	No	No
EGFRNetmtKRAS-Lo	PAK1	TMEM161A	Q13153	Q9NX61	PAK1_TMEM161A	2.3725	1.24641	0.0359418	0.00171034	No	No	No	No	No
EGFRNetmtKRAS-Lo	PAK1	SLC25A22	Q13153	Q9H936	PAK1_SLC25A22	2.45769	1.2973	0.00473115	0.001163	No	No	No	No	No
EGFRNetmtKRAS-Lo	PAK1	FANCD2	Q13153	Q9BXW9	PAK1_FANCD2	2.67878	1.42158	0.00728324	0.00042945	Yes	No	No	No	No
EGFRNetmtKRAS-Lo	PAK1	TUBB2B	Q13153	Q9BVA1	PAK1_TUBB2B	2.04509	1.03216	0.00260221	0.00753497	No	No	No	No	No
EGFRNetmtKRAS-Lo	PAK1	TUBB6	Q13153	Q9BUF5	PAK1_TUBB6	1.90987	0.933476	0.000535938	0.0138322	No	No	No	No	No
EGFRNetmtKRAS-Lo	PAK1	ARPC5L	Q13153	Q9BPX5	PAK1_ARPC5L	1.62349	0.699098	0.00254369	0.0485686	No	No	No	No	No
EGFRNetmtKRAS-Lo	PAK1	VAT1	Q13153	Q99536	PAK1_VAT1	1.62091	0.696802	0.041633	0.0491071	Yes	No	No	No	No
EGFRNetmtKRAS-Lo	PAK1	MMS19	Q13153	Q96T76	PAK1_MMS19	1.82992	0.871778	0.00408513	0.0197451	No	No	No	No	No
EGFRNetmtKRAS-Lo	PAK1	GCN1L1	Q13153	Q92616	PAK1_GCN1L1	2.21655	1.14832	1.3793e-07	0.00346844	No	No	No	No	No
EGFRNetmtKRAS-Lo	PAK1	TUBA3E	Q13153	Q6PEY2	PAK1_TUBA3E	1.68156	0.749801	0.000782277	0.0378346	No	No	No	No	No
EGFRNetmtKRAS-Lo	PAK1	TUBA3C	Q13153	Q13748	PAK1_TUBA3C	1.68156	0.749801	0.000782277	0.0378346	No	No	No	No	No
EGFRNetmtKRAS-Lo	PAK1	TUBA1A	Q13153	Q71U36	PAK1_TUBA1A	1.68156	0.749801	0.000782277	0.0378346	No	No	No	No	No
EGFRNetmtKRAS-Lo	PAK1	HSD17B12	Q13153	Q53GQ0	PAK1_HSD17B12	2.20723	1.14223	1.84497e-08	0.0036182	No	No	No	No	No
EGFRNetmtKRAS-Lo	PAK1	ARHGEF6	Q13153	Q15052	PAK1_ARHGEF6	7.22907	2.85381	0.00928696	1.4461e-11	No	Yes	No	Yes	No
EGFRNetmtKRAS-Lo	PAK1	RCN2	Q13153	Q14257	PAK1_RCN2	2.18599	1.12829	0.000225571	0.0039838	No	No	No	No	No
EGFRNetmtKRAS-Lo	PAK1	GIT2	Q13153	Q14161	PAK1_GIT2	5.71168	2.51391	4.56537e-07	2.2548e-09	No	No	No	Yes	No
EGFRNetmtKRAS-Lo	PAK1	SCRIB	Q13153	Q14160	PAK1_SCRIB	3.57852	1.83936	8.3991e-05	8.49349e-06	No	No	No	Yes	No
EGFRNetmtKRAS-Lo	PAK1	ARHGEF7	Q13153	Q14155	PAK1_ARHGEF7	7.90953	2.98359	4.72477e-06	1.79181e-12	No	Yes	No	Yes	No
EGFRNetmtKRAS-Lo	PAK1	PAK2	Q13153	Q13177	PAK1_PAK2	5.21558	2.38283	0.000162563	1.34453e-08	No	No	No	Yes	No
EGFRNetmtKRAS-Lo	PAK1	PAK1	Q13153	Q13153	PAK1_PAK1	8.85461	3.14643	2.1271e-08	1.15048e-13	No	No	No	Yes	No
EGFRNetmtKRAS-Lo	PAK1	SLC25A11	Q13153	Q02978	PAK1_SLC25A11	2.80668	1.48887	0.00308057	0.000242411	No	No	No	No	No
EGFRNetmtKRAS-Lo	PAK1	SLC25A3	Q13153	Q00325	PAK1_SLC25A3	2.15697	1.10901	0.000459222	0.0045435	No	No	No	No	No
EGFRNetmtKRAS-Lo	PAK1	TUBB4B	Q13153	P68371	PAK1_TUBB4B	1.83942	0.879252	2.69781e-08	0.0189302	No	No	No	No	No
EGFRNetmtKRAS-Lo	PAK1	TMEM33	Q13153	P57088	PAK1_TMEM33	2.09552	1.06731	2.78348e-08	0.00599995	No	No	No	No	No
EGFRNetmtKRAS-Lo	PAK1	CPT1A	Q13153	P50416	PAK1_CPT1A	2.01944	1.01395	0.0466903	0.00845856	No	No	No	No	No
EGFRNetmtKRAS-Lo	PAK1	DNAJA1	Q13153	P31689	PAK1_DNAJA1	1.83976	0.879514	2.75877e-05	0.0189022	No	No	No	Yes	No
EGFRNetmtKRAS-Lo	PAK1	POLR2B	Q13153	P30876	PAK1_POLR2B	1.62038	0.696331	0.0486134	0.049218	No	No	No	No	No
EGFRNetmtKRAS-Lo	PAK1	CAD	Q13153	P27708	PAK1_CAD	2.43643	1.28477	2.31479e-07	0.00128042	No	No	No	No	No
EGFRNetmtKRAS-Lo	PAK1	HLA-B	Q13153	Q31610	PAK1_HLA-B	1.80274	0.85019	0.00579283	0.0222677	Yes	No	No	No	No
EGFRNetmtKRAS-Lo	PAK1	HSPA7	Q13153	P48741	PAK1_HSPA7	1.68943	0.756538	4.76066e-06	0.0365666	No	No	No	No	No
EGFRNetmtKRAS-Lo	PAK1	HSPA6	Q13153	P17066	PAK1_HSPA6	1.68943	0.756538	4.76066e-06	0.0365666	No	No	No	No	No
EGFRNetmtKRAS-Lo	PAK1	SLC25A4	Q13153	P12235	PAK1_SLC25A4	2.01889	1.01356	0.000171147	0.00847951	No	No	No	No	No
EGFRNetmtKRAS-Lo	PAK1	SLC25A6	Q13153	P12236	PAK1_SLC25A6	2.01889	1.01356	0.000171147	0.00847951	No	No	No	No	No
EGFRNetmtKRAS-Lo	PAK1	HSPA8	Q13153	P11142	PAK1_HSPA8	1.93261	0.950549	9.89171e-08	0.0124944	No	No	No	No	No
EGFRNetmtKRAS-Lo	PAK1	TUBB	Q13153	P07437	PAK1_TUBB	2.03452	1.02469	1.32313e-07	0.00790261	No	No	No	No	No
EGFRNetmtKRAS-Lo	PAK1	GSN	Q13153	P06396	PAK1_GSN	2.33517	1.22353	0.0135854	0.00202562	Yes	No	No	No	No
EGFRNetmtKRAS-Lo	PAK1	SLC25A5	Q13153	P05141	PAK1_SLC25A5	2.16186	1.11228	0.000507698	0.00444388	No	No	No	No	No
EGFRNetmtKRAS-Lo	PAK1	HSPB1	Q13153	P04792	PAK1_HSPB1	2.12042	1.08435	0.000143339	0.00536106	No	No	No	No	No
EGFRNetmtKRAS-Lo	PAK1	HLA-C	Q13153	P10321	PAK1_HLA-C	1.75254	0.809445	0.000111898	0.0277718	No	No	No	No	No
EGFRNetmtKRAS-Lo	PAK1	HLA-A	Q13153	P16188	PAK1_HLA-A	1.75254	0.809445	0.000111898	0.0277718	No	No	No	No	No
EGFRNetmtKRAS-Lo	PAK1	AIFM1	Q13153	O95831	PAK1_AIFM1	2.94952	1.56048	9.20913e-05	0.000128611	No	No	No	No	No
EGFRNetmtKRAS-Lo	PAK1	DPM1	Q13153	O60762	PAK1_DPM1	2.13549	1.09457	0.00202336	0.00500747	No	No	No	No	No
EGFRNetmtKRAS-Lo	PAK1	NCK2	Q13153	O43639	PAK1_NCK2	6.03965	2.59446	0.0162641	7.19823e-10	Yes	Yes	Yes	Yes	No
EGFRNetmtKRAS-Lo	PAK1	SLC16A3	Q13153	O15427	PAK1_SLC16A3	1.83392	0.874928	0.0222288	0.0193981	No	No	No	No	No
EGFRNetmtKRAS-Lo	PDPK1	CAMSAP3	O15530	Q9P1Y5	PDPK1_CAMSAP3	1.39067	0.475776	0.0307333	0.0127121	Yes	No	No	No	No
EGFRNetmtKRAS-Lo	PDPK1	TCF25	O15530	Q9BQ70	PDPK1_TCF25	1.66237	0.733244	0.0133149	0.000289596	No	No	No	No	No
EGFRNetmtKRAS-Lo	PDPK1	GLG1	O15530	Q92896	PDPK1_GLG1	1.57406	0.654489	0.0270739	0.00106244	No	No	No	No	No
EGFRNetmtKRAS-Lo	PDPK1	PTRF	O15530	Q6NZI2	PDPK1_PTRF	1.55694	0.638717	0.0413183	0.00135744	Yes	No	No	No	No
EGFRNetmtKRAS-Lo	PDPK1	CDC37	O15530	Q16543	PDPK1_CDC37	1.41669	0.502522	0.0213602	0.00913241	No	No	No	Yes	No
EGFRNetmtKRAS-Lo	PDPK1	CHD4	O15530	Q14839	PDPK1_CHD4	1.28403	0.360682	0.0302809	0.0449754	No	No	No	No	No
EGFRNetmtKRAS-Lo	PDPK1	SQSTM1	O15530	Q13501	PDPK1_SQSTM1	1.63055	0.705355	0.0398258	0.000465625	No	No	No	No	No
EGFRNetmtKRAS-Lo	PDPK1	YWHAH	O15530	Q04917	PDPK1_YWHAH	1.39682	0.48215	0.0071154	0.0117637	No	No	No	Yes	No
EGFRNetmtKRAS-Lo	PDPK1	YWHAZ	O15530	P63104	PDPK1_YWHAZ	1.28031	0.356497	0.012219	0.0468639	No	No	No	No	No
EGFRNetmtKRAS-Lo	PDPK1	YWHAE	O15530	P62258	PDPK1_YWHAE	1.64555	0.718569	0.000285014	0.000372547	No	No	No	No	No
EGFRNetmtKRAS-Lo	PDPK1	YWHAG	O15530	P61981	PDPK1_YWHAG	1.50658	0.591281	0.00416538	0.00275115	No	No	No	No	No
EGFRNetmtKRAS-Lo	PDPK1	HADHB	O15530	P55084	PDPK1_HADHB	1.52854	0.612156	0.032529	0.00202744	No	No	No	No	No
EGFRNetmtKRAS-Lo	PDPK1	IQGAP1	O15530	P46940	PDPK1_IQGAP1	1.44353	0.529604	0.0361659	0.00643969	No	No	No	No	No
EGFRNetmtKRAS-Lo	PDPK1	LRPPRC	O15530	P42704	PDPK1_LRPPRC	1.52302	0.606931	0.0159173	0.00219023	No	No	No	No	No
EGFRNetmtKRAS-Lo	PDPK1	HADHA	O15530	P40939	PDPK1_HADHA	1.41436	0.500153	0.0415898	0.00940929	No	No	No	No	No
EGFRNetmtKRAS-Lo	PDPK1	HSPA9	O15530	P38646	PDPK1_HSPA9	1.54209	0.624889	0.0131836	0.00167572	No	No	No	No	No
EGFRNetmtKRAS-Lo	PDPK1	HSPA4	O15530	P34932	PDPK1_HSPA4	1.2847	0.361433	0.0222925	0.0446428	No	No	No	No	No
EGFRNetmtKRAS-Lo	PDPK1	YWHAB	O15530	P31946	PDPK1_YWHAB	1.35012	0.433092	0.00554942	0.0209299	No	No	No	No	No
EGFRNetmtKRAS-Lo	PDPK1	SDC4	O15530	P31431	PDPK1_SDC4	4.92743	2.30083	0.0261132	2.0126e-27	No	No	No	No	No
EGFRNetmtKRAS-Lo	PDPK1	SDC1	O15530	P18827	PDPK1_SDC1	27.5955	4.78636	0.00527684	9.86072e-112	No	No	No	No	No
EGFRNetmtKRAS-Lo	PDPK1	HSPA6	O15530	P17066	PDPK1_HSPA6	2.29267	1.19703	0.0270109	9.88063e-09	No	No	No	No	No
EGFRNetmtKRAS-Lo	PDPK1	CD44	O15530	P16070	PDPK1_CD44	1.9375	0.954197	0.0361138	3.79592e-06	No	No	No	No	No
EGFRNetmtKRAS-Lo	PDPK1	JUP	O15530	P14923	PDPK1_JUP	1.42261	0.508538	0.00381326	0.00846121	No	No	No	No	No
EGFRNetmtKRAS-Lo	PDPK1	HSPA8	O15530	P11142	PDPK1_HSPA8	1.59012	0.669136	0.00839801	0.000842371	Yes	Yes	No	No	No
EGFRNetmtKRAS-Lo	PDPK1	HSPA5	O15530	P11021	PDPK1_HSPA5	1.76822	0.822298	0.00363504	5.70627e-05	No	No	No	No	No
EGFRNetmtKRAS-Lo	PDPK1	PDPK2	O15530	Q4V3C8	PDPK1_PDPK2	6.44319	2.68778	0.00275551	1.07594e-36	No	No	No	No	No
EGFRNetmtKRAS-Lo	PDPK1	PDPK1	O15530	O15530	PDPK1_PDPK1	6.44319	2.68778	0.00275551	1.07594e-36	Yes	No	No	Yes	No
EGFRNetmtKRAS-Lo	PDPK1	ARPC5	O15530	O15511	PDPK1_ARPC5	1.29755	0.375792	0.0146365	0.03866	Yes	No	No	No	No
EGFRNetmtKRAS-Lo	PEBP1	IVNS1ABP	P30086	Q9Y6Y0	PEBP1_IVNS1ABP	1.39774	0.483098	0.000170118	0.0364542	Yes	No	No	No	No
EGFRNetmtKRAS-Lo	PEBP1	IER3IP1	P30086	Q9Y5U9	PEBP1_IER3IP1	1.73806	0.797475	0.00167659	0.00132189	Yes	No	No	No	No
EGFRNetmtKRAS-Lo	PEBP1	TMED5	P30086	Q9Y3A6	PEBP1_TMED5	1.89814	0.924589	0.00228111	0.000235411	Yes	No	No	No	No
EGFRNetmtKRAS-Lo	PEBP1	ATPIF1	P30086	Q9UII2	PEBP1_ATPIF1	1.88122	0.911667	0.000391381	0.000283453	No	No	No	No	No
EGFRNetmtKRAS-Lo	PEBP1	RAB18	P30086	Q9NP72	PEBP1_RAB18	1.49372	0.578914	0.0305229	0.015267	Yes	No	No	No	No
EGFRNetmtKRAS-Lo	PEBP1	TMED4	P30086	Q7Z7H5	PEBP1_TMED4	1.40526	0.49084	0.00811955	0.034131	Yes	No	No	No	No
EGFRNetmtKRAS-Lo	PEBP1	EIF3A	P30086	Q14152	PEBP1_EIF3A	1.36226	0.445998	0.00039742	0.0494451	No	No	No	No	No
EGFRNetmtKRAS-Lo	PEBP1	PTK7	P30086	Q13308	PEBP1_PTK7	1.54105	0.623916	0.0484835	0.00972667	Yes	No	No	No	No
EGFRNetmtKRAS-Lo	PEBP1	LMAN2	P30086	Q12907	PEBP1_LMAN2	1.50521	0.589963	0.0197011	0.0137017	Yes	No	No	No	No
EGFRNetmtKRAS-Lo	PEBP1	PRPS1	P30086	P60891	PEBP1_PRPS1	1.53531	0.618526	0.0116223	0.010281	Yes	No	No	No	No
EGFRNetmtKRAS-Lo	PEBP1	TMEM33	P30086	P57088	PEBP1_TMEM33	1.47311	0.558861	0.00381612	0.0185018	Yes	No	No	No	No
EGFRNetmtKRAS-Lo	PEBP1	ATP1B3	P30086	P54709	PEBP1_ATP1B3	1.36429	0.448155	0.0262021	0.0486001	Yes	No	No	No	No
EGFRNetmtKRAS-Lo	PEBP1	SERPINH1	P30086	P50454	PEBP1_SERPINH1	1.51806	0.602233	0.0497003	0.0121275	No	No	No	No	No
EGFRNetmtKRAS-Lo	PEBP1	FASN	P30086	P49327	PEBP1_FASN	1.39157	0.476714	6.88256e-08	0.038466	No	No	No	No	No
EGFRNetmtKRAS-Lo	PEBP1	CD151	P30086	P48509	PEBP1_CD151	1.41186	0.497595	0.0198109	0.0322046	Yes	No	No	No	No
EGFRNetmtKRAS-Lo	PEBP1	DLST	P30086	P36957	PEBP1_DLST	1.36664	0.450637	0.0283233	0.0476422	No	No	No	No	No
EGFRNetmtKRAS-Lo	PEBP1	SHMT2	P30086	P34897	PEBP1_SHMT2	1.40254	0.488041	0.012579	0.0349564	No	No	No	No	No
EGFRNetmtKRAS-Lo	PEBP1	PYCR1	P30086	P32322	PEBP1_PYCR1	1.50531	0.590063	0.000840331	0.0136881	No	No	No	No	No
EGFRNetmtKRAS-Lo	PEBP1	YWHAB	P30086	P31946	PEBP1_YWHAB	1.40597	0.491561	0.000300851	0.0339208	No	No	No	No	No
EGFRNetmtKRAS-Lo	PEBP1	MARCKS	P30086	P29966	PEBP1_MARCKS	1.53833	0.621364	0.0179448	0.00998576	Yes	No	No	No	No
EGFRNetmtKRAS-Lo	PEBP1	EPHA2	P30086	P29317	PEBP1_EPHA2	1.36453	0.448405	0.0368427	0.0485031	Yes	No	No	No	No
EGFRNetmtKRAS-Lo	PEBP1	CANX	P30086	P27824	PEBP1_CANX	1.37328	0.457621	0.0184489	0.0450279	Yes	No	No	No	No
EGFRNetmtKRAS-Lo	PEBP1	S100A4	P30086	P26447	PEBP1_S100A4	2.10546	1.07413	0.000147739	2.31232e-05	No	No	No	No	No
EGFRNetmtKRAS-Lo	PEBP1	ITGA3	P30086	P26006	PEBP1_ITGA3	1.42599	0.51196	0.00160682	0.0284055	Yes	No	No	No	No
EGFRNetmtKRAS-Lo	PEBP1	KDELR1	P30086	P24390	PEBP1_KDELR1	1.38224	0.467013	0.00649496	0.0416957	Yes	No	No	No	No
EGFRNetmtKRAS-Lo	PEBP1	POR	P30086	P16435	PEBP1_POR	1.56801	0.648933	0.0436679	0.00748194	Yes	No	No	No	No
EGFRNetmtKRAS-Lo	PEBP1	CKB	P30086	P12277	PEBP1_CKB	1.43016	0.516181	3.62136e-06	0.0273628	No	No	No	No	No
EGFRNetmtKRAS-Lo	PEBP1	GSN	P30086	P06396	PEBP1_GSN	1.68449	0.752311	0.000149323	0.00231202	Yes	No	No	No	No
EGFRNetmtKRAS-Lo	PEBP1	ATP1A1	P30086	P05023	PEBP1_ATP1A1	1.47365	0.559391	0.0183032	0.0184094	Yes	No	No	No	No
EGFRNetmtKRAS-Lo	PEBP1	ANXA1	P30086	P04083	PEBP1_ANXA1	1.55134	0.633513	4.43215e-06	0.00880411	No	No	No	No	No
EGFRNetmtKRAS-Lo	PEBP1	SGPL1	P30086	O95470	PEBP1_SGPL1	2.24182	1.16467	0.0146594	4.86382e-06	Yes	No	No	No	No
EGFRNetmtKRAS-Lo	PEBP1	SLC16A3	P30086	O15427	PEBP1_SLC16A3	1.47618	0.561868	0.0054807	0.0179824	Yes	No	No	No	No
EGFRNetmtKRAS-Lo	PEBP1	EIF3H	P30086	O15372	PEBP1_EIF3H	1.97797	0.984023	0.0356613	9.72143e-05	Yes	No	No	No	No
EGFRNetmtKRAS-Lo	PEBP1	CWC25	P30086	Q9NXE8	PEBP1_CWC25	1.59007	0.669094	0.00507514	0.0408814	No	No	No	No	No
EGFRNetmtKRAS-Lo	PEBP1	ARGLU1	P30086	Q9NWB6	PEBP1_ARGLU1	1.71018	0.774149	0.00830928	0.021974	No	No	No	No	No
EGFRNetmtKRAS-Lo	PEBP1	STK38	P30086	Q15208	PEBP1_STK38	1.79541	0.844315	0.0152723	0.0139882	Yes	No	No	No	No
EGFRNetmtKRAS-Lo	PEBP1	DSG1	P30086	Q02413	PEBP1_DSG1	3.50664	1.81009	0.0132091	1.19754e-06	No	No	No	No	No
EGFRNetmtKRAS-Lo	PEBP1	GDI2	P30086	P50395	PEBP1_GDI2	1.58134	0.661147	0.00287374	0.0427327	No	No	No	No	No
EGFRNetmtKRAS-Lo	PEBP1	PEBP1	P30086	P30086	PEBP1_PEBP1	27.2705	4.76927	1.1037e-06	8.33552e-36	Yes	No	No	Yes	No
EGFRNetmtKRAS-Lo	PEBP1	JAK1	P30086	P23458	PEBP1_JAK1	1.62617	0.701482	0.0194867	0.033998	No	No	No	No	No
EGFRNetmtKRAS-Lo	PEBP1	HMGA1	P30086	P17096	PEBP1_HMGA1	2.34555	1.22993	0.0109691	0.000678845	No	No	No	No	No
EGFRNetmtKRAS-Lo	PEBP1	DSP	P30086	P15924	PEBP1_DSP	5.69424	2.5095	0.00440115	3.04919e-11	No	No	No	No	No
EGFRNetmtKRAS-Lo	PEBP1	JUP	P30086	P14923	PEBP1_JUP	4.94984	2.30738	1.74713e-06	9.04639e-10	No	No	No	No	No
EGFRNetmtKRAS-Lo	PEBP1	ANXA2P2	P30086	A6NMY6	PEBP1_ANXA2P2	1.67424	0.743503	0.0014281	0.0265169	No	No	No	No	No
EGFRNetmtKRAS-Lo	PEBP1	ANXA2	P30086	P07355	PEBP1_ANXA2	1.67424	0.743503	0.0014281	0.0265169	No	No	No	No	No
EGFRNetmtKRAS-Lo	PEBP1	HSPB1	P30086	P04792	PEBP1_HSPB1	1.66098	0.732031	0.0164307	0.00294474	Yes	No	No	No	No
EGFRNetmtKRAS-Lo	PEBP1	HPX	P30086	P02790	PEBP1_HPX	8.99884	3.16974	0.0183929	7.07027e-17	No	No	No	No	No
EGFRNetmtKRAS-Lo	PEBP1	TXNDC12	P30086	O95881	PEBP1_TXNDC12	1.58317	0.662819	0.0125687	0.0423377	No	No	No	No	No
EGFRNetmtKRAS-Lo	PEBP1	PPM1B	P30086	O75688	PEBP1_PPM1B	1.9558	0.967759	0.0165422	0.00587404	Yes	No	No	No	No
EGFRNetmtKRAS-Lo	PRKAR1A	COQ6	P10644	Q9Y2Z9	PRKAR1A_COQ6	1.30571	0.384833	0.00138593	0.0323811	No	No	No	No	No
EGFRNetmtKRAS-Lo	PRKAR1A	AKAP11	P10644	Q9UKA4	PRKAR1A_AKAP11	1.85051	0.887922	0.000871883	1.35989e-05	Yes	Yes	No	Yes	No
EGFRNetmtKRAS-Lo	PRKAR1A	NXF1	P10644	Q9UBU9	PRKAR1A_NXF1	1.37916	0.463792	3.15847e-05	0.0133614	No	No	No	No	No
EGFRNetmtKRAS-Lo	PRKAR1A	VPS29	P10644	Q9UBQ0	PRKAR1A_VPS29	1.40314	0.488664	0.00890981	0.00985906	No	No	No	No	No
EGFRNetmtKRAS-Lo	PRKAR1A	CAMSAP3	P10644	Q9P1Y5	PRKAR1A_CAMSAP3	1.3563	0.439671	0.00321135	0.017736	No	No	No	No	No
EGFRNetmtKRAS-Lo	PRKAR1A	PDCD2L	P10644	Q9BRP1	PRKAR1A_PDCD2L	1.6814	0.74966	0.0226094	0.000192456	No	No	No	No	No
EGFRNetmtKRAS-Lo	PRKAR1A	CORO1B	P10644	Q9BR76	PRKAR1A_CORO1B	1.42192	0.50784	0.0192709	0.0077347	Yes	No	No	No	No
EGFRNetmtKRAS-Lo	PRKAR1A	UHRF1	P10644	Q96T88	PRKAR1A_UHRF1	1.26764	0.342148	0.00975459	0.0497164	No	No	No	No	No
EGFRNetmtKRAS-Lo	PRKAR1A	SNRNP40	P10644	Q96DI7	PRKAR1A_SNRNP40	1.33779	0.419848	0.0177333	0.0221957	Yes	No	No	No	No
EGFRNetmtKRAS-Lo	PRKAR1A	GPX8	P10644	Q8TED1	PRKAR1A_GPX8	1.27675	0.352472	0.00353258	0.0449612	No	No	No	No	No
EGFRNetmtKRAS-Lo	PRKAR1A	DOCK4	P10644	Q8N1I0	PRKAR1A_DOCK4	1.32528	0.4063	3.04145e-07	0.0257599	Yes	No	No	No	No
EGFRNetmtKRAS-Lo	PRKAR1A	MEPCE	P10644	Q7L2J0	PRKAR1A_MEPCE	1.27799	0.353879	0.000258454	0.0443423	No	No	No	No	No
EGFRNetmtKRAS-Lo	PRKAR1A	MOB2	P10644	Q70IA6	PRKAR1A_MOB2	1.68868	0.755898	0.0101155	0.000172229	Yes	No	No	No	No
EGFRNetmtKRAS-Lo	PRKAR1A	ADRM1	P10644	Q16186	PRKAR1A_ADRM1	1.30694	0.386192	0.0240774	0.0319238	No	No	No	No	No
EGFRNetmtKRAS-Lo	PRKAR1A	FAT1	P10644	Q14517	PRKAR1A_FAT1	1.42059	0.506489	0.00179647	0.00786995	Yes	No	No	No	No
EGFRNetmtKRAS-Lo	PRKAR1A	ACACA	P10644	Q13085	PRKAR1A_ACACA	1.33605	0.417973	0.000285111	0.0226626	No	No	No	No	No
EGFRNetmtKRAS-Lo	PRKAR1A	KHDRBS1	P10644	Q07666	PRKAR1A_KHDRBS1	1.33351	0.415231	0.000112428	0.0233604	Yes	No	No	No	No
EGFRNetmtKRAS-Lo	PRKAR1A	SLC25A11	P10644	Q02978	PRKAR1A_SLC25A11	1.29242	0.370075	0.000862479	0.0377025	No	No	No	No	No
EGFRNetmtKRAS-Lo	PRKAR1A	RPL6	P10644	Q02878	PRKAR1A_RPL6	1.27939	0.355462	0.00160152	0.0436545	No	No	No	No	No
EGFRNetmtKRAS-Lo	PRKAR1A	RPL36A	P10644	P83881	PRKAR1A_RPL36A	1.64441	0.717573	0.00237234	0.000336422	No	No	No	No	No
EGFRNetmtKRAS-Lo	PRKAR1A	SERPINH1	P10644	P50454	PRKAR1A_SERPINH1	1.29316	0.370896	0.0167638	0.0373888	Yes	No	No	No	No
EGFRNetmtKRAS-Lo	PRKAR1A	PYCR1	P10644	P32322	PRKAR1A_PYCR1	1.52203	0.605993	0.000625777	0.00199178	No	No	No	No	No
EGFRNetmtKRAS-Lo	PRKAR1A	PRKAR1B	P10644	P31321	PRKAR1A_PRKAR1B	7.73199	2.95084	5.51239e-10	8.73531e-44	Yes	Yes	No	Yes	No
EGFRNetmtKRAS-Lo	PRKAR1A	HLA-A	P10644	P16188	PRKAR1A_HLA-A	1.30846	0.387866	0.0328345	0.0313679	No	No	No	No	No
EGFRNetmtKRAS-Lo	PRKAR1A	HLA-C	P10644	P10321	PRKAR1A_HLA-C	1.30846	0.387866	0.0328345	0.0313679	No	No	No	No	No
EGFRNetmtKRAS-Lo	PRKAR1A	KDELR1	P10644	P24390	PRKAR1A_KDELR1	1.34457	0.42715	0.00567026	0.0204537	Yes	No	No	No	No
EGFRNetmtKRAS-Lo	PRKAR1A	CFL1	P10644	P23528	PRKAR1A_CFL1	1.27933	0.355392	1.45107e-06	0.0436843	No	No	No	No	No
EGFRNetmtKRAS-Lo	PRKAR1A	PRKACA	P10644	P17612	PRKAR1A_PRKACA	5.779	2.53082	0.00029082	8.86919e-33	Yes	Yes	No	Yes	No
EGFRNetmtKRAS-Lo	PRKAR1A	JUP	P10644	P14923	PRKAR1A_JUP	1.32967	0.411073	0.00694782	0.0244532	No	No	No	No	No
EGFRNetmtKRAS-Lo	PRKAR1A	G6PD	P10644	P11413	PRKAR1A_G6PD	1.83141	0.872953	0.0188784	1.8468e-05	Yes	No	No	No	No
EGFRNetmtKRAS-Lo	PRKAR1A	PRKAR1A	P10644	P10644	PRKAR1A_PRKAR1A	9.01338	3.17207	1e-17	2.99314e-50	Yes	No	No	Yes	No
EGFRNetmtKRAS-Lo	PRKAR1A	PRKCB	P10644	P05771	PRKAR1A_PRKCB	4.04867	2.01745	0.0018919	1.40833e-21	No	No	No	No	No
EGFRNetmtKRAS-Lo	PRKAR1A	HSPB1	P10644	P04792	PRKAR1A_HSPB1	1.49838	0.583407	0.000978763	0.0027685	Yes	No	No	No	No
EGFRNetmtKRAS-Lo	PRKAR1A	AHSA1	P10644	O95433	PRKAR1A_AHSA1	1.30788	0.387228	0.0232683	0.0315789	No	No	No	No	No
EGFRNetmtKRAS-Lo	PRKAR1A	MGEA5	P10644	O60502	PRKAR1A_MGEA5	1.38857	0.473599	0.0186638	0.0118694	No	No	No	No	No
EGFRNetmtKRAS-Lo	PRKAR1A	AP1G1	P10644	O43747	PRKAR1A_AP1G1	1.60127	0.679215	0.0338352	0.000638007	Yes	No	No	No	No
EGFRNetmtKRAS-Lo	PRKAR1A	MAGEB2	P10644	O15479	PRKAR1A_MAGEB2	1.2788	0.354794	0.0140755	0.0439435	Yes	No	No	No	No
EGFRNetmtKRAS-Lo	PRKAR1A	ADAM10	P10644	O14672	PRKAR1A_ADAM10	1.65268	0.724805	0.00276641	0.00029718	Yes	No	No	No	No
EGFRNetmtKRAS-Lo	PRKCA	HYOU1	P17252	Q9Y4L1	PRKCA_HYOU1	1.37356	0.457915	0.0329284	0.0215311	Yes	No	No	No	No
EGFRNetmtKRAS-Lo	PRKCA	CDC37	P17252	Q16543	PRKCA_CDC37	1.44163	0.527701	0.0334221	0.00994426	No	No	No	No	No
EGFRNetmtKRAS-Lo	PRKCA	PRPSAP1	P17252	Q14558	PRKCA_PRPSAP1	1.5448	0.627421	0.0278117	0.00284825	No	No	No	No	No
EGFRNetmtKRAS-Lo	PRKCA	PRPS1	P17252	P60891	PRKCA_PRPS1	1.49541	0.58054	0.0239665	0.00523912	No	No	No	No	No
EGFRNetmtKRAS-Lo	PRKCA	PRKCA	P17252	P17252	PRKCA_PRKCA	4.04556	2.01634	0.00223539	4.70914e-19	Yes	No	No	Yes	No
EGFRNetmtKRAS-Lo	PRKCA	PRPS2	P17252	P11908	PRKCA_PRPS2	1.43965	0.525713	0.0331831	0.0101772	No	No	No	No	No
EGFRNetmtKRAS-Lo	PRKCA	PRKCG	P17252	P05129	PRKCA_PRKCG	2.64006	1.40057	0.0323067	3.93366e-10	No	Yes	No	No	No
EGFRNetmtKRAS-Lo	PRKCA	HSPB1	P17252	P04792	PRKCA_HSPB1	1.84359	0.882517	0.00400164	5.20355e-05	Yes	No	No	No	No
EGFRNetmtKRAS-Lo	PRKCA	PRPSAP2	P17252	O60256	PRKCA_PRPSAP2	1.41243	0.49818	0.0340171	0.0139291	No	No	No	No	No
EGFRNetmtKRAS-Lo	PRKCB	MTO1	P05771	Q9Y2Z2	PRKCB_MTO1	1.84511	0.883704	0.00177773	0.00351021	No	No	No	No	No
EGFRNetmtKRAS-Lo	PRKCB	LEMD3	P05771	Q9Y2U8	PRKCB_LEMD3	1.55538	0.637266	4.6903e-05	0.0255444	No	No	No	No	No
EGFRNetmtKRAS-Lo	PRKCB	CPSF3	P05771	Q9UKF6	PRKCB_CPSF3	1.72495	0.786553	0.00430566	0.00815006	No	No	No	No	No
EGFRNetmtKRAS-Lo	PRKCB	STK39	P05771	Q9UEW8	PRKCB_STK39	1.6972	0.763158	0.0183315	0.00986655	No	No	No	No	No
EGFRNetmtKRAS-Lo	PRKCB	SLC25A10	P05771	Q9UBX3	PRKCB_SLC25A10	1.67829	0.746993	0.0107026	0.0112297	No	No	No	No	No
EGFRNetmtKRAS-Lo	PRKCB	DHCR7	P05771	Q9UBM7	PRKCB_DHCR7	1.85382	0.890503	0.00360934	0.00329949	No	No	No	No	No
EGFRNetmtKRAS-Lo	PRKCB	TECR	P05771	Q9NZ01	PRKCB_TECR	2.0972	1.06846	0.000764467	0.000567917	No	No	No	No	No
EGFRNetmtKRAS-Lo	PRKCB	FAM18B1	P05771	Q9NYZ1	PRKCB_FAM18B1	1.55537	0.637255	0.011714	0.0255464	No	No	No	No	No
EGFRNetmtKRAS-Lo	PRKCB	C4ORF27	P05771	Q9NWY4	PRKCB_C4ORF27	2.06098	1.04333	0.0285638	0.000740137	No	No	No	No	No
EGFRNetmtKRAS-Lo	PRKCB	APOBEC3C	P05771	Q9NRW3	PRKCB_APOBEC3C	5.14114	2.36209	0.0165984	3.86138e-13	Yes	No	No	No	No
EGFRNetmtKRAS-Lo	PRKCB	PDLIM7	P05771	Q9NR12	PRKCB_PDLIM7	1.68911	0.756262	0.0299541	0.0104293	No	No	No	Yes	No
EGFRNetmtKRAS-Lo	PRKCB	MAGT1	P05771	Q9H0U3	PRKCB_MAGT1	1.50201	0.586894	8.35648e-06	0.0360549	No	No	No	No	No
EGFRNetmtKRAS-Lo	PRKCB	TSEN34	P05771	Q9BSV6	PRKCB_TSEN34	1.45426	0.540283	2.78295e-06	0.0487103	No	No	No	No	No
EGFRNetmtKRAS-Lo	PRKCB	GDF15	P05771	Q99988	PRKCB_GDF15	1.73728	0.796828	0.000239324	0.00748317	Yes	No	No	No	No
EGFRNetmtKRAS-Lo	PRKCB	TAMM41	P05771	Q96BW9	PRKCB_TAMM41	1.73	0.790772	0.00391668	0.00787015	No	No	No	No	No
EGFRNetmtKRAS-Lo	PRKCB	HIST3H2A	P05771	Q7L7L0	PRKCB_HIST3H2A	1.97411	0.981202	1.31966e-06	0.00139182	No	No	No	No	No
EGFRNetmtKRAS-Lo	PRKCB	HIST1H2AB	P05771	P04908	PRKCB_HIST1H2AB	1.97411	0.981202	1.31966e-06	0.00139182	No	No	No	No	No
EGFRNetmtKRAS-Lo	PRKCB	HIST1H2AC	P05771	Q93077	PRKCB_HIST1H2AC	1.97411	0.981202	1.31966e-06	0.00139182	No	No	No	No	No
EGFRNetmtKRAS-Lo	PRKCB	RHPN1	P05771	Q8TCX5	PRKCB_RHPN1	1.62639	0.70167	0.0386037	0.0159578	No	No	No	No	No
EGFRNetmtKRAS-Lo	PRKCB	SRBD1	P05771	Q8N5C6	PRKCB_SRBD1	1.78263	0.834008	0.0185692	0.00545435	No	No	No	No	No
EGFRNetmtKRAS-Lo	PRKCB	KIAA1967	P05771	Q8N163	PRKCB_KIAA1967	1.46351	0.549435	6.31371e-08	0.0459785	No	No	No	No	No
EGFRNetmtKRAS-Lo	PRKCB	CCAR1	P05771	Q8IX12	PRKCB_CCAR1	1.86533	0.899433	0.0143568	0.00304003	No	No	No	No	No
EGFRNetmtKRAS-Lo	PRKCB	DOLPP1	P05771	Q86YN1	PRKCB_DOLPP1	1.48394	0.569429	0.0272266	0.0404386	No	No	No	No	No
EGFRNetmtKRAS-Lo	PRKCB	ZC3HC1	P05771	Q86WB0	PRKCB_ZC3HC1	1.49809	0.583122	0.000240482	0.0369671	No	No	No	No	No
EGFRNetmtKRAS-Lo	PRKCB	HUWE1	P05771	Q7Z6Z7	PRKCB_HUWE1	1.46006	0.546029	1.05737e-07	0.0469805	No	No	No	No	No
EGFRNetmtKRAS-Lo	PRKCB	HIST2H3A	P05771	Q71DI3	PRKCB_HIST2H3A	1.88553	0.91497	3.59971e-05	0.00263205	No	No	No	No	No
EGFRNetmtKRAS-Lo	PRKCB	HSDL2	P05771	Q6YN16	PRKCB_HSDL2	1.52378	0.607653	0.0167024	0.0313585	No	No	No	No	No
EGFRNetmtKRAS-Lo	PRKCB	HIST2H2AC	P05771	Q16777	PRKCB_HIST2H2AC	1.78066	0.83241	5.75899e-08	0.00553028	No	No	No	No	No
EGFRNetmtKRAS-Lo	PRKCB	HIST2H2AA3	P05771	Q6FI13	PRKCB_HIST2H2AA3	1.78066	0.83241	5.75899e-08	0.00553028	No	No	No	No	No
EGFRNetmtKRAS-Lo	PRKCB	LRRC16A	P05771	Q5VZK9	PRKCB_LRRC16A	1.62513	0.700553	0.0330129	0.0160931	No	No	No	No	No
EGFRNetmtKRAS-Lo	PRKCB	EML3	P05771	Q32P44	PRKCB_EML3	1.45719	0.543191	0.016386	0.0478285	Yes	No	No	No	No
EGFRNetmtKRAS-Lo	PRKCB	CDC37	P05771	Q16543	PRKCB_CDC37	1.82957	0.871502	0.00354517	0.0039189	No	No	No	No	No
EGFRNetmtKRAS-Lo	PRKCB	MLF2	P05771	Q15773	PRKCB_MLF2	1.71711	0.779984	8.58359e-06	0.00860332	No	No	No	No	No
EGFRNetmtKRAS-Lo	PRKCB	TRIP13	P05771	Q15645	PRKCB_TRIP13	1.45177	0.537812	0.0226951	0.0494696	No	No	No	No	No
EGFRNetmtKRAS-Lo	PRKCB	ZNF638	P05771	Q14966	PRKCB_ZNF638	1.51478	0.599108	0.0250322	0.0332263	No	No	No	No	No
EGFRNetmtKRAS-Lo	PRKCB	LBR	P05771	Q14739	PRKCB_LBR	1.45225	0.538287	2.7385e-07	0.0493227	No	No	No	No	No
EGFRNetmtKRAS-Lo	PRKCB	UBXN1	P05771	Q04323	PRKCB_UBXN1	1.70318	0.768231	0.0224393	0.00946959	No	No	No	No	No
EGFRNetmtKRAS-Lo	PRKCB	MRPS6	P05771	P82932	PRKCB_MRPS6	1.79045	0.840326	0.00356255	0.00516305	No	No	No	No	No
EGFRNetmtKRAS-Lo	PRKCB	TUBA4A	P05771	P68366	PRKCB_TUBA4A	2.04446	1.03172	0.00568055	0.000834922	Yes	No	No	No	No
EGFRNetmtKRAS-Lo	PRKCB	UBB	P05771	P0CG47	PRKCB_UBB	1.89691	0.923653	0.0240896	0.00242625	No	No	No	No	No
EGFRNetmtKRAS-Lo	PRKCB	UBC	P05771	P0CG48	PRKCB_UBC	1.89691	0.923653	0.0240896	0.00242625	No	No	No	No	No
EGFRNetmtKRAS-Lo	PRKCB	UBA52	P05771	P62987	PRKCB_UBA52	1.89691	0.923653	0.0240896	0.00242625	No	No	No	No	No
EGFRNetmtKRAS-Lo	PRKCB	HIST1H4A	P05771	P62805	PRKCB_HIST1H4A	2.03257	1.02331	2.63391e-07	0.000910475	No	No	No	No	No
EGFRNetmtKRAS-Lo	PRKCB	ETF1	P05771	P62495	PRKCB_ETF1	1.50226	0.587131	3.29667e-06	0.0359982	No	No	No	No	No
EGFRNetmtKRAS-Lo	PRKCB	RPL15	P05771	P61313	PRKCB_RPL15	1.47236	0.558128	4.62915e-07	0.0434993	No	No	No	No	No
EGFRNetmtKRAS-Lo	PRKCB	SLC16A1	P05771	P53985	PRKCB_SLC16A1	1.51247	0.596908	0.00461709	0.0337219	No	No	No	No	No
EGFRNetmtKRAS-Lo	PRKCB	ARCN1	P05771	P48444	PRKCB_ARCN1	1.49716	0.582227	2.91565e-07	0.0371862	No	No	No	No	No
EGFRNetmtKRAS-Lo	PRKCB	RPL27A	P05771	P46776	PRKCB_RPL27A	1.54195	0.624754	2.87656e-07	0.0278803	No	No	No	No	No
EGFRNetmtKRAS-Lo	PRKCB	STAT1	P05771	P42224	PRKCB_STAT1	1.63046	0.705281	2.89775e-07	0.0155268	No	No	No	No	No
EGFRNetmtKRAS-Lo	PRKCB	AKT1	P05771	P31749	PRKCB_AKT1	1.46479	0.550697	0.000773214	0.0456117	No	No	No	Yes	No
EGFRNetmtKRAS-Lo	PRKCB	POLD1	P05771	P28340	PRKCB_POLD1	1.84915	0.886859	0.0144921	0.00341097	No	No	No	No	No
EGFRNetmtKRAS-Lo	PRKCB	EIF2S2	P05771	P20042	PRKCB_EIF2S2	1.47186	0.55764	0.000201161	0.0436354	No	No	No	No	No
EGFRNetmtKRAS-Lo	PRKCB	HIST1H1C	P05771	P16403	PRKCB_HIST1H1C	1.52885	0.612447	0.0163816	0.0303491	No	No	No	No	No
EGFRNetmtKRAS-Lo	PRKCB	SLC2A1	P05771	P11166	PRKCB_SLC2A1	1.72411	0.785856	2.17151e-05	0.00819719	No	No	No	No	No
EGFRNetmtKRAS-Lo	PRKCB	HIST1H1E	P05771	P10412	PRKCB_HIST1H1E	1.52317	0.607074	0.00604982	0.0314821	No	No	No	No	No
EGFRNetmtKRAS-Lo	PRKCB	H2AFJ	P05771	Q9BTM1	PRKCB_H2AFJ	1.55322	0.635263	8.4475e-08	0.025907	No	No	No	No	No
EGFRNetmtKRAS-Lo	PRKCB	HIST1H2AD	P05771	P20671	PRKCB_HIST1H2AD	1.55322	0.635263	8.4475e-08	0.025907	No	No	No	No	No
EGFRNetmtKRAS-Lo	PRKCB	HIST1H2AJ	P05771	Q99878	PRKCB_HIST1H2AJ	1.55322	0.635263	8.4475e-08	0.025907	No	No	No	No	No
EGFRNetmtKRAS-Lo	PRKCB	HIST1H2AH	P05771	Q96KK5	PRKCB_HIST1H2AH	1.55322	0.635263	8.4475e-08	0.025907	No	No	No	No	No
EGFRNetmtKRAS-Lo	PRKCB	HIST1H2AG	P05771	P0C0S8	PRKCB_HIST1H2AG	1.55322	0.635263	8.4475e-08	0.025907	No	No	No	No	No
EGFRNetmtKRAS-Lo	PRKCB	CNP	P05771	P09543	PRKCB_CNP	1.46259	0.548523	0.000495682	0.0462451	Yes	No	No	No	No
EGFRNetmtKRAS-Lo	PRKCB	HIST1H2BB	P05771	P33778	PRKCB_HIST1H2BB	1.82217	0.865658	8.59808e-07	0.0041293	No	No	No	No	No
EGFRNetmtKRAS-Lo	PRKCB	HIST2H2BE	P05771	Q16778	PRKCB_HIST2H2BE	1.82217	0.865658	8.59808e-07	0.0041293	No	No	No	No	No
EGFRNetmtKRAS-Lo	PRKCB	HIST1H2BJ	P05771	P06899	PRKCB_HIST1H2BJ	1.82217	0.865658	8.59808e-07	0.0041293	No	No	No	No	No
EGFRNetmtKRAS-Lo	PRKCB	PRKCB	P05771	P05771	PRKCB_PRKCB	5.66825	2.5029	7.83262e-13	1.57795e-14	No	No	No	Yes	No
EGFRNetmtKRAS-Lo	PRKCB	HSPB1	P05771	P04792	PRKCB_HSPB1	1.68144	0.749701	0.000481298	0.0109905	Yes	No	No	No	No
EGFRNetmtKRAS-Lo	PRKCB	SEC24A	P05771	O95486	PRKCB_SEC24A	1.46694	0.552811	0.00209465	0.0450024	No	No	No	No	No
EGFRNetmtKRAS-Lo	PRKCB	RPS6KA4	P05771	O75676	PRKCB_RPS6KA4	1.7478	0.805543	0.00332548	0.00695572	No	No	No	No	No
EGFRNetmtKRAS-Lo	PRKCB	HIST1H2BL	P05771	Q99880	PRKCB_HIST1H2BL	1.76481	0.819515	5.10061e-06	0.00617838	No	No	No	No	No
EGFRNetmtKRAS-Lo	PRKCB	H2BFS	P05771	P57053	PRKCB_H2BFS	1.76481	0.819515	5.10061e-06	0.00617838	No	No	No	No	No
EGFRNetmtKRAS-Lo	PRKCB	HIST1H2BM	P05771	Q99879	PRKCB_HIST1H2BM	1.76481	0.819515	5.10061e-06	0.00617838	No	No	No	No	No
EGFRNetmtKRAS-Lo	PRKCB	HIST1H2BN	P05771	Q99877	PRKCB_HIST1H2BN	1.76481	0.819515	5.10061e-06	0.00617838	No	No	No	No	No
EGFRNetmtKRAS-Lo	PRKCB	HIST1H2BD	P05771	P58876	PRKCB_HIST1H2BD	1.76481	0.819515	5.10061e-06	0.00617838	No	No	No	No	No
EGFRNetmtKRAS-Lo	PRKCB	HIST1H2BC	P05771	P62807	PRKCB_HIST1H2BC	1.76481	0.819515	5.10061e-06	0.00617838	No	No	No	No	No
EGFRNetmtKRAS-Lo	PRKCB	HIST1H2BK	P05771	O60814	PRKCB_HIST1H2BK	1.76481	0.819515	5.10061e-06	0.00617838	No	No	No	No	No
EGFRNetmtKRAS-Lo	PRKCB	ICMT	P05771	O60725	PRKCB_ICMT	1.76225	0.817416	8.86246e-05	0.00628999	No	No	No	No	No
EGFRNetmtKRAS-Lo	PRKCB	TIMM44	P05771	O43615	PRKCB_TIMM44	1.72089	0.783155	0.000462504	0.00838184	No	No	No	No	No
EGFRNetmtKRAS-Lo	PRKCB	CHEK1	P05771	O14757	PRKCB_CHEK1	1.56413	0.64536	0.00292409	0.0241224	No	No	No	No	No
EGFRNetmtKRAS-Lo	PRKCE	DPP7	Q02156	Q9UHL4	PRKCE_DPP7	1.41432	0.500108	0.00427336	0.0312276	Yes	No	No	No	No
EGFRNetmtKRAS-Lo	PRKCE	HSP90AB2P	Q02156	Q58FF8	PRKCE_HSP90AB2P	1.36342	0.44723	0.00477779	0.0483214	No	No	No	No	No
EGFRNetmtKRAS-Lo	PRKCE	PCK2	Q02156	Q16822	PRKCE_PCK2	1.47231	0.558085	0.0376342	0.0185713	No	No	No	No	No
EGFRNetmtKRAS-Lo	PRKCE	CDC37	Q02156	Q16543	PRKCE_CDC37	2.89314	1.53264	0.00106024	3.28635e-09	No	No	No	No	No
EGFRNetmtKRAS-Lo	PRKCE	ECH1	Q02156	Q13011	PRKCE_ECH1	1.42868	0.514678	0.00398055	0.027516	No	No	No	No	No
EGFRNetmtKRAS-Lo	PRKCE	PRKCE	Q02156	Q02156	PRKCE_PRKCE	7.38366	2.88434	2.68384e-06	3.06288e-28	Yes	No	No	Yes	No
EGFRNetmtKRAS-Lo	PRKCE	YWHAZ	Q02156	P63104	PRKCE_YWHAZ	1.53259	0.615976	0.000767849	0.010583	No	No	No	Yes	No
EGFRNetmtKRAS-Lo	PRKCE	YWHAE	Q02156	P62258	PRKCE_YWHAE	1.43231	0.51834	0.000138518	0.0266431	No	No	No	No	No
EGFRNetmtKRAS-Lo	PRKCE	YWHAG	Q02156	P61981	PRKCE_YWHAG	1.89017	0.918514	0.00141841	0.000271093	No	No	No	No	No
EGFRNetmtKRAS-Lo	PRKCE	SHMT2	Q02156	P34897	PRKCE_SHMT2	1.40153	0.487005	0.0245958	0.0349106	No	No	No	No	No
EGFRNetmtKRAS-Lo	PRKCE	ATIC	Q02156	P31939	PRKCE_ATIC	1.42746	0.513448	0.0367389	0.0278144	No	No	No	No	No
EGFRNetmtKRAS-Lo	PRKCE	LAP3	Q02156	P28838	PRKCE_LAP3	1.41969	0.505581	0.0263734	0.0297877	No	No	No	No	No
EGFRNetmtKRAS-Lo	PRKCE	SLC25A6	Q02156	P12236	PRKCE_SLC25A6	1.49171	0.576966	0.0248035	0.0155336	No	No	No	No	No
EGFRNetmtKRAS-Lo	PRKCE	G6PD	Q02156	P11413	PRKCE_G6PD	1.4104	0.496105	0.01396	0.0323171	Yes	No	No	No	No
EGFRNetmtKRAS-Lo	PRKCE	HSP90AB1	Q02156	P08238	PRKCE_HSP90AB1	1.40978	0.495474	0.000263996	0.0324916	No	No	No	Yes	No
EGFRNetmtKRAS-Lo	PRKCE	HSPB1	Q02156	P04792	PRKCE_HSPB1	2.03937	1.02813	0.00486005	5.28545e-05	Yes	No	No	No	No
EGFRNetmtKRAS-Lo	PRKCE	PAPSS1	Q02156	O43252	PRKCE_PAPSS1	1.43637	0.52243	0.0312089	0.0256959	No	No	No	No	No
[truncated: 1,148 more rows]
