# Supplementary material for: Extensive rewiring of the EGFR network in colorectal cancer cells expressing transforming levels of KRASG13D
Source: Nat Commun. 2020 Jan 24;11:499. doi: 10.1038/s41467-019-14224-9 (PMC6981206; doi:10.1038/s41467-019-14224-9)
Supplement: Supplementary file 9 — Supplementary Data 5 [file 41467_2019_14224_MOESM9_ESM.xlsx]

## Sheet: Rewired interactions
Bait-prey interactions where the prey abundance is significantly different in the EGFRNetmtKRAS-Hi AP-MS complex compared to the corresponding EGFRNetmtKRAS-Lo AP-MS complex (P value ≤ 0.05 and Significance A ≤ 0.05)
Network	Interaction	SILAC Ratio (Prey in EGFRNetmtKRAS-Hi IP / Prey in EGFRNetmtKRAS-Lo IP)	Log2 (Ratio)	t-test P value	Significance A	Does interaction exist in mtKRAS-Hi EGFRNET?	Does interaction exist in mtKRAS-Lo EGFRNET?	Bait	Prey	Bait_Uniprot	Prey_Uniprot
EGFRNetmtKRAS-Hi vs Lo	VAV1_IVNS1ABP	3.03346	1.6	0.000978	0.000363	Yes	No	VAV1	IVNS1ABP	P15498	Q9Y6Y0
EGFRNetmtKRAS-Hi vs Lo	VAV1_PRPSAP1	3.74428	1.9	0.00586043	2.97e-05	Yes	No	VAV1	PRPSAP1	P15498	Q14558
EGFRNetmtKRAS-Hi vs Lo	VAV1_PRPS1	3.90948	1.97	0.00110561	1.7e-05	Yes	No	VAV1	PRPS1	P15498	P60891
EGFRNetmtKRAS-Hi vs Lo	VAV1_ALDH1A3	0.360919	-1.47	3.71e-05	0.000128	No	Yes	VAV1	ALDH1A3	P15498	P47895
EGFRNetmtKRAS-Hi vs Lo	VAV1_PRPS2	3.62057	1.86	0.0013971	4.55e-05	Yes	No	VAV1	PRPS2	P15498	P11908
EGFRNetmtKRAS-Hi vs Lo	VAV1_HSPB1	0.577512	-0.792	0.00300186	0.0254811	No	Yes	VAV1	HSPB1	P15498	P04792
EGFRNetmtKRAS-Hi vs Lo	VAV1_HLA-A	0.526899	-0.924	0.0137831	0.0111804	No	Yes	VAV1	HLA-A	P15498	P16188
EGFRNetmtKRAS-Hi vs Lo	VAV1_PRPSAP2	4.16309	2.06	0.00112202	7.3e-06	Yes	No	VAV1	PRPSAP2	P15498	O60256
EGFRNetmtKRAS-Hi vs Lo	SHOC2_G6PD	0.526444	-0.926	0.02029	0.00265783	No	Yes	SHOC2	G6PD	Q9UQ13	P11413
EGFRNetmtKRAS-Hi vs Lo	SHOC2_ASNS	1.62684	0.702	0.010671	0.016471	Yes	No	SHOC2	ASNS	Q9UQ13	P08243
EGFRNetmtKRAS-Hi vs Lo	SHOC2_HSPB1	0.658085	-0.604	0.000771	0.0330215	No	Yes	SHOC2	HSPB1	Q9UQ13	P04792
EGFRNetmtKRAS-Hi vs Lo	SH3GL3_MEMO1	2.60739	1.38	0.00110312	0.0412598	Yes	No	SH3GL3	MEMO1	Q99963	Q9Y316
EGFRNetmtKRAS-Hi vs Lo	SH3GL3_PPP6R1	0.446637	-1.16	5.71e-08	0.0151686	No	Yes	SH3GL3	PPP6R1	Q99963	Q9UPN7
EGFRNetmtKRAS-Hi vs Lo	SH3GL3_MAT2B	3.41651	1.77	0.00017	0.0130835	Yes	No	SH3GL3	MAT2B	Q99963	Q9NZL9
EGFRNetmtKRAS-Hi vs Lo	SH3GL3_MRPS18A	0.50911	-0.974	1.18e-07	0.0349919	No	Yes	SH3GL3	MRPS18A	Q99963	Q9NVS2
EGFRNetmtKRAS-Hi vs Lo	SH3GL3_MRPL32	0.414798	-1.27	3.04e-07	0.0090046	No	Yes	SH3GL3	MRPL32	Q99963	Q9BYC8
EGFRNetmtKRAS-Hi vs Lo	SH3GL3_C11ORF84	0.487389	-1.04	6.26e-10	0.0268162	No	Yes	SH3GL3	C11ORF84	Q99963	Q9BUA3
EGFRNetmtKRAS-Hi vs Lo	SH3GL3_PARK7	3.27457	1.71	1.04e-07	0.015889	Yes	No	SH3GL3	PARK7	Q99963	Q99497
EGFRNetmtKRAS-Hi vs Lo	SH3GL3_ITCH	3.64795	1.87	0.0188478	0.00959179	Yes	No	SH3GL3	ITCH	Q99963	Q96J02
EGFRNetmtKRAS-Hi vs Lo	SH3GL3_PPHLN1	0.250256	-2	0.000103	9.56e-05	No	Yes	SH3GL3	PPHLN1	Q99963	Q8NEY8
EGFRNetmtKRAS-Hi vs Lo	SH3GL3_SCYL2	0.116539	-3.1	7.43e-06	3.42e-09	No	Yes	SH3GL3	SCYL2	Q99963	Q6P3W7
EGFRNetmtKRAS-Hi vs Lo	SH3GL3_FSCN1	4.85843	2.28	8.22e-10	0.00212637	Yes	No	SH3GL3	FSCN1	Q99963	Q16658
EGFRNetmtKRAS-Hi vs Lo	SH3GL3_STK38	0.24855	-2.01	9.44e-16	8.88e-05	No	Yes	SH3GL3	STK38	Q99963	Q15208
EGFRNetmtKRAS-Hi vs Lo	SH3GL3_PAFAH1B3	2.85707	1.51	0.00274529	0.0286385	Yes	No	SH3GL3	PAFAH1B3	Q99963	Q15102
EGFRNetmtKRAS-Hi vs Lo	SH3GL3_BMS1	0.52957	-0.917	1.06e-06	0.0440431	No	Yes	SH3GL3	BMS1	Q99963	Q14692
EGFRNetmtKRAS-Hi vs Lo	SH3GL3_DDX39B	2.97712	1.57	4.26e-10	0.0241099	Yes	No	SH3GL3	DDX39B	Q99963	Q13838
EGFRNetmtKRAS-Hi vs Lo	SH3GL3_MTAP	1.6769	0.746	0.00676223	0.0146408	Yes	No	SH3GL3	MTAP	Q99963	Q13126
EGFRNetmtKRAS-Hi vs Lo	SH3GL3_ECH1	2.84381	1.51	2.91e-13	0.0291923	Yes	No	SH3GL3	ECH1	Q99963	Q13011
EGFRNetmtKRAS-Hi vs Lo	SH3GL3_AKAP12	3.22882	1.69	6.13e-06	0.0169268	Yes	No	SH3GL3	AKAP12	Q99963	Q02952
EGFRNetmtKRAS-Hi vs Lo	SH3GL3_CYCS	4.94359	2.31	9.21e-13	0.00192545	Yes	No	SH3GL3	CYCS	Q99963	P99999
EGFRNetmtKRAS-Hi vs Lo	SH3GL3_TMSB10	5.76456	2.53	7.13e-08	0.000769	Yes	No	SH3GL3	TMSB10	Q99963	P63313
EGFRNetmtKRAS-Hi vs Lo	SH3GL3_EIF5A	3.78819	1.92	8.26e-13	0.00797656	Yes	No	SH3GL3	EIF5A	Q99963	P63241
EGFRNetmtKRAS-Hi vs Lo	SH3GL3_HSPE1	3.58426	1.84	4.48e-12	0.0104392	Yes	No	SH3GL3	HSPE1	Q99963	P61604
EGFRNetmtKRAS-Hi vs Lo	SH3GL3_EIF4A2	2.72646	1.45	1.01e-09	0.0346242	Yes	No	SH3GL3	EIF4A2	Q99963	Q14240
EGFRNetmtKRAS-Hi vs Lo	SH3GL3_EIF4A1	2.72646	1.45	1.01e-09	0.0346242	Yes	No	SH3GL3	EIF4A1	Q99963	P60842
EGFRNetmtKRAS-Hi vs Lo	SH3GL3_RAD23B	4.37638	2.13	4.04e-07	0.00378906	Yes	No	SH3GL3	RAD23B	Q99963	P54727
EGFRNetmtKRAS-Hi vs Lo	SH3GL3_HDGF	3.05184	1.61	2.77e-10	0.0216845	Yes	No	SH3GL3	HDGF	Q99963	P51858
EGFRNetmtKRAS-Hi vs Lo	SH3GL3_TUFM	2.69873	1.43	1.2e-09	0.0360601	Yes	No	SH3GL3	TUFM	Q99963	P49411
EGFRNetmtKRAS-Hi vs Lo	SH3GL3_ATIC	3.65358	1.87	3.22e-08	0.00952048	Yes	No	SH3GL3	ATIC	Q99963	P31939
EGFRNetmtKRAS-Hi vs Lo	SH3GL3_CMPK1	6.02415	2.59	1.09e-05	0.000584	Yes	No	SH3GL3	CMPK1	Q99963	P30085
EGFRNetmtKRAS-Hi vs Lo	SH3GL3_BLVRB	3.16492	1.66	8.97e-05	0.0185002	Yes	No	SH3GL3	BLVRB	Q99963	P30043
EGFRNetmtKRAS-Hi vs Lo	SH3GL3_HMGB2	5.16365	2.37	2.14e-10	0.00149544	Yes	No	SH3GL3	HMGB2	Q99963	P26583
EGFRNetmtKRAS-Hi vs Lo	SH3GL3_EEF2	2.80017	1.49	2.6e-13	0.031097	Yes	No	SH3GL3	EEF2	Q99963	P13639
EGFRNetmtKRAS-Hi vs Lo	SH3GL3_HMGB1	4.20784	2.07	4.6e-10	0.00466825	Yes	No	SH3GL3	HMGB1	Q99963	P09429
EGFRNetmtKRAS-Hi vs Lo	SH3GL3_ANXA5	3.32838	1.73	1.86e-06	0.0147557	Yes	No	SH3GL3	ANXA5	Q99963	P08758
EGFRNetmtKRAS-Hi vs Lo	SH3GL3_ASNS	3.44785	1.79	8.34e-07	0.0125391	Yes	No	SH3GL3	ASNS	Q99963	P08243
EGFRNetmtKRAS-Hi vs Lo	SH3GL3_HSPB1	0.479252	-1.06	6.63e-13	0.0241187	No	Yes	SH3GL3	HSPB1	Q99963	P04792
EGFRNetmtKRAS-Hi vs Lo	SH3GL3_BUB3	2.57637	1.37	6.93e-06	0.0432034	Yes	No	SH3GL3	BUB3	Q99963	O43684
EGFRNetmtKRAS-Hi vs Lo	SH3GL3_ANKRD28	0.402969	-1.31	0.000127	0.00727125	No	Yes	SH3GL3	ANKRD28	Q99963	O15084
EGFRNetmtKRAS-Hi vs Lo	SH2D3C_PSAT1	0.28653	-1.8	0.00139799	2.12e-06	No	Yes	SH2D3C	PSAT1	Q8N5H7	Q9Y617
EGFRNetmtKRAS-Hi vs Lo	SH2D3C_HYOU1	0.459269	-1.12	0.00339664	0.0021678	No	Yes	SH2D3C	HYOU1	Q8N5H7	Q9Y4L1
EGFRNetmtKRAS-Hi vs Lo	SH2D3C_TLN1	0.34579	-1.53	0.00428028	4.74e-05	No	Yes	SH2D3C	TLN1	Q8N5H7	Q9Y490
EGFRNetmtKRAS-Hi vs Lo	SH2D3C_NOC2L	1.54975	0.632	3.04e-07	0.0312542	Yes	No	SH2D3C	NOC2L	Q8N5H7	Q9Y3T9
EGFRNetmtKRAS-Hi vs Lo	SH2D3C_HPS5	1.49305	0.578	0.00209913	0.0439188	Yes	No	SH2D3C	HPS5	Q8N5H7	Q9UPZ3
EGFRNetmtKRAS-Hi vs Lo	SH2D3C_USP24	0.618486	-0.693	0.000303	0.0400052	No	Yes	SH2D3C	USP24	Q8N5H7	Q9UPU5
EGFRNetmtKRAS-Hi vs Lo	SH2D3C_ACSL5	9.15898	3.2	2.88e-10	7.96e-21	Yes	No	SH2D3C	ACSL5	Q8N5H7	Q9ULC5
EGFRNetmtKRAS-Hi vs Lo	SH2D3C_ATPIF1	0.550449	-0.861	0.00590362	0.0145502	No	Yes	SH2D3C	ATPIF1	Q8N5H7	Q9UII2
EGFRNetmtKRAS-Hi vs Lo	SH2D3C_STK39	1.75337	0.81	4.47e-05	0.00869126	Yes	No	SH2D3C	STK39	Q8N5H7	Q9UEW8
EGFRNetmtKRAS-Hi vs Lo	SH2D3C_WNT16	4.19173	2.07	3.61e-06	8.69e-10	Yes	No	SH2D3C	WNT16	Q8N5H7	Q9UBV4
EGFRNetmtKRAS-Hi vs Lo	SH2D3C_GRHPR	0.399979	-1.32	0.00230256	0.000384	No	Yes	SH2D3C	GRHPR	Q8N5H7	Q9UBQ7
EGFRNetmtKRAS-Hi vs Lo	SH2D3C_VPS29	0.455507	-1.13	0.0146267	0.00196889	No	Yes	SH2D3C	VPS29	Q8N5H7	Q9UBQ0
EGFRNetmtKRAS-Hi vs Lo	SH2D3C_RCC2	0.35905	-1.48	0.0124627	8.36e-05	No	Yes	SH2D3C	RCC2	Q8N5H7	Q9P258
EGFRNetmtKRAS-Hi vs Lo	SH2D3C_STIM2	1.54574	0.628	0.00147293	0.0320235	Yes	No	SH2D3C	STIM2	Q8N5H7	Q9P246
EGFRNetmtKRAS-Hi vs Lo	SH2D3C_EHD2	2.36032	1.24	2.53e-10	0.000147	Yes	No	SH2D3C	EHD2	Q8N5H7	Q9NZN4
EGFRNetmtKRAS-Hi vs Lo	SH2D3C_CISD1	1.70805	0.772	0.0187549	0.0116315	Yes	No	SH2D3C	CISD1	Q8N5H7	Q9NZ45
EGFRNetmtKRAS-Hi vs Lo	SH2D3C_FASTKD2	1.69167	0.758	0.000173	0.0129133	Yes	No	SH2D3C	FASTKD2	Q8N5H7	Q9NYY8
EGFRNetmtKRAS-Hi vs Lo	SH2D3C_CLN6	1.54255	0.625	4.69e-09	0.032649	Yes	No	SH2D3C	CLN6	Q8N5H7	Q9NWW5
EGFRNetmtKRAS-Hi vs Lo	SH2D3C_FARSB	1.99277	0.995	5.25e-06	0.00178806	Yes	No	SH2D3C	FARSB	Q8N5H7	Q9NSD9
EGFRNetmtKRAS-Hi vs Lo	SH2D3C_AGPAT4	1.95289	0.966	0.00413677	0.00233578	Yes	No	SH2D3C	AGPAT4	Q8N5H7	Q9NRZ5
EGFRNetmtKRAS-Hi vs Lo	SH2D3C_RNPEP	0.551646	-0.858	0.0339052	0.0148496	No	Yes	SH2D3C	RNPEP	Q8N5H7	Q9H4A4
EGFRNetmtKRAS-Hi vs Lo	SH2D3C_TMEM126A	2.34658	1.23	0.0005	0.000161	Yes	No	SH2D3C	TMEM126A	Q8N5H7	Q9H061
EGFRNetmtKRAS-Hi vs Lo	SH2D3C_HINT2	0.321014	-1.64	0.0127163	1.47e-05	No	Yes	SH2D3C	HINT2	Q8N5H7	Q9BX68
EGFRNetmtKRAS-Hi vs Lo	SH2D3C_TBCD	1.60661	0.684	1.4e-07	0.0220445	Yes	No	SH2D3C	TBCD	Q8N5H7	Q9BTW9
EGFRNetmtKRAS-Hi vs Lo	SH2D3C_UHRF1	1.56507	0.646	1.98e-06	0.0284691	Yes	No	SH2D3C	UHRF1	Q8N5H7	Q96T88
EGFRNetmtKRAS-Hi vs Lo	SH2D3C_GMPPA	0.628155	-0.671	0.0134796	0.0452096	No	Yes	SH2D3C	GMPPA	Q8N5H7	Q96IJ6
EGFRNetmtKRAS-Hi vs Lo	SH2D3C_PDLIM5	1.58087	0.661	0.0365216	0.0258426	Yes	No	SH2D3C	PDLIM5	Q8N5H7	Q96HC4
EGFRNetmtKRAS-Hi vs Lo	SH2D3C_NDRG1	1.77674	0.829	0.0221035	0.00746973	Yes	No	SH2D3C	NDRG1	Q8N5H7	Q92597
EGFRNetmtKRAS-Hi vs Lo	SH2D3C_AP3S1	2.02753	1.02	7.33e-10	0.00141518	Yes	No	SH2D3C	AP3S1	Q8N5H7	Q92572
EGFRNetmtKRAS-Hi vs Lo	SH2D3C_GEMIN5	2.82705	1.5	3.15e-09	6.08e-06	Yes	No	SH2D3C	GEMIN5	Q8N5H7	Q8TEQ6
EGFRNetmtKRAS-Hi vs Lo	SH2D3C_CEP192	1.72744	0.789	0.0408497	0.0102723	Yes	No	SH2D3C	CEP192	Q8N5H7	Q8TEP8
EGFRNetmtKRAS-Hi vs Lo	SH2D3C_ADCK3	1.72668	0.788	2.08e-08	0.0103227	Yes	No	SH2D3C	ADCK3	Q8N5H7	Q8NI60
EGFRNetmtKRAS-Hi vs Lo	SH2D3C_HSD17B11	1.73062	0.791	0.00165777	0.0100641	Yes	No	SH2D3C	HSD17B11	Q8N5H7	Q8NBQ5
EGFRNetmtKRAS-Hi vs Lo	SH2D3C_SH2D3C	1.98719	0.991	0.000115	0.00185634	Yes	Yes	SH2D3C	SH2D3C	Q8N5H7	Q8N5H7
EGFRNetmtKRAS-Hi vs Lo	SH2D3C_MINA	1.55644	0.638	1.25e-06	0.0300089	Yes	No	SH2D3C	MINA	Q8N5H7	Q8IUF8
EGFRNetmtKRAS-Hi vs Lo	SH2D3C_HEATR2	1.61096	0.688	2.66e-10	0.0214574	Yes	No	SH2D3C	HEATR2	Q8N5H7	Q86Y56
EGFRNetmtKRAS-Hi vs Lo	SH2D3C_PARS2	1.47674	0.562	0.000598	0.0483548	Yes	No	SH2D3C	PARS2	Q8N5H7	Q7L3T8
EGFRNetmtKRAS-Hi vs Lo	SH2D3C_RNF213	0.616694	-0.697	8.54e-06	0.0390878	No	Yes	SH2D3C	RNF213	Q8N5H7	Q63HN8
EGFRNetmtKRAS-Hi vs Lo	SH2D3C_RIF1	1.58362	0.663	0.00862767	0.025409	Yes	No	SH2D3C	RIF1	Q8N5H7	Q5UIP0
EGFRNetmtKRAS-Hi vs Lo	SH2D3C_GLYR1	2.03402	1.02	0.0215882	0.00135466	Yes	No	SH2D3C	GLYR1	Q8N5H7	Q49A26
EGFRNetmtKRAS-Hi vs Lo	SH2D3C_NEDD8	0.529341	-0.918	4.2e-07	0.00998527	No	Yes	SH2D3C	NEDD8	Q8N5H7	Q15843
EGFRNetmtKRAS-Hi vs Lo	SH2D3C_PTGES3	0.463595	-1.11	0.000145	0.00241668	No	Yes	SH2D3C	PTGES3	Q8N5H7	Q15185
EGFRNetmtKRAS-Hi vs Lo	SH2D3C_PAFAH1B3	0.276992	-1.85	0.0254009	1.15e-06	No	Yes	SH2D3C	PAFAH1B3	Q8N5H7	Q15102
EGFRNetmtKRAS-Hi vs Lo	SH2D3C_TTLL12	0.505979	-0.983	0.0167835	0.00631516	No	Yes	SH2D3C	TTLL12	Q8N5H7	Q14166
EGFRNetmtKRAS-Hi vs Lo	SH2D3C_COTL1	0.251003	-1.99	1.13e-07	1.79e-07	No	Yes	SH2D3C	COTL1	Q8N5H7	Q14019
EGFRNetmtKRAS-Hi vs Lo	SH2D3C_ALCAM	1.90749	0.932	2.49e-10	0.00316135	Yes	No	SH2D3C	ALCAM	Q8N5H7	Q13740
EGFRNetmtKRAS-Hi vs Lo	SH2D3C_CAMK2D	1.7715	0.825	1.35e-07	0.00772822	Yes	No	SH2D3C	CAMK2D	Q8N5H7	Q13557
EGFRNetmtKRAS-Hi vs Lo	SH2D3C_MALL	2.59982	1.38	0.000118	2.85e-05	Yes	No	SH2D3C	MALL	Q8N5H7	Q13021
EGFRNetmtKRAS-Hi vs Lo	SH2D3C_TRAF2	1.48431	0.57	0.002028	0.0462468	Yes	No	SH2D3C	TRAF2	Q8N5H7	Q12933
EGFRNetmtKRAS-Hi vs Lo	SH2D3C_PPID	0.546249	-0.872	0.0358269	0.0135359	No	Yes	SH2D3C	PPID	Q8N5H7	Q08752
EGFRNetmtKRAS-Hi vs Lo	SH2D3C_POLE	1.77087	0.824	2.03e-06	0.0077599	Yes	No	SH2D3C	POLE	Q8N5H7	Q07864
EGFRNetmtKRAS-Hi vs Lo	SH2D3C_AKAP12	1.93725	0.954	1.73e-11	0.00259301	Yes	No	SH2D3C	AKAP12	Q8N5H7	Q02952
EGFRNetmtKRAS-Hi vs Lo	SH2D3C_GSTO1	0.408017	-1.29	0.0118267	0.0005	No	Yes	SH2D3C	GSTO1	Q8N5H7	P78417
EGFRNetmtKRAS-Hi vs Lo	SH2D3C_PAFAH1B2	0.276331	-1.86	4.27e-06	1.1e-06	No	Yes	SH2D3C	PAFAH1B2	Q8N5H7	P68402
EGFRNetmtKRAS-Hi vs Lo	SH2D3C_TUBA4A	0.635151	-0.655	0.00620059	0.0492488	No	Yes	SH2D3C	TUBA4A	Q8N5H7	P68366
EGFRNetmtKRAS-Hi vs Lo	SH2D3C_YWHAG	0.538491	-0.893	0.0315548	0.0118041	No	Yes	SH2D3C	YWHAG	Q8N5H7	P61981
EGFRNetmtKRAS-Hi vs Lo	SH2D3C_ADK	0.385413	-1.38	0.000271	0.000231	Yes	Yes	SH2D3C	ADK	Q8N5H7	P55263
EGFRNetmtKRAS-Hi vs Lo	SH2D3C_ALDH18A1	1.5012	0.586	0.00356297	0.0418432	Yes	No	SH2D3C	ALDH18A1	Q8N5H7	P54886
EGFRNetmtKRAS-Hi vs Lo	SH2D3C_ARHGDIA	0.404636	-1.31	0.00294328	0.000448	No	Yes	SH2D3C	ARHGDIA	Q8N5H7	P52565
EGFRNetmtKRAS-Hi vs Lo	SH2D3C_HDGF	0.601106	-0.734	0.0122496	0.0317153	No	Yes	SH2D3C	HDGF	Q8N5H7	P51858
EGFRNetmtKRAS-Hi vs Lo	SH2D3C_CRIP1	0.181121	-2.46	0.00761627	1.51e-10	No	Yes	SH2D3C	CRIP1	Q8N5H7	P50238
EGFRNetmtKRAS-Hi vs Lo	SH2D3C_MARCKSL1	0.347092	-1.53	5.14e-06	5.02e-05	No	Yes	SH2D3C	MARCKSL1	Q8N5H7	P49006
EGFRNetmtKRAS-Hi vs Lo	SH2D3C_ALDH1A3	0.274968	-1.86	1.98e-05	1.01e-06	No	Yes	SH2D3C	ALDH1A3	Q8N5H7	P47895
EGFRNetmtKRAS-Hi vs Lo	SH2D3C_EIF4A3	0.442789	-1.18	0.000805	0.00140427	No	Yes	SH2D3C	EIF4A3	Q8N5H7	P38919
EGFRNetmtKRAS-Hi vs Lo	SH2D3C_PRDX2	0.543957	-0.878	0.0094404	0.0130054	No	Yes	SH2D3C	PRDX2	Q8N5H7	P32119
EGFRNetmtKRAS-Hi vs Lo	SH2D3C_HLA-B	0.567615	-0.817	1.35e-09	0.0193003	No	Yes	SH2D3C	HLA-B	Q8N5H7	Q31610
EGFRNetmtKRAS-Hi vs Lo	SH2D3C_SSFA2	1.86485	0.899	0.00028	0.00419351	Yes	No	SH2D3C	SSFA2	Q8N5H7	P28290
EGFRNetmtKRAS-Hi vs Lo	SH2D3C_DNAJB1	0.605434	-0.724	0.00231642	0.0336549	No	Yes	SH2D3C	DNAJB1	Q8N5H7	P25685
EGFRNetmtKRAS-Hi vs Lo	SH2D3C_GART	1.9203	0.941	8.6e-10	0.00290307	Yes	No	SH2D3C	GART	Q8N5H7	P22102
EGFRNetmtKRAS-Hi vs Lo	SH2D3C_NQO1	0.480431	-1.06	0.00496603	0.00361719	No	Yes	SH2D3C	NQO1	Q8N5H7	P15559
EGFRNetmtKRAS-Hi vs Lo	SH2D3C_ANXA3	0.344009	-1.54	0.0109839	4.38e-05	No	Yes	SH2D3C	ANXA3	Q8N5H7	P12429
EGFRNetmtKRAS-Hi vs Lo	SH2D3C_CKB	0.204784	-2.29	0.000263	2.56e-09	No	Yes	SH2D3C	CKB	Q8N5H7	P12277
EGFRNetmtKRAS-Hi vs Lo	SH2D3C_G6PD	0.369232	-1.44	0.0079116	0.000126	No	Yes	SH2D3C	G6PD	Q8N5H7	P11413
EGFRNetmtKRAS-Hi vs Lo	SH2D3C_PTPRF	2.04236	1.03	0.00189175	0.00128049	Yes	No	SH2D3C	PTPRF	Q8N5H7	P10586
EGFRNetmtKRAS-Hi vs Lo	SH2D3C_GAA	0.46675	-1.1	0.0246969	0.00261251	No	Yes	SH2D3C	GAA	Q8N5H7	P10253
EGFRNetmtKRAS-Hi vs Lo	SH2D3C_ANXA2	0.552852	-0.855	0.00392137	0.0151557	No	Yes	SH2D3C	ANXA2	Q8N5H7	P07355
EGFRNetmtKRAS-Hi vs Lo	SH2D3C_ISG15	0.339479	-1.56	0.0220203	3.57e-05	No	Yes	SH2D3C	ISG15	Q8N5H7	P05161
EGFRNetmtKRAS-Hi vs Lo	SH2D3C_CAT	0.305938	-1.71	0.000174	6.6e-06	No	Yes	SH2D3C	CAT	Q8N5H7	P04040
EGFRNetmtKRAS-Hi vs Lo	SH2D3C_LDLR	1.64788	0.721	0.0020553	0.0170357	Yes	No	SH2D3C	LDLR	Q8N5H7	P01130
EGFRNetmtKRAS-Hi vs Lo	SH2D3C_PGK1	0.22965	-2.12	0.0095175	3e-08	No	Yes	SH2D3C	PGK1	Q8N5H7	P00558
EGFRNetmtKRAS-Hi vs Lo	SH2D3C_TXNDC12	0.59881	-0.74	0.00093	0.0307192	No	Yes	SH2D3C	TXNDC12	Q8N5H7	O95881
EGFRNetmtKRAS-Hi vs Lo	SH2D3C_IDH1	0.384766	-1.38	0.0164095	0.000226	No	Yes	SH2D3C	IDH1	Q8N5H7	O75874
EGFRNetmtKRAS-Hi vs Lo	SH2D3C_CS	0.544073	-0.878	0.0010123	0.0130318	No	Yes	SH2D3C	CS	Q8N5H7	O75390
EGFRNetmtKRAS-Hi vs Lo	SH2D3C_ACTN4	0.608643	-0.716	0.00011	0.0351462	No	Yes	SH2D3C	ACTN4	Q8N5H7	O43707
EGFRNetmtKRAS-Hi vs Lo	SH2D3C_B4GALT5	0.509788	-0.972	0.00344757	0.00682669	No	Yes	SH2D3C	B4GALT5	Q8N5H7	O43286
EGFRNetmtKRAS-Hi vs Lo	SH2D3C_IGF2BP3	1.54193	0.625	1.94e-06	0.0327706	Yes	No	SH2D3C	IGF2BP3	Q8N5H7	O00425
EGFRNetmtKRAS-Hi vs Lo	SH2D3C_CLIC1	0.263731	-1.92	0.00900591	4.64e-07	No	Yes	SH2D3C	CLIC1	Q8N5H7	O00299
EGFRNetmtKRAS-Hi vs Lo	SH2D3C_TMEM14B	1.60181	0.68	0.000664	0.0227099	Yes	No	SH2D3C	TMEM14B	Q8N5H7	Q9NUH8
EGFRNetmtKRAS-Hi vs Lo	RASA1_IVNS1ABP	1.56393	0.645	1.31e-05	0.0113513	Yes	No	RASA1	IVNS1ABP	P20936	Q9Y6Y0
EGFRNetmtKRAS-Hi vs Lo	RASA1_CORO1C	1.66983	0.74	5.98e-05	0.00440689	Yes	No	RASA1	CORO1C	P20936	Q9ULV4
EGFRNetmtKRAS-Hi vs Lo	RASA1_MRPL18	0.692236	-0.531	0.00827863	0.0323199	No	Yes	RASA1	MRPL18	P20936	Q9H0U6
EGFRNetmtKRAS-Hi vs Lo	RASA1_HSPH1	1.81037	0.856	0.00193491	0.00118494	Yes	No	RASA1	HSPH1	P20936	Q92598
EGFRNetmtKRAS-Hi vs Lo	RASA1_ACAP2	1.63136	0.706	6.7e-06	0.00624568	Yes	No	RASA1	ACAP2	P20936	Q15057
EGFRNetmtKRAS-Hi vs Lo	RASA1_PRPSAP1	1.3886	0.474	0.0120358	0.048461	Yes	Yes	RASA1	PRPSAP1	P20936	Q14558
EGFRNetmtKRAS-Hi vs Lo	RASA1_TWF1	1.46606	0.552	0.0168382	0.0260511	Yes	No	RASA1	TWF1	P20936	Q12792
EGFRNetmtKRAS-Hi vs Lo	RASA1_AKAP12	2.2748	1.19	6.45e-11	1.18e-05	Yes	No	RASA1	AKAP12	P20936	Q02952
EGFRNetmtKRAS-Hi vs Lo	RASA1_ACTG1	1.46305	0.549	1.57e-09	0.0267038	Yes	No	RASA1	ACTG1	P20936	P63261
EGFRNetmtKRAS-Hi vs Lo	RASA1_SNRPF	1.44978	0.536	9.51e-07	0.029768	Yes	No	RASA1	SNRPF	P20936	P62306
EGFRNetmtKRAS-Hi vs Lo	RASA1_PRPS1	1.49938	0.584	0.00675952	0.0197388	Yes	Yes	RASA1	PRPS1	P20936	P60891
EGFRNetmtKRAS-Hi vs Lo	RASA1_CAPZA1	1.397	0.482	7.9e-05	0.0453887	Yes	No	RASA1	CAPZA1	P20936	P52907
EGFRNetmtKRAS-Hi vs Lo	RASA1_FASN	0.602376	-0.731	1.35e-10	0.00571481	No	Yes	RASA1	FASN	P20936	P49327
EGFRNetmtKRAS-Hi vs Lo	RASA1_S100A4	0.361165	-1.47	7.28e-06	2.37e-07	Yes	Yes	RASA1	S100A4	P20936	P26447
EGFRNetmtKRAS-Hi vs Lo	RASA1_RASA1	2.22234	1.15	3e-11	2.01e-05	Yes	Yes	RASA1	RASA1	P20936	P20936
EGFRNetmtKRAS-Hi vs Lo	RASA1_PRPS2	1.58526	0.665	0.00401019	0.00941515	Yes	Yes	RASA1	PRPS2	P20936	P11908
EGFRNetmtKRAS-Hi vs Lo	RASA1_MGST1	1.46566	0.552	0.00136534	0.0261361	Yes	No	RASA1	MGST1	P20936	P10620
EGFRNetmtKRAS-Hi vs Lo	RASA1_HSPA1A	1.43105	0.517	0.000144	0.0346413	Yes	No	RASA1	HSPA1A	P20936	P08107
EGFRNetmtKRAS-Hi vs Lo	RASA1_HSPB1	0.595171	-0.749	7e-05	0.00482318	No	Yes	RASA1	HSPB1	P20936	P04792
EGFRNetmtKRAS-Hi vs Lo	RASA1_PRPSAP2	1.58342	0.663	0.0043203	0.00956955	Yes	Yes	RASA1	PRPSAP2	P20936	O60256
EGFRNetmtKRAS-Hi vs Lo	RAC1_MTCH2	3.97544	1.99	1.57e-06	9.1e-05	Yes	No	RAC1	MTCH2	P63000	Q9Y6C9
EGFRNetmtKRAS-Hi vs Lo	RAC1_NOC2L	2.62114	1.39	0.00390363	0.00456157	Yes	No	RAC1	NOC2L	P63000	Q9Y3T9
EGFRNetmtKRAS-Hi vs Lo	RAC1_TMCO1	1.88765	0.917	0.000255	0.0434003	Yes	No	RAC1	TMCO1	P63000	Q9UM00
EGFRNetmtKRAS-Hi vs Lo	RAC1_SLC39A10	2.13387	1.09	0.00018	0.0203412	Yes	No	RAC1	SLC39A10	P63000	Q9ULF5
EGFRNetmtKRAS-Hi vs Lo	RAC1_TMEM14C	2.17675	1.12	1.37e-05	0.0178211	Yes	No	RAC1	TMEM14C	P63000	Q9P0S9
EGFRNetmtKRAS-Hi vs Lo	RAC1_MTCH1	2.4944	1.32	6.14e-07	0.00671231	Yes	No	RAC1	MTCH1	P63000	Q9NZJ7
EGFRNetmtKRAS-Hi vs Lo	RAC1_OCIAD1	2.73553	1.45	2.56e-05	0.00322625	Yes	No	RAC1	OCIAD1	P63000	Q9NX40
EGFRNetmtKRAS-Hi vs Lo	RAC1_DDX28	2.03691	1.03	0.0175283	0.0274304	Yes	No	RAC1	DDX28	P63000	Q9NUL7
EGFRNetmtKRAS-Hi vs Lo	RAC1_FARSB	2.19888	1.14	3.23e-07	0.0166456	Yes	No	RAC1	FARSB	P63000	Q9NSD9
EGFRNetmtKRAS-Hi vs Lo	RAC1_ATP13A1	2.31693	1.21	0.0297105	0.0115699	Yes	No	RAC1	ATP13A1	P63000	Q9HD20
EGFRNetmtKRAS-Hi vs Lo	RAC1_DERL1	2.26417	1.18	0.000149	0.0136111	Yes	No	RAC1	DERL1	P63000	Q9BUN8
EGFRNetmtKRAS-Hi vs Lo	RAC1_TBCD	2.5436	1.35	0.00210747	0.00577587	Yes	No	RAC1	TBCD	P63000	Q9BTW9
EGFRNetmtKRAS-Hi vs Lo	RAC1_SLC29A1	3.20675	1.68	0.00025	0.000797	Yes	No	RAC1	SLC29A1	P63000	Q99808
EGFRNetmtKRAS-Hi vs Lo	RAC1_PHB2	9.73642	3.28	0.000922	3.11e-10	Yes	No	RAC1	PHB2	P63000	Q99623
EGFRNetmtKRAS-Hi vs Lo	RAC1_TNPO1	3.077	1.62	5.28e-05	0.0011653	Yes	No	RAC1	TNPO1	P63000	Q92973
EGFRNetmtKRAS-Hi vs Lo	RAC1_MCU	12.0534	3.59	0.000923	6.59e-12	Yes	No	RAC1	MCU	P63000	Q8NE86
EGFRNetmtKRAS-Hi vs Lo	RAC1_LLGL2	5.14485	2.36	2.61e-05	4.38e-06	Yes	Yes	RAC1	LLGL2	P63000	Q6P1M3
EGFRNetmtKRAS-Hi vs Lo	RAC1_LBR	2.52785	1.34	1.72e-06	0.00606017	Yes	No	RAC1	LBR	P63000	Q14739
EGFRNetmtKRAS-Hi vs Lo	RAC1_PRPSAP1	0.429953	-1.22	0.0286539	0.000211	No	Yes	RAC1	PRPSAP1	P63000	Q14558
EGFRNetmtKRAS-Hi vs Lo	RAC1_CYCS	0.561561	-0.832	0.04428	0.00776084	No	Yes	RAC1	CYCS	P63000	P99999
EGFRNetmtKRAS-Hi vs Lo	RAC1_RAC1	6.42321	2.68	0.011419	2.2e-07	Yes	Yes	RAC1	RAC1	P63000	P63000
EGFRNetmtKRAS-Hi vs Lo	RAC1_CALM1	3.87434	1.95	0.0062502	0.00012	Yes	No	RAC1	CALM1	P63000	P62158
EGFRNetmtKRAS-Hi vs Lo	RAC1_PRPS1	0.40141	-1.32	0.0268184	6.92e-05	No	Yes	RAC1	PRPS1	P63000	P60891
EGFRNetmtKRAS-Hi vs Lo	RAC1_CSE1L	2.1856	1.13	0.0010596	0.0173413	Yes	No	RAC1	CSE1L	P63000	P55060
EGFRNetmtKRAS-Hi vs Lo	RAC1_ARHGDIA	5.49612	2.46	0.00812116	1.87e-06	Yes	Yes	RAC1	ARHGDIA	P63000	P52565
EGFRNetmtKRAS-Hi vs Lo	RAC1_RAP1GDS1	6.77682	2.76	0.010078	1.01e-07	Yes	No	RAC1	RAP1GDS1	P63000	P52306
EGFRNetmtKRAS-Hi vs Lo	RAC1_CPT1A	4.03817	2.01	4.23e-08	7.67e-05	Yes	No	RAC1	CPT1A	P63000	P50416
EGFRNetmtKRAS-Hi vs Lo	RAC1_AARS	0.612563	-0.707	0.00126072	0.019707	No	Yes	RAC1	AARS	P63000	P49588
EGFRNetmtKRAS-Hi vs Lo	RAC1_FASN	0.36591	-1.45	8.88e-07	1.37e-05	No	Yes	RAC1	FASN	P63000	P49327
EGFRNetmtKRAS-Hi vs Lo	RAC1_IQGAP1	7.05803	2.82	0.0259119	5.55e-08	Yes	Yes	RAC1	IQGAP1	P63000	P46940
EGFRNetmtKRAS-Hi vs Lo	RAC1_PHB	10.1231	3.34	0.000864	1.58e-10	Yes	No	RAC1	PHB	P63000	P35232
EGFRNetmtKRAS-Hi vs Lo	RAC1_KDELR1	1.87023	0.903	1.82e-06	0.0457767	Yes	No	RAC1	KDELR1	P63000	P24390
EGFRNetmtKRAS-Hi vs Lo	RAC1_ATP2A2	1.96943	0.978	0.000707	0.0337646	Yes	No	RAC1	ATP2A2	P63000	P16615
EGFRNetmtKRAS-Hi vs Lo	RAC1_EZR	0.61191	-0.709	3.55e-05	0.0194968	No	Yes	RAC1	EZR	P63000	P15311
EGFRNetmtKRAS-Hi vs Lo	RAC1_PRPS2	0.433513	-1.21	0.0335547	0.00024	No	Yes	RAC1	PRPS2	P63000	P11908
EGFRNetmtKRAS-Hi vs Lo	RAC1_MGST1	1.95045	0.964	5.52e-06	0.035793	Yes	No	RAC1	MGST1	P63000	P10620
EGFRNetmtKRAS-Hi vs Lo	RAC1_ANXA5	0.580207	-0.785	0.000211	0.0111667	No	Yes	RAC1	ANXA5	P63000	P08758
EGFRNetmtKRAS-Hi vs Lo	RAC1_ANXA2	0.634429	-0.656	2.66e-05	0.0277758	No	Yes	RAC1	ANXA2	P63000	P07355
EGFRNetmtKRAS-Hi vs Lo	RAC1_ANXA1	0.418798	-1.26	0.000779	0.000139	No	Yes	RAC1	ANXA1	P63000	P04083
EGFRNetmtKRAS-Hi vs Lo	RAC1_MT-ND4	2.25136	1.17	1.44e-06	0.014159	Yes	No	RAC1	MT-ND4	P63000	P03905
EGFRNetmtKRAS-Hi vs Lo	RAC1_MT-CO1	8.28289	3.05	4.18e-10	4.63e-09	Yes	No	RAC1	MT-CO1	P63000	P00395
EGFRNetmtKRAS-Hi vs Lo	RAC1_IPO7	3.27542	1.71	0.0053338	0.000653	Yes	No	RAC1	IPO7	P63000	O95373
EGFRNetmtKRAS-Hi vs Lo	RAC1_NDUFC2	2.59777	1.38	0.000121	0.00489729	Yes	No	RAC1	NDUFC2	P63000	O95298
EGFRNetmtKRAS-Hi vs Lo	RAC1_NDUFS2	2.09615	1.07	5.22e-05	0.0228512	Yes	No	RAC1	NDUFS2	P63000	O75306
EGFRNetmtKRAS-Hi vs Lo	RAC1_IPO8	2.25845	1.18	1.41e-05	0.0138528	Yes	No	RAC1	IPO8	P63000	O15397
EGFRNetmtKRAS-Hi vs Lo	RAC1_HMGB3	0.673917	-0.569	0.0272653	0.0480174	No	Yes	RAC1	HMGB3	P63000	O15347
EGFRNetmtKRAS-Hi vs Lo	RAC1_XPO1	2.05215	1.04	5.66e-06	0.0261721	Yes	No	RAC1	XPO1	P63000	O14980
EGFRNetmtKRAS-Hi vs Lo	RAB5A_MTCH2	1.65559	0.727	1.11e-06	0.0106054	Yes	No	RAB5A	MTCH2	P20339	Q9Y6C9
EGFRNetmtKRAS-Hi vs Lo	RAB5A_FARSA	2.19272	1.13	4.78e-07	0.000167	Yes	No	RAB5A	FARSA	P20339	Q9Y285
EGFRNetmtKRAS-Hi vs Lo	RAB5A_CAMSAP3	0.570986	-0.808	0.013119	0.0127726	No	Yes	RAB5A	CAMSAP3	P20339	Q9P1Y5
EGFRNetmtKRAS-Hi vs Lo	RAB5A_BCLAF1	1.73841	0.798	0.0471329	0.00574963	Yes	No	RAB5A	BCLAF1	P20339	Q9NYF8
EGFRNetmtKRAS-Hi vs Lo	RAB5A_MRPL22	0.401594	-1.32	0.00405156	0.000138	No	Yes	RAB5A	MRPL22	P20339	Q9NWU5
EGFRNetmtKRAS-Hi vs Lo	RAB5A_DDX21	4.9645	2.31	0.0167035	1.24e-13	Yes	No	RAB5A	DDX21	P20339	Q9NR30
EGFRNetmtKRAS-Hi vs Lo	RAB5A_FAM162A	1.44105	0.527	8.07e-05	0.0474248	Yes	No	RAB5A	FAM162A	P20339	Q96A26
EGFRNetmtKRAS-Hi vs Lo	RAB5A_NDRG1	1.66657	0.737	0.000999	0.00978731	Yes	No	RAB5A	NDRG1	P20339	Q92597
EGFRNetmtKRAS-Hi vs Lo	RAB5A_FAM3C	1.84422	0.883	0.0443502	0.00257874	Yes	No	RAB5A	FAM3C	P20339	Q92520
EGFRNetmtKRAS-Hi vs Lo	RAB5A_RDH11	0.542013	-0.884	0.00186291	0.00732944	No	Yes	RAB5A	RDH11	P20339	Q8TC12
EGFRNetmtKRAS-Hi vs Lo	RAB5A_CARM1	2.00512	1	0.0362499	0.000739	Yes	No	RAB5A	CARM1	P20339	Q86X55
EGFRNetmtKRAS-Hi vs Lo	RAB5A_MRPL2	0.331804	-1.59	0.000222	5.48e-06	No	Yes	RAB5A	MRPL2	P20339	Q5T653
EGFRNetmtKRAS-Hi vs Lo	RAB5A_AGK	2.12194	1.09	0.00757644	0.000293	Yes	No	RAB5A	AGK	P20339	Q53H12
EGFRNetmtKRAS-Hi vs Lo	RAB5A_DBN1	0.646899	-0.628	6.7e-07	0.04134	Yes	Yes	RAB5A	DBN1	P20339	Q16643
EGFRNetmtKRAS-Hi vs Lo	RAB5A_STK38	0.259813	-1.94	1.8e-07	3.88e-08	No	Yes	RAB5A	STK38	P20339	Q15208
EGFRNetmtKRAS-Hi vs Lo	RAB5A_ALCAM	1.87371	0.906	0.000196	0.0020557	Yes	No	RAB5A	ALCAM	P20339	Q13740
EGFRNetmtKRAS-Hi vs Lo	RAB5A_PTK2	1.885	0.915	0.0301698	0.00188423	Yes	No	RAB5A	PTK2	P20339	Q05397
EGFRNetmtKRAS-Hi vs Lo	RAB5A_ALDH1A3	0.422586	-1.24	1.32e-05	0.000298	No	Yes	RAB5A	ALDH1A3	P20339	P47895
EGFRNetmtKRAS-Hi vs Lo	RAB5A_CRABP2	0.35507	-1.49	5.03e-07	1.84e-05	No	Yes	RAB5A	CRABP2	P20339	P29373
EGFRNetmtKRAS-Hi vs Lo	RAB5A_VARS	1.68512	0.753	0.000221	0.00854036	Yes	No	RAB5A	VARS	P20339	P26640
EGFRNetmtKRAS-Hi vs Lo	RAB5A_S100A4	0.465371	-1.1	0.000962	0.00114965	No	Yes	RAB5A	S100A4	P20339	P26447
EGFRNetmtKRAS-Hi vs Lo	RAB5A_HIST1H1D	1.86394	0.898	0.00712401	0.00221637	Yes	No	RAB5A	HIST1H1D	P20339	P16402
EGFRNetmtKRAS-Hi vs Lo	RAB5A_HIST1H1C	1.86394	0.898	0.00712401	0.00221637	Yes	No	RAB5A	HIST1H1C	P20339	P16403
EGFRNetmtKRAS-Hi vs Lo	RAB5A_H2AFV	2.44951	1.29	3.22e-05	2.13e-05	Yes	No	RAB5A	H2AFV	P20339	Q71UI9
EGFRNetmtKRAS-Hi vs Lo	RAB5A_HNRNPC	2.00213	1	0.033776	0.000756	Yes	No	RAB5A	HNRNPC	P20339	P07910
EGFRNetmtKRAS-Hi vs Lo	RAB5A_HMGN2	1.83931	0.879	0.0429639	0.00267764	Yes	No	RAB5A	HMGN2	P20339	P05204
EGFRNetmtKRAS-Hi vs Lo	RAB5A_HSPB1	0.462462	-1.11	1.13e-06	0.00105755	No	Yes	RAB5A	HSPB1	P20339	P04792
EGFRNetmtKRAS-Hi vs Lo	RAB5A_LDLR	1.63432	0.709	0.00354041	0.0123792	Yes	No	RAB5A	LDLR	P20339	P01130
EGFRNetmtKRAS-Hi vs Lo	RAB5A_AP1G1	0.581538	-0.782	0.0373943	0.0153846	No	Yes	RAB5A	AP1G1	P20339	O43747
EGFRNetmtKRAS-Hi vs Lo	PXN_MRPL32	1.84715	0.885	0.0252045	0.00401448	Yes	Yes	PXN	MRPL32	P49023	Q9BYC8
EGFRNetmtKRAS-Hi vs Lo	PXN_HSPB1	0.62156	-0.686	0.000495	0.00747352	No	Yes	PXN	HSPB1	P49023	P04792
EGFRNetmtKRAS-Hi vs Lo	PRKD1_IVNS1ABP	4.25606	2.09	0.0031075	1.81e-07	Yes	No	PRKD1	IVNS1ABP	Q15139	Q9Y6Y0
EGFRNetmtKRAS-Hi vs Lo	PRKD1_MYO5A	0.356152	-1.49	0.00480389	0.000723	No	Yes	PRKD1	MYO5A	Q15139	Q9Y4I1
EGFRNetmtKRAS-Hi vs Lo	PRKD1_PKP3	0.267786	-1.9	2.88e-05	2.34e-05	No	Yes	PRKD1	PKP3	Q15139	Q9Y446
EGFRNetmtKRAS-Hi vs Lo	PRKD1_ACSL5	7.66935	2.94	1.83e-10	4.45e-13	Yes	No	PRKD1	ACSL5	Q15139	Q9ULC5
EGFRNetmtKRAS-Hi vs Lo	PRKD1_MRTO4	0.504032	-0.988	0.00294943	0.0175726	No	Yes	PRKD1	MRTO4	Q15139	Q9UKD2
EGFRNetmtKRAS-Hi vs Lo	PRKD1_LAMTOR3	0.297361	-1.75	2.57e-05	9e-05	No	Yes	PRKD1	LAMTOR3	Q15139	Q9UHA4
EGFRNetmtKRAS-Hi vs Lo	PRKD1_MAT2B	1.59372	0.672	0.0225704	0.049122	Yes	No	PRKD1	MAT2B	Q15139	Q9NZL9
EGFRNetmtKRAS-Hi vs Lo	PRKD1_GAR1	2.78786	1.48	0.000244	0.000154	Yes	No	PRKD1	GAR1	Q15139	Q9NY12
EGFRNetmtKRAS-Hi vs Lo	PRKD1_TOMM22	0.348566	-1.52	0.00454867	0.000573	No	Yes	PRKD1	TOMM22	Q15139	Q9NS69
EGFRNetmtKRAS-Hi vs Lo	PRKD1_MYO5C	0.303104	-1.72	0.0184344	0.000114	No	Yes	PRKD1	MYO5C	Q15139	Q9NQX4
EGFRNetmtKRAS-Hi vs Lo	PRKD1_MMTAG2	0.40126	-1.32	0.000147	0.00243947	No	Yes	PRKD1	MMTAG2	Q15139	Q9BU76
EGFRNetmtKRAS-Hi vs Lo	PRKD1_TMEM43	0.394904	-1.34	0.00638895	0.00208825	No	Yes	PRKD1	TMEM43	Q15139	Q9BTV4
EGFRNetmtKRAS-Hi vs Lo	PRKD1_GDF15	0.460156	-1.12	1.39e-06	0.00843463	No	Yes	PRKD1	GDF15	Q15139	Q99988
EGFRNetmtKRAS-Hi vs Lo	PRKD1_POP1	0.531264	-0.912	0.00148156	0.0259932	Yes	Yes	PRKD1	POP1	Q15139	Q99575
EGFRNetmtKRAS-Hi vs Lo	PRKD1_UHRF1	0.43393	-1.2	0.0164489	0.00505844	Yes	Yes	PRKD1	UHRF1	Q15139	Q96T88
EGFRNetmtKRAS-Hi vs Lo	PRKD1_EFHD2	0.426668	-1.23	0.000351	0.00434227	No	Yes	PRKD1	EFHD2	Q15139	Q96C19
EGFRNetmtKRAS-Hi vs Lo	PRKD1_PRKCDBP	0.422913	-1.24	0.00475315	0.00400464	No	Yes	PRKD1	PRKCDBP	Q15139	Q969G5
EGFRNetmtKRAS-Hi vs Lo	PRKD1_ATP6V0A1	0.368885	-1.44	0.00139362	0.00104828	No	Yes	PRKD1	ATP6V0A1	Q15139	Q93050
EGFRNetmtKRAS-Hi vs Lo	PRKD1_SMPDL3B	0.435013	-1.2	0.000105	0.00517275	No	Yes	PRKD1	SMPDL3B	Q15139	Q92485
EGFRNetmtKRAS-Hi vs Lo	PRKD1_KIAA1967	0.403817	-1.31	0.000338	0.00259347	No	Yes	PRKD1	KIAA1967	Q15139	Q8N163
EGFRNetmtKRAS-Hi vs Lo	PRKD1_APOBEC3F	0.331102	-1.59	0.000834	0.000323	No	Yes	PRKD1	APOBEC3F	Q15139	Q8IUX4
EGFRNetmtKRAS-Hi vs Lo	PRKD1_FAM83H	0.473425	-1.08	0.00912033	0.0106887	No	Yes	PRKD1	FAM83H	Q15139	Q6ZRV2
EGFRNetmtKRAS-Hi vs Lo	PRKD1_ZYX	0.189948	-2.4	3.49e-05	1.39e-07	No	Yes	PRKD1	ZYX	Q15139	Q15942
EGFRNetmtKRAS-Hi vs Lo	PRKD1_PLEC	0.169995	-2.56	1.56e-06	2.1e-08	No	Yes	PRKD1	PLEC	Q15139	Q15149
EGFRNetmtKRAS-Hi vs Lo	PRKD1_PRKD1	1.95543	0.967	6.43e-12	0.00892898	Yes	Yes	PRKD1	PRKD1	Q15139	Q15139
EGFRNetmtKRAS-Hi vs Lo	PRKD1_ITPR3	0.496643	-1.01	0.00113255	0.015677	No	Yes	PRKD1	ITPR3	Q15139	Q14573
EGFRNetmtKRAS-Hi vs Lo	PRKD1_PRPSAP1	2.70299	1.43	0.00201924	0.000232	Yes	No	PRKD1	PRPSAP1	Q15139	Q14558
EGFRNetmtKRAS-Hi vs Lo	PRKD1_G3BP1	0.574736	-0.799	0.00571734	0.0446631	No	Yes	PRKD1	G3BP1	Q15139	Q13283
EGFRNetmtKRAS-Hi vs Lo	PRKD1_AKAP12	2.28023	1.19	5.3e-07	0.0018315	Yes	No	PRKD1	AKAP12	Q15139	Q02952
EGFRNetmtKRAS-Hi vs Lo	PRKD1_SRSF2	0.422669	-1.24	0.0160239	0.0039834	No	Yes	PRKD1	SRSF2	Q15139	Q01130
EGFRNetmtKRAS-Hi vs Lo	PRKD1_PPP1CA	0.413594	-1.27	0.00535202	0.00325537	No	Yes	PRKD1	PPP1CA	Q15139	P62136
EGFRNetmtKRAS-Hi vs Lo	PRKD1_PRPS1	3.05364	1.61	0.00224125	4.3e-05	Yes	No	PRKD1	PRPS1	Q15139	P60891
EGFRNetmtKRAS-Hi vs Lo	PRKD1_ACLY	1.82651	0.869	5.48e-06	0.0165815	Yes	No	PRKD1	ACLY	Q15139	P53396
EGFRNetmtKRAS-Hi vs Lo	PRKD1_FXR2	0.155835	-2.68	0.000716	4.4e-09	No	Yes	PRKD1	FXR2	Q15139	P51116
EGFRNetmtKRAS-Hi vs Lo	PRKD1_FXR1	0.264442	-1.92	0.00808661	1.98e-05	No	Yes	PRKD1	FXR1	Q15139	P51114
EGFRNetmtKRAS-Hi vs Lo	PRKD1_CRIP1	0.15078	-2.73	4.68e-06	2.39e-09	No	Yes	PRKD1	CRIP1	Q15139	P50238
EGFRNetmtKRAS-Hi vs Lo	PRKD1_CSNK1A1L	0.330471	-1.6	0.0124556	0.000316	No	Yes	PRKD1	CSNK1A1L	Q15139	Q8N752
EGFRNetmtKRAS-Hi vs Lo	PRKD1_CSNK1A1	0.330471	-1.6	0.0124556	0.000316	No	Yes	PRKD1	CSNK1A1	Q15139	P48729
EGFRNetmtKRAS-Hi vs Lo	PRKD1_ALDH1A3	0.434742	-1.2	4.55e-05	0.00514388	No	Yes	PRKD1	ALDH1A3	Q15139	P47895
EGFRNetmtKRAS-Hi vs Lo	PRKD1_RPL4	0.453123	-1.14	2.2e-05	0.00739699	No	Yes	PRKD1	RPL4	Q15139	P36578
EGFRNetmtKRAS-Hi vs Lo	PRKD1_GTF2F1	0.347468	-1.53	0.000977	0.000553	No	Yes	PRKD1	GTF2F1	Q15139	P35269
EGFRNetmtKRAS-Hi vs Lo	PRKD1_ABCD3	0.528447	-0.92	0.00225075	0.0250119	No	Yes	PRKD1	ABCD3	Q15139	P28288
EGFRNetmtKRAS-Hi vs Lo	PRKD1_VARS	2.10645	1.07	2.38e-08	0.00428615	Yes	No	PRKD1	VARS	Q15139	P26640
EGFRNetmtKRAS-Hi vs Lo	PRKD1_GART	2.07185	1.05	2.83e-08	0.005074	Yes	No	PRKD1	GART	Q15139	P22102
EGFRNetmtKRAS-Hi vs Lo	PRKD1_COX6B1	0.339126	-1.56	0.00404134	0.000423	Yes	Yes	PRKD1	COX6B1	Q15139	P14854
EGFRNetmtKRAS-Hi vs Lo	PRKD1_COX4I1	0.49555	-1.01	0.000158	0.01541	No	Yes	PRKD1	COX4I1	Q15139	P13073
EGFRNetmtKRAS-Hi vs Lo	PRKD1_PRPS2	3.05763	1.61	0.00117542	4.22e-05	Yes	No	PRKD1	PRPS2	Q15139	P11908
EGFRNetmtKRAS-Hi vs Lo	PRKD1_COX6C	0.369329	-1.44	0.0189428	0.00106149	No	Yes	PRKD1	COX6C	Q15139	P09669
EGFRNetmtKRAS-Hi vs Lo	PRKD1_YES1	0.417464	-1.26	0.00199022	0.00355164	Yes	Yes	PRKD1	YES1	Q15139	P07947
EGFRNetmtKRAS-Hi vs Lo	PRKD1_GNAI2	0.473359	-1.08	2.09e-05	0.0106766	No	Yes	PRKD1	GNAI2	Q15139	P04899
EGFRNetmtKRAS-Hi vs Lo	PRKD1_HSPB1	0.515405	-0.956	7.48e-09	0.0208061	No	Yes	PRKD1	HSPB1	Q15139	P04792
EGFRNetmtKRAS-Hi vs Lo	PRKD1_PRNP	0.518857	-0.947	1.1e-05	0.0218666	Yes	Yes	PRKD1	PRNP	Q15139	P04156
EGFRNetmtKRAS-Hi vs Lo	PRKD1_MT-CO1	0.465362	-1.1	0.00167993	0.00927123	No	Yes	PRKD1	MT-CO1	Q15139	P00395
EGFRNetmtKRAS-Hi vs Lo	PRKD1_TXNDC12	1.9934	0.995	0.000678	0.00742972	Yes	No	PRKD1	TXNDC12	Q15139	O95881
EGFRNetmtKRAS-Hi vs Lo	PRKD1_SVIL	0.390062	-1.36	0.00413549	0.00184903	No	Yes	PRKD1	SVIL	Q15139	O95425
EGFRNetmtKRAS-Hi vs Lo	PRKD1_MYO1D	0.312174	-1.68	0.00357577	0.000162	No	Yes	PRKD1	MYO1D	Q15139	O94832
EGFRNetmtKRAS-Hi vs Lo	PRKD1_RBMXL2	0.334218	-1.58	0.0166772	0.000359	No	Yes	PRKD1	RBMXL2	Q15139	O75526
EGFRNetmtKRAS-Hi vs Lo	PRKD1_PRPSAP2	2.88391	1.53	0.00109983	9.69e-05	Yes	No	PRKD1	PRPSAP2	Q15139	O60256
EGFRNetmtKRAS-Hi vs Lo	PRKD1_MYO1B	0.44577	-1.17	6.93e-05	0.00641966	Yes	Yes	PRKD1	MYO1B	Q15139	O43795
EGFRNetmtKRAS-Hi vs Lo	PRKD1_CCP110	2.51879	1.33	0.00241511	0.00057	Yes	Yes	PRKD1	CCP110	Q15139	O43303
EGFRNetmtKRAS-Hi vs Lo	PRKD1_HNRPDL	0.496706	-1.01	0.000518	0.0156927	No	Yes	PRKD1	HNRPDL	Q15139	O14979
EGFRNetmtKRAS-Hi vs Lo	PRKD1_MGST3	0.394686	-1.34	0.0180591	0.00207699	No	Yes	PRKD1	MGST3	Q15139	O14880
EGFRNetmtKRAS-Hi vs Lo	PRKD1_LAD1	0.132643	-2.91	0.00543156	2.01e-10	No	Yes	PRKD1	LAD1	Q15139	O00515
EGFRNetmtKRAS-Hi vs Lo	PRKCZ_EPB41L4B	5.77499	2.53	0.00338262	7.85e-10	Yes	No	PRKCZ	EPB41L4B	Q05513	Q9H329
EGFRNetmtKRAS-Hi vs Lo	PRKCZ_MRPL53	1.64556	0.719	0.0122818	0.0428656	Yes	Yes	PRKCZ	MRPL53	Q05513	Q96EL3
EGFRNetmtKRAS-Hi vs Lo	PRKCZ_AP2M1	2.07685	1.05	0.000953	0.00588338	Yes	No	PRKCZ	AP2M1	Q05513	Q96CW1
EGFRNetmtKRAS-Hi vs Lo	PRKCZ_AP3S1	1.7579	0.814	0.021451	0.0258553	Yes	No	PRKCZ	AP3S1	Q05513	Q92572
EGFRNetmtKRAS-Hi vs Lo	PRKCZ_PARD3	0.635712	-0.654	0.00108517	0.0162098	Yes	Yes	PRKCZ	PARD3	Q05513	Q8TEW0
EGFRNetmtKRAS-Hi vs Lo	PRKCZ_WWC1	1.90642	0.931	0.000129	0.0130563	Yes	Yes	PRKCZ	WWC1	Q05513	Q8IX03
EGFRNetmtKRAS-Hi vs Lo	PRKCZ_LLGL2	1.90041	0.926	8.52e-06	0.0134261	Yes	Yes	PRKCZ	LLGL2	Q05513	Q6P1M3
EGFRNetmtKRAS-Hi vs Lo	PRKCZ_SLC35G1	1.66151	0.732	0.000132	0.0399263	Yes	Yes	PRKCZ	SLC35G1	Q05513	Q2M3R5
EGFRNetmtKRAS-Hi vs Lo	PRKCZ_CDC37	1.72637	0.788	8.98e-06	0.0298316	Yes	Yes	PRKCZ	CDC37	Q05513	Q16543
EGFRNetmtKRAS-Hi vs Lo	PRKCZ_NEDD8	1.90141	0.927	0.0443628	0.0133637	Yes	No	PRKCZ	NEDD8	Q05513	Q15843
EGFRNetmtKRAS-Hi vs Lo	PRKCZ_FAT1	0.523245	-0.934	0.00200217	0.00110094	No	Yes	PRKCZ	FAT1	Q05513	Q14517
EGFRNetmtKRAS-Hi vs Lo	PRKCZ_SQSTM1	1.66353	0.734	0.000793	0.0395674	Yes	Yes	PRKCZ	SQSTM1	Q05513	Q13501
EGFRNetmtKRAS-Hi vs Lo	PRKCZ_TRIM28	1.70905	0.773	4.72e-05	0.0322596	Yes	No	PRKCZ	TRIM28	Q05513	Q13263
EGFRNetmtKRAS-Hi vs Lo	PRKCZ_ASPH	1.65484	0.727	0.00569211	0.0411318	Yes	No	PRKCZ	ASPH	Q05513	Q12797
EGFRNetmtKRAS-Hi vs Lo	PRKCZ_C1QBP	1.77606	0.829	0.000496	0.0238022	Yes	Yes	PRKCZ	C1QBP	Q05513	Q07021
EGFRNetmtKRAS-Hi vs Lo	PRKCZ_PRKCZ	2.0605	1.04	0.000188	0.0063536	Yes	Yes	PRKCZ	PRKCZ	Q05513	Q05513
EGFRNetmtKRAS-Hi vs Lo	PRKCZ_SLC25A3	1.97733	0.984	2.41e-07	0.00938292	Yes	No	PRKCZ	SLC25A3	Q05513	Q00325
EGFRNetmtKRAS-Hi vs Lo	PRKCZ_CSNK2A1	1.86491	0.899	0.00027	0.0158255	Yes	Yes	PRKCZ	CSNK2A1	Q05513	P68400
EGFRNetmtKRAS-Hi vs Lo	PRKCZ_CSNK2B	1.69927	0.765	0.000199	0.0337115	Yes	Yes	PRKCZ	CSNK2B	Q05513	P67870
EGFRNetmtKRAS-Hi vs Lo	PRKCZ_PSME3	1.71226	0.776	0.00119759	0.0317952	Yes	Yes	PRKCZ	PSME3	Q05513	P61289
EGFRNetmtKRAS-Hi vs Lo	PRKCZ_HADHB	1.7384	0.798	0.00054	0.0282507	Yes	No	PRKCZ	HADHB	Q05513	P55084
EGFRNetmtKRAS-Hi vs Lo	PRKCZ_MRPL12	1.7453	0.803	0.00860497	0.0273794	Yes	Yes	PRKCZ	MRPL12	Q05513	P52815
EGFRNetmtKRAS-Hi vs Lo	PRKCZ_HADHA	1.65521	0.727	0.00126333	0.0410631	Yes	No	PRKCZ	HADHA	Q05513	P40939
EGFRNetmtKRAS-Hi vs Lo	PRKCZ_PRKACB	1.84668	0.885	0.0081256	0.0172145	Yes	No	PRKCZ	PRKACB	Q05513	P22694
EGFRNetmtKRAS-Hi vs Lo	PRKCZ_CD44	2.45258	1.29	0.000152	0.000997	Yes	No	PRKCZ	CD44	Q05513	P16070
EGFRNetmtKRAS-Hi vs Lo	PRKCZ_SLC25A4	1.79134	0.841	1.12e-05	0.0221971	Yes	No	PRKCZ	SLC25A4	Q05513	P12235
EGFRNetmtKRAS-Hi vs Lo	PRKCZ_SLC25A6	1.79134	0.841	1.12e-05	0.0221971	Yes	No	PRKCZ	SLC25A6	Q05513	P12236
EGFRNetmtKRAS-Hi vs Lo	PRKCZ_HSPA1A	1.75922	0.815	7.58e-06	0.0257008	Yes	No	PRKCZ	HSPA1A	Q05513	P08107
EGFRNetmtKRAS-Hi vs Lo	PRKCZ_ADH1C	2.41006	1.27	0.0341654	0.00121906	Yes	Yes	PRKCZ	ADH1C	Q05513	P00326
EGFRNetmtKRAS-Hi vs Lo	PRKCZ_AP2A2	1.74052	0.8	0.0267598	0.0279803	Yes	No	PRKCZ	AP2A2	Q05513	O94973
EGFRNetmtKRAS-Hi vs Lo	PRKCZ_FARP2	2.25377	1.17	0.00067	0.00255284	Yes	No	PRKCZ	FARP2	Q05513	O94887
EGFRNetmtKRAS-Hi vs Lo	PRKCZ_NPM3	1.81405	0.859	0.0028873	0.0200031	Yes	Yes	PRKCZ	NPM3	Q05513	O75607
EGFRNetmtKRAS-Hi vs Lo	PRKCZ_GBAS	1.72539	0.787	0.00111202	0.029965	Yes	Yes	PRKCZ	GBAS	Q05513	O75323
EGFRNetmtKRAS-Hi vs Lo	PRKCZ_POLRMT	2.24185	1.16	0.00634215	0.00270083	Yes	Yes	PRKCZ	POLRMT	Q05513	O00411
EGFRNetmtKRAS-Hi vs Lo	PRKCZ_IPO5	1.80002	0.848	2.55e-06	0.0213328	Yes	No	PRKCZ	IPO5	Q05513	O00410
EGFRNetmtKRAS-Hi vs Lo	PRKCI_NOC2L	1.88758	0.917	0.0284957	0.00198121	Yes	No	PRKCI	NOC2L	P41743	Q9Y3T9
EGFRNetmtKRAS-Hi vs Lo	PRKCI_MRPS18C	1.46672	0.553	9.69e-05	0.0398154	Yes	No	PRKCI	MRPS18C	P41743	Q9Y3D5
EGFRNetmtKRAS-Hi vs Lo	PRKCI_MRPS2	1.6827	0.751	4.71e-06	0.0089605	Yes	No	PRKCI	MRPS2	P41743	Q9Y399
EGFRNetmtKRAS-Hi vs Lo	PRKCI_CAMSAP3	0.531482	-0.912	7.05e-05	0.00202525	No	Yes	PRKCI	CAMSAP3	P41743	Q9P1Y5
EGFRNetmtKRAS-Hi vs Lo	PRKCI_PARD6B	1.88904	0.918	2.65e-06	0.00195952	Yes	Yes	PRKCI	PARD6B	P41743	Q9BYG5
EGFRNetmtKRAS-Hi vs Lo	PRKCI_ERBB2IP	1.79696	0.846	0.0199253	0.00389444	Yes	Yes	PRKCI	ERBB2IP	P41743	Q96RT1
EGFRNetmtKRAS-Hi vs Lo	PRKCI_MRPL53	1.67639	0.745	1.25e-05	0.00937592	Yes	Yes	PRKCI	MRPL53	P41743	Q96EL3
EGFRNetmtKRAS-Hi vs Lo	PRKCI_USP7	1.61067	0.688	0.000253	0.0149439	Yes	No	PRKCI	USP7	P41743	Q93009
EGFRNetmtKRAS-Hi vs Lo	PRKCI_BRIX1	1.82811	0.87	0.00164529	0.00309109	Yes	No	PRKCI	BRIX1	P41743	Q8TDN6
EGFRNetmtKRAS-Hi vs Lo	PRKCI_MRPL10	1.67142	0.741	0.0136901	0.0097155	Yes	Yes	PRKCI	MRPL10	P41743	Q7Z7H8
EGFRNetmtKRAS-Hi vs Lo	PRKCI_LLGL2	2.94363	1.56	2.7e-08	5.62e-07	Yes	Yes	PRKCI	LLGL2	P41743	Q6P1M3
EGFRNetmtKRAS-Hi vs Lo	PRKCI_TIMM50	1.70029	0.766	0.0357435	0.00789428	Yes	Yes	PRKCI	TIMM50	P41743	Q3ZCQ8
EGFRNetmtKRAS-Hi vs Lo	PRKCI_SLC35G1	1.83589	0.876	2.6e-06	0.00291721	Yes	Yes	PRKCI	SLC35G1	P41743	Q2M3R5
EGFRNetmtKRAS-Hi vs Lo	PRKCI_CDC37	2.00388	1	3.76e-06	0.00082	Yes	Yes	PRKCI	CDC37	P41743	Q16543
EGFRNetmtKRAS-Hi vs Lo	PRKCI_LLGL1	1.65542	0.727	0.000568	0.0108917	Yes	Yes	PRKCI	LLGL1	P41743	Q15334
EGFRNetmtKRAS-Hi vs Lo	PRKCI_KEAP1	1.4526	0.539	0.00193784	0.0436755	Yes	Yes	PRKCI	KEAP1	P41743	Q14145
EGFRNetmtKRAS-Hi vs Lo	PRKCI_SQSTM1	1.63283	0.707	6.27e-06	0.0127851	Yes	Yes	PRKCI	SQSTM1	P41743	Q13501
EGFRNetmtKRAS-Hi vs Lo	PRKCI_ASPH	1.72301	0.785	0.00765301	0.00669665	Yes	No	PRKCI	ASPH	P41743	Q12797
EGFRNetmtKRAS-Hi vs Lo	PRKCI_C1QBP	1.7435	0.802	1.11e-06	0.00576845	Yes	Yes	PRKCI	C1QBP	P41743	Q07021
EGFRNetmtKRAS-Hi vs Lo	PRKCI_PRKCZ	2.31665	1.21	3.68e-06	7.31e-05	Yes	Yes	PRKCI	PRKCZ	P41743	Q05513
EGFRNetmtKRAS-Hi vs Lo	PRKCI_SSBP1	1.51589	0.6	0.00267008	0.0286957	Yes	No	PRKCI	SSBP1	P41743	Q04837
EGFRNetmtKRAS-Hi vs Lo	PRKCI_SLC25A3	2.10394	1.07	4.33e-08	0.000381	Yes	No	PRKCI	SLC25A3	P41743	Q00325
EGFRNetmtKRAS-Hi vs Lo	PRKCI_MRPS9	1.46954	0.555	0.00178337	0.0390844	Yes	No	PRKCI	MRPS9	P41743	P82933
EGFRNetmtKRAS-Hi vs Lo	PRKCI_MRPS25	1.69981	0.765	0.00111082	0.0079218	Yes	No	PRKCI	MRPS25	P41743	P82663
EGFRNetmtKRAS-Hi vs Lo	PRKCI_MRPS22	1.66428	0.735	0.0266617	0.0102246	Yes	No	PRKCI	MRPS22	P41743	P82650
EGFRNetmtKRAS-Hi vs Lo	PRKCI_CSNK2A1	1.43584	0.522	0.000108	0.0486949	Yes	No	PRKCI	CSNK2A1	P41743	P68400
EGFRNetmtKRAS-Hi vs Lo	PRKCI_MRPL12	1.62136	0.697	4.08e-05	0.0138629	Yes	Yes	PRKCI	MRPL12	P41743	P52815
EGFRNetmtKRAS-Hi vs Lo	PRKCI_DAP3	1.47819	0.564	0.000691	0.0369149	Yes	No	PRKCI	DAP3	P41743	P51398
EGFRNetmtKRAS-Hi vs Lo	PRKCI_CPT1A	1.51074	0.595	0.00205307	0.0297088	Yes	No	PRKCI	CPT1A	P41743	P50416
EGFRNetmtKRAS-Hi vs Lo	PRKCI_PRKCI	2.28741	1.19	3.67e-06	9.18e-05	Yes	Yes	PRKCI	PRKCI	P41743	P41743
EGFRNetmtKRAS-Hi vs Lo	PRKCI_S100A7	31.1341	4.96	0.0148746	3.04e-28	Yes	No	PRKCI	S100A7	P41743	P31151
EGFRNetmtKRAS-Hi vs Lo	PRKCI_PRKACB	2.37285	1.25	0.0059409	4.72e-05	Yes	No	PRKCI	PRKACB	P41743	P22694
EGFRNetmtKRAS-Hi vs Lo	PRKCI_FBL	3.27557	1.71	0.0158503	4.48e-08	Yes	No	PRKCI	FBL	P41743	P22087
EGFRNetmtKRAS-Hi vs Lo	PRKCI_HSPA7	1.52218	0.606	6.26e-06	0.0275036	Yes	No	PRKCI	HSPA7	P41743	P48741
EGFRNetmtKRAS-Hi vs Lo	PRKCI_HSPA6	1.52218	0.606	6.26e-06	0.0275036	Yes	No	PRKCI	HSPA6	P41743	P17066
EGFRNetmtKRAS-Hi vs Lo	PRKCI_SLC25A4	1.7007	0.766	2.29e-08	0.00787109	Yes	No	PRKCI	SLC25A4	P41743	P12235
EGFRNetmtKRAS-Hi vs Lo	PRKCI_SLC25A6	1.7007	0.766	2.29e-08	0.00787109	Yes	No	PRKCI	SLC25A6	P41743	P12236
EGFRNetmtKRAS-Hi vs Lo	PRKCI_HSPA8	1.66474	0.735	2.23e-06	0.0101906	Yes	No	PRKCI	HSPA8	P41743	P11142
EGFRNetmtKRAS-Hi vs Lo	PRKCI_HSPA1A	2.05735	1.04	2.04e-07	0.000545	Yes	No	PRKCI	HSPA1A	P41743	P08107
EGFRNetmtKRAS-Hi vs Lo	PRKCI_BAG2	2.12994	1.09	1.19e-05	0.000311	Yes	Yes	PRKCI	BAG2	P41743	O95816
EGFRNetmtKRAS-Hi vs Lo	PRKCI_RSL1D1	1.65314	0.725	0.00893113	0.0110694	Yes	No	PRKCI	RSL1D1	P41743	O76021
EGFRNetmtKRAS-Hi vs Lo	PRKCI_DNAJA2	1.4698	0.556	0.000216	0.0390181	Yes	Yes	PRKCI	DNAJA2	P41743	O60884
EGFRNetmtKRAS-Hi vs Lo	PRKCI_POLRMT	1.75571	0.812	0.0156477	0.00527557	Yes	Yes	PRKCI	POLRMT	P41743	O00411
EGFRNetmtKRAS-Hi vs Lo	PRKCB_ACSL5	7.24204	2.86	4.18e-09	5.24e-22	Yes	No	PRKCB	ACSL5	P05771	Q9ULC5
EGFRNetmtKRAS-Hi vs Lo	PRKCB_DDX18	1.57317	0.654	1.89e-07	0.0132753	Yes	No	PRKCB	DDX18	P05771	Q9NVP1
EGFRNetmtKRAS-Hi vs Lo	PRKCB_APOBEC3C	0.210998	-2.24	2.67e-06	2.82e-14	No	Yes	PRKCB	APOBEC3C	P05771	Q9NRW3
EGFRNetmtKRAS-Hi vs Lo	PRKCB_DDX21	1.65938	0.731	1.87e-05	0.00666117	Yes	No	PRKCB	DDX21	P05771	Q9NR30
EGFRNetmtKRAS-Hi vs Lo	PRKCB_DDX50	1.47029	0.556	0.000188	0.0292251	Yes	No	PRKCB	DDX50	P05771	Q9BQ39
EGFRNetmtKRAS-Hi vs Lo	PRKCB_GDF15	0.547061	-0.87	9.56e-08	0.00191539	No	Yes	PRKCB	GDF15	P05771	Q99988
EGFRNetmtKRAS-Hi vs Lo	PRKCB_UHRF1	1.50092	0.586	5.49e-05	0.0232073	Yes	No	PRKCB	UHRF1	P05771	Q96T88
EGFRNetmtKRAS-Hi vs Lo	PRKCB_HIST1H2AB	1.53622	0.619	0.00506383	0.017708	Yes	Yes	PRKCB	HIST1H2AB	P05771	P04908
EGFRNetmtKRAS-Hi vs Lo	PRKCB_NDRG1	1.78558	0.836	7.15e-05	0.00234146	Yes	No	PRKCB	NDRG1	P05771	Q92597
EGFRNetmtKRAS-Hi vs Lo	PRKCB_AP3S1	1.45872	0.545	5.43e-07	0.0318505	Yes	No	PRKCB	AP3S1	P05771	Q92572
EGFRNetmtKRAS-Hi vs Lo	PRKCB_GEMIN5	2.46354	1.3	0.0147599	5.98e-06	Yes	No	PRKCB	GEMIN5	P05771	Q8TEQ6
EGFRNetmtKRAS-Hi vs Lo	PRKCB_CCAR1	1.6456	0.719	0.0189032	0.0074487	Yes	Yes	PRKCB	CCAR1	P05771	Q8IX12
EGFRNetmtKRAS-Hi vs Lo	PRKCB_DDX46	1.54677	0.629	0.037823	0.0163174	Yes	No	PRKCB	DDX46	P05771	Q7L014
EGFRNetmtKRAS-Hi vs Lo	PRKCB_EML3	0.492625	-1.02	0.000539	0.000336	No	Yes	PRKCB	EML3	P05771	Q32P44
EGFRNetmtKRAS-Hi vs Lo	PRKCB_NOLC1	1.46056	0.547	2.94e-07	0.0314208	Yes	No	PRKCB	NOLC1	P05771	Q14978
EGFRNetmtKRAS-Hi vs Lo	PRKCB_AKAP12	2.03211	1.02	2.85e-08	0.000279	Yes	No	PRKCB	AKAP12	P05771	Q02952
EGFRNetmtKRAS-Hi vs Lo	PRKCB_SRSF2	1.90148	0.927	0.00012	0.000871	Yes	No	PRKCB	SRSF2	P05771	Q01130
EGFRNetmtKRAS-Hi vs Lo	PRKCB_TUBA4A	0.682273	-0.552	0.0137293	0.0344009	No	Yes	PRKCB	TUBA4A	P05771	P68366
EGFRNetmtKRAS-Hi vs Lo	PRKCB_HIST1H4A	1.54664	0.629	0.0032322	0.0163333	Yes	Yes	PRKCB	HIST1H4A	P05771	P62805
EGFRNetmtKRAS-Hi vs Lo	PRKCB_HMGB2	2.21459	1.15	0.000104	5.55e-05	Yes	No	PRKCB	HMGB2	P05771	P26583
EGFRNetmtKRAS-Hi vs Lo	PRKCB_FBL	1.47694	0.563	5.26e-05	0.0278079	Yes	No	PRKCB	FBL	P05771	P22087
EGFRNetmtKRAS-Hi vs Lo	PRKCB_H2AFX	1.49651	0.582	0.00716191	0.0239949	Yes	No	PRKCB	H2AFX	P05771	P16104
EGFRNetmtKRAS-Hi vs Lo	PRKCB_IMPDH2	5.07655	2.34	7.8e-08	1.91e-15	Yes	No	PRKCB	IMPDH2	P05771	P12268
EGFRNetmtKRAS-Hi vs Lo	PRKCB_H2AFJ	1.49237	0.578	0.00689869	0.0247586	Yes	Yes	PRKCB	H2AFJ	P05771	Q9BTM1
EGFRNetmtKRAS-Hi vs Lo	PRKCB_H2AFV	1.58971	0.669	0.00423576	0.0116512	Yes	No	PRKCB	H2AFV	P05771	Q71UI9
EGFRNetmtKRAS-Hi vs Lo	PRKCB_COX6C	1.81246	0.858	1.95e-05	0.00186547	Yes	No	PRKCB	COX6C	P05771	P09669
EGFRNetmtKRAS-Hi vs Lo	PRKCB_CNP	0.62821	-0.671	8.73e-05	0.013195	No	Yes	PRKCB	CNP	P05771	P09543
EGFRNetmtKRAS-Hi vs Lo	PRKCB_HIST1H2BB	1.50188	0.587	0.00441143	0.0230389	Yes	Yes	PRKCB	HIST1H2BB	P05771	P33778
EGFRNetmtKRAS-Hi vs Lo	PRKCB_HSPB1	0.639191	-0.646	5.27e-09	0.0163268	No	Yes	PRKCB	HSPB1	P05771	P04792
EGFRNetmtKRAS-Hi vs Lo	PRKCB_BAG2	1.62362	0.699	8.69e-05	0.00889151	Yes	No	PRKCB	BAG2	P05771	O95816
EGFRNetmtKRAS-Hi vs Lo	PRKCB_H2BFS	1.41648	0.502	0.00136756	0.0433817	Yes	Yes	PRKCB	H2BFS	P05771	P57053
EGFRNetmtKRAS-Hi vs Lo	YWHAE_LRCH1	1.70283	0.768	0.0212053	0.00982787	Yes	No	YWHAE	LRCH1	P62258	Q9Y2L9
EGFRNetmtKRAS-Hi vs Lo	YWHAE_SH2B3	2.13724	1.1	0.0033719	0.000417	Yes	No	YWHAE	SH2B3	P62258	Q9UQQ2
EGFRNetmtKRAS-Hi vs Lo	YWHAE_CCNY	1.60057	0.679	0.0397066	0.0197941	Yes	No	YWHAE	CCNY	P62258	Q8ND76
EGFRNetmtKRAS-Hi vs Lo	YWHAE_FAM122B	1.92426	0.944	0.00368117	0.00201806	Yes	No	YWHAE	FAM122B	P62258	Q7Z309
EGFRNetmtKRAS-Hi vs Lo	YWHAE_KANK1	0.338421	-1.56	0.0135927	0.000383	No	Yes	YWHAE	KANK1	P62258	Q14678
EGFRNetmtKRAS-Hi vs Lo	YWHAE_DAB2IP	1.49798	0.583	0.0084936	0.0388581	Yes	No	YWHAE	DAB2IP	P62258	Q5VWQ8
EGFRNetmtKRAS-Hi vs Lo	YWHAE_PRKCI	0.552766	-0.855	0.000459	0.0321393	No	Yes	YWHAE	PRKCI	P62258	P41743
EGFRNetmtKRAS-Hi vs Lo	YWHAE_DNMT1	2.1716	1.12	0.000627	0.000323	Yes	No	YWHAE	DNMT1	P62258	P26358
EGFRNetmtKRAS-Hi vs Lo	PDPK1_CAMSAP3	0.431189	-1.21	0.000148	0.00163821	No	Yes	PDPK1	CAMSAP3	O15530	Q9P1Y5
EGFRNetmtKRAS-Hi vs Lo	PDPK1_GRPEL1	2.2544	1.17	0.000174	1.18e-05	Yes	No	PDPK1	GRPEL1	O15530	Q9HAV7
EGFRNetmtKRAS-Hi vs Lo	PDPK1_DDX24	3.6619	1.87	0.000112	1.04e-11	Yes	No	PDPK1	DDX24	O15530	Q9GZR7
EGFRNetmtKRAS-Hi vs Lo	PDPK1_OSBPL8	2.3123	1.21	0.0219769	6.57e-06	Yes	No	PDPK1	OSBPL8	O15530	Q9BZF1
EGFRNetmtKRAS-Hi vs Lo	PDPK1_SNX18	2.2198	1.15	0.00753223	1.67e-05	Yes	No	PDPK1	SNX18	O15530	Q96RF0
EGFRNetmtKRAS-Hi vs Lo	PDPK1_USP7	1.8811	0.912	6.11e-05	0.000473	Yes	No	PDPK1	USP7	O15530	Q93009
EGFRNetmtKRAS-Hi vs Lo	PDPK1_GLG1	1.83823	0.878	0.00431919	0.000715	Yes	Yes	PDPK1	GLG1	O15530	Q92896
EGFRNetmtKRAS-Hi vs Lo	PDPK1_HSPH1	2.33736	1.22	1.7e-05	5.11e-06	Yes	No	PDPK1	HSPH1	O15530	Q92598
EGFRNetmtKRAS-Hi vs Lo	PDPK1_PTRF	2.54816	1.35	0.00112928	6.09e-07	Yes	Yes	PDPK1	PTRF	O15530	Q6NZI2
EGFRNetmtKRAS-Hi vs Lo	PDPK1_SQSTM1	1.82373	0.867	0.00574132	0.000822	Yes	Yes	PDPK1	SQSTM1	O15530	Q13501
EGFRNetmtKRAS-Hi vs Lo	PDPK1_CHAF1B	2.10009	1.07	0.0442495	5.51e-05	Yes	No	PDPK1	CHAF1B	O15530	Q13112
EGFRNetmtKRAS-Hi vs Lo	PDPK1_ASPH	1.51842	0.603	0.0454761	0.0133955	Yes	No	PDPK1	ASPH	O15530	Q12797
EGFRNetmtKRAS-Hi vs Lo	PDPK1_DHX9	1.42313	0.509	0.00130879	0.029764	Yes	No	PDPK1	DHX9	O15530	Q08211
EGFRNetmtKRAS-Hi vs Lo	PDPK1_YWHAH	1.47096	0.557	0.00110172	0.0200495	Yes	Yes	PDPK1	YWHAH	O15530	Q04917
EGFRNetmtKRAS-Hi vs Lo	PDPK1_AKAP12	1.87909	0.91	6.88e-08	0.000483	Yes	No	PDPK1	AKAP12	O15530	Q02952
EGFRNetmtKRAS-Hi vs Lo	PDPK1_GTF2I	2.87066	1.52	2.77e-05	2.38e-08	Yes	No	PDPK1	GTF2I	O15530	P78347
EGFRNetmtKRAS-Hi vs Lo	PDPK1_HADHB	1.78245	0.834	0.0132514	0.00121685	Yes	Yes	PDPK1	HADHB	O15530	P55084
EGFRNetmtKRAS-Hi vs Lo	PDPK1_CSNK1D	2.8829	1.53	0.0200829	2.11e-08	Yes	No	PDPK1	CSNK1D	O15530	P48730
EGFRNetmtKRAS-Hi vs Lo	PDPK1_HADHA	1.73527	0.795	0.00994373	0.00189725	Yes	Yes	PDPK1	HADHA	O15530	P40939
EGFRNetmtKRAS-Hi vs Lo	PDPK1_HSPA9	1.78198	0.833	0.000117	0.00122228	Yes	Yes	PDPK1	HSPA9	O15530	P38646
EGFRNetmtKRAS-Hi vs Lo	PDPK1_GPC1	1.53407	0.617	0.00658038	0.0117019	Yes	No	PDPK1	GPC1	O15530	P35052
EGFRNetmtKRAS-Hi vs Lo	PDPK1_HSPA4	1.68066	0.749	1.43e-05	0.00314905	Yes	Yes	PDPK1	HSPA4	O15530	P34932
EGFRNetmtKRAS-Hi vs Lo	PDPK1_SFN	1.85387	0.891	2.06e-05	0.000615	Yes	No	PDPK1	SFN	O15530	P31947
EGFRNetmtKRAS-Hi vs Lo	PDPK1_UQCRC1	2.10094	1.07	0.0151803	5.46e-05	Yes	No	PDPK1	UQCRC1	O15530	P31930
EGFRNetmtKRAS-Hi vs Lo	PDPK1_POLR2A	1.47821	0.564	0.000767	0.0188649	Yes	No	PDPK1	POLR2A	O15530	P24928
EGFRNetmtKRAS-Hi vs Lo	PDPK1_UQCRC2	2.35194	1.23	3.56e-06	4.41e-06	Yes	No	PDPK1	UQCRC2	O15530	P22695
EGFRNetmtKRAS-Hi vs Lo	PDPK1_HSPA6	1.71217	0.776	0.000844	0.00235315	Yes	Yes	PDPK1	HSPA6	O15530	P17066
EGFRNetmtKRAS-Hi vs Lo	PDPK1_CD44	1.57038	0.651	0.00476681	0.00851636	Yes	Yes	PDPK1	CD44	O15530	P16070
EGFRNetmtKRAS-Hi vs Lo	PDPK1_HSPA8	2.01465	1.01	2.51e-05	0.000128	Yes	Yes	PDPK1	HSPA8	O15530	P11142
EGFRNetmtKRAS-Hi vs Lo	PDPK1_HSPA5	1.38934	0.474	0.000406	0.0390499	Yes	Yes	PDPK1	HSPA5	O15530	P11021
EGFRNetmtKRAS-Hi vs Lo	PDPK1_FGF2	3.88632	1.96	0.00747412	1.25e-12	Yes	No	PDPK1	FGF2	O15530	P09038
EGFRNetmtKRAS-Hi vs Lo	PDPK1_HSPA1A	1.82693	0.869	1.92e-05	0.000797	Yes	No	PDPK1	HSPA1A	O15530	P08107
EGFRNetmtKRAS-Hi vs Lo	PDPK1_PDPK1	3.83094	1.94	0.00128941	2.1e-12	Yes	Yes	PDPK1	PDPK1	O15530	O15530
EGFRNetmtKRAS-Hi vs Lo	PDPK1_ARPC5	0.407664	-1.29	0.00690963	0.000843	No	Yes	PDPK1	ARPC5	O15530	O15511
EGFRNetmtKRAS-Hi vs Lo	PDPK1_AGRN	5.48036	2.45	0.0038244	1.02e-18	Yes	No	PDPK1	AGRN	O15530	O00468
EGFRNetmtKRAS-Hi vs Lo	PDPK1_POLRMT	1.90575	0.93	0.000402	0.000373	Yes	No	PDPK1	POLRMT	O15530	O00411
EGFRNetmtKRAS-Hi vs Lo	PAK1_GIT1	1.41381	0.5	0.0166888	0.037977	Yes	Yes	PAK1	GIT1	Q13153	Q9Y2X7
EGFRNetmtKRAS-Hi vs Lo	PAK1_RUVBL1	1.46041	0.546	4.2e-05	0.0261443	Yes	No	PAK1	RUVBL1	Q13153	Q9Y265
EGFRNetmtKRAS-Hi vs Lo	PAK1_RUVBL2	1.57002	0.651	6.53e-05	0.0104051	Yes	No	PAK1	RUVBL2	Q13153	Q9Y230
EGFRNetmtKRAS-Hi vs Lo	PAK1_ACSL5	4.1987	2.07	3.97e-05	9.95e-14	Yes	No	PAK1	ACSL5	Q13153	Q9ULC5
EGFRNetmtKRAS-Hi vs Lo	PAK1_LIMA1	0.708853	-0.496	0.00385566	0.0409598	No	Yes	PAK1	LIMA1	Q13153	Q9UHB6
EGFRNetmtKRAS-Hi vs Lo	PAK1_FANCD2	0.539539	-0.89	0.0149624	0.000903	No	Yes	PAK1	FANCD2	Q13153	Q9BXW9
EGFRNetmtKRAS-Hi vs Lo	PAK1_VAT1	0.620831	-0.688	0.0155988	0.00796778	No	Yes	PAK1	VAT1	Q13153	Q99536
EGFRNetmtKRAS-Hi vs Lo	PAK1_DBN1	1.58362	0.663	0.040056	0.00924688	Yes	No	PAK1	DBN1	Q13153	Q16643
EGFRNetmtKRAS-Hi vs Lo	PAK1_SCRIB	1.73543	0.795	0.000332	0.00236826	Yes	Yes	PAK1	SCRIB	Q13153	Q14160
EGFRNetmtKRAS-Hi vs Lo	PAK1_AKAP12	2.25377	1.17	1.23e-07	1.57e-05	Yes	No	PAK1	AKAP12	Q13153	Q02952
EGFRNetmtKRAS-Hi vs Lo	PAK1_SLC25A3	1.95021	0.964	3.23e-07	0.000311	Yes	Yes	PAK1	SLC25A3	Q13153	Q00325
EGFRNetmtKRAS-Hi vs Lo	PAK1_HLA-B	0.672038	-0.573	0.0373077	0.0222444	No	Yes	PAK1	HLA-B	Q13153	Q31610
EGFRNetmtKRAS-Hi vs Lo	PAK1_SLC25A4	1.59063	0.67	2.64e-05	0.00869888	Yes	Yes	PAK1	SLC25A4	Q13153	P12235
EGFRNetmtKRAS-Hi vs Lo	PAK1_SLC25A6	1.59063	0.67	2.64e-05	0.00869888	Yes	Yes	PAK1	SLC25A6	Q13153	P12236
EGFRNetmtKRAS-Hi vs Lo	PAK1_PRPS2	1.73953	0.799	0.0483263	0.00228048	Yes	No	PAK1	PRPS2	Q13153	P11908
EGFRNetmtKRAS-Hi vs Lo	PAK1_CYC1	1.51834	0.602	0.0141436	0.0161784	Yes	No	PAK1	CYC1	Q13153	P08574
EGFRNetmtKRAS-Hi vs Lo	PAK1_GSN	0.562654	-0.83	0.000416	0.00181794	No	Yes	PAK1	GSN	Q13153	P06396
EGFRNetmtKRAS-Hi vs Lo	PAK1_SLC25A5	1.80741	0.854	1.52e-05	0.00121246	Yes	Yes	PAK1	SLC25A5	Q13153	P05141
EGFRNetmtKRAS-Hi vs Lo	PAK1_UBR5	2.59731	1.38	0.0139417	5.05e-07	Yes	No	PAK1	UBR5	Q13153	O95071
EGFRNetmtKRAS-Hi vs Lo	PAK1_NCK2	0.512228	-0.965	0.00756284	0.000358	No	Yes	PAK1	NCK2	Q13153	O43639
EGFRNetmtKRAS-Hi vs Lo	MAP2K1_NOC2L	2.4315	1.28	0.0462157	0.0058723	Yes	No	MAP2K1	NOC2L	Q02750	Q9Y3T9
EGFRNetmtKRAS-Hi vs Lo	MAP2K1_NOP58	5.06293	2.34	0.0421854	1.85e-06	Yes	No	MAP2K1	NOP58	Q02750	Q9Y2X3
EGFRNetmtKRAS-Hi vs Lo	MAP2K1_RALY	2.9768	1.57	0.0155805	2.76e-06	Yes	No	MAP2K1	RALY	Q02750	Q9UKM9
EGFRNetmtKRAS-Hi vs Lo	MAP2K1_DPP7	0.644299	-0.634	6.67e-05	0.0159111	No	Yes	MAP2K1	DPP7	Q02750	Q9UHL4
EGFRNetmtKRAS-Hi vs Lo	MAP2K1_SLAIN2	0.642143	-0.639	0.00528158	0.0152868	No	Yes	MAP2K1	SLAIN2	Q02750	Q9P270
EGFRNetmtKRAS-Hi vs Lo	MAP2K1_CAMSAP3	0.60562	-0.724	1.04e-06	0.00732042	No	Yes	MAP2K1	CAMSAP3	Q02750	Q9P1Y5
EGFRNetmtKRAS-Hi vs Lo	MAP2K1_DDX18	3.57142	1.84	0.0214616	0.000145	Yes	No	MAP2K1	DDX18	Q02750	Q9NVP1
EGFRNetmtKRAS-Hi vs Lo	MAP2K1_GNL3	2.77209	1.47	0.0118909	0.00188713	Yes	No	MAP2K1	GNL3	Q02750	Q9BVP2
EGFRNetmtKRAS-Hi vs Lo	MAP2K1_TCF25	0.607878	-0.718	0.0294693	0.00768721	No	Yes	MAP2K1	TCF25	Q02750	Q9BQ70
EGFRNetmtKRAS-Hi vs Lo	MAP2K1_KSR1	0.560626	-0.835	0.00117214	0.00248961	Yes	Yes	MAP2K1	KSR1	Q02750	Q8IVT5
EGFRNetmtKRAS-Hi vs Lo	MAP2K1_TOR1AIP1	3.69844	1.89	0.0250855	9.77e-05	Yes	No	MAP2K1	TOR1AIP1	Q02750	Q5JTV8
EGFRNetmtKRAS-Hi vs Lo	MAP2K1_RCN1	0.628802	-0.669	1.42e-07	0.0118349	No	Yes	MAP2K1	RCN1	Q02750	Q15293
EGFRNetmtKRAS-Hi vs Lo	MAP2K1_STK38	0.258097	-1.95	1.84e-10	4.06e-11	No	Yes	MAP2K1	STK38	Q02750	Q15208
EGFRNetmtKRAS-Hi vs Lo	MAP2K1_FAT1	0.457896	-1.13	4.62e-06	8.12e-05	No	Yes	MAP2K1	FAT1	Q02750	Q14517
EGFRNetmtKRAS-Hi vs Lo	MAP2K1_KRR1	2.96834	1.57	0.00554534	0.000991	Yes	No	MAP2K1	KRR1	Q02750	Q13601
EGFRNetmtKRAS-Hi vs Lo	MAP2K1_CBX3	4.15122	2.05	0.000169	2.49e-05	Yes	No	MAP2K1	CBX3	Q02750	Q13185
EGFRNetmtKRAS-Hi vs Lo	MAP2K1_TARDBP	2.56334	1.36	1.27e-05	0.0037761	Yes	No	MAP2K1	TARDBP	Q02750	Q13148
EGFRNetmtKRAS-Hi vs Lo	MAP2K1_CBX1	4.72148	2.24	0.000258	4.78e-06	Yes	No	MAP2K1	CBX1	Q02750	P83916
EGFRNetmtKRAS-Hi vs Lo	MAP2K1_YWHAZ	0.661616	-0.596	0.00855381	0.0216674	Yes	Yes	MAP2K1	YWHAZ	Q02750	P63104
EGFRNetmtKRAS-Hi vs Lo	MAP2K1_YWHAG	0.673676	-0.57	0.0117158	0.0265235	Yes	Yes	MAP2K1	YWHAG	Q02750	P61981
EGFRNetmtKRAS-Hi vs Lo	MAP2K1_RAB5C	0.677374	-0.562	9.34e-06	0.0281635	No	Yes	MAP2K1	RAB5C	Q02750	P51148
EGFRNetmtKRAS-Hi vs Lo	MAP2K1_NT5C2	0.404499	-1.31	0.000392	6.47e-06	No	Yes	MAP2K1	NT5C2	Q02750	P49902
EGFRNetmtKRAS-Hi vs Lo	MAP2K1_RBM25	4.29558	2.1	6.94e-05	1.63e-05	Yes	No	MAP2K1	RBM25	Q02750	P49756
EGFRNetmtKRAS-Hi vs Lo	MAP2K1_UQCRFS1	3.36865	1.75	0.000129	0.000274	Yes	No	MAP2K1	UQCRFS1	Q02750	P47985
EGFRNetmtKRAS-Hi vs Lo	MAP2K1_NOP2	2.6545	1.41	0.0105925	0.00278664	Yes	No	MAP2K1	NOP2	Q02750	P46087
EGFRNetmtKRAS-Hi vs Lo	MAP2K1_MCM4	2.23282	1.16	0.000396	0.0114597	Yes	No	MAP2K1	MCM4	Q02750	P33991
EGFRNetmtKRAS-Hi vs Lo	MAP2K1_YWHAB	0.699919	-0.515	0.0124452	0.0398228	Yes	Yes	MAP2K1	YWHAB	Q02750	P31946
EGFRNetmtKRAS-Hi vs Lo	MAP2K1_CD9	0.540885	-0.887	1.3e-07	0.00144644	No	Yes	MAP2K1	CD9	Q02750	P21926
EGFRNetmtKRAS-Hi vs Lo	MAP2K1_UQCRB	2.48269	1.31	0.00500993	0.00494574	Yes	No	MAP2K1	UQCRB	Q02750	P14927
EGFRNetmtKRAS-Hi vs Lo	MAP2K1_TPR	4.13481	2.05	0.000821	2.61e-05	Yes	No	MAP2K1	TPR	Q02750	P12270
EGFRNetmtKRAS-Hi vs Lo	MAP2K1_ARAF	0.641745	-0.64	0.00892998	0.0151736	Yes	Yes	MAP2K1	ARAF	Q02750	P10398
EGFRNetmtKRAS-Hi vs Lo	MAP2K1_HSPB1	0.564508	-0.825	3.62e-14	0.00275545	No	Yes	MAP2K1	HSPB1	Q02750	P04792
EGFRNetmtKRAS-Hi vs Lo	MAP2K1_RAF1	0.665784	-0.587	0.0125652	0.0232629	Yes	Yes	MAP2K1	RAF1	Q02750	P04049
EGFRNetmtKRAS-Hi vs Lo	MAP2K1_NDUFA10	3.13854	1.65	0.000165	0.000571	Yes	No	MAP2K1	NDUFA10	Q02750	O95299
EGFRNetmtKRAS-Hi vs Lo	MAP2K1_NPM3	2.29895	1.2	0.0040358	0.00917085	Yes	No	MAP2K1	NPM3	Q02750	O75607
EGFRNetmtKRAS-Hi vs Lo	MAP2K1_RRP9	2.6567	1.41	0.000326	0.0027663	Yes	No	MAP2K1	RRP9	Q02750	O43818
EGFRNetmtKRAS-Hi vs Lo	MAP2K1_SLC16A3	0.70915	-0.496	1.1e-05	0.0454739	No	Yes	MAP2K1	SLC16A3	Q02750	O15427
EGFRNetmtKRAS-Hi vs Lo	MAP2K1_HNRPDL	3.06348	1.62	0.00524912	0.000727	Yes	No	MAP2K1	HNRPDL	Q02750	O14979
EGFRNetmtKRAS-Hi vs Lo	MAPK8_ANKRD28	0.345878	-1.53	0.0133135	1.03e-10	No	Yes	MAPK8	ANKRD28	P45983	O15084
EGFRNetmtKRAS-Hi vs Lo	MAPK7_C11ORF84	0.586732	-0.769	0.0372863	0.00165931	No	Yes	MAPK7	C11ORF84	Q13164	Q9BUA3
EGFRNetmtKRAS-Hi vs Lo	MAPK7_MAPK7	1.60142	0.679	0.03433	0.011117	Yes	Yes	MAPK7	MAPK7	Q13164	Q13164
EGFRNetmtKRAS-Hi vs Lo	MAPK7_SLC25A3	1.56697	0.648	0.00367963	0.0146221	Yes	No	MAPK7	SLC25A3	Q13164	Q00325
EGFRNetmtKRAS-Hi vs Lo	MAPK7_ALDH1B1	2.10741	1.08	0.0348083	0.000143	Yes	No	MAPK7	ALDH1B1	Q13164	P30837
EGFRNetmtKRAS-Hi vs Lo	MAPK7_HSPB1	0.658168	-0.603	0.00549342	0.0105311	No	Yes	MAPK7	HSPB1	Q13164	P04792
EGFRNetmtKRAS-Hi vs Lo	MAPK7_BAG2	1.66535	0.736	0.0377286	0.00661597	Yes	No	MAPK7	BAG2	Q13164	O95816
EGFRNetmtKRAS-Hi vs Lo	MAPK7_PFDN6	1.68598	0.754	0.00700231	0.00558138	Yes	Yes	MAPK7	PFDN6	Q13164	O15212
EGFRNetmtKRAS-Hi vs Lo	MAP2K3_RUVBL1	1.53091	0.614	0.0116128	0.0373729	Yes	No	MAP2K3	RUVBL1	P46734	Q9Y265
EGFRNetmtKRAS-Hi vs Lo	MAP2K3_TUBB2A	1.75636	0.813	0.0142202	0.00884938	Yes	Yes	MAP2K3	TUBB2A	P46734	Q13885
EGFRNetmtKRAS-Hi vs Lo	MAP2K3_AKAP12	2.12096	1.08	6.92e-05	0.000732	Yes	No	MAP2K3	AKAP12	P46734	Q02952
EGFRNetmtKRAS-Hi vs Lo	MAP2K3_SLC25A3	1.51907	0.603	0.00674144	0.0401717	Yes	No	MAP2K3	SLC25A3	P46734	Q00325
EGFRNetmtKRAS-Hi vs Lo	MAP2K3_SFN	1.58657	0.666	9.22e-07	0.0264734	Yes	No	MAP2K3	SFN	P46734	P31947
EGFRNetmtKRAS-Hi vs Lo	MAP2K3_HSPA1A	1.57066	0.651	0.0492281	0.0292405	Yes	Yes	MAP2K3	HSPA1A	P46734	P08107
EGFRNetmtKRAS-Hi vs Lo	MAP2K3_SLC25A5	1.57956	0.66	0.00959965	0.027661	Yes	No	MAP2K3	SLC25A5	P46734	P05141
EGFRNetmtKRAS-Hi vs Lo	MAP2K3_HSPB1	0.650148	-0.621	0.000647	0.0350943	No	Yes	MAP2K3	HSPB1	P46734	P04792
EGFRNetmtKRAS-Hi vs Lo	PRKCE_THRAP3	2.27555	1.19	0.00446509	3.93e-06	Yes	No	PRKCE	THRAP3	Q02156	Q9Y2W1
EGFRNetmtKRAS-Hi vs Lo	PRKCE_DPP7	0.660126	-0.599	0.00203	0.0279252	No	Yes	PRKCE	DPP7	Q02156	Q9UHL4
EGFRNetmtKRAS-Hi vs Lo	PRKCE_BCLAF1	1.72279	0.785	0.00914512	0.00160664	Yes	No	PRKCE	BCLAF1	Q02156	Q9NYF8
EGFRNetmtKRAS-Hi vs Lo	PRKCE_TUBA1C	1.37959	0.464	0.0490592	0.0417071	Yes	No	PRKCE	TUBA1C	Q02156	Q9BQE3
EGFRNetmtKRAS-Hi vs Lo	PRKCE_FSCN1	2.66914	1.42	0.0304753	4.6e-08	Yes	No	PRKCE	FSCN1	Q02156	Q16658
EGFRNetmtKRAS-Hi vs Lo	PRKCE_CDC37	1.79379	0.843	4.51e-05	0.000769	Yes	Yes	PRKCE	CDC37	Q02156	Q16543
EGFRNetmtKRAS-Hi vs Lo	PRKCE_NEDD8	1.59694	0.675	0.0175564	0.00567714	Yes	No	PRKCE	NEDD8	Q02156	Q15843
EGFRNetmtKRAS-Hi vs Lo	PRKCE_KEAP1	1.80915	0.855	0.0221707	0.000654	Yes	No	PRKCE	KEAP1	Q02156	Q14145
EGFRNetmtKRAS-Hi vs Lo	PRKCE_AKAP12	1.90502	0.93	1.16e-07	0.000236	Yes	No	PRKCE	AKAP12	Q02156	Q02952
EGFRNetmtKRAS-Hi vs Lo	PRKCE_PRKCE	2.40936	1.27	0.000317	8.7e-07	Yes	Yes	PRKCE	PRKCE	Q02156	Q02156
EGFRNetmtKRAS-Hi vs Lo	PRKCE_SLC25A3	1.66924	0.739	8.5e-07	0.00277004	Yes	No	PRKCE	SLC25A3	Q02156	Q00325
EGFRNetmtKRAS-Hi vs Lo	PRKCE_SFN	1.55391	0.636	0.00125653	0.00860573	Yes	No	PRKCE	SFN	Q02156	P31947
EGFRNetmtKRAS-Hi vs Lo	PRKCE_SLC25A6	1.50548	0.59	0.00557865	0.0135895	Yes	Yes	PRKCE	SLC25A6	Q02156	P12236
EGFRNetmtKRAS-Hi vs Lo	PRKCE_G6PD	0.574329	-0.8	0.0395916	0.00546256	No	Yes	PRKCE	G6PD	Q02156	P11413
EGFRNetmtKRAS-Hi vs Lo	PRKCE_HSPA1A	1.36219	0.446	0.000659	0.0482792	Yes	No	PRKCE	HSPA1A	Q02156	P08107
EGFRNetmtKRAS-Hi vs Lo	PRKCE_SLC25A5	1.48119	0.567	5.3e-05	0.0170051	Yes	No	PRKCE	SLC25A5	Q02156	P05141
EGFRNetmtKRAS-Hi vs Lo	PRKCE_HSPB1	0.593173	-0.753	8.56e-06	0.00823493	No	Yes	PRKCE	HSPB1	Q02156	P04792
EGFRNetmtKRAS-Hi vs Lo	PRKCG_IVNS1ABP	1.99294	0.995	0.00414261	7.13e-06	Yes	No	PRKCG	IVNS1ABP	P05129	Q9Y6Y0
EGFRNetmtKRAS-Hi vs Lo	PRKCG_CDC37	1.90352	0.929	0.00292969	2.44e-05	Yes	Yes	PRKCG	CDC37	P05129	Q16543
EGFRNetmtKRAS-Hi vs Lo	PRKCG_PRPSAP1	1.35737	0.441	0.00488076	0.0223052	Yes	No	PRKCG	PRPSAP1	P05129	Q14558
EGFRNetmtKRAS-Hi vs Lo	PRKCG_SLC25A3	1.46584	0.552	1.01e-05	0.00666161	Yes	No	PRKCG	SLC25A3	P05129	Q00325
EGFRNetmtKRAS-Hi vs Lo	PRKCG_PRPS1	1.37416	0.459	0.00481614	0.0186275	Yes	No	PRKCG	PRPS1	P05129	P60891
EGFRNetmtKRAS-Hi vs Lo	PRKCG_PRPS2	1.51543	0.6	0.00116845	0.00371434	Yes	No	PRKCG	PRPS2	P05129	P11908
EGFRNetmtKRAS-Hi vs Lo	PRKCG_G6PD	0.579124	-0.788	0.0128005	0.00765405	No	Yes	PRKCG	G6PD	P05129	P11413
EGFRNetmtKRAS-Hi vs Lo	PRKCG_HSPA8	1.43982	0.526	0.00193106	0.00898329	Yes	No	PRKCG	HSPA8	P05129	P11142
EGFRNetmtKRAS-Hi vs Lo	PRKCG_HSPD1	1.39621	0.482	0.0010041	0.0146442	Yes	No	PRKCG	HSPD1	P05129	P10809
EGFRNetmtKRAS-Hi vs Lo	PRKCG_HSPA1A	1.59822	0.676	0.000641	0.00135029	Yes	No	PRKCG	HSPA1A	P05129	P08107
EGFRNetmtKRAS-Hi vs Lo	PRKCG_PRKCG	2.3169	1.21	0.0046006	7.44e-08	Yes	Yes	PRKCG	PRKCG	P05129	P05129
EGFRNetmtKRAS-Hi vs Lo	PRKCG_HSPB1	0.522388	-0.937	3.24e-06	0.0018365	No	Yes	PRKCG	HSPB1	P05129	P04792
EGFRNetmtKRAS-Hi vs Lo	PRKCG_BAG2	1.94665	0.961	0.0180904	1.35e-05	Yes	No	PRKCG	BAG2	P05129	O95816
EGFRNetmtKRAS-Hi vs Lo	PRKCG_PRPSAP2	1.56266	0.644	0.00101452	0.00209612	Yes	No	PRKCG	PRPSAP2	P05129	O60256
EGFRNetmtKRAS-Hi vs Lo	PRKCA_HYOU1	0.614499	-0.703	5.19e-06	0.00543521	No	Yes	PRKCA	HYOU1	P17252	Q9Y4L1
EGFRNetmtKRAS-Hi vs Lo	PRKCA_AKAP12	2.07819	1.06	4.73e-10	5.67e-06	Yes	No	PRKCA	AKAP12	P17252	Q02952
EGFRNetmtKRAS-Hi vs Lo	PRKCA_VARS	1.7019	0.767	1.39e-08	0.000669	Yes	No	PRKCA	VARS	P17252	P26640
EGFRNetmtKRAS-Hi vs Lo	PRKCA_PRKCA	2.05689	1.04	0.00337345	7.49e-06	Yes	Yes	PRKCA	PRKCA	P17252	P17252
EGFRNetmtKRAS-Hi vs Lo	PRKCA_PRPS2	1.33978	0.422	0.0111435	0.036589	Yes	Yes	PRKCA	PRPS2	P17252	P11908
EGFRNetmtKRAS-Hi vs Lo	PRKCA_PRKCG	1.62005	0.696	0.00509007	0.00177284	Yes	Yes	PRKCA	PRKCG	P17252	P05129
EGFRNetmtKRAS-Hi vs Lo	PRKCA_HSPB1	0.566678	-0.819	8.57e-08	0.00144287	No	Yes	PRKCA	HSPB1	P17252	P04792
EGFRNetmtKRAS-Hi vs Lo	PRKCA_MYO1C	1.30932	0.389	0.0011326	0.0488988	Yes	No	PRKCA	MYO1C	P17252	O00159
EGFRNetmtKRAS-Hi vs Lo	HDAC1_HSPB1	0.625468	-0.677	0.00277649	0.0316919	Yes	Yes	HDAC1	HSPB1	Q13547	P04792
EGFRNetmtKRAS-Hi vs Lo	GRB7_MINA	1.55163	0.634	0.0398961	0.0296167	Yes	No	GRB7	MINA	Q14451	Q8IUF8
EGFRNetmtKRAS-Hi vs Lo	SHC1_LRRK1	0.508292	-0.976	0.0121367	0.00450556	Yes	Yes	SHC1	LRRK1	P29353	Q38SD2
EGFRNetmtKRAS-Hi vs Lo	SHC1_ARHGEF5	0.233646	-2.1	0.020766	1.01e-08	No	Yes	SHC1	ARHGEF5	P29353	Q12774
EGFRNetmtKRAS-Hi vs Lo	SHC1_AKAP12	1.86407	0.898	3.13e-05	0.00965782	Yes	No	SHC1	AKAP12	P29353	Q02952
EGFRNetmtKRAS-Hi vs Lo	SHC1_ACLY	2.03653	1.03	0.000191	0.00377038	Yes	No	SHC1	ACLY	P29353	P53396
EGFRNetmtKRAS-Hi vs Lo	SHC1_SFN	2.25135	1.17	0.042266	0.00114837	Yes	No	SHC1	SFN	P29353	P31947
EGFRNetmtKRAS-Hi vs Lo	SHC1_GRN	0.428887	-1.22	0.01667	0.000544	Yes	Yes	SHC1	GRN	P29353	P28799
EGFRNetmtKRAS-Hi vs Lo	SHC1_PAICS	1.59811	0.676	0.000125	0.0391397	Yes	No	SHC1	PAICS	P29353	P22234
EGFRNetmtKRAS-Hi vs Lo	SHC1_EEF2	1.88542	0.915	0.0116197	0.0086052	Yes	No	SHC1	EEF2	P29353	P13639
EGFRNetmtKRAS-Hi vs Lo	SHC1_HNRNPC	1.89947	0.926	0.00466269	0.00797429	Yes	No	SHC1	HNRNPC	P29353	P07910
EGFRNetmtKRAS-Hi vs Lo	GRB10_G3BP2	1.4308	0.517	0.0245857	0.0307704	Yes	No	GRB10	G3BP2	Q13322	Q9UN86
EGFRNetmtKRAS-Hi vs Lo	GRB10_GRPEL1	1.45034	0.536	0.00222329	0.0262433	Yes	No	GRB10	GRPEL1	Q13322	Q9HAV7
EGFRNetmtKRAS-Hi vs Lo	GRB10_HSPH1	1.51518	0.599	0.000134	0.01526	Yes	Yes	GRB10	HSPH1	Q13322	Q92598
EGFRNetmtKRAS-Hi vs Lo	GRB10_CHCHD4	2.71662	1.44	0.0190025	1.26e-07	Yes	Yes	GRB10	CHCHD4	Q13322	Q8N4Q1
EGFRNetmtKRAS-Hi vs Lo	GRB10_FAT1	0.584838	-0.774	2.5e-07	0.00888984	No	Yes	GRB10	FAT1	Q13322	Q14517
EGFRNetmtKRAS-Hi vs Lo	GRB10_GRB10	1.37151	0.456	0.00905632	0.049195	Yes	Yes	GRB10	GRB10	Q13322	Q13322
EGFRNetmtKRAS-Hi vs Lo	GRB10_PPP3CB	1.78606	0.837	0.0132805	0.00132265	Yes	No	GRB10	PPP3CB	Q13322	P16298
EGFRNetmtKRAS-Hi vs Lo	GRB10_PPP3CA	1.78606	0.837	0.0132805	0.00132265	Yes	No	GRB10	PPP3CA	Q13322	Q08209
EGFRNetmtKRAS-Hi vs Lo	GRB10_YWHAH	1.69136	0.758	0.0195502	0.00319548	Yes	No	GRB10	YWHAH	Q13322	Q04917
EGFRNetmtKRAS-Hi vs Lo	GRB10_PPP2R2A	1.41958	0.505	0.016117	0.0336804	Yes	Yes	GRB10	PPP2R2A	Q13322	P63151
EGFRNetmtKRAS-Hi vs Lo	GRB10_DCAF7	0.588867	-0.764	0.0432315	0.00965564	No	Yes	GRB10	DCAF7	Q13322	P61962
EGFRNetmtKRAS-Hi vs Lo	GRB10_ALDH1A3	0.282987	-1.82	3.39e-07	9.69e-09	No	Yes	GRB10	ALDH1A3	Q13322	P47895
EGFRNetmtKRAS-Hi vs Lo	GRB10_SFN	1.89887	0.925	0.00539724	0.00045	Yes	No	GRB10	SFN	Q13322	P31947
EGFRNetmtKRAS-Hi vs Lo	GRB10_PPP2R1A	1.44409	0.53	0.0153274	0.0276188	Yes	Yes	GRB10	PPP2R1A	Q13322	P30153
EGFRNetmtKRAS-Hi vs Lo	GRB10_BTF3	2.30703	1.21	0.0262065	7.87e-06	Yes	No	GRB10	BTF3	Q13322	P20290
EGFRNetmtKRAS-Hi vs Lo	GRB10_HSPA1A	1.39259	0.478	0.000311	0.0417372	Yes	Yes	GRB10	HSPA1A	Q13322	P08107
EGFRNetmtKRAS-Hi vs Lo	GRB10_HSPB1	0.587092	-0.768	1.27e-05	0.0093121	No	Yes	GRB10	HSPB1	Q13322	P04792
EGFRNetmtKRAS-Hi vs Lo	GRB10_AIFM1	1.75497	0.811	0.00250832	0.00177145	Yes	Yes	GRB10	AIFM1	Q13322	O95831
EGFRNetmtKRAS-Hi vs Lo	GRB10_HSPA4L	1.67635	0.745	0.0201341	0.00366652	Yes	Yes	GRB10	HSPA4L	Q13322	O95757
EGFRNetmtKRAS-Hi vs Lo	GRB10_CRTAP	2.18394	1.13	0.0054658	2.71e-05	Yes	No	GRB10	CRTAP	Q13322	O75718
EGFRNetmtKRAS-Hi vs Lo	ELK4_IVNS1ABP	2.04846	1.03	0.000151	1.27e-06	Yes	Yes	ELK4	IVNS1ABP	P28324	Q9Y6Y0
EGFRNetmtKRAS-Hi vs Lo	ELK4_THRAP3	1.32768	0.409	0.000632	0.0316927	Yes	Yes	ELK4	THRAP3	P28324	Q9Y2W1
EGFRNetmtKRAS-Hi vs Lo	ELK4_RIOK1	1.60972	0.687	0.000288	0.000899	Yes	No	ELK4	RIOK1	P28324	Q9BRS2
EGFRNetmtKRAS-Hi vs Lo	ELK4_MTMR14	1.64745	0.72	0.000232	0.000531	Yes	No	ELK4	MTMR14	P28324	Q8NCE2
EGFRNetmtKRAS-Hi vs Lo	ELK4_SRSF7	1.3262	0.407	0.0355661	0.0322165	Yes	Yes	ELK4	SRSF7	P28324	Q16629
EGFRNetmtKRAS-Hi vs Lo	ELK4_ACAP2	1.43177	0.518	0.00202504	0.00933208	Yes	No	ELK4	ACAP2	P28324	Q15057
EGFRNetmtKRAS-Hi vs Lo	ELK4_PRPSAP1	1.50815	0.593	0.00565918	0.0035352	Yes	Yes	ELK4	PRPSAP1	P28324	Q14558
EGFRNetmtKRAS-Hi vs Lo	ELK4_ROCK1	1.52069	0.605	3.51e-05	0.00299887	Yes	No	ELK4	ROCK1	P28324	Q13464
EGFRNetmtKRAS-Hi vs Lo	ELK4_PABPC4	1.34008	0.422	2.59e-09	0.0275851	Yes	No	ELK4	PABPC4	P28324	Q13310
EGFRNetmtKRAS-Hi vs Lo	ELK4_AKAP12	1.90055	0.926	6.44e-11	1.26e-05	Yes	No	ELK4	AKAP12	P28324	Q02952
EGFRNetmtKRAS-Hi vs Lo	ELK4_ERH	1.42269	0.509	0.00057	0.0104329	Yes	Yes	ELK4	ERH	P28324	P84090
EGFRNetmtKRAS-Hi vs Lo	ELK4_H3F3A	2.53174	1.34	2.8e-09	5.45e-10	Yes	No	ELK4	H3F3A	P28324	P84243
EGFRNetmtKRAS-Hi vs Lo	ELK4_TRA2B	1.43241	0.518	0.000428	0.00925811	Yes	No	ELK4	TRA2B	P28324	P62995
EGFRNetmtKRAS-Hi vs Lo	ELK4_HIST1H4A	2.5224	1.33	6.46e-10	6.34e-10	Yes	No	ELK4	HIST1H4A	P28324	P62805
EGFRNetmtKRAS-Hi vs Lo	ELK4_SNRPD2	1.29642	0.375	0.000316	0.0445659	Yes	No	ELK4	SNRPD2	P28324	P62316
EGFRNetmtKRAS-Hi vs Lo	ELK4_SNRPD1	1.38021	0.465	0.000738	0.0173718	Yes	No	ELK4	SNRPD1	P28324	P62314
EGFRNetmtKRAS-Hi vs Lo	ELK4_PRPS1	1.47438	0.56	0.00286797	0.00546731	Yes	Yes	ELK4	PRPS1	P28324	P60891
EGFRNetmtKRAS-Hi vs Lo	ELK4_KIF11	1.42309	0.509	0.000477	0.0103821	Yes	No	ELK4	KIF11	P28324	P52732
EGFRNetmtKRAS-Hi vs Lo	ELK4_ELK4	1.76488	0.82	0.0182926	9.73e-05	Yes	Yes	ELK4	ELK4	P28324	P28324
EGFRNetmtKRAS-Hi vs Lo	ELK4_ITGA3	0.698705	-0.517	5.39e-06	0.0480789	No	Yes	ELK4	ITGA3	P28324	P26006
EGFRNetmtKRAS-Hi vs Lo	ELK4_CSDA	1.30788	0.387	0.000314	0.0393908	Yes	No	ELK4	CSDA	P28324	P16989
EGFRNetmtKRAS-Hi vs Lo	ELK4_PRPS2	1.65043	0.723	0.0013397	0.000509	Yes	Yes	ELK4	PRPS2	P28324	P11908
EGFRNetmtKRAS-Hi vs Lo	ELK4_H2AFJ	1.80872	0.855	1.28e-09	5.07e-05	Yes	No	ELK4	H2AFJ	P28324	Q9BTM1
EGFRNetmtKRAS-Hi vs Lo	ELK4_HIST1H2AB	1.80872	0.855	1.28e-09	5.07e-05	Yes	No	ELK4	HIST1H2AB	P28324	P04908
EGFRNetmtKRAS-Hi vs Lo	ELK4_HSPB1	0.507074	-0.98	9.59e-10	0.000821	No	Yes	ELK4	HSPB1	P28324	P04792
EGFRNetmtKRAS-Hi vs Lo	ELK4_HIST1H2BA	1.95544	0.967	4.92e-08	5.43e-06	Yes	No	ELK4	HIST1H2BA	P28324	Q96A08
EGFRNetmtKRAS-Hi vs Lo	ELK4_H2BFS	1.95544	0.967	4.92e-08	5.43e-06	Yes	No	ELK4	H2BFS	P28324	P57053
EGFRNetmtKRAS-Hi vs Lo	ELK4_PRPSAP2	1.70339	0.768	0.000788	0.000239	Yes	Yes	ELK4	PRPSAP2	P28324	O60256
EGFRNetmtKRAS-Hi vs Lo	ELK1_TELO2	1.76478	0.819	5.79e-05	0.029784	Yes	Yes	ELK1	TELO2	P19419	Q9Y4R8
EGFRNetmtKRAS-Hi vs Lo	ELK1_HIGD1A	2.07785	1.06	6.12e-05	0.00779177	Yes	No	ELK1	HIGD1A	P19419	Q9Y241
EGFRNetmtKRAS-Hi vs Lo	ELK1_ACSL5	7.53916	2.91	1.33e-05	1.6e-11	Yes	No	ELK1	ACSL5	P19419	Q9ULC5
EGFRNetmtKRAS-Hi vs Lo	ELK1_GRPEL1	1.95236	0.965	9.17e-06	0.0133931	Yes	No	ELK1	GRPEL1	P19419	Q9HAV7
EGFRNetmtKRAS-Hi vs Lo	ELK1_CBWD1	2.09034	1.06	9.13e-05	0.00738155	Yes	Yes	ELK1	CBWD1	P19419	Q9BRT8
EGFRNetmtKRAS-Hi vs Lo	ELK1_TUBA1C	2.0032	1	0.0279894	0.0107593	Yes	Yes	ELK1	TUBA1C	P19419	Q9BQE3
EGFRNetmtKRAS-Hi vs Lo	ELK1_HSPH1	2.26222	1.18	2.01e-05	0.00350042	Yes	No	ELK1	HSPH1	P19419	Q92598
EGFRNetmtKRAS-Hi vs Lo	ELK1_SLC39A7	1.90674	0.931	0.00979272	0.0162894	Yes	No	ELK1	SLC39A7	P19419	Q92504
EGFRNetmtKRAS-Hi vs Lo	ELK1_TIMM50	1.87698	0.908	0.000765	0.0185013	Yes	Yes	ELK1	TIMM50	P19419	Q3ZCQ8
EGFRNetmtKRAS-Hi vs Lo	ELK1_TUBB8	1.91861	0.94	0.0116367	0.0154817	Yes	No	ELK1	TUBB8	P19419	Q3ZCM7
EGFRNetmtKRAS-Hi vs Lo	ELK1_TUBB2A	1.84039	0.88	0.0339522	0.0216242	Yes	Yes	ELK1	TUBB2A	P19419	Q13885
EGFRNetmtKRAS-Hi vs Lo	ELK1_PPP3CA	3.48227	1.8	0.00140093	1.99e-05	Yes	No	ELK1	PPP3CA	P19419	Q08209
EGFRNetmtKRAS-Hi vs Lo	ELK1_BDH1	1.95782	0.969	0.00249708	0.0130825	Yes	Yes	ELK1	BDH1	P19419	Q02338
EGFRNetmtKRAS-Hi vs Lo	ELK1_SLC25A3	2.04743	1.03	0.0222658	0.00888808	Yes	Yes	ELK1	SLC25A3	P19419	Q00325
EGFRNetmtKRAS-Hi vs Lo	ELK1_TUBB4B	1.86804	0.902	0.0433103	0.0192212	Yes	Yes	ELK1	TUBB4B	P19419	P68371
EGFRNetmtKRAS-Hi vs Lo	ELK1_EMD	1.92888	0.948	0.000791	0.0148143	Yes	Yes	ELK1	EMD	P19419	P50402
EGFRNetmtKRAS-Hi vs Lo	ELK1_SSR1	1.69861	0.764	0.0122396	0.0392987	Yes	No	ELK1	SSR1	P19419	P43307
EGFRNetmtKRAS-Hi vs Lo	ELK1_ARL1	1.69756	0.763	0.00093	0.0394696	Yes	Yes	ELK1	ARL1	P19419	P40616
EGFRNetmtKRAS-Hi vs Lo	ELK1_HSPA9	1.9359	0.953	0.0200198	0.0143748	Yes	Yes	ELK1	HSPA9	P19419	P38646
EGFRNetmtKRAS-Hi vs Lo	ELK1_HSPA7	1.90541	0.93	1.68e-07	0.0163831	Yes	Yes	ELK1	HSPA7	P19419	P48741
EGFRNetmtKRAS-Hi vs Lo	ELK1_HSPA6	1.90541	0.93	1.68e-07	0.0163831	Yes	Yes	ELK1	HSPA6	P19419	P17066
EGFRNetmtKRAS-Hi vs Lo	ELK1_SLC25A6	1.78256	0.834	0.0413295	0.0276324	Yes	No	ELK1	SLC25A6	P19419	P12236
EGFRNetmtKRAS-Hi vs Lo	ELK1_HSPA8	1.79806	0.846	0.0223468	0.0258801	Yes	Yes	ELK1	HSPA8	P19419	P11142
EGFRNetmtKRAS-Hi vs Lo	ELK1_HSPA1A	1.90757	0.932	0.00286267	0.0162316	Yes	Yes	ELK1	HSPA1A	P19419	P08107
EGFRNetmtKRAS-Hi vs Lo	ELK1_TUBB4A	1.93507	0.952	5.37e-05	0.0144258	Yes	Yes	ELK1	TUBB4A	P19419	P04350
EGFRNetmtKRAS-Hi vs Lo	DOK2_THRAP3	1.7253	0.787	4.78e-05	0.000927	Yes	No	DOK2	THRAP3	O60496	Q9Y2W1
EGFRNetmtKRAS-Hi vs Lo	DOK2_STK38L	0.654092	-0.612	1.15e-05	0.0111092	No	Yes	DOK2	STK38L	O60496	Q9Y2H1
EGFRNetmtKRAS-Hi vs Lo	DOK2_CORO1C	1.60624	0.684	1.42e-08	0.0034324	Yes	Yes	DOK2	CORO1C	O60496	Q9ULV4
EGFRNetmtKRAS-Hi vs Lo	DOK2_TMOD3	1.36129	0.445	2.88e-10	0.0395205	Yes	No	DOK2	TMOD3	O60496	Q9NYL9
EGFRNetmtKRAS-Hi vs Lo	DOK2_BCLAF1	1.92247	0.943	0.00317207	9.5e-05	Yes	No	DOK2	BCLAF1	O60496	Q9NYF8
EGFRNetmtKRAS-Hi vs Lo	DOK2_RIOK1	1.36217	0.446	1.49e-09	0.0392056	Yes	No	DOK2	RIOK1	O60496	Q9BRS2
EGFRNetmtKRAS-Hi vs Lo	DOK2_CORO1B	1.41914	0.505	0.0336366	0.0230491	Yes	Yes	DOK2	CORO1B	O60496	Q9BR76
EGFRNetmtKRAS-Hi vs Lo	DOK2_TCF25	0.650516	-0.62	1.35e-05	0.0102783	No	Yes	DOK2	TCF25	O60496	Q9BQ70
EGFRNetmtKRAS-Hi vs Lo	DOK2_ACTBL2	1.45879	0.545	1.6e-05	0.0156909	Yes	No	DOK2	ACTBL2	O60496	Q562R1
EGFRNetmtKRAS-Hi vs Lo	DOK2_DBN1	1.75394	0.811	9.64e-06	0.000671	Yes	Yes	DOK2	DBN1	O60496	Q16643
EGFRNetmtKRAS-Hi vs Lo	DOK2_ACAP2	1.51809	0.602	3.68e-12	0.0086501	Yes	No	DOK2	ACAP2	O60496	Q15057
EGFRNetmtKRAS-Hi vs Lo	DOK2_AKAP12	1.74531	0.803	4.69e-12	0.00074	Yes	No	DOK2	AKAP12	O60496	Q02952
EGFRNetmtKRAS-Hi vs Lo	DOK2_ERH	1.80406	0.851	3.64e-06	0.000378	Yes	No	DOK2	ERH	O60496	P84090
EGFRNetmtKRAS-Hi vs Lo	DOK2_ACTG1	1.47773	0.563	7.67e-11	0.0130058	Yes	No	DOK2	ACTG1	O60496	P63261
EGFRNetmtKRAS-Hi vs Lo	DOK2_SNRPD2	1.39412	0.479	1.52e-07	0.0291998	Yes	No	DOK2	SNRPD2	O60496	P62316
EGFRNetmtKRAS-Hi vs Lo	DOK2_SNRPF	1.40707	0.493	0.00336578	0.0258517	Yes	No	DOK2	SNRPF	O60496	P62306
EGFRNetmtKRAS-Hi vs Lo	DOK2_SNRPE	1.3504	0.433	5.26e-08	0.0436038	Yes	No	DOK2	SNRPE	O60496	P62304
EGFRNetmtKRAS-Hi vs Lo	DOK2_ACTB	1.35064	0.434	3.65e-09	0.0435109	Yes	Yes	DOK2	ACTB	O60496	P60709
EGFRNetmtKRAS-Hi vs Lo	DOK2_CAPZA1	1.47798	0.564	0.00123637	0.0129736	Yes	No	DOK2	CAPZA1	O60496	P52907
EGFRNetmtKRAS-Hi vs Lo	DOK2_CAPZB	1.41481	0.501	0.00751177	0.02402	Yes	Yes	DOK2	CAPZB	O60496	P47756
EGFRNetmtKRAS-Hi vs Lo	DOK2_CAPZA2	1.4888	0.574	0.00433144	0.0116412	Yes	No	DOK2	CAPZA2	O60496	P47755
EGFRNetmtKRAS-Hi vs Lo	DOK2_VARS	1.63921	0.713	4.38e-06	0.00240383	Yes	No	DOK2	VARS	O60496	P26640
EGFRNetmtKRAS-Hi vs Lo	DOK2_HSPB1	0.553399	-0.854	1.79e-11	0.000727	No	Yes	DOK2	HSPB1	O60496	P04792
EGFRNetmtKRAS-Hi vs Lo	DOK2_PROSC	1.45432	0.54	0.0406078	0.0163949	Yes	No	DOK2	PROSC	O60496	O94903
EGFRNetmtKRAS-Hi vs Lo	DOK2_H2BFS	1.75326	0.81	0.000751	0.000676	Yes	No	DOK2	H2BFS	O60496	P57053
EGFRNetmtKRAS-Hi vs Lo	DOK2_DOK2	2.59161	1.37	4.73e-10	2.64e-08	Yes	Yes	DOK2	DOK2	O60496	O60496
EGFRNetmtKRAS-Hi vs Lo	DOK2_MYO1C	1.42522	0.511	2.08e-07	0.0217451	Yes	No	DOK2	MYO1C	O60496	O00159
EGFRNetmtKRAS-Hi vs Lo	CSK_TJP2	2.3109	1.21	0.000767	0.0015664	Yes	Yes	CSK	TJP2	P41240	Q9UDY2
EGFRNetmtKRAS-Hi vs Lo	CSK_HSPH1	2.42762	1.28	0.00249966	0.000879	Yes	No	CSK	HSPH1	P41240	Q92598
EGFRNetmtKRAS-Hi vs Lo	CSK_TNS3	0.242164	-2.05	1.27e-06	0.00121184	Yes	Yes	CSK	TNS3	P41240	Q68CZ2
EGFRNetmtKRAS-Hi vs Lo	CSK_TJP1	1.77254	0.826	0.0186767	0.0217464	Yes	No	CSK	TJP1	P41240	Q07157
EGFRNetmtKRAS-Hi vs Lo	CSK_TMSB10	1.85102	0.888	0.00907795	0.0149373	Yes	No	CSK	TMSB10	P41240	P63313
EGFRNetmtKRAS-Hi vs Lo	CSK_CSK	2.02778	1.02	0.00528824	0.00632582	Yes	Yes	CSK	CSK	P41240	P41240
EGFRNetmtKRAS-Hi vs Lo	CSK_HSPA9	1.66722	0.737	0.0022296	0.035704	Yes	Yes	CSK	HSPA9	P41240	P38646
EGFRNetmtKRAS-Hi vs Lo	CSK_HSPA4	1.64308	0.716	0.000444	0.0399354	Yes	No	CSK	HSPA4	P41240	P34932
EGFRNetmtKRAS-Hi vs Lo	CSK_HSPA7	2.0132	1.01	0.0105791	0.00679409	Yes	No	CSK	HSPA7	P41240	P48741
EGFRNetmtKRAS-Hi vs Lo	CSK_HSPA6	2.0132	1.01	0.0105791	0.00679409	Yes	No	CSK	HSPA6	P41240	P17066
EGFRNetmtKRAS-Hi vs Lo	CSK_HSPA8	1.65545	0.727	0.00036	0.0377104	Yes	Yes	CSK	HSPA8	P41240	P11142
EGFRNetmtKRAS-Hi vs Lo	CSK_HSPA1A	1.94343	0.959	0.000196	0.00955002	Yes	Yes	CSK	HSPA1A	P41240	P08107
EGFRNetmtKRAS-Hi vs Lo	CAV2_IVNS1ABP	1.83673	0.877	0.00173337	0.000148	Yes	No	CAV2	IVNS1ABP	P51636	Q9Y6Y0
EGFRNetmtKRAS-Hi vs Lo	CAV2_ACSL5	4.4376	2.15	0.00247301	6.12e-19	Yes	No	CAV2	ACSL5	P51636	Q9ULC5
EGFRNetmtKRAS-Hi vs Lo	CAV2_FBXO2	0.499504	-1	0.000386	0.000312	No	Yes	CAV2	FBXO2	P51636	Q9UK22
EGFRNetmtKRAS-Hi vs Lo	CAV2_VAPA	1.42591	0.512	0.0171336	0.0166968	Yes	No	CAV2	VAPA	P51636	Q9P0L0
EGFRNetmtKRAS-Hi vs Lo	CAV2_PTPLAD1	1.60886	0.686	0.00243852	0.00226893	Yes	Yes	CAV2	PTPLAD1	P51636	Q9P035
EGFRNetmtKRAS-Hi vs Lo	CAV2_PHB2	1.58583	0.665	0.000242	0.00295055	Yes	Yes	CAV2	PHB2	P51636	Q99623
EGFRNetmtKRAS-Hi vs Lo	CAV2_HSPH1	1.49134	0.577	9.43e-06	0.0083898	Yes	No	CAV2	HSPH1	P51636	Q92598
EGFRNetmtKRAS-Hi vs Lo	CAV2_HM13	1.84171	0.881	0.0105267	0.00014	Yes	Yes	CAV2	HM13	P51636	Q8TCT9
EGFRNetmtKRAS-Hi vs Lo	CAV2_MTMR14	1.97784	0.984	0.000694	2.52e-05	Yes	No	CAV2	MTMR14	P51636	Q8NCE2
EGFRNetmtKRAS-Hi vs Lo	CAV2_STK38	0.30787	-1.7	1.07e-08	2.8e-09	No	Yes	CAV2	STK38	P51636	Q15208
EGFRNetmtKRAS-Hi vs Lo	CAV2_PRPSAP1	1.44481	0.531	0.00461616	0.0137325	Yes	No	CAV2	PRPSAP1	P51636	Q14558
EGFRNetmtKRAS-Hi vs Lo	CAV2_CAV1	1.53881	0.622	2.97e-05	0.00499778	Yes	Yes	CAV2	CAV1	P51636	Q03135
EGFRNetmtKRAS-Hi vs Lo	CAV2_AKAP12	2.23387	1.16	7.67e-08	9.18e-07	Yes	No	CAV2	AKAP12	P51636	Q02952
EGFRNetmtKRAS-Hi vs Lo	CAV2_SLC7A5	1.3274	0.409	0.00190959	0.0440252	Yes	Yes	CAV2	SLC7A5	P51636	Q01650
EGFRNetmtKRAS-Hi vs Lo	CAV2_PRPS1	1.42268	0.509	0.00991662	0.0172588	Yes	No	CAV2	PRPS1	P51636	P60891
EGFRNetmtKRAS-Hi vs Lo	CAV2_ATP5E	1.40152	0.487	0.00449672	0.0213969	Yes	Yes	CAV2	ATP5E	P51636	P56381
EGFRNetmtKRAS-Hi vs Lo	CAV2_CAV2	1.53942	0.622	0.000167	0.00496385	Yes	Yes	CAV2	CAV2	P51636	P51636
EGFRNetmtKRAS-Hi vs Lo	CAV2_ATP5O	1.38121	0.466	0.00876115	0.0262043	Yes	Yes	CAV2	ATP5O	P51636	P48047
EGFRNetmtKRAS-Hi vs Lo	CAV2_VDAC2	1.58141	0.661	0.00192223	0.00310192	Yes	Yes	CAV2	VDAC2	P51636	P45880
EGFRNetmtKRAS-Hi vs Lo	CAV2_PHB	1.56502	0.646	0.000364	0.00373166	Yes	Yes	CAV2	PHB	P51636	P35232
EGFRNetmtKRAS-Hi vs Lo	CAV2_SDHA	1.52757	0.611	0.00185126	0.00565719	Yes	No	CAV2	SDHA	P51636	P31040
EGFRNetmtKRAS-Hi vs Lo	CAV2_VARS	1.80023	0.848	2.43e-05	0.000233	Yes	No	CAV2	VARS	P51636	P26640
EGFRNetmtKRAS-Hi vs Lo	CAV2_ATP5A1	1.34222	0.425	0.00287987	0.0382673	Yes	Yes	CAV2	ATP5A1	P51636	P25705
EGFRNetmtKRAS-Hi vs Lo	CAV2_VDAC1	1.3843	0.469	0.0017981	0.0254141	Yes	Yes	CAV2	VDAC1	P51636	P21796
EGFRNetmtKRAS-Hi vs Lo	CAV2_PRPS2	1.54208	0.625	0.00247772	0.00481977	Yes	No	CAV2	PRPS2	P51636	P11908
EGFRNetmtKRAS-Hi vs Lo	CAV2_ATP5B	1.40807	0.494	0.000817	0.0200284	Yes	Yes	CAV2	ATP5B	P51636	P06576
EGFRNetmtKRAS-Hi vs Lo	CAV2_HSPB1	0.641009	-0.642	0.000497	0.0146268	No	Yes	CAV2	HSPB1	P51636	P04792
EGFRNetmtKRAS-Hi vs Lo	CAV2_AHSG	4.73408	2.24	0.0454744	5.76e-13	Yes	No	CAV2	AHSG	P51636	P02765
EGFRNetmtKRAS-Hi vs Lo	CAV2_PRPSAP2	1.58928	0.668	0.00310014	0.00283714	Yes	No	CAV2	PRPSAP2	P51636	O60256
EGFRNetmtKRAS-Hi vs Lo	CASP9_RNPEP	1.4996	0.585	0.0418067	0.0145839	Yes	No	CASP9	RNPEP	P55211	Q9H4A4
EGFRNetmtKRAS-Hi vs Lo	CASP9_HSP90AB2P	0.704973	-0.504	0.0279113	0.0385162	No	Yes	CASP9	HSP90AB2P	P55211	Q58FF8
EGFRNetmtKRAS-Hi vs Lo	CASP9_AKAP12	1.84345	0.882	0.00168892	0.000531	Yes	No	CASP9	AKAP12	P55211	Q02952
EGFRNetmtKRAS-Hi vs Lo	CASP9_ACTR3	0.594097	-0.751	0.0141645	0.00400774	No	Yes	CASP9	ACTR3	P55211	P61158
EGFRNetmtKRAS-Hi vs Lo	CASP9_P4HB	0.670772	-0.576	0.0130844	0.0214407	No	Yes	CASP9	P4HB	P55211	P07237
EGFRNetmtKRAS-Hi vs Lo	CASP9_HSPB1	0.571551	-0.807	0.00649572	0.0021783	No	Yes	CASP9	HSPB1	P55211	P04792
EGFRNetmtKRAS-Hi vs Lo	CASP9_HPRT1	2.12868	1.09	0.0277211	2.73e-05	Yes	No	CASP9	HPRT1	P55211	P00492
EGFRNetmtKRAS-Hi vs Lo	SH3KBP1_IVNS1ABP	1.47556	0.561	0.0136511	0.0343877	Yes	No	SH3KBP1	IVNS1ABP	Q96B97	Q9Y6Y0
EGFRNetmtKRAS-Hi vs Lo	SH3KBP1_HSPH1	1.52309	0.607	0.000221	0.0245669	Yes	No	SH3KBP1	HSPH1	Q96B97	Q92598
EGFRNetmtKRAS-Hi vs Lo	SH3KBP1_PFKFB3	1.71459	0.778	0.0192506	0.00589212	Yes	No	SH3KBP1	PFKFB3	Q96B97	Q16875
EGFRNetmtKRAS-Hi vs Lo	SH3KBP1_AKAP12	1.92608	0.946	2.56e-08	0.00110756	Yes	No	SH3KBP1	AKAP12	Q96B97	Q02952
EGFRNetmtKRAS-Hi vs Lo	SH3KBP1_GRB2	0.717788	-0.478	0.042989	0.0449744	Yes	Yes	SH3KBP1	GRB2	Q96B97	P62993
EGFRNetmtKRAS-Hi vs Lo	SH3KBP1_SERPINH1	0.650405	-0.621	0.000307	0.0137993	No	Yes	SH3KBP1	SERPINH1	Q96B97	P50454
EGFRNetmtKRAS-Hi vs Lo	SH3KBP1_ALDH1A3	0.418219	-1.26	0.000633	3.81e-06	No	Yes	SH3KBP1	ALDH1A3	Q96B97	P47895
EGFRNetmtKRAS-Hi vs Lo	SH3KBP1_IMPDH2	2.10777	1.08	0.000515	0.000251	Yes	No	SH3KBP1	IMPDH2	Q96B97	P12268
EGFRNetmtKRAS-Hi vs Lo	SH3KBP1_HSPB1	0.544356	-0.877	1.64e-07	0.000908	No	Yes	SH3KBP1	HSPB1	Q96B97	P04792
EGFRNetmtKRAS-Hi vs Lo	SH3BGRL_IVNS1ABP	1.65786	0.729	2.09e-05	0.00386159	Yes	No	SH3BGRL	IVNS1ABP	O75368	Q9Y6Y0
EGFRNetmtKRAS-Hi vs Lo	SH3BGRL_MTCH2	1.37116	0.455	0.0443102	0.0461309	Yes	No	SH3BGRL	MTCH2	O75368	Q9Y6C9
EGFRNetmtKRAS-Hi vs Lo	SH3BGRL_RUVBL1	1.43514	0.521	1.5e-06	0.0274878	Yes	No	SH3BGRL	RUVBL1	O75368	Q9Y265
EGFRNetmtKRAS-Hi vs Lo	SH3BGRL_MYO6	1.61374	0.69	0.0137551	0.00579037	Yes	Yes	SH3BGRL	MYO6	O75368	Q9UM54
EGFRNetmtKRAS-Hi vs Lo	SH3BGRL_PSME2	0.551737	-0.858	0.0194702	0.00442048	No	Yes	SH3BGRL	PSME2	O75368	Q9UL46
EGFRNetmtKRAS-Hi vs Lo	SH3BGRL_STK39	1.57625	0.656	0.00818182	0.00812397	Yes	No	SH3BGRL	STK39	O75368	Q9UEW8
EGFRNetmtKRAS-Hi vs Lo	SH3BGRL_MYO5C	2.28902	1.19	0.0104948	7.47e-06	Yes	No	SH3BGRL	MYO5C	O75368	Q9NQX4
EGFRNetmtKRAS-Hi vs Lo	SH3BGRL_PGAM5	1.48033	0.566	0.00604558	0.0188024	Yes	No	SH3BGRL	PGAM5	O75368	Q96HS1
EGFRNetmtKRAS-Hi vs Lo	SH3BGRL_SH3KBP1	1.79845	0.847	0.0121809	0.00102041	Yes	Yes	SH3BGRL	SH3KBP1	O75368	Q96B97
EGFRNetmtKRAS-Hi vs Lo	SH3BGRL_HSPH1	1.65909	0.73	0.00183445	0.00381759	Yes	No	SH3BGRL	HSPH1	O75368	Q92598
EGFRNetmtKRAS-Hi vs Lo	SH3BGRL_PRPSAP1	1.70004	0.766	1.98e-05	0.00260572	Yes	No	SH3BGRL	PRPSAP1	O75368	Q14558
EGFRNetmtKRAS-Hi vs Lo	SH3BGRL_REEP5	0.556334	-0.846	0.00429425	0.00492626	No	Yes	SH3BGRL	REEP5	O75368	Q00765
EGFRNetmtKRAS-Hi vs Lo	SH3BGRL_SLC25A3	1.40145	0.487	8.47e-05	0.0362144	Yes	No	SH3BGRL	SLC25A3	O75368	Q00325
EGFRNetmtKRAS-Hi vs Lo	SH3BGRL_PRPS1	1.66732	0.738	1.82e-05	0.00353723	Yes	No	SH3BGRL	PRPS1	O75368	P60891
EGFRNetmtKRAS-Hi vs Lo	SH3BGRL_AKR1A1	0.584504	-0.775	0.0361602	0.00914682	No	Yes	SH3BGRL	AKR1A1	O75368	P14550
EGFRNetmtKRAS-Hi vs Lo	SH3BGRL_PRPS2	1.78142	0.833	9.01e-06	0.00120223	Yes	No	SH3BGRL	PRPS2	O75368	P11908
EGFRNetmtKRAS-Hi vs Lo	SH3BGRL_HSPA8	1.37529	0.46	0.000346	0.044648	Yes	Yes	SH3BGRL	HSPA8	O75368	P11142
EGFRNetmtKRAS-Hi vs Lo	SH3BGRL_HSPA1A	1.46851	0.554	4.07e-06	0.0207871	Yes	No	SH3BGRL	HSPA1A	O75368	P08107
EGFRNetmtKRAS-Hi vs Lo	SH3BGRL_HSPB1	0.575586	-0.797	2.9e-05	0.00758042	No	Yes	SH3BGRL	HSPB1	O75368	P04792
EGFRNetmtKRAS-Hi vs Lo	SH3BGRL_BAG2	1.40203	0.488	0.042128	0.0360441	Yes	Yes	SH3BGRL	BAG2	O75368	O95816
EGFRNetmtKRAS-Hi vs Lo	SH3BGRL_SH3BGRL	1.61226	0.689	0.00394092	0.0058685	Yes	Yes	SH3BGRL	SH3BGRL	O75368	O75368
EGFRNetmtKRAS-Hi vs Lo	SH3BGRL_PRPSAP2	1.91356	0.936	8.35e-06	0.000331	Yes	No	SH3BGRL	PRPSAP2	O75368	O60256
EGFRNetmtKRAS-Hi vs Lo	SH3BGRL_MYO1B	1.48863	0.574	0.0112238	0.0175152	Yes	Yes	SH3BGRL	MYO1B	O75368	O43795
EGFRNetmtKRAS-Hi vs Lo	SH3BGRL_MYO1C	1.38943	0.474	0.0115278	0.0398937	Yes	Yes	SH3BGRL	MYO1C	O75368	O00159
EGFRNetmtKRAS-Hi vs Lo	ABI1_IVNS1ABP	1.66746	0.738	0.00141095	0.00484507	Yes	No	ABI1	IVNS1ABP	Q8IZP0	Q9Y6Y0
EGFRNetmtKRAS-Hi vs Lo	ABI1_CORO1C	1.70401	0.769	0.0054379	0.00351605	Yes	No	ABI1	CORO1C	Q8IZP0	Q9ULV4
EGFRNetmtKRAS-Hi vs Lo	ABI1_PDCD4	1.5034	0.588	0.00820415	0.0193288	Yes	No	ABI1	PDCD4	Q8IZP0	Q53EL6
EGFRNetmtKRAS-Hi vs Lo	ABI1_PRPSAP1	1.58591	0.665	0.00905164	0.00975911	Yes	No	ABI1	PRPSAP1	Q8IZP0	Q14558
EGFRNetmtKRAS-Hi vs Lo	ABI1_AKAP12	1.78645	0.837	5.29e-06	0.00168378	Yes	No	ABI1	AKAP12	Q8IZP0	Q02952
EGFRNetmtKRAS-Hi vs Lo	ABI1_PRPS1	2.1989	1.14	0.0028419	3.55e-05	Yes	Yes	ABI1	PRPS1	Q8IZP0	P60891
EGFRNetmtKRAS-Hi vs Lo	ABI1_ITGA3	0.636384	-0.652	0.00331455	0.00865283	No	Yes	ABI1	ITGA3	Q8IZP0	P26006
EGFRNetmtKRAS-Hi vs Lo	ABI1_PRPS2	2.14033	1.1	0.00184816	6.22e-05	Yes	No	ABI1	PRPS2	Q8IZP0	P11908
EGFRNetmtKRAS-Hi vs Lo	ABI1_HSPB1	0.576686	-0.794	0.0279828	0.00183781	No	Yes	ABI1	HSPB1	Q8IZP0	P04792
EGFRNetmtKRAS-Hi vs Lo	ABI1_PRPSAP2	1.75652	0.813	0.00423049	0.00220404	Yes	No	ABI1	PRPSAP2	Q8IZP0	O60256
EGFRNetmtKRAS-Hi vs Lo	ABI1_MYO1C	1.48485	0.57	0.00501013	0.0224489	Yes	No	ABI1	MYO1C	Q8IZP0	O00159
EGFRNetmtKRAS-Hi vs Lo	SRC_CDCP1	1.72762	0.789	0.03286	0.000285	Yes	No	SRC	CDCP1	P12931	Q9H5V8
EGFRNetmtKRAS-Hi vs Lo	SRC_USP7	1.30563	0.385	0.00933867	0.0460141	Yes	No	SRC	USP7	P12931	Q93009
EGFRNetmtKRAS-Hi vs Lo	SRC_HSPH1	1.66716	0.737	0.0122414	0.000637	Yes	No	SRC	HSPH1	P12931	Q92598
EGFRNetmtKRAS-Hi vs Lo	SRC_TRIM28	1.51806	0.602	0.0017201	0.00423658	Yes	No	SRC	TRIM28	P12931	Q13263
EGFRNetmtKRAS-Hi vs Lo	SRC_HNRNPA0	1.44725	0.533	0.0122231	0.00984323	Yes	No	SRC	HNRNPA0	P12931	Q13151
EGFRNetmtKRAS-Hi vs Lo	SRC_AKAP12	1.88011	0.911	1.72e-05	3.48e-05	Yes	No	SRC	AKAP12	P12931	Q02952
EGFRNetmtKRAS-Hi vs Lo	SRC_SLC25A3	1.47209	0.558	0.0131336	0.00735781	Yes	No	SRC	SLC25A3	P12931	Q00325
EGFRNetmtKRAS-Hi vs Lo	SRC_CSNK2A1	1.41818	0.504	0.0166573	0.0137376	Yes	No	SRC	CSNK2A1	P12931	P68400
EGFRNetmtKRAS-Hi vs Lo	SRC_HSPA4	1.32617	0.407	0.0172945	0.0372996	Yes	No	SRC	HSPA4	P12931	P34932
EGFRNetmtKRAS-Hi vs Lo	SRC_MCM7	1.48434	0.57	0.00136884	0.00636243	Yes	No	SRC	MCM7	P12931	P33993
EGFRNetmtKRAS-Hi vs Lo	SRC_HNRNPA1	1.48492	0.57	0.00310193	0.00631805	Yes	No	SRC	HNRNPA1	P12931	P09651
EGFRNetmtKRAS-Hi vs Lo	SRC_AQR	2.02586	1.02	0.0161906	4.35e-06	Yes	No	SRC	AQR	P12931	O60306
EGFRNetmtKRAS-Hi vs Lo	SRC_SRC	2.66784	1.42	0.0303875	4.24e-07	Yes	Yes	SRC	SRC	P12931	P12931
EGFRNetmtKRAS-Hi vs Lo	SRC_ACTN4	4.45413	2.16	0.0225207	1.62e-10	Yes	No	SRC	ACTN4	P12931	O43707
EGFRNetmtKRAS-Hi vs Lo	SOCS1_OSBPL8	1.65215	0.724	0.000384	0.00313515	Yes	No	SOCS1	OSBPL8	O15524	Q9BZF1
EGFRNetmtKRAS-Hi vs Lo	SOCS1_DHX29	0.633474	-0.659	0.000873	0.00034	No	Yes	SOCS1	DHX29	O15524	Q7Z478
EGFRNetmtKRAS-Hi vs Lo	SOCS1_PRPSAP1	1.58672	0.666	0.000181	0.00604208	Yes	No	SOCS1	PRPSAP1	O15524	Q14558
EGFRNetmtKRAS-Hi vs Lo	SOCS1_ABCE1	1.85012	0.888	4.15e-06	0.00039	Yes	No	SOCS1	ABCE1	O15524	P61221
EGFRNetmtKRAS-Hi vs Lo	SOCS1_PRPS1	1.72792	0.789	0.000271	0.00143459	Yes	No	SOCS1	PRPS1	O15524	P60891
EGFRNetmtKRAS-Hi vs Lo	SOCS1_SLC25A1	0.733032	-0.448	0.00051	0.00989659	No	Yes	SOCS1	SLC25A1	O15524	P53007
EGFRNetmtKRAS-Hi vs Lo	SOCS1_PRPS2	1.71988	0.782	9.34e-05	0.00156021	Yes	No	SOCS1	PRPS2	O15524	P11908
EGFRNetmtKRAS-Hi vs Lo	SOCS1_PRPSAP2	1.74421	0.803	8.55e-05	0.0012093	Yes	No	SOCS1	PRPSAP2	O15524	O60256
EGFRNetmtKRAS-Hi vs Lo	SNCA_MRPS33	1.5483	0.631	0.0333923	0.0151866	Yes	No	SNCA	MRPS33	P37840	Q9Y291
EGFRNetmtKRAS-Hi vs Lo	SNCA_FBXO2	0.360084	-1.47	8e-05	8.34e-08	No	Yes	SNCA	FBXO2	P37840	Q9UK22
EGFRNetmtKRAS-Hi vs Lo	SNCA_DCP1A	2.21397	1.15	0.00350214	2.83e-05	Yes	Yes	SNCA	DCP1A	P37840	Q9NPI6
EGFRNetmtKRAS-Hi vs Lo	SNCA_EDC3	2.06324	1.04	0.00529706	0.000126	Yes	Yes	SNCA	EDC3	P37840	Q96F86
EGFRNetmtKRAS-Hi vs Lo	SNCA_HSPH1	2.14386	1.1	5.51e-06	5.7e-05	Yes	Yes	SNCA	HSPH1	P37840	Q92598
EGFRNetmtKRAS-Hi vs Lo	SNCA_EDC4	2.27465	1.19	0.00231933	1.54e-05	Yes	Yes	SNCA	EDC4	P37840	Q6P2E9
EGFRNetmtKRAS-Hi vs Lo	SNCA_STK38	0.370441	-1.43	5.51e-06	1.78e-07	No	Yes	SNCA	STK38	P37840	Q15208
EGFRNetmtKRAS-Hi vs Lo	SNCA_SART3	1.58182	0.662	0.00611363	0.0144462	No	Yes	SNCA	SART3	P37840	Q15020
EGFRNetmtKRAS-Hi vs Lo	SNCA_SKP1	0.666448	-0.585	0.00766459	0.0160663	No	Yes	SNCA	SKP1	P37840	P63208
EGFRNetmtKRAS-Hi vs Lo	SNCA_IARS	1.57523	0.656	9.18e-05	0.0120693	Yes	No	SNCA	IARS	P37840	P41252
EGFRNetmtKRAS-Hi vs Lo	SNCA_HSPA9	1.41982	0.506	0.000829	0.0432296	Yes	Yes	SNCA	HSPA9	P37840	P38646
EGFRNetmtKRAS-Hi vs Lo	SNCA_SNCA	1.76441	0.819	0.0011894	0.00221961	Yes	Yes	SNCA	SNCA	P37840	P37840
EGFRNetmtKRAS-Hi vs Lo	SNCA_HSPA4	1.55231	0.634	9.5e-05	0.0146789	Yes	Yes	SNCA	HSPA4	P37840	P34932
EGFRNetmtKRAS-Hi vs Lo	SNCA_DDX6	1.85445	0.891	0.00425241	0.000954	Yes	Yes	SNCA	DDX6	P37840	P26196
EGFRNetmtKRAS-Hi vs Lo	SNCA_DSP	2.92326	1.55	0.00610749	2.22e-08	Yes	No	SNCA	DSP	P37840	P15924
EGFRNetmtKRAS-Hi vs Lo	SNCA_HSPA8	1.73369	0.794	9.7e-05	0.00294591	Yes	Yes	SNCA	HSPA8	P37840	P11142
EGFRNetmtKRAS-Hi vs Lo	SNCA_HSPA5	1.45191	0.538	0.00294209	0.0335724	Yes	Yes	SNCA	HSPA5	P37840	P11021
EGFRNetmtKRAS-Hi vs Lo	SNCA_HSPA1A	1.83697	0.877	3.42e-05	0.00112584	Yes	Yes	SNCA	HSPA1A	P37840	P08107
EGFRNetmtKRAS-Hi vs Lo	SNCA_HSPA4L	1.86328	0.898	0.0275779	0.000877	Yes	Yes	SNCA	HSPA4L	P37840	O95757
EGFRNetmtKRAS-Hi vs Lo	RPS6KA3_KIAA1967	1.64848	0.721	0.0352775	0.000113	Yes	No	RPS6KA3	KIAA1967	P51812	Q8N163
EGFRNetmtKRAS-Hi vs Lo	RPS6KA3_PRPS1	1.3424	0.425	0.00421043	0.0156135	Yes	No	RPS6KA3	PRPS1	P51812	P60891
EGFRNetmtKRAS-Hi vs Lo	RPS6KA3_HSPA1A	0.728564	-0.457	0.0113893	0.040549	Yes	Yes	RPS6KA3	HSPA1A	P51812	P08107
EGFRNetmtKRAS-Hi vs Lo	RPS6KA3_HSPB1	0.568204	-0.816	0.00417063	0.00100519	Yes	Yes	RPS6KA3	HSPB1	P51812	P04792
EGFRNetmtKRAS-Hi vs Lo	RPS6KA3_BAG2	0.734126	-0.446	0.00501721	0.044263	Yes	Yes	RPS6KA3	BAG2	P51812	O95816
EGFRNetmtKRAS-Hi vs Lo	RIPK1_RIPK1	2.18082	1.12	0.0237763	1.06e-06	Yes	Yes	RIPK1	RIPK1	Q13546	Q13546
EGFRNetmtKRAS-Hi vs Lo	RIPK1_BAG2	1.64692	0.72	0.0491667	0.00119636	Yes	Yes	RIPK1	BAG2	Q13546	O95816
EGFRNetmtKRAS-Hi vs Lo	RALBP1_HIST1H2AB	1.77359	0.827	0.00657663	0.00105043	Yes	No	RALBP1	HIST1H2AB	Q15311	P04908
EGFRNetmtKRAS-Hi vs Lo	RALBP1_PHLDB3	0.40267	-1.31	0.000265	5.53e-06	No	Yes	RALBP1	PHLDB3	Q15311	Q6NSJ2
EGFRNetmtKRAS-Hi vs Lo	RALBP1_GPS2	1.49958	0.585	0.00886222	0.0144929	Yes	Yes	RALBP1	GPS2	Q15311	Q13227
EGFRNetmtKRAS-Hi vs Lo	RALBP1_TMPO	3.87314	1.95	0.00209253	2.47e-13	Yes	No	RALBP1	TMPO	Q15311	P42166
EGFRNetmtKRAS-Hi vs Lo	RALBP1_HIST1H1E	2.03703	1.03	0.000359	6.9e-05	Yes	No	RALBP1	HIST1H1E	Q15311	P10412
EGFRNetmtKRAS-Hi vs Lo	RALBP1_LMNA	2.37889	1.25	0.0125881	1.78e-06	Yes	No	RALBP1	LMNA	Q15311	P02545
EGFRNetmtKRAS-Hi vs Lo	RALBP1_BANF1	3.46138	1.79	0.0170058	1.69e-11	Yes	No	RALBP1	BANF1	Q15311	O75531
EGFRNetmtKRAS-Hi vs Lo	RALBP1_ABLIM1	0.653964	-0.613	0.0136975	0.0208022	No	Yes	RALBP1	ABLIM1	Q15311	O14639
EGFRNetmtKRAS-Hi vs Lo	PTPRR_MRPS23	0.445289	-1.17	0.0102355	0.0134491	No	Yes	PTPRR	MRPS23	Q15256	Q9Y3D9
EGFRNetmtKRAS-Hi vs Lo	PTPRR_MRPS7	0.498198	-1.01	0.0270608	0.0282537	No	Yes	PTPRR	MRPS7	Q15256	Q9Y2R9
EGFRNetmtKRAS-Hi vs Lo	PTPRR_MRPS33	0.351528	-1.51	0.00232949	0.00213727	No	Yes	PTPRR	MRPS33	Q15256	Q9Y291
EGFRNetmtKRAS-Hi vs Lo	PTPRR_CORO1C	0.275301	-1.86	0.00155773	0.000213	No	Yes	PTPRR	CORO1C	Q15256	Q9ULV4
EGFRNetmtKRAS-Hi vs Lo	PTPRR_KCTD5	0.435227	-1.2	0.00175409	0.0114451	No	Yes	PTPRR	KCTD5	Q15256	Q9NXV2
EGFRNetmtKRAS-Hi vs Lo	PTPRR_ARGLU1	0.464091	-1.11	0.00184218	0.0178508	No	Yes	PTPRR	ARGLU1	Q15256	Q9NWB6
EGFRNetmtKRAS-Hi vs Lo	PTPRR_BOLA2	0.401463	-1.32	0.00663013	0.00629311	No	Yes	PTPRR	BOLA2	Q15256	Q9H3K6
EGFRNetmtKRAS-Hi vs Lo	PTPRR_SLIRP	0.169257	-2.56	0.00223056	6.22e-07	No	Yes	PTPRR	SLIRP	Q15256	Q9GZT3
EGFRNetmtKRAS-Hi vs Lo	PTPRR_PTCD3	0.339804	-1.56	0.00729175	0.0015911	No	Yes	PTPRR	PTCD3	Q15256	Q96EY7
EGFRNetmtKRAS-Hi vs Lo	PTPRR_MRPS31	0.379499	-1.4	0.00409889	0.00404175	No	Yes	PTPRR	MRPS31	Q15256	Q92665
EGFRNetmtKRAS-Hi vs Lo	PTPRR_MRPS27	0.470002	-1.09	0.0488965	0.0194221	No	Yes	PTPRR	MRPS27	Q15256	Q92552
EGFRNetmtKRAS-Hi vs Lo	PTPRR_MTMR14	0.278285	-1.85	0.0244226	0.000238	No	Yes	PTPRR	MTMR14	Q15256	Q8NCE2
EGFRNetmtKRAS-Hi vs Lo	PTPRR_DDX46	0.41248	-1.28	0.000459	0.00772804	No	Yes	PTPRR	DDX46	Q15256	Q7L014
EGFRNetmtKRAS-Hi vs Lo	PTPRR_RPL22L1	2.24575	1.17	4.3e-05	0.00805096	Yes	No	PTPRR	RPL22L1	Q15256	Q6P5R6
EGFRNetmtKRAS-Hi vs Lo	PTPRR_PFKFB3	0.262056	-1.93	0.00985797	0.000127	No	Yes	PTPRR	PFKFB3	Q15256	Q16875
EGFRNetmtKRAS-Hi vs Lo	PTPRR_PWP1	2.07835	1.06	0.014731	0.0148059	Yes	No	PTPRR	PWP1	Q15256	Q13610
EGFRNetmtKRAS-Hi vs Lo	PTPRR_MRPS15	0.372537	-1.42	0.00265877	0.00347738	No	Yes	PTPRR	MRPS15	Q15256	P82914
EGFRNetmtKRAS-Hi vs Lo	PTPRR_MRPS5	0.428129	-1.22	0.0230011	0.0101689	No	Yes	PTPRR	MRPS5	Q15256	P82675
EGFRNetmtKRAS-Hi vs Lo	PTPRR_MRPS22	0.405874	-1.3	0.0352834	0.00684108	No	Yes	PTPRR	MRPS22	Q15256	P82650
EGFRNetmtKRAS-Hi vs Lo	PTPRR_ACTG1	0.26094	-1.94	0.000993	0.000122	No	Yes	PTPRR	ACTG1	Q15256	P63261
EGFRNetmtKRAS-Hi vs Lo	PTPRR_ATP5J2	0.547849	-0.868	0.0282268	0.0496489	No	Yes	PTPRR	ATP5J2	Q15256	P56134
EGFRNetmtKRAS-Hi vs Lo	PTPRR_LRPPRC	0.110446	-3.18	0.00135743	9.19e-10	No	Yes	PTPRR	LRPPRC	Q15256	P42704
EGFRNetmtKRAS-Hi vs Lo	PTPRR_CFL1	0.32078	-1.64	0.00358955	0.000946	No	Yes	PTPRR	CFL1	Q15256	P23528
EGFRNetmtKRAS-Hi vs Lo	PTPRR_HSP90B1	0.403578	-1.31	0.00172332	0.00655149	No	Yes	PTPRR	HSP90B1	Q15256	P14625
EGFRNetmtKRAS-Hi vs Lo	PTPRR_HSPD1	0.18663	-2.42	4.27e-05	2.3e-06	No	Yes	PTPRR	HSPD1	Q15256	P10809
EGFRNetmtKRAS-Hi vs Lo	PTPRR_P4HB	0.200744	-2.32	0.00026	5.84e-06	No	Yes	PTPRR	P4HB	Q15256	P07237
EGFRNetmtKRAS-Hi vs Lo	PTPRR_LMNA	0.218482	-2.19	0.0415457	1.64e-05	No	Yes	PTPRR	LMNA	Q15256	P02545
EGFRNetmtKRAS-Hi vs Lo	PTPRR_PPM1B	0.20103	-2.31	4.93e-05	5.94e-06	No	Yes	PTPRR	PPM1B	Q15256	O75688
EGFRNetmtKRAS-Hi vs Lo	PTPRR_MRPS14	0.344099	-1.54	0.0351562	0.00177644	No	Yes	PTPRR	MRPS14	Q15256	O60783
EGFRNetmtKRAS-Hi vs Lo	PTPN6_PTPN12	0.560471	-0.835	1.95e-08	0.0178186	Yes	Yes	PTPN6	PTPN12	P29350	Q05209
EGFRNetmtKRAS-Hi vs Lo	PTPN6_RPL22	0.54319	-0.88	1.94e-09	0.0134469	No	Yes	PTPN6	RPL22	P29350	P35268
EGFRNetmtKRAS-Hi vs Lo	PTPN6_PTPN6	0.596112	-0.746	2.24e-09	0.0300168	No	Yes	PTPN6	PTPN6	P29350	P29350
EGFRNetmtKRAS-Hi vs Lo	RHOA_RHOA	0.584067	-0.776	0.0131211	0.0117816	Yes	Yes	RHOA	RHOA	P61586	P61586
EGFRNetmtKRAS-Hi vs Lo	RHOA_RAP1GDS1	0.541176	-0.886	0.039343	0.00507586	Yes	Yes	RHOA	RAP1GDS1	P61586	P52306
EGFRNetmtKRAS-Hi vs Lo	RHOA_EIF4A3	7.44463	2.9	0.0136362	6.84e-07	Yes	No	RHOA	EIF4A3	P61586	P38919
EGFRNetmtKRAS-Hi vs Lo	RHOA_HSPA6	0.468755	-1.09	0.0448659	0.000822	No	Yes	RHOA	HSPA6	P61586	P17066
EGFRNetmtKRAS-Hi vs Lo	RHOA_HSPA8	0.539378	-0.891	0.0490412	0.00488322	No	Yes	RHOA	HSPA8	P61586	P11142
EGFRNetmtKRAS-Hi vs Lo	RHOA_SLC25A5	0.555677	-0.848	0.0423319	0.00686256	No	Yes	RHOA	SLC25A5	P61586	P05141
EGFRNetmtKRAS-Hi vs Lo	RHOA_MT-CO2	0.445145	-1.17	0.0376971	0.000396	No	Yes	RHOA	MT-CO2	P61586	P00403
EGFRNetmtKRAS-Hi vs Lo	PTPN12_MGA	1.36812	0.452	7.27e-05	0.0118182	Yes	No	PTPN12	MGA	Q05209	Q8IWI9
EGFRNetmtKRAS-Hi vs Lo	PTPN12_PRPSAP1	2.01284	1.01	3.38e-07	3.41e-07	Yes	No	PTPN12	PRPSAP1	Q05209	Q14558
EGFRNetmtKRAS-Hi vs Lo	PTPN12_DUSP4	0.689962	-0.535	0.0213729	0.0145223	Yes	Yes	PTPN12	DUSP4	Q05209	Q13115
EGFRNetmtKRAS-Hi vs Lo	PTPN12_CSNK2B	1.43779	0.524	8.7e-07	0.00451741	Yes	No	PTPN12	CSNK2B	Q05209	P67870
EGFRNetmtKRAS-Hi vs Lo	PTPN12_RHOA	2.84309	1.51	0.00609718	7.67e-14	Yes	No	PTPN12	RHOA	Q05209	P61586
EGFRNetmtKRAS-Hi vs Lo	PTPN12_PRPS1	2.09087	1.06	4.54e-07	8.36e-08	Yes	No	PTPN12	PRPS1	Q05209	P60891
EGFRNetmtKRAS-Hi vs Lo	PTPN12_MAT2A	1.38662	0.472	3.66e-07	0.00921075	Yes	No	PTPN12	MAT2A	Q05209	P31153
EGFRNetmtKRAS-Hi vs Lo	PTPN12_VARS	1.60834	0.686	3.16e-08	0.000342	Yes	No	PTPN12	VARS	Q05209	P26640
EGFRNetmtKRAS-Hi vs Lo	PTPN12_FLNA	0.72412	-0.466	8.94e-08	0.0293142	No	Yes	PTPN12	FLNA	Q05209	P21333
EGFRNetmtKRAS-Hi vs Lo	PTPN12_PRPS2	2.14532	1.1	2.34e-05	3.11e-08	Yes	No	PTPN12	PRPS2	Q05209	P11908
EGFRNetmtKRAS-Hi vs Lo	PTPN12_HSPB1	0.682486	-0.551	0.000334	0.0122657	No	Yes	PTPN12	HSPB1	Q05209	P04792
EGFRNetmtKRAS-Hi vs Lo	PTPN12_PRPSAP2	2.28027	1.19	1.18e-07	2.61e-09	Yes	No	PTPN12	PRPSAP2	Q05209	O60256
EGFRNetmtKRAS-Hi vs Lo	PTK6_TECR	0.484542	-1.05	0.00396654	0.000401	No	Yes	PTK6	TECR	Q13882	Q9NZ01
EGFRNetmtKRAS-Hi vs Lo	PTK6_CCT7	0.42076	-1.25	2.75e-10	3.26e-05	Yes	Yes	PTK6	CCT7	Q13882	Q99832
EGFRNetmtKRAS-Hi vs Lo	PTK6_PTK6	0.341099	-1.55	2.1e-09	3.79e-07	Yes	Yes	PTK6	PTK6	Q13882	Q13882
EGFRNetmtKRAS-Hi vs Lo	PTK6_CCT2	0.415824	-1.27	7.14e-10	2.6e-05	Yes	Yes	PTK6	CCT2	Q13882	P78371
EGFRNetmtKRAS-Hi vs Lo	PTK6_SLC25A1	0.440892	-1.18	4.65e-05	7.81e-05	No	Yes	PTK6	SLC25A1	Q13882	P53007
EGFRNetmtKRAS-Hi vs Lo	PTK6_CCT4	0.429979	-1.22	3.43e-10	4.92e-05	Yes	Yes	PTK6	CCT4	Q13882	P50991
EGFRNetmtKRAS-Hi vs Lo	PTK6_CCT8	0.410403	-1.28	4.52e-10	2.01e-05	Yes	Yes	PTK6	CCT8	Q13882	P50990
EGFRNetmtKRAS-Hi vs Lo	PTK6_CCT3	0.429046	-1.22	2.93e-10	4.72e-05	Yes	Yes	PTK6	CCT3	Q13882	P49368
EGFRNetmtKRAS-Hi vs Lo	PTK6_CCT5	0.427209	-1.23	3.83e-10	4.35e-05	Yes	Yes	PTK6	CCT5	Q13882	P48643
EGFRNetmtKRAS-Hi vs Lo	PTK6_CCT6A	0.40924	-1.29	1.26e-09	1.9e-05	Yes	Yes	PTK6	CCT6A	Q13882	P40227
EGFRNetmtKRAS-Hi vs Lo	PTK6_HSPA9	0.665484	-0.588	0.0171642	0.027947	No	Yes	PTK6	HSPA9	Q13882	P38646
EGFRNetmtKRAS-Hi vs Lo	PTK6_DNAJA1	0.688678	-0.538	0.000661	0.0395156	No	Yes	PTK6	DNAJA1	Q13882	P31689
EGFRNetmtKRAS-Hi vs Lo	PTK6_MAT2A	1.90426	0.929	0.00426595	0.00124599	Yes	No	PTK6	MAT2A	Q13882	P31153
EGFRNetmtKRAS-Hi vs Lo	PTK6_TCP1	0.427186	-1.23	1.35e-09	4.35e-05	Yes	Yes	PTK6	TCP1	Q13882	P17987
EGFRNetmtKRAS-Hi vs Lo	PTK6_HSPA8	0.465474	-1.1	8.17e-07	0.000204	Yes	Yes	PTK6	HSPA8	Q13882	P11142
EGFRNetmtKRAS-Hi vs Lo	PTK6_HSPD1	0.416152	-1.26	3.16e-07	2.64e-05	Yes	Yes	PTK6	HSPD1	Q13882	P10809
EGFRNetmtKRAS-Hi vs Lo	PTK6_HSP90AB3P	0.581803	-0.781	0.000222	0.00583611	Yes	Yes	PTK6	HSP90AB3P	Q13882	Q58FF7
EGFRNetmtKRAS-Hi vs Lo	PTK6_HSP90AB1	0.581803	-0.781	0.000222	0.00583611	Yes	Yes	PTK6	HSP90AB1	Q13882	P08238
EGFRNetmtKRAS-Hi vs Lo	PTK6_HSPA1A	0.603693	-0.728	0.000507	0.00928025	Yes	Yes	PTK6	HSPA1A	Q13882	P08107
EGFRNetmtKRAS-Hi vs Lo	PTK6_HNRNPC	0.662307	-0.594	0.00713267	0.0265822	No	Yes	PTK6	HNRNPC	Q13882	P07910
EGFRNetmtKRAS-Hi vs Lo	PTK6_HSP90AA1	0.492655	-1.02	2.8e-05	0.000525	Yes	Yes	PTK6	HSP90AA1	Q13882	P07900
EGFRNetmtKRAS-Hi vs Lo	PTK6_HSPB1	0.434485	-1.2	0.00018	5.97e-05	Yes	Yes	PTK6	HSPB1	Q13882	P04792
EGFRNetmtKRAS-Hi vs Lo	PTK6_SGPL1	0.678904	-0.559	0.0239332	0.0342866	No	Yes	PTK6	SGPL1	Q13882	O95470
EGFRNetmtKRAS-Hi vs Lo	PTK6_SNRNP200	0.619346	-0.691	0.00228458	0.0126095	No	Yes	PTK6	SNRNP200	Q13882	O75643
EGFRNetmtKRAS-Hi vs Lo	PTK6_DNAJA2	0.689616	-0.536	0.011341	0.0400457	No	Yes	PTK6	DNAJA2	Q13882	O60884
EGFRNetmtKRAS-Hi vs Lo	PTK6_HNRNPR	0.571179	-0.808	0.0201488	0.00458608	No	Yes	PTK6	HNRNPR	Q13882	O43390
EGFRNetmtKRAS-Hi vs Lo	PTK6_UQCRQ	0.578816	-0.789	0.0488437	0.00545965	No	Yes	PTK6	UQCRQ	Q13882	O14949
EGFRNetmtKRAS-Hi vs Lo	PEBP1_IER3IP1	0.393309	-1.35	0.000105	0.00327081	No	Yes	PEBP1	IER3IP1	P30086	Q9Y5U9
EGFRNetmtKRAS-Hi vs Lo	PEBP1_TMED5	0.445623	-1.17	0.000237	0.00914141	No	Yes	PEBP1	TMED5	P30086	Q9Y3A6
EGFRNetmtKRAS-Hi vs Lo	PEBP1_ACSL5	3.5756	1.84	9.49e-08	1.57e-05	Yes	No	PEBP1	ACSL5	P30086	Q9ULC5
EGFRNetmtKRAS-Hi vs Lo	PEBP1_RAB18	0.562546	-0.83	0.00275811	0.0455995	No	Yes	PEBP1	RAB18	P30086	Q9NP72
EGFRNetmtKRAS-Hi vs Lo	PEBP1_CACYBP	1.98902	0.992	2.72e-07	0.0128944	Yes	No	PEBP1	CACYBP	P30086	Q9HB71
EGFRNetmtKRAS-Hi vs Lo	PEBP1_TMED4	0.519718	-0.944	1.19e-08	0.027615	No	Yes	PEBP1	TMED4	P30086	Q7Z7H5
EGFRNetmtKRAS-Hi vs Lo	PEBP1_PTK7	0.367799	-1.44	5.27e-06	0.00179353	No	Yes	PEBP1	PTK7	P30086	Q13308
EGFRNetmtKRAS-Hi vs Lo	PEBP1_LMAN2	0.455091	-1.14	1.81e-07	0.0107434	No	Yes	PEBP1	LMAN2	P30086	Q12907
EGFRNetmtKRAS-Hi vs Lo	PEBP1_TMSB10	1.72935	0.79	1.54e-05	0.0385211	Yes	No	PEBP1	TMSB10	P30086	P63313
EGFRNetmtKRAS-Hi vs Lo	PEBP1_FKBP1A	1.68445	0.752	0.0159609	0.0463449	Yes	No	PEBP1	FKBP1A	P30086	P62942
EGFRNetmtKRAS-Hi vs Lo	PEBP1_TMEM33	0.56129	-0.833	0.00431884	0.0449862	No	Yes	PEBP1	TMEM33	P30086	P57088
EGFRNetmtKRAS-Hi vs Lo	PEBP1_ATP1B3	0.513749	-0.961	1.98e-06	0.0255693	No	Yes	PEBP1	ATP1B3	P30086	P54709
EGFRNetmtKRAS-Hi vs Lo	PEBP1_CD151	0.51483	-0.958	6.06e-08	0.0259318	No	Yes	PEBP1	CD151	P30086	P48509
EGFRNetmtKRAS-Hi vs Lo	PEBP1_MDH2	1.69506	0.761	1.06e-05	0.0443706	Yes	No	PEBP1	MDH2	P30086	P40926
EGFRNetmtKRAS-Hi vs Lo	PEBP1_SFN	1.82954	0.871	4.27e-05	0.0253623	Yes	No	PEBP1	SFN	P30086	P31947
EGFRNetmtKRAS-Hi vs Lo	PEBP1_MARCKS	0.459471	-1.12	3.52e-10	0.011551	No	Yes	PEBP1	MARCKS	P30086	P29966
EGFRNetmtKRAS-Hi vs Lo	PEBP1_EPHA2	0.411788	-1.28	3.08e-07	0.00483862	No	Yes	PEBP1	EPHA2	P30086	P29317
EGFRNetmtKRAS-Hi vs Lo	PEBP1_CANX	0.505261	-0.985	2.46e-07	0.0228435	No	Yes	PEBP1	CANX	P30086	P27824
EGFRNetmtKRAS-Hi vs Lo	PEBP1_ITGA3	0.520018	-0.943	9.74e-10	0.0277206	No	Yes	PEBP1	ITGA3	P30086	P26006
EGFRNetmtKRAS-Hi vs Lo	PEBP1_KDELR1	0.537024	-0.897	9.83e-07	0.0341693	No	Yes	PEBP1	KDELR1	P30086	P24390
EGFRNetmtKRAS-Hi vs Lo	PEBP1_STMN1	1.94753	0.962	5.43e-05	0.0153915	Yes	No	PEBP1	STMN1	P30086	P16949
EGFRNetmtKRAS-Hi vs Lo	PEBP1_POR	0.3891	-1.36	9.13e-07	0.00297711	No	Yes	PEBP1	POR	P30086	P16435
EGFRNetmtKRAS-Hi vs Lo	PEBP1_GSN	0.546922	-0.871	0.000502	0.0383476	No	Yes	PEBP1	GSN	P30086	P06396
EGFRNetmtKRAS-Hi vs Lo	PEBP1_ATP1A1	0.456759	-1.13	6.01e-08	0.0110459	No	Yes	PEBP1	ATP1A1	P30086	P05023
EGFRNetmtKRAS-Hi vs Lo	PEBP1_HSPB1	0.526918	-0.924	2.13e-11	0.0302279	No	Yes	PEBP1	HSPB1	P30086	P04792
EGFRNetmtKRAS-Hi vs Lo	PEBP1_SGPL1	0.30828	-1.7	6.02e-08	0.000312	No	Yes	PEBP1	SGPL1	P30086	O95470
EGFRNetmtKRAS-Hi vs Lo	PEBP1_SLC16A3	0.529124	-0.918	7.93e-08	0.0310608	No	Yes	PEBP1	SLC16A3	P30086	O15427
EGFRNetmtKRAS-Hi vs Lo	PEBP1_EIF3H	0.502331	-0.993	0.0488363	0.0219516	No	Yes	PEBP1	EIF3H	P30086	O15372
EGFRNetmtKRAS-Hi vs Lo	PEBP1_IVNS1ABP	3.16951	1.66	4.2e-06	3.12e-11	Yes	Yes	PEBP1	IVNS1ABP	P30086	Q9Y6Y0
EGFRNetmtKRAS-Hi vs Lo	PEBP1_RIOK1	1.81146	0.857	2.92e-06	0.000335	Yes	No	PEBP1	RIOK1	P30086	Q9BRS2
EGFRNetmtKRAS-Hi vs Lo	PEBP1_MTMR14	1.41088	0.497	0.00161394	0.0227284	Yes	No	PEBP1	MTMR14	P30086	Q8NCE2
EGFRNetmtKRAS-Hi vs Lo	PEBP1_STK38	0.320691	-1.64	2e-07	1.33e-05	No	Yes	PEBP1	STK38	P30086	Q15208
EGFRNetmtKRAS-Hi vs Lo	PEBP1_PRPS1	3.7835	1.92	1.91e-05	2.52e-14	Yes	Yes	PEBP1	PRPS1	P30086	P60891
EGFRNetmtKRAS-Hi vs Lo	PEBP1_MAT2A	1.48833	0.574	0.0077613	0.0107234	Yes	No	PEBP1	MAT2A	P30086	P31153
EGFRNetmtKRAS-Hi vs Lo	PEBP1_PEBP1	2.82658	1.5	4.83e-05	0.000352	Yes	Yes	PEBP1	PEBP1	P30086	P30086
EGFRNetmtKRAS-Hi vs Lo	PEBP1_CP	4.41966	2.14	0.00754334	2.09e-15	Yes	No	PEBP1	CP	P30086	P00450
EGFRNetmtKRAS-Hi vs Lo	PEBP1_PPM1B	0.618191	-0.694	0.00790282	0.0401189	No	Yes	PEBP1	PPM1B	P30086	O75688
EGFRNetmtKRAS-Hi vs Lo	PEBP1_PRPSAP2	3.78819	1.92	3.52e-06	2.39e-14	Yes	No	PEBP1	PRPSAP2	P30086	O60256
EGFRNetmtKRAS-Hi vs Lo	NME1_PGAM5	1.3815	0.466	1.15e-07	0.00292391	Yes	Yes	NME1	PGAM5	P15531	Q96HS1
EGFRNetmtKRAS-Hi vs Lo	NME1_PRDX1	1.23768	0.308	0.0148892	0.0339252	Yes	No	NME1	PRDX1	P15531	Q06830
EGFRNetmtKRAS-Hi vs Lo	NME1_RARS	1.25606	0.329	0.0209497	0.0255446	Yes	No	NME1	RARS	P15531	P54136
EGFRNetmtKRAS-Hi vs Lo	NME1_IARS	1.37685	0.461	0.0375646	0.0031897	Yes	No	NME1	IARS	P15531	P41252
EGFRNetmtKRAS-Hi vs Lo	NME1_VARS	1.60018	0.678	1.63e-09	3.17e-05	Yes	No	NME1	VARS	P15531	P26640
EGFRNetmtKRAS-Hi vs Lo	NME1_HSPA1A	1.42372	0.51	0.000117	0.0013024	Yes	Yes	NME1	HSPA1A	P15531	P08107
EGFRNetmtKRAS-Hi vs Lo	NME1-NME2_PLBD2	2.60869	1.38	0.0485217	1.69e-06	Yes	No	NME1-NME2	PLBD2	Q32Q12	Q8NHP8
EGFRNetmtKRAS-Hi vs Lo	NCK1_IVNS1ABP	3.14814	1.65	1.48e-08	3.82e-07	Yes	No	NCK1	IVNS1ABP	P16333	Q9Y6Y0
EGFRNetmtKRAS-Hi vs Lo	NCK1_GIT1	0.553638	-0.853	2.44e-07	0.0189473	Yes	Yes	NCK1	GIT1	P16333	Q9Y2X7
EGFRNetmtKRAS-Hi vs Lo	NCK1_ABCF1	0.280385	-1.83	0.00107623	2.96e-06	No	Yes	NCK1	ABCF1	P16333	Q8NE71
EGFRNetmtKRAS-Hi vs Lo	NCK1_STK38	0.308572	-1.7	1.26e-10	1.43e-05	No	Yes	NCK1	STK38	P16333	Q15208
EGFRNetmtKRAS-Hi vs Lo	NCK1_PRPSAP1	3.55445	1.83	5.93e-06	2.37e-08	Yes	No	NCK1	PRPSAP1	P16333	Q14558
EGFRNetmtKRAS-Hi vs Lo	NCK1_GIT2	0.342498	-1.55	1.96e-07	7.01e-05	Yes	Yes	NCK1	GIT2	P16333	Q14161
EGFRNetmtKRAS-Hi vs Lo	NCK1_ARHGEF7	0.486788	-1.04	9.28e-10	0.00554194	Yes	Yes	NCK1	ARHGEF7	P16333	Q14155
EGFRNetmtKRAS-Hi vs Lo	NCK1_PRPS1	5.17311	2.37	3.46e-10	8.52e-13	Yes	No	NCK1	PRPS1	P16333	P60891
EGFRNetmtKRAS-Hi vs Lo	NCK1_NCK1	0.480922	-1.06	0.000204	0.00488647	Yes	Yes	NCK1	NCK1	P16333	P16333
EGFRNetmtKRAS-Hi vs Lo	NCK1_P4HB	0.540239	-0.888	0.00126984	0.0152191	No	Yes	NCK1	P4HB	P16333	P07237
EGFRNetmtKRAS-Hi vs Lo	NCK1_PRPSAP2	4.57607	2.19	8.97e-06	3.18e-11	Yes	No	NCK1	PRPSAP2	P16333	O60256
EGFRNetmtKRAS-Hi vs Lo	NCK1_NCK2	0.52758	-0.923	0.00485022	0.0122293	Yes	Yes	NCK1	NCK2	P16333	O43639
EGFRNetmtKRAS-Hi vs Lo	MYLK2_NOP58	3.48613	1.8	0.00029	0.00400069	Yes	No	MYLK2	NOP58	Q9H1R3	Q9Y2X3
EGFRNetmtKRAS-Hi vs Lo	MYLK2_RALY	2.58949	1.37	0.00139796	0.0227537	Yes	No	MYLK2	RALY	Q9H1R3	Q9UKM9
EGFRNetmtKRAS-Hi vs Lo	MYLK2_DDX18	4.26664	2.09	4.85e-07	0.000984	Yes	No	MYLK2	DDX18	Q9H1R3	Q9NVP1
EGFRNetmtKRAS-Hi vs Lo	MYLK2_NAT10	4.88698	2.29	0.000609	0.000346	Yes	No	MYLK2	NAT10	Q9H1R3	Q9H0A0
EGFRNetmtKRAS-Hi vs Lo	MYLK2_EBNA1BP2	4.5075	2.17	0.000157	0.000651	Yes	No	MYLK2	EBNA1BP2	Q9H1R3	Q99848
EGFRNetmtKRAS-Hi vs Lo	MYLK2_HIST1H2AB	4.21656	2.08	0.000477	0.00107318	Yes	No	MYLK2	HIST1H2AB	Q9H1R3	P04908
EGFRNetmtKRAS-Hi vs Lo	MYLK2_BRIX1	3.27626	1.71	0.00012	0.0059374	Yes	No	MYLK2	BRIX1	Q9H1R3	Q8TDN6
EGFRNetmtKRAS-Hi vs Lo	MYLK2_KIAA1967	0.497464	-1.01	7.5e-05	0.0187803	No	Yes	MYLK2	KIAA1967	Q9H1R3	Q8N163
EGFRNetmtKRAS-Hi vs Lo	MYLK2_FTSJ3	5.07764	2.34	0.0242958	0.000461	Yes	No	MYLK2	FTSJ3	Q9H1R3	Q8IY81
EGFRNetmtKRAS-Hi vs Lo	MYLK2_CDC37	0.335119	-1.58	4.63e-05	0.000704	Yes	Yes	MYLK2	CDC37	Q9H1R3	Q16543
EGFRNetmtKRAS-Hi vs Lo	MYLK2_SAFB	4.45058	2.15	0.000837	0.000717	Yes	No	MYLK2	SAFB	Q9H1R3	Q15424
EGFRNetmtKRAS-Hi vs Lo	MYLK2_WDR43	4.38369	2.13	0.00125021	0.000804	Yes	No	MYLK2	WDR43	Q9H1R3	Q15061
EGFRNetmtKRAS-Hi vs Lo	MYLK2_RRS1	4.92882	2.3	0.00145925	0.000323	Yes	No	MYLK2	RRS1	Q9H1R3	Q15050
EGFRNetmtKRAS-Hi vs Lo	MYLK2_LMNB2	7.23222	2.85	0.00311732	1.06e-05	Yes	No	MYLK2	LMNB2	Q9H1R3	Q03252
EGFRNetmtKRAS-Hi vs Lo	MYLK2_H3F3A	4.12133	2.04	7.03e-05	0.00126765	Yes	No	MYLK2	H3F3A	Q9H1R3	P84243
EGFRNetmtKRAS-Hi vs Lo	MYLK2_YWHAZ	0.55553	-0.848	0.00126776	0.0384949	No	Yes	MYLK2	YWHAZ	Q9H1R3	P63104
EGFRNetmtKRAS-Hi vs Lo	MYLK2_HIST1H4A	2.88778	1.53	0.00110503	0.0125765	Yes	No	MYLK2	HIST1H4A	Q9H1R3	P62805
EGFRNetmtKRAS-Hi vs Lo	MYLK2_YWHAG	0.205439	-2.28	0.00875857	2.41e-06	No	Yes	MYLK2	YWHAG	Q9H1R3	P61981
EGFRNetmtKRAS-Hi vs Lo	MYLK2_ADAR	2.22055	1.15	0.00194221	0.0481716	Yes	No	MYLK2	ADAR	Q9H1R3	P55265
EGFRNetmtKRAS-Hi vs Lo	MYLK2_NAP1L1	0.545467	-0.874	3.58e-05	0.0343828	No	Yes	MYLK2	NAP1L1	Q9H1R3	P55209
EGFRNetmtKRAS-Hi vs Lo	MYLK2_SLC25A1	0.471322	-1.09	0.000285	0.0128147	No	Yes	MYLK2	SLC25A1	Q9H1R3	P53007
EGFRNetmtKRAS-Hi vs Lo	MYLK2_HNRNPA3	3.46249	1.79	0.000393	0.00418107	Yes	No	MYLK2	HNRNPA3	Q9H1R3	P51991
EGFRNetmtKRAS-Hi vs Lo	MYLK2_RCC1	4.22335	2.08	4.43e-05	0.00106056	Yes	No	MYLK2	RCC1	Q9H1R3	P18754
EGFRNetmtKRAS-Hi vs Lo	MYLK2_TOP1	4.73174	2.24	0.00124208	0.000447	Yes	No	MYLK2	TOP1	Q9H1R3	P11387
EGFRNetmtKRAS-Hi vs Lo	MYLK2_HSPA8	0.578014	-0.791	0.000602	0.0488012	No	Yes	MYLK2	HSPA8	Q9H1R3	P11142
EGFRNetmtKRAS-Hi vs Lo	MYLK2_H2AFV	5.49184	2.46	6.25e-05	0.000132	Yes	No	MYLK2	H2AFV	Q9H1R3	Q71UI9
EGFRNetmtKRAS-Hi vs Lo	MYLK2_HNRNPA1	3.25248	1.7	0.00181247	0.00621205	Yes	No	MYLK2	HNRNPA1	Q9H1R3	P09651
EGFRNetmtKRAS-Hi vs Lo	MYLK2_HSP90AB3P	0.432497	-1.21	7.34e-05	0.0066785	Yes	Yes	MYLK2	HSP90AB3P	Q9H1R3	Q58FF7
EGFRNetmtKRAS-Hi vs Lo	MYLK2_HSP90AB1	0.432497	-1.21	7.34e-05	0.0066785	Yes	Yes	MYLK2	HSP90AB1	Q9H1R3	P08238
EGFRNetmtKRAS-Hi vs Lo	MYLK2_HNRNPC	3.65161	1.87	0.00122821	0.00294616	Yes	No	MYLK2	HNRNPC	Q9H1R3	P07910
EGFRNetmtKRAS-Hi vs Lo	MYLK2_HSP90AA1	0.375336	-1.41	2.03e-05	0.00202862	No	Yes	MYLK2	HSP90AA1	Q9H1R3	P07900
EGFRNetmtKRAS-Hi vs Lo	MYLK2_HSPB1	0.25728	-1.96	4.47e-06	4.1e-05	No	Yes	MYLK2	HSPB1	Q9H1R3	P04792
EGFRNetmtKRAS-Hi vs Lo	MYLK2_BAG2	0.438768	-1.19	8.51e-06	0.00747626	No	Yes	MYLK2	BAG2	Q9H1R3	O95816
EGFRNetmtKRAS-Hi vs Lo	MYLK2_SMARCA5	4.57474	2.19	0.0216716	0.000581	Yes	No	MYLK2	SMARCA5	Q9H1R3	O60264
EGFRNetmtKRAS-Hi vs Lo	MYLK2_NOP56	3.8163	1.93	0.00014	0.0021828	Yes	No	MYLK2	NOP56	Q9H1R3	O00567
EGFRNetmtKRAS-Hi vs Lo	MYLK2_PES1	4.85389	2.28	0.0045077	0.000365	Yes	No	MYLK2	PES1	Q9H1R3	O00541
EGFRNetmtKRAS-Hi vs Lo	MYLK2_MYLK2	0.2654	-1.91	2.05e-05	5.89e-05	Yes	Yes	MYLK2	MYLK2	Q9H1R3	Q9H1R3
EGFRNetmtKRAS-Hi vs Lo	MYLK2_MYLK	0.313109	-1.68	0.000793	0.000356	Yes	Yes	MYLK2	MYLK	Q9H1R3	Q15746
EGFRNetmtKRAS-Hi vs Lo	MTA2_MRPS23	2.27263	1.18	0.0246727	0.0164622	Yes	No	MTA2	MRPS23	O94776	Q9Y3D9
EGFRNetmtKRAS-Hi vs Lo	MTA2_LIMA1	0.402367	-1.31	0.00114414	0.00825402	Yes	Yes	MTA2	LIMA1	O94776	Q9UHB6
EGFRNetmtKRAS-Hi vs Lo	MTA2_TMOD3	0.525973	-0.927	0.0145134	0.0438652	Yes	Yes	MTA2	TMOD3	O94776	Q9NYL9
EGFRNetmtKRAS-Hi vs Lo	MTA2_G3BP1	1.9301	0.949	0.0284051	0.0447811	Yes	No	MTA2	G3BP1	O94776	Q13283
EGFRNetmtKRAS-Hi vs Lo	MTA2_AHNAK	0.130672	-2.94	0.00229104	5.97e-08	No	Yes	MTA2	AHNAK	O94776	Q09666
EGFRNetmtKRAS-Hi vs Lo	MTA2_KHDRBS1	4.22143	2.08	0.00993724	7.75e-05	Yes	No	MTA2	KHDRBS1	O94776	Q07666
EGFRNetmtKRAS-Hi vs Lo	MTA2_ACTB	0.482986	-1.05	0.00497717	0.0269832	No	Yes	MTA2	ACTB	O94776	P60709
EGFRNetmtKRAS-Hi vs Lo	MTA2_EEF1G	0.468719	-1.09	0.00266677	0.0225171	No	Yes	MTA2	EEF1G	O94776	P26641
EGFRNetmtKRAS-Hi vs Lo	MTA2_EEF1B2	0.501211	-0.997	0.00282405	0.033498	No	Yes	MTA2	EEF1B2	O94776	P24534
EGFRNetmtKRAS-Hi vs Lo	MTA2_CFL1	0.530063	-0.916	0.00908505	0.0457493	No	Yes	MTA2	CFL1	O94776	P23528
EGFRNetmtKRAS-Hi vs Lo	MTA2_PABPC1	2.02332	1.02	0.00426294	0.0341225	Yes	No	MTA2	PABPC1	O94776	P11940
EGFRNetmtKRAS-Hi vs Lo	MTA2_MRPS14	3.18464	1.67	0.0278435	0.00121464	Yes	No	MTA2	MRPS14	O94776	O60783
EGFRNetmtKRAS-Hi vs Lo	MAPK1_IPP	1.81926	0.863	0.000828	0.022841	Yes	No	MAPK1	IPP	P28482	Q9Y573
EGFRNetmtKRAS-Hi vs Lo	MAPK1_H1FX	3.66602	1.87	0.0465212	8.04e-06	Yes	No	MAPK1	H1FX	P28482	Q92522
EGFRNetmtKRAS-Hi vs Lo	MAPK1_RPS6KA1	0.652652	-0.616	0.00132027	0.0233389	Yes	Yes	MAPK1	RPS6KA1	P28482	Q15418
EGFRNetmtKRAS-Hi vs Lo	MAPK1_DUSP4	3.96514	1.99	0.00178308	2.41e-06	Yes	No	MAPK1	DUSP4	P28482	Q13115
EGFRNetmtKRAS-Hi vs Lo	MAPK1_ERF	2.14585	1.1	0.000705	0.00548178	Yes	Yes	MAPK1	ERF	P28482	P50548
EGFRNetmtKRAS-Hi vs Lo	MAPK1_ETV3	1.89302	0.921	1.67e-05	0.0166007	Yes	Yes	MAPK1	ETV3	P28482	P41162
EGFRNetmtKRAS-Hi vs Lo	MAPK1_RPL22	0.0891213	-3.49	6.32e-06	1.84e-30	No	Yes	MAPK1	RPL22	P28482	P35268
EGFRNetmtKRAS-Hi vs Lo	MAPK14_SRSF7	0.316753	-1.66	0.00951697	3.5e-06	No	Yes	MAPK14	SRSF7	Q16539	Q16629
EGFRNetmtKRAS-Hi vs Lo	MAPK14_CSNK1A1	0.258049	-1.95	0.00850212	5.27e-08	No	Yes	MAPK14	CSNK1A1	Q16539	P48729
EGFRNetmtKRAS-Hi vs Lo	MAP4K1_SLC25A1	0.540187	-0.888	1.39e-06	0.00401727	No	Yes	MAP4K1	SLC25A1	Q92918	P53007
EGFRNetmtKRAS-Hi vs Lo	MAP4K1_NF2	0.401641	-1.32	0.00694823	3.81e-05	No	Yes	MAP4K1	NF2	Q92918	P35240
EGFRNetmtKRAS-Hi vs Lo	MAP3K14_SLC25A10	0.522822	-0.936	0.0003	0.00338288	No	Yes	MAP3K14	SLC25A10	Q99558	Q9UBX3
EGFRNetmtKRAS-Hi vs Lo	MAP3K14_TECR	0.617469	-0.696	0.0182774	0.0221917	No	Yes	MAP3K14	TECR	Q99558	Q9NZ01
EGFRNetmtKRAS-Hi vs Lo	MAP3K14_DNAJA3	1.41636	0.502	0.00221588	0.0346915	Yes	No	MAP3K14	DNAJA3	Q99558	Q96EY1
EGFRNetmtKRAS-Hi vs Lo	MAP3K14_TRAF2	2.10918	1.08	0.00223632	5.28e-05	Yes	Yes	MAP3K14	TRAF2	Q99558	Q12933
EGFRNetmtKRAS-Hi vs Lo	MAP3K14_SLC25A1	0.495566	-1.01	1.37e-07	0.00168028	No	Yes	MAP3K14	SLC25A1	Q99558	P53007
EGFRNetmtKRAS-Hi vs Lo	MAP3K14_CAD	0.577413	-0.792	0.00102932	0.0109616	No	Yes	MAP3K14	CAD	Q99558	P27708
EGFRNetmtKRAS-Hi vs Lo	MAP3K14_P0DMV9	1.48467	0.57	1.79e-07	0.0197106	Yes	Yes	MAP3K14	HSPA1B	Q99558	P0DMV9
EGFRNetmtKRAS-Hi vs Lo	PRKAR1A_AKAP11	3.34379	1.74	9.58e-11	1.5e-09	Yes	Yes	PRKAR1A	AKAP11	P10644	Q9UKA4
EGFRNetmtKRAS-Hi vs Lo	PRKAR1A_VAPA	1.94173	0.957	1.74e-09	0.000601	Yes	No	PRKAR1A	VAPA	P10644	Q9P0L0
EGFRNetmtKRAS-Hi vs Lo	PRKAR1A_GNL3	1.44479	0.531	0.00775744	0.0380679	Yes	No	PRKAR1A	GNL3	P10644	Q9BVP2
EGFRNetmtKRAS-Hi vs Lo	PRKAR1A_CORO1B	0.603651	-0.728	5.96e-08	0.0109765	No	Yes	PRKAR1A	CORO1B	P10644	Q9BR76
EGFRNetmtKRAS-Hi vs Lo	PRKAR1A_SNRNP40	0.651381	-0.618	0.0215221	0.0254387	No	Yes	PRKAR1A	SNRNP40	P10644	Q96DI7
EGFRNetmtKRAS-Hi vs Lo	PRKAR1A_AP3S1	1.90961	0.933	8.94e-12	0.0008	Yes	No	PRKAR1A	AP3S1	P10644	Q92572
EGFRNetmtKRAS-Hi vs Lo	PRKAR1A_GATAD2B	1.46261	0.549	6.4e-05	0.0333022	Yes	No	PRKAR1A	GATAD2B	P10644	Q8WXI9
EGFRNetmtKRAS-Hi vs Lo	PRKAR1A_DOCK4	0.600798	-0.735	8.12e-06	0.0103815	No	Yes	PRKAR1A	DOCK4	P10644	Q8N1I0
EGFRNetmtKRAS-Hi vs Lo	PRKAR1A_MOB2	0.411448	-1.28	4.21e-09	3.21e-05	No	Yes	PRKAR1A	MOB2	P10644	Q70IA6
EGFRNetmtKRAS-Hi vs Lo	PRKAR1A_FAT1	0.549741	-0.863	0.000361	0.00338939	No	Yes	PRKAR1A	FAT1	P10644	Q14517
EGFRNetmtKRAS-Hi vs Lo	PRKAR1A_ROCK1	1.76519	0.82	6.48e-05	0.00283632	Yes	No	PRKAR1A	ROCK1	P10644	Q13464
EGFRNetmtKRAS-Hi vs Lo	PRKAR1A_KHDRBS1	0.56428	-0.826	3.24e-09	0.00477998	No	Yes	PRKAR1A	KHDRBS1	P10644	Q07666
EGFRNetmtKRAS-Hi vs Lo	PRKAR1A_AKAP12	2.28187	1.19	6.55e-13	2.69e-05	Yes	No	PRKAR1A	AKAP12	P10644	Q02952
EGFRNetmtKRAS-Hi vs Lo	PRKAR1A_SERPINH1	0.671001	-0.576	9.26e-11	0.0343461	No	Yes	PRKAR1A	SERPINH1	P10644	P50454
EGFRNetmtKRAS-Hi vs Lo	PRKAR1A_PRKAR1B	2.27727	1.19	1.63e-06	2.81e-05	Yes	Yes	PRKAR1A	PRKAR1B	P10644	P31321
EGFRNetmtKRAS-Hi vs Lo	PRKAR1A_S100A7	9.28906	3.22	0.000207	2.02e-28	Yes	No	PRKAR1A	S100A7	P10644	P31151
EGFRNetmtKRAS-Hi vs Lo	PRKAR1A_MCM3	1.40821	0.494	4.28e-07	0.0498297	Yes	No	PRKAR1A	MCM3	P10644	P25205
EGFRNetmtKRAS-Hi vs Lo	PRKAR1A_KDELR1	0.533066	-0.908	0.00155685	0.00222335	No	Yes	PRKAR1A	KDELR1	P10644	P24390
EGFRNetmtKRAS-Hi vs Lo	PRKAR1A_PRKACB	1.93442	0.952	0.00221261	0.000641	Yes	No	PRKAR1A	PRKACB	P10644	P22694
EGFRNetmtKRAS-Hi vs Lo	PRKAR1A_GART	1.97432	0.981	1.58e-12	0.000449	Yes	No	PRKAR1A	GART	P10644	P22102
EGFRNetmtKRAS-Hi vs Lo	PRKAR1A_PRKACA	2.46455	1.3	4.52e-09	4.94e-06	Yes	Yes	PRKAR1A	PRKACA	P10644	P17612
EGFRNetmtKRAS-Hi vs Lo	PRKAR1A_HIST1H1C	1.91478	0.937	1.13e-05	0.000764	Yes	No	PRKAR1A	HIST1H1C	P10644	P16403
EGFRNetmtKRAS-Hi vs Lo	PRKAR1A_G6PD	0.498073	-1.01	1.74e-05	0.000825	No	Yes	PRKAR1A	G6PD	P10644	P11413
EGFRNetmtKRAS-Hi vs Lo	PRKAR1A_PRKAR1A	2.31076	1.21	6.18e-07	2.06e-05	Yes	Yes	PRKAR1A	PRKAR1A	P10644	P10644
EGFRNetmtKRAS-Hi vs Lo	PRKAR1A_HIST1H1E	1.70291	0.768	1.53e-05	0.00482506	Yes	No	PRKAR1A	HIST1H1E	P10644	P10412
EGFRNetmtKRAS-Hi vs Lo	PRKAR1A_HSPB1	0.602056	-0.732	3.93e-11	0.0106406	No	Yes	PRKAR1A	HSPB1	P10644	P04792
EGFRNetmtKRAS-Hi vs Lo	PRKAR1A_VAPB	1.96602	0.975	0.0118285	0.000483	Yes	No	PRKAR1A	VAPB	P10644	O95292
EGFRNetmtKRAS-Hi vs Lo	PRKAR1A_AP1G1	0.672676	-0.572	0.0117605	0.0351991	No	Yes	PRKAR1A	AP1G1	P10644	O43747
EGFRNetmtKRAS-Hi vs Lo	PRKAR1A_MAGEB2	0.657996	-0.604	2.48e-06	0.0282254	No	Yes	PRKAR1A	MAGEB2	P10644	O15479
EGFRNetmtKRAS-Hi vs Lo	PRKAR1A_ADAM10	0.668038	-0.582	0.000168	0.0328744	No	Yes	PRKAR1A	ADAM10	P10644	O14672
EGFRNetmtKRAS-Hi vs Lo	MAP2K5_RPL22L1	2.43008	1.28	5.36e-07	1.97e-05	Yes	No	MAP2K5	RPL22L1	Q13163	Q6P5R6
EGFRNetmtKRAS-Hi vs Lo	MAP2K2_DSG1	0.0956148	-3.39	0.0217467	6.67e-08	No	Yes	MAP2K2	DSG1	P36507	Q02413
EGFRNetmtKRAS-Hi vs Lo	MAP2K2_YWHAZ	0.3923	-1.35	1.48e-08	0.018163	Yes	Yes	MAP2K2	YWHAZ	P36507	P63104
EGFRNetmtKRAS-Hi vs Lo	MAP2K2_YWHAB	0.436738	-1.2	1.05e-06	0.0320501	Yes	Yes	MAP2K2	YWHAB	P36507	P31946
EGFRNetmtKRAS-Hi vs Lo	MAP2K2_YWHAQ	0.336259	-1.57	0.000676	0.00733218	Yes	Yes	MAP2K2	YWHAQ	P36507	P27348
EGFRNetmtKRAS-Hi vs Lo	MAP2K2_NCL	1.63005	0.705	3.74e-05	0.00939184	Yes	No	MAP2K2	NCL	P36507	P19338
EGFRNetmtKRAS-Hi vs Lo	MAP2K2_ARAF	0.112128	-3.16	6.53e-07	4.44e-07	No	Yes	MAP2K2	ARAF	P36507	P10398
EGFRNetmtKRAS-Hi vs Lo	YES1_RBM17	0.508544	-0.976	0.00583176	0.0114094	No	Yes	YES1	RBM17	P07947	Q96I25
EGFRNetmtKRAS-Hi vs Lo	YES1_CHERP	0.492478	-1.02	5.08e-05	0.00851954	No	Yes	YES1	CHERP	P07947	Q8IWX8
EGFRNetmtKRAS-Hi vs Lo	YES1_SF3B3	0.564394	-0.825	0.00103048	0.027344	No	Yes	YES1	SF3B3	P07947	Q15393
EGFRNetmtKRAS-Hi vs Lo	YES1_SF3B2	0.597505	-0.743	0.00112694	0.0420783	No	Yes	YES1	SF3B2	P07947	Q13435
EGFRNetmtKRAS-Hi vs Lo	YES1_HNRNPC	0.546264	-0.872	0.0248709	0.0210455	No	Yes	YES1	HNRNPC	P07947	P07910
EGFRNetmtKRAS-Hi vs Lo	YES1_HSP90AA1	0.568571	-0.815	0.00771238	0.0289654	No	Yes	YES1	HSP90AA1	P07947	P07900
EGFRNetmtKRAS-Hi vs Lo	YES1_SF3B1	0.561741	-0.832	0.000195	0.0263479	No	Yes	YES1	SF3B1	P07947	O75533
EGFRNetmtKRAS-Hi vs Lo	YES1_DHX15	0.567683	-0.817	0.000894	0.028615	No	Yes	YES1	DHX15	P07947	O43143
EGFRNetmtKRAS-Hi vs Lo	YES1_U2SURP	0.524431	-0.931	0.000253	0.0149421	No	Yes	YES1	U2SURP	P07947	O15042
EGFRNetmtKRAS-Hi vs Lo	LCK_CCT7	0.314118	-1.67	1.96e-06	0.000194	Yes	Yes	LCK	CCT7	P06239	Q99832
EGFRNetmtKRAS-Hi vs Lo	LCK_RPL22L1	1.79983	0.848	5.95e-05	0.0147075	Yes	No	LCK	RPL22L1	P06239	Q6P5R6
EGFRNetmtKRAS-Hi vs Lo	LCK_CDC37	0.254608	-1.97	1.91e-06	1.37e-05	Yes	Yes	LCK	CDC37	P06239	Q16543
EGFRNetmtKRAS-Hi vs Lo	LCK_SAFB	0.352834	-1.5	0.000371	0.000712	No	Yes	LCK	SAFB	P06239	Q15424
EGFRNetmtKRAS-Hi vs Lo	LCK_STK38	0.260457	-1.94	5.65e-10	1.86e-05	No	Yes	LCK	STK38	P06239	Q15208
EGFRNetmtKRAS-Hi vs Lo	LCK_NOLC1	0.256353	-1.96	0.0208214	1.5e-05	No	Yes	LCK	NOLC1	P06239	Q14978
EGFRNetmtKRAS-Hi vs Lo	LCK_PTS	1.67537	0.744	0.0161187	0.0277548	Yes	No	LCK	PTS	P06239	Q03393
EGFRNetmtKRAS-Hi vs Lo	LCK_CCT2	0.321942	-1.64	1.95e-06	0.000258	Yes	Yes	LCK	CCT2	P06239	P78371
EGFRNetmtKRAS-Hi vs Lo	LCK_RAN	0.34527	-1.53	0.000603	0.000564	No	Yes	LCK	RAN	P06239	P62826
EGFRNetmtKRAS-Hi vs Lo	LCK_EIF4A1	1.83435	0.875	0.000129	0.0123005	Yes	No	LCK	EIF4A1	P06239	P60842
EGFRNetmtKRAS-Hi vs Lo	LCK_RARS	1.68372	0.752	0.0028826	0.0266116	Yes	No	LCK	RARS	P06239	P54136
EGFRNetmtKRAS-Hi vs Lo	LCK_CCT4	0.317287	-1.66	1.7e-06	0.000219	Yes	Yes	LCK	CCT4	P06239	P50991
EGFRNetmtKRAS-Hi vs Lo	LCK_CCT8	0.327405	-1.61	1.95e-06	0.000313	Yes	Yes	LCK	CCT8	P06239	P50990
EGFRNetmtKRAS-Hi vs Lo	LCK_CCT3	0.317902	-1.65	1.88e-06	0.000223	Yes	Yes	LCK	CCT3	P06239	P49368
EGFRNetmtKRAS-Hi vs Lo	LCK_CCT5	0.354879	-1.49	5.45e-06	0.000757	Yes	Yes	LCK	CCT5	P06239	P48643
EGFRNetmtKRAS-Hi vs Lo	LCK_CCT6A	0.335207	-1.58	2.16e-06	0.000408	Yes	Yes	LCK	CCT6A	P06239	P40227
EGFRNetmtKRAS-Hi vs Lo	LCK_RBMX	0.382262	-1.39	0.0279551	0.0016247	No	Yes	LCK	RBMX	P06239	P38159
EGFRNetmtKRAS-Hi vs Lo	LCK_MAT2A	1.85784	0.894	0.00427185	0.0108861	Yes	No	LCK	MAT2A	P06239	P31153
EGFRNetmtKRAS-Hi vs Lo	LCK_VARS	2.08273	1.06	2.75e-05	0.00332653	Yes	No	LCK	VARS	P06239	P26640
EGFRNetmtKRAS-Hi vs Lo	LCK_EEF1B2	1.61051	0.688	0.0107099	0.0383685	Yes	No	LCK	EEF1B2	P06239	P24534
EGFRNetmtKRAS-Hi vs Lo	LCK_TCP1	0.328238	-1.61	1.95e-06	0.000322	Yes	Yes	LCK	TCP1	P06239	P17987
EGFRNetmtKRAS-Hi vs Lo	LCK_HSPA8	0.523772	-0.933	2.36e-06	0.0242183	No	Yes	LCK	HSPA8	P06239	P11142
EGFRNetmtKRAS-Hi vs Lo	LCK_HSPA5	0.546067	-0.873	9.44e-06	0.0325054	Yes	Yes	LCK	HSPA5	P06239	P11021
EGFRNetmtKRAS-Hi vs Lo	LCK_HSP90AB3P	0.317395	-1.66	1.49e-06	0.000219	Yes	Yes	LCK	HSP90AB3P	P06239	Q58FF7
EGFRNetmtKRAS-Hi vs Lo	LCK_HSP90AB1	0.317395	-1.66	1.49e-06	0.000219	Yes	Yes	LCK	HSP90AB1	P06239	P08238
EGFRNetmtKRAS-Hi vs Lo	LCK_HSPA1A	0.510253	-0.971	1.57e-06	0.0199868	Yes	Yes	LCK	HSPA1A	P06239	P08107
EGFRNetmtKRAS-Hi vs Lo	LCK_YES1	0.28498	-1.81	0.000462	5.97e-05	Yes	Yes	LCK	YES1	P06239	P07947
EGFRNetmtKRAS-Hi vs Lo	LCK_HSP90AA1	0.28733	-1.8	1.52e-06	6.62e-05	Yes	Yes	LCK	HSP90AA1	P06239	P07900
EGFRNetmtKRAS-Hi vs Lo	LCK_TUBB	0.578985	-0.788	1.82e-06	0.0479579	No	Yes	LCK	TUBB	P06239	P07437
EGFRNetmtKRAS-Hi vs Lo	LCK_CDK1	0.368571	-1.44	0.00018	0.00112385	Yes	Yes	LCK	CDK1	P06239	P06493
EGFRNetmtKRAS-Hi vs Lo	LCK_LCK	0.235468	-2.09	1.25e-07	4.61e-06	Yes	Yes	LCK	LCK	P06239	P06239
EGFRNetmtKRAS-Hi vs Lo	LCK_HSPB1	0.474449	-1.08	0.00163874	0.0113635	No	Yes	LCK	HSPB1	P06239	P04792
EGFRNetmtKRAS-Hi vs Lo	LCK_BAG2	0.499482	-1	0.00789123	0.0170157	No	Yes	LCK	BAG2	P06239	O95816
EGFRNetmtKRAS-Hi vs Lo	LCK_UQCRQ	0.522249	-0.937	1.9e-05	0.0237127	No	Yes	LCK	UQCRQ	P06239	O14949
EGFRNetmtKRAS-Hi vs Lo	HCK_IVNS1ABP	2.08317	1.06	0.00148593	4.75e-06	Yes	No	HCK	IVNS1ABP	P08631	Q9Y6Y0
EGFRNetmtKRAS-Hi vs Lo	HCK_PGAM5	1.42274	0.509	0.00339641	0.0197973	Yes	No	HCK	PGAM5	P08631	Q96HS1
EGFRNetmtKRAS-Hi vs Lo	HCK_PRPSAP1	1.993	0.995	0.00103095	1.64e-05	Yes	No	HCK	PRPSAP1	P08631	Q14558
EGFRNetmtKRAS-Hi vs Lo	HCK_PRPS1	2.0521	1.04	0.000123	7.29e-06	Yes	No	HCK	PRPS1	P08631	P60891
EGFRNetmtKRAS-Hi vs Lo	HCK_IMPDH2	1.95924	0.97	0.000638	2.59e-05	Yes	No	HCK	IMPDH2	P08631	P12268
EGFRNetmtKRAS-Hi vs Lo	HCK_PRPS2	2.3038	1.2	0.000113	2.16e-07	Yes	No	HCK	PRPS2	P08631	P11908
EGFRNetmtKRAS-Hi vs Lo	HCK_HSPB1	0.637119	-0.65	1.06e-06	0.00610581	Yes	Yes	HCK	HSPB1	P08631	P04792
EGFRNetmtKRAS-Hi vs Lo	HCK_PRPSAP2	2.17619	1.12	0.000107	1.3e-06	Yes	No	HCK	PRPSAP2	P08631	O60256
EGFRNetmtKRAS-Hi vs Lo	GAB2_GAB2	7.56742	2.92	8.03e-05	1.41e-15	Yes	Yes	GAB2	GAB2	Q9UQC2	Q9UQC2
EGFRNetmtKRAS-Hi vs Lo	GAB2_STK38	0.190444	-2.39	7.57e-08	3.04e-05	No	Yes	GAB2	STK38	Q9UQC2	Q15208
EGFRNetmtKRAS-Hi vs Lo	GAB2_EIF5A	2.50219	1.32	0.00504729	0.00562587	Yes	No	GAB2	EIF5A	Q9UQC2	P63241
EGFRNetmtKRAS-Hi vs Lo	GAB2_PPIA	1.85234	0.889	0.0162773	0.0445569	Yes	No	GAB2	PPIA	Q9UQC2	P62937
EGFRNetmtKRAS-Hi vs Lo	GAB2_HSPD1	1.88922	0.918	0.000149	0.0396457	Yes	No	GAB2	HSPD1	Q9UQC2	P10809
EGFRNetmtKRAS-Hi vs Lo	CAV1_THRAP3	1.3641	0.448	0.00124497	0.0111424	Yes	No	CAV1	THRAP3	Q03135	Q9Y2W1
EGFRNetmtKRAS-Hi vs Lo	CAV1_PHB2	1.51226	0.597	0.00102903	0.00120192	Yes	Yes	CAV1	PHB2	Q03135	Q99623
EGFRNetmtKRAS-Hi vs Lo	CAV1_STK38	0.282962	-1.82	2.73e-09	8.39e-15	No	Yes	CAV1	STK38	Q03135	Q15208
EGFRNetmtKRAS-Hi vs Lo	CAV1_MTAP	1.61504	0.692	1.42e-05	0.000221	Yes	No	CAV1	MTAP	Q03135	Q13126
EGFRNetmtKRAS-Hi vs Lo	CAV1_CAV1	2.0709	1.05	0.00230234	5.16e-08	Yes	Yes	CAV1	CAV1	Q03135	Q03135
EGFRNetmtKRAS-Hi vs Lo	CAV1_SORD	1.28424	0.361	0.015684	0.0323814	Yes	No	CAV1	SORD	Q03135	Q00796
EGFRNetmtKRAS-Hi vs Lo	CAV1_TMSB10	1.50557	0.59	0.000524	0.00133691	Yes	No	CAV1	TMSB10	Q03135	P63313
EGFRNetmtKRAS-Hi vs Lo	CAV1_SERPINH1	0.712845	-0.488	0.00244186	0.0206657	No	Yes	CAV1	SERPINH1	Q03135	P50454
EGFRNetmtKRAS-Hi vs Lo	CAV1_ALDH1A3	0.272933	-1.87	3.74e-09	1.47e-15	No	Yes	CAV1	ALDH1A3	Q03135	P47895
EGFRNetmtKRAS-Hi vs Lo	CAV1_VDAC2	1.31612	0.396	0.000426	0.0214255	Yes	No	CAV1	VDAC2	Q03135	P45880
EGFRNetmtKRAS-Hi vs Lo	CAV1_ETFB	1.31702	0.397	0.0118508	0.0211723	Yes	No	CAV1	ETFB	Q03135	P38117
EGFRNetmtKRAS-Hi vs Lo	CAV1_PHB	1.53512	0.618	0.00068	0.000832	Yes	Yes	CAV1	PHB	Q03135	P35232
EGFRNetmtKRAS-Hi vs Lo	CAV1_VDAC1	1.29883	0.377	0.000156	0.0268638	Yes	No	CAV1	VDAC1	Q03135	P21796
EGFRNetmtKRAS-Hi vs Lo	CAV1_CAPN2	1.31491	0.395	0.0484615	0.0217708	Yes	No	CAV1	CAPN2	Q03135	P17655
EGFRNetmtKRAS-Hi vs Lo	CAV1_NQO1	0.740088	-0.434	0.00568846	0.0350289	No	Yes	CAV1	NQO1	Q03135	P15559
EGFRNetmtKRAS-Hi vs Lo	CAV1_G6PD	0.538813	-0.892	1.16e-06	8.96e-05	No	Yes	CAV1	G6PD	Q03135	P11413
EGFRNetmtKRAS-Hi vs Lo	CAV1_ESD	1.2806	0.357	0.0145485	0.0339054	Yes	Yes	CAV1	ESD	Q03135	P10768
EGFRNetmtKRAS-Hi vs Lo	CAV1_ANXA6	0.665924	-0.587	0.000114	0.00703826	No	Yes	CAV1	ANXA6	Q03135	P08133
EGFRNetmtKRAS-Hi vs Lo	CAV1_CAPN1	0.677309	-0.562	0.000161	0.00933757	No	Yes	CAV1	CAPN1	Q03135	P07384
EGFRNetmtKRAS-Hi vs Lo	CAV1_HSPB1	0.66558	-0.587	3.53e-06	0.00697685	No	Yes	CAV1	HSPB1	Q03135	P04792
EGFRNetmtKRAS-Hi vs Lo	CAV1_ACOT7	0.668548	-0.581	0.00548096	0.00752177	No	Yes	CAV1	ACOT7	Q03135	O00154
EGFRNetmtKRAS-Hi vs Lo	GRB2_HYOU1	0.632112	-0.662	0.000919	0.00558945	No	Yes	GRB2	HYOU1	P62993	Q9Y4L1
EGFRNetmtKRAS-Hi vs Lo	GRB2_RUVBL1	1.40856	0.494	2.22e-09	0.0137257	Yes	No	GRB2	RUVBL1	P62993	Q9Y265
EGFRNetmtKRAS-Hi vs Lo	GRB2_RUVBL2	1.38902	0.474	1.83e-08	0.017147	Yes	No	GRB2	RUVBL2	P62993	Q9Y230
EGFRNetmtKRAS-Hi vs Lo	GRB2_ERRFI1	2.57003	1.36	2.9e-06	9.12e-10	Yes	Yes	GRB2	ERRFI1	P62993	Q9UJM3
EGFRNetmtKRAS-Hi vs Lo	GRB2_FAM59A	1.8838	0.914	2.27e-05	2.61e-05	Yes	Yes	GRB2	FAM59A	P62993	Q9H706
EGFRNetmtKRAS-Hi vs Lo	GRB2_ARHGEF5	0.370425	-1.43	1.27e-08	1.6e-08	Yes	Yes	GRB2	ARHGEF5	P62993	Q12774
EGFRNetmtKRAS-Hi vs Lo	GRB2_AKAP12	1.92925	0.948	3.33e-13	1.35e-05	Yes	No	GRB2	AKAP12	P62993	Q02952
EGFRNetmtKRAS-Hi vs Lo	GRB2_SLC25A3	1.36684	0.451	6.66e-08	0.0219708	Yes	No	GRB2	SLC25A3	P62993	Q00325
EGFRNetmtKRAS-Hi vs Lo	GRB2_TMSB10	1.29154	0.369	3.18e-05	0.0488743	Yes	No	GRB2	TMSB10	P62993	P63313
EGFRNetmtKRAS-Hi vs Lo	GRB2_GRB2	1.41117	0.497	0.00936772	0.0133195	Yes	Yes	GRB2	GRB2	P62993	P62993
EGFRNetmtKRAS-Hi vs Lo	GRB2_HIST1H4A	3.42208	1.77	2.81e-09	2.52e-15	Yes	No	GRB2	HIST1H4A	P62993	P62805
EGFRNetmtKRAS-Hi vs Lo	GRB2_YWHAG	0.626943	-0.674	1.74e-08	0.00489659	Yes	Yes	GRB2	YWHAG	P62993	P61981
EGFRNetmtKRAS-Hi vs Lo	GRB2_DNM2	1.76024	0.816	0.00527301	0.000149	Yes	Yes	GRB2	DNM2	P62993	P50570
EGFRNetmtKRAS-Hi vs Lo	GRB2_SHC1	0.418	-1.26	1.89e-06	6.07e-07	No	Yes	GRB2	SHC1	P62993	P29353
EGFRNetmtKRAS-Hi vs Lo	GRB2_CBL	1.70616	0.771	0.000226	0.000315	Yes	Yes	GRB2	CBL	P62993	P22681
EGFRNetmtKRAS-Hi vs Lo	GRB2_PTPRA	1.51461	0.599	1.6e-06	0.00385318	Yes	Yes	GRB2	PTPRA	P62993	P18433
EGFRNetmtKRAS-Hi vs Lo	GRB2_GOT1	1.47492	0.561	7.44e-07	0.00627067	Yes	No	GRB2	GOT1	P62993	P17174
EGFRNetmtKRAS-Hi vs Lo	GRB2_NQO1	0.639385	-0.645	4.8e-08	0.00669935	No	Yes	GRB2	NQO1	P62993	P15559
EGFRNetmtKRAS-Hi vs Lo	GRB2_G6PD	0.521885	-0.938	2.78e-06	0.000153	No	Yes	GRB2	G6PD	P62993	P11413
EGFRNetmtKRAS-Hi vs Lo	GRB2_HSPA1A	1.29317	0.371	0.000323	0.0480698	Yes	No	GRB2	HSPA1A	P62993	P08107
EGFRNetmtKRAS-Hi vs Lo	GRB2_ANXA2	0.697484	-0.52	1.19e-09	0.023522	No	Yes	GRB2	ANXA2	P62993	P07355
EGFRNetmtKRAS-Hi vs Lo	GRB2_SLC25A5	1.32315	0.404	6.78e-08	0.0352291	Yes	Yes	GRB2	SLC25A5	P62993	P05141
EGFRNetmtKRAS-Hi vs Lo	GRB2_HSPB1	0.523705	-0.933	1.14e-08	0.000165	Yes	Yes	GRB2	HSPB1	P62993	P04792
EGFRNetmtKRAS-Hi vs Lo	GRB2_H2BFS	2.4588	1.3	2.91e-06	4.95e-09	Yes	No	GRB2	H2BFS	P62993	P57053
EGFRNetmtKRAS-Hi vs Lo	GRB2_WASL	1.63639	0.711	0.000245	0.000804	Yes	Yes	GRB2	WASL	P62993	O00401
EGFRNetmtKRAS-Hi vs Lo	GRB2_ARHGEF35	0.343799	-1.54	0.000425	1.36e-09	Yes	Yes	GRB2	ARHGEF35	P62993	A5YM69
EGFRNetmtKRAS-Hi vs Lo	GRB2_PHB2	1.6029	0.681	0.0123592	0.00144982	Yes	No	GRB2	PHB2	P62993	Q99623
EGFRNetmtKRAS-Hi vs Lo	GRB2_SGK223	0.515262	-0.957	0.00124921	0.0042953	Yes	Yes	GRB2	SGK223	P62993	Q86YV5
EGFRNetmtKRAS-Hi vs Lo	GRB2_RPL22L1	1.91393	0.937	0.001433	2.03e-05	Yes	No	GRB2	RPL22L1	P62993	Q6P5R6
EGFRNetmtKRAS-Hi vs Lo	GRB2_YWHAZ	0.564006	-0.826	0.00633843	0.0115686	Yes	Yes	GRB2	YWHAZ	P62993	P63104
EGFRNetmtKRAS-Hi vs Lo	GRB2_HSPA9	1.34357	0.426	0.000815	0.0316039	Yes	No	GRB2	HSPA9	P62993	P38646
EGFRNetmtKRAS-Hi vs Lo	GRB2_PHB	1.41575	0.502	0.000493	0.0126343	Yes	No	GRB2	PHB	P62993	P35232
EGFRNetmtKRAS-Hi vs Lo	GRB2_CAD	0.463161	-1.11	0.00979606	0.00114921	Yes	Yes	GRB2	CAD	P62993	P27708
EGFRNetmtKRAS-Hi vs Lo	GRB2_PTPN1	0.5342	-0.905	0.000813	0.00646918	Yes	Yes	GRB2	PTPN1	P62993	P18031
EGFRNetmtKRAS-Hi vs Lo	GRB2_TRUB2	1.98052	0.986	0.00118987	7.76e-06	Yes	No	GRB2	TRUB2	P62993	O95900
EGFRNetmtKRAS-Hi vs Lo	GAB1_GAB1	0.364552	-1.46	1.04e-05	6.39e-05	Yes	Yes	GAB1	GAB1	Q13480	Q13480
EGFRNetmtKRAS-Hi vs Lo	GAB1_CAV1	2.81391	1.49	5.47e-05	1.98e-05	Yes	No	GAB1	CAV1	Q13480	Q03135
EGFRNetmtKRAS-Hi vs Lo	GAB1_GRB2	0.51716	-0.951	0.00459597	0.00646129	Yes	Yes	GAB1	GRB2	Q13480	P62993
EGFRNetmtKRAS-Hi vs Lo	FYN_IVNS1ABP	3.06921	1.62	9.66e-13	1.94e-17	Yes	No	FYN	IVNS1ABP	P06241	Q9Y6Y0
EGFRNetmtKRAS-Hi vs Lo	FYN_TECR	0.627847	-0.672	5.2e-08	0.00249181	No	Yes	FYN	TECR	P06241	Q9NZ01
EGFRNetmtKRAS-Hi vs Lo	FYN_DDX23	0.707625	-0.499	6.01e-05	0.0186192	No	Yes	FYN	DDX23	P06241	Q9BUQ8
EGFRNetmtKRAS-Hi vs Lo	FYN_HSPH1	1.49324	0.578	0.0048037	0.0012668	Yes	Yes	FYN	HSPH1	P06241	Q92598
EGFRNetmtKRAS-Hi vs Lo	FYN_RP9	0.634027	-0.657	1.11e-06	0.00299132	No	Yes	FYN	RP9	P06241	Q8TA86
EGFRNetmtKRAS-Hi vs Lo	FYN_SERBP1	1.36878	0.453	5.2e-05	0.00895718	Yes	No	FYN	SERBP1	P06241	Q8NC51
EGFRNetmtKRAS-Hi vs Lo	FYN_PRPF8	0.72148	-0.471	0.000104	0.024671	No	Yes	FYN	PRPF8	P06241	Q6P2Q9
EGFRNetmtKRAS-Hi vs Lo	FYN_EFTUD2	0.752897	-0.409	6.79e-05	0.0438823	No	Yes	FYN	EFTUD2	P06241	Q15029
EGFRNetmtKRAS-Hi vs Lo	FYN_PRPSAP1	3.10434	1.63	1.71e-09	9.36e-18	Yes	No	FYN	PRPSAP1	P06241	Q14558
EGFRNetmtKRAS-Hi vs Lo	FYN_PRPS1	3.28025	1.71	1.66e-10	2.45e-19	Yes	No	FYN	PRPS1	P06241	P60891
EGFRNetmtKRAS-Hi vs Lo	FYN_KIF11	1.41223	0.498	2.82e-05	0.00464135	Yes	No	FYN	KIF11	P06241	P52732
EGFRNetmtKRAS-Hi vs Lo	FYN_PRDX2	0.538916	-0.892	0.0241669	9.43e-05	No	Yes	FYN	PRDX2	P06241	P32119
EGFRNetmtKRAS-Hi vs Lo	FYN_MAT2A	1.42531	0.511	4.63e-07	0.00378673	Yes	No	FYN	MAT2A	P06241	P31153
EGFRNetmtKRAS-Hi vs Lo	FYN_VARS	1.51078	0.595	1.61e-05	0.000946	Yes	No	FYN	VARS	P06241	P26640
EGFRNetmtKRAS-Hi vs Lo	FYN_ITGA3	0.285983	-1.81	0.000918	1.81e-14	No	Yes	FYN	ITGA3	P06241	P26006
EGFRNetmtKRAS-Hi vs Lo	FYN_PRKACB	1.89464	0.922	1.1e-05	7.83e-07	Yes	No	FYN	PRKACB	P06241	P22694
EGFRNetmtKRAS-Hi vs Lo	FYN_FBL	1.48374	0.569	0.00493911	0.00148184	Yes	No	FYN	FBL	P06241	P22087
EGFRNetmtKRAS-Hi vs Lo	FYN_HSP90B1	0.661136	-0.597	0.0470628	0.00629812	No	Yes	FYN	HSP90B1	P06241	P14625
EGFRNetmtKRAS-Hi vs Lo	FYN_PRPS2	3.67844	1.88	1.63e-10	7.39e-23	Yes	No	FYN	PRPS2	P06241	P11908
EGFRNetmtKRAS-Hi vs Lo	FYN_HSPA5	0.726314	-0.461	0.000437	0.027105	Yes	Yes	FYN	HSPA5	P06241	P11021
EGFRNetmtKRAS-Hi vs Lo	FYN_NPM1	1.38896	0.474	0.00563804	0.00662503	Yes	No	FYN	NPM1	P06241	P06748
EGFRNetmtKRAS-Hi vs Lo	FYN_CD2BP2	0.741141	-0.432	0.000893	0.035719	No	Yes	FYN	CD2BP2	P06241	O95400
EGFRNetmtKRAS-Hi vs Lo	FYN_PRPF6	0.752229	-0.411	0.000136	0.0433854	No	Yes	FYN	PRPF6	P06241	O94906
EGFRNetmtKRAS-Hi vs Lo	FYN_SNRNP200	0.702817	-0.509	2.87e-05	0.0168158	No	Yes	FYN	SNRNP200	P06241	O75643
EGFRNetmtKRAS-Hi vs Lo	FYN_PRPSAP2	3.57947	1.84	1.57e-10	5.44e-22	Yes	No	FYN	PRPSAP2	P06241	O60256
EGFRNetmtKRAS-Hi vs Lo	FYN_MRPS12	0.669144	-0.58	0.0221823	0.0077172	No	Yes	FYN	MRPS12	P06241	O15235
EGFRNetmtKRAS-Hi vs Lo	FYN_SNRPG	1.67181	0.741	0.000247	5.54e-05	Yes	No	FYN	SNRPG	P06241	P62308
EGFRNetmtKRAS-Hi vs Lo	FGFR1_MRPS7	0.491167	-1.03	0.00200205	0.0393345	No	Yes	FGFR1	MRPS7	P11362	Q9Y2R9
EGFRNetmtKRAS-Hi vs Lo	FGFR1_MRPS33	0.329162	-1.6	0.0385723	0.00301595	No	Yes	FGFR1	MRPS33	P11362	Q9Y291
EGFRNetmtKRAS-Hi vs Lo	FGFR1_CORO1C	0.33409	-1.58	5.1e-07	0.00337049	No	Yes	FGFR1	CORO1C	P11362	Q9ULV4
EGFRNetmtKRAS-Hi vs Lo	FGFR1_LIMA1	0.23698	-2.08	7.53e-07	0.000188	No	Yes	FGFR1	LIMA1	P11362	Q9UHB6
EGFRNetmtKRAS-Hi vs Lo	FGFR1_TMOD3	0.298583	-1.74	4.1e-05	0.00141034	No	Yes	FGFR1	TMOD3	P11362	Q9NYL9
EGFRNetmtKRAS-Hi vs Lo	FGFR1_KCTD5	0.370811	-1.43	0.000107	0.00710204	No	Yes	FGFR1	KCTD5	P11362	Q9NXV2
EGFRNetmtKRAS-Hi vs Lo	FGFR1_ARGLU1	0.458482	-1.13	1.51e-06	0.0269036	No	Yes	FGFR1	ARGLU1	P11362	Q9NWB6
EGFRNetmtKRAS-Hi vs Lo	FGFR1_MRPS26	0.391926	-1.35	0.0359611	0.0102953	No	Yes	FGFR1	MRPS26	P11362	Q9BYN8
EGFRNetmtKRAS-Hi vs Lo	FGFR1_MRPS31	0.511695	-0.967	0.000213	0.0487161	No	Yes	FGFR1	MRPS31	P11362	Q92665
EGFRNetmtKRAS-Hi vs Lo	FGFR1_NUFIP2	1.94293	0.958	0.0222427	0.036125	Yes	No	FGFR1	NUFIP2	P11362	Q7Z417
EGFRNetmtKRAS-Hi vs Lo	FGFR1_RG9MTD1	2.16516	1.11	0.0137697	0.0182474	Yes	No	FGFR1	RG9MTD1	P11362	Q7L0Y3
EGFRNetmtKRAS-Hi vs Lo	FGFR1_RPL22L1	1.96488	0.974	0.000257	0.0337732	Yes	No	FGFR1	RPL22L1	P11362	Q6P5R6
EGFRNetmtKRAS-Hi vs Lo	FGFR1_OBSCN	6.04273	2.6	0.0371981	5.41e-07	Yes	No	FGFR1	OBSCN	P11362	Q5VST9
EGFRNetmtKRAS-Hi vs Lo	FGFR1_PFKFB3	0.27654	-1.85	1.84e-05	0.000747	No	Yes	FGFR1	PFKFB3	P11362	Q16875
EGFRNetmtKRAS-Hi vs Lo	FGFR1_MRPS6	0.385308	-1.38	0.000623	0.00920094	No	Yes	FGFR1	MRPS6	P11362	P82932
EGFRNetmtKRAS-Hi vs Lo	FGFR1_ACTB	0.272015	-1.88	5.25e-05	0.000649	No	Yes	FGFR1	ACTB	P11362	P60709
EGFRNetmtKRAS-Hi vs Lo	FGFR1_RARS	1.98995	0.993	0.000171	0.0312726	Yes	No	FGFR1	RARS	P11362	P54136
EGFRNetmtKRAS-Hi vs Lo	FGFR1_CFL1	0.44829	-1.16	5.69e-05	0.0236361	No	Yes	FGFR1	CFL1	P11362	P23528
EGFRNetmtKRAS-Hi vs Lo	FGFR1_FGFR1	2.58507	1.37	0.000373	0.00505127	Yes	Yes	FGFR1	FGFR1	P11362	P11362
EGFRNetmtKRAS-Hi vs Lo	FGFR1_P4HB	0.248728	-2.01	1.82e-06	0.000294	No	Yes	FGFR1	P4HB	P11362	P07237
EGFRNetmtKRAS-Hi vs Lo	FGFR1_CDK1	2.44008	1.29	0.000437	0.00785271	Yes	Yes	FGFR1	CDK1	P11362	P06493
EGFRNetmtKRAS-Hi vs Lo	FGFR1_BAG2	2.00106	1	0.0093863	0.0302236	Yes	No	FGFR1	BAG2	P11362	O95816
EGFRNetmtKRAS-Hi vs Lo	FGFR1_PPM1B	0.234807	-2.09	7e-07	0.000172	No	Yes	FGFR1	PPM1B	P11362	O75688
EGFRNetmtKRAS-Hi vs Lo	FGFR1_MRPS14	0.42194	-1.24	0.00113668	0.0164489	No	Yes	FGFR1	MRPS14	P11362	O60783
EGFRNetmtKRAS-Hi vs Lo	EGFR_LUC7L2	0.406778	-1.3	0.00398244	0.023668	No	Yes	EGFR	LUC7L2	P00533	Q9Y383
EGFRNetmtKRAS-Hi vs Lo	EGFR_LIMA1	0.340038	-1.56	0.00307047	0.00843238	No	Yes	EGFR	LIMA1	P00533	Q9UHB6
EGFRNetmtKRAS-Hi vs Lo	EGFR_STK38	0.291754	-1.78	0.00121977	0.0031011	No	Yes	EGFR	STK38	P00533	Q15208
EGFRNetmtKRAS-Hi vs Lo	EGFR_ABCE1	2.0256	1.02	0.00459118	0.0168271	Yes	No	EGFR	ABCE1	P00533	P61221
EGFRNetmtKRAS-Hi vs Lo	EGFR_HSPA1A	1.91889	0.94	0.0142973	0.0246	Yes	No	EGFR	HSPA1A	P00533	P08107
EGFRNetmtKRAS-Hi vs Lo	DUSP6_G3BP2	1.90239	0.928	0.0237915	2.96e-05	Yes	No	DUSP6	G3BP2	Q16828	Q9UN86
EGFRNetmtKRAS-Hi vs Lo	DUSP6_RP9	0.602265	-0.732	0.000293	0.0076045	No	Yes	DUSP6	RP9	Q16828	Q8TA86
EGFRNetmtKRAS-Hi vs Lo	DUSP6_SERBP1	1.3467	0.429	0.00586611	0.0306386	Yes	No	DUSP6	SERBP1	Q16828	Q8NC51
EGFRNetmtKRAS-Hi vs Lo	DUSP6_RPL22L1	1.40808	0.494	0.00365086	0.0158489	Yes	No	DUSP6	RPL22L1	Q16828	Q6P5R6
EGFRNetmtKRAS-Hi vs Lo	DUSP6_CAPRIN1	2.12419	1.09	0.0333877	1.3e-06	Yes	No	DUSP6	CAPRIN1	Q16828	Q14444
EGFRNetmtKRAS-Hi vs Lo	DUSP6_RPS27	1.66004	0.731	0.0220053	0.000762	Yes	No	DUSP6	RPS27	Q16828	P42677
EGFRNetmtKRAS-Hi vs Lo	DUSP6_MAT2A	1.36112	0.445	0.000532	0.026335	Yes	No	DUSP6	MAT2A	Q16828	P31153
EGFRNetmtKRAS-Hi vs Lo	DUSP6_MAPK3	0.451284	-1.15	0.0370475	6.69e-05	Yes	Yes	DUSP6	MAPK3	Q16828	P27361
EGFRNetmtKRAS-Hi vs Lo	DUSP6_VARS	1.67037	0.74	0.000199	0.000667	Yes	No	DUSP6	VARS	Q16828	P26640
EGFRNetmtKRAS-Hi vs Lo	DUSP6_EZR	0.659498	-0.601	1.7e-05	0.0233223	No	Yes	DUSP6	EZR	Q16828	P15311
EGFRNetmtKRAS-Hi vs Lo	DUSP4_G3BP2	1.63232	0.707	0.0104192	0.0231837	Yes	No	DUSP4	G3BP2	Q13115	Q9UN86
EGFRNetmtKRAS-Hi vs Lo	DUSP4_GNG12	10.2629	3.36	0.001989	2.24e-21	Yes	No	DUSP4	GNG12	Q13115	Q9UBI6
EGFRNetmtKRAS-Hi vs Lo	DUSP4_LARS	1.52266	0.607	0.00727439	0.0435372	Yes	No	DUSP4	LARS	Q13115	Q9P2J5
EGFRNetmtKRAS-Hi vs Lo	DUSP4_TECR	0.583483	-0.777	0.000346	0.0185785	No	Yes	DUSP4	TECR	Q13115	Q9NZ01
EGFRNetmtKRAS-Hi vs Lo	DUSP4_PKP2	4.11809	2.04	0.00208812	4.99e-09	Yes	No	DUSP4	PKP2	Q13115	Q99959
EGFRNetmtKRAS-Hi vs Lo	DUSP4_C19ORF21	5.11604	2.36	0.0257477	1.95e-11	Yes	No	DUSP4	C19ORF21	Q13115	Q8IVT2
EGFRNetmtKRAS-Hi vs Lo	DUSP4_DBN1	5.79488	2.53	0.000475	5.74e-13	Yes	No	DUSP4	DBN1	Q13115	Q16643
EGFRNetmtKRAS-Hi vs Lo	DUSP4_PLEC	2.76656	1.47	0.0253467	1.86e-05	Yes	No	DUSP4	PLEC	Q13115	Q15149
EGFRNetmtKRAS-Hi vs Lo	DUSP4_DSG2	4.12552	2.04	0.0054748	4.78e-09	Yes	No	DUSP4	DSG2	Q13115	Q14126
EGFRNetmtKRAS-Hi vs Lo	DUSP4_SRSF6	1.50265	0.588	0.0241572	0.0486993	Yes	No	DUSP4	SRSF6	Q13115	Q13247
EGFRNetmtKRAS-Hi vs Lo	DUSP4_CTNNA1	1.93443	0.952	0.0415582	0.00370126	Yes	No	DUSP4	CTNNA1	Q13115	P35221
EGFRNetmtKRAS-Hi vs Lo	DUSP4_SSFA2	2.30096	1.2	0.0205941	0.000363	Yes	No	DUSP4	SSFA2	Q13115	P28290
EGFRNetmtKRAS-Hi vs Lo	DUSP4_VARS	1.69537	0.762	3.1e-07	0.0159695	Yes	No	DUSP4	VARS	Q13115	P26640
EGFRNetmtKRAS-Hi vs Lo	DUSP4_EPCAM	3.11433	1.64	0.0375617	2.09e-06	Yes	No	DUSP4	EPCAM	Q13115	P16422
EGFRNetmtKRAS-Hi vs Lo	DUSP4_CD59	8.88512	3.15	0.00514642	4.86e-19	Yes	No	DUSP4	CD59	Q13115	P13987
EGFRNetmtKRAS-Hi vs Lo	DUSP4_IMPDH2	1.89512	0.922	6.87e-07	0.00472664	Yes	No	DUSP4	IMPDH2	Q13115	P12268
EGFRNetmtKRAS-Hi vs Lo	DUSP4_LYN	3.31845	1.73	0.0149144	5.9e-07	Yes	No	DUSP4	LYN	Q13115	P07948
EGFRNetmtKRAS-Hi vs Lo	DUSP4_GNAI2	7.23668	2.86	0.000121	5.78e-16	Yes	No	DUSP4	GNAI2	Q13115	P04899
EGFRNetmtKRAS-Hi vs Lo	DUSP4_AHSG	0.0858601	-3.54	0.0197287	7.25e-22	No	Yes	DUSP4	AHSG	Q13115	P02765
EGFRNetmtKRAS-Hi vs Lo	DUSP4_MYO1B	6.54017	2.71	4.32e-05	1.48e-14	Yes	No	DUSP4	MYO1B	Q13115	O43795
EGFRNetmtKRAS-Hi vs Lo	DUSP4_MYO1C	4.53693	2.18	0.0289129	4.6e-10	Yes	No	DUSP4	MYO1C	Q13115	O00159
EGFRNetmtKRAS-Hi vs Lo	DUSP1_FASTKD2	1.54352	0.626	0.0027527	0.0440201	Yes	No	DUSP1	FASTKD2	P28562	Q9NYY8
EGFRNetmtKRAS-Hi vs Lo	DUSP1_NCBP1	0.632244	-0.661	0.0128977	0.0240379	No	Yes	DUSP1	NCBP1	P28562	Q09161
EGFRNetmtKRAS-Hi vs Lo	DUSP1_PRPS1	2.01449	1.01	0.00236531	0.00310824	Yes	No	DUSP1	PRPS1	P28562	P60891
EGFRNetmtKRAS-Hi vs Lo	DUSP1_DUSP1	0.453464	-1.14	3.4e-05	0.0003	Yes	Yes	DUSP1	DUSP1	P28562	P28562
EGFRNetmtKRAS-Hi vs Lo	DUSP1_HSPB1	0.654744	-0.611	0.00251212	0.0341021	No	Yes	DUSP1	HSPB1	P28562	P04792
EGFRNetmtKRAS-Hi vs Lo	CRK_ELMO2	7.44796	2.9	0.0488501	4.11e-08	Yes	Yes	CRK	ELMO2	P46108	Q96JJ3
EGFRNetmtKRAS-Hi vs Lo	CRK_ELMO3	0.516636	-0.953	0.00230666	0.0134035	Yes	Yes	CRK	ELMO3	P46108	Q96BJ8
EGFRNetmtKRAS-Hi vs Lo	CRK_SGK223	0.567632	-0.817	0.000146	0.0285622	Yes	Yes	CRK	SGK223	P46108	Q86YV5
EGFRNetmtKRAS-Hi vs Lo	CRK_STK38	0.289079	-1.79	1.94e-09	1.75e-05	No	Yes	CRK	STK38	P46108	Q15208
EGFRNetmtKRAS-Hi vs Lo	CRK_DOCK1	0.429216	-1.22	0.000669	0.00233721	Yes	Yes	CRK	DOCK1	P46108	Q14185
EGFRNetmtKRAS-Hi vs Lo	CRK_ARHGEF5	0.555064	-0.849	0.00463917	0.024046	Yes	Yes	CRK	ARHGEF5	P46108	Q12774
EGFRNetmtKRAS-Hi vs Lo	CRK_CBL	0.492861	-1.02	0.000507	0.00888352	Yes	Yes	CRK	CBL	P46108	P22681
EGFRNetmtKRAS-Hi vs Lo	CRK_HSPB1	0.569466	-0.812	0.00408578	0.029268	No	Yes	CRK	HSPB1	P46108	P04792
EGFRNetmtKRAS-Hi vs Lo	RAF1_TIMM50	1.43515	0.521	0.00440767	0.0333424	Yes	Yes	RAF1	TIMM50	P04049	Q3ZCQ8
EGFRNetmtKRAS-Hi vs Lo	RAF1_KEAP1	1.51899	0.603	0.000722	0.0167556	Yes	No	RAF1	KEAP1	P04049	Q14145
EGFRNetmtKRAS-Hi vs Lo	RAF1_ALDH1A3	0.503765	-0.989	8.19e-05	0.000582	No	Yes	RAF1	ALDH1A3	P04049	P47895
EGFRNetmtKRAS-Hi vs Lo	RAF1_KIAA1967	0.526175	-0.926	0.00613188	0.0249104	No	Yes	RAF1	KIAA1967	P04049	Q8N163
EGFRNetmtKRAS-Hi vs Lo	RAF1_HSPA1A	1.39772	0.483	5.45e-06	0.0401152	Yes	No	RAF1	HSPA1A	P04049	P08107
EGFRNetmtKRAS-Hi vs Lo	CDC42_TMOD3	1.57467	0.655	0.0280578	0.0147782	Yes	No	CDC42	TMOD3	P60953	Q9NYL9
EGFRNetmtKRAS-Hi vs Lo	CDC42_CDC42	8.61696	3.11	0.0163722	3.27e-24	Yes	Yes	CDC42	CDC42	P60953	P60953
EGFRNetmtKRAS-Hi vs Lo	CDC42_PRPS1	1.42335	0.509	0.00384233	0.0440101	Yes	No	CDC42	PRPS1	P60953	P60891
EGFRNetmtKRAS-Hi vs Lo	CDC42_ARHGDIA	10.2055	3.35	0.016487	7.97e-28	Yes	Yes	CDC42	ARHGDIA	P60953	P52565
EGFRNetmtKRAS-Hi vs Lo	CDC42_RAP1GDS1	5.68313	2.51	0.031211	1.87e-16	Yes	No	CDC42	RAP1GDS1	P60953	P52306
EGFRNetmtKRAS-Hi vs Lo	CDC42_IQGAP1	4.55006	2.19	0.00450438	5.7e-13	Yes	Yes	CDC42	IQGAP1	P60953	P46940
EGFRNetmtKRAS-Hi vs Lo	CDC42_PRPS2	1.49224	0.577	0.015308	0.0270623	Yes	No	CDC42	PRPS2	P60953	P11908
EGFRNetmtKRAS-Hi vs Lo	CDC42_PRPSAP2	1.52186	0.606	0.00620507	0.0218332	Yes	No	CDC42	PRPSAP2	P60953	O60256
EGFRNetmtKRAS-Hi vs Lo	CDC42_MAT2A	1.50599	0.591	0.0324726	0.0435767	Yes	No	CDC42	MAT2A	P60953	P31153
EGFRNetmtKRAS-Hi vs Lo	CDC42_HSPB1	0.429691	-1.22	0.032748	0.0344969	No	Yes	CDC42	HSPB1	P60953	P04792
EGFRNetmtKRAS-Hi vs Lo	CAMK2A_CAMK2A	0.479271	-1.06	0.000719	0.00124528	Yes	Yes	CAMK2A	CAMK2A	Q9UQM7	Q9UQM7
EGFRNetmtKRAS-Hi vs Lo	CAMK2A_DDX21	2.20868	1.14	0.0080938	5.73e-05	Yes	No	CAMK2A	DDX21	Q9UQM7	Q9NR30
EGFRNetmtKRAS-Hi vs Lo	CAMK2A_CDC37	0.562783	-0.829	0.0279985	0.00905045	Yes	Yes	CAMK2A	CDC37	Q9UQM7	Q16543
EGFRNetmtKRAS-Hi vs Lo	CAMK2A_HIST1H4A	0.502184	-0.994	0.00766374	0.00231052	No	Yes	CAMK2A	HIST1H4A	Q9UQM7	P62805
EGFRNetmtKRAS-Hi vs Lo	CAMK2A_HSPA8	0.657098	-0.606	0.00440882	0.0421714	No	Yes	CAMK2A	HSPA8	Q9UQM7	P11142
EGFRNetmtKRAS-Hi vs Lo	CAMK2A_HSP90AB1	0.648468	-0.625	0.0184058	0.0375035	Yes	Yes	CAMK2A	HSP90AB1	Q9UQM7	P08238
EGFRNetmtKRAS-Hi vs Lo	CAMK2A_HSPB1	0.417818	-1.26	5.27e-05	0.000166	No	Yes	CAMK2A	HSPB1	Q9UQM7	P04792
EGFRNetmtKRAS-Hi vs Lo	CAMK2A_BAG2	0.598855	-0.74	0.00102082	0.0175189	No	Yes	CAMK2A	BAG2	Q9UQM7	O95816
EGFRNetmtKRAS-Hi vs Lo	CAMK2A_RSL1D1	2.9057	1.54	0.00432809	1.04e-07	Yes	No	CAMK2A	RSL1D1	Q9UQM7	O76021
EGFRNetmtKRAS-Hi vs Lo	BRAF_YWHAG	0.46739	-1.1	1.51e-07	0.0375656	Yes	Yes	BRAF	YWHAG	P15056	P61981
EGFRNetmtKRAS-Hi vs Lo	BRAF_TXNDC12	0.255067	-1.97	0.0148623	0.000716	No	Yes	BRAF	TXNDC12	P15056	O95881
EGFRNetmtKRAS-Hi vs Lo	BMX_AP3M1	0.51468	-0.958	2.53e-07	0.0273338	Yes	Yes	BMX	AP3M1	P51813	Q9Y2T2
EGFRNetmtKRAS-Hi vs Lo	BMX_DDX47	0.447262	-1.16	0.0105912	0.00983484	No	Yes	BMX	DDX47	P51813	Q9H0S4
EGFRNetmtKRAS-Hi vs Lo	BMX_WDR61	0.158251	-2.66	3.9e-10	3.84e-08	No	Yes	BMX	WDR61	P51813	Q9GZS3
EGFRNetmtKRAS-Hi vs Lo	BMX_CCT7	0.416803	-1.26	9.61e-10	0.00555705	Yes	Yes	BMX	CCT7	P51813	Q99832
EGFRNetmtKRAS-Hi vs Lo	BMX_LEO1	0.168457	-2.57	9.3e-10	1.04e-07	No	Yes	BMX	LEO1	P51813	Q8WVC0
EGFRNetmtKRAS-Hi vs Lo	BMX_PAF1	0.145562	-2.78	5.54e-10	9.59e-09	No	Yes	BMX	PAF1	P51813	Q8N7H5
EGFRNetmtKRAS-Hi vs Lo	BMX_CTR9	0.146214	-2.77	3.25e-10	1.03e-08	No	Yes	BMX	CTR9	P51813	Q6PD62
EGFRNetmtKRAS-Hi vs Lo	BMX_CDC73	0.129971	-2.94	4.05e-10	1.33e-09	No	Yes	BMX	CDC73	P51813	Q6P1J9
EGFRNetmtKRAS-Hi vs Lo	BMX_TRIM26	0.354394	-1.5	6.26e-06	0.0012891	Yes	Yes	BMX	TRIM26	P51813	Q12899
EGFRNetmtKRAS-Hi vs Lo	BMX_CCT2	0.4189	-1.26	5.5e-10	0.00579482	Yes	Yes	BMX	CCT2	P51813	P78371
EGFRNetmtKRAS-Hi vs Lo	BMX_ABCE1	2.70765	1.44	9.53e-07	0.00288707	Yes	No	BMX	ABCE1	P51813	P61221
EGFRNetmtKRAS-Hi vs Lo	BMX_BMX	0.536576	-0.898	3.09e-08	0.035968	Yes	Yes	BMX	BMX	P51813	P51813
EGFRNetmtKRAS-Hi vs Lo	BMX_CCT4	0.432755	-1.21	9.76e-10	0.00756758	Yes	Yes	BMX	CCT4	P51813	P50991
EGFRNetmtKRAS-Hi vs Lo	BMX_CCT8	0.425825	-1.23	8.98e-10	0.00663587	Yes	Yes	BMX	CCT8	P51813	P50990
EGFRNetmtKRAS-Hi vs Lo	BMX_CCT3	0.421128	-1.25	9.86e-10	0.00605587	Yes	Yes	BMX	CCT3	P51813	P49368
EGFRNetmtKRAS-Hi vs Lo	BMX_CCT5	0.443471	-1.17	9.27e-10	0.00919905	No	Yes	BMX	CCT5	P51813	P48643
EGFRNetmtKRAS-Hi vs Lo	BMX_IQGAP1	0.483657	-1.05	0.0038317	0.0177096	No	Yes	BMX	IQGAP1	P51813	P46940
EGFRNetmtKRAS-Hi vs Lo	BMX_CCT6A	0.428414	-1.22	5.46e-10	0.00697316	Yes	Yes	BMX	CCT6A	P51813	P40227
EGFRNetmtKRAS-Hi vs Lo	BMX_TCP1	0.437631	-1.19	5.34e-10	0.00828032	Yes	Yes	BMX	TCP1	P51813	P17987
EGFRNetmtKRAS-Hi vs Lo	BMX_HSPA8	0.559961	-0.837	4.38e-06	0.047004	No	Yes	BMX	HSPA8	P51813	P11142
EGFRNetmtKRAS-Hi vs Lo	BMX_AP3D1	0.538164	-0.894	0.000224	0.0366566	No	Yes	BMX	AP3D1	P51813	O14617
EGFRNetmtKRAS-Hi vs Lo	BMX_AP3B1	0.510318	-0.971	4.76e-10	0.0258016	No	Yes	BMX	AP3B1	P51813	O00203
EGFRNetmtKRAS-Hi vs Lo	BLK_BLK	1.71762	0.78	0.0037881	0.000232	Yes	Yes	BLK	BLK	P51451	P51451
EGFRNetmtKRAS-Hi vs Lo	BLK_VIM	8.35662	3.06	0.00808279	2.96e-43	Yes	No	BLK	VIM	P51451	P08670
EGFRNetmtKRAS-Hi vs Lo	BLK_CDK1	1.72512	0.787	0.00986505	0.000209	Yes	Yes	BLK	CDK1	P51451	P06493
EGFRNetmtKRAS-Hi vs Lo	BLK_HSPB1	2.17417	1.12	0.0136296	2.5e-07	Yes	No	BLK	HSPB1	P51451	P04792
EGFRNetmtKRAS-Hi vs Lo	BAD_TIMM9	2.34852	1.23	0.00058	0.0374801	Yes	Yes	BAD	TIMM9	Q92934	Q9Y5J7
EGFRNetmtKRAS-Hi vs Lo	BAD_AKAP8L	3.0359	1.6	3.5e-06	0.0107094	Yes	Yes	BAD	AKAP8L	Q92934	Q9ULX6
EGFRNetmtKRAS-Hi vs Lo	BAD_DDX20	3.7129	1.89	6.31e-06	0.00338332	Yes	No	BAD	DDX20	Q92934	Q9UHI6
EGFRNetmtKRAS-Hi vs Lo	BAD_ATAD3A	2.79664	1.48	2.66e-06	0.0164092	Yes	Yes	BAD	ATAD3A	Q92934	Q9NVI7
EGFRNetmtKRAS-Hi vs Lo	BAD_OSBPL8	3.66053	1.87	4.32e-06	0.0036882	Yes	No	BAD	OSBPL8	Q92934	Q9BZF1
EGFRNetmtKRAS-Hi vs Lo	BAD_IPO9	2.20595	1.14	0.00390651	0.0490745	Yes	Yes	BAD	IPO9	Q92934	Q96P70
EGFRNetmtKRAS-Hi vs Lo	BAD_HOOK2	3.96888	1.99	0.000395	0.00223377	Yes	Yes	BAD	HOOK2	Q92934	Q96ED9
EGFRNetmtKRAS-Hi vs Lo	BAD_GLG1	2.79287	1.48	5.77e-07	0.0165212	Yes	No	BAD	GLG1	Q92934	Q92896
EGFRNetmtKRAS-Hi vs Lo	BAD_CASC5	2.65158	1.41	0.00059	0.0213592	Yes	No	BAD	CASC5	Q92934	Q8NG31
EGFRNetmtKRAS-Hi vs Lo	BAD_MCU	4.95208	2.31	0.000259	0.000499	Yes	No	BAD	MCU	Q92934	Q8NE86
EGFRNetmtKRAS-Hi vs Lo	BAD_AGK	3.9272	1.97	1.18e-05	0.00238822	Yes	No	BAD	AGK	Q92934	Q53H12
EGFRNetmtKRAS-Hi vs Lo	BAD_SMN1	3.66889	1.88	1.13e-05	0.00363764	Yes	Yes	BAD	SMN1	Q92934	Q16637
EGFRNetmtKRAS-Hi vs Lo	BAD_PPP2R5E	2.51839	1.33	5.87e-06	0.0272962	Yes	Yes	BAD	PPP2R5E	Q92934	Q16537
EGFRNetmtKRAS-Hi vs Lo	BAD_PPP2R5C	2.42319	1.28	4.61e-05	0.0325856	Yes	Yes	BAD	PPP2R5C	Q92934	Q13362
EGFRNetmtKRAS-Hi vs Lo	BAD_SLC25A3	3.08188	1.62	3.47e-07	0.00987793	Yes	No	BAD	SLC25A3	Q92934	Q00325
EGFRNetmtKRAS-Hi vs Lo	BAD_PRKDC	2.83852	1.51	2.16e-06	0.0152168	Yes	No	BAD	PRKDC	Q92934	P78527
EGFRNetmtKRAS-Hi vs Lo	BAD_PPP2CA	2.64396	1.4	7.88e-06	0.021659	Yes	Yes	BAD	PPP2CA	Q92934	P67775
EGFRNetmtKRAS-Hi vs Lo	BAD_GEMIN4	3.96721	1.99	4.45e-05	0.00223976	Yes	No	BAD	GEMIN4	Q92934	P57678
EGFRNetmtKRAS-Hi vs Lo	BAD_EMD	2.53062	1.34	1.57e-05	0.026685	Yes	No	BAD	EMD	Q92934	P50402
EGFRNetmtKRAS-Hi vs Lo	BAD_PPP2R1A	2.57947	1.37	2.42e-05	0.0243831	Yes	Yes	BAD	PPP2R1A	Q92934	P30153
EGFRNetmtKRAS-Hi vs Lo	BAD_ABCD3	2.38955	1.26	0.000869	0.0347026	Yes	No	BAD	ABCD3	Q92934	P28288
EGFRNetmtKRAS-Hi vs Lo	BAD_HSPD1	2.33839	1.23	6.06e-05	0.0382016	Yes	No	BAD	HSPD1	Q92934	P10809
EGFRNetmtKRAS-Hi vs Lo	BAD_CYC1	2.39377	1.26	7.91e-07	0.0344295	Yes	Yes	BAD	CYC1	Q92934	P08574
EGFRNetmtKRAS-Hi vs Lo	BAD_ERLIN1	2.35375	1.23	5.31e-05	0.037114	Yes	Yes	BAD	ERLIN1	Q92934	O75477
EGFRNetmtKRAS-Hi vs Lo	BAD_PPP6C	3.6328	1.86	9.69e-05	0.00386137	Yes	No	BAD	PPP6C	Q92934	O00743
EGFRNetmtKRAS-Hi vs Lo	AXL_MRPL17	2.19241	1.13	0.028645	0.00124655	Yes	No	AXL	MRPL17	P30530	Q9NRX2
EGFRNetmtKRAS-Hi vs Lo	AXL_PCBP2	2.1082	1.08	0.00267174	0.00206788	Yes	No	AXL	PCBP2	P30530	Q15366
EGFRNetmtKRAS-Hi vs Lo	AXL_PABPC4	2.11762	1.08	0.00106733	0.00195442	Yes	No	AXL	PABPC4	P30530	Q13310
EGFRNetmtKRAS-Hi vs Lo	AXL_SLC25A1	0.554147	-0.852	0.000137	0.0135683	No	Yes	AXL	SLC25A1	P30530	P53007
EGFRNetmtKRAS-Hi vs Lo	AXL_PABPC1	2.16596	1.12	0.00159569	0.00146183	Yes	No	AXL	PABPC1	P30530	P11940
EGFRNetmtKRAS-Hi vs Lo	AXL_MRPS14	2.05772	1.04	0.0443982	0.00279649	Yes	No	AXL	MRPS14	P30530	O60783
EGFRNetmtKRAS-Hi vs Lo	AXL_IGF2BP3	1.76382	0.819	0.0275197	0.0155943	Yes	No	AXL	IGF2BP3	P30530	O00425
EGFRNetmtKRAS-Hi vs Lo	ARAF_MTNR1B	0.00945983	-6.72	0.0044153	2.74e-54	No	Yes	ARAF	MTNR1B	P10398	P49286
EGFRNetmtKRAS-Hi vs Lo	ARAF_HSP90AA1	0.535653	-0.901	2.67e-08	0.0216588	Yes	Yes	ARAF	HSP90AA1	P10398	P07900
EGFRNetmtKRAS-Hi vs Lo	ARAF_BAG2	0.525826	-0.927	2.39e-06	0.0186561	Yes	Yes	ARAF	BAG2	P10398	O95816
EGFRNetmtKRAS-Hi vs Lo	AKT1_CDC37	0.538563	-0.893	0.000214	0.0438922	Yes	Yes	AKT1	CDC37	P31749	Q16543
EGFRNetmtKRAS-Hi vs Lo	AKT1_AKT1	0.522161	-0.937	0.000174	0.0365603	Yes	Yes	AKT1	AKT1	P31749	P31749
EGFRNetmtKRAS-Hi vs Lo	AKT1_HSP90AA1	0.517953	-0.949	0.000165	0.0348173	Yes	Yes	AKT1	HSP90AA1	P31749	P07900

## Sheet: Rewired preys
Rewired Preys
Q9Y6Y0
Q14558
P60891
P47895
P11908
P04792
P16188
O60256
P11413
P08243
Q9Y316
Q9UPN7
Q9NZL9
Q9NVS2
Q9BYC8
Q9BUA3
Q99497
Q96J02
Q8NEY8
Q6P3W7
Q16658
Q15208
Q15102
Q14692
Q13838
Q13126
Q13011
Q02952
P99999
P63313
P63241
P61604
Q14240
P60842
P54727
P51858
P49411
P31939
P30085
P30043
P26583
P13639
P09429
P08758
O43684
O15084
Q9Y617
Q9Y4L1
Q9Y490
Q9Y3T9
Q9UPZ3
Q9UPU5
Q9ULC5
Q9UII2
Q9UEW8
Q9UBV4
Q9UBQ7
Q9UBQ0
Q9P258
Q9P246
Q9NZN4
Q9NZ45
Q9NYY8
Q9NWW5
Q9NSD9
Q9NRZ5
Q9H4A4
Q9H061
Q9BX68
Q9BTW9
Q96T88
Q96IJ6
Q96HC4
Q92597
Q92572
Q8TEQ6
Q8TEP8
Q8NI60
Q8NBQ5
Q8N5H7
Q8IUF8
Q86Y56
Q7L3T8
Q63HN8
Q5UIP0
Q49A26
Q15843
Q15185
Q14166
Q14019
Q13740
Q13557
Q13021
Q12933
Q08752
Q07864
P78417
P68402
P68366
P61981
P55263
P54886
P52565
P50238
P49006
P38919
P32119
Q31610
P28290
P25685
P22102
P15559
P12429
P12277
P10586
P10253
P07355
P05161
P04040
P01130
P00558
O95881
O75874
O75390
O43707
O43286
O00425
O00299
Q9NUH8
Q9ULV4
Q9H0U6
Q92598
Q15057
Q12792
P63261
P62306
P52907
P49327
P26447
P20936
P10620
P08107
Q9Y6C9
Q9UM00
Q9ULF5
Q9P0S9
Q9NZJ7
Q9NX40
Q9NUL7
Q9HD20
Q9BUN8
Q99808
Q99623
Q92973
Q8NE86
Q6P1M3
Q14739
P63000
P62158
P55060
P52306
P50416
P49588
P46940
P35232
P24390
P16615
P15311
P04083
P03905
P00395
O95373
O95298
O75306
O15397
O15347
O14980
Q9Y285
Q9P1Y5
Q9NYF8
Q9NWU5
Q9NR30
Q96A26
Q92520
Q8TC12
Q86X55
Q5T653
Q53H12
Q16643
Q05397
P29373
P26640
P16402
P16403
Q71UI9
P07910
P05204
O43747
Q9Y4I1
Q9Y446
Q9UKD2
Q9UHA4
Q9NY12
Q9NS69
Q9NQX4
Q9BU76
Q9BTV4
Q99988
Q99575
Q96C19
Q969G5
Q93050
Q92485
Q8N163
Q8IUX4
Q6ZRV2
Q15942
Q15149
Q15139
Q14573
Q13283
Q01130
P62136
P53396
P51116
P51114
Q8N752
P48729
P36578
P35269
P28288
P14854
P13073
P09669
P07947
P04899
P04156
O95425
O94832
O75526
O43795
O43303
O14979
O14880
O00515
Q9H329
Q96EL3
Q96CW1
Q8TEW0
Q8IX03
Q2M3R5
Q16543
Q14517
Q13501
Q13263
Q12797
Q07021
Q05513
Q00325
P68400
P67870
P61289
P55084
P52815
P40939
P22694
P16070
P12235
P12236
P00326
O94973
O94887
O75607
O75323
O00411
O00410
Q9Y3D5
Q9Y399
Q9BYG5
Q96RT1
Q93009
Q8TDN6
Q7Z7H8
Q3ZCQ8
Q15334
Q14145
Q04837
P82933
P82663
P82650
P51398
P41743
P31151
P22087
P48741
P17066
P11142
O95816
O76021
O60884
Q9NVP1
Q9NRW3
Q9BQ39
P04908
Q8IX12
Q7L014
Q32P44
Q14978
P62805
P16104
P12268
Q9BTM1
P09543
P33778
P57053
Q9Y2L9
Q9UQQ2
Q8ND76
Q7Z309
Q14678
Q5VWQ8
P26358
Q9HAV7
Q9GZR7
Q9BZF1
Q96RF0
Q92896
Q6NZI2
Q13112
Q08211
Q04917
P78347
P48730
P38646
P35052
P34932
P31947
P31930
P24928
P22695
P11021
P09038
O15530
O15511
O00468
Q9Y2X7
Q9Y265
Q9Y230
Q9UHB6
Q9BXW9
Q99536
Q14160
P08574
P06396
P05141
O95071
O43639
Q9Y2X3
Q9UKM9
Q9UHL4
Q9P270
Q9BVP2
Q9BQ70
Q8IVT5
Q5JTV8
Q15293
Q13601
Q13185
Q13148
P83916
P63104
P51148
P49902
P49756
P47985
P46087
P33991
P31946
P21926
P14927
P12270
P10398
P04049
O95299
O43818
O15427
Q13164
P30837
O15212
Q13885
Q9Y2W1
Q9BQE3
Q02156
P10809
P05129
P17252
O00159
Q38SD2
Q12774
P28799
P22234
Q9UN86
Q8N4Q1
Q13322
P16298
Q08209
P63151
P61962
P30153
P20290
O95831
O95757
O75718
Q9BRS2
Q8NCE2
Q16629
Q13464
Q13310
P84090
P84243
P62995
P62316
P62314
P52732
P28324
P26006
P16989
Q96A08
Q9Y4R8
Q9Y241
Q9BRT8
Q92504
Q3ZCM7
Q02338
P68371
P50402
P43307
P40616
P04350
Q9Y2H1
Q9NYL9
Q9BR76
Q562R1
P62304
P60709
P47756
P47755
O94903
O60496
Q9UDY2
Q68CZ2
Q07157
P41240
Q9UK22
Q9P0L0
Q9P035
Q8TCT9
Q03135
Q01650
P56381
P51636
P48047
P45880
P31040
P25705
P21796
P06576
P02765
Q58FF8
P61158
P07237
P00492
Q16875
P62993
P50454
Q9UM54
Q9UL46
Q96HS1
Q96B97
Q00765
P14550
O75368
Q53EL6
Q9H5V8
Q13151
P33993
P09651
O60306
P12931
Q7Z478
P61221
P53007
Q9Y291
Q9NPI6
Q96F86
Q6P2E9
Q15020
P63208
P41252
P37840
P26196
P15924
Q13546
Q6NSJ2
Q13227
P42166
P10412
P02545
O75531
O14639
Q9Y3D9
Q9Y2R9
Q9NXV2
Q9NWB6
Q9H3K6
Q9GZT3
Q96EY7
Q92665
Q92552
Q6P5R6
Q13610
P82914
P82675
P56134
P42704
P23528
P14625
O75688
O60783
Q05209
P35268
P29350
P61586
P00403
Q8IWI9
Q13115
P31153
P21333
Q9NZ01
Q99832
Q13882
P78371
P50991
P50990
P49368
P48643
P40227
P31689
P17987
Q58FF7
P08238
P07900
O95470
O75643
O43390
O14949
Q9Y5U9
Q9Y3A6
Q9NP72
Q9HB71
Q7Z7H5
Q13308
Q12907
P62942
P57088
P54709
P48509
P40926
P29966
P29317
P27824
P16949
P16435
P05023
O15372
P30086
P00450
Q06830
P54136
Q8NHP8
Q8NE71
Q14161
Q14155
P16333
Q9H0A0
Q99848
Q8IY81
Q15424
Q15061
Q15050
Q03252
P55265
P55209
P51991
P18754
P11387
O60264
O00567
O00541
Q9H1R3
Q15746
Q09666
Q07666
P26641
P24534
P11940
Q9Y573
Q92522
Q15418
P50548
P41162
P35240
Q9UBX3
Q96EY1
P27708
P0DMV9
Q9UKA4
Q96DI7
Q8WXI9
Q8N1I0
Q70IA6
P31321
P25205
P17612
P10644
O95292
O15479
O14672
Q02413
P27348
P19338
Q96I25
Q8IWX8
Q15393
Q13435
O75533
O43143
O15042
Q03393
P62826
P38159
P07437
P06493
P06239
Q9UQC2
P62937
Q00796
P38117
P17655
P10768
P08133
P07384
O00154
Q9UJM3
Q9H706
P50570
P29353
P22681
P18433
P17174
O00401
A5YM69
Q86YV5
P18031
O95900
Q13480
Q9BUQ8
Q8TA86
Q8NC51
Q6P2Q9
Q15029
P06748
O95400
O94906
O15235
P62308
Q9BYN8
Q7Z417
Q7L0Y3
Q5VST9
P82932
P11362
Q9Y383
Q14444
P42677
P27361
Q9UBI6
Q9P2J5
Q99959
Q8IVT2
Q14126
Q13247
P35221
P16422
P13987
P07948
Q09161
P28562
Q96JJ3
Q96BJ8
Q14185
P60953
Q9UQM7
Q9Y2T2
Q9H0S4
Q9GZS3
Q8WVC0
Q8N7H5
Q6PD62
Q6P1J9
Q12899
P51813
O14617
O00203
P51451
P08670
Q9Y5J7
Q9ULX6
Q9UHI6
Q9NVI7
Q96P70
Q96ED9
Q8NG31
Q16637
Q16537
Q13362
P78527
P67775
P57678
O75477
O00743
Q9NRX2
Q15366
P49286
P31749
