# Supplementary material for: Extensive rewiring of the EGFR network in colorectal cancer cells expressing transforming levels of KRASG13D
Source: Nat Commun. 2020 Jan 24;11:499. doi: 10.1038/s41467-019-14224-9 (PMC6981206; doi:10.1038/s41467-019-14224-9)
Supplement: Supplementary file 10 — Supplementary Data 6 [file 41467_2019_14224_MOESM10_ESM.xlsx]

## Sheet: All SNVs (>10x)
chrom	start	end	ref	alt	gerp_bp_score	gene	transcript	aa_change	impact	impact_severity	depth	cadd_raw	cadd_scaled	gts.HKE3	gts.HCT116	gt_depths.HKE3	gt_depths.HCT116
chr1	52187	52188	A	ATAAT	0	OR4G4P	ENST00000594647		upstream_gene_variant	LOW	69	None	None	A/A	A/ATAAT	32	35
chr1	62202	62203	T	C	-3.43	OR4G11P	ENST00000492842		upstream_gene_variant	LOW	91	-1.02	0.23	T/T	T/C	45	45
chr1	62270	62271	A	G	-0.671	OR4G11P	ENST00000492842		upstream_gene_variant	LOW	78	-0.82	0.62	A/A	A/G	39	39
chr1	92637	92638	A	T	0.829	RP11-34P13.7	ENST00000466430		intron_variant	LOW	44	-0.55	1.52	A/A	A/T	25	19
chr1	104307	104309	AT	A	-1.32	RP11-34P13.7	ENST00000466430		intron_variant	LOW	61	None	None	AT/A	AT/AT	31	30
chr1	125655	125657	GA	G	-0.299	RP11-34P13.7	ENST00000471248		intron_variant	LOW	32	None	None	G/G	GA/G	11	20
chr1	253242	253245	ACT	A	0.703	AP006222.2	ENST00000424587		intron_variant	LOW	33	None	None	ACT/ACT	ACT|A	17	16
chr1	534191	534192	C	T	0	RP5-857K21.3	ENST00000357876		upstream_gene_variant	LOW	37	-0.46	1.87	C/T	C/C	13	23
chr1	544786	544787	G	C	0	RP5-857K21.4	ENST00000440200		intron_variant	LOW	25	-0.5	1.72	G/G	G/C	12	13
chr1	554794	554795	C	G	0.399	RP5-857K21.4	ENST00000440200		intron_variant	LOW	45	-0.81	0.66	C|G	C|C	19	26
chr1	554796	554797	C	T	0.399	RP5-857K21.4	ENST00000440200		intron_variant	LOW	46	-0.69	1	C|T	C|C	19	27
chr1	701112	701113	C	T	0.11	RP11-206L10.2	ENST00000428504		intron_variant	LOW	51	-0.93	0.38	C/C	C/T	28	23
chr1	712445	712459	CGCCTTTGCTTGTT	C	0	RP11-206L10.2	ENST00000428504		intron_variant	LOW	54	None	None	CGCCTTTGCTTGTT/CGCCTTTGCTTGTT	CGCCTTTGCTTGTT/C	29	23
chr1	712995	712996	G	A	0	RP11-206L10.2	ENST00000428504		intron_variant	LOW	60	-0.85	0.55	G/G	G|A	29	31
chr1	713018	713019	T	G	0	RP11-206L10.2	ENST00000428504		intron_variant	LOW	63	-0.67	1.08	T/T	T|G	30	33
chr1	713024	713025	T	C	0	RP11-206L10.2	ENST00000428504		intron_variant	LOW	59	-0.68	1.04	T/T	T|C	26	33
chr1	713028	713029	C	T	0	RP11-206L10.2	ENST00000428504		intron_variant	LOW	59	-0.81	0.65	C/C	C|T	26	33
chr1	713031	713032	G	C	0	RP11-206L10.2	ENST00000428504		intron_variant	LOW	59	-0.91	0.41	G/G	G|C	26	33
chr1	713785	713786	G	GGCT	0	RP11-206L10.2	ENST00000428504		non_coding_transcript_exon_variant	LOW	48	None	None	G/G	G/GGCT	20	28
chr1	724883	724884	G	C	0	RP11-206L10.9	ENST00000429505		intron_variant	LOW	25	-0.53	1.61	G|C	G/G	14	11
chr1	724885	724886	G	C	0	RP11-206L10.9	ENST00000429505		intron_variant	LOW	24	-0.53	1.61	G|C	G/G	13	11
chr1	724887	724888	G	A	0	RP11-206L10.9	ENST00000429505		intron_variant	LOW	23	-0.4	2.13	G|A	G/G	11	12
chr1	725840	725841	T	G	0	RP11-206L10.9	ENST00000429505		intron_variant	LOW	43	-0.83	0.59	T/T	T/G	12	20
chr1	739811	739813	CA	C	0.105	AL669831.1	ENST00000599533		upstream_gene_variant	LOW	30	None	None	C/C	CA/C	11	15
chr1	756429	756430	A	C	1.19	RP11-206L10.10	ENST00000435300		upstream_gene_variant	LOW	37	-0.45	1.91	A/A	A/C	15	21
chr1	788349	788351	CT	C	0	LINC01128	ENST00000445118		intron_variant	LOW	55	None	None	CT/C	CT/CT	17	37
chr1	815413	815414	T	G	0.395	AL645608.2	ENST00000594233		upstream_gene_variant	LOW	80	-0.74	0.86	T/T	T|G	44	36
chr1	815414	815415	T	G	0.395	AL645608.2	ENST00000594233		upstream_gene_variant	LOW	77	-0.73	0.87	T/T	T|G	42	35
chr1	815420	815421	T	C	-0.789	AL645608.2	ENST00000594233		upstream_gene_variant	LOW	77	-1.07	0.17	T/T	T|C	40	37
chr1	815421	815422	A	G	-0.789	AL645608.2	ENST00000594233		upstream_gene_variant	LOW	77	-0.95	0.34	A/A	A|G	40	37
chr1	815600	815601	T	C	0.395	AL645608.2	ENST00000594233		upstream_gene_variant	LOW	65	-0.33	2.42	T|C	T/T	25	39
chr1	815610	815611	C	T	0.109	AL645608.2	ENST00000594233		upstream_gene_variant	LOW	60	-0.68	1.03	C|T	C/C	24	36
chr1	815616	815617	G	T	-0.218	AL645608.2	ENST00000594233		upstream_gene_variant	LOW	57	-0.95	0.34	G|T	G/G	22	35
chr1	815618	815619	G	C	0.109	AL645608.2	ENST00000594233		upstream_gene_variant	LOW	54	-0.74	0.85	G|C	G/G	21	33
chr1	815619	815620	G	A	0.109	AL645608.2	ENST00000594233		upstream_gene_variant	LOW	53	-0.6	1.33	G|A	G/G	20	33
chr1	817802	817803	G	T	0.256	AL645608.2	ENST00000594233		upstream_gene_variant	LOW	62	-0.8	0.67	G|T	G/G	31	31
chr1	817834	817835	C	G	-0.513	AL645608.2	ENST00000594233		upstream_gene_variant	LOW	58	-1.43	0.02	C|G	C/C	28	29
chr1	817836	817837	G	A	-0.513	AL645608.2	ENST00000594233		upstream_gene_variant	LOW	58	-1.19	0.08	G|A	G/G	28	29
chr1	817841	817842	A	G	-0.513	AL645608.2	ENST00000594233		upstream_gene_variant	LOW	61	-1.1	0.14	A|G	A/A	30	30
chr1	818561	818562	C	CA	0.256	AL645608.2	ENST00000594233		intron_variant	LOW	34	None	None	C|CA	C|C	14	15
chr1	821247	821248	C	T	0	AL645608.2	ENST00000594233		downstream_gene_variant	LOW	102	-0.39	2.16	C/T	C/C	49	50
chr1	821499	821500	G	A	0	AL645608.2	ENST00000594233		downstream_gene_variant	LOW	68	-0.83	0.6	G/A	G/G	31	37
chr1	822069	822070	G	A	0.109	AL645608.2	ENST00000594233		downstream_gene_variant	LOW	53	-0.48	1.78	G/G	G|A	28	25
chr1	822081	822082	C	A	0.109	AL645608.2	ENST00000594233		downstream_gene_variant	LOW	50	-0.23	2.88	C/C	C|A	25	25
chr1	822083	822084	C	T	0.109	AL645608.2	ENST00000594233		downstream_gene_variant	LOW	49	-0.06	3.69	C/C	C|T	24	25
chr1	823537	823538	G	T	0.149	AL645608.2	ENST00000594233		downstream_gene_variant	LOW	82	-0.78	0.74	G|G	G|T	33	41
chr1	825507	825508	T	A	0				intergenic_variant	LOW	36	-0.67	1.06	T|T	T|A	12	24
chr1	825517	825518	G	A	0				intergenic_variant	LOW	36	-0.7	0.98	G|G	G|A	12	24
chr1	826141	826151	CAGGAGCTCT	C	0				intergenic_variant	LOW	58	None	None	CAGGAGCTCT|C	CAGGAGCTCT/CAGGAGCTCT	35	23
chr1	826156	826161	TGGGC	T	0				intergenic_variant	LOW	59	None	None	TGGGC|T	TGGGC/TGGGC	36	23
chr1	851720	851721	C	T	2.55	RP11-54O7.2	ENST00000398216		downstream_gene_variant	LOW	49	0.77	8.08	C/T	C/C	26	22
chr1	866510	866511	C	CCCCT	-6.35		CCDS2.2		intron_variant	LOW	40	None	None	C/CCCCT	C/C	11	23
chr1	869302	869303	C	T	1.37		CCDS2.2		intron_variant	LOW	47	-0.48	1.78	C|T	C/C	17	29
chr1	908749	908750	G	A	-8.67		CCDS4.1		intron_variant	LOW	40	-0.9	0.43	G/G	G/A	13	27
chr1	919570	919571	G	A	0.638	C1orf170	ENST00000341290		upstream_gene_variant	LOW	40	-0.02	3.91	G/G	G/A	24	16
chr1	928346	928373	GGGAGGGTCCATGTGTCCGTCATCTGA	G	-0.61	RP11-54O7.17	ENST00000606034		downstream_gene_variant	LOW	49	None	None	GGGAGGGTCCATGTGTCCGTCATCTGA/G	GGGAGGGTCCATGTGTCCGTCATCTGA/GGGAGGGTCCATGTGTCCGTCATCTGA	11	34
chr1	928346	928373	GGGAGGGTCCATGTGTCCGTCATCTGA	G	-0.61	RP11-54O7.17	ENST00000606034		downstream_gene_variant	LOW	49	None	None	GGGAGGGTCCATGTGTCCGTCATCTGA/G	GGGAGGGTCCATGTGTCCGTCATCTGA/GGGAGGGTCCATGTGTCCGTCATCTGA	11	34
chr1	935018	935019	C	T	-3.47		CCDS44034.1		intron_variant	LOW	32	-0.82	0.61	C/T	C/C	17	15
chr1	938507	938508	G	T	-0.847		CCDS44034.1		upstream_gene_variant	LOW	37	-0.45	1.9	G/T	G/G	14	23
chr1	994725	994726	C	T	-1.25		CCDS30551.1		downstream_gene_variant	LOW	42	0.62	7.36	C/T	C/C	19	23
chr1	1011086	1011088	CG	C	-1.53		CCDS53257.1		upstream_gene_variant	LOW	32	None	None	CG/CG	CG|C	18	13
chr1	1017025	1017029	GGGC	G	-1		CCDS7.2		downstream_gene_variant	LOW	28	None	None	G/G	GGGC/G	12	16
chr1	1017025	1017029	GGGC	G	-1		CCDS7.2		downstream_gene_variant	LOW	28	None	None	G/G	GGGC/G	12	16
chr1	1031502	1031504	AT	A	0	C1orf159	ENST00000294576		intron_variant	LOW	53	None	None	AT/AT	AT/A	17	30
chr1	1052413	1052414	G	A	-0.278	C1orf159	ENST00000294576		upstream_gene_variant	LOW	27	-0.08	3.63	G/G	G/A	16	11
chr1	1071665	1071666	C	T	1.33	RP11-465B22.5	ENST00000416774		upstream_gene_variant	LOW	57	0.03	4.15	C/T	C/C	23	34
chr1	1076470	1076471	G	A	0	RP11-465B22.5	ENST00000416774		intron_variant	LOW	24	-0.17	3.15	G/G	G/A	11	12
chr1	1085730	1085731	C	A	-1.07				intergenic_variant	LOW	35	-0.39	2.19	C/A	C/C	12	23
chr1	1088563	1088564	C	T	-1.18				intergenic_variant	LOW	41	-0.9	0.45	C|T	C/C	12	29
chr1	1088569	1088570	A	G	-1.18				intergenic_variant	LOW	45	-0.55	1.5	A|G	A/A	12	32
chr1	1144446	1144448	CG	C	-1.32		CCDS10.1		upstream_gene_variant	LOW	42	None	None	C/C	CG/C	16	22
chr1	1152872	1152873	G	T	-2.23	SDF4	ENST00000263741		3_prime_UTR_variant	LOW	39	0.66	7.53	G/G	G/T	22	17
chr1	1199571	1199572	C	T	0.539		CCDS14.1		intron_variant	LOW	61	-0.02	3.92	C/T	C/C	29	32
chr1	1206931	1206932	C	T	2.1	UBE2J2	ENST00000502382		5_prime_UTR_variant	LOW	60	0.13	4.71	C/T	C/C	28	32
chr1	1215541	1215543	TA	T	0		CCDS44037.2		upstream_gene_variant	LOW	38	None	None	TA/T	TA/TA	14	22
chr1	1269089	1269091	CG	C	4.2		CCDS30556.1	S/X	frameshift_variant	HIGH	47	None	None	CG/CG	CG/C	25	21
chr1	1275290	1275291	G	A	-3.99		CCDS22.1		intron_variant	LOW	47	-1.82	0.01	G/G	G/A	28	19
chr1	1298067	1298068	A	G	-0.693	MXRA8	NM_001282582.1		intron_variant	LOW	39	-0.3	2.55	A/G	A/A	16	23
chr1	1298289	1298290	C	T	0	MXRA8	NM_001282582.1		intron_variant	LOW	48	-0.98	0.29	C/C	C/T	24	22
chr1	1300124	1300125	C	T	0.104		CCDS59952.1		upstream_gene_variant	LOW	44	-0.74	0.85	C/C	C/T	27	17
chr1	1311821	1311822	T	G	-2.74		CCDS25.1		upstream_gene_variant	LOW	54	0.26	5.4	T/G	T/T	24	30
chr1	1318214	1318215	T	C	0		CCDS30557.1		downstream_gene_variant	LOW	83	-0.54	1.56	T/T	T/C	43	40
chr1	1342138	1342139	C	T	-1.33		CCDS26.1		intron_variant	LOW	31	0.01	4.04	C/T	C/C	13	18
chr1	1399509	1399510	C	A	0.1		CCDS44039.1		intron_variant	LOW	36	-0.28	2.66	C/A	C/C	14	22
chr1	1434515	1434517	TA	T	0	ATAD3B	XM_005244806.1		intron_variant	LOW	46	None	None	TA|T	TA/TA	15	30
chr1	1434518	1434519	T	C	0	ATAD3B	XM_005244806.1		intron_variant	LOW	47	-0.71	0.93	T|C	T/T	15	31
chr1	1435741	1435742	A	C	0	ATAD3B	XM_005244806.1		intron_variant	LOW	29	-0.12	3.43	A/A	A|C	17	12
chr1	1435747	1435748	C	G	0	ATAD3B	XM_005244806.1		intron_variant	LOW	30	-0.4	2.15	C/C	C|G	18	12
chr1	1438885	1438886	G	A	1.85	ATAD3B	XM_005244806.1		intron_variant	LOW	49	0.2	5.1	G/A	G/G	22	26
chr1	1477858	1477859	C	A	-1.48		CCDS32.1		intron_variant	LOW	48	0.07	4.4	C/A	C/C	25	23
chr1	1524667	1524668	A	C	0				intergenic_variant	LOW	31	-0.11	3.45	A|C	A/A	11	19
chr1	1524669	1524670	T	C	0				intergenic_variant	LOW	32	-0.11	3.45	T|C	T/T	11	20
chr1	1534433	1534434	G	A	1.07	C1orf233	ENST00000422725		3_prime_UTR_variant	LOW	36	-0.5	1.71	G/A	G/G	11	25
chr1	1574459	1574460	C	T	0.158	CDK11B	ENST00000317673		intron_variant	LOW	31	-0.8	0.66	C/T	C/C	12	19
chr1	1583754	1583755	C	T	-2.07	CDK11B	ENST00000317673		intron_variant	LOW	61	-0.88	0.48	C/C	C|T	33	28
chr1	1583761	1583762	G	A	-2.19	CDK11B	ENST00000317673		intron_variant	LOW	55	-0.79	0.7	G/G	G|A	26	29
chr1	1599887	1599888	A	G	-3.72	SLC35E2B	XM_005244792.1	W/R	missense_variant	MED	44	0.65	7.49	A/G	G/G	18	26
chr1	1616255	1616256	G	C	0	SLC35E2B	ENST00000234800		intron_variant	LOW	31	-0.19	3.08	G/C	G/G	12	19
chr1	1630593	1630595	CA	C	0.806		CCDS44042.1		downstream_gene_variant	LOW	41	None	None	C/C	CA/C	22	19
chr1	1648139	1648140	G	C	0.174		CCDS44042.1		intron_variant	LOW	50	-0.81	0.65	G/G	G|C	33	17
chr1	1648147	1648148	G	C	0		CCDS44042.1		intron_variant	LOW	49	-0.88	0.48	G/G	G|C	32	17
chr1	1648159	1648160	T	A	0		CCDS44042.1		intron_variant	LOW	45	-0.57	1.43	T/T	T|A	29	16
chr1	1648161	1648162	T	A	0		CCDS44042.1		intron_variant	LOW	46	-0.58	1.41	T/T	T|A	30	16
chr1	1648167	1648168	C	T	0		CCDS44042.1		intron_variant	LOW	44	-0.8	0.66	C/C	C|T	28	16
chr1	1648168	1648169	A	G	0		CCDS44042.1		intron_variant	LOW	43	-0.68	1.02	A/A	A|G	28	15
chr1	1649042	1649094	CGCTTTCAGCTAGAGTTTGCTCTCTCTGGTTTTCGGTCTGTGACACACGCAT	C	-1.17		CCDS44042.1		intron_variant	LOW	90	None	None	CGCTTTCAGCTAGAGTTTGCTCTCTCTGGTTTTCGGTCTGTGACACACGCAT/C	CGCTTTCAGCTAGAGTTTGCTCTCTCTGGTTTTCGGTCTGTGACACACGCAT/C	30	12
chr1	1649739	1649740	C	T	-0.093		CCDS44042.1		intron_variant	LOW	34	-0.74	0.84	C|T	T|T	17	17
chr1	1649749	1649750	A	T	-0.093		CCDS44042.1		intron_variant	LOW	35	-0.51	1.68	A|T	T|T	18	17
chr1	1649751	1649752	T	G	-0.093		CCDS44042.1		intron_variant	LOW	35	-0.61	1.29	T|G	G|G	18	17
chr1	1657394	1657395	T	C	0		CCDS55560.1		intron_variant	LOW	29	-0.57	1.42	T/T	T/C	17	12
chr1	1661297	1661298	A	G	0.109	SLC35E2	NM_182838.2		3_prime_UTR_variant	LOW	51	-0.45	1.9	A/G	G/G	18	33
chr1	1661436	1661437	T	TGGGA	-0.836	SLC35E2	NM_182838.2		3_prime_UTR_variant	LOW	42	None	None	T/T	T/TGGGA	21	20
chr1	1669227	1669228	T	C	-0.758		CCDS33.1		intron_variant	LOW	47	-0.78	0.73	T/C	C/C	21	26
chr1	1673171	1673172	T	C	0	SLC35E2	ENST00000246421		intron_variant	LOW	28	-0.53	1.59	T/C	T/T	14	14
chr1	1675510	1675514	GAGA	G	0	SLC35E2	ENST00000246421		intron_variant	LOW	27	None	None	GAGA/GAGA	GAGA/G	16	11
chr1	1700666	1700667	G	A	0.226	NADK	ENST00000341426		intron_variant	LOW	61	0.65	7.49	G/A	G/G	26	35
chr1	1723799	1723801	GA	G	-3.61		CCDS34.1		intron_variant	LOW	44	None	None	GA/GA	GA/G	24	20
chr1	1793475	1793476	A	G	0.149	GNB1	ENST00000378609		intron_variant	LOW	34	-0.44	1.94	A/G	A/A	13	21
chr1	1814353	1814354	C	T	0.336	GNB1	ENST00000378609		intron_variant	LOW	44	-0.69	1.02	C/T	C/C	14	30
chr1	1817712	1817713	C	T	0.189	GNB1	ENST00000378609		intron_variant	LOW	63	-0.58	1.41	C|T	C/C	25	38
chr1	1843531	1843532	G	GC	0.85		CCDS30566.1		upstream_gene_variant	LOW	28	None	None	G/G	G/GC	11	14
chr1	1894110	1894111	C	T	-0.47	C1orf222	ENST00000604159		intron_variant	LOW	56	-1.09	0.15	C/C	C/T	30	26
chr1	1898872	1898873	A	G	-1.6	CFAP74	NM_001080484.1		intron_variant	LOW	35	-0.53	1.59	A/A	A/G	19	16
chr1	1915394	1915397	TGG	T	-0.451	CFAP74	NM_001080484.1		intron_variant	LOW	34	None	None	TGG/T	T/T	14	20
chr1	1917828	1917829	T	G	-1.44	CFAP74	NM_001080484.1		intron_variant	LOW	29	-0.38	2.23	G/G	T|G	18	11
chr1	1945257	1945259	AT	A	0.14	RP11-547D24.1	ENST00000443930		non_coding_transcript_exon_variant	LOW	60	None	None	AT/A	AT/AT	30	28
chr1	1945473	1945474	G	A	-0.47	RP11-547D24.1	ENST00000443930		non_coding_transcript_exon_variant	LOW	59	-0.61	1.29	G/A	G/G	34	25
chr1	2017027	2017028	T	C	-0.636		CCDS37.1		intron_variant	LOW	45	-0.66	1.11	T|C	T/T	13	32
chr1	2017028	2017029	A	G	0.318		CCDS37.1		intron_variant	LOW	45	-0.35	2.35	A|G	A/A	13	32
chr1	2017029	2017030	T	TC	-0.636		CCDS37.1		intron_variant	LOW	45	None	None	T|TC	T/T	13	32
chr1	2038255	2038256	T	C	-0.607		CCDS37.1		intron_variant	LOW	55	-0.55	1.51	T/T	T|C	38	17
chr1	2042707	2042708	A	G	-1.36		CCDS37.1		intron_variant	LOW	46	-0.52	1.61	A/A	A/G	23	23
chr1	2061516	2061518	AT	A	0.158		CCDS37.1		intron_variant	LOW	35	None	None	AT/AT	AT/A	16	17
chr1	2068205	2068206	G	A	0.629		CCDS37.1		intron_variant	LOW	65	-0.54	1.55	G/A	G/G	34	31
chr1	2110707	2110708	G	A	1.08		CCDS37.1		intron_variant	LOW	37	0.41	6.2	G/G	G/A	16	21
chr1	2135238	2135239	C	T	-4.04	FAAP20	NM_001146310.1		intron_variant	LOW	44	-0.44	1.95	C/T	C/C	21	23
chr1	2139401	2139402	C	T	-3.46	FAAP20	NM_001282670.1		intron_variant	LOW	31	-0.36	2.3	C/T	C/C	19	12
chr1	2150211	2150213	AT	A	-2.26	AL590822.1	ENST00000545087		upstream_gene_variant	LOW	47	None	None	A/A	AT/A	16	27
chr1	2193285	2193286	A	G	0.131		CCDS39.1		intron_variant	LOW	51	-0.23	2.88	A/G	A/A	23	27
chr1	2194504	2194505	A	T	-0.245		CCDS39.1		intron_variant	LOW	40	-0.69	1.01	A/T	A/A	17	22
chr1	2212029	2212030	C	A	0		CCDS39.1		intron_variant	LOW	38	-0.58	1.41	C/C	C|A	22	16
chr1	2212038	2212039	G	T	0		CCDS39.1		intron_variant	LOW	38	0.63	7.38	G/G	G|T	22	16
chr1	2213879	2213923	CGGAGATCTTCAGAGAGAGGACGCCTGAGAAGACAGGCGGTGGT	C	0		CCDS39.1		intron_variant	LOW	26	None	None	CGGAGATCTTCAGAGAGAGGACGCCTGAGAAGACAGGCGGTGGT/C	CGGAGATCTTCAGAGAGAGGACGCCTGAGAAGACAGGCGGTGGT/CGGAGATCTTCAGAGAGAGGACGCCTGAGAAGACAGGCGGTGGT	11	15
chr1	2225340	2225341	C	T	0.354		CCDS39.1		intron_variant	LOW	50	-0.47	1.84	C/T	C/C	20	29
chr1	2310255	2310256	G	A	-1.83		CCDS40.1		intron_variant	LOW	43	-0.63	1.19	G/G	G/A	27	16
chr1	2332273	2332274	T	C	-5.83		CCDS41232.1		intron_variant	LOW	65	0.08	4.43	T/T	T/C	26	39
chr1	2350911	2350912	G	A	-1.15				intergenic_variant	LOW	35	-0.7	0.98	G/G	G/A	13	22
chr1	2361537	2361538	G	A	-2.51	PLCH2	ENST00000609981		intron_variant	LOW	49	-0.49	1.74	G/G	G/A	29	20
chr1	2371949	2371951	AT	A	0	PLCH2	ENST00000609981		intron_variant	LOW	73	None	None	AT/AT	AT/A	49	23
chr1	2427322	2427324	AG	A	-4.76		CCDS59959.1		intron_variant	LOW	38	None	None	AG/A	AG/AG	17	20
chr1	2432761	2432762	G	A	-4.85		CCDS59959.1		intron_variant	LOW	32	0.04	4.22	G/G	G/A	13	19
chr1	2472426	2472428	CG	C	1.59				intergenic_variant	LOW	31	None	None	CG/C	CG/CG	13	18
chr1	2490769	2490770	C	A	0.18	TNFRSF14	XM_005244813.1		3_prime_UTR_variant	LOW	44	-0.46	1.85	C/C	C/A	20	24
chr1	2513325	2513326	G	A	0.149		CCDS44.2		upstream_gene_variant	LOW	39	-0.41	2.08	G/A	G/G	16	22
chr1	2520334	2520335	C	T	0.36		CCDS44.2		intron_variant	LOW	50	0.52	6.79	C/C	C/T	26	24
chr1	2565389	2565390	T	C	-3.9		CCDS30569.2		upstream_gene_variant	LOW	47	-0.35	2.34	T/C	T/T	21	26
chr1	2571180	2571181	G	A	1.57	TTC34	ENST00000401094		intron_variant	LOW	47	0.58	7.15	G/A	G/G	21	26
chr1	2575090	2575091	C	CG	0.469		CCDS55565.1		intron_variant	LOW	35	None	None	C/C	C/CG	21	14
chr1	2583886	2583887	C	T	0		CCDS55565.1		intron_variant	LOW	153	0.16	4.85	C|T	C|C	104	45
chr1	2583901	2583902	C	T	0		CCDS55565.1		intron_variant	LOW	130	-0.02	3.92	C|T	C|C	85	45
chr1	2583907	2583908	G	A	0		CCDS55565.1		intron_variant	LOW	123	0.37	6.03	G|A	G/G	85	38
chr1	2583915	2583916	A	T	0		CCDS55565.1		intron_variant	LOW	93	-0.3	2.59	A|T	A/A	80	13
chr1	2584094	2584095	A	C	0		CCDS55565.1		intron_variant	LOW	55	-0.24	2.84	C/C	A/C	15	40
chr1	2584251	2584252	A	G	0		CCDS55565.1		intron_variant	LOW	65	-0.77	0.76	A/G	G/G	33	29
chr1	2584328	2584329	A	C	0		CCDS55565.1		intron_variant	LOW	133	-0.5	1.69	A/A	A/C	64	68
chr1	2584638	2584639	C	A	0.128		CCDS55565.1		intron_variant	LOW	159	-0.17	3.18	C/A	C/C	89	70
chr1	2584644	2584645	C	G	0		CCDS55565.1		intron_variant	LOW	154	-0.73	0.87	C/G	C/C	73	62
chr1	2584654	2584655	A	G	0		CCDS55565.1		intron_variant	LOW	142	-0.99	0.28	A|G	A/A	77	65
chr1	2584655	2584656	A	G	0		CCDS55565.1		intron_variant	LOW	143	-0.85	0.55	A/G	A/A	77	66
chr1	2584664	2584665	A	C	0		CCDS55565.1		intron_variant	LOW	146	-0.84	0.58	A|C	A/A	81	65
chr1	2584666	2584667	A	T	0		CCDS55565.1		intron_variant	LOW	144	-0.91	0.43	A/T	A/A	76	62
chr1	2584844	2584845	A	T	0.137		CCDS55565.1		intron_variant	LOW	57	-0.5	1.71	A|A	A|T	32	24
chr1	2584857	2584858	C	T	-0.274		CCDS55565.1		intron_variant	LOW	49	-0.66	1.09	C/C	C/T	26	18
chr1	2585207	2585208	C	G	0		CCDS55565.1		intron_variant	LOW	113	-0.59	1.35	C/G	C/C	61	35
chr1	2585687	2585688	C	A	0.311		CCDS55565.1		intron_variant	LOW	122	-0.31	2.53	C/A	C/C	44	67
chr1	2585707	2585708	A	C	0.329		CCDS55565.1		intron_variant	LOW	116	-0.41	2.08	A/C	A/A	34	72
chr1	2585710	2585711	C	A	0.329		CCDS55565.1		intron_variant	LOW	109	-0.6	1.33	C/A	C/C	32	67
chr1	2585889	2585890	C	A	0		CCDS55565.1		intron_variant	LOW	226	-0.69	1	C/C	C/A	171	55
chr1	2585905	2585906	A	T	0		CCDS55565.1		intron_variant	LOW	108	-0.46	1.88	T/T	A/T	40	68
chr1	2586053	2586054	C	G	0		CCDS55565.1		intron_variant	LOW	53	-0.58	1.38	C|G	C/C	21	32
chr1	2586057	2586058	G	A	-0.641		CCDS55565.1		intron_variant	LOW	57	0.3	5.61	G/A	G|G	23	34
chr1	2586208	2586209	C	A	0.245		CCDS55565.1		intron_variant	LOW	81	-0.45	1.93	C/A	C/C	29	47
chr1	2586209	2586210	A	T	-0.489		CCDS55565.1		intron_variant	LOW	81	-0.27	2.73	A/T	A/A	29	47
chr1	2586214	2586215	G	C	0.245		CCDS55565.1		intron_variant	LOW	82	-2.41	0	G/C	G/G	30	47
chr1	2586219	2586220	G	C	0.245		CCDS55565.1		intron_variant	LOW	84	-0.65	1.12	G/C	G/G	32	47
chr1	2586250	2586251	C	T	0		CCDS55565.1		intron_variant	LOW	98	-0.49	1.74	C/T	C/C	32	51
chr1	2586256	2586257	G	A	0		CCDS55565.1		intron_variant	LOW	100	-0.44	1.98	G/A	G/G	38	58
chr1	2586259	2586260	A	G	0		CCDS55565.1		intron_variant	LOW	102	-0.5	1.72	A/G	A/A	38	60
chr1	2586282	2586283	A	C	0		CCDS55565.1		intron_variant	LOW	90	-0.38	2.2	A/C	A/A	39	47
chr1	2586294	2586295	G	C	0		CCDS55565.1		intron_variant	LOW	93	-0.74	0.86	G/C	G/G	42	47
chr1	2586298	2586299	G	T	0		CCDS55565.1		intron_variant	LOW	97	-0.7	0.98	G/T	G/G	46	47
chr1	2586301	2586302	A	C	0		CCDS55565.1		intron_variant	LOW	99	-0.52	1.64	A/C	A/A	48	47
chr1	2586318	2586319	A	C	0		CCDS55565.1		intron_variant	LOW	116	-0.66	1.12	A/C	A/A	65	47
chr1	2586352	2586353	C	T	0.0465		CCDS55565.1		intron_variant	LOW	165	-0.51	1.68	C/T	C/C	113	47
chr1	2586413	2586414	C	G	-0.397		CCDS55565.1		intron_variant	LOW	223	-1.16	0.1	C|G	C/C	162	55
chr1	2586451	2586452	C	A	0.104		CCDS55565.1		intron_variant	LOW	123	-0.95	0.35	C/C	C|A	79	44
chr1	2586452	2586453	C	G	-0.208		CCDS55565.1		intron_variant	LOW	127	-0.79	0.7	C/G	C/C	78	37
chr1	2586453	2586454	C	G	-0.208		CCDS55565.1		intron_variant	LOW	116	-1.06	0.18	C/G	C/C	74	37
chr1	2586458	2586459	T	A	-0.208		CCDS55565.1		intron_variant	LOW	120	-0.88	0.48	T/A	T/T	70	37
chr1	2586461	2586462	G	A	0.104		CCDS55565.1		intron_variant	LOW	114	-0.83	0.6	G/G	G|A	76	38
chr1	2586472	2586473	C	T	0.104		CCDS55565.1		intron_variant	LOW	85	-0.52	1.62	C/C	C|T	43	31
chr1	2586486	2586487	C	G	0		CCDS55565.1		intron_variant	LOW	67	-0.87	0.49	C|G	C/C	41	26
chr1	2586503	2586504	C	A	0		CCDS55565.1		intron_variant	LOW	53	-0.42	2.06	C|A	C/C	31	22
chr1	2586506	2586507	C	G	0		CCDS55565.1		intron_variant	LOW	259	-0.76	0.79	C|G	C/C	29	230
chr1	2586531	2586532	C	A	0		CCDS55565.1		intron_variant	LOW	276	0.14	4.74	C|A	C/C	20	256
chr1	2587201	2587202	C	T	0		CCDS55565.1		intron_variant	LOW	51	-0.53	1.58	C/T	C/C	27	24
chr1	2587298	2587306	GGCGAGCA	G	0		CCDS55565.1		intron_variant	LOW	126	None	None	GGCGAGCA|G	GGCGAGCA/GGCGAGCA	46	79
chr1	2587396	2587397	A	T	0		CCDS55565.1		intron_variant	LOW	125	0.49	6.67	A/T	A/A	65	47
chr1	2587437	2587438	G	T	0		CCDS55565.1		intron_variant	LOW	92	-0.32	2.49	G/T	G/G	51	33
chr1	2587461	2587462	G	A	0		CCDS55565.1		intron_variant	LOW	89	0.24	5.31	G/A	G/G	50	31
chr1	2587466	2587467	T	A	0		CCDS55565.1		intron_variant	LOW	86	0.35	5.9	T/A	T/T	45	31
chr1	2587492	2587493	C	G	0		CCDS55565.1		intron_variant	LOW	84	-0.45	1.93	C/G	C/C	45	31
chr1	2587493	2587494	C	A	0		CCDS55565.1		intron_variant	LOW	84	-0.38	2.19	C/A	C/C	45	31
chr1	2606481	2606482	A	T	0		CCDS55565.1		intron_variant	LOW	61	-0.69	1	A/A	A|T	26	34
chr1	2606504	2606505	G	A	0		CCDS55565.1		intron_variant	LOW	57	-0.78	0.73	G/G	G|A	25	32
chr1	2614670	2614671	C	A	0		CCDS55565.1		intron_variant	LOW	26	-0.44	1.95	C|A	C/C	14	12
chr1	2614749	2614750	C	T	0		CCDS55565.1		intron_variant	LOW	28	-0.12	3.39	C/T	C/C	15	11
chr1	2614808	2614809	T	C	0		CCDS55565.1		intron_variant	LOW	25	-0.84	0.58	T/C	T/T	11	14
chr1	2614912	2614913	A	C	0		CCDS55565.1		intron_variant	LOW	35	-0.36	2.3	A/C	A/A	22	13
chr1	2615575	2615576	A	C	-1.04		CCDS55565.1		intron_variant	LOW	256	-0.22	2.92	A/C	A/A	124	131
chr1	2615900	2615901	C	G	-0.909		CCDS55565.1		intron_variant	LOW	41	-0.99	0.28	C|C	C|G	19	20
chr1	2616402	2616403	A	G	0		CCDS55565.1		intron_variant	LOW	47	-0.64	1.18	A|G	A/A	21	13
chr1	2616433	2616434	T	C	0		CCDS55565.1		intron_variant	LOW	47	0.2	5.1	T|C	T/T	23	24
chr1	2616478	2616479	A	C	0		CCDS55565.1		intron_variant	LOW	114	-0.19	3.06	A/C	A/A	26	88
chr1	2616988	2616990	CA	C	0		CCDS55565.1		intron_variant	LOW	41	None	None	CA|C	CA/CA	19	22
chr1	2617180	2617181	T	G	0		CCDS55565.1		intron_variant	LOW	62	-0.71	0.94	T/G	T/T	12	50
chr1	2617289	2617290	C	A	0		CCDS55565.1		intron_variant	LOW	32	-1.06	0.19	C/C	C/A	14	11
chr1	2617316	2617318	AC	A	0		CCDS55565.1		intron_variant	LOW	34	None	None	AC/AC	AC/A	20	11
chr1	2617327	2617328	A	C	0		CCDS55565.1		intron_variant	LOW	33	0.65	7.48	A/A	A/C	19	11
chr1	2617331	2617332	T	C	0		CCDS55565.1		intron_variant	LOW	33	0.3	5.62	T/T	T/C	19	11
chr1	2617332	2617333	C	G	0		CCDS55565.1		intron_variant	LOW	33	0.51	6.75	C/C	C/G	19	11
chr1	2617345	2617346	A	G	0		CCDS55565.1		intron_variant	LOW	27	-0.89	0.47	A/G	A/A	16	11
chr1	2617653	2617654	C	T	0		CCDS55565.1		intron_variant	LOW	75	-0.07	3.65	C/C	C|T	63	12
chr1	2617671	2617672	G	A	0		CCDS55565.1		intron_variant	LOW	36	-0.75	0.83	G|A	G/G	25	11
chr1	2617685	2617686	G	C	0		CCDS55565.1		intron_variant	LOW	36	-0.99	0.27	G/G	G|C	24	12
chr1	2617714	2617715	C	G	0		CCDS55565.1		intron_variant	LOW	36	-0.55	1.5	C/C	C|G	22	14
chr1	2617716	2617717	C	A	0		CCDS55565.1		intron_variant	LOW	39	-0.2	3.02	C|A	C/C	25	14
chr1	2617729	2617730	G	A	0		CCDS55565.1		intron_variant	LOW	33	-0.15	3.26	G/G	G|A	19	14
chr1	2617789	2617790	G	A	0		CCDS55565.1		intron_variant	LOW	29	0.01	4.05	G|A	G/G	18	11
chr1	2618064	2618065	G	T	0		CCDS55565.1		intron_variant	LOW	36	0.12	4.64	G/T	G/G	21	13
chr1	2618288	2618329	GTGAGCATCGGACAGCCTGGAGCAGCACCCACACCCCCTGA	G	-0.639		CCDS55565.1		intron_variant	LOW	106	None	None	GTGAGCATCGGACAGCCTGGAGCAGCACCCACACCCCCTGA|G	GTGAGCATCGGACAGCCTGGAGCAGCACCCACACCCCCTGA/GTGAGCATCGGACAGCCTGGAGCAGCACCCACACCCCCTGA	12	94
chr1	2618603	2618604	A	C	0		CCDS55565.1		intron_variant	LOW	61	0.7	7.72	A|C	A/A	24	36
chr1	2618880	2618881	A	G	0		CCDS55565.1		intron_variant	LOW	54	-0.74	0.84	A/G	A/A	19	32
chr1	2619694	2619695	G	T	-0.093		CCDS55565.1		intron_variant	LOW	134	-0.98	0.29	G/G	G/T	105	29
chr1	2619767	2619768	C	T	0.0465		CCDS55565.1		intron_variant	LOW	35	-0.64	1.19	C/C	C/T	14	20
chr1	2620370	2620371	T	C	-0.846		CCDS55565.1		intron_variant	LOW	158	-0.67	1.06	T/T	T/C	137	17
chr1	2620645	2620646	T	A	0		CCDS55565.1		intron_variant	LOW	23	-0.6	1.33	T|T	T|A	12	11
chr1	2620915	2620916	T	C	0		CCDS55565.1		intron_variant	LOW	43	-0.39	2.19	T/C	T|T	18	25
chr1	2622008	2622009	G	C	0.646		CCDS55565.1		intron_variant	LOW	166	-0.59	1.35	G/G	G/C	145	21
chr1	2622078	2622079	G	A	-1.31		CCDS55565.1		intron_variant	LOW	34	-0.79	0.71	G/G	G/A	15	18
chr1	2622108	2622136	GAATCTGACAGCCTGGAAGAGCACCCCA	G	0.655		CCDS55565.1		intron_variant	LOW	59	None	None	GAATCTGACAGCCTGGAAGAGCACCCCA|G	GAATCTGACAGCCTGGAAGAGCACCCCA/GAATCTGACAGCCTGGAAGAGCACCCCA	16	43
chr1	2622139	2622154	CCCCGGGTGAGCATG	C	0.646		CCDS55565.1		intron_variant	LOW	40	None	None	CCCCGGGTGAGCATG|C	CCCCGGGTGAGCATG/CCCCGGGTGAGCATG	18	21
chr1	2622139	2622154	CCCCGGGTGAGCATG	C	0.646		CCDS55565.1		intron_variant	LOW	40	None	None	CCCCGGGTGAGCATG|C	CCCCGGGTGAGCATG/CCCCGGGTGAGCATG	18	21
chr1	2622169	2622170	G	A	-1.89		CCDS55565.1		intron_variant	LOW	42	-0.63	1.2	G|A	G/G	19	23
chr1	2622176	2622177	C	G	-0.722		CCDS55565.1		intron_variant	LOW	41	-0.68	1.04	C|G	C/C	18	23
chr1	2622178	2622179	C	A	-1.37		CCDS55565.1		intron_variant	LOW	41	-0.58	1.4	C|A	C/C	18	23
chr1	2622209	2622210	G	C	-0.119		CCDS55565.1		intron_variant	LOW	49	-0.63	1.2	G|C	G/G	16	33
chr1	2622210	2622211	C	G	0.953		CCDS55565.1		intron_variant	LOW	49	-0.56	1.49	C|G	C/C	16	33
chr1	2622800	2622801	G	T	-0.846		CCDS55565.1		intron_variant	LOW	80	-0.58	1.39	G|G	G|T	39	38
chr1	2622802	2622803	C	G	-0.846		CCDS55565.1		intron_variant	LOW	69	-0.67	1.08	C|C	C|G	36	30
chr1	2623075	2623076	C	G	-0.846		CCDS55565.1		intron_variant	LOW	43	-0.91	0.42	C/C	C/G	28	15
chr1	2623100	2623106	ACCCCC	A	0.423		CCDS55565.1		intron_variant	LOW	46	None	None	ACCCCC|A	ACCCCC/ACCCCC	30	15
chr1	2623106	2623142	AGGTGAGCATCTGACGGCCTGCAACAGCACCCACAT	A	0.423		CCDS55565.1		intron_variant	LOW	51	None	None	AGGTGAGCATCTGACGGCCTGCAACAGCACCCACAT|A	AGGTGAGCATCTGACGGCCTGCAACAGCACCCACAT/AGGTGAGCATCTGACGGCCTGCAACAGCACCCACAT	29	22
chr1	2623106	2623142	AGGTGAGCATCTGACGGCCTGCAACAGCACCCACAT	A	0.423		CCDS55565.1		intron_variant	LOW	51	None	None	AGGTGAGCATCTGACGGCCTGCAACAGCACCCACAT|A	AGGTGAGCATCTGACGGCCTGCAACAGCACCCACAT/AGGTGAGCATCTGACGGCCTGCAACAGCACCCACAT	29	22
chr1	2623173	2623174	C	A	0		CCDS55565.1		intron_variant	LOW	72	-0.85	0.55	C|A	C/C	13	59
chr1	2623513	2623514	A	G	-1.85		CCDS55565.1		intron_variant	LOW	235	-0.48	1.77	A/G	A/A	27	208
chr1	2624691	2624692	A	G	0		CCDS55565.1		intron_variant	LOW	66	-0.68	1.02	A|G	A/A	11	55
chr1	2625153	2625154	A	G	0		CCDS55565.1		intron_variant	LOW	32	-0.5	1.7	A/G	A/A	13	19
chr1	2625511	2625512	G	A	0		CCDS55565.1		intron_variant	LOW	83	-0.2	3.03	G/G	G/A	62	21
chr1	2625907	2625908	A	C	0		CCDS55565.1		intron_variant	LOW	73	-0.41	2.07	A/A	A|C	61	12
chr1	2625923	2625924	C	T	0		CCDS55565.1		intron_variant	LOW	63	-0.83	0.61	C/C	C|T	50	13
chr1	2625966	2625967	C	T	0		CCDS55565.1		intron_variant	LOW	50	-0.59	1.37	C/C	C|T	38	12
chr1	2626430	2626431	C	T	-0.093		CCDS55565.1		intron_variant	LOW	41	-1	0.27	C/T	C/C	23	18
chr1	2626470	2626472	AC	A	0.477		CCDS55565.1		intron_variant	LOW	135	None	None	AC/AC	AC/A	119	15
chr1	2626472	2626473	C	A	0.477		CCDS55565.1		intron_variant	LOW	135	-0.25	2.79	C/C	C|A	118	17
chr1	2627197	2627198	C	T	-1.32		CCDS55565.1		intron_variant	LOW	196	-0.92	0.4	C/C	C/T	164	31
chr1	2628202	2628203	T	C	0		CCDS55565.1		intron_variant	LOW	72	-0.6	1.31	C/C	T/C	30	42
chr1	2628431	2628432	C	A	-1.39		CCDS55565.1		intron_variant	LOW	100	-0.4	2.14	C/A	C/C	28	72
chr1	2628440	2628441	C	A	1.15		CCDS55565.1		intron_variant	LOW	99	-0.03	3.84	C/C	C/A	28	70
chr1	2628442	2628443	C	A	-2.3		CCDS55565.1		intron_variant	LOW	99	-1.02	0.23	C/C	C/A	28	70
chr1	2628607	2628608	G	C	-0.658		CCDS55565.1		intron_variant	LOW	200	-0.79	0.72	G/C	G/G	28	171
chr1	2628612	2628613	C	A	1.14		CCDS55565.1		intron_variant	LOW	191	0.11	4.6	C/A	C/C	27	163
chr1	2628629	2628630	C	T	-1.69		CCDS55565.1		intron_variant	LOW	157	-0.92	0.4	C|T	C/C	14	143
chr1	2628636	2628637	C	CT	1.14		CCDS55565.1		intron_variant	LOW	153	None	None	C|CT	C/C	12	141
chr1	2628637	2628638	A	G	-1.42		CCDS55565.1		intron_variant	LOW	148	-0.53	1.59	A|G	A/A	12	136
chr1	2628648	2628649	T	A	1.14		CCDS55565.1		intron_variant	LOW	151	0.02	4.14	T|A	T/T	14	137
chr1	2628657	2628658	G	T	-2.28		CCDS55565.1		intron_variant	LOW	143	-0.32	2.48	G|T	G/G	11	132
chr1	2628756	2628757	A	C	-1.47		CCDS55565.1		intron_variant	LOW	175	-0.33	2.42	A/C	A/A	18	157
chr1	2629004	2629005	C	A	0		CCDS55565.1		intron_variant	LOW	339	-0.9	0.44	C/C	C|A	287	52
chr1	2629043	2629044	A	C	0		CCDS55565.1		intron_variant	LOW	132	-0.75	0.82	A/A	A/C	50	82
chr1	2629081	2629082	T	C	0		CCDS55565.1		intron_variant	LOW	171	-0.65	1.15	T/C	T/T	81	90
chr1	2629212	2629213	G	A	0		CCDS55565.1		intron_variant	LOW	276	-0.74	0.86	G/A	G/G	132	127
chr1	2629332	2629333	G	C	0		CCDS55565.1		intron_variant	LOW	142	-0.83	0.6	G/C	G/G	90	41
chr1	2629357	2629358	C	A	0		CCDS55565.1		intron_variant	LOW	218	-0.57	1.41	C|A	C/C	29	173
chr1	2629371	2629372	T	C	0		CCDS55565.1		intron_variant	LOW	138	-0.6	1.33	T|C	T/T	20	118
chr1	2629856	2629857	T	C	0.454		CCDS55565.1		intron_variant	LOW	54	-0.58	1.39	T/C	T/T	13	41
chr1	2629950	2629951	A	G	0		CCDS55565.1		intron_variant	LOW	54	-0.5	1.69	A/A	A/G	40	14
chr1	2630161	2630162	A	C	0		CCDS55565.1		intron_variant	LOW	24	-0.64	1.17	A|C	A|A	13	11
chr1	2630174	2630175	T	G	0		CCDS55565.1		intron_variant	LOW	26	0.47	6.56	T|G	T/T	14	12
chr1	2630175	2630176	T	A	0		CCDS55565.1		intron_variant	LOW	27	0.33	5.82	T|A	T/T	15	12
chr1	2630192	2630193	A	C	0		CCDS55565.1		intron_variant	LOW	37	-0.54	1.54	A|C	A/A	23	14
chr1	2630197	2630198	G	C	0		CCDS55565.1		intron_variant	LOW	38	-0.79	0.69	G|C	G/G	24	14
chr1	2630224	2630225	C	T	0		CCDS55565.1		intron_variant	LOW	116	-0.68	1.02	C|T	C/C	28	88
chr1	2630281	2630282	C	G	0		CCDS55565.1		intron_variant	LOW	41	-0.16	3.23	C/C	C|G	26	15
chr1	2630288	2630289	C	G	0		CCDS55565.1		intron_variant	LOW	42	-0.26	2.76	C/G	C/C	27	15
chr1	2630306	2630307	A	T	0		CCDS55565.1		intron_variant	LOW	38	-0.6	1.33	A/T	A/A	22	16
chr1	2630320	2630321	C	T	0		CCDS55565.1		intron_variant	LOW	30	-0.9	0.44	C/C	C|T	16	14
chr1	2630327	2630328	C	G	-0.909		CCDS55565.1		intron_variant	LOW	29	-1.04	0.21	C/C	C|G	16	13
chr1	2630370	2630371	T	C	0		CCDS55565.1		intron_variant	LOW	24	-0.57	1.43	T/T	T|C	11	13
chr1	2630434	2630435	G	A	0		CCDS55565.1		intron_variant	LOW	42	-0.86	0.53	G|A	G/G	26	16
chr1	2630443	2630444	C	CCT	0		CCDS55565.1		intron_variant	LOW	44	None	None	C|CCT	C/C	26	18
chr1	2630448	2630451	CCA	C	0		CCDS55565.1		intron_variant	LOW	45	None	None	CCA|C	CCA/CCA	25	20
chr1	2630458	2630459	A	T	0		CCDS55565.1		intron_variant	LOW	45	-0.46	1.88	A|T	A/A	23	22
chr1	2630466	2630467	A	G	0		CCDS55565.1		intron_variant	LOW	46	-0.83	0.61	A|G	A/A	22	24
chr1	2630484	2630485	C	G	0		CCDS55565.1		intron_variant	LOW	48	-0.9	0.43	C|G	C|C	19	29
chr1	2630503	2630504	C	A	0		CCDS55565.1		intron_variant	LOW	100	-0.71	0.94	C/A	C/C	17	83
chr1	2630521	2630522	G	A	0		CCDS55565.1		intron_variant	LOW	102	-0.77	0.76	G/A	G/G	20	79
chr1	2630609	2630610	C	T	0		CCDS55565.1		intron_variant	LOW	122	-0.61	1.29	C/C	C|T	99	23
chr1	2630640	2630641	C	T	0		CCDS55565.1		intron_variant	LOW	37	-0.67	1.06	C/C	C|T	15	22
chr1	2630646	2630647	C	G	0		CCDS55565.1		intron_variant	LOW	40	-1.16	0.1	C/C	C/G	15	25
chr1	2630649	2630650	C	A	0		CCDS55565.1		intron_variant	LOW	41	-0.75	0.81	C/C	C/A	16	25
chr1	2630652	2630653	C	G	0		CCDS55565.1		intron_variant	LOW	41	-0.62	1.25	C/C	C/G	16	25
chr1	2630669	2630670	G	A	0		CCDS55565.1		intron_variant	LOW	35	-0.65	1.14	G/G	G/A	14	21
chr1	2632281	2632282	C	T	-1.71		CCDS55565.1		intron_variant	LOW	66	-0.92	0.39	C/T	C/C	23	43
chr1	2632512	2632513	G	C	0		CCDS55565.1		intron_variant	LOW	30	-0.49	1.75	G/G	G/C	19	11
chr1	2688334	2688335	G	C	0.423		CCDS55565.1		intron_variant	LOW	36	-0.63	1.21	G/G	G|C	18	18
chr1	2688387	2688388	A	T	0.423		CCDS55565.1		intron_variant	LOW	52	-0.4	2.12	A/A	A|T	23	29
chr1	2688436	2688437	T	A	0		CCDS55565.1		intron_variant	LOW	63	-0.56	1.47	T/T	T|A	35	28
chr1	2697068	2697069	C	A	-0.451		CCDS55565.1		intron_variant	LOW	55	0.96	8.91	C/A	C/C	26	29
chr1	2728805	2728806	C	T	0.467	RP11-740P5.2	ENST00000457440		non_coding_transcript_exon_variant	LOW	51	-0.45	1.91	C/T	C/C	19	32
chr1	2750109	2750110	T	C	-2.78				intergenic_variant	LOW	45	-0.2	3.04	T/T	T/C	29	16
chr1	2752491	2752494	CCT	C	-1.68				intergenic_variant	LOW	39	None	None	CCT/CCT	CCT/C	22	14
chr1	2765894	2765895	G	A	-2.02				intergenic_variant	LOW	43	-0.74	0.83	G/A	G/G	12	31
chr1	2780596	2780598	GC	G	-4.97				intergenic_variant	LOW	46	None	None	GC/G	GC/GC	16	30
chr1	2794143	2794144	C	T	-0.509				intergenic_variant	LOW	40	-0.26	2.76	C/T	C/C	20	16
chr1	2795948	2795949	G	A	1.21				intergenic_variant	LOW	42	0.14	4.74	G/A	G/G	16	26
chr1	2810926	2810927	A	G	1.55				intergenic_variant	LOW	42	0.02	4.12	A/G	A/A	14	28
chr1	2811262	2811277	TCCTCCCCACCCTGA	T	-1.26				intergenic_variant	LOW	35	None	None	TCCTCCCCACCCTGA/TCCTCCCCACCCTGA	TCCTCCCCACCCTGA/T	16	17
chr1	2819076	2819077	A	G	-0.955				intergenic_variant	LOW	40	-0.84	0.57	A|G	A/A	11	29
chr1	2836767	2836768	A	T	4.66				intergenic_variant	LOW	40	4.2	21.8	A/T	A/A	18	22
chr1	2841947	2841948	G	A	-0.642				intergenic_variant	LOW	46	-0.32	2.48	G/A	G/G	20	25
chr1	2843125	2843126	G	T	-0.317				intergenic_variant	LOW	49	-0.96	0.32	G/G	G|T	35	13
chr1	2843130	2843131	A	T	-0.317				intergenic_variant	LOW	43	-0.61	1.3	A/A	A|T	30	12
chr1	2855977	2855978	G	A	-2.31				intergenic_variant	LOW	66	-0.89	0.45	G/A	G/G	30	36
chr1	2883019	2883020	C	T	-3.45				intergenic_variant	LOW	51	-0.8	0.66	C/T	C/C	21	30
chr1	2891114	2891115	C	T	-1.15				intergenic_variant	LOW	35	-0.38	2.22	C/C	C|T	17	18
chr1	2891127	2891128	C	A	-0.507				intergenic_variant	LOW	31	-0.32	2.5	C/C	C|A	16	15
chr1	2897556	2897587	CAACAGGAGGTCTGGTAACAGGAGGTCTGGT	C	1.62				intergenic_variant	LOW	27	None	None	CAACAGGAGGTCTGGTAACAGGAGGTCTGGT/CAACAGGAGGTCTGGTAACAGGAGGTCTGGT	CAACAGGAGGTCTGGTAACAGGAGGTCTGGT/C	13	12
chr1	2902771	2902772	T	C	-1.35				intergenic_variant	LOW	50	-0.63	1.21	T|C	T/T	21	29
chr1	2902784	2902785	T	C	0.15				intergenic_variant	LOW	49	-0.49	1.74	T|C	T/T	19	30
chr1	2922076	2922077	G	A	0.752				intergenic_variant	LOW	56	-0.23	2.88	G/G	G/A	35	21
chr1	2941159	2941160	T	C	-0.229		CCDS45.1		downstream_gene_variant	LOW	41	-0.59	1.36	T/T	T/C	17	23
chr1	2952125	2952127	AC	A	-3.6				intergenic_variant	LOW	36	None	None	A/A	AC/A	16	14
chr1	3030883	3030884	C	T	-1.49		CCDS41236.2		intron_variant	LOW	38	-0.67	1.06	C/C	C/T	24	14
chr1	3038550	3038551	G	A	1.64		CCDS41236.2		intron_variant	LOW	51	0.08	4.42	G/A	G/G	20	31
chr1	3042833	3042834	C	T	3.12		CCDS41236.2		intron_variant	LOW	24	0.02	4.14	C/T	T/T	13	11
chr1	3048665	3048666	T	C	0.559		CCDS41236.2		intron_variant	LOW	55	3.71	18.83	T/T	T/C	21	34
chr1	3074114	3074116	GA	G	1.15		CCDS41236.2		intron_variant	LOW	45	None	None	GA/G	GA/GA	19	26
chr1	3080804	3080805	G	A	1.51		CCDS41236.2		intron_variant	LOW	74	0.34	5.83	G/A	G/G	37	37
chr1	3097423	3097424	G	A	0.342		CCDS41236.2		intron_variant	LOW	49	-0.45	1.93	G/G	G|A	28	21
chr1	3097425	3097426	A	G	-0.684		CCDS41236.2		intron_variant	LOW	49	-0.63	1.22	A/A	A|G	28	21
chr1	3097429	3097430	C	T	-0.28		CCDS41236.2		intron_variant	LOW	53	-0.81	0.64	C/C	C|T	28	25
chr1	3097455	3097456	C	T	0		CCDS41236.2		intron_variant	LOW	55	-0.52	1.62	C/C	C/T	28	27
chr1	3115664	3115665	C	T	2.94		CCDS41236.2		intron_variant	LOW	39	1.04	9.25	C/C	C/T	20	19
chr1	3137854	3137855	C	T	-3.09		CCDS41236.2		intron_variant	LOW	64	-0.43	1.99	C/T	C/C	28	35
chr1	3164919	3164920	T	C	2.05		CCDS41236.2		intron_variant	LOW	65	-0.24	2.82	T/C	T/T	31	34
chr1	3184664	3184665	C	T	-1.64		CCDS41236.2		intron_variant	LOW	49	-0.12	3.42	C/C	C/T	25	24
chr1	3215741	3215742	A	G	-0.093		CCDS41236.2		intron_variant	LOW	60	-0.62	1.24	A/A	A|G	34	26
chr1	3215873	3215874	A	C	-0.093		CCDS41236.2		intron_variant	LOW	44	-0.85	0.56	A/A	A|C	23	21
chr1	3216839	3216840	A	G	0		CCDS41236.2		intron_variant	LOW	34	-0.5	1.7	A/G	A/A	11	22
chr1	3219071	3219072	T	TA	0		CCDS41236.2		intron_variant	LOW	36	None	None	TA/TA	T/TA	15	18
chr1	3220806	3220807	C	T	-2.31		CCDS41236.2		intron_variant	LOW	48	-0.88	0.48	C/T	C/C	14	34
chr1	3242684	3242685	G	C	0.131		CCDS41236.2		intron_variant	LOW	36	-0.57	1.43	G/G	G/C	22	14
chr1	3252335	3252336	A	G	-2.52		CCDS41236.2		intron_variant	LOW	65	-0.65	1.12	A/G	A/A	27	38
chr1	3351976	3351978	TC	T	-8.46	PRDM16	ENST00000270722		3_prime_UTR_variant	LOW	36	None	None	TC/T	TC/TC	16	20
chr1	3359489	3359490	G	GT	-1.2	PRDM16	ENST00000270722		downstream_gene_variant	LOW	31	None	None	G/G	G/GT	11	13
chr1	3397721	3397722	C	T	1.33		CCDS46.2		downstream_gene_variant	LOW	47	0.26	5.43	C/T	C/C	24	23
chr1	3493263	3493264	A	T	-0.0454		CCDS41237.1		intron_variant	LOW	43	0.24	5.27	A/T	T/T	24	13
chr1	3504429	3504440	ACAGGAGTGGC	A	0.13		CCDS41237.1		intron_variant	LOW	49	None	None	ACAGGAGTGGC/ACAGGAGTGGC	ACAGGAGTGGC/A	31	13
chr1	3513019	3513020	A	C	0.508		CCDS41237.1		intron_variant	LOW	40	0.08	4.43	A/A	A|C	24	16
chr1	3513022	3513023	C	A	0.508		CCDS41237.1		intron_variant	LOW	37	-0.01	3.94	C/C	C|A	23	14
chr1	3513026	3513027	C	T	-1.02		CCDS41237.1		intron_variant	LOW	37	-0.24	2.86	C/C	C|T	23	14
chr1	3513027	3513028	A	G	-1.02		CCDS41237.1		intron_variant	LOW	36	-0.49	1.77	A/A	A|G	22	14
chr1	3560933	3560985	CAGTGGCCCCGCTGAGCCCCGGACATGGGGTCGCGCCTTCAGAAGGGGACCT	C	0.0465		CCDS48.1		intron_variant	LOW	30	None	None	CAGTGGCCCCGCTGAGCCCCGGACATGGGGTCGCGCCTTCAGAAGGGGACCT/CAGTGGCCCCGCTGAGCCCCGGACATGGGGTCGCGCCTTCAGAAGGGGACCT	C|C	12	18
chr1	3589088	3589089	C	T	-2.27	TP73	ENST00000346387		intron_variant	LOW	45	-0.6	1.31	C/T	C/C	19	26
chr1	3590424	3590425	G	A	-0.898	TP73	ENST00000346387		intron_variant	LOW	39	-0.25	2.77	G/G	G/A	18	21
chr1	3618234	3618235	A	AT	0.235		CCDS44049.1		intron_variant	LOW	27	None	None	A/A	A/AT	13	14
chr1	3621989	3621991	CG	C	-1.58		CCDS44049.1		intron_variant	LOW	52	None	None	CG/C	CG/CG	24	28
chr1	3629492	3629500	GCCCCTGC	G	0.79		CCDS44049.1		intron_variant	LOW	31	None	None	GCCCCTGC/G	GCCCCTGC/GCCCCTGC	13	18
chr1	3650310	3650312	AC	A	-4.17	TP73	ENST00000346387		3_prime_UTR_variant	LOW	39	None	None	A/A	AC/A	17	21
chr1	3651013	3651014	A	G	-2.9	TP73	ENST00000378288		3_prime_UTR_variant	LOW	43	-0.73	0.87	A/G	A/A	20	23
chr1	3651959	3651961	TG	T	-4.05	TP73	ENST00000378288		3_prime_UTR_variant	LOW	46	None	None	TG/T	TG/TG	14	31
chr1	3668251	3668252	G	T	0.0465		CCDS50.1		upstream_gene_variant	LOW	42	-0.58	1.4	G/T	G/G	20	21
chr1	3696071	3696072	C	T	0.713		CCDS51.1		downstream_gene_variant	LOW	42	0.18	4.96	C/C	C/T	23	19
chr1	3698135	3698137	CA	C	5.02		CCDS51.1	L/X	frameshift_variant	HIGH	60	None	None	CA/C	CA/CA	20	39
chr1	3737853	3737854	T	C	-3.1		CCDS30571.1		intron_variant	LOW	71	-0.51	1.66	T/C	T/T	28	43
chr1	3750213	3750216	AAC	A	0.904		CCDS30571.1		intron_variant	LOW	54	None	None	AAC/A	AAC/AAC	21	32
chr1	3750213	3750216	AAC	A	0.904		CCDS30571.1		intron_variant	LOW	54	None	None	AAC/A	AAC/AAC	21	32
chr1	3751747	3751748	G	A	1.43		CCDS30571.1		intron_variant	LOW	44	0.09	4.5	G|A	G/G	13	30
chr1	3767001	3767002	C	T	-1.55		CCDS30571.1		intron_variant	LOW	64	-0.76	0.79	C/T	C/C	33	31
chr1	3769128	3769130	AT	A	-6.07	CEP104	ENST00000378223		intron_variant	LOW	38	None	None	AT/A	AT/AT	20	17
chr1	3776637	3776639	TA	T	0.664		CCDS52.1		intron_variant	LOW	38	None	None	TA/T	TA/TA	18	18
chr1	3786049	3786050	G	C	-0.803		CCDS52.1		intron_variant	LOW	53	0.01	4.05	G/G	G/C	26	27
chr1	3797846	3797848	AC	A	-1.39		CCDS52.1		intron_variant	LOW	43	None	None	AC/AC	AC/A	22	21
chr1	3808452	3808453	A	C	-0.708		CCDS53.1		intron_variant	LOW	30	-0.37	2.25	A/C	A/A	12	18
chr1	3816853	3816854	G	A	-4.75	C1orf174	NM_207356.2		5_prime_UTR_variant	LOW	30	0.69	7.66	G/G	G/A	18	12
chr1	3819044	3819045	G	A	-0.361		CCDS53.1		upstream_gene_variant	LOW	41	-1.15	0.11	G/G	G/A	19	22
chr1	3823713	3823714	C	T	-4.03	LINC01134	ENST00000439488		intron_variant	LOW	61	-0.49	1.74	C/C	C/T	29	32
chr1	3831853	3831854	G	A	-0.314	LINC01134	ENST00000439488		non_coding_transcript_exon_variant	LOW	60	-0.01	3.99	G/A	G/G	26	34
chr1	3840667	3840669	AT	A	-3				intergenic_variant	LOW	53	None	None	AT/A	AT/AT	22	28
chr1	3844903	3844904	G	A	-9.99				intergenic_variant	LOW	55	1.66	11.5	G/A	G/G	21	33
chr1	3997991	3997992	G	A	-0.451	RP13-614K11.1	ENST00000412674		upstream_gene_variant	LOW	71	-0.87	0.5	G/A	G/G	35	36
chr1	4015027	4015028	T	C	-0.0323	RP13-614K11.1	ENST00000412674		non_coding_transcript_exon_variant	LOW	32	-0.26	2.75	T/T	T/C	14	18
chr1	4043265	4043266	C	A	-2.92				intergenic_variant	LOW	85	-0.95	0.34	C/A	C/C	48	36
chr1	4067419	4067420	A	T	0.0465				intergenic_variant	LOW	34	-0.34	2.39	A/A	A/T	20	14
chr1	4091611	4091613	GT	G	-1.19				intergenic_variant	LOW	39	None	None	G/G	GT/G	16	14
chr1	4124434	4124435	T	C	0				intergenic_variant	LOW	63	-0.68	1.02	T|C	T/T	27	35
chr1	4124436	4124437	G	C	0				intergenic_variant	LOW	64	-0.95	0.34	G|C	G/G	28	35
chr1	4124444	4124449	TTCAC	T	0				intergenic_variant	LOW	63	None	None	TTCAC|T	TTCAC/TTCAC	26	36
chr1	4124462	4124467	GACTC	G	0				intergenic_variant	LOW	47	None	None	GACTC|G	GACTC/GACTC	29	15
chr1	4125071	4125072	G	C	0				intergenic_variant	LOW	26	-0.76	0.78	G/G	G|C	11	15
chr1	4125181	4125182	T	C	0				intergenic_variant	LOW	40	-0.19	3.09	T/T	T|C	17	23
chr1	4125185	4125186	C	T	0				intergenic_variant	LOW	38	-0.29	2.61	C/C	C|T	18	20
chr1	4125191	4125194	CAT	C	0				intergenic_variant	LOW	36	None	None	CAT|C	CAT/CAT	19	17
chr1	4125191	4125194	CAT	C	0				intergenic_variant	LOW	36	None	None	CAT|C	CAT/CAT	19	17
chr1	4125195	4125196	C	A	0				intergenic_variant	LOW	36	-0.35	2.36	C/C	C|A	19	17
chr1	4125208	4125212	AGTC	A	0				intergenic_variant	LOW	38	None	None	AGTC|A	AGTC/AGTC	16	22
chr1	4125212	4125214	AC	A	0				intergenic_variant	LOW	38	None	None	AC|A	AC/AC	15	23
chr1	4138387	4138388	G	A	0				intergenic_variant	LOW	45	-0.13	3.37	G/A	G/G	11	34
chr1	4138634	4138635	T	C	0.0465				intergenic_variant	LOW	43	-0.4	2.12	T/C	T/T	12	31
chr1	4181398	4181399	C	A	2.04				intergenic_variant	LOW	58	0.45	6.44	C|A	C/C	34	24
chr1	4190759	4190760	G	A	-0.23				intergenic_variant	LOW	60	-0.48	1.8	G/G	G/A	30	30
chr1	4196845	4196846	G	A	0.104				intergenic_variant	LOW	91	-0.51	1.66	G/G	G/A	71	20
chr1	4196984	4196985	A	AGAGTGGGTTAGTGATCATGGGAGTGGGTTAGTGATCATGGGAGTGAGTTAGTGATCATGGGAGTGGGTTGGTTGTCATGGGAGTGGGTTAGATATCATGAGAGTGGGTTAGTTATCATGGGAGTGGGTTAGTCATCATGG	-0.208				intergenic_variant	LOW	56	None	None	A/A	A/AGAGTGGGTTAGTGATCATGGGAGTGGGTTAGTGATCATGGGAGTGAGTTAGTGATCATGGGAGTGGGTTGGTTGTCATGGGAGTGGGTTAGATATCATGAGAGTGGGTTAGTTATCATGGGAGTGGGTTAGTCATCATGG	32	23
chr1	4204723	4204724	T	C	-0.135				intergenic_variant	LOW	29	-0.76	0.78	T/T	T|C	14	15
chr1	4220228	4220229	A	G	0.131				intergenic_variant	LOW	24	-0.67	1.09	A/G	G/G	12	12
chr1	4220874	4220875	G	T	0.617				intergenic_variant	LOW	29	-0.68	1.04	G|T	G/G	16	13
chr1	4231648	4231649	C	T	0.589	EEF1DP6	EEF1DP6		downstream_gene_variant	LOW	48	-0.34	2.39	C/C	C/T	25	23
chr1	4271708	4271709	T	G	2.74				intergenic_variant	LOW	29	0.52	6.83	G/G	T/G	12	17
chr1	4272887	4272889	AC	A	-0.299				intergenic_variant	LOW	37	None	None	AC/A	AC/AC	16	19
chr1	4336354	4336355	T	C	-5.94				intergenic_variant	LOW	47	-0.39	2.16	C/C	T/C	24	23
chr1	4427851	4427853	AC	A	1.13				intergenic_variant	LOW	45	None	None	AC/AC	AC/A	25	20
chr1	4429969	4429970	G	A	-1.78				intergenic_variant	LOW	46	-0.89	0.46	G/A	G/G	24	22
chr1	4450228	4450229	G	A	1.25				intergenic_variant	LOW	57	0.08	4.45	G/A	G/G	27	30
chr1	4452349	4452351	TA	T	-0.492				intergenic_variant	LOW	47	None	None	TA/TA	TA/T	25	19
chr1	4478209	4478211	TC	T	1.7	RP5-1166F10.1	ENST00000423197		intron_variant	LOW	57	None	None	TC/T	TC/TC	29	28
chr1	4504592	4504593	A	AT	0.0656				intergenic_variant	LOW	62	None	None	A/A	A/AT	30	32
chr1	4559721	4559722	C	A	0.236				intergenic_variant	LOW	47	-0.52	1.63	C/C	C/A	23	24
chr1	4576646	4576648	CT	C	0.303				intergenic_variant	LOW	64	None	None	CT/C	CT/CT	31	31
chr1	4605529	4605530	G	A	-3.24				intergenic_variant	LOW	55	-0.46	1.88	G/A	G/G	23	31
chr1	4648397	4648398	T	C	-0.47	RP1-37J18.2	ENST00000420522		downstream_gene_variant	LOW	52	-1.08	0.16	T/T	T/C	24	28
chr1	4727025	4727026	A	G	-0.57		CCDS54.1		intron_variant	LOW	44	-0.15	3.25	A/G	A/A	22	22
chr1	4729010	4729011	T	C	1.08		CCDS54.1		intron_variant	LOW	57	-0.61	1.28	T/T	T/C	33	24
chr1	4754275	4754277	CG	C	0.235		CCDS54.1		intron_variant	LOW	38	None	None	CG/CG	CG/C	17	21
chr1	4830370	4830371	G	A	0.867		CCDS54.1		intron_variant	LOW	47	-0.01	3.95	G/A	G/G	29	17
chr1	4943090	4943091	C	A	1.68				intergenic_variant	LOW	47	-0.11	3.44	C/C	C/A	24	23
chr1	4968837	4968838	G	A	-2.39				intergenic_variant	LOW	48	0.41	6.22	G/G	G/A	28	20
chr1	4971431	4971432	C	T	-1.97				intergenic_variant	LOW	47	-0.05	3.76	C/C	C/T	23	24
chr1	4989675	4989676	T	C	-3.18				intergenic_variant	LOW	61	-0.68	1.05	T/C	T/T	26	34
chr1	4992165	4992166	T	A	-2.75				intergenic_variant	LOW	31	0.17	4.93	T/A	T/T	18	13
chr1	4993985	4993986	T	TG	0.149				intergenic_variant	LOW	42	None	None	T|TG	T/T	12	29
chr1	4993988	4993989	A	T	0.149				intergenic_variant	LOW	42	2.14	13.12	A|T	A/A	13	29
chr1	4993991	4993992	C	T	0.149				intergenic_variant	LOW	42	2.07	12.87	C|T	C/C	13	29
chr1	4993996	4993997	C	T	0.149				intergenic_variant	LOW	46	2.26	13.5	C|T	C/C	13	33
chr1	4998286	4998287	G	A	1.08				intergenic_variant	LOW	46	-0.01	3.99	G/A	G/G	16	30
chr1	4999612	4999613	T	C	-3.62				intergenic_variant	LOW	194	-0.47	1.85	T|C	T/T	38	155
chr1	4999632	4999633	T	C	-3.62				intergenic_variant	LOW	248	-0.24	2.84	T|C	T/T	37	211
chr1	4999633	4999634	G	A	1.81				intergenic_variant	LOW	248	0.01	4.08	G|A	G/G	37	211
chr1	4999639	4999640	G	A	-1.86				intergenic_variant	LOW	215	-0.64	1.18	G|A	G/G	37	178
chr1	5026722	5026723	T	C	-1.44				intergenic_variant	LOW	48	-0.42	2.04	T/C	T/T	24	24
chr1	5030526	5030528	GC	G	0.102				intergenic_variant	LOW	40	None	None	GC/G	GC/GC	20	20
chr1	5039880	5039881	G	T	-0.927				intergenic_variant	LOW	57	-0.55	1.52	G/G	G/T	27	30
chr1	5052934	5052935	T	G	2.14				intergenic_variant	LOW	62	0.25	5.34	T/T	T/G	31	31
chr1	5187960	5187961	G	T	-0.738				intergenic_variant	LOW	59	-0.57	1.44	G/G	G/T	31	28
chr1	5207495	5207496	A	G	0.729				intergenic_variant	LOW	61	0.43	6.35	A/A	A/G	27	34
chr1	5227146	5227147	A	T	-3.46				intergenic_variant	LOW	53	-0.46	1.87	A/T	A/A	21	32
chr1	5239884	5239885	C	T	-0.315				intergenic_variant	LOW	49	-0.05	3.75	C/T	C/C	20	29
chr1	5262057	5262058	C	T	-2.52				intergenic_variant	LOW	62	-0.43	2.02	C/T	C/C	32	30
chr1	5285124	5285125	A	G	-0.474				intergenic_variant	LOW	39	-0.7	0.97	A/G	A/A	19	20
chr1	5286837	5286838	G	T	-3.31				intergenic_variant	LOW	34	-0.64	1.17	G/T	G/G	16	18
chr1	5315342	5315343	G	A	-2.45				intergenic_variant	LOW	45	-0.91	0.41	G/A	G/G	24	21
chr1	5337736	5337737	C	T	-0.0306				intergenic_variant	LOW	42	-0.58	1.38	C|T	C/C	21	21
chr1	5386374	5386375	A	G	-0.287				intergenic_variant	LOW	59	0.07	4.4	A/G	A/A	22	37
chr1	5442239	5442240	A	G	-2.52				intergenic_variant	LOW	56	-0.2	3.01	A/G	A/A	30	26
chr1	5445167	5445168	C	A	-1.57				intergenic_variant	LOW	46	-0.81	0.66	C/C	C/A	19	27
chr1	5454381	5454382	C	T	-1.38				intergenic_variant	LOW	60	-0.49	1.76	C/T	C/C	29	31
chr1	5482534	5482535	A	G	-1.31				intergenic_variant	LOW	56	-0.53	1.58	A/G	A/A	21	35
chr1	5494136	5494138	AC	A	-1.21				intergenic_variant	LOW	75	None	None	AC/A	AC/AC	38	37
chr1	5508428	5508429	A	G	-3.16				intergenic_variant	LOW	47	-0.63	1.2	A/A	A/G	27	20
chr1	5513533	5513535	TA	T	-3.85				intergenic_variant	LOW	28	None	None	TA/TA	TA/T	16	12
chr1	5526941	5526942	C	T	-0.854				intergenic_variant	LOW	55	-0.89	0.46	C/C	C/T	29	26
chr1	5532214	5532215	C	T	-4.84				intergenic_variant	LOW	51	-0.54	1.53	C/T	C/C	26	25
chr1	5545729	5545730	A	C	-3.57				intergenic_variant	LOW	58	-0.02	3.89	A/A	A/C	38	20
chr1	5586831	5586832	C	T	-0.704				intergenic_variant	LOW	55	-0.32	2.49	C/C	C/T	29	26
chr1	5587600	5587601	T	C	1.76				intergenic_variant	LOW	61	0.09	4.48	T/T	T/C	34	26
chr1	5596655	5596656	C	G	-0.675				intergenic_variant	LOW	55	-0.33	2.44	C/C	C/G	30	25
chr1	5599425	5599427	AT	A	-0.854				intergenic_variant	LOW	47	None	None	A/A	AT/A	21	22
chr1	5608378	5608379	G	GA	0.207				intergenic_variant	LOW	39	None	None	G/GA	GA/GA	19	12
chr1	5647842	5647843	C	T	0.656	RP11-154H17.1	ENST00000413887		intron_variant	LOW	56	-0.21	3	C/T	C/C	24	32
chr1	5661807	5661808	C	T	0.481	RP11-154H17.1	ENST00000413887		intron_variant	LOW	40	0.09	4.49	C/T	C/C	12	27
chr1	5683259	5683260	C	T	-9.15	RP11-154H17.1	ENST00000413887		intron_variant	LOW	69	-0.75	0.81	C/T	C/C	28	41
chr1	5724525	5724526	G	T	-0.591	RP11-154H17.1	ENST00000413887		intron_variant	LOW	54	-0.52	1.61	G/T	G/G	28	26
chr1	5726786	5726787	A	C	0.569	RP11-154H17.1	ENST00000413887		intron_variant	LOW	35	-0.01	3.94	A/A	A|C	19	16
chr1	5726788	5726789	G	A	0.569	RP11-154H17.1	ENST00000413887		intron_variant	LOW	31	-0.13	3.36	G/G	G|A	17	14
chr1	5727480	5727482	CT	C	-0.539	RP11-154H17.1	ENST00000413887		intron_variant	LOW	134	None	None	CT|C	CT|C	70	63
chr1	5727577	5727578	A	G	-1.25	RP11-154H17.1	ENST00000413887		intron_variant	LOW	57	-0.45	1.91	A|A	A|G	18	33
chr1	5727586	5727587	G	C	1.28	RP11-154H17.1	ENST00000413887		intron_variant	LOW	51	-0.05	3.74	G|G	G|C	16	29
chr1	5727588	5727589	A	G	0.108	RP11-154H17.1	ENST00000413887		intron_variant	LOW	51	-0.19	3.06	A|A	A|G	16	29
chr1	5727590	5727591	A	T	-2.55	RP11-154H17.1	ENST00000413887		intron_variant	LOW	51	-0.37	2.26	A|A	A|T	16	29
chr1	5727749	5727750	T	C	0	RP11-154H17.1	ENST00000413887		intron_variant	LOW	36	0.3	5.63	T/T	T|C	17	18
chr1	5727752	5727753	T	C	0	RP11-154H17.1	ENST00000413887		intron_variant	LOW	35	0.14	4.74	T/T	T|C	17	17
chr1	5728650	5728651	A	AAC	-2.18	RP11-154H17.1	ENST00000413887		upstream_gene_variant	LOW	69	None	None	A/A	A|AAC	37	32
chr1	5729140	5729141	G	A	0	RP11-154H17.1	ENST00000413887		upstream_gene_variant	LOW	90	-0.5	1.71	G|A	G/G	34	32
chr1	5729219	5729220	A	G	0	RP11-154H17.1	ENST00000413887		upstream_gene_variant	LOW	76	0.08	4.44	A/G	A/A	32	26
chr1	5729304	5729305	T	C	0	RP11-154H17.1	ENST00000413887		upstream_gene_variant	LOW	60	-0.52	1.62	T|C	T/T	35	25
chr1	5729322	5729323	A	T	0	RP11-154H17.1	ENST00000413887		upstream_gene_variant	LOW	71	-0.04	3.81	A|T	A/A	40	30
chr1	5729467	5729468	C	T	-0.806	RP11-154H17.1	ENST00000413887		upstream_gene_variant	LOW	30	-0.47	1.83	C/T	C/C	13	17
chr1	5729913	5729914	G	A	1.16	RP11-154H17.1	ENST00000413887		upstream_gene_variant	LOW	76	-0.19	3.05	G/G	G/A	43	33
chr1	5729917	5729918	C	A	-1.34	RP11-154H17.1	ENST00000413887		upstream_gene_variant	LOW	77	-0.66	1.11	C|C	C|A	43	34
chr1	5730089	5730090	C	T	-1.94	RP11-154H17.1	ENST00000413887		upstream_gene_variant	LOW	98	-0.87	0.49	C/C	C/T	42	45
chr1	5730239	5730240	G	A	0.955	RP11-154H17.1	ENST00000413887		upstream_gene_variant	LOW	107	-0.4	2.13	G/G	G/A	66	41
chr1	5732339	5732340	G	T	0.567	RP11-154H17.1	ENST00000413887		upstream_gene_variant	LOW	159	0.33	5.8	G/T	G/G	84	73
chr1	5732790	5732791	C	A	2.3	RP11-154H17.1	ENST00000413887		upstream_gene_variant	LOW	110	0.3	5.65	C/A	C/C	72	29
chr1	5734810	5734811	C	T	0.1				intergenic_variant	LOW	33	-0.07	3.68	T/T	C/T	15	15
chr1	5735025	5735026	G	A	0.472				intergenic_variant	LOW	121	-0.53	1.6	G|G	G|A	43	60
chr1	5735033	5735034	C	T	1.05				intergenic_variant	LOW	138	-0.17	3.16	C|C	C|T	49	68
chr1	5735327	5735328	T	A	1.5				intergenic_variant	LOW	86	-0.07	3.68	T/T	T/A	53	33
chr1	5735720	5735721	G	A	-1.86				intergenic_variant	LOW	62	-0.17	3.18	G|A	G/G	30	32
chr1	5735721	5735722	T	C	-4.01				intergenic_variant	LOW	62	-0.37	2.24	T|C	T/T	30	32
chr1	5735722	5735723	G	A	0.222				intergenic_variant	LOW	63	0.08	4.43	G|A	G/G	31	32
chr1	5735732	5735733	G	T	-4.53				intergenic_variant	LOW	64	-0.25	2.81	G|T	G/G	32	32
chr1	5735743	5735744	A	G	-1.63				intergenic_variant	LOW	65	-0.39	2.18	A|G	A/A	35	30
chr1	5735749	5735750	A	G	1.52				intergenic_variant	LOW	67	0.14	4.74	A|G	A/A	37	30
chr1	5735753	5735754	C	T	-5.44				intergenic_variant	LOW	68	-1.01	0.24	C|T	C|C	39	29
chr1	5735983	5735984	A	G	1.47				intergenic_variant	LOW	51	0.24	5.28	A/A	A/G	28	23
chr1	5771663	5771664	C	T	0.594		XR_244794.1		intron_variant	LOW	61	0.43	6.35	C/T	C/C	26	35
chr1	5776044	5776045	T	C	-0.869		XR_244794.1		upstream_gene_variant	LOW	55	-0.53	1.58	T/C	T/T	22	33
chr1	5807479	5807480	C	T	0.221				intergenic_variant	LOW	36	-0.24	2.83	C/T	C/C	18	17
chr1	5829177	5829178	A	G	-1.8				intergenic_variant	LOW	44	-0.41	2.07	A/A	A/G	18	26
chr1	5876663	5876664	G	A	-0.298	AL356693.1	ENST00000401226		upstream_gene_variant	LOW	23	-0.93	0.37	G/G	G/A	11	12
chr1	5876668	5876669	A	C	0.426	AL356693.1	ENST00000401226		upstream_gene_variant	LOW	23	0.14	4.74	A/A	A/C	11	12
chr1	5877336	5877337	G	A	-0.297	AL356693.1	ENST00000401226		upstream_gene_variant	LOW	41	-0.7	0.98	G/A	G/G	14	27
chr1	5883339	5883340	C	T	-0.298				intergenic_variant	LOW	53	0.25	5.35	C/T	C/C	22	31
chr1	5885902	5885903	C	T	0				intergenic_variant	LOW	41	-0.46	1.86	C/T	C/C	15	26
chr1	5945169	5945170	T	C	-0.763		CCDS44052.1		intron_variant	LOW	47	-0.36	2.3	T/C	T/T	15	32
chr1	5986524	5986526	AT	A	0.501		CCDS44052.1		intron_variant	LOW	50	None	None	AT/A	AT/AT	20	29
chr1	6007933	6007935	GA	G	-0.665		CCDS44052.1		intron_variant	LOW	33	None	None	G/G	GA/G	12	18
chr1	6035845	6035846	G	A	-6.29		CCDS44052.1		intron_variant	LOW	54	-0.68	1.03	G/A	G/G	23	31
chr1	6041047	6041049	AC	A	0.032		CCDS44052.1		intron_variant	LOW	68	None	None	AC/AC	AC/A	37	30
chr1	6047901	6047902	A	G	-2.23	NPHP4	ENST00000378156		intron_variant	LOW	63	-0.59	1.35	A/G	A/A	28	35
chr1	6052103	6052104	C	T	-2.54	KCNAB2	ENST00000378111		intron_variant	LOW	30	1.21	9.92	C/C	C/T	14	16
chr1	6054596	6054599	TTC	T	-2.75	KCNAB2	ENST00000378092		intron_variant	LOW	30	None	None	TTC/T	TTC/TTC	15	12
chr1	6054596	6054599	TTC	T	-2.75	KCNAB2	ENST00000378092		intron_variant	LOW	30	None	None	TTC/T	TTC/TTC	15	12
chr1	6068862	6068863	C	T	1.66	KCNAB2	ENST00000378092		intron_variant	LOW	43	-0.02	3.92	C/T	C/C	25	18
chr1	6088533	6088534	G	A	-1	KCNAB2	ENST00000341524		intron_variant	LOW	45	0.65	7.49	G/A	G/G	15	30
chr1	6116610	6116611	C	T	-0.344		CCDS55.1		intron_variant	LOW	53	-0.25	2.8	C/T	C/C	25	28
chr1	6126681	6126683	GC	G	-5.16		CCDS55.1		intron_variant	LOW	40	None	None	GC/G	GC/GC	19	21
chr1	6137244	6137246	CA	C	-0.864		CCDS55.1		intron_variant	LOW	31	None	None	CA/C	CA/CA	13	16
chr1	6188074	6188075	C	T	-2.09		CCDS57.1		intron_variant	LOW	41	1.18	9.81	C/C	C/T	23	17
chr1	6196134	6196135	A	G	-3.55		CCDS57.1		intron_variant	LOW	44	-0.41	2.08	A/A	A|G	27	17
chr1	6212090	6212091	C	T	-2.38		CCDS57.1		intron_variant	LOW	47	-0.41	2.09	C/T	C/C	13	34
chr1	6238575	6238577	AT	A	0.624		CCDS57.1		intron_variant	LOW	29	None	None	AT/A	AT/AT	14	13
chr1	6319958	6319959	C	T	-1.98	GPR153	ENST00000377893		intron_variant	LOW	42	0.43	6.34	C/T	C/C	18	24
chr1	6320582	6320583	T	C	1.22	GPR153	ENST00000377893		intron_variant	LOW	27	1.16	9.72	T/C	T/T	16	11
chr1	6414802	6414804	GC	G	-1.41		CCDS30573.1		intron_variant	LOW	23	None	None	GC/GC	GC/G	11	11
chr1	6416473	6416474	A	G	0.541		CCDS30573.1		intron_variant	LOW	48	-0.4	2.12	A/G	A/A	15	33
chr1	6452971	6452972	C	T	0.137		CCDS30573.1		intron_variant	LOW	28	1.21	9.92	C/T	C/C	11	16
chr1	6510992	6510993	A	G	0.156		CCDS70.1		intron_variant	LOW	34	0.04	4.22	A/G	A/A	13	21
chr1	6527958	6527959	C	T	1.43		CCDS57967.1		splice_acceptor_variant	HIGH	65	0.99	9.06	C/T	C/C	29	36
chr1	6562594	6562595	A	G	-1.2		CCDS41240.1		intron_variant	LOW	52	-0.17	3.16	A/G	A/A	24	28
chr1	6622882	6622883	G	A	0		CCDS81.1		intron_variant	LOW	52	-0.92	0.41	G/A	G/G	25	27
chr1	6702799	6702800	T	C	-1.29		CCDS87.1		intron_variant	LOW	65	-0.99	0.28	T/T	T/C	35	30
chr1	6724079	6724080	A	ATG	-0.8		CCDS87.1		intron_variant	LOW	33	None	None	A/ATG	A/A	12	16
chr1	6750260	6750261	A	AAT	-3.24		CCDS87.1		intron_variant	LOW	63	None	None	A/A	A/AAT	19	42
chr1	6753276	6753277	G	A	0.147		CCDS87.1		intron_variant	LOW	59	-0.44	1.96	G/A	G/G	29	30
chr1	6753605	6753606	G	A	0.109		CCDS87.1		intron_variant	LOW	60	-0.78	0.74	G/A	G/G	30	30
chr1	6760427	6760428	C	T	0.158		CCDS87.1		intron_variant	LOW	61	-0.17	3.19	C/T	C/C	31	30
chr1	6775114	6775115	A	AG	0				intergenic_variant	LOW	30	None	None	A/A	A/AG	18	11
chr1	6775819	6775820	G	A	0				intergenic_variant	LOW	38	-0.31	2.53	G/A	G/G	18	20
chr1	6820995	6820996	C	T	-0.674				intergenic_variant	LOW	36	-0.97	0.3	C/T	C/C	13	22
chr1	6905229	6905230	G	C	0.269		CCDS30576.1		intron_variant	LOW	56	-0.43	2	G/G	G/C	29	27
chr1	6909694	6909697	TTA	T	-1.02		CCDS30576.1		intron_variant	LOW	43	None	None	TTA/TTA	TTA/T	19	23
chr1	6959603	6959606	ACG	A	0		CCDS30576.1		intron_variant	LOW	67	None	None	ACG/A	ACG/ACG	26	37
chr1	7018663	7018664	G	A	2.85		CCDS30576.1		intron_variant	LOW	60	1.84	12.13	G/A	G/G	24	36
chr1	7028436	7028437	G	GC	1.69		CCDS30576.1		intron_variant	LOW	55	None	None	G/GC	G/G	29	25
chr1	7058303	7058305	AT	A	-0.378		CCDS30576.1		intron_variant	LOW	44	None	None	AT/AT	AT/A	27	14
chr1	7064993	7064995	AT	A	-1.12		CCDS30576.1		intron_variant	LOW	50	None	None	AT/A	AT/AT	11	36
chr1	7076723	7076724	T	G	0.235		CCDS30576.1		intron_variant	LOW	38	-0.62	1.25	T/G	T/T	21	17
chr1	7082184	7082185	C	T	1.7		CCDS30576.1		intron_variant	LOW	64	1.03	9.2	C/T	C/C	20	44
chr1	7111722	7111723	C	CTGCCAGGACAGACTCATCCCTGTT	0.769		CCDS30576.1		intron_variant	LOW	60	None	None	C/CTGCCAGGACAGACTCATCCCTGTT	C/C	15	37
chr1	7158045	7158046	T	C	-5.24		CCDS30576.1		intron_variant	LOW	68	-0.77	0.75	T/C	T/T	33	35
chr1	7174156	7174157	G	T	-0.308		CCDS30576.1		intron_variant	LOW	55	-0.25	2.78	G/T	G/G	24	30
chr1	7174804	7174805	C	G	-0.868		CCDS30576.1		intron_variant	LOW	40	-1.12	0.12	C|G	C/C	21	19
chr1	7187119	7187120	T	C	-0.959		CCDS30576.1		intron_variant	LOW	37	-0.74	0.83	T/C	T/T	15	22
chr1	7213244	7213245	C	CA	1.4		CCDS30576.1		intron_variant	LOW	64	None	None	C/C	C/CA	28	35
chr1	7256330	7256331	G	A	0.235		CCDS30576.1		intron_variant	LOW	78	2.76	15.18	G/A	G/G	37	41
chr1	7265617	7265618	C	T	0.426		CCDS30576.1		intron_variant	LOW	56	-0.03	3.86	C/T	C/C	29	27
chr1	7267969	7267970	C	A	2.05		CCDS30576.1		intron_variant	LOW	83	0.54	6.9	C/A	C/C	48	35
chr1	7269744	7269745	G	A	1.17		CCDS30576.1		intron_variant	LOW	82	0.58	7.14	G/A	G/G	41	41
chr1	7317138	7317142	GGGC	G	-1.02		CCDS30576.1		intron_variant	LOW	49	None	None	GGGC/GGGC	GGGC/G	24	22
chr1	7317138	7317142	GGGC	G	-1.02		CCDS30576.1		intron_variant	LOW	49	None	None	GGGC/GGGC	GGGC/G	24	22
chr1	7317138	7317142	GGGC	G	-1.02		CCDS30576.1		intron_variant	LOW	49	None	None	GGGC/GGGC	GGGC/G	24	22
chr1	7317139	7317142	GGC	G	-0.658		CCDS30576.1		intron_variant	LOW	49	None	None	GGC/G	GGC/G	25	15
chr1	7317139	7317142	GGC	G	-0.658		CCDS30576.1		intron_variant	LOW	49	None	None	GGC/G	GGC/G	25	15
chr1	7348379	7348380	C	T	2.16		CCDS30576.1		intron_variant	LOW	62	0.06	4.31	C/T	C/C	29	33
chr1	7368044	7368045	A	AT	0		CCDS30576.1		intron_variant	LOW	34	None	None	A/AT	A/A	11	19
chr1	7369004	7369005	G	A	0		CCDS30576.1		intron_variant	LOW	62	-0.91	0.41	G/A	G/G	30	32
chr1	7371660	7371662	GT	G	-0.252		CCDS30576.1		intron_variant	LOW	37	None	None	G/G	GT/G	18	16
chr1	7377658	7377659	T	C	-2.45		CCDS30576.1		intron_variant	LOW	63	0.1	4.57	T/T	T/C	32	31
chr1	7439941	7439942	G	A	-7.28		CCDS30576.1		intron_variant	LOW	65	-0.38	2.2	G/A	G/G	34	31
chr1	7483178	7483179	C	T	-1.77		CCDS30576.1		intron_variant	LOW	52	-0.22	2.93	C/T	C/C	22	30
chr1	7515875	7515876	C	T	-1.3		CCDS30576.1		intron_variant	LOW	60	0.37	6.03	C/T	C/C	28	32
chr1	7538999	7539000	G	T	4.96		CCDS30576.1		intron_variant	LOW	65	1.64	11.44	G/T	G/G	29	36
chr1	7542844	7542845	A	AT	-4.73		CCDS30576.1		intron_variant	LOW	43	None	None	A/AT	A/A	18	25
chr1	7556373	7556374	T	C	-0.328		CCDS30576.1		intron_variant	LOW	65	0.11	4.58	T/C	T/T	33	31
chr1	7560378	7560379	C	T	0		CCDS30576.1		intron_variant	LOW	45	-0.75	0.82	C/C	C|T	31	14
chr1	7565134	7565135	A	T	-0.739		CCDS30576.1		intron_variant	LOW	56	-0.12	3.39	A/T	T/T	28	27
chr1	7616071	7616072	T	C	-0.292		CCDS30576.1		intron_variant	LOW	56	-0.16	3.24	T/C	T/T	21	35
chr1	7624808	7624809	T	G	-0.243		CCDS30576.1		intron_variant	LOW	47	0.28	5.5	T/G	T/T	15	32
chr1	7627107	7627108	G	A	-0.135		CCDS30576.1		intron_variant	LOW	56	-0.32	2.49	G/G	G/A	26	30
chr1	7636667	7636668	A	G	0.235		CCDS30576.1		intron_variant	LOW	69	0.24	5.32	A/G	A/A	31	38
chr1	7661406	7661407	G	A	0		CCDS30576.1		intron_variant	LOW	38	-0.19	3.07	G/G	G/A	26	12
chr1	7700585	7700586	G	T	5.36		CCDS30576.1	E/*	stop_gained	HIGH	58	7.66	39	G/T	G/G	26	32
chr1	7701010	7701011	C	T	-0.989		CCDS30576.1		intron_variant	LOW	45	0.2	5.1	C/C	C/T	24	21
chr1	7827413	7827415	CT	C	4.84	CAMTA1	ENST00000303635		3_prime_UTR_variant	LOW	70	None	None	CT/CT	CT/C	35	33
chr1	7831499	7831500	G	C	1.4		CCDS88.1		intron_variant	LOW	53	1.51	11.01	G/G	G/C	30	23
chr1	7839473	7839474	T	G	0.926		CCDS88.1		intron_variant	LOW	72	0.91	8.69	T/T	T/G	38	34
chr1	7861427	7861428	C	T	-0.409		CCDS89.1		intron_variant	LOW	70	0.43	6.34	C/T	C/C	36	33
chr1	7876660	7876662	CA	C	0.575		CCDS89.1		intron_variant	LOW	59	None	None	CA/C	CA/CA	34	21
chr1	7906514	7906515	A	G	-1.77	UTS2	ENST00000377516		intron_variant	LOW	42	-0.24	2.83	A/G	A/A	22	20
chr1	7924981	7924982	G	GTGTC	0				intergenic_variant	LOW	44	None	None	G|GTGTC	G/G	15	29
chr1	7948392	7948393	C	G	1.32				intergenic_variant	LOW	67	0.08	4.46	C/G	C/C	28	39
chr1	7968104	7968105	A	G	0.149				intergenic_variant	LOW	43	-0.54	1.53	A/A	A/G	22	19
chr1	7980984	7980986	TA	T	6.17		CCDS92.1		splice_region_variant	MED	51	None	None	TA/T	TA/TA	20	30
chr1	8062095	8062096	C	T	-1.11	ERRFI1	ENST00000474874		downstream_gene_variant	LOW	48	-1.02	0.24	C/T	C/C	21	27
chr1	8252231	8252232	T	C	0.311	LOC100129776	LOC100129776		non_coding_transcript_exon_variant	LOW	46	-0.62	1.24	T/C	T/T	22	24
chr1	8278547	8278548	G	T	0.0195	RP11-431K24.4	ENST00000424689		non_coding_transcript_exon_variant	LOW	60	-0.25	2.78	G/G	G/T	31	29
chr1	8304883	8304884	C	T	0.411				intergenic_variant	LOW	56	-0.58	1.4	C/T	C/C	23	33
chr1	8349835	8349836	C	T	0	RNU6-991P	ENST00000516168		downstream_gene_variant	LOW	39	-0.93	0.37	C/C	C/T	20	19
chr1	8420188	8420189	G	A	-7.07		CCDS41243.1	H	synonymous_variant	LOW	57	-1.21	0.07	G/A	G/G	21	34
chr1	8429101	8429103	TA	T	-0.47		CCDS95.1		intron_variant	LOW	61	None	None	TA/T	TA/TA	27	32
chr1	8434929	8434930	T	C	-3.13		CCDS95.1		intron_variant	LOW	54	-0.38	2.21	T/C	T/T	24	30
chr1	8449749	8449750	G	A	1.42		CCDS95.1		intron_variant	LOW	62	0.23	5.23	G/A	G/G	38	24
chr1	8463982	8463983	C	T	-0.858		CCDS95.1		intron_variant	LOW	31	-0.82	0.62	C/C	C/T	19	12
chr1	8497493	8497495	GT	G	-4.14		CCDS95.1		intron_variant	LOW	32	None	None	GT/G	G/G	12	14
chr1	8511013	8511014	G	A	-0.44		CCDS95.1		intron_variant	LOW	55	-0.29	2.63	G/A	G/G	19	36
chr1	8513867	8513869	CA	C	0.128		CCDS95.1		intron_variant	LOW	53	None	None	CA/C	CA/CA	16	34
chr1	8544794	8544795	T	C	-1.79		CCDS95.1		intron_variant	LOW	52	-0.12	3.42	T/C	T/T	20	32
chr1	8594373	8594374	G	A	0.306		CCDS95.1		intron_variant	LOW	68	-0.41	2.1	G/G	G/A	34	34
chr1	8599785	8599786	G	T	-0.22		CCDS95.1		intron_variant	LOW	47	-0.25	2.79	G/G	G/T	25	22
chr1	8662355	8662356	A	G	-0.702		CCDS95.1		intron_variant	LOW	40	-0.75	0.81	A|G	A/A	15	25
chr1	8662364	8662365	A	G	0.581		CCDS95.1		intron_variant	LOW	38	-0.2	3.04	A|G	A/A	13	25
chr1	8662373	8662374	T	C	-0.702		CCDS95.1		intron_variant	LOW	38	-0.7	0.98	T|C	T/T	13	25
chr1	8673937	8673939	TA	T	-9.2		CCDS95.1		intron_variant	LOW	62	None	None	TA/TA	TA/T	25	33
chr1	8691261	8691263	TA	T	0.993		CCDS95.1		intron_variant	LOW	58	None	None	TA/TA	TA/T	25	30
chr1	8773782	8773783	A	G	-1.84	RERE	ENST00000337907		intron_variant	LOW	63	-0.77	0.75	A/A	A/G	26	37
chr1	8904868	8904869	T	A	-0.432				intergenic_variant	LOW	68	0.08	4.41	T/A	T/T	31	37
chr1	8915042	8915044	TA	T	0				intergenic_variant	LOW	28	None	None	T/T	TA/T	12	11
chr1	8942664	8942665	T	C	0	ENO1	ENST00000234590		upstream_gene_variant	LOW	30	-0.72	0.9	T/T	T/C	16	14
chr1	8953053	8953054	A	G	0	HMGN2P17	ENST00000425872		upstream_gene_variant	LOW	40	0.56	7.05	A/G	A/A	18	22
chr1	8967514	8967515	A	G	1.55	RP3-477M7.5	ENST00000424862		non_coding_transcript_exon_variant	LOW	49	1.15	9.7	A/G	A/A	24	25
chr1	8969626	8969627	G	A	0.263	RP3-477M7.5	ENST00000424862		upstream_gene_variant	LOW	54	-0.84	0.58	G/A	G/G	24	30
chr1	8973118	8973119	G	A	-0.317	RP3-477M7.6	ENST00000431968		downstream_gene_variant	LOW	24	-0.87	0.5	G/G	G/A	13	11
chr1	8973163	8973164	T	C	0.158	RP3-477M7.6	ENST00000431968		downstream_gene_variant	LOW	30	-0.53	1.59	T/T	T/C	14	16
chr1	8975058	8975060	CA	C	0.526				intergenic_variant	LOW	64	None	None	CA/CA	CA/C	31	30
chr1	8988799	8988800	C	T	0.14				intergenic_variant	LOW	44	-0.71	0.95	C/T	C/C	19	25
chr1	8994943	8994944	T	C	-0.317				intergenic_variant	LOW	46	-0.64	1.18	T/T	T/C	28	18
chr1	9021167	9021168	C	A	1.74		CCDS30578.1		intron_variant	LOW	59	-0.06	3.69	C/A	C/C	29	30
chr1	9022341	9022342	C	A	-1.59		CCDS30578.1		intron_variant	LOW	47	-0.64	1.19	C/A	C/C	17	30
chr1	9025563	9025565	CT	C	0.131		CCDS30578.1		intron_variant	LOW	39	None	None	CT/CT	CT/C	19	16
chr1	9075115	9075116	G	C	-1.81		CCDS98.2		intron_variant	LOW	43	0.15	4.79	G/C	G/G	16	27
chr1	9079861	9079862	A	G	0.225		CCDS98.2		intron_variant	LOW	53	0.22	5.2	A/G	A/A	28	25
chr1	9094045	9094046	C	T	1.18		CCDS99.1		downstream_gene_variant	LOW	41	-0.03	3.87	C/T	C/C	19	22
chr1	9094858	9094859	A	G	-0.822		CCDS99.1		downstream_gene_variant	LOW	59	-0.33	2.43	A/G	A/A	27	32
chr1	9111309	9111312	AAG	A	-0.317		CCDS44054.1		intron_variant	LOW	59	None	None	AAG/AAG	AAG/A	31	26
chr1	9117393	9117394	A	G	0.972		CCDS44054.1		intron_variant	LOW	47	-0.01	3.95	A/G	A/A	14	33
chr1	9121396	9121397	A	G	-0.245		CCDS44054.1		intron_variant	LOW	31	-0.95	0.35	A/G	G/G	11	11
chr1	9124686	9124687	G	A	0.513		CCDS44054.1		intron_variant	LOW	56	-0.47	1.82	G/A	G/G	22	34
chr1	9126001	9126003	CA	C	-0.47		CCDS44054.1		intron_variant	LOW	51	None	None	CA/CA	CA/C	24	18
chr1	9126010	9126013	AAT	A	0.235		CCDS44054.1		intron_variant	LOW	41	None	None	AAT/A	AAT/AAT	24	16
chr1	9165070	9165071	C	A	-0.226		CCDS100.2		intron_variant	LOW	40	-0.83	0.6	C/A	C/C	16	24
chr1	9173159	9173160	C	T	1.79		CCDS100.2		intron_variant	LOW	49	-0.03	3.85	C/T	C/C	27	21
chr1	9189351	9189352	C	T	-4.09		CCDS100.2		upstream_gene_variant	LOW	45	0.58	7.11	C|T	C/C	12	32
chr1	9215480	9215481	T	G	1.52	MIR34AHG	NR_132742.1		intron_variant	LOW	50	0.57	7.06	T/G	T/T	12	38
chr1	9247822	9247823	G	T	-2.34	RP3-510D11.2	ENST00000412639		intron_variant	LOW	60	-0.72	0.91	G/G	G/T	33	27
chr1	9249256	9249258	CA	C	-1.09	RP3-510D11.2	ENST00000412639		intron_variant	LOW	41	None	None	CA/C	CA/CA	21	20
chr1	9269274	9269275	T	G	-1.07				intergenic_variant	LOW	40	-0.59	1.37	T/G	T/T	23	17
chr1	9270352	9270353	T	C	0.158				intergenic_variant	LOW	45	-0.71	0.94	T/C	T/T	19	26
chr1	9331031	9331032	G	A	-0.451	H6PD	ENST00000377403		3_prime_UTR_variant	LOW	36	-1.5	0.02	G/A	G/G	17	19
chr1	9356486	9356488	AT	A	2.34	SPSB1	ENST00000328089		intron_variant	LOW	55	None	None	AT/A	AT/AT	24	30
chr1	9357576	9357577	A	G	1.23	SPSB1	ENST00000328089		intron_variant	LOW	50	-0.01	3.96	A/A	A/G	25	25
chr1	9362936	9362937	G	A	-1.47	SPSB1	ENST00000328089		intron_variant	LOW	61	-0.68	1.03	G/A	G/G	24	37
chr1	9467481	9467483	TC	T	-4.01				intergenic_variant	LOW	49	None	None	TC/T	TC/TC	20	26
chr1	9507441	9507442	C	T	2.67				intergenic_variant	LOW	47	1.74	11.77	C/T	C/C	23	24
chr1	9527827	9527828	C	T	1.05				intergenic_variant	LOW	52	0.27	5.44	C/C	C/T	30	22
chr1	9532559	9532560	G	A	0.431				intergenic_variant	LOW	65	-0.13	3.36	G/A	G/G	30	35
chr1	9539434	9539436	CA	C	-0.622				intergenic_variant	LOW	46	None	None	C/C	CA/C	21	19
chr1	9611752	9611754	CT	C	-0.567		CCDS103.1		intron_variant	LOW	49	None	None	CT/C	CT/CT	18	29
chr1	9645396	9645397	G	GTA	-0.566		CCDS30579.1		upstream_gene_variant	LOW	55	None	None	G/GTA	G/G	18	33
chr1	9646646	9646647	C	G	0.434		CCDS30579.1		upstream_gene_variant	LOW	68	-0.39	2.19	C/G	C/C	27	40
chr1	9659386	9659387	T	G	-0.317		CCDS30579.1		intron_variant	LOW	56	-0.64	1.18	T/G	T/T	21	34
chr1	9680400	9680401	G	T	-0.317				intergenic_variant	LOW	35	-1.08	0.16	G/G	G/T	18	17
chr1	9684119	9684120	T	C	-1.13				intergenic_variant	LOW	43	-0.98	0.29	T/T	T|C	17	13
chr1	9684123	9684124	T	C	-1.39				intergenic_variant	LOW	45	-0.95	0.34	T/T	T|C	17	14
chr1	9684124	9684125	G	T	-1.39				intergenic_variant	LOW	46	-1.15	0.1	G/G	G|T	17	15
chr1	9708383	9708384	T	C	-3.76	PIK3CD	ENST00000377346		upstream_gene_variant	LOW	56	-0.92	0.39	T/C	T/T	27	29
chr1	9749934	9749935	T	G	-0.636	PIK3CD	ENST00000377346		intron_variant	LOW	26	0.69	7.68	T/G	T/T	12	14
chr1	9764872	9764873	G	A	-2.4	PIK3CD	ENST00000377346		intron_variant	LOW	68	-0.73	0.87	G/A	G/G	36	32
chr1	9838526	9838528	GT	G	-1.68		CCDS105.1		intron_variant	LOW	38	None	None	GT/G	GT/GT	17	16
chr1	9915955	9915957	AT	A	-0.495		CCDS106.1		intron_variant	LOW	33	None	None	AT/AT	AT/A	16	15
chr1	9923014	9923016	AG	A	-0.111		CCDS106.1		intron_variant	LOW	55	None	None	AG/A	AG/AG	25	27
chr1	9924993	9924994	G	A	-1.1		CCDS106.1		intron_variant	LOW	53	-0.53	1.58	G/A	G/G	23	30
chr1	9937635	9937636	C	T	1.6	CTNNBIP1	ENST00000377256		intron_variant	LOW	59	0.5	6.71	C/T	C/C	29	30
chr1	9938617	9938618	G	A	-0.0434	CTNNBIP1	ENST00000377258		intron_variant	LOW	67	0.46	6.48	G/A	G/G	30	37
chr1	9966344	9966345	G	T	-1.24	CTNNBIP1	ENST00000377263		intron_variant	LOW	72	-0.36	2.28	G/T	G/G	36	36
chr1	9983758	9983760	GA	G	-1.14	LZIC	ENST00000488540		intron_variant	LOW	48	None	None	GA/G	GA/GA	14	32
chr1	10008984	10008985	G	A	0.131	NMNAT1	ENST00000377205		intron_variant	LOW	26	-0.6	1.3	G/A	G/G	12	14
chr1	10019598	10019599	C	T	-0.298	NMNAT1	ENST00000377205		intron_variant	LOW	62	-1.07	0.17	C|T	C/C	30	32
chr1	10019607	10019608	A	G	-0.298	NMNAT1	ENST00000377205		intron_variant	LOW	68	-0.97	0.31	A|G	A/A	31	37
chr1	10019608	10019609	T	G	-0.298	NMNAT1	ENST00000377205		intron_variant	LOW	65	-0.96	0.32	T|G	T/T	31	34
chr1	10022840	10022841	G	A	0	NMNAT1	ENST00000377205		intron_variant	LOW	36	-0.25	2.78	G/G	G/A	12	13
chr1	10022875	10022876	A	G	0	NMNAT1	ENST00000377205		intron_variant	LOW	47	-0.15	3.26	A|A	A|G	14	17
chr1	10022890	10022891	C	A	0	NMNAT1	ENST00000377205		intron_variant	LOW	48	-0.36	2.29	C|C	C|A	14	18
chr1	10027293	10027295	CA	C	0.158	NMNAT1	ENST00000377205		intron_variant	LOW	57	None	None	CA/C	CA/CA	19	36
chr1	10039276	10039277	G	C	0.59		CCDS108.1		intron_variant	LOW	54	-0.78	0.73	G/C	G/G	20	34
chr1	10042382	10042383	G	GT	5.12		CCDS108.1	C/CX	frameshift_variant	HIGH	58	None	None	G/GT	G/G	28	30
chr1	10074066	10074068	TA	T	0.113		CCDS109.1		intron_variant	LOW	41	None	None	TA/T	TA/TA	14	26
chr1	10084972	10084974	CT	C	0.794				intergenic_variant	LOW	41	None	None	C/C	CT/C	21	14
chr1	10088959	10088960	T	C	0		CCDS110.1		upstream_gene_variant	LOW	37	-0.61	1.28	T/C	T/T	15	22
chr1	10092375	10092377	CT	C	0.903		CCDS110.1		upstream_gene_variant	LOW	26	None	None	CT/C	CT/CT	13	12
chr1	10119865	10119867	AT	A	-1.03		CCDS110.1		intron_variant	LOW	38	None	None	AT/A	AT/AT	23	14
chr1	10126364	10126366	TG	T	-1.09		CCDS110.1		intron_variant	LOW	49	None	None	TG/TG	TG/T	23	20
chr1	10143405	10143406	A	T	-1.11		CCDS110.1		intron_variant	LOW	78	-0.22	2.95	A/T	A/A	45	33
chr1	10203456	10203458	TA	T	0.235		CCDS110.1		intron_variant	LOW	40	None	None	TA|T	TA/TA	14	24
chr1	10216667	10216668	C	T	2.25		CCDS110.1		intron_variant	LOW	60	0.28	5.54	C/T	C/C	28	31
chr1	10234485	10234486	C	T	0.158		CCDS110.1		intron_variant	LOW	36	-0.45	1.91	C/T	C/C	11	25
chr1	10237323	10237324	T	C	0.149		CCDS110.1		intron_variant	LOW	33	-0.42	2.03	T/C	T/T	22	11
chr1	10241680	10241681	G	A	0.158		CCDS110.1		downstream_gene_variant	LOW	36	-0.74	0.85	G/G	G|A	19	17
chr1	10241700	10241701	T	A	-0.864		CCDS110.1		downstream_gene_variant	LOW	41	-0.58	1.4	T/T	T|A	22	19
chr1	10254040	10254041	G	A	-3.5				intergenic_variant	LOW	67	-1.28	0.04	G/A	G/G	36	31
chr1	10255990	10255991	A	AT	0.158				intergenic_variant	LOW	45	None	None	A/AT	A/A	15	29
chr1	10259934	10259935	C	T	-1.19				intergenic_variant	LOW	48	-1.23	0.06	C/C	C/T	26	22
chr1	10274694	10274695	T	C	0.158	KIF1B	ENST00000263934		intron_variant	LOW	35	-0.72	0.92	T/T	T|C	22	13
chr1	10288420	10288422	TA	T	-1.07	KIF1B	ENST00000263934		intron_variant	LOW	61	None	None	TA/TA	TA/T	28	31
chr1	10304621	10304622	A	G	-0.858		CCDS111.1		intron_variant	LOW	30	-0.68	1.04	A/A	A|G	15	15
chr1	10304633	10304634	T	G	-0.858		CCDS111.1		intron_variant	LOW	30	-0.65	1.16	T/T	T|G	16	14
chr1	10304634	10304635	G	A	-0.858		CCDS111.1		intron_variant	LOW	30	-0.83	0.61	G/G	G|A	16	14
chr1	10311163	10311164	C	T	0.225		CCDS111.1		intron_variant	LOW	45	-0.74	0.85	C/T	C/C	24	21
chr1	10369952	10369954	CT	C	0.424		CCDS111.1		intron_variant	LOW	43	None	None	CT/C	CT/CT	15	26
chr1	10424251	10424252	C	T	-0.366		CCDS111.1		intron_variant	LOW	41	-0.91	0.41	C/C	C/T	22	18
chr1	10430629	10430633	AAAT	A	0.32		CCDS111.1		intron_variant	LOW	56	None	None	AAAT/A	AAAT/AAAT	20	19
chr1	10430644	10430645	T	G	0		CCDS111.1		intron_variant	LOW	55	-0.93	0.37	T/T	T/G	25	21
chr1	10520450	10520451	A	AG	0	DFFA	ENST00000377038		3_prime_UTR_variant	LOW	39	None	None	A|AG	A/A	14	25
chr1	10520451	10520452	A	T	0	DFFA	ENST00000377038		3_prime_UTR_variant	LOW	40	0.09	4.46	A|T	A/A	14	26
chr1	10520460	10520461	T	C	0	DFFA	ENST00000377038		3_prime_UTR_variant	LOW	40	0.34	5.83	T|C	T/T	14	25
chr1	10540925	10540927	AT	A	0.824		CCDS30582.1		intron_variant	LOW	24	None	None	AT/AT	AT/A	12	11
chr1	10587635	10587637	CT	C	-1.45		CCDS30582.1		intron_variant	LOW	27	None	None	CT/C	CT/CT	11	14
chr1	10587898	10587899	A	AT	0.235		CCDS30582.1		intron_variant	LOW	37	None	None	A/AT	A/A	11	26
chr1	10602136	10602137	T	TA	1.72		CCDS30582.1		intron_variant	LOW	52	None	None	TA/TA	T/TA	18	28
chr1	10618087	10618088	A	G	1.86		CCDS30582.1		intron_variant	LOW	75	3.2	16.7	A/G	A/A	37	37
chr1	10631383	10631385	TA	T	2.1		CCDS30582.1		intron_variant	LOW	40	None	None	TA/TA	TA/T	26	11
chr1	10638612	10638613	G	A	-2.62		CCDS30582.1		intron_variant	LOW	73	-0.77	0.75	G/A	G/G	38	35
chr1	10688042	10688043	A	G	0.904		CCDS30582.1		intron_variant	LOW	35	0.1	4.56	A/G	A/A	17	18
chr1	10700357	10700359	CG	C	0		CCDS41246.1		intron_variant	LOW	40	None	None	CG/C	CG/CG	22	17
chr1	10707176	10707178	TG	T	-1.69		CCDS41246.1		intron_variant	LOW	35	None	None	TG/TG	TG/T	22	11
chr1	10745449	10745450	G	A	3.74		CCDS120.2		intron_variant	LOW	49	1.36	10.46	G/A	G/G	24	25
chr1	10802121	10802122	C	T	4.79	CASZ1	ENST00000344008		intron_variant	LOW	47	1.61	11.36	C/C	C/T	22	25
chr1	10835984	10835985	C	T	0.364	CASZ1	ENST00000344008		intron_variant	LOW	57	-0.22	2.96	C/T	C/C	22	35
chr1	10846143	10846144	C	T	-0.604	CASZ1	ENST00000344008		intron_variant	LOW	61	-0.23	2.88	C/C	C/T	23	38
chr1	10857306	10857308	TG	T	-4.46	CASZ1	ENST00000344008		upstream_gene_variant	LOW	39	None	None	TG/T	T/T	16	14
chr1	10870357	10870359	AT	A	5.17				intergenic_variant	LOW	37	None	None	AT/AT	AT/A	22	14
chr1	10885706	10885707	C	T	2.35				intergenic_variant	LOW	52	1.29	10.22	C/C	C/T	29	23
chr1	10891080	10891081	A	G	-6.95				intergenic_variant	LOW	63	-0.47	1.84	A/A	A/G	32	31
chr1	10931085	10931086	G	A	-0.589				intergenic_variant	LOW	55	-0.11	3.44	G/A	G/G	24	31
chr1	10953164	10953165	C	T	0.118	HSPE1P24	ENST00000450782		upstream_gene_variant	LOW	43	-0.86	0.53	C/T	C/C	25	18
chr1	10957998	10957999	A	G	-3.06	HSPE1P24	ENST00000450782		downstream_gene_variant	LOW	57	-0.3	2.57	A|G	A/A	25	32
chr1	10961669	10961670	A	T	-6.44				intergenic_variant	LOW	52	1.34	10.39	A/T	A/A	27	25
chr1	10984002	10984004	AT	A	0				intergenic_variant	LOW	39	None	None	A/A	AT/A	13	21
chr1	10987132	10987133	G	A	0.664				intergenic_variant	LOW	73	1.29	10.23	G/G	G/A	36	37
chr1	10992771	10992772	G	C	0				intergenic_variant	LOW	23	-0.84	0.57	G|C	G/G	12	11
chr1	10992775	10992776	C	CACCT	0				intergenic_variant	LOW	23	None	None	C|CACCT	C/C	12	11
chr1	10992777	10992778	C	T	0				intergenic_variant	LOW	25	-0.64	1.18	C|T	C/C	13	12
chr1	11028200	11028201	G	A	-1.13		CCDS53267.1		intron_variant	LOW	71	0.04	4.24	G/G	G/A	30	41
chr1	11050422	11050424	TA	T	0.828	CFL1P6	CFL1P6		non_coding_transcript_exon_variant	LOW	28	None	None	TA/TA	TA/T	15	11
chr1	11088273	11088275	CA	C	-0.521		CCDS123.1		intron_variant	LOW	37	None	None	C/C	CA/C	16	17
chr1	11097709	11097710	G	A	0.423		CCDS123.1		intron_variant	LOW	68	0.13	4.7	G/G	G/A	31	37
chr1	11111090	11111091	G	A	0.118		CCDS123.1		upstream_gene_variant	LOW	53	-0.59	1.35	G/A	G/G	27	26
chr1	11127421	11127422	C	G	0		CCDS126.1		intron_variant	LOW	39	-0.98	0.29	C/C	C|G	17	22
chr1	11127444	11127445	T	C	0		CCDS126.1		intron_variant	LOW	39	-0.77	0.75	T/T	T|C	16	22
chr1	11141734	11141735	G	C	-0.508		CCDS126.1		intron_variant	LOW	63	0.09	4.46	G/C	G/G	31	32
chr1	11170465	11170467	CT	C	-2.63		CCDS127.1		intron_variant	LOW	36	None	None	CT/CT	CT/C	15	18
chr1	11187617	11187619	AT	A	0.0465		CCDS127.1		intron_variant	LOW	50	None	None	AT/A	AT/AT	18	30
chr1	11221369	11221370	C	T	0		CCDS127.1		intron_variant	LOW	65	1.46	10.82	C|T	C/C	26	39
chr1	11285573	11285574	A	G	0.149		CCDS127.1		intron_variant	LOW	29	-0.81	0.65	A/A	A/G	14	15
chr1	11303598	11303599	G	A	-0.711		CCDS127.1		intron_variant	LOW	42	-0.32	2.47	G/A	G/G	12	30
chr1	11364023	11364024	C	G	-0.54	UBIAD1	NM_001330349.1		downstream_gene_variant	LOW	64	-0.83	0.59	C/G	C/C	29	35
chr1	11435702	11435703	C	T	-7.42				intergenic_variant	LOW	50	-2.11	0.01	C/C	C/T	28	22
chr1	11491661	11491662	A	G	0.131				intergenic_variant	LOW	35	-0.61	1.28	A/A	A|G	18	16
chr1	11533425	11533426	T	TATA	0.149				intergenic_variant	LOW	49	None	None	T/TATA	TATA/TATA	13	24
chr1	11583711	11583712	A	G	-2.41		CCDS41247.1		intron_variant	LOW	45	-0.76	0.8	A|G	A/A	22	23
chr1	11605953	11605954	C	T	-3.62				intergenic_variant	LOW	57	-0.55	1.52	C/C	C/T	22	35
chr1	11695856	11695857	C	T	0				intergenic_variant	LOW	30	-0.96	0.33	C/C	C|T	15	14
chr1	11756558	11756559	C	T	0.158	DRAXIN	ENST00000294485		intron_variant	LOW	39	-0.48	1.79	C/T	C/C	14	24
chr1	11759814	11759815	C	T	0.597	DRAXIN	ENST00000294485		intron_variant	LOW	49	-0.49	1.73	C/T	C/C	22	27
chr1	11773031	11773032	G	A	0		CCDS135.1		intron_variant	LOW	50	-0.28	2.64	G/G	G|A	21	29
chr1	11773038	11773039	G	A	0		CCDS135.1		intron_variant	LOW	50	-0.07	3.68	G/G	G|A	22	28
chr1	11777344	11777346	GA	G	-0.451		CCDS135.1		intron_variant	LOW	44	None	None	GA/G	GA/GA	11	31
chr1	11778665	11778666	A	G	0.199		CCDS135.1		intron_variant	LOW	39	2.08	12.92	A/G	A/A	15	24
chr1	11897025	11897026	C	T	-4.71		CCDS138.1		intron_variant	LOW	64	-0.69	0.99	C/T	C/C	32	32
chr1	11898485	11898486	C	T	5.67		CCDS138.1	P/L	missense_variant	MED	71	1.13	9.62	C/C	C/T	33	38
chr1	11911346	11911347	G	A	-0.889		CCDS139.1		upstream_gene_variant	LOW	74	-0.65	1.14	G/A	G/G	43	31
chr1	11945456	11945457	G	T	-0.451	RP5-934G17.6	ENST00000438808		downstream_gene_variant	LOW	51	-0.91	0.42	G/G	G/T	32	19
chr1	11961102	11961103	C	T	0				intergenic_variant	LOW	35	-0.82	0.64	C/C	C/T	16	19
chr1	11974065	11974066	G	A	-1.97	RNU5E-4P	ENST00000364931		upstream_gene_variant	LOW	58	-0.65	1.13	G/A	G/G	29	29
chr1	11975642	11975643	C	T	-0.317		CCDS141.1		downstream_gene_variant	LOW	32	-0.7	0.98	C/C	C/T	15	17
chr1	11975682	11975683	T	C	0.158		CCDS141.1		downstream_gene_variant	LOW	30	-0.66	1.1	T/T	T/C	13	17
chr1	11994555	11994556	A	AC	0.858		CCDS142.1		upstream_gene_variant	LOW	35	None	None	A/AC	A/A	19	15
chr1	11997921	11997922	C	T	0.0014		CCDS142.1		intron_variant	LOW	35	-0.25	2.81	C/T	C/C	11	24
chr1	12059934	12059935	A	G	-0.507		CCDS30587.1		intron_variant	LOW	35	-0.64	1.19	A/G	A/A	19	16
chr1	12076829	12076831	AT	A	0.118		CCDS143.1		upstream_gene_variant	LOW	56	None	None	AT/AT	AT/A	25	31
chr1	12098086	12098087	C	T	-4.36	RN7SL649P	ENST00000496974		upstream_gene_variant	LOW	49	-0.89	0.47	C/C	C/T	17	32
chr1	12169270	12169271	C	G	2.31		CCDS144.1		intron_variant	LOW	59	0.23	5.24	C/C	C/G	24	35
chr1	12173121	12173122	T	G	-3.53		CCDS144.1		intron_variant	LOW	54	-0.36	2.28	T/G	T/T	28	25
chr1	12283327	12283329	AT	A	0	SNORA70	ENST00000517160		upstream_gene_variant	LOW	27	None	None	AT/A	AT/AT	12	14
chr1	12297361	12297362	T	C	-0.245		CCDS30588.1		intron_variant	LOW	41	-0.24	2.83	T/T	T/C	22	18
chr1	12364372	12364373	G	A	1.23		CCDS30588.1		intron_variant	LOW	51	1.36	10.48	G/A	G/G	27	23
chr1	12369410	12369411	G	A	0.503		CCDS30588.1		intron_variant	LOW	46	-0.73	0.87	G/A	G/G	21	25
chr1	12466773	12466774	C	T	-0.0997		CCDS30588.1		intron_variant	LOW	59	-1.45	0.02	C/T	C/C	30	29
chr1	12502098	12502099	A	G	0		CCDS30588.1		intron_variant	LOW	76	-0.09	3.55	A/A	A/G	41	35
chr1	12542363	12542364	G	A	0.113		CCDS30588.1		intron_variant	LOW	72	0.02	4.14	G/G	G/A	38	34
chr1	12575337	12575338	G	A	-0.723	VPS13D	ENST00000011700		downstream_gene_variant	LOW	39	-0.77	0.75	G/G	G/A	25	14
chr1	12584615	12584616	G	A	-0.298	RP5-888M10.2	ENST00000416696		upstream_gene_variant	LOW	46	-0.7	0.97	G/A	G/G	18	28
chr1	12599130	12599133	TAG	T	-3.5				intergenic_variant	LOW	46	None	None	TAG/TAG	TAG/T	26	17
chr1	12630637	12630638	G	A	-0.604		CCDS146.1		intron_variant	LOW	40	-0.3	2.58	G/A	G/G	18	22
chr1	12643221	12643222	G	A	-1.24		CCDS146.1		intron_variant	LOW	34	0.69	7.69	G/G	G/A	19	14
chr1	12655817	12655818	G	A	1.2		CCDS146.1		intron_variant	LOW	25	0.84	8.37	G/A	G/G	11	14
chr1	12657773	12657774	T	C	-0.719		CCDS146.1		intron_variant	LOW	52	-0.43	2	T/C	T/T	28	24
chr1	12658403	12658404	C	CA	0.565		CCDS146.1		intron_variant	LOW	36	None	None	C/CA	CA/CA	17	17
chr1	12694802	12694804	AT	A	0.158				intergenic_variant	LOW	39	None	None	AT/AT	AT/A	23	15
chr1	12733673	12733674	G	GT	0				intergenic_variant	LOW	27	None	None	G/GT	G/G	12	12
chr1	12735788	12735789	A	AT	-0.47				intergenic_variant	LOW	40	None	None	A/AT	A/A	19	19
chr1	12740830	12740831	C	A	0.53				intergenic_variant	LOW	70	-0.68	1.05	C/C	C/A	31	39
chr1	12778505	12778507	CT	C	-1.44		CCDS41252.1		intron_variant	LOW	48	None	None	CT/C	CT/CT	22	24
chr1	12781662	12781663	C	A	1.85		CCDS41252.1		intron_variant	LOW	43	0.37	6.01	C/C	C/A	20	23
chr1	12812476	12812477	T	C	0.149		CCDS147.1		intron_variant	LOW	42	-0.44	1.95	T/C	T/T	16	26
chr1	12816765	12816766	G	A	0.767		CCDS147.1		intron_variant	LOW	63	-0.18	3.11	G/G	G/A	29	34
chr1	12841574	12841575	T	A	0		CCDS41254.1		downstream_gene_variant	LOW	69	-0.33	2.43	T/A	T/T	25	44
chr1	12841589	12841590	G	GA	0		CCDS41254.1		downstream_gene_variant	LOW	71	None	None	G/GA	G/G	28	42
chr1	12841879	12841880	T	C	0		CCDS41254.1		downstream_gene_variant	LOW	80	-0.47	1.81	T/C	T/T	35	45
chr1	12843379	12843380	A	T	0				intergenic_variant	LOW	80	-0.23	2.9	A/A	A/T	37	42
chr1	12848945	12848946	C	T	-0.83		CCDS148.1		upstream_gene_variant	LOW	58	-1.04	0.2	C/T	C/C	30	28
chr1	12853703	12853704	T	C	-0.519		CCDS148.1		intron_variant	LOW	79	-0.39	2.16	T/C	T/T	27	52
chr1	12856104	12856105	C	G	-0.482		CCDS148.1	S/*	stop_gained	HIGH	52	1.93	12.42	C|G	C/C	21	31
chr1	12869442	12869443	C	T	0.118				intergenic_variant	LOW	38	-0.92	0.41	C/T	C/C	13	25
chr1	12878371	12878372	G	A	0	RP5-845O24.8	ENST00000438401		downstream_gene_variant	LOW	53	-1.03	0.22	G/A	G/G	29	24
chr1	12888941	12888942	G	A	-0.991	PRAMEF11	ENST00000437584		intron_variant	LOW	53	-0.66	1.12	G/A	G/G	19	34
chr1	12890066	12890067	T	TA	-1.49	PRAMEF11	ENST00000437584		intron_variant	LOW	64	None	None	T|T	T|TA	35	29
chr1	12890086	12890087	C	T	-0.249	PRAMEF11	ENST00000437584		intron_variant	LOW	60	-0.87	0.49	C|C	C|T	32	28
chr1	12890366	12890367	G	T	0.1	PRAMEF11	ENST00000437584		intron_variant	LOW	53	-1.06	0.18	G|G	G|T	29	24
chr1	12890367	12890368	A	G	-0.611	PRAMEF11	ENST00000437584		intron_variant	LOW	53	-1.1	0.14	A|A	A|G	29	24
chr1	12890369	12890370	T	TAA	0.305	PRAMEF11	ENST00000437584		intron_variant	LOW	54	None	None	T|T	T|TAA	30	24
chr1	12890377	12890378	T	C	-0.611	PRAMEF11	ENST00000437584		intron_variant	LOW	52	-1.06	0.18	T|T	T|C	29	23
chr1	12890398	12890399	G	C	-0.611	PRAMEF11	ENST00000437584		intron_variant	LOW	41	-1.41	0.02	G|G	G|C	19	21
chr1	12890687	12890688	A	G	0.1	PRAMEF11	ENST00000437584		intron_variant	LOW	50	-0.41	2.1	A|A	A|G	23	27
chr1	12890709	12890710	T	G	-0.2	PRAMEF11	ENST00000437584		intron_variant	LOW	52	-0.98	0.29	T|T	T|G	26	26
chr1	12890710	12890711	T	G	-0.2	PRAMEF11	ENST00000437584		intron_variant	LOW	54	-1.14	0.11	T|T	T|G	26	28
chr1	12890718	12890721	CTG	C	-0.2	PRAMEF11	ENST00000437584		intron_variant	LOW	55	None	None	CTG|CTG	CTG|C	26	29
chr1	12890774	12890775	G	A	0.1	PRAMEF11	ENST00000437584		intron_variant	LOW	48	-0.92	0.4	G/G	G/A	21	27
chr1	12890888	12890889	T	C	-0.946	PRAMEF11	ENST00000437584		intron_variant	LOW	37	-0.82	0.64	T/T	T|C	13	24
chr1	12890891	12890892	T	C	-1.1	PRAMEF11	ENST00000437584		intron_variant	LOW	38	-0.99	0.27	T/T	T|C	13	25
chr1	12891078	12891079	T	C	-0.536	PRAMEF11	ENST00000437584		intron_variant	LOW	39	-0.64	1.17	T|C	T/T	21	18
chr1	12891081	12891082	A	C	-1	PRAMEF11	ENST00000437584		intron_variant	LOW	38	-0.66	1.11	A|C	A/A	20	18
chr1	12891095	12891097	AG	A	-0.576	PRAMEF11	ENST00000437584		intron_variant	LOW	37	None	None	AG|A	AG/AG	19	18
chr1	12891357	12891358	T	G	-2.91		CCDS53268.1		upstream_gene_variant	LOW	60	-0.88	0.47	T/T	T|G	28	32
chr1	12891385	12891386	A	C	-2.66		CCDS53268.1		upstream_gene_variant	LOW	67	-0.56	1.47	A/A	A|C	32	35
chr1	12891402	12891403	G	C	-0.0759		CCDS53268.1		upstream_gene_variant	LOW	65	-0.47	1.85	G/G	G|C	31	34
chr1	12891942	12891943	C	A	-0.31		CCDS53268.1		upstream_gene_variant	LOW	74	-0.81	0.64	C/A	C/C	35	39
chr1	12891954	12891955	G	GT	-0.0288		CCDS53268.1		upstream_gene_variant	LOW	77	None	None	G/GT	G/G	37	40
chr1	12892047	12892050	AAG	A	-2.29		CCDS53268.1		upstream_gene_variant	LOW	85	None	None	AAG|A	AAG|AAG	40	43
chr1	12892054	12892055	A	T	-2		CCDS53268.1		upstream_gene_variant	LOW	78	-0.89	0.45	A|T	A|A	41	37
chr1	12893022	12893023	T	A	0.293		CCDS53268.1		upstream_gene_variant	LOW	56	-0.48	1.79	T/T	T|A	21	35
chr1	12894741	12894742	C	T	-0.317	PRAMEF11	ENST00000437584		upstream_gene_variant	LOW	71	-1.2	0.07	C/C	C/T	37	34
chr1	12900170	12900171	G	A	1.56	RP5-845O24.3	ENST00000438176		non_coding_transcript_exon_variant	LOW	50	-0.09	3.58	G/G	G/A	30	20
chr1	12902179	12902180	A	T	-1.68	RP5-845O24.3	ENST00000438176		upstream_gene_variant	LOW	46	-0.4	2.11	A|T	A|A	31	15
chr1	12902189	12902190	A	G	-2.62	RP5-845O24.3	ENST00000438176		upstream_gene_variant	LOW	52	-1.01	0.24	A|G	A|A	35	17
chr1	12902207	12902208	A	G	0.972	RP5-845O24.3	ENST00000438176		upstream_gene_variant	LOW	50	-0.47	1.83	A|G	A|A	33	17
chr1	12902208	12902209	G	A	-0.503	RP5-845O24.3	ENST00000438176		upstream_gene_variant	LOW	50	-0.79	0.7	G|A	G|G	33	17
chr1	12902218	12902219	T	A	-1.13	RP5-845O24.3	ENST00000438176		upstream_gene_variant	LOW	52	-0.51	1.67	T|A	T/T	32	20
chr1	12902252	12902253	C	G	-2.84	HNRNPCL1	NM_001013631.2		downstream_gene_variant	LOW	50	-0.8	0.68	C|G	C|C	29	21
chr1	12902298	12902299	T	A	-2.49		CCDS30591.1		downstream_gene_variant	LOW	57	-0.26	2.75	T|A	T/T	29	28
chr1	12907611	12907612	A	T	1.09		CCDS30591.1	G	synonymous_variant	LOW	76	-0.58	1.38	A/A	A|T	39	37
chr1	12907619	12907620	A	G	-0.496		CCDS30591.1	L	synonymous_variant	LOW	74	-1.18	0.08	A/A	A|G	39	35
chr1	12909325	12909326	G	T	-2.82		CCDS30591.1		upstream_gene_variant	LOW	76	-1.07	0.18	G|G	G|T	29	32
chr1	12909365	12909366	C	A	-1.54		CCDS30591.1		upstream_gene_variant	LOW	68	-1.11	0.14	C/C	C/A	26	29
chr1	12921498	12921499	C	G	-0.963		CCDS149.1	F/L	missense_variant	MED	54	-2.34	0	C|G	C/C	20	34
chr1	12924139	12924141	AC	A	0		CCDS149.1		downstream_gene_variant	LOW	45	None	None	AC/AC	AC/A	27	18
chr1	12925848	12925849	T	C	0		CCDS149.1		downstream_gene_variant	LOW	79	-0.85	0.54	T|C	T/T	32	47
chr1	12925850	12925851	T	G	0		CCDS149.1		downstream_gene_variant	LOW	81	-0.85	0.54	T|G	T/T	34	47
chr1	12932831	12932832	C	T	0				intergenic_variant	LOW	116	-0.91	0.41	C/C	C/T	61	54
chr1	12935695	12935696	A	G	0.149		CCDS30592.1		downstream_gene_variant	LOW	59	-0.73	0.87	A/G	A/A	31	28
chr1	12936578	12936579	T	A	-0.2		CCDS30592.1		downstream_gene_variant	LOW	73	-0.77	0.75	T/A	T/T	23	50
chr1	12936719	12936720	G	A	0		CCDS30592.1		downstream_gene_variant	LOW	63	-0.79	0.7	G|A	G/G	20	43
chr1	12936741	12936742	C	CATA	0		CCDS30592.1		downstream_gene_variant	LOW	63	None	None	C/CATA	C/C	18	42
chr1	12938607	12938608	A	T	-0.641		CCDS30592.1		downstream_gene_variant	LOW	76	-1.1	0.14	A/A	A/T	39	37
chr1	12940017	12940018	T	A	-1.78		CCDS30592.1		intron_variant	LOW	61	-0.96	0.33	T/A	T/T	18	43
chr1	12941188	12941190	GA	G	-0.237		CCDS30592.1		intron_variant	LOW	53	None	None	GA/G	GA/GA	21	31
chr1	12943796	12943797	C	A	-1.04	PRAMEF4	ENST00000235349		intron_variant	LOW	42	-1.25	0.05	C/C	C/A	29	13
chr1	12944171	12944172	C	T	0.321	PRAMEF4	ENST00000235349		intron_variant	LOW	85	-0.82	0.63	C/C	C/T	45	40
chr1	12944529	12944533	ACTG	A	0.351	PRAMEF4	ENST00000235349		intron_variant	LOW	88	None	None	ACTG|ACTG	ACTG|A	44	44
chr1	12944615	12944616	T	A	0.728	PRAMEF4	ENST00000235349		intron_variant	LOW	74	-0.52	1.61	T/T	T/A	36	38
chr1	12946426	12946427	G	A	0.324		CCDS30592.1		upstream_gene_variant	LOW	56	-0.86	0.53	G|A	G/G	27	28
chr1	12946555	12946556	T	A	-0.647		CCDS30592.1		upstream_gene_variant	LOW	47	-0.89	0.46	T/A	T/T	22	25
chr1	12947195	12947196	C	T	0.11		CCDS30592.1		upstream_gene_variant	LOW	69	-1.01	0.24	C|T	C/C	32	37
chr1	12947215	12947216	C	CT	0.11		CCDS30592.1		upstream_gene_variant	LOW	60	None	None	C|CT	C/C	27	30
chr1	12947228	12947229	G	C	0.11		CCDS30592.1		upstream_gene_variant	LOW	55	-1.05	0.19	G|C	G/G	26	29
chr1	12948543	12948544	C	CA	0.314	PRAMEF4	ENST00000235349		upstream_gene_variant	LOW	38	None	None	C|CA	C|C	22	16
chr1	12948566	12948567	A	G	0.314	PRAMEF4	ENST00000235349		upstream_gene_variant	LOW	45	-0.66	1.09	A|G	A|A	24	21
chr1	12948611	12948612	G	A	-0.628	PRAMEF4	ENST00000235349		upstream_gene_variant	LOW	62	-0.83	0.61	G|A	G/G	30	32
chr1	12962173	12962186	GCTCTCCCTCTCC	G	0	PRAMEF10	ENST00000235347		upstream_gene_variant	LOW	34	None	None	GCTCTCCCTCTCC/G	GCTCTCCCTCTCC/GCTCTCCCTCTCC	17	16
chr1	12970516	12970518	CT	C	0.0465				intergenic_variant	LOW	75	None	None	CT/CT	CT/C	40	27
chr1	13135252	13135253	T	C	0				intergenic_variant	LOW	25	-1.04	0.21	T/C	T/T	12	13
chr1	13139510	13139512	AT	A	0	PRAMEF25	XM_003118846.3		upstream_gene_variant	LOW	30	None	None	AT|A	AT/AT	13	16
chr1	13148520	13148521	C	T	0.11	PRAMEF25	XM_003118846.3		downstream_gene_variant	LOW	29	-0.88	0.47	C/T	C/C	14	15
chr1	13158933	13158934	G	A	-0.806	RP13-221M14.3	ENST00000434606		downstream_gene_variant	LOW	27	-1.05	0.2	G/G	G/A	13	14
chr1	13172124	13172125	T	C	-1.55	PRAMEF34P	NR_111947.1		upstream_gene_variant	LOW	68	-0.45	1.91	T/C	T/T	30	37
chr1	13174293	13174294	C	G	-1.98	RP13-221M14.4	ENST00000458709		upstream_gene_variant	LOW	60	-1.12	0.13	C/C	C|G	28	31
chr1	13179392	13179393	A	G	-0.695	HNRNPCL2	NM_001136561.2		downstream_gene_variant	LOW	83	-0.78	0.74	A/A	A|G	38	44
chr1	13179394	13179395	C	T	-0.78	HNRNPCL2	NM_001136561.2		downstream_gene_variant	LOW	80	-1.02	0.23	C/C	C|T	37	42
chr1	13180854	13180856	AC	A	-0.753	HNRNPCL2	NM_001136561.2		downstream_gene_variant	LOW	49	None	None	AC|A	AC/AC	16	33
chr1	13180856	13180857	A	G	-0.218	HNRNPCL2	NM_001136561.2		downstream_gene_variant	LOW	48	-1.04	0.21	A|G	A/A	15	33
chr1	13180861	13180862	G	C	-0.218	HNRNPCL2	NM_001136561.2		downstream_gene_variant	LOW	47	-1.24	0.05	G|C	G/G	15	32
chr1	13180868	13180869	C	T	-0.218	HNRNPCL2	NM_001136561.2		downstream_gene_variant	LOW	48	-1.05	0.2	C|T	C/C	15	33
chr1	13180890	13180891	C	G	-0.218	HNRNPCL2	NM_001136561.2		downstream_gene_variant	LOW	48	-1.17	0.09	C|G	C/C	14	34
chr1	13180899	13180900	G	A	0.109	HNRNPCL2	NM_001136561.2		downstream_gene_variant	LOW	48	-0.93	0.38	G|A	G/G	14	34
chr1	13180916	13180917	A	C	-0.218	HNRNPCL2	NM_001136561.2		downstream_gene_variant	LOW	50	-0.89	0.45	A|C	A/A	15	35
chr1	13186657	13186658	C	T	0.332	HNRNPCL2	NM_001136561.2		upstream_gene_variant	LOW	84	-0.43	2	C/C	C/T	52	32
chr1	13187765	13187766	T	C	-0.913	HNRNPCL2	NM_001136561.2		upstream_gene_variant	LOW	40	-0.87	0.51	T/T	T|C	25	15
chr1	13187766	13187767	G	A	-0.609	HNRNPCL2	NM_001136561.2		upstream_gene_variant	LOW	40	-0.96	0.32	G/G	G|A	25	15
chr1	13187768	13187769	T	A	0.489	HNRNPCL2	NM_001136561.2		upstream_gene_variant	LOW	40	-0.51	1.68	T/T	T|A	25	15
chr1	13187777	13187778	G	A	0.489	HNRNPCL2	NM_001136561.2		upstream_gene_variant	LOW	44	-0.75	0.81	G/G	G|A	27	17
chr1	13187778	13187779	T	G	-0.979	HNRNPCL2	NM_001136561.2		upstream_gene_variant	LOW	46	-0.96	0.32	T/T	T|G	27	19
chr1	13782358	13782359	G	A	-0.46				intergenic_variant	LOW	58	-0.21	2.96	G/A	G/G	33	25
chr1	13787881	13787882	A	AC	0.527				intergenic_variant	LOW	40	None	None	A/A	A/AC	25	15
chr1	13828140	13828141	A	G	-0.298		CCDS53269.1		intron_variant	LOW	26	-0.74	0.83	A|A	A/G	14	11
chr1	13850962	13850963	C	T	0.915				intergenic_variant	LOW	51	0.16	4.86	C/T	C/C	26	25
chr1	13854030	13854032	CA	C	0				intergenic_variant	LOW	29	None	None	CA/CA	CA/C	17	12
chr1	13869849	13869850	A	G	0.637				intergenic_variant	LOW	57	-0.29	2.61	A/A	A/G	25	32
chr1	13871848	13871849	A	G	-0.864				intergenic_variant	LOW	42	0.03	4.15	A/A	A/G	17	25
chr1	13880786	13880787	C	A	0.118	BRWD1P1	BRWD1P1		upstream_gene_variant	LOW	45	-0.89	0.46	C/C	C/A	22	22
chr1	13960254	13960255	T	A	2.1				intergenic_variant	LOW	55	0.78	8.12	T/A	T/T	23	32
chr1	13970664	13970665	T	C	0.235				intergenic_variant	LOW	62	-0.41	2.07	T/C	T/T	31	31
chr1	13984705	13984706	A	G	0	CTA-520D8.2	ENST00000441809		intron_variant	LOW	30	0.02	4.13	A/A	A/G	15	13
chr1	13994975	13994976	G	A	-0.317				intergenic_variant	LOW	55	-0.94	0.36	G/A	G/G	20	35
chr1	14010401	14010402	A	G	-0.762				intergenic_variant	LOW	67	-1.15	0.1	A/G	A/A	32	35
chr1	14025563	14025564	A	C	-0.317	PRDM2	ENST00000376048		upstream_gene_variant	LOW	43	-0.53	1.61	A|C	A/A	26	17
chr1	14025571	14025572	T	C	0.158	PRDM2	ENST00000376048		upstream_gene_variant	LOW	44	-0.35	2.35	T|C	T/T	26	18
chr1	14025576	14025577	T	C	-0.317	PRDM2	ENST00000376048		upstream_gene_variant	LOW	44	-0.5	1.71	T|C	T/T	26	18
chr1	14043434	14043436	CT	C	0.321		CCDS150.1		intron_variant	LOW	43	None	None	C/C	CT/C	20	21
chr1	14062793	14062794	A	G	0.524		CCDS150.1		intron_variant	LOW	51	0.02	4.1	A/G	A/A	18	33
chr1	14097199	14097200	T	TA	3.75		CCDS150.1		intron_variant	LOW	74	None	None	T/TA	T/T	38	34
chr1	14132901	14132902	G	A	-4.01		CCDS150.1		intron_variant	LOW	42	-0.73	0.87	G|A	G/G	18	24
chr1	14153121	14153122	A	G	0.44		CCDS44061.1		downstream_gene_variant	LOW	61	3.51	17.93	A/A	A/G	30	31
chr1	14206326	14206327	A	G	0				intergenic_variant	LOW	26	-0.52	1.62	A/A	A/G	15	11
chr1	14253794	14253795	T	C	-5.84	KAZN	XM_005245795.1		intron_variant	LOW	63	-0.66	1.11	T/T	T/C	31	32
chr1	14255834	14255835	G	A	0.235	KAZN	XM_005245795.1		intron_variant	LOW	40	-0.75	0.83	G/A	G/G	19	21
chr1	14275582	14275583	C	T	-2.54	KAZN	XM_005245795.1		intron_variant	LOW	54	1.04	9.26	C/T	C/C	28	26
chr1	14294678	14294679	C	T	-4.64	KAZN	XM_005245795.1		intron_variant	LOW	51	-0.83	0.6	C/C	C/T	19	31
chr1	14311632	14311633	T	C	0	KAZN	XM_005245795.1		intron_variant	LOW	53	-0.51	1.68	T/T	T/C	25	28
chr1	14358186	14358187	T	C	3.96	KAZN	XM_005245795.1		intron_variant	LOW	63	0.67	7.58	T/T	T/C	23	40
chr1	14365687	14365688	G	T	1.31	KAZN	XM_005245795.1		intron_variant	LOW	37	-0.22	2.92	G/G	G/T	19	18
chr1	14372790	14372792	CA	C	4.49	KAZN	XM_005245795.1		intron_variant	LOW	56	None	None	CA/C	CA/CA	23	31
chr1	14441103	14441104	T	C	-0.607	KAZN	XM_005245795.1		intron_variant	LOW	43	0.01	4.08	T/T	T/C	27	16
chr1	14469377	14469378	A	G	0.158	KAZN	XM_005245795.1		intron_variant	LOW	52	0.62	7.31	A/G	A/A	20	32
chr1	14509167	14509168	A	T	-0.775	KAZN	XM_005245795.1		intron_variant	LOW	44	0.69	7.67	A/A	A/T	21	23
chr1	14513709	14513710	A	T	2.59	KAZN	XM_005245795.1		intron_variant	LOW	47	2.61	14.69	A/T	A/A	21	26
chr1	14517975	14517976	A	G	1.5	KAZN	XM_005245795.1		intron_variant	LOW	47	0.39	6.12	A/G	A/A	22	25
chr1	14538748	14538749	G	A	-7.04	KAZN	XM_005245795.1		intron_variant	LOW	33	-1.71	0.01	G/A	G/G	15	18
chr1	14556954	14556956	GA	G	-1.52	KAZN	XM_005245795.1		intron_variant	LOW	50	None	None	GA/GA	GA/G	21	29
chr1	14632701	14632702	A	G	2.81	KAZN	XM_005245795.1		intron_variant	LOW	67	-0.32	2.46	A/A	A/G	43	24
chr1	14642239	14642240	A	G	0.621	KAZN	XM_005245795.1		intron_variant	LOW	69	0.85	8.45	A/G	A/A	34	35
chr1	14648213	14648214	G	A	4.09	KAZN	XM_005245795.1		intron_variant	LOW	58	4.64	25.4	G/A	G/G	23	35
chr1	14657223	14657225	GA	G	0.235	KAZN	XM_005245795.1		intron_variant	LOW	43	None	None	GA/G	GA/GA	24	18
chr1	14657371	14657372	C	A	2.18	KAZN	XM_005245795.1		intron_variant	LOW	64	-0.13	3.34	C/A	C/C	32	32
chr1	14677224	14677225	C	A	-3.44	KAZN	XM_005245795.1		intron_variant	LOW	57	-0.54	1.54	C/C	C/A	24	33
chr1	14699490	14699492	AG	A	1.24	KAZN	XM_005245795.1		intron_variant	LOW	50	None	None	AG/A	AG/AG	27	23
chr1	14793463	14793465	CA	C	-1.3	KAZN	XM_005245795.1		intron_variant	LOW	41	None	None	CA/C	CA/CA	13	24
chr1	14828459	14828460	A	G	-1.01	KAZN	XM_005245795.1		intron_variant	LOW	50	-0.23	2.9	A/G	A/A	20	30
chr1	14869942	14869943	C	T	-0.0759	KAZN	XM_005245795.1		intron_variant	LOW	71	0.08	4.45	C/C	C/T	30	41
chr1	14873307	14873310	ATT	A	-3.75	KAZN	XM_005245795.1		intron_variant	LOW	67	None	None	ATT/ATT	ATT/A	30	33
chr1	14922060	14922061	G	A	-0.657	KAZN	XM_005245795.1		intron_variant	LOW	36	-0.8	0.69	G/G	G/A	20	16
chr1	14939350	14939351	T	A	1.44		CCDS152.2		intron_variant	LOW	69	0.4	6.16	T/A	T/T	29	40
chr1	14951834	14951836	GC	G	4.68		CCDS152.2		intron_variant	LOW	53	None	None	GC/G	GC/GC	29	23
chr1	14961255	14961256	G	T	2.93		CCDS152.2		intron_variant	LOW	62	1.07	9.38	G/T	G/G	33	29
chr1	15046526	15046527	C	T	-1.92		CCDS152.2		intron_variant	LOW	45	-0.4	2.14	C/T	C/C	20	25
chr1	15047942	15047943	A	G	-0.47		CCDS152.2		intron_variant	LOW	71	-0.75	0.81	A/G	A/A	35	36
chr1	15055668	15055669	C	T	-3.37		CCDS152.2		intron_variant	LOW	56	-0.58	1.38	C/C	C/T	24	32
chr1	15068059	15068060	C	T	-2.4		CCDS152.2		intron_variant	LOW	64	-0.72	0.9	C/C	C/T	30	33
chr1	15091379	15091380	G	A	-1.14		CCDS152.2		intron_variant	LOW	61	-0.81	0.65	G/A	G/G	29	32
chr1	15094505	15094506	G	A	-0.453		CCDS152.2		intron_variant	LOW	44	0.02	4.14	A/A	G/A	21	23
chr1	15096071	15096072	A	G	0.418		CCDS152.2		intron_variant	LOW	50	-0.41	2.1	A/G	A/A	23	27
chr1	15100442	15100443	C	T	-0.0174		CCDS152.2		intron_variant	LOW	48	0.1	4.55	C/C	C/T	24	24
chr1	15146505	15146507	GA	G	-0.317		CCDS152.2		intron_variant	LOW	41	None	None	GA/GA	GA/G	27	12
chr1	15149175	15149176	C	A	-1.84		CCDS152.2		intron_variant	LOW	49	-0.11	3.46	C/C	C|A	19	30
chr1	15155071	15155072	A	T	0.351		CCDS152.2		intron_variant	LOW	58	1.01	9.13	A/A	A/T	27	30
chr1	15257944	15257946	TA	T	-0.835		CCDS152.2		intron_variant	LOW	43	None	None	TA/TA	TA/T	31	12
chr1	15260604	15260605	C	T	0.113		CCDS152.2		intron_variant	LOW	35	-0.29	2.63	C/T	C/C	12	23
chr1	15286486	15286487	C	A	1.03		CCDS152.2		intron_variant	LOW	73	0.03	4.19	C/A	C/C	33	40
chr1	15311592	15311593	C	T	0.158		CCDS152.2		intron_variant	LOW	35	2.09	12.96	C|T	C/C	14	21
chr1	15311593	15311594	T	G	0.158		CCDS152.2		intron_variant	LOW	35	2.19	13.28	T|G	T/T	14	21
chr1	15315517	15315518	G	A	1		CCDS152.2		intron_variant	LOW	60	0.67	7.61	G/A	G/G	25	34
chr1	15333509	15333510	G	A	-0.643		CCDS152.2		intron_variant	LOW	41	-0.82	0.62	G/G	G|A	30	11
chr1	15333516	15333517	C	T	-0.825		CCDS152.2		intron_variant	LOW	42	-0.62	1.25	C/C	C|T	30	12
chr1	15476822	15476824	AT	A	-1.23	TMEM51	ENST00000376008		upstream_gene_variant	LOW	48	None	None	AT/A	AT/AT	20	24
chr1	15513380	15513381	A	G	-2.61	TMEM51	ENST00000376008		intron_variant	LOW	49	-0.28	2.65	A/G	A/A	22	27
chr1	15542951	15542953	CT	C	-4.5		CCDS154.1		intron_variant	LOW	46	None	None	CT/CT	CT/C	19	23
chr1	15601700	15601701	G	A	0.0465	FHAD1	ENST00000358897		intron_variant	LOW	47	-0.65	1.13	G/A	G/G	20	26
chr1	15669482	15669483	G	A	0.199	FHAD1	ENST00000358897		intron_variant	LOW	49	-0.62	1.24	G/G	G/A	28	21
chr1	15670639	15670640	C	T	-2.58	FHAD1	ENST00000358897		intron_variant	LOW	54	-0.51	1.66	C/T	C/C	25	29
chr1	15683933	15683934	C	T	-0.317	FHAD1	ENST00000314668		intron_variant	LOW	36	-0.05	3.77	C/C	C/T	18	18
chr1	15693604	15693605	G	T	1.66	FHAD1	ENST00000314668		intron_variant	LOW	64	0.04	4.21	G/T	G/G	31	33
chr1	15822510	15822511	C	T	0.149		CCDS158.1		intron_variant	LOW	62	-0.15	3.25	C/T	C/C	22	40
chr1	15888248	15888249	A	G	0.235		CCDS30606.1		intron_variant	LOW	60	-0.71	0.95	A/A	A/G	27	33
chr1	15895158	15895159	C	T	1.74	DNAJC16	ENST00000375847		3_prime_UTR_variant	LOW	50	2.19	13.3	C/C	C/T	24	26
chr1	15915600	15915601	A	AT	0.109		CCDS160.1		upstream_gene_variant	LOW	57	None	None	A/AT	A/A	22	33
chr1	15950443	15950444	A	C	0.493		CCDS30607.1		intron_variant	LOW	47	-0.17	3.17	A/A	A/C	27	20
chr1	15951583	15951585	CT	C	-2.86		CCDS30607.1		intron_variant	LOW	59	None	None	CT/C	CT/CT	24	34
chr1	15972079	15972080	C	T	0.492		CCDS30607.1		intron_variant	LOW	61	-0.56	1.46	C/T	C/C	23	37
chr1	15976337	15976339	AT	A	-3.18		CCDS30607.1		intron_variant	LOW	64	None	None	AT/AT	AT/A	29	32
chr1	16061407	16061408	C	G	-5.57		CCDS162.1		upstream_gene_variant	LOW	40	-2.28	0	C/G	C/C	11	29
chr1	16068514	16068515	T	C	0.158		CCDS30608.1		upstream_gene_variant	LOW	30	0.34	5.83	T/T	T|C	18	12
chr1	16068525	16068526	C	G	0.158		CCDS30608.1		upstream_gene_variant	LOW	34	0.8	8.19	C/C	C|G	20	14
chr1	16068566	16068567	T	C	0.158		CCDS30608.1		upstream_gene_variant	LOW	32	1.04	9.23	T/T	T|C	21	11
chr1	16068567	16068568	G	A	0.158		CCDS30608.1		upstream_gene_variant	LOW	32	0.89	8.6	G/G	G|A	21	11
chr1	16068570	16068571	T	C	0.158		CCDS30608.1		upstream_gene_variant	LOW	32	0.94	8.85	T/T	T|C	21	11
chr1	16079340	16079341	G	A	0	FBLIM1	ENST00000375771		upstream_gene_variant	LOW	38	-1.11	0.14	G/A	G/G	17	20
chr1	16124102	16124103	T	A	0.309	RP11-169K16.6	ENST00000431782		downstream_gene_variant	LOW	41	-0.14	3.29	T|A	T/T	16	25
chr1	16125115	16125116	C	A	-0.093				intergenic_variant	LOW	45	-0.96	0.32	C/C	C/A	22	23
chr1	16182650	16182652	AT	A	-0.974		CCDS164.1		intron_variant	LOW	47	None	None	AT/A	AT/AT	16	31
chr1	16192385	16192386	G	T	-0.451		CCDS164.1		intron_variant	LOW	27	-1.03	0.22	G/G	G/T	16	11
chr1	16216214	16216215	T	C	0.303		CCDS164.1		intron_variant	LOW	47	-0.48	1.78	T/C	T/T	21	23
chr1	16241138	16241139	G	A	-0.394		CCDS164.1		intron_variant	LOW	65	-0.69	0.99	G/A	G/G	32	33
chr1	16252872	16252877	TATAC	T	0		CCDS164.1		intron_variant	LOW	50	None	None	TATAC/TATAC	TATAC/T	23	23
chr1	16274383	16274384	T	C	-4.38		CCDS165.1		intron_variant	LOW	54	0.17	4.92	T/T	T/C	31	23
chr1	16276431	16276432	C	T	-1.87	ZBTB17	ENST00000375733		intron_variant	LOW	63	0.04	4.22	C/C	C/T	30	33
chr1	16314971	16314972	A	G	0.128		LOC101928566		intron_variant	LOW	60	2.74	15.13	A/G	A/A	29	31
chr1	16363041	16363042	C	T	-1.08		CCDS167.1		downstream_gene_variant	LOW	66	0.7	7.74	C/C	C/T	32	34
chr1	16363801	16363802	T	TC	-0.586		CCDS167.1		downstream_gene_variant	LOW	56	None	None	T/T	T/TC	26	30
chr1	16363849	16363850	G	A	1.73		CCDS167.1		downstream_gene_variant	LOW	55	1.81	12.03	G/G	G|A	32	23
chr1	16363855	16363856	T	C	-2.18		CCDS167.1		downstream_gene_variant	LOW	55	1.46	10.82	T/T	T|C	32	23
chr1	16366083	16366084	T	A	0.795		CCDS168.1		upstream_gene_variant	LOW	32	0.03	4.14	T|A	T/T	16	16
chr1	16366286	16366287	A	G	-0.488		CCDS168.1		upstream_gene_variant	LOW	43	-0.19	3.07	A/G	A|A	23	20
chr1	16386304	16386305	G	GC	1.77		CCDS41270.1		intron_variant	LOW	42	None	None	G/G	G/GC	15	27
chr1	16386655	16386677	GCACCATGATCTCCATCAGTGC	G	-1.02		CCDS41270.1		intron_variant	LOW	29	None	None	GCACCATGATCTCCATCAGTGC/GCACCATGATCTCCATCAGTGC	GCACCATGATCTCCATCAGTGC/G	17	12
chr1	16386854	16386855	A	G	0.203		CCDS41270.1		intron_variant	LOW	35	0.45	6.45	A/A	A/G	19	16
chr1	16386927	16386928	G	T	-3.62		CCDS41270.1		intron_variant	LOW	31	-0.51	1.68	T/T	G/T	16	15
chr1	16388765	16388766	C	T	-4.01		CCDS41270.1		intron_variant	LOW	67	-0.75	0.82	T/T	C/T	27	40
chr1	16389124	16389128	CCTT	C	1.04		CCDS41270.1		intron_variant	LOW	41	None	None	CCTT/CCTT	CCTT|C	21	20
chr1	16408916	16408917	G	A	-2.67				intergenic_variant	LOW	46	-1.03	0.22	G/A	G/G	18	28
chr1	16428666	16428667	C	T	-0.57				intergenic_variant	LOW	62	-0.98	0.29	C/T	C/C	29	33
chr1	16431250	16431251	G	T	0				intergenic_variant	LOW	73	-0.95	0.34	G|T	G|G	41	30
chr1	16452409	16452410	C	T	0.0575		CCDS169.1		intron_variant	LOW	58	0.15	4.79	C/T	C/C	22	36
chr1	16459054	16459055	T	G	0.199		CCDS169.1		intron_variant	LOW	41	-0.37	2.27	T/G	T/T	11	30
chr1	16463378	16463379	C	T	0		CCDS169.1		intron_variant	LOW	30	-0.85	0.56	C/T	C/C	12	18
chr1	16489465	16489466	C	T	0.235	RP11-276H7.3	ENST00000426353		downstream_gene_variant	LOW	42	-0.48	1.77	C|T	C/C	15	26
chr1	16489466	16489467	T	G	-0.47	RP11-276H7.3	ENST00000426353		downstream_gene_variant	LOW	42	-0.68	1.03	T|G	T/T	15	26
chr1	16490150	16490152	CA	C	0.527	RP11-276H7.3	ENST00000426353		downstream_gene_variant	LOW	40	None	None	C/C	CA|C	13	22
chr1	16502401	16502402	C	T	-4.76				intergenic_variant	LOW	54	-0.15	3.27	C/T	C/C	20	34
chr1	16502601	16502602	G	A	3.08				intergenic_variant	LOW	51	1.25	10.08	G/G	G/A	25	26
chr1	16506285	16506286	C	CT	0.158				intergenic_variant	LOW	46	None	None	C/CT	C/C	14	32
chr1	16512660	16512662	TA	T	0.0465				intergenic_variant	LOW	28	None	None	TA/T	TA/TA	11	17
chr1	16512969	16512970	A	T	-0.317				intergenic_variant	LOW	54	-0.92	0.4	A/T	A/A	23	31
chr1	16513753	16513754	G	A	0.458				intergenic_variant	LOW	42	-0.81	0.66	G|A	G/G	18	24
chr1	16532731	16532732	G	GC	2.89		CCDS170.1	A/GX	frameshift_variant	HIGH	49	None	None	G/GC	G/G	18	30
chr1	16561693	16561695	TA	T	1.28		CCDS171.1		intron_variant	LOW	51	None	None	TA/T	TA/TA	24	23
chr1	16583980	16583981	G	GA	-0.263		CCDS30613.1		intron_variant	LOW	46	None	None	G/GA	G/G	19	25
chr1	16683987	16683988	C	T	0	SZRD1	ENST00000475078		intron_variant	LOW	46	-1.08	0.16	C|T	C/C	15	31
chr1	16683988	16683989	A	G	0	SZRD1	ENST00000475078		intron_variant	LOW	46	-0.94	0.37	A|G	A/A	15	31
chr1	16683991	16683992	T	C	0	SZRD1	ENST00000475078		intron_variant	LOW	46	-0.75	0.82	T|C	T/T	14	32
chr1	16689044	16689045	T	C	0.158		CCDS44065.1		upstream_gene_variant	LOW	44	-0.38	2.22	T/C	T/T	12	32
chr1	16742818	16742819	T	C	0.207		CCDS172.1		intron_variant	LOW	47	-0.59	1.34	T/T	T/C	27	20
chr1	16766369	16766370	G	A	0.961		CCDS173.1		upstream_gene_variant	LOW	28	-0.46	1.88	G/A	G/G	11	17
chr1	16786023	16786024	G	A	-0.473	NECAP2	ENST00000337132		3_prime_UTR_variant	LOW	68	0.44	6.41	G/G	G/A	34	34
chr1	16805697	16805698	C	T	0.118	CROCCP3	ENST00000263511		intron_variant	LOW	33	0.38	6.04	C/C	C|T	19	14
chr1	16805698	16805699	C	A	0.118	CROCCP3	ENST00000263511		intron_variant	LOW	33	0.33	5.79	C/C	C|A	19	14
chr1	16812631	16812632	A	G	-0.895	CROCCP3	ENST00000263511		intron_variant	LOW	56	0.14	4.74	A/G	A/A	22	33
chr1	16830130	16830131	C	G	0	CROCCP3	ENST00000589964		upstream_gene_variant	LOW	69	-1.09	0.15	C/C	C/G	30	34
chr1	16831540	16831541	A	G	0				intergenic_variant	LOW	58	-1.01	0.25	G/G	A/G	31	26
chr1	16834267	16834268	G	T	0				intergenic_variant	LOW	70	-0.97	0.32	G/G	G/T	36	34
chr1	16834629	16834630	C	G	0				intergenic_variant	LOW	134	-1.15	0.1	C/C	C/G	54	78
chr1	16834671	16834672	A	G	0				intergenic_variant	LOW	131	-0.87	0.51	A/A	A/G	52	77
chr1	16834679	16834680	A	G	0				intergenic_variant	LOW	130	-0.87	0.49	A/A	A/G	52	76
chr1	16834701	16834702	G	A	0				intergenic_variant	LOW	134	-0.56	1.49	G|G	G|A	57	77
chr1	16834702	16834703	T	G	0				intergenic_variant	LOW	134	-0.41	2.09	T|T	T|G	57	77
chr1	16834712	16834713	A	G	0				intergenic_variant	LOW	128	-0.44	1.94	A/A	A/G	53	75
chr1	16835448	16835449	C	T	-0.594				intergenic_variant	LOW	51	-0.82	0.63	C/C	C|T	25	26
chr1	16837075	16837076	G	A	0	RP4-798A10.7	ENST00000562878		upstream_gene_variant	LOW	126	-0.29	2.6	G/G	G/A	61	65
chr1	16837385	16837386	G	A	0	RP4-798A10.7	ENST00000562878		upstream_gene_variant	LOW	183	-1.13	0.12	G/G	G/A	84	98
chr1	16838845	16838846	C	T	-0.622	RP4-798A10.7	ENST00000562878		upstream_gene_variant	LOW	68	-1.06	0.18	C/T	C/C	33	35
chr1	16839207	16839208	A	G	0.352	RP4-798A10.7	ENST00000562878		upstream_gene_variant	LOW	77	-0.58	1.4	A/A	A/G	39	36
chr1	16840175	16840176	C	CAG	0.109	RP4-798A10.7	ENST00000562878		upstream_gene_variant	LOW	82	None	None	C|CAG	C/C	33	49
chr1	16840176	16840177	T	C	0.109	RP4-798A10.7	ENST00000562878		upstream_gene_variant	LOW	80	-0.47	1.82	T|C	T/T	31	49
chr1	16840297	16840298	T	TG	-0.82	RP4-798A10.7	ENST00000562878		upstream_gene_variant	LOW	92	None	None	T/TG	T/T	45	46
chr1	16840446	16840447	T	C	0.352	RP4-798A10.7	ENST00000562878		upstream_gene_variant	LOW	95	-0.19	3.08	T/C	T/T	42	53
chr1	16840473	16840482	TGACATGCA	T	0	RP4-798A10.7	ENST00000562878		upstream_gene_variant	LOW	95	None	None	TGACATGCA|T	TGACATGCA|T	38	54
chr1	16840490	16840516	GTTACTTCCTATTCCCATAAACCCTC	G	0	RP4-798A10.7	ENST00000562878		upstream_gene_variant	LOW	109	None	None	GTTACTTCCTATTCCCATAAACCCTC|G	GTTACTTCCTATTCCCATAAACCCTC|G	52	57
chr1	16840490	16840516	GTTACTTCCTATTCCCATAAACCCTC	G	0	RP4-798A10.7	ENST00000562878		upstream_gene_variant	LOW	109	None	None	GTTACTTCCTATTCCCATAAACCCTC|G	GTTACTTCCTATTCCCATAAACCCTC|G	52	57
chr1	16840490	16840516	GTTACTTCCTATTCCCATAAACCCTC	G	0	RP4-798A10.7	ENST00000562878		upstream_gene_variant	LOW	109	None	None	GTTACTTCCTATTCCCATAAACCCTC|G	GTTACTTCCTATTCCCATAAACCCTC|G	52	57
chr1	16840516	16840517	C	T	0.294	RP4-798A10.7	ENST00000562878		upstream_gene_variant	LOW	110	-0.42	2.03	C/T	C/C	52	58
chr1	16840549	16840562	GACACAAACCAAT	G	-0.588	RP4-798A10.7	ENST00000562878		upstream_gene_variant	LOW	166	None	None	GACACAAACCAAT/G	GACACAAACCAAT/G	72	89
chr1	16841283	16841284	G	T	0.368	RP4-798A10.7	ENST00000562878		non_coding_transcript_exon_variant	LOW	24	0	4.04	G/G	G/T	13	11
chr1	16849827	16849828	T	C	-0.628	TRNAN-GUU	100126512		upstream_gene_variant	LOW	48	-0.56	1.46	T/C	T/T	17	30
chr1	16850012	16850013	T	C	-0.628	TRNAN-GUU	100126512		upstream_gene_variant	LOW	52	-0.68	1.02	C/C	T/C	27	25
chr1	16857252	16857253	G	C	0	TRNAE-UUC	100126517		downstream_gene_variant	LOW	85	-0.79	0.69	G/G	G|C	54	31
chr1	16857272	16857273	C	A	0	TRNAE-UUC	100126517		downstream_gene_variant	LOW	81	0.28	5.52	C/C	C|A	50	31
chr1	16858760	16858761	T	A	-0.683	TRNAE-UUC	100126517		downstream_gene_variant	LOW	62	-0.98	0.3	T/A	T/T	37	25
chr1	16858864	16858865	G	A	-0.798	TRNAE-UUC	100126517		downstream_gene_variant	LOW	52	-1.26	0.05	G|G	G|A	25	27
chr1	16858867	16858868	T	C	-0.798	TRNAE-UUC	100126517		downstream_gene_variant	LOW	51	-0.81	0.66	T|T	T|C	25	26
chr1	16858870	16858871	T	C	-0.798	TRNAE-UUC	100126517		downstream_gene_variant	LOW	59	-0.75	0.81	T/T	T|C	34	25
chr1	16858874	16858875	A	AACC	0.399	TRNAE-UUC	100126517		downstream_gene_variant	LOW	57	None	None	A/A	A|AACC	33	24
chr1	16858951	16858952	T	C	-0.446	TRNAE-UUC	100126517		downstream_gene_variant	LOW	34	-0.46	1.86	T/T	T|C	20	14
chr1	16858955	16858956	A	G	0.932	TRNAE-UUC	100126517		downstream_gene_variant	LOW	33	-0.21	2.98	A/A	A|G	20	13
chr1	16858969	16858970	C	G	-0.28	TRNAE-UUC	100126517		downstream_gene_variant	LOW	36	-0.72	0.92	C/C	C|G	21	15
chr1	16858975	16858976	C	T	-1.44	TRNAE-UUC	100126517		downstream_gene_variant	LOW	35	-0.76	0.78	C/C	C|T	21	14
chr1	16858976	16858977	G	GT	-1.44	TRNAE-UUC	100126517		downstream_gene_variant	LOW	38	None	None	G/G	G|GT	21	17
chr1	16858978	16858979	T	TA	-1.86	TRNAE-UUC	100126517		downstream_gene_variant	LOW	39	None	None	T/T	T|TA	22	17
chr1	16858979	16858982	TGC	T	-0.3	TRNAE-UUC	100126517		downstream_gene_variant	LOW	37	None	None	TGC/TGC	TGC|T	21	16
chr1	16859631	16859632	A	G	0.407	TRNAE-UUC	100126517		downstream_gene_variant	LOW	64	0.98	9.02	A/G	A/A	28	36
chr1	16859634	16859635	T	G	0.407	TRNAE-UUC	100126517		downstream_gene_variant	LOW	62	0.77	8.05	T/T	T/G	27	34
chr1	16860651	16860652	A	C	-0.851	FAM231B	ENST00000601199		upstream_gene_variant	LOW	45	-0.49	1.77	A/C	A/A	21	24
chr1	16862983	16862984	C	G	0	FAM231B	ENST00000601199		upstream_gene_variant	LOW	62	0.43	6.32	C/G	C/C	30	32
chr1	16863212	16863213	C	G	0.425	FAM231B	ENST00000601199		upstream_gene_variant	LOW	58	-0.14	3.33	C/C	C/G	22	36
chr1	16863780	16863782	CT	C	0.109	FAM231B	ENST00000601199		upstream_gene_variant	LOW	57	None	None	CT|CT	CT|C	30	27
chr1	16864998	16864999	G	A	-0.218	FAM231B	ENST00000601199		upstream_gene_variant	LOW	73	-1.12	0.13	G|A	G/G	34	39
chr1	16865000	16865001	G	A	0.109	FAM231B	ENST00000601199		upstream_gene_variant	LOW	73	-0.97	0.31	G|A	G/G	34	39
chr1	16867025	16867026	T	C	0.128	FAM231B	ENST00000601199		downstream_gene_variant	LOW	33	-0.24	2.83	T|C	C|C	13	20
chr1	16867031	16867033	TC	T	0.128	FAM231B	ENST00000601199		downstream_gene_variant	LOW	30	None	None	TC|T	T|T	12	18
chr1	16869899	16869900	G	A	0.128	FAM231B	ENST00000601199		downstream_gene_variant	LOW	52	-0.33	2.45	G|A	A|A	20	32
chr1	16869917	16869918	C	T	0.128	FAM231B	ENST00000601199		downstream_gene_variant	LOW	52	-0.92	0.39	C|T	C/C	21	31
chr1	16869932	16869933	T	C	0.128	FAM231B	ENST00000601199		downstream_gene_variant	LOW	54	-0.6	1.3	T|C	T/T	23	31
chr1	16870108	16870109	G	GA	0.128	FAM231B	ENST00000601199		downstream_gene_variant	LOW	59	None	None	G/GA	G/G	24	34
chr1	16871354	16871356	TA	T	0	FAM231B	NM_001310155.1		downstream_gene_variant	LOW	40	None	None	TA/TA	TA/T	26	12
chr1	16885691	16885692	G	T	-0.623	NBPF1	ENST00000430580		downstream_gene_variant	LOW	227	-1.13	0.11	G/G	G/T	105	121
chr1	16887304	16887305	C	T	-0.623	NBPF1	ENST00000430580		downstream_gene_variant	LOW	272	-0.94	0.36	C/C	C/T	127	145
chr1	16887982	16887983	C	G	-1.13	NBPF1	ENST00000420031		downstream_gene_variant	LOW	262	-0.92	0.4	C/G	C/C	119	143
chr1	16888522	16888523	T	A	0.833	NBPF1	ENST00000420031		downstream_gene_variant	LOW	258	-0.04	3.81	T/A	T/T	130	127
chr1	16889043	16889044	T	A	-1.53	NBPF1	ENST00000430580		3_prime_UTR_variant	LOW	97	-0.59	1.35	T/A	T/T	40	55
chr1	16890601	16890602	T	G	-0.849	NBPF1	ENST00000430580	M/L	missense_variant	MED	182	-0.34	2.41	T/G	T/T	90	92
chr1	16900346	16900347	C	G	0.11	NBPF1	ENST00000287968		intron_variant	LOW	111	-1.03	0.23	C/C	C/G	54	56
chr1	16903144	16903145	A	G	0	NBPF1	ENST00000430580		intron_variant	LOW	168	-0.64	1.17	A|G	A/A	90	78
chr1	16904798	16904799	C	T	0	NBPF1	ENST00000430580		intron_variant	LOW	262	-0.63	1.22	C/C	C/T	126	136
chr1	16908844	16908845	C	T	-1.68	NBPF1	ENST00000430580		intron_variant	LOW	172	-1.05	0.19	C/C	C/T	88	83
chr1	16908999	16909000	C	A	-1.57	NBPF1	ENST00000430580		intron_variant	LOW	144	-0.87	0.49	C/A	C/C	63	81
chr1	16912732	16912733	C	G	0	NBPF1	ENST00000430580		intron_variant	LOW	41	-0.56	1.48	C|C	C|G	20	21
chr1	16912737	16912738	A	C	0	NBPF1	ENST00000430580		intron_variant	LOW	37	-0.3	2.59	A|A	A|C	20	17
chr1	16912769	16912770	T	A	0	NBPF1	ENST00000430580		intron_variant	LOW	34	-0.04	3.83	T/T	T/A	14	19
chr1	16912781	16912782	T	C	0	NBPF1	ENST00000430580		intron_variant	LOW	29	-0.12	3.43	T/T	T/C	11	18
chr1	16912872	16912873	G	T	0	NBPF1	ENST00000430580		intron_variant	LOW	73	-0.68	1.03	G/G	G|T	51	22
chr1	16912875	16912876	T	G	0	NBPF1	ENST00000430580		intron_variant	LOW	72	-0.48	1.81	T/T	T|G	51	21
chr1	16912990	16912991	C	T	0	NBPF1	ENST00000430580		intron_variant	LOW	63	-0.47	1.83	C/C	C/T	30	33
chr1	16913027	16913028	A	G	0	NBPF1	ENST00000430580		intron_variant	LOW	99	-0.28	2.66	A|G	A/A	26	69
chr1	16913028	16913029	C	A	0	NBPF1	ENST00000430580		intron_variant	LOW	98	-0.47	1.82	C|A	C/C	25	69
chr1	16913133	16913134	G	A	0	NBPF1	ENST00000430580		intron_variant	LOW	111	-0.74	0.85	G/A	G/G	47	54
chr1	16913450	16913457	AAAGAAT	A	0	NBPF1	ENST00000430580		intron_variant	LOW	65	None	None	AAAGAAT/AAAGAAT	AAAGAAT/A	30	32
chr1	16917073	16917074	C	G	0	NBPF1	ENST00000430580		intron_variant	LOW	102	-1.22	0.06	C|G	C/C	52	50
chr1	16917083	16917084	C	T	0	NBPF1	ENST00000430580		intron_variant	LOW	103	-1.11	0.13	C|T	C/C	53	50
chr1	16917426	16917427	C	T	-0.873	NBPF1	ENST00000430580		intron_variant	LOW	261	-0.78	0.73	C/C	C/T	136	125
chr1	16917726	16917727	C	A	0.379	NBPF1	ENST00000430580		intron_variant	LOW	219	-0.73	0.88	C/A	C/C	109	109
chr1	16918487	16918488	C	T	-0.873	NBPF1	ENST00000430580	S/N	missense_variant	MED	231	-0.67	1.06	C/T	C/C	133	98
chr1	16920470	16920471	G	A	-1.03	NBPF1	ENST00000430580		intron_variant	LOW	117	-0.97	0.31	G/A	G/G	61	56
chr1	16922406	16922407	C	T	0.312	NBPF1	ENST00000430580		intron_variant	LOW	179	-0.67	1.08	C/T	C/C	94	84
chr1	16924727	16924728	C	A	-1.29	NBPF1	ENST00000430580		intron_variant	LOW	236	-0.99	0.27	A/A	C/A	112	122
chr1	16929692	16929693	G	A	0.15	NBPF1	ENST00000430580		intron_variant	LOW	226	-0.02	3.89	G/G	G/A	117	109
chr1	16941075	16941076	G	A	-1.08	NBPF1	ENST00000430580		upstream_gene_variant	LOW	225	-0.43	1.98	G/A	G/G	93	132
chr1	16947380	16947381	C	T	0.409	CROCCP2	ENST00000412962		intron_variant	LOW	146	-0.13	3.38	C/T	C/C	55	91
chr1	16949968	16949969	G	A	-0.759	CROCCP2	ENST00000412962		intron_variant	LOW	269	0.03	4.15	G/G	G/A	136	133
chr1	16950089	16950090	G	A	-3.13	CROCCP2	ENST00000412962		intron_variant	LOW	261	-0.82	0.62	G/A	G/G	111	150
chr1	16955726	16955727	C	T	-0.631	CROCCP2	ENST00000412962		intron_variant	LOW	108	-0.58	1.38	C/C	C|T	66	42
chr1	16956843	16956844	T	C	-3.11	CROCCP2	ENST00000362058		non_coding_transcript_exon_variant	LOW	124	-0.08	3.61	T/C	T/T	56	66
chr1	16957304	16957305	G	GC	-3.23	CROCCP2	ENST00000362058		non_coding_transcript_exon_variant	LOW	89	None	None	G/G	G/GC	48	37
chr1	16961762	16961763	C	G	0	CROCCP2	ENST00000362058		intron_variant	LOW	140	0.31	5.68	G/G	C/G	61	79
chr1	16968650	16968651	G	A	0	CROCCP2	ENST00000362058		intron_variant	LOW	270	-0.22	2.93	G/A	G/G	142	128
chr1	16974271	16974272	A	G	0	CROCCP2	ENST00000362058		upstream_gene_variant	LOW	87	0.05	4.29	A/A	A/G	37	49
chr1	16975288	16975289	T	A	0	CROCCP2	ENST00000362058		upstream_gene_variant	LOW	138	0.69	7.7	T/T	T/A	65	72
chr1	17001487	17001488	G	A	-0.28		CCDS65427.1		downstream_gene_variant	LOW	160	-0.8	0.66	G/A	G/G	79	81
chr1	17013661	17013662	T	C	0.411	ESPNP	ENST00000414828		downstream_gene_variant	LOW	152	0.01	4.06	T/C	T/T	90	62
chr1	17019572	17019574	CG	C	-2.43	ESPNP	ENST00000492551		intron_variant	LOW	62	None	None	CG/CG	CG/C	25	36
chr1	17021279	17021280	A	T	-1.64	ESPNP	ENST00000492551		intron_variant	LOW	88	0.01	4.08	A/T	A/A	50	38
chr1	17025827	17025828	G	C	2.34	ESPNP	ENST00000492551		intron_variant	LOW	107	0.79	8.17	C/C	G/C	46	61
chr1	17027900	17027901	G	GCACACAGCCGGGAGGGACACACACAGCCGGGAGGGGCA	0.142	ESPNP	ENST00000492551		intron_variant	LOW	95	None	None	G/GCACACAGCCGGGAGGGACACACACAGCCGGGAGGGGCA	G/G	43	24
chr1	17034377	17034378	G	A	-3.89	ESPNP	ENST00000492551		intron_variant	LOW	74	0.77	8.07	G/A	G/G	20	54
chr1	17035057	17035058	C	T	0	ESPNP	ENST00000492551		intron_variant	LOW	82	-0.48	1.81	T|T	C|T	32	50
chr1	17054545	17054546	T	C	-0.237	TRNAG10	100189045		downstream_gene_variant	LOW	215	-0.52	1.63	C/C	T/C	101	114
chr1	17070127	17070128	G	GAAAAA	-0.607	CROCC	ENST00000466256		intron_variant	LOW	35	None	None	G/G	G/GAAAAA	23	12
chr1	17075614	17075616	CG	C	0.37	CROCC	ENST00000466256		intron_variant	LOW	49	None	None	CG|CG	CG|C	24	25
chr1	17079839	17079840	C	T	0	MST1L	NM_001271733.1		downstream_gene_variant	LOW	149	-0.14	3.32	C/C	C/T	85	64
chr1	17081764	17081765	T	G	0	MST1L	NM_001271733.1		3_prime_UTR_variant	LOW	213	-0.36	2.29	T/G	T/T	102	110
chr1	17083871	17083872	G	A	0	MST1L	NM_001271733.1	P/L	missense_variant	MED	170	2.24	13.44	G/G	G/A	88	82
chr1	17084509	17084510	G	A	0	MST1L	NM_001271733.1	L	synonymous_variant	LOW	162	-0.32	2.48	G/G	G/A	78	84
chr1	17085455	17085456	T	A	0	MST1L	NM_001271733.1	D/V	missense_variant	MED	124	0.64	7.45	T/T	T/A	62	61
chr1	17085742	17085743	G	A	0	MST1L	NM_001271733.1		intron_variant	LOW	127	0.08	4.44	G/G	G/A	64	63
chr1	17176096	17176097	C	T	-0.658	CROCC	ENST00000466256		intron_variant	LOW	80	-1.07	0.17	C/C	C/T	51	29
chr1	17188394	17188395	C	G	-0.676	CROCC	ENST00000466256		intron_variant	LOW	43	-0.66	1.09	C/C	C|G	24	19
chr1	17195761	17195763	CA	C	0.321	CROCC	ENST00000466256		intron_variant	LOW	162	None	None	CA/CA	CA/C	89	70
chr1	17199073	17199074	T	C	0.646	CROCC	ENST00000466256		intron_variant	LOW	62	0.01	4.08	T|C	T/T	29	33
chr1	17199075	17199076	T	A	-1.29	CROCC	ENST00000466256		intron_variant	LOW	62	-0.05	3.77	T|A	T/T	30	32
chr1	17199122	17199123	G	C	0.57	CROCC	ENST00000466256		intron_variant	LOW	56	-0.11	3.44	G/C	C/C	34	22
chr1	17200149	17200150	C	T	-0.641	CROCC	ENST00000466256		intron_variant	LOW	81	-0.47	1.82	C/C	C|T	40	41
chr1	17201288	17201289	A	C	0.787	CROCC	ENST00000466256		intron_variant	LOW	77	-0.28	2.64	A/A	A/C	38	39
chr1	17202280	17202281	C	T	0	CROCC	ENST00000466256		intron_variant	LOW	72	-0.8	0.68	C|T	C/C	33	39
chr1	17202282	17202283	A	G	0	CROCC	ENST00000466256		intron_variant	LOW	73	-1.09	0.15	A|G	A/A	34	39
chr1	17202298	17202299	G	A	-0.589	CROCC	ENST00000466256		intron_variant	LOW	74	-0.99	0.28	G|A	G/G	35	39
chr1	17202311	17202312	A	C	0.295	CROCC	ENST00000466256		intron_variant	LOW	80	-0.6	1.32	A|C	A/A	41	39
chr1	17202331	17202332	C	T	-0.589	CROCC	ENST00000466256		intron_variant	LOW	75	-1.06	0.18	C|T	C/C	36	39
chr1	17202338	17202341	CGG	C	0.295	CROCC	ENST00000466256		intron_variant	LOW	72	None	None	CGG|C	CGG/CGG	33	39
chr1	17202355	17202356	A	C	-0.589	CROCC	ENST00000466256		intron_variant	LOW	87	-0.94	0.37	A|C	A/A	31	56
chr1	17202436	17202437	C	A	-0.772	CROCC	ENST00000466256		intron_variant	LOW	99	-1.15	0.1	C|A	C/C	46	53
chr1	17202448	17202449	C	T	-0.514	CROCC	ENST00000466256		intron_variant	LOW	101	-1.23	0.06	C|T	C/C	48	53
chr1	17202465	17202466	T	G	0.367	CROCC	ENST00000466256		intron_variant	LOW	119	-0.62	1.24	T|G	T/T	49	70
chr1	17203276	17203277	G	T	0.0465	CROCC	ENST00000466256		intron_variant	LOW	90	-0.63	1.21	G/T	G/G	46	44
chr1	17203702	17203703	C	G	0.0465	CROCC	ENST00000466256		intron_variant	LOW	77	-0.53	1.58	C|G	C/C	40	37
chr1	17206238	17206240	TA	T	-1.17	CROCC	ENST00000466256		intron_variant	LOW	80	None	None	TA/T	TA/TA	35	42
chr1	17222242	17222243	C	T	-0.39		XM_005246051.1	L	synonymous_variant	LOW	34	-1.06	0.18	C/T	T/T	12	22
chr1	17222697	17222698	G	T	0		XM_005246051.1		upstream_gene_variant	LOW	102	-0.82	0.61	G/G	G/T	43	59
chr1	17222806	17222807	A	G	0.0465		XM_005246051.1		upstream_gene_variant	LOW	141	-0.37	2.26	A/A	A/G	59	81
chr1	17222895	17222896	G	C	0.118		XM_005246051.1		upstream_gene_variant	LOW	110	-0.44	1.96	G/C	G/G	56	54
chr1	17226002	17226003	T	C	0.235		XM_005246051.1		upstream_gene_variant	LOW	108	-0.77	0.75	T/C	T/T	55	53
chr1	17226057	17226058	A	G	-0.47		XM_005246051.1		upstream_gene_variant	LOW	95	-1.1	0.15	A|G	A/A	53	42
chr1	17226070	17226071	T	C	-0.47		XM_005246051.1		upstream_gene_variant	LOW	93	-0.9	0.43	T|C	T|T	49	44
chr1	17226126	17226127	A	G	-0.47		XM_005246051.1		upstream_gene_variant	LOW	76	-0.77	0.77	A|G	A/A	41	35
chr1	17226166	17226167	A	C	-0.47		XM_005246051.1		upstream_gene_variant	LOW	102	-0.73	0.89	A|C	A/A	43	59
chr1	17229151	17229152	A	T	0.128	CROCC	ENST00000466256		intron_variant	LOW	136	0.16	4.87	A/A	A|T	41	87
chr1	17229164	17229165	A	C	0.128	CROCC	ENST00000466256		intron_variant	LOW	144	-0.1	3.5	A/A	A|C	41	92
chr1	17229171	17229172	T	C	0.128	CROCC	ENST00000466256		intron_variant	LOW	150	-0.3	2.55	T/T	T|C	41	97
chr1	17229180	17229181	T	A	-0.256	CROCC	ENST00000466256		intron_variant	LOW	151	-0.46	1.87	T/T	T|A	41	98
chr1	17229225	17229226	A	G	-0.256	CROCC	ENST00000466256		intron_variant	LOW	139	-0.28	2.66	A/A	A|G	45	83
chr1	17229236	17229237	C	T	0.128	CROCC	ENST00000466256		intron_variant	LOW	145	-0.29	2.61	C/C	C|T	55	79
chr1	17229243	17229244	T	C	0.128	CROCC	ENST00000466256		intron_variant	LOW	144	0.03	4.18	T/T	T/C	55	79
chr1	17229251	17229252	G	T	0.128	CROCC	ENST00000466256		intron_variant	LOW	137	-0.24	2.85	G/G	G|T	55	73
chr1	17229296	17229303	TATAATA	T	0.128	CROCC	ENST00000466256		intron_variant	LOW	126	None	None	TATAATA/TATAATA	TATAATA/T	54	67
chr1	17229740	17229741	G	A	0.323	CROCC	ENST00000466256		intron_variant	LOW	112	-0.01	3.97	G/G	G/A	54	57
chr1	17230961	17230962	A	G	0.384	CROCC	ENST00000466256		intron_variant	LOW	69	-0.32	2.48	A|G	A/A	25	44
chr1	17230970	17230971	A	G	-0.769	CROCC	ENST00000466256		intron_variant	LOW	72	-0.62	1.25	A|G	A/A	25	47
chr1	17230974	17230975	C	T	-0.769	CROCC	ENST00000466256		intron_variant	LOW	75	-0.75	0.81	C|T	C/C	25	50
chr1	17230983	17230984	T	A	-0.769	CROCC	ENST00000466256		intron_variant	LOW	74	-0.51	1.67	T|A	T/T	25	49
chr1	17231004	17231005	C	G	-0.769	CROCC	ENST00000466256		intron_variant	LOW	81	-0.81	0.66	C/G	C/C	31	50
chr1	17231015	17231016	T	C	-0.636	CROCC	ENST00000466256		intron_variant	LOW	88	-0.72	0.91	T/C	T/T	33	55
chr1	17231036	17231037	T	C	-0.769	CROCC	ENST00000466256		intron_variant	LOW	89	-0.39	2.17	T/C	T/T	31	58
chr1	17231048	17231049	T	C	-0.769	CROCC	ENST00000466256		intron_variant	LOW	93	-0.52	1.61	T/C	T/T	32	61
chr1	17231088	17231089	G	A	-0.769	CROCC	ENST00000466256		intron_variant	LOW	86	-0.73	0.88	G|A	G/G	28	58
chr1	17231093	17231094	C	T	-0.769	CROCC	ENST00000466256		intron_variant	LOW	88	-0.7	0.96	C|T	C/C	28	60
chr1	17231105	17231106	T	C	-0.769	CROCC	ENST00000466256		intron_variant	LOW	86	-0.71	0.93	T|C	T/T	31	55
chr1	17231106	17231107	G	A	-0.769	CROCC	ENST00000466256		intron_variant	LOW	86	-0.69	1	G|A	G/G	31	55
chr1	17231107	17231108	G	A	-0.769	CROCC	ENST00000466256		intron_variant	LOW	86	-0.68	1.04	G|A	G/G	31	55
chr1	17231681	17231682	A	AG	-0.75	CROCC	ENST00000466256		intron_variant	LOW	110	None	None	A/A	A|AG	43	56
chr1	17231682	17231683	A	ATAG	0	CROCC	ENST00000466256		intron_variant	LOW	100	None	None	A/A	A|ATAG	43	57
chr1	17231686	17231687	C	T	0	CROCC	ENST00000466256		intron_variant	LOW	100	-0.23	2.89	T/T	C/T	43	57
chr1	17231687	17231688	A	AAT	0	CROCC	ENST00000466256		intron_variant	LOW	98	None	None	A/A	A|AAT	42	56
chr1	17231688	17231689	C	CTT	0	CROCC	ENST00000466256		intron_variant	LOW	97	None	None	C/C	C|CTT	42	55
chr1	17231690	17231692	TG	T	0	CROCC	ENST00000466256		intron_variant	LOW	98	None	None	TG/TG	TG|T	42	56
chr1	17231692	17231697	TGTGG	T	0	CROCC	ENST00000466256		intron_variant	LOW	99	None	None	TGTGG/TGTGG	TGTGG|T	42	57
chr1	17231701	17231702	T	TGGC	0	CROCC	ENST00000466256		intron_variant	LOW	99	None	None	T/T	T|TGGC	42	57
chr1	17231720	17231721	A	AC	0	CROCC	ENST00000466256		intron_variant	LOW	97	None	None	A/A	A|AC	42	55
chr1	17231722	17231723	C	G	0	CROCC	ENST00000466256		intron_variant	LOW	97	-0.94	0.36	C/C	C|G	42	55
chr1	17231723	17231724	A	G	0	CROCC	ENST00000466256		intron_variant	LOW	99	-0.64	1.18	G|G	A/G	46	53
chr1	17231725	17231727	AG	A	0	CROCC	ENST00000466256		intron_variant	LOW	100	None	None	AG/AG	AG|A	46	54
chr1	17231729	17231730	G	C	0	CROCC	ENST00000466256		intron_variant	LOW	98	-0.94	0.36	G/G	G/C	46	49
chr1	17231732	17231737	TACTG	T	0	CROCC	ENST00000466256		intron_variant	LOW	99	None	None	TACTG/TACTG	TACTG|T	46	53
chr1	17231739	17231740	A	AACCC	0	CROCC	ENST00000466256		intron_variant	LOW	96	None	None	A/A	A|AACCC	46	50
chr1	17231741	17231742	G	A	0	CROCC	ENST00000466256		intron_variant	LOW	95	-0.86	0.52	G/G	G|A	46	49
chr1	17231744	17231745	G	C	0	CROCC	ENST00000466256		intron_variant	LOW	94	-0.99	0.28	G/G	G|C	47	47
chr1	17231745	17231748	AGG	A	0	CROCC	ENST00000466256		intron_variant	LOW	95	None	None	AGG/AGG	AGG|A	47	48
chr1	17231750	17231751	T	C	0	CROCC	ENST00000466256		intron_variant	LOW	92	-0.77	0.75	C|C	T/C	44	48
chr1	17231751	17231752	A	AT	0	CROCC	ENST00000466256		intron_variant	LOW	91	None	None	A/A	A|AT	43	48
chr1	17231753	17231754	G	T	0	CROCC	ENST00000466256		intron_variant	LOW	90	-1.02	0.23	G/G	G|T	43	47
chr1	17231755	17231756	A	AT	0	CROCC	ENST00000466256		intron_variant	LOW	88	None	None	A/A	A|AT	41	47
chr1	17232705	17232706	A	G	0.149	CROCC	ENST00000466256		intron_variant	LOW	73	0.42	6.3	A/G	A/A	40	32
chr1	17232725	17232726	C	CTCT	0.149	CROCC	ENST00000466256		intron_variant	LOW	76	None	None	C|CTCT	C|C	39	37
chr1	17232728	17232729	A	T	-0.298	CROCC	ENST00000466256		intron_variant	LOW	77	-0.67	1.07	A|T	A/A	38	39
chr1	17233403	17233404	A	G	-1.03	CROCC	ENST00000466256		intron_variant	LOW	101	-0.99	0.27	A|G	A/A	59	42
chr1	17233404	17233405	G	C	-0.545	CROCC	ENST00000466256		intron_variant	LOW	101	-0.94	0.35	G|C	G/G	59	42
chr1	17233414	17233415	G	A	-1.03	CROCC	ENST00000466256		intron_variant	LOW	93	-0.88	0.48	G|A	G/G	51	42
chr1	17233431	17233432	T	C	-0.451	CROCC	ENST00000466256		intron_variant	LOW	89	-0.56	1.48	T|C	T/T	47	42
chr1	17233438	17233439	G	A	0.513	CROCC	ENST00000466256		intron_variant	LOW	90	-0.37	2.24	G|A	G/G	48	42
chr1	17235987	17235988	C	A	-0.781	CROCC	ENST00000466256		intron_variant	LOW	82	-1.33	0.03	C|A	C|C	32	47
chr1	17237256	17237257	G	T	0.294	CROCC	ENST00000466256		intron_variant	LOW	52	0.31	5.67	G/T	G/G	20	32
chr1	17240118	17240120	GA	G	-0.498	CROCC	ENST00000466256		intron_variant	LOW	34	None	None	GA/G	G/G	11	17
chr1	17240623	17240634	CGCGCGAAGGT	C	-1.61	CROCC	ENST00000466256		intron_variant	LOW	39	None	None	CGCGCGAAGGT/CGCGCGAAGGT	CGCGCGAAGGT/C	15	24
chr1	17266877	17266878	C	T	-0.317		CCDS30616.1		intron_variant	LOW	65	-0.91	0.41	C/C	C/T	37	27
chr1	17268502	17268504	AT	A	0.404		CCDS30616.1		intron_variant	LOW	53	None	None	AT/A	AT/AT	24	28
chr1	17271850	17271851	C	G	0.557		CCDS30616.1		intron_variant	LOW	70	0.19	5.04	C/C	C|G	37	33
chr1	17272074	17272075	G	A	4.1		CCDS30616.1	A/T	missense_variant	MED	83	0.74	7.92	G/A	G/G	35	48
chr1	17277426	17277428	TC	T	-1.71		CCDS30616.1		intron_variant	LOW	53	None	None	TC/T	TC/TC	20	30
chr1	17295723	17295724	C	T	-2.43		CCDS30616.1	G	synonymous_variant	LOW	48	1.3	10.24	C/T	C/C	19	29
chr1	17308411	17308412	C	T	-0.317		CCDS174.1		upstream_gene_variant	LOW	51	-0.69	1.01	C/T	C/C	12	35
chr1	17342751	17342752	T	C	-0.46		CCDS175.1		upstream_gene_variant	LOW	49	0.19	5.02	T/T	T/C	24	25
chr1	17349988	17349989	G	A	0.47		CCDS176.1		intron_variant	LOW	67	0.83	8.37	G/A	G/G	35	32
chr1	17451715	17451716	C	T	0.235				intergenic_variant	LOW	43	-0.69	0.99	C/T	C/C	17	26
chr1	17461561	17461564	TAC	T	0.924				intergenic_variant	LOW	40	None	None	TAC/T	TAC/TAC	11	29
chr1	17574153	17574154	C	A	3.41		CCDS179.1		upstream_gene_variant	LOW	43	2.02	12.72	C/C	C/A	23	20
chr1	17615797	17615798	T	C	-0.966				intergenic_variant	LOW	54	-0.85	0.54	T/T	T/C	19	21
chr1	17615829	17615830	A	AAGAAAAAGAAAACGTGTGTACTCAGCATCTTCTCTTTAAGAAAGGGAACATT	-0.959				intergenic_variant	LOW	47	None	None	A/A	A|AAGAAAAAGAAAACGTGTGTACTCAGCATCTTCTCTTTAAGAAAGGGAACATT	16	17
chr1	17681278	17681279	C	T	-0.282		CCDS180.1		intron_variant	LOW	53	0.32	5.73	C/T	C/C	25	28
chr1	17699342	17699343	C	T	-3.22	PADI6	NM_207421.3		intron_variant	LOW	50	-0.82	0.63	C/T	C/C	20	30
chr1	17705627	17705628	A	G	0	PADI6	NM_207421.3		intron_variant	LOW	28	-0.13	3.34	A/A	A/G	15	13
chr1	17717068	17717069	A	G	0.468	PADI6	NM_207421.3		intron_variant	LOW	44	0.19	5.04	A/G	A/A	18	26
chr1	17745898	17745899	A	G	-3.71		CCDS181.1		intron_variant	LOW	67	-0.83	0.61	A/G	A/A	31	35
chr1	17755968	17755970	TA	T	-2.66		CCDS181.1		intron_variant	LOW	37	None	None	T/T	TA/T	16	16
chr1	17768981	17768982	A	C	0.158		CCDS181.1		upstream_gene_variant	LOW	54	1.51	11	A/C	A/A	22	32
chr1	17784663	17784664	G	T	0				intergenic_variant	LOW	36	-1.01	0.24	G|T	G/G	13	20
chr1	17784667	17784668	C	T	0				intergenic_variant	LOW	35	-0.94	0.36	C|T	C/C	12	20
chr1	17786098	17786099	G	GA	0.158				intergenic_variant	LOW	28	None	None	G/G	G/GA	13	15
chr1	17789741	17789742	C	T	0				intergenic_variant	LOW	69	-0.95	0.34	C/T	C/C	30	39
chr1	17811295	17811296	G	A	0				intergenic_variant	LOW	36	0.27	5.44	A/A	G/A	15	19
chr1	17841086	17841087	G	A	0.0393				intergenic_variant	LOW	76	1.27	10.13	G/A	G/G	39	35
chr1	17842697	17842698	G	A	-1.73	ARHGEF10L	XM_005245921.1		upstream_gene_variant	LOW	67	0.76	8.01	G/A	G/G	34	33
chr1	17868394	17868395	C	T	0.225	ARHGEF10L	ENST00000361221		intron_variant	LOW	49	-0.59	1.36	C/T	C/C	21	28
chr1	17869963	17869964	G	A	-0.775	ARHGEF10L	ENST00000361221		intron_variant	LOW	31	-0.71	0.95	G/G	G/A	16	15
chr1	17903672	17903673	G	A	0.523	ARHGEF10L	ENST00000361221		intron_variant	LOW	56	0.26	5.39	G/G	G/A	28	28
chr1	17904243	17904244	G	A	-3.85	ARHGEF10L	ENST00000361221		intron_variant	LOW	54	-0.58	1.38	G/A	G/G	30	24
chr1	17907628	17907629	G	T	-0.494		CCDS182.1		intron_variant	LOW	34	-0.26	2.76	G/G	G|T	18	16
chr1	17907634	17907635	T	C	0.587		CCDS182.1		intron_variant	LOW	29	0.17	4.89	T/T	T|C	14	15
chr1	17909109	17909110	G	A	-3.44		CCDS182.1		intron_variant	LOW	47	-0.06	3.73	G/G	G/A	23	24
chr1	17931876	17931877	G	A	-4.67		CCDS182.1		intron_variant	LOW	55	-0.64	1.18	G/A	G/G	24	31
chr1	17990523	17990524	G	A	-0.265		CCDS182.1		intron_variant	LOW	48	-0.03	3.85	G/G	G/A	25	23
chr1	18081079	18081081	AC	A	0.158	ACTL8	ENST00000375406		upstream_gene_variant	LOW	44	None	None	AC/AC	AC/A	16	24
chr1	18114764	18114765	G	A	1.1	ACTL8	ENST00000375406		intron_variant	LOW	54	0.15	4.83	G/G	G/A	27	27
chr1	18125251	18125253	CT	C	2.79	ACTL8	ENST00000375406		intron_variant	LOW	61	None	None	CT/C	CT/CT	22	37
chr1	18172222	18172225	CTG	C	-1.36				intergenic_variant	LOW	51	None	None	CTG/CTG	CTG/C	26	24
chr1	18185316	18185317	G	A	2.52				intergenic_variant	LOW	52	0.61	7.3	G/G	G/A	24	28
chr1	18185330	18185331	C	A	0.424				intergenic_variant	LOW	52	0.43	6.32	C/C	C/A	24	28
chr1	18207088	18207089	C	T	2.58				intergenic_variant	LOW	51	0.52	6.8	C/T	C/C	19	32
chr1	18337630	18337632	CT	C	-0.236				intergenic_variant	LOW	55	None	None	CT/CT	CT/C	28	25
chr1	18365665	18365666	G	T	-2.34				intergenic_variant	LOW	50	-0.51	1.65	G/G	G/T	24	26
chr1	18370507	18370508	T	G	-4.27				intergenic_variant	LOW	53	-0.43	2.02	T/G	T/T	20	33
chr1	18382345	18382350	GTCAT	G	-2.16				intergenic_variant	LOW	53	None	None	GTCAT/G	GTCAT/GTCAT	26	22
chr1	18391841	18391842	T	A	-6.47	RP11-174G17.2	ENST00000569711		upstream_gene_variant	LOW	56	-0.6	1.31	T/T	T/A	36	20
chr1	18434157	18434158	T	C	2.77		CCDS184.1		upstream_gene_variant	LOW	29	2.2	13.32	T/C	T/T	11	18
chr1	18444974	18444975	C	A	-2.39		CCDS184.1		intron_variant	LOW	55	-0.8	0.67	C/A	C/C	26	29
chr1	18473586	18473587	G	A	0.344		CCDS184.1		intron_variant	LOW	33	-0.01	3.98	G/A	G/G	15	18
chr1	18529571	18529572	G	T	1.69		CCDS184.1		intron_variant	LOW	62	-0.02	3.92	G/G	G/T	33	29
chr1	18571598	18571600	AG	A	0.43		CCDS184.1		intron_variant	LOW	66	None	None	AG/A	AG/AG	34	31
chr1	18571598	18571600	AG	A	0.43		CCDS184.1		intron_variant	LOW	66	None	None	AG/A	AG/AG	34	31
chr1	18620151	18620152	A	T	0.817		CCDS184.1		intron_variant	LOW	70	0.71	7.76	A/T	A/A	29	41
chr1	18667129	18667130	C	T	-0.982		CCDS184.1		intron_variant	LOW	57	-0.56	1.48	C/T	C/C	28	29
chr1	18670204	18670205	A	T	-3.49		CCDS184.1		intron_variant	LOW	69	-0.26	2.75	A/T	A/A	27	42
chr1	18694371	18694372	A	G	0.235		CCDS184.1		intron_variant	LOW	33	-0.51	1.67	A|G	A/A	14	18
chr1	18784499	18784500	A	G	-0.0385				intergenic_variant	LOW	70	-0.2	3.04	A/G	A/A	34	35
chr1	18809705	18809706	G	T	4.4		CCDS185.2	R/M	missense_variant	MED	51	3.08	16.3	G/T	G/G	25	26
chr1	18856954	18856956	TA	T	-2.38				intergenic_variant	LOW	54	None	None	TA/TA	TA/T	28	25
chr1	18868208	18868210	AC	A	-2.17				intergenic_variant	LOW	52	None	None	AC/AC	AC/A	34	17
chr1	18977181	18977182	T	A	-7.29		CCDS186.1		intron_variant	LOW	65	-0.51	1.68	T|A	T/T	26	39
chr1	19018888	19018889	A	G	1.28		CCDS186.1		intron_variant	LOW	56	-0.14	3.33	A/G	A/A	28	28
chr1	19106789	19106790	A	G	0.235				intergenic_variant	LOW	61	-0.5	1.69	A/A	A|G	30	31
chr1	19138662	19138664	CT	C	0.348				intergenic_variant	LOW	44	None	None	C/C	CT/C	16	21
chr1	19141136	19141137	G	T	-0.0561				intergenic_variant	LOW	49	1.58	11.25	G/T	G/G	22	27
chr1	19151660	19151661	G	A	-1.27				intergenic_variant	LOW	71	-0.16	3.21	G/G	G/A	36	35
chr1	19161941	19161942	C	T	-1.45		CCDS187.1		downstream_gene_variant	LOW	52	-0.53	1.58	C/T	C/C	28	24
chr1	19166155	19166156	C	T	-8.08		CCDS187.1	P	synonymous_variant	LOW	47	0.74	7.94	C/T	C/C	27	20
chr1	19186930	19186931	C	A	0.708		CCDS187.1		upstream_gene_variant	LOW	31	0.14	4.76	C/C	C/A	14	17
chr1	19187397	19187398	C	T	-0.261		CCDS187.1		upstream_gene_variant	LOW	46	-0.78	0.73	C/C	C|T	20	26
chr1	19269872	19269874	TA	T	-0.721		CCDS44076.1		intron_variant	LOW	61	None	None	TA/T	TA/TA	20	37
chr1	19285394	19285395	T	C	0.394		CCDS44076.1		upstream_gene_variant	LOW	63	0.77	8.05	T|C	T/T	29	34
chr1	19286671	19286672	G	A	-0.371		CCDS44076.1		upstream_gene_variant	LOW	44	-0.81	0.65	G/A	G/G	22	22
chr1	19327529	19327530	C	T	-0.895				intergenic_variant	LOW	50	-0.93	0.38	C/T	C/C	26	24
chr1	19362933	19362936	GGA	G	1.2				intergenic_variant	LOW	56	None	None	GGA/G	GGA/GGA	27	28
chr1	19375551	19375553	TA	T	-0.298				intergenic_variant	LOW	41	None	None	TA/TA	TA/T	16	24
chr1	19387142	19387143	T	C	0				intergenic_variant	LOW	33	-1.04	0.2	T/T	T|C	16	15
chr1	19393148	19393149	C	T	0.984				intergenic_variant	LOW	55	-0.32	2.48	C/C	C|T	26	29
chr1	19400698	19400699	G	A	-0.314		CCDS189.1		downstream_gene_variant	LOW	62	0.15	4.8	G/A	G/G	32	30
chr1	19413746	19413747	G	A	-1.13		CCDS189.1		intron_variant	LOW	61	0.33	5.81	G/A	G/G	30	31
chr1	19427902	19427903	T	C	-1.45		CCDS189.1		intron_variant	LOW	64	0.69	7.68	T/C	T/T	33	31
chr1	19441352	19441353	C	T	-1.83		CCDS189.1	K	synonymous_variant	LOW	64	1.23	10.01	C/T	C/C	30	34
chr1	19456540	19456542	CA	C	-0.446		CCDS189.1		intron_variant	LOW	64	None	None	CA/C	CA/CA	31	33
chr1	19509813	19509815	AT	A	1.01		CCDS189.1		intron_variant	LOW	39	None	None	AT/A	AT/AT	18	21
chr1	19514154	19514156	GA	G	-1.7		CCDS189.1		intron_variant	LOW	45	None	None	GA/G	GA/GA	22	20
chr1	19572323	19572324	T	C	0		CCDS190.1		intron_variant	LOW	39	-0.75	0.82	T/T	T/C	26	13
chr1	19575338	19575340	GA	G	0.137		CCDS190.1		intron_variant	LOW	52	None	None	G/G	GA/G	26	23
chr1	19667007	19667008	T	C	0.767		CCDS41277.1		intron_variant	LOW	64	0.01	4.08	T/C	T/T	30	34
chr1	19670392	19670393	A	G	-1.92		CCDS41277.1		intron_variant	LOW	44	0.23	5.26	A/A	A/G	25	19
chr1	19676456	19676458	TA	T	4.09		CCDS41277.1		intron_variant	LOW	49	None	None	TA/T	TA/TA	24	25
chr1	19713958	19713959	C	T	2.68		CCDS41277.1		intron_variant	LOW	64	0.22	5.2	C/C	C/T	32	32
chr1	19730864	19730865	G	C	0.225		CCDS41277.1		intron_variant	LOW	44	-0.71	0.94	G/C	G/G	19	25
chr1	19755203	19755204	T	C	-1.04		CCDS41277.1		intron_variant	LOW	41	-0.13	3.35	C/C	T/C	18	23
chr1	19779377	19779378	A	C	0.158		CCDS41277.1		intron_variant	LOW	29	-0.47	1.84	A/C	A/A	11	18
chr1	19829492	19829494	GA	G	0.515				intergenic_variant	LOW	28	None	None	G/G	GA/G	15	12
chr1	19830807	19830808	T	C	0.55				intergenic_variant	LOW	53	-0.55	1.51	T/C	T/T	24	28
chr1	19844564	19844565	T	C	-5.1				intergenic_variant	LOW	52	-0.78	0.73	T/T	T/C	30	22
chr1	19871432	19871433	G	A	0				intergenic_variant	LOW	63	-0.97	0.31	G/G	G/A	35	28
chr1	19932951	19932952	G	A	0.561		CCDS30620.1		intron_variant	LOW	72	-0.45	1.9	G/A	G/G	41	31
chr1	19944423	19944424	C	T	0.00236		CCDS30620.1		intron_variant	LOW	65	-0.84	0.58	C/C	C/T	33	32
chr1	19981177	19981178	A	C	-1.66		CCDS41278.1		intron_variant	LOW	50	-0.3	2.58	A/C	A/A	24	26
chr1	20000623	20000624	G	A	-1.68		CCDS197.1		intron_variant	LOW	40	-0.62	1.25	G/A	G/G	18	22
chr1	20013325	20013326	A	G	-0.0582		CCDS198.1		intron_variant	LOW	62	-0.11	3.44	A/G	A/A	32	30
chr1	20053591	20053592	C	A	0.466		CCDS198.1		intron_variant	LOW	64	-0.03	3.84	C/A	C/C	35	29
chr1	20204302	20204303	T	TG	0.225		CCDS41279.1		upstream_gene_variant	LOW	35	None	None	T/T	T/TG	19	15
chr1	20213542	20213543	T	A	-2.82		CCDS41279.1		intron_variant	LOW	41	-0.79	0.69	T/A	T/T	19	22
chr1	20225267	20225268	G	GT	-0.498		CCDS41279.1		intron_variant	LOW	34	None	None	G/G	G/GT	17	17
chr1	20238164	20238165	G	A	0.294	OTUD3	ENST00000375120		3_prime_UTR_variant	LOW	49	-0.31	2.54	G/A	G/G	19	30
chr1	20254571	20254572	A	T	0.0465		CCDS200.1		upstream_gene_variant	LOW	58	1.97	12.54	A/A	A|T	36	21
chr1	20254580	20254581	T	C	0.0465		CCDS200.1		upstream_gene_variant	LOW	63	1.64	11.44	T/T	T|C	37	25
chr1	20254596	20254597	T	C	0		CCDS200.1		upstream_gene_variant	LOW	67	0.93	8.78	T/T	T/C	35	31
chr1	20254639	20254640	T	C	0		CCDS200.1		upstream_gene_variant	LOW	64	-0.27	2.7	T/T	T|C	32	31
chr1	20254647	20254648	G	A	0.0465		CCDS200.1		upstream_gene_variant	LOW	65	-0.44	1.95	G/G	G|A	33	31
chr1	20254659	20254660	C	T	0.0465		CCDS200.1		upstream_gene_variant	LOW	69	-0.1	3.53	C/C	C|T	37	31
chr1	20254660	20254661	G	A	-0.093		CCDS200.1		upstream_gene_variant	LOW	69	-0.24	2.83	G/G	G|A	37	31
chr1	20254663	20254664	A	G	0.0465		CCDS200.1		upstream_gene_variant	LOW	73	0.28	5.5	A/A	A|G	40	32
chr1	20254671	20254672	T	A	0.0465		CCDS200.1		upstream_gene_variant	LOW	72	0.93	8.8	T/T	T|A	39	32
chr1	20254678	20254679	C	G	0.0465		CCDS200.1		upstream_gene_variant	LOW	71	0.88	8.59	C/C	C|G	37	33
chr1	20254684	20254685	T	C	0.0465		CCDS200.1		upstream_gene_variant	LOW	71	1.3	10.26	T/T	T|C	37	33
chr1	20271055	20271056	G	GAGAT	-0.07				intergenic_variant	LOW	47	None	None	GAGAT/GAGAT	G/GAGAT	25	21
chr1	20291105	20291107	CT	C	0.678				intergenic_variant	LOW	56	None	None	CT/CT	CT/C	33	19
chr1	20299197	20299199	CA	C	0.225		CCDS201.1		downstream_gene_variant	LOW	41	None	None	C/C	CA/C	15	16
chr1	20320945	20320946	T	C	0.0465				intergenic_variant	LOW	45	0.46	6.48	T/T	T/C	22	23
chr1	20324429	20324430	G	A	0				intergenic_variant	LOW	48	-0.87	0.5	G/A	G/G	23	22
chr1	20346864	20346866	GT	G	-0.261				intergenic_variant	LOW	38	None	None	GT/G	GT/GT	12	21
chr1	20376717	20376718	T	C	0.158	PLA2G5	ENST00000460175		intron_variant	LOW	65	1.99	12.6	T/T	T/C	30	35
chr1	20406483	20406485	TG	T	-2.22	PLA2G5	ENST00000375108		intron_variant	LOW	51	None	None	TG/T	TG/TG	27	24
chr1	20437128	20437129	C	T	-0.647		CCDS203.1		downstream_gene_variant	LOW	53	-0.87	0.51	C/T	C/C	21	32
chr1	20452341	20452343	TA	T	-0.721				intergenic_variant	LOW	32	None	None	TA/TA	TA/T	17	11
chr1	20493107	20493108	G	A	-6.75	PLA2G2C	ENST00000247992		intron_variant	LOW	55	-1.03	0.21	G/A	G/G	20	35
chr1	20519953	20519955	AT	A	0.263	UBXN10	ENST00000375099		3_prime_UTR_variant	LOW	48	None	None	A/A	AT/A	20	20
chr1	20589943	20589944	G	A	-6.04				intergenic_variant	LOW	63	-0.9	0.45	G/G	G/A	31	32
chr1	20650913	20650914	C	T	-4.28	VWA5B1	ENST00000289815		intron_variant	LOW	58	-0.71	0.95	C/T	C/C	28	30
chr1	20659122	20659123	G	A	0.422	VWA5B1	ENST00000289815		intron_variant	LOW	59	0.41	6.23	G/A	G/G	29	30
chr1	20687652	20687653	G	T	1.07	LINC01141	ENST00000426428		non_coding_transcript_exon_variant	LOW	64	0.45	6.45	G/T	G/G	24	40
chr1	20720983	20720985	TA	T	1.4	LINC01141	ENST00000426428		intron_variant	LOW	48	None	None	T/T	TA/T	22	21
chr1	20732925	20732926	T	C	1.9	LINC01141	ENST00000418743		intron_variant	LOW	67	2.68	14.91	T/C	T/T	29	38
chr1	20806623	20806624	C	T	-0.112		CCDS207.1		downstream_gene_variant	LOW	53	-1.35	0.03	C/C	C/T	21	32
chr1	20839704	20839705	C	T	-0.317				intergenic_variant	LOW	34	-0.44	1.94	C/T	C/C	13	21
chr1	20848706	20848707	A	G	-0.729	RPS4XP4	ENST00000443195		upstream_gene_variant	LOW	59	-0.92	0.39	A/G	A/A	25	34
chr1	20870048	20870049	A	G	0.404				intergenic_variant	LOW	43	-0.61	1.3	A/G	A/A	17	26
chr1	20903137	20903139	CA	C	-2.91				intergenic_variant	LOW	35	None	None	CA/C	CA/CA	13	22
chr1	20925763	20925764	G	A	-0.309		CCDS210.1		intron_variant	LOW	62	-0.57	1.42	G/G	G/A	33	27
chr1	20941889	20941890	C	T	0.225		CCDS210.1		intron_variant	LOW	28	-0.33	2.41	C/C	C/T	15	13
chr1	20983175	20983176	T	C	-3.85		CCDS212.1		intron_variant	LOW	60	-0.86	0.53	T/T	T/C	29	31
chr1	21010340	21010341	C	A	-0.0969		CCDS213.1		intron_variant	LOW	41	-0.14	3.33	C/A	C/C	19	22
chr1	21040539	21040540	G	A	0.149		CCDS213.1		intron_variant	LOW	53	0.85	8.43	G/A	G/G	21	32
chr1	21066119	21066121	TA	T	-4.28	HP1BP3	ENST00000312239		downstream_gene_variant	LOW	54	None	None	TA/T	TA/TA	21	32
chr1	21119408	21119409	T	C	0.422				intergenic_variant	LOW	74	-0.59	1.35	T/C	T/T	42	32
chr1	21168349	21168350	C	CAAGGGGGAGGATGTAGGTAGGAAGGGGGAGGATGTAGGTAGG	0.893		CCDS214.1		intron_variant	LOW	51	None	None	C/CAAGGGGGAGGATGTAGGTAGGAAGGGGGAGGATGTAGGTAGG	C/C	12	32
chr1	21171204	21171205	A	G	0		CCDS214.1		intron_variant	LOW	35	0.44	6.37	A/A	A|G	21	14
chr1	21171216	21171217	C	T	0		CCDS214.1		intron_variant	LOW	35	0.23	5.27	C/C	C|T	19	16
chr1	21191739	21191740	C	T	5.55		CCDS214.1	A/T	missense_variant	MED	49	1.92	12.37	C/T	C/C	21	28
chr1	21196315	21196317	TA	T	0.303		CCDS214.1		intron_variant	LOW	36	None	None	TA/TA	TA/T	20	16
chr1	21231636	21231637	A	G	-2.75		CCDS214.1		intron_variant	LOW	69	-0.12	3.4	A/G	A/A	35	34
chr1	21270462	21270497	TTTTTTGTGTGTGTGTGTGTGTGTGTGTGTGTGTG	T	-4.39		CCDS214.1		intron_variant	LOW	47	None	None	TTTTTTGTGTGTGTGTGTGTGTGTGTGTGTGTGTG/T	TTTTTTGTGTGTGTGTGTGTGTGTGTGTGTGTGTG/TTTTTTGTGTGTGTGTGTGTGTGTGTGTGTGTGTG	20	26
chr1	21299495	21299497	GT	G	6.05		CCDS214.1	T/X	frameshift_variant	HIGH	54	None	None	GT/G	GT/GT	24	30
chr1	21307984	21307989	ACATG	A	0		CCDS214.1		intron_variant	LOW	28	None	None	ACATG/ACATG	ACATG|A	15	13
chr1	21307984	21307989	ACATG	A	0		CCDS214.1		intron_variant	LOW	28	None	None	ACATG/ACATG	ACATG|A	15	13
chr1	21307990	21308002	ATACGCACATAC	A	0		CCDS214.1		intron_variant	LOW	27	None	None	ATACGCACATAC/ATACGCACATAC	ATACGCACATAC|A	14	13
chr1	21307990	21308002	ATACGCACATAC	A	0		CCDS214.1		intron_variant	LOW	27	None	None	ATACGCACATAC/ATACGCACATAC	ATACGCACATAC|A	14	13
chr1	21308007	21308008	A	G	0		CCDS214.1		intron_variant	LOW	25	-0.68	1.03	A|G	A/A	12	13
chr1	21308008	21308029	TATACATACATACATGTATAC	T	0		CCDS214.1		intron_variant	LOW	29	None	None	TATACATACATACATGTATAC/TATACATACATACATGTATAC	TATACATACATACATGTATAC|T	15	14
chr1	21311361	21311362	T	C	0.556		CCDS214.1		intron_variant	LOW	59	-0.42	2.04	T/T	T/C	34	25
chr1	21311950	21311951	T	TAC	0.113		CCDS214.1		intron_variant	LOW	47	None	None	T/T	T/TAC	25	20
chr1	21330418	21330419	T	C	0.513	EIF4G3	ENST00000264211		intron_variant	LOW	67	0.16	4.88	T/C	T/T	28	39
chr1	21375281	21375282	C	T	1.42	EIF4G3	ENST00000264211		intron_variant	LOW	69	0.08	4.41	C/T	C/C	29	40
chr1	21379583	21379584	G	C	0	EIF4G3	ENST00000356916		intron_variant	LOW	37	-0.42	2.04	G/G	G/C	21	16
chr1	21410264	21410265	C	T	1.13	EIF4G3	ENST00000356916		intron_variant	LOW	67	-0.04	3.82	C/T	C/C	38	28
chr1	21426132	21426133	A	G	0.528	EIF4G3	ENST00000356916		intron_variant	LOW	67	-0.53	1.59	A/G	A/A	31	36
chr1	21442198	21442202	TTTG	T	0.354	EIF4G3	ENST00000356916		intron_variant	LOW	61	None	None	TTTG/TTTG	TTTG/T	34	24
chr1	21462475	21462476	A	G	0	EIF4G3	ENST00000356916		intron_variant	LOW	46	-0.39	2.16	A/A	A|G	29	16
chr1	21462479	21462480	T	A	0	EIF4G3	ENST00000356916		intron_variant	LOW	45	-0.44	1.96	T/T	T|A	29	15
chr1	21462484	21462485	G	A	0	EIF4G3	ENST00000356916		intron_variant	LOW	44	-0.79	0.71	G/G	G|A	27	16
chr1	21462486	21462487	T	C	0	EIF4G3	ENST00000356916		intron_variant	LOW	43	-0.66	1.11	T/T	T|C	27	15
chr1	21462532	21462533	G	A	0	EIF4G3	ENST00000356916		intron_variant	LOW	44	1.75	11.82	G/A	G/G	22	22
chr1	21521942	21521944	GA	G	-1.56				intergenic_variant	LOW	59	None	None	GA/G	GA/GA	20	39
chr1	21522021	21522022	C	T	0.468				intergenic_variant	LOW	62	-0.59	1.37	C/T	C/C	29	33
chr1	21578582	21578583	C	T	-3.25		CCDS215.1		intron_variant	LOW	63	0.1	4.54	C/T	C/C	31	32
chr1	21603248	21603249	G	C	0.916		CCDS215.1		intron_variant	LOW	29	-0.27	2.7	G/G	G|C	15	14
chr1	21618802	21618803	A	C	-1.28		CCDS44081.1		intron_variant	LOW	46	-0.52	1.65	A/A	A/C	25	21
chr1	21682540	21682541	C	G	-2.16				intergenic_variant	LOW	51	0	3.99	C/C	C/G	21	30
chr1	21723495	21723497	TA	T	0	PPP1R11P1	ENST00000486095		upstream_gene_variant	LOW	56	None	None	TA/T	TA/TA	25	29
chr1	21735809	21735810	A	ATTTTTTTT	0	RP11-293F5.8	ENST00000443127		downstream_gene_variant	LOW	26	None	None	A/A	A/ATTTTTTTT	12	11
chr1	21746435	21746436	T	G	0	RP11-293F5.1	ENST00000423921		downstream_gene_variant	LOW	79	-0.51	1.68	T/G	T/T	43	36
chr1	21749439	21749440	C	G	-0.393	NBPF2P	ENST00000426482		downstream_gene_variant	LOW	40	-0.91	0.42	C/G	C/C	17	23
chr1	21766273	21766274	G	T	0	NBPF3	ENST00000318220		upstream_gene_variant	LOW	34	-0.35	2.34	G/G	G|T	19	15
chr1	21786419	21786420	C	CTGTGCAGTGGCCCTCGCACCGCCATATATATATATTTATTATACTTTAAGTTCTAGGGTACTTGTGCA	0.118	NBPF3	ENST00000434838		5_prime_UTR_variant	LOW	55	None	None	C/CTGTGCAGTGGCCCTCGCACCGCCATATATATATATTTATTATACTTTAAGTTCTAGGGTACTTGTGCA	C/C	21	34
chr1	21790350	21790351	A	G	-1.13		CCDS216.1		intron_variant	LOW	71	-0.21	2.97	A/A	A|G	26	45
chr1	21790360	21790361	G	A	-0.772		CCDS216.1		intron_variant	LOW	68	-0.53	1.58	G/G	G|A	27	41
chr1	21790385	21790386	C	T	0.566		CCDS216.1		intron_variant	LOW	62	-0.46	1.89	C/C	C/T	26	35
chr1	21790778	21790779	T	TA	0.447		CCDS216.1		intron_variant	LOW	83	None	None	T/T	T/TA	32	49
chr1	21807426	21807427	G	T	-1.15		CCDS216.1	M/I	missense_variant	MED	69	-2.69	0	G/G	G/T	40	29
chr1	21809749	21809750	T	C	-1.7		CCDS216.1	Y	synonymous_variant	LOW	39	-0.94	0.36	T/T	T/C	22	17
chr1	21810201	21810202	T	G	0.379	NBPF3	ENST00000318220		3_prime_UTR_variant	LOW	32	0.12	4.67	T/T	T/G	21	11
chr1	21810585	21810586	C	T	-1.24	NBPF3	ENST00000318220		3_prime_UTR_variant	LOW	37	-0.54	1.54	C|T	C/C	20	17
chr1	21810586	21810587	A	G	-1.24	NBPF3	ENST00000318220		3_prime_UTR_variant	LOW	37	-0.9	0.44	A|G	A/A	20	17
chr1	21829092	21829093	C	T	0				intergenic_variant	LOW	38	-0.8	0.67	C/C	C|T	22	16
chr1	21829198	21829199	G	T	0				intergenic_variant	LOW	29	-0.61	1.29	G|T	G/G	14	15
chr1	21855212	21855214	CT	C	0	ALPL	ENST00000374840		intron_variant	LOW	33	None	None	CT/CT	CT/C	16	15
chr1	21863544	21863545	A	G	0	ALPL	ENST00000374840		intron_variant	LOW	48	-0.39	2.15	A/A	A/G	24	24
chr1	21904825	21904827	AT	A	-0.695	ALPL	ENST00000374829		3_prime_UTR_variant	LOW	42	None	None	AT/A	AT/AT	15	26
chr1	21909026	21909028	AT	A	-0.666		CCDS217.1		downstream_gene_variant	LOW	40	None	None	AT/AT	AT/A	24	15
chr1	22020133	22020134	C	T	3.41		CCDS30623.1		intron_variant	LOW	66	0.36	5.98	C/T	C/C	31	35
chr1	22021799	22021800	C	T	0.0137		CCDS30623.1		intron_variant	LOW	80	1.47	10.85	C/T	C/C	45	35
chr1	22078355	22078357	CA	C	0.439		CCDS30623.1		intron_variant	LOW	36	None	None	CA/C	CA/CA	13	21
chr1	22098110	22098112	CA	C	0.158		CCDS30623.1		intron_variant	LOW	39	None	None	C/C	CA|C	20	15
chr1	22140695	22140696	A	C	0.8		CCDS30624.1		intron_variant	LOW	41	1.02	9.16	A/A	A/C	22	19
chr1	22149182	22149183	G	C	0.116	LDLRAD2	ENST00000344642		3_prime_UTR_variant	LOW	35	-0.29	2.64	G/G	G/C	16	19
chr1	22153699	22153701	TA	T	-0.86		CCDS30625.1		intron_variant	LOW	49	None	None	TA/T	TA/TA	19	29
chr1	22167603	22167604	G	A	2.87		CCDS30625.1	A/V	missense_variant	MED	49	0.89	8.6	G/A	G/G	17	31
chr1	22189796	22189797	T	C	-0.397		CCDS30625.1		intron_variant	LOW	43	-0.74	0.85	T|C	T/T	18	20
chr1	22189814	22189815	C	G	-0.378		CCDS30625.1		intron_variant	LOW	44	-1.04	0.21	C|G	C/C	18	23
chr1	22191558	22191559	C	T	5.31		CCDS30625.1	W/*	stop_gained	HIGH	38	11.16	44	C/T	C/C	11	27
chr1	22201084	22201085	G	A	1.17		CCDS30625.1		intron_variant	LOW	53	-0.77	0.76	G/G	G/A	23	30
chr1	22206635	22206636	A	G	-10.8		CCDS30625.1	H	synonymous_variant	LOW	55	0.72	7.83	A/G	A/A	31	24
chr1	22259672	22259673	A	G	0.225		CCDS30625.1		intron_variant	LOW	26	0.25	5.36	A/G	A/A	12	14
chr1	22285924	22285925	G	A	0.461				intergenic_variant	LOW	50	-0.06	3.73	G/G	G|A	21	24
chr1	22285933	22285934	T	A	0.461				intergenic_variant	LOW	53	-0.09	3.56	T/T	T|A	23	25
chr1	22285938	22285939	G	A	-0.767				intergenic_variant	LOW	53	-0.61	1.29	G/G	G|A	23	25
chr1	22305539	22305540	C	CA	0.354		CCDS219.1		intron_variant	LOW	40	None	None	CA/CA	C/CA	17	19
chr1	22318827	22318828	G	A	0	CELA3B	ENST00000400277		intron_variant	LOW	87	-0.62	1.24	G/A	G/G	35	52
chr1	22319207	22319208	C	A	0	CELA3B	ENST00000400277		intron_variant	LOW	65	-0.12	3.4	C/A	C/C	29	36
chr1	22329061	22329062	C	G	-1.62		CCDS220.1		intron_variant	LOW	50	-0.89	0.46	C|G	C/C	21	29
chr1	22329062	22329063	C	T	-1.82		CCDS220.1		intron_variant	LOW	50	-3.71	0	C|T	C/C	20	30
chr1	22332514	22332515	G	A	2.06	CELA3A	ENST00000374663		3_prime_UTR_variant	LOW	64	0.48	6.63	G|A	G/G	34	30
chr1	22332539	22332540	A	G	-2.01	CELA3A	ENST00000374663		3_prime_UTR_variant	LOW	60	-0.42	2.04	A|G	A/A	28	32
chr1	22335356	22335357	C	A	1.1		CCDS220.1		intron_variant	LOW	66	-0.22	2.91	C/C	C/A	35	31
chr1	22335487	22335488	T	G	0.158		CCDS220.1		intron_variant	LOW	54	-0.65	1.13	T/T	T/G	26	28
chr1	22337457	22337458	C	A	0.0465		CCDS220.1		intron_variant	LOW	54	-1.13	0.11	C/A	A/A	29	25
chr1	22337734	22337735	G	A	0.235		CCDS220.1		intron_variant	LOW	55	-0.89	0.47	G/A	G/G	28	27
chr1	22354658	22354660	CA	C	-1.28	LINC00339	ENST00000404210		intron_variant	LOW	35	None	None	CA/CA	CA/C	20	15
chr1	22381102	22381103	G	A	-2.06	CDC42	ENST00000315554		intron_variant	LOW	47	-0.93	0.39	G/A	G/G	26	21
chr1	22405820	22405821	G	A	-0.835		CCDS221.1		intron_variant	LOW	40	-1.18	0.08	G/G	G/A	21	19
chr1	22423291	22423292	T	C	0.452	CDC42	ENST00000344548		downstream_gene_variant	LOW	65	-0.29	2.59	T/C	T/T	33	32
chr1	22436765	22436766	C	T	0.235				intergenic_variant	LOW	34	1.38	10.53	C/T	C/C	11	23
chr1	22451508	22451509	C	A	-1.64		CCDS223.1		intron_variant	LOW	71	-0.48	1.8	C/A	C/C	31	40
chr1	22454951	22454952	T	C	0.604		CCDS223.1		intron_variant	LOW	53	0.46	6.49	T/C	T/T	29	24
chr1	22454977	22454979	GT	G	3.49		CCDS223.1		intron_variant	LOW	51	None	None	GT/GT	GT/G	28	22
chr1	22454977	22454979	GT	G	3.49		CCDS223.1		intron_variant	LOW	51	None	None	GT/GT	GT/G	28	22
chr1	22489321	22489322	C	T	0.494				intergenic_variant	LOW	37	-0.25	2.78	C|T	C/C	12	25
chr1	22495922	22495923	G	A	0.152				intergenic_variant	LOW	33	1.84	12.13	G/G	G/A	16	17
chr1	22528838	22528839	G	A	0.505				intergenic_variant	LOW	37	-0.05	3.75	G/A	G/G	12	25
chr1	22539725	22539726	G	A	0.14				intergenic_variant	LOW	54	-0.57	1.43	G/A	G/G	21	33
chr1	22625642	22625643	G	A	-0.47				intergenic_variant	LOW	34	-1.02	0.24	G/G	G/A	17	16
chr1	22643197	22643198	C	T	0.361				intergenic_variant	LOW	40	-0.69	1.02	C/T	C/C	18	22
chr1	22643221	22643222	C	A	-0.585				intergenic_variant	LOW	42	-0.97	0.31	C/C	C/A	22	20
chr1	22646869	22646870	A	G	0.469		XM_005246048.1		downstream_gene_variant	LOW	51	-0.64	1.19	A/A	A/G	22	29
chr1	22661681	22661682	G	A	1.63				intergenic_variant	LOW	66	0.38	6.06	G/A	G/G	30	35
chr1	22663104	22663105	C	T	0				intergenic_variant	LOW	56	-0.47	1.82	C/T	C/C	18	36
chr1	22681200	22681201	G	T	-0.637				intergenic_variant	LOW	41	-0.53	1.6	G/G	G/T	22	19
chr1	22691725	22691727	GC	G	-1.49				intergenic_variant	LOW	62	None	None	GC/G	GC/GC	30	32
chr1	22801644	22801645	A	G	3.11	ZBTB40	ENST00000374651		intron_variant	LOW	55	0.65	7.47	A/A	A/G	27	27
chr1	22828964	22828965	C	T	3.35		CCDS224.1		intron_variant	LOW	59	2.76	15.19	C/T	C/C	25	34
chr1	22834693	22834696	TAC	T	-0.733		CCDS224.1		intron_variant	LOW	52	None	None	TAC/TAC	TAC/T	32	18
chr1	22872360	22872361	C	T	-1.74				intergenic_variant	LOW	40	0.11	4.6	C/T	C/C	19	21
chr1	22899649	22899650	G	A	0.566		CCDS225.1		intron_variant	LOW	52	0.46	6.49	G/A	G/G	18	34
chr1	22902608	22902610	CT	C	1.23		CCDS225.1		intron_variant	LOW	34	None	None	CT/C	CT/CT	13	19
chr1	22969704	22969705	C	T	-4.34		CCDS227.1		upstream_gene_variant	LOW	55	-1.04	0.2	C/C	C/T	30	25
chr1	22990723	22990724	A	G	-2.27		CCDS228.1		downstream_gene_variant	LOW	47	-0.72	0.92	A/G	A/A	23	24
chr1	23010563	23010565	CA	C	-3.22				intergenic_variant	LOW	47	None	None	CA/C	CA/CA	15	31
chr1	23014663	23014664	C	T	1.83				intergenic_variant	LOW	63	-0.1	3.52	C/T	C/C	27	36
chr1	23088761	23088762	G	A	0.582		CCDS229.2		intron_variant	LOW	28	0.51	6.76	G/G	G/A	17	11
chr1	23112302	23112303	C	T	1.33		CCDS229.2		intron_variant	LOW	76	-0.09	3.54	C/T	C/C	36	40
chr1	23128536	23128538	TG	T	-5.7		CCDS229.2		intron_variant	LOW	33	None	None	TG/T	TG/TG	11	22
chr1	23140961	23140963	TG	T	-2.3		CCDS229.2		intron_variant	LOW	43	None	None	TG/T	TG/TG	17	25
chr1	23148821	23148823	TA	T	-0.397		CCDS229.2		intron_variant	LOW	50	None	None	T/T	TA/T	20	23
chr1	23163703	23163704	G	T	2.8		CCDS229.2		intron_variant	LOW	65	1.44	10.76	G/G	G/T	29	36
chr1	23177644	23177645	G	A	-0.452		CCDS229.2		intron_variant	LOW	63	-1.05	0.2	G/G	G/A	37	26
chr1	23194373	23194375	GA	G	0		CCDS229.2		intron_variant	LOW	51	None	None	GA|G	GA/GA	17	33
chr1	23209054	23209055	C	T	0.541		CCDS229.2		intron_variant	LOW	47	0.51	6.76	C/T	C/C	23	24
chr1	23225993	23225995	CA	C	-0.983		CCDS229.2		intron_variant	LOW	58	None	None	CA/C	CA/CA	18	34
chr1	23253569	23253570	G	A	-0.451				intergenic_variant	LOW	62	-1.03	0.22	G/A	G/G	23	39
chr1	23256706	23256708	AG	A	0.128				intergenic_variant	LOW	31	None	None	AG/A	AG/AG	17	14
chr1	23355192	23355194	CT	C	0.425		CCDS30627.1		intron_variant	LOW	48	None	None	C/C	CT/C	22	23
chr1	23416093	23416095	CT	C	0.753		CCDS30628.1		intron_variant	LOW	44	None	None	C/C	CT/C	18	23
chr1	23440288	23440289	C	T	0.149	LUZP1	ENST00000302291		intron_variant	LOW	55	-0.38	2.2	C/C	C/T	21	33
chr1	23442040	23442042	CT	C	-1.72	LUZP1	ENST00000302291		intron_variant	LOW	43	None	None	C/C	CT/C	18	20
chr1	23459082	23459084	AT	A	-4.16	LUZP1	ENST00000302291		intron_variant	LOW	35	None	None	AT|A	AT/AT	13	22
chr1	23461312	23461314	CT	C	0.597	LUZP1	ENST00000302291		intron_variant	LOW	30	None	None	CT/CT	CT/C	13	15
chr1	23474807	23474809	TA	T	-2.52	LUZP1	ENST00000302291		intron_variant	LOW	47	None	None	TA/T	TA/TA	19	27
chr1	23479223	23479224	A	G	0.149	LUZP1	ENST00000302291		intron_variant	LOW	66	-0.58	1.41	A/G	A/A	30	36
chr1	23480871	23480873	AT	A	-0.916	LUZP1	ENST00000302291		intron_variant	LOW	42	None	None	AT/A	AT/AT	16	18
chr1	23480871	23480873	AT	A	-0.916	LUZP1	ENST00000302291		intron_variant	LOW	42	None	None	AT/A	AT/AT	16	18
chr1	23498988	23498990	CA	C	-0.702	LUZP1	ENST00000302291		intron_variant	LOW	37	None	None	CA/C	CA/CA	14	22
chr1	23538329	23538331	AT	A	-1.79				intergenic_variant	LOW	44	None	None	AT/A	AT/AT	16	25
chr1	23543169	23543171	TA	T	-2.3				intergenic_variant	LOW	46	None	None	TA/T	TA/TA	19	23
chr1	23559852	23559853	G	A	0.328				intergenic_variant	LOW	61	0.45	6.43	G/G	G/A	29	32
chr1	23562689	23562692	TTA	T	0.158				intergenic_variant	LOW	32	None	None	TTA/T	TTA/TTA	11	19
chr1	23562689	23562692	TTA	T	0.158				intergenic_variant	LOW	32	None	None	TTA/T	TTA/TTA	11	19
chr1	23562689	23562692	TTA	T	0.158				intergenic_variant	LOW	32	None	None	TTA/T	TTA/TTA	11	19
chr1	23616414	23616416	TA	T	-0.717	RP5-1057J7.6	ENST00000566551		upstream_gene_variant	LOW	59	None	None	TA/TA	TA/T	37	21
chr1	23628373	23628374	A	G	-3.73	HNRNPR	ENST00000478691		downstream_gene_variant	LOW	70	-0.8	0.67	A/G	A/A	35	35
chr1	23649406	23649410	GCTA	G	0.736		CCDS232.1		intron_variant	LOW	66	None	None	GCTA/G	GCTA/GCTA	24	38
chr1	23692977	23692978	C	A	-0.335		CCDS233.1		intron_variant	LOW	58	-0.96	0.33	C/A	C/C	33	25
chr1	23771402	23771404	TC	T	-1.52		CCDS235.1		intron_variant	LOW	51	None	None	TC/T	TC/TC	21	28
chr1	23830332	23830333	C	G	0	E2F2	ENST00000361729		downstream_gene_variant	LOW	30	-0.29	2.63	G/G	C/G	14	16
chr1	23948456	23948457	G	A	0.518	MDS2	ENST00000477916		intron_variant	LOW	47	2.36	13.85	G|A	G/G	16	31
chr1	23948464	23948465	A	T	0.518	MDS2	ENST00000477916		intron_variant	LOW	47	2.46	14.18	A|T	A/A	16	31
chr1	23953201	23953203	AT	A	-2.16	MDS2	ENST00000374555		upstream_gene_variant	LOW	38	None	None	AT/AT	AT/A	18	17
chr1	24000440	24000442	TA	T	-0.653	RP11-223J15.2	ENST00000451300		intron_variant	LOW	72	None	None	TA/T	TA/TA	39	33
chr1	24040975	24040976	T	C	0.468				intergenic_variant	LOW	55	-0.72	0.91	T/C	T/T	24	31
chr1	24070023	24070024	G	A	3.02		CCDS239.2	E/K	missense_variant	MED	29	2.52	14.38	G/G	G/A	14	15
chr1	24079432	24079434	CA	C	0.493		CCDS239.2		intron_variant	LOW	63	None	None	CA/C	CA/CA	23	38
chr1	24095277	24095278	A	G	0.223	RP5-886K2.3	ENST00000427796		intron_variant	LOW	49	-0.38	2.21	A/A	A|G	30	19
chr1	24132536	24132537	G	A	0.421		CCDS243.1		intron_variant	LOW	49	-0.63	1.22	G/A	G/G	19	29
chr1	24146972	24146974	GT	G	-3.11		CCDS243.1		intron_variant	LOW	62	None	None	GT/G	GT/GT	26	35
chr1	24222258	24222259	C	T	-0.794	CNR2	ENST00000374472		intron_variant	LOW	64	-0.86	0.53	C/T	C/C	31	33
chr1	24224734	24224735	G	A	0.149	CNR2	ENST00000374472		intron_variant	LOW	40	-0.71	0.94	G/G	G|A	25	14
chr1	24243473	24243474	G	A	-2.01	CNR2	ENST00000536471		intron_variant	LOW	60	0.18	4.99	G/A	G/G	30	30
chr1	24249502	24249504	CT	C	-2.22	CNR2	ENST00000536471		intron_variant	LOW	34	None	None	CT/C	CT/CT	13	20
chr1	24251683	24251685	GC	G	-1.87	CNR2	ENST00000536471		intron_variant	LOW	42	None	None	G/G	GC/G	26	14
chr1	24267572	24267573	A	G	0	CNR2	ENST00000536471		intron_variant	LOW	39	-0.51	1.66	A|G	A/A	17	22
chr1	24267584	24267585	T	C	0	CNR2	ENST00000536471		intron_variant	LOW	40	-0.75	0.82	T|C	T/T	17	23
chr1	24267585	24267586	G	A	0	CNR2	ENST00000536471		intron_variant	LOW	40	-0.65	1.14	G|A	G/G	17	23
chr1	24267597	24267598	C	G	0	CNR2	ENST00000536471		intron_variant	LOW	44	-0.04	3.81	C|G	C/C	21	23
chr1	24499500	24499501	T	C	0.478		CCDS248.1		intron_variant	LOW	50	0.58	7.13	T/C	T/T	18	32
chr1	24653040	24653041	T	C	3.21		CCDS251.1		intron_variant	LOW	71	1.06	9.33	T/T	T/C	30	41
chr1	24699310	24699311	T	C	-2.35		CCDS253.1		intron_variant	LOW	51	-0.38	2.2	T/C	T/T	21	30
chr1	24702180	24702181	C	T	0.309		CCDS253.1		intron_variant	LOW	65	0.09	4.5	C/T	C/C	33	32
chr1	24737114	24737115	C	T	-1.16	STPG1	ENST00000003583		intron_variant	LOW	47	-0.81	0.65	C/T	C/C	17	30
chr1	24745475	24745476	A	T	1.05	NIPAL3	ENST00000003912		intron_variant	LOW	39	0.75	7.99	A/T	A/A	15	24
chr1	24769718	24769720	GA	G	0.286		CCDS30631.1		intron_variant	LOW	52	None	None	GA/GA	GA/G	24	20
chr1	24790817	24790818	T	C	0.305	NIPAL3	ENST00000432012		3_prime_UTR_variant	LOW	52	-0.61	1.27	T/C	T/T	28	24
chr1	24798971	24798972	G	A	-1.21	NIPAL3	ENST00000003912		3_prime_UTR_variant	LOW	69	0.03	4.16	G/G	G/A	35	34
chr1	24848392	24848393	T	TG	-1.93		CCDS254.1		intron_variant	LOW	49	None	None	T/T	T/TG	32	14
chr1	24858523	24858525	TA	T	2.26		CCDS254.1		intron_variant	LOW	49	None	None	TA/TA	TA/T	31	15
chr1	24867443	24867445	AT	A	2.84	RCAN3	ENST00000374395		3_prime_UTR_variant	LOW	69	None	None	AT/A	AT/AT	29	37
chr1	24880145	24880146	A	C	-1.36	NCMAP	ENST00000374392		upstream_gene_variant	LOW	45	0.25	5.36	A/A	A/C	26	18
chr1	25003234	25003235	G	A	-1.76		CCDS255.1		downstream_gene_variant	LOW	59	-0.67	1.07	G/A	G/G	26	33
chr1	25004471	25004473	CT	C	-3.58	SRRM1	ENST00000323848		downstream_gene_variant	LOW	50	None	None	CT/C	CT/CT	25	25
chr1	25006388	25006389	C	T	1.01				intergenic_variant	LOW	75	-0.23	2.9	C/C	C/T	30	45
chr1	25047489	25047490	C	T	0.0795				intergenic_variant	LOW	38	-0.28	2.65	C/T	C/C	11	27
chr1	25086450	25086452	CA	C	0.225		CCDS256.1		intron_variant	LOW	28	None	None	CA/CA	CA/C	15	12
chr1	25094640	25094642	AT	A	-0.641		CCDS256.1		intron_variant	LOW	66	None	None	AT/A	AT/AT	24	40
chr1	25119645	25119651	GTTGTT	G	-0.276		CCDS256.1		intron_variant	LOW	38	None	None	GTTGTT/G	GTTGTT/GTTGTT	16	21
chr1	25126076	25126077	C	T	0		CCDS256.1		intron_variant	LOW	33	-0.18	3.12	C|T	C/C	14	19
chr1	25148216	25148217	A	AT	1.04		CCDS256.1		intron_variant	LOW	36	None	None	AT/AT	A/AT	17	16
chr1	25178837	25178839	CT	C	1.04				intergenic_variant	LOW	74	None	None	CT/C	CT/CT	39	34
chr1	25197105	25197106	T	C	0.604				intergenic_variant	LOW	46	0.13	4.72	T/T	T/C	20	26
chr1	25215520	25215521	G	A	0.149				intergenic_variant	LOW	46	-0.05	3.74	G/G	G/A	21	25
chr1	25242057	25242060	CTG	C	-1.49		CCDS257.1		intron_variant	LOW	48	None	None	CTG/CTG	CTG/C	33	14
chr1	25346708	25346709	C	T	0.7	MIR4425	100616365		upstream_gene_variant	LOW	55	-0.05	3.75	C/T	C/C	24	31
chr1	25402404	25402405	T	C	2.05	RP4-799D16.1	ENST00000424084		intron_variant	LOW	54	0.39	6.13	T/T	T/C	25	29
chr1	25445534	25445535	G	T	-4.18				intergenic_variant	LOW	55	-0.82	0.62	G/T	G/G	21	34
chr1	25450137	25450138	C	T	-1.09	RP4-781L3.1	ENST00000413189		downstream_gene_variant	LOW	68	-0.54	1.53	C/T	C/C	29	39
chr1	25462502	25462504	AC	A	-0.29				intergenic_variant	LOW	43	None	None	AC/A	A/A	17	21
chr1	25475282	25475283	A	G	-2.15				intergenic_variant	LOW	54	-0.19	3.08	A/G	A/A	26	28
chr1	25569706	25569707	A	G	0.433		CCDS260.1		intron_variant	LOW	59	0.2	5.06	A/G	A/A	28	31
chr1	25586001	25586003	CT	C	-1.35	C1orf63	ENST00000561867		intron_variant	LOW	42	None	None	CT/C	CT/CT	13	28
chr1	25596033	25596034	A	G	1.49	C1orf63	ENST00000561867		intron_variant	LOW	30	0.01	4.07	A/A	A/G	15	15
chr1	25610066	25610067	G	A	-1.48		CCDS262.1		intron_variant	LOW	23	-0.19	3.08	G/A	G/G	12	11
chr1	25632279	25632280	A	G	0.109		CCDS262.1		intron_variant	LOW	35	-0.46	1.85	A/G	A/A	14	21
chr1	25635437	25635438	C	T	0.253		CCDS262.1		intron_variant	LOW	27	-0.63	1.22	T/T	C/T	15	12
chr1	25659005	25659007	TA	T	0.651	C1orf63	ENST00000561867		intron_variant	LOW	31	None	None	TA/TA	TA/T	13	16
chr1	25676997	25676998	G	A	-0.317		CCDS264.1		intron_variant	LOW	38	-0.92	0.4	G/G	G/A	15	23
chr1	25682228	25682229	A	G	2.42		CCDS264.1		intron_variant	LOW	68	0.11	4.6	A/G	A/A	34	34
chr1	25711995	25711996	A	G	0.517		CCDS30634.1		intron_variant	LOW	72	0.83	8.37	A/G	A/A	40	32
chr1	25739513	25739515	CA	C	-0.522		CCDS30634.1		intron_variant	LOW	28	None	None	CA/C	CA/CA	15	13
chr1	25766622	25766623	A	G	0.158		CCDS30638.1		intron_variant	LOW	27	-0.55	1.51	A/A	A/G	15	12
chr1	25805911	25805913	CT	C	-1.2		CCDS30638.1		intron_variant	LOW	53	None	None	CT/CT	CT/C	33	16
chr1	25811460	25811461	T	A	0.539		CCDS30638.1		intron_variant	LOW	71	0.49	6.68	T/T	T/A	32	39
chr1	25836473	25836474	G	A	0				intergenic_variant	LOW	39	-0.55	1.51	G/A	G/G	24	15
chr1	25856275	25856277	AG	A	0				intergenic_variant	LOW	44	None	None	AG/A	AG/AG	19	24
chr1	25866027	25866028	A	G	-0.86		CCDS30639.1		upstream_gene_variant	LOW	50	-0.78	0.74	A/G	A/A	23	27
chr1	25892015	25892016	C	T	0.883		CCDS30639.1		intron_variant	LOW	42	0.18	4.97	C/T	C/C	12	30
chr1	25915281	25915282	G	T	0.0465	RP11-70P17.1	ENST00000412797		intron_variant	LOW	55	-0.74	0.86	G/T	G/G	25	30
chr1	25919040	25919041	T	C	0.149	RP11-70P17.1	ENST00000412797		downstream_gene_variant	LOW	34	-0.25	2.8	T/T	T/C	20	14
chr1	25944585	25944586	G	A	2.14		CCDS265.1	A/T	missense_variant	MED	35	0.74	7.93	G/G	G/A	19	16
chr1	25955228	25955230	AT	A	-0.414		CCDS265.1		intron_variant	LOW	58	None	None	AT/A	AT/AT	31	27
chr1	25981235	25981236	C	G	-0.47		CCDS265.1		intron_variant	LOW	45	-1.04	0.21	C/G	C/C	14	31
chr1	25985164	25985165	T	C	-0.259		CCDS265.1		intron_variant	LOW	40	-0.52	1.62	T/T	T/C	20	20
chr1	26009512	26009513	A	G	1.34		CCDS265.1		intron_variant	LOW	25	0.07	4.39	A/G	G/G	11	13
chr1	26020390	26020391	G	A	1.7		CCDS265.1		intron_variant	LOW	59	0.21	5.15	G/A	G/G	32	27
chr1	26062326	26062327	A	G	-2.92		CCDS265.1		intron_variant	LOW	65	-0.13	3.38	A/A	A/G	30	35
chr1	26063429	26063430	C	T	-3.98		CCDS265.1		intron_variant	LOW	51	-0.88	0.47	C/C	C/T	27	24
chr1	26089755	26089757	CA	C	0.493		CCDS265.1		intron_variant	LOW	38	None	None	CA|C	CA/CA	12	24
chr1	26091289	26091290	G	A	0		CCDS265.1		intron_variant	LOW	37	-0.87	0.5	G/G	G/A	13	24
chr1	26094112	26094113	C	A	0		CCDS265.1		intron_variant	LOW	40	-0.55	1.5	C/C	C/A	26	13
chr1	26190504	26190505	T	C	-2.34	PAQR7	ENST00000374296		intron_variant	LOW	58	-0.38	2.21	T/T	T/C	31	27
chr1	26267000	26267001	G	A	0.377				intergenic_variant	LOW	42	0.64	7.46	G/A	G/G	25	17
chr1	26268752	26268753	G	A	0.122				intergenic_variant	LOW	38	-0.94	0.37	G/A	G/G	15	23
chr1	26304010	26304011	T	C	0.694		CCDS270.1		intron_variant	LOW	26	-0.37	2.28	T/T	T/C	14	12
chr1	26305192	26305193	A	G	-0.379		CCDS270.1		intron_variant	LOW	80	0.56	7	A/G	A/A	41	39
chr1	26308875	26308876	G	A	-7.53		CCDS270.1	G	synonymous_variant	LOW	63	1.23	9.99	G/G	G/A	31	32
chr1	26316367	26316368	C	T	-1.41		CCDS270.1		intron_variant	LOW	52	1.59	11.27	C/T	C/C	19	33
chr1	26317779	26317781	CT	C	1.82	PAFAH2	ENST00000374282		intron_variant	LOW	34	None	None	CT/CT	CT/C	17	14
chr1	26348916	26348917	C	T	-4.94	EXTL1	ENST00000374280		5_prime_UTR_variant	LOW	36	0.57	7.07	C/C	C/T	22	14
chr1	26366046	26366047	C	T	2.83		CCDS272.1		intron_variant	LOW	70	1.24	10.03	C/T	C/C	30	40
chr1	26412173	26412174	T	C	1.04				intergenic_variant	LOW	62	-0.07	3.64	T|C	T/T	27	35
chr1	26421589	26421590	C	T	2.21				intergenic_variant	LOW	69	1.16	9.71	C/C	C/T	26	43
chr1	26442836	26442838	CA	C	0.235		CCDS274.1		intron_variant	LOW	42	None	None	C/C	CA/C	17	18
chr1	26514416	26514418	CT	C	0.664		CCDS276.1		intron_variant	LOW	36	None	None	C/C	CT/C	16	13
chr1	26549297	26549298	C	T	0.265	RP11-231P20.2	ENST00000447201		intron_variant	LOW	50	0.93	8.79	C/T	C/C	22	28
chr1	26628986	26628987	A	G	-3.56		CCDS41286.1		intron_variant	LOW	54	-0.59	1.36	A/G	A/A	24	30
chr1	26643819	26643820	C	T	0.882	UBXN11	ENST00000374217		intron_variant	LOW	45	0.99	9.05	C/T	C/C	17	27
chr1	26658912	26658913	G	A	0.796	AIM1L	ENST00000308182		intron_variant	LOW	43	-0.27	2.7	G/A	G/G	23	20
chr1	26667997	26667999	AT	A	0.403	AIM1L	ENST00000308182		intron_variant	LOW	33	None	None	AT/AT	AT/A	17	14
chr1	26671969	26671971	CT	C	-0.869	AIM1L	ENST00000475866	K/X	frameshift_variant	HIGH	42	None	None	CT/C	CT/CT	12	30
chr1	26674498	26674499	A	C	0.118	AIM1L	ENST00000475866		intron_variant	LOW	89	-0.19	3.08	A/A	A/C	37	52
chr1	26704329	26704330	A	T	2.35	ZNF683	ENST00000416125		upstream_gene_variant	LOW	79	0.57	7.1	A/T	A/A	34	45
chr1	26765216	26765218	GA	G	-0.478		CCDS281.1		intron_variant	LOW	46	None	None	GA/G	GA/GA	23	21
chr1	26767606	26767607	G	T	0.435		CCDS281.1		intron_variant	LOW	44	-0.67	1.08	G/G	G/T	21	23
chr1	26773810	26773812	CA	C	-2.67		CCDS281.1		intron_variant	LOW	40	None	None	CA/CA	CA/C	25	13
chr1	26774941	26774942	G	A	-0.854	DHDDS	ENST00000427245		3_prime_UTR_variant	LOW	57	-1.08	0.16	G/A	G/G	24	33
chr1	26799713	26799714	C	T	5.15		CCDS283.1		intron_variant	LOW	34	2.71	15.01	C/T	C/C	16	18
chr1	26831738	26831739	G	A	0.0465				intergenic_variant	LOW	68	0.85	8.44	G/A	G/G	21	47
chr1	26867727	26867728	A	G	-0.533		CCDS284.1		intron_variant	LOW	24	0.03	4.16	A/A	A/G	13	11
chr1	26874180	26874181	C	T	-2.92		CCDS284.1		intron_variant	LOW	44	0.26	5.41	C/C	C/T	21	23
chr1	26885309	26885311	TC	T	5.55		CCDS284.1	I/X	frameshift_variant	HIGH	27	None	None	TC/TC	TC/T	11	15
chr1	26905575	26905576	A	G	0.235		CCDS284.1		downstream_gene_variant	LOW	37	-0.3	2.55	A|G	A/A	13	24
chr1	26936083	26936084	C	T	0.303				intergenic_variant	LOW	46	-0.91	0.41	C/T	C/C	14	32
chr1	26946531	26946533	CG	C	1.22				intergenic_variant	LOW	59	None	None	CG/C	CG/CG	23	36
chr1	26970012	26970013	C	A	0	snoU13	ENST00000459201		upstream_gene_variant	LOW	38	-0.53	1.6	C/A	C/C	18	20
chr1	26995095	26995096	C	T	0.109				intergenic_variant	LOW	55	-0.67	1.08	C/T	C/C	24	31
chr1	27002012	27002013	T	C	3.66				intergenic_variant	LOW	55	1.97	12.54	T/T	T/C	29	26
chr1	27005663	27005664	T	C	0.361				intergenic_variant	LOW	39	-0.76	0.78	T/C	T/T	16	23
chr1	27043573	27043574	G	T	-2.47		CCDS285.1		intron_variant	LOW	58	2.04	12.78	G/G	G/T	32	26
chr1	27047492	27047493	C	A	1.6		CCDS285.1		intron_variant	LOW	51	0.64	7.43	C/A	C/C	22	29
chr1	27048107	27048109	GA	G	-8.19		CCDS285.1		intron_variant	LOW	54	None	None	GA/G	GA/GA	21	33
chr1	27077130	27077132	AT	A	-2.06		CCDS285.1		intron_variant	LOW	40	None	None	AT/AT	AT/A	25	14
chr1	27091496	27091498	GC	G	0.235		CCDS285.1		intron_variant	LOW	43	None	None	GC/G	GC/GC	20	23
chr1	27104609	27104610	G	A	-0.749		CCDS285.1		intron_variant	LOW	32	-1	0.27	G/G	G/A	12	20
chr1	27140691	27140692	A	G	0	RN7SL165P	ENST00000477476		upstream_gene_variant	LOW	40	-0.02	3.9	A|G	A/A	15	25
chr1	27140693	27140694	C	T	0	RN7SL165P	ENST00000477476		upstream_gene_variant	LOW	40	-0.22	2.93	C/T	C/C	13	25
chr1	27140694	27140695	A	G	0	RN7SL165P	ENST00000477476		upstream_gene_variant	LOW	40	-0.12	3.4	A|G	A/A	15	25
chr1	27197854	27197855	T	A	0.839	GPN2	ENST00000374135		downstream_gene_variant	LOW	48	1.38	10.53	T/A	T/T	27	21
chr1	27209969	27209970	T	C	0.287		CCDS289.1		intron_variant	LOW	49	0.58	7.12	T/C	T/T	25	24
chr1	27225000	27225001	G	T	0.235		CCDS290.1		intron_variant	LOW	46	-0.9	0.43	G/T	G/G	21	24
chr1	27228456	27228458	TA	T	-0.657	NUDC	ENST00000435827		intron_variant	LOW	46	None	None	TA/T	TA/TA	22	23
chr1	27255764	27255766	TA	T	-0.298		CCDS292.1		intron_variant	LOW	57	None	None	TA/T	TA/TA	29	25
chr1	27257688	27257689	C	A	0		CCDS292.1		intron_variant	LOW	33	-0.55	1.52	C/A	C/C	17	16
chr1	27258985	27258986	G	GT	0		CCDS292.1		intron_variant	LOW	35	None	None	G/G	G|GT	13	18
chr1	27280577	27280578	T	A	-0.359	C1orf172	ENST00000320567		intron_variant	LOW	45	-0.54	1.53	T/T	T|A	17	28
chr1	27326815	27326816	A	G	-0.5	TRNP1	ENST00000522111		3_prime_UTR_variant	LOW	55	0.4	6.15	A/G	A/A	25	30
chr1	27401326	27401327	T	C	-3.62				intergenic_variant	LOW	50	-0.19	3.1	T/C	T/T	20	30
chr1	27428096	27428097	G	A	-3.57		CCDS295.1		intron_variant	LOW	59	-0.74	0.86	G/G	G/A	31	28
chr1	27431797	27431799	CT	C	-0.451		CCDS295.1		intron_variant	LOW	45	None	None	CT/C	CT/CT	12	32
chr1	27437801	27437802	T	C	-3.26		CCDS295.1		intron_variant	LOW	47	-0.25	2.81	T/C	T/T	18	29
chr1	27439063	27439064	G	A	1.02		CCDS295.1		intron_variant	LOW	54	0.85	8.44	G/A	G/G	29	25
chr1	27450808	27450810	GA	G	-0.619		CCDS295.1		intron_variant	LOW	58	None	None	G/G	GA/G	27	26
chr1	27452160	27452161	T	C	-0.721		CCDS295.1		intron_variant	LOW	40	-0.73	0.89	T/T	T|C	20	20
chr1	27452162	27452163	G	T	0.361		CCDS295.1		intron_variant	LOW	40	-0.67	1.06	G/G	G|T	20	20
chr1	27452170	27452171	T	C	-0.721		CCDS295.1		intron_variant	LOW	45	-0.79	0.69	T/T	T|C	25	20
chr1	27467950	27467951	C	A	1.98		CCDS295.1		intron_variant	LOW	50	0.45	6.45	C/A	C/C	22	28
chr1	27553133	27553134	G	A	-1.23	RP11-40H20.4	ENST00000425205		downstream_gene_variant	LOW	34	-1.07	0.17	G/A	G/G	16	17
chr1	27559105	27559106	C	CA	0.109	WDTC1	ENST00000319394		upstream_gene_variant	LOW	34	None	None	C|CA	C/C	12	21
chr1	27559107	27559108	G	C	0.109	WDTC1	ENST00000319394		upstream_gene_variant	LOW	33	-0.82	0.61	G|C	G/G	12	20
chr1	27602262	27602263	T	C	-2.68		CCDS296.1		intron_variant	LOW	55	-1	0.26	T/T	T/C	26	28
chr1	27642615	27642616	A	G	-0.433	RP11-4K3__A.3	ENST00000428741		downstream_gene_variant	LOW	48	-0.72	0.91	A/G	A/A	24	24
chr1	27674567	27674569	AG	A	-0.47		CCDS298.1		intron_variant	LOW	44	None	None	A/A	AG/A	19	24
chr1	27694907	27694908	G	A	0.752		CCDS299.1		upstream_gene_variant	LOW	29	-0.24	2.85	G/A	G/G	12	17
chr1	27709529	27709530	G	A	-5.35		CCDS302.1		intron_variant	LOW	38	0.18	4.97	G/A	G/G	15	23
chr1	27726730	27726731	A	G	-5.76	GPR3	ENST00000374024		downstream_gene_variant	LOW	54	-0.63	1.21	A/A	A/G	29	25
chr1	27727507	27727508	A	C	-0.104	WASF2	ENST00000430629		downstream_gene_variant	LOW	69	-0.21	3	A/A	A/C	27	42
chr1	27728662	27728663	C	T	-0.451	WASF2	ENST00000430629		downstream_gene_variant	LOW	49	-1	0.26	C/C	C/T	22	27
chr1	27758991	27758992	C	T	0.576	WASF2	ENST00000430629		intron_variant	LOW	38	-0.22	2.92	C/T	C/C	17	21
chr1	27779124	27779125	C	T	0.137	WASF2	ENST00000430629		intron_variant	LOW	51	3.63	18.49	C|T	C/C	22	27
chr1	27817479	27817480	C	G	0.217	WASF2	ENST00000430629		upstream_gene_variant	LOW	44	-0.67	1.06	C/C	C|G	28	16
chr1	27817480	27817481	G	A	-0.433	WASF2	ENST00000430629		upstream_gene_variant	LOW	46	-1.13	0.11	G/G	G|A	30	16
chr1	27860397	27860399	GA	G	1.94	AHDC1	ENST00000247087		downstream_gene_variant	LOW	57	None	None	GA/G	GA/GA	23	33
chr1	27871542	27871543	T	C	1.78	AHDC1	ENST00000247087		intron_variant	LOW	60	1.07	9.36	T/C	T/T	20	40
chr1	27914962	27914963	C	T	0.0173	AHDC1	ENST00000247087		intron_variant	LOW	67	3.6	18.32	C/T	C/C	32	35
chr1	27927031	27927032	G	A	-1.32	AHDC1	ENST00000247087		intron_variant	LOW	40	0.88	8.55	G/A	G/G	15	25
chr1	27931828	27931829	G	T	-0.0548	AHDC1	ENST00000247087		upstream_gene_variant	LOW	54	1.33	10.38	G/T	G/G	23	31
chr1	27941709	27941710	A	G	-7		CCDS305.1		intron_variant	LOW	51	0.32	5.73	A/G	A/A	18	32
chr1	27981937	27981938	T	TG	-3.43	RP11-288L9.1	ENST00000440492		downstream_gene_variant	LOW	45	None	None	T/T	T/TG	25	17
chr1	27995474	27995475	C	T	0.158		CCDS306.1		intron_variant	LOW	38	-0.39	2.17	C/T	C/C	13	25
chr1	28007471	28007472	G	T	0.109				intergenic_variant	LOW	42	-0.94	0.36	G/T	G/G	12	30
chr1	28023221	28023222	G	GT	-0.245	RNU6-424P	ENST00000384367		downstream_gene_variant	LOW	42	None	None	G/GT	G/G	13	25
chr1	28025680	28025682	TA	T	0				intergenic_variant	LOW	34	None	None	TA/TA	T/T	15	19
chr1	28032317	28032318	C	T	-1.18				intergenic_variant	LOW	59	-1.31	0.04	C/T	C/C	27	32
chr1	28065997	28065998	T	TA	0.376		CCDS309.1		intron_variant	LOW	32	None	None	T/T	T/TA	20	11
chr1	28094230	28094232	CA	C	0.661	FAM76A	ENST00000373954		downstream_gene_variant	LOW	52	None	None	CA/C	CA/CA	22	27
chr1	28106593	28106594	G	A	0.158		CCDS310.1		intron_variant	LOW	45	-0.72	0.91	G/G	G/A	27	18
chr1	28119036	28119038	CT	C	-2.75		CCDS310.1		intron_variant	LOW	40	None	None	CT/C	CT/CT	14	24
chr1	28132909	28132911	TA	T	0.462		CCDS310.1		intron_variant	LOW	67	None	None	TA/T	TA/TA	38	29
chr1	28133821	28133823	AT	A	0.158		CCDS310.1		intron_variant	LOW	61	None	None	AT/A	AT/AT	30	31
chr1	28191584	28191585	C	CCA	1.22				intergenic_variant	LOW	32	None	None	C/C	C/CCA	20	12
chr1	28205011	28205015	TTCC	T	-2.02		CCDS30653.1		intron_variant	LOW	50	None	None	TTCC/TTCC	TTCC|T	15	12
chr1	28205024	28205025	T	TTGAAATAATTTGAAACTTACAGAA	-0.0271		CCDS30653.1		intron_variant	LOW	36	None	None	T/T	T/TTGAAATAATTTGAAACTTACAGAA	15	14
chr1	28223590	28223591	C	A	4.39		CCDS314.1	E/D	missense_variant	MED	68	2.82	15.39	C/A	C/C	29	39
chr1	28238476	28238477	C	T	-0.317		CCDS314.1		intron_variant	LOW	25	-0.84	0.58	C/T	C/C	14	11
chr1	28246099	28246100	A	G	-1.5	RPA2	ENST00000373909		upstream_gene_variant	LOW	46	-0.78	0.74	A/G	A/A	15	31
chr1	28247816	28247817	C	T	0				intergenic_variant	LOW	45	-0.46	1.87	C/C	C/T	21	24
chr1	28404148	28404149	G	GA	0.19	EYA3	ENST00000373863		intron_variant	LOW	42	None	None	G/GA	G/G	25	11
chr1	28425183	28425184	G	T	0.109	SPCS2P4	ENST00000436160		upstream_gene_variant	LOW	50	-0.6	1.32	G/T	G/G	15	34
chr1	28442932	28442933	C	T	0.158	RP5-1053E7.3	ENST00000399029		downstream_gene_variant	LOW	57	-0.58	1.39	C/T	C/C	30	27
chr1	28468776	28468777	G	T	0.345	PTAFR	ENST00000373857		downstream_gene_variant	LOW	52	-0.78	0.73	G/G	G/T	25	27
chr1	28507739	28507740	C	T	-0.163	PTAFR	ENST00000305392		intron_variant	LOW	56	1.07	9.38	C/T	C/C	22	34
chr1	28512839	28512841	TA	T	-1.73	PTAFR	ENST00000305392		intron_variant	LOW	32	None	None	TA/T	TA/TA	13	19
chr1	28559542	28559543	G	A	4.03		CCDS319.1		upstream_gene_variant	LOW	58	2.13	13.09	G/A	G/G	30	27
chr1	28576918	28576919	G	A	-0.47	ATPIF1	ENST00000468425		downstream_gene_variant	LOW	37	-0.72	0.92	G/A	G/G	23	14
chr1	28620585	28620586	G	A	-0.317				intergenic_variant	LOW	57	-0.92	0.4	G/A	G/G	29	28
chr1	28697433	28697435	TA	T	-0.274	PHACTR4	ENST00000373839		intron_variant	LOW	39	None	None	T/T	TA/T	17	18
chr1	28706713	28706714	T	C	0	PHACTR4	ENST00000373839		intron_variant	LOW	28	-0.2	3.03	T/C	T/T	12	16
chr1	28717684	28717685	C	T	0.128	PHACTR4	ENST00000373839		intron_variant	LOW	54	-0.86	0.52	C|T	C/C	16	34
chr1	28717703	28717704	A	T	0.128	PHACTR4	ENST00000373839		intron_variant	LOW	61	-0.44	1.97	A|T	A/A	19	38
chr1	28717705	28717706	G	C	-0.256	PHACTR4	ENST00000373839		intron_variant	LOW	60	-1.11	0.13	G|C	G/G	18	38
chr1	28717706	28717707	G	A	-0.256	PHACTR4	ENST00000373839		intron_variant	LOW	61	-1.07	0.17	G|A	G/G	19	38
chr1	28719124	28719125	A	T	0.17	PHACTR4	ENST00000373839		intron_variant	LOW	39	-0.2	3.02	A/A	A/T	18	21
chr1	28728112	28728114	CT	C	-0.218	PHACTR4	ENST00000373839		intron_variant	LOW	38	None	None	CT/C	CT/CT	14	20
chr1	28744831	28744832	T	A	0.256		CCDS41293.1		intron_variant	LOW	28	-0.51	1.65	T/A	T/T	15	13
chr1	28779384	28779385	T	G	0.422		CCDS41293.1		intron_variant	LOW	67	-0.61	1.27	T/T	T/G	37	30
chr1	28780571	28780574	AAT	A	0.395		CCDS41293.1		intron_variant	LOW	47	None	None	AAT|A	AAT/AAT	18	24
chr1	28780571	28780574	AAT	A	0.395		CCDS41293.1		intron_variant	LOW	47	None	None	AAT|A	AAT/AAT	18	24
chr1	28844570	28844571	C	A	0.389	RCC1	ENST00000373833		intron_variant	LOW	45	0.72	7.81	C/C	C/A	25	20
chr1	28877054	28877055	A	G	0		CCDS324.1		upstream_gene_variant	LOW	38	-0.88	0.49	A/A	A/G	24	13
chr1	28918912	28918913	T	G	-6.55	RAB42	ENST00000373826		splice_donor_variant	HIGH	28	-0.29	2.63	T/T	T/G	15	13
chr1	28943603	28943604	C	T	0.185		CCDS326.1		intron_variant	LOW	41	-0.63	1.23	C/T	C/C	19	22
chr1	28945692	28945693	C	T	-1.21		CCDS326.1		intron_variant	LOW	45	-0.89	0.47	C/T	C/C	18	26
chr1	28953430	28953435	AAATT	A	-0.414	TAF12	ENST00000263974		intron_variant	LOW	53	None	None	AAATT/A	AAATT/AAATT	15	38
chr1	28953430	28953435	AAATT	A	-0.414	TAF12	ENST00000263974		intron_variant	LOW	53	None	None	AAATT/A	AAATT/AAATT	15	38
chr1	28960249	28960250	C	T	0	TAF12	ENST00000263974		intron_variant	LOW	39	0.26	5.38	C|T	C/C	16	23
chr1	28993664	28993665	C	T	0	GMEB1	ENST00000294409		upstream_gene_variant	LOW	43	-0.76	0.79	C/C	C/T	21	21
chr1	29003905	29003907	TC	T	0.113	GMEB1	ENST00000294409		intron_variant	LOW	47	None	None	TC/TC	TC/T	29	17
chr1	29043302	29043303	T	A	4.36	GMEB1	ENST00000373816		3_prime_UTR_variant	LOW	55	2.17	13.22	T/A	T/T	26	29
chr1	29050806	29050807	T	A	0.0465	GMEB1	ENST00000373816		downstream_gene_variant	LOW	53	-0.21	2.96	T|A	T/T	15	38
chr1	29050813	29050814	A	G	0.0465	GMEB1	ENST00000373816		downstream_gene_variant	LOW	53	-0.38	2.23	A|G	A/A	14	39
chr1	29142472	29142473	G	A	-3.22		CCDS329.1		intron_variant	LOW	53	-0.42	2.05	G/A	G/G	27	26
chr1	29147426	29147428	TA	T	-0.783		CCDS329.1		intron_variant	LOW	48	None	None	TA|T	TA/TA	15	28
chr1	29215677	29215678	G	A	-6.08	EPB41	ENST00000343067		intron_variant	LOW	60	-1.79	0.01	G/A	G/G	27	33
chr1	29277828	29277830	TA	T	-0.748	EPB41	ENST00000343067		intron_variant	LOW	30	None	None	T/T	TA/T	14	11
chr1	29284942	29284943	A	G	-0.47	EPB41	ENST00000343067		intron_variant	LOW	36	-0.81	0.64	A/A	A|G	20	16
chr1	29284945	29284946	T	G	0.235	EPB41	ENST00000343067		intron_variant	LOW	34	-0.64	1.16	T/T	T|G	19	15
chr1	29284950	29284951	T	C	0.69	EPB41	ENST00000343067		intron_variant	LOW	33	-0.5	1.73	T/T	T|C	19	14
chr1	29284958	29284959	T	C	0.819	EPB41	ENST00000343067		intron_variant	LOW	32	-0.39	2.16	T/T	T|C	19	13
chr1	29284959	29284960	A	C	0.631	EPB41	ENST00000343067		intron_variant	LOW	30	-0.44	1.94	A/A	A|C	17	13
chr1	29288527	29288529	AT	A	0.235	EPB41	ENST00000343067		intron_variant	LOW	43	None	None	AT/A	AT/AT	11	31
chr1	29301605	29301607	AT	A	-0.451	EPB41	ENST00000343067		intron_variant	LOW	28	None	None	AT/A	AT/AT	11	13
chr1	29303891	29303892	T	A	1.72	EPB41	ENST00000343067		intron_variant	LOW	38	0.9	8.68	T/T	T/A	18	20
chr1	29408627	29408629	GT	G	0.225		CCDS330.1		intron_variant	LOW	48	None	None	GT/GT	GT/G	23	24
chr1	29452959	29452960	C	CA	0.158		CCDS30658.1		upstream_gene_variant	LOW	39	None	None	C|CA	C/C	20	17
chr1	29481427	29481429	GA	G	-0.959		CCDS333.1		splice_region_variant	MED	56	None	None	GA/GA	GA/G	36	17
chr1	29516104	29516105	C	T	0.0483		CCDS30659.1		downstream_gene_variant	LOW	67	-0.2	3.01	C/T	C/C	31	36
chr1	29518720	29518721	T	G	-4.81		CCDS30659.1		downstream_gene_variant	LOW	40	-0.82	0.61	T/G	T/T	26	14
chr1	29523912	29523913	G	A	1.89		CCDS30659.1		intron_variant	LOW	60	0.22	5.2	G/A	G/G	39	21
chr1	29531928	29531930	CA	C	0.381		CCDS30659.1		intron_variant	LOW	23	None	None	CA/CA	CA/C	11	12
chr1	29555880	29555882	AT	A	0.787		CCDS30659.1		intron_variant	LOW	39	None	None	AT/A	AT/AT	16	20
chr1	29621079	29621081	AT	A	0.821		CCDS334.1		intron_variant	LOW	66	None	None	AT/A	AT/AT	28	35
chr1	29665671	29665672	A	G	0.453	RP3-437I16.1	ENST00000417651		intron_variant	LOW	60	2.93	15.78	A/G	A/A	27	33
chr1	29672423	29672424	G	A	-1.61	RP3-437I16.1	ENST00000417651		intron_variant	LOW	66	-0.18	3.12	G/A	G/G	37	29
chr1	29752013	29752014	C	T	0.987				intergenic_variant	LOW	49	0.31	5.67	C/T	C/C	19	30
chr1	29788820	29788822	TC	T	0.248				intergenic_variant	LOW	49	None	None	TC/T	T/T	19	28
chr1	29798108	29798109	C	A	2.26				intergenic_variant	LOW	60	3.13	16.48	C/A	C/C	29	31
chr1	29828621	29828623	AT	A	0.225				intergenic_variant	LOW	48	None	None	AT/A	AT/AT	18	29
chr1	29835570	29835572	GA	G	-1.15				intergenic_variant	LOW	42	None	None	GA/GA	GA/G	23	14
chr1	29862153	29862154	T	C	0				intergenic_variant	LOW	47	-0.9	0.44	T/T	T/C	22	23
chr1	29862156	29862157	G	A	0.0465				intergenic_variant	LOW	47	-0.94	0.36	G/G	G/A	22	23
chr1	30048789	30048791	TA	T	3.16				intergenic_variant	LOW	45	None	None	TA/TA	TA/T	25	18
chr1	30062442	30062444	AT	A	-1.43				intergenic_variant	LOW	33	None	None	A/A	AT/A	15	14
chr1	30116253	30116254	C	T	0.612	AC092265.1	ENST00000408199		downstream_gene_variant	LOW	42	0.14	4.74	C/T	C/C	17	25
chr1	30118642	30118643	G	A	0.688	AC092265.1	ENST00000408199		upstream_gene_variant	LOW	46	-0.11	3.44	G/G	G/A	21	25
chr1	30132828	30132829	G	A	0.185				intergenic_variant	LOW	72	1.79	11.94	G/G	G/A	35	37
chr1	30146863	30146864	T	C	-2.85				intergenic_variant	LOW	56	-0.82	0.62	T/T	T/C	28	28
chr1	30190813	30190815	GA	G	-0.451				intergenic_variant	LOW	61	None	None	GA/G	GA/GA	26	35
chr1	30311294	30311295	G	A	-2.44				intergenic_variant	LOW	47	-0.95	0.34	G/A	G/G	17	30
chr1	30316285	30316286	C	T	-4.09				intergenic_variant	LOW	51	-0.93	0.37	C/T	C/C	19	32
chr1	30319740	30319741	A	G	1.39				intergenic_variant	LOW	49	-0.42	2.04	A/G	A/A	19	30
chr1	30340084	30340085	C	T	0.421				intergenic_variant	LOW	50	-0.62	1.23	C/C	C/T	30	20
chr1	30406575	30406577	TG	T	-1.75				intergenic_variant	LOW	36	None	None	TG/T	TG/TG	24	11
chr1	30415120	30415121	T	C	1.05				intergenic_variant	LOW	66	0.25	5.37	T/C	T/T	31	35
chr1	30548930	30548931	A	G	0.225				intergenic_variant	LOW	57	2.66	14.85	A/G	A/A	21	36
chr1	30577145	30577147	AT	A	-5.28				intergenic_variant	LOW	65	None	None	AT/A	AT/AT	25	40
chr1	30622130	30622131	C	T	1.42				intergenic_variant	LOW	67	0	4.03	C/T	C/C	38	29
chr1	30652993	30652994	T	C	1.54				intergenic_variant	LOW	43	0.11	4.61	T/T	T/C	20	23
chr1	30730847	30730848	C	T	1.13				intergenic_variant	LOW	47	-0.09	3.56	C/T	C/C	15	32
chr1	30779797	30779798	A	G	0.131				intergenic_variant	LOW	60	-0.4	2.15	A/G	A/A	28	32
chr1	30855796	30855797	G	T	1.03				intergenic_variant	LOW	66	2.93	15.77	G/G	G/T	31	35
chr1	30870301	30870302	A	G	-0.0124				intergenic_variant	LOW	37	-0.2	3.04	A/A	A/G	14	23
chr1	30873332	30873333	C	T	1.47				intergenic_variant	LOW	59	0.34	5.87	C/T	C/C	29	30
chr1	30878808	30878809	C	CAG	-0.9	RP4-591L5.1	ENST00000427319		downstream_gene_variant	LOW	61	None	None	CAG/CAG	C/C	13	17
chr1	30895817	30895818	T	TCAA	0.523	RP4-591L5.2	ENST00000420354		downstream_gene_variant	LOW	69	None	None	T/TCAA	T/T	32	33
chr1	30901620	30901621	C	T	0.113				intergenic_variant	LOW	54	0.62	7.35	C/C	C/T	30	24
chr1	30905335	30905336	G	A	0.113				intergenic_variant	LOW	48	-0.5	1.72	G|A	G/G	25	23
chr1	30911912	30911913	G	A	0				intergenic_variant	LOW	66	-0.43	1.98	G|A	G/G	27	39
chr1	30911982	30911983	G	C	0				intergenic_variant	LOW	52	-0.58	1.39	G/C	G/G	19	33
chr1	30912011	30912012	C	T	0				intergenic_variant	LOW	47	-0.53	1.59	C/T	C/C	15	32
chr1	31057922	31057923	C	CT	0				intergenic_variant	LOW	31	None	None	C/CT	C/C	11	18
chr1	31066157	31066159	AT	A	0.0465				intergenic_variant	LOW	55	None	None	AT/A	AT/AT	29	23
chr1	31080909	31080910	A	G	0.225				intergenic_variant	LOW	68	-0.64	1.19	A|G	A/A	39	29
chr1	31128027	31128028	G	A	0.633				intergenic_variant	LOW	98	-0.69	1	G/A	G/G	41	47
chr1	31129409	31129411	AC	A	-0.31				intergenic_variant	LOW	43	None	None	A/A	AC/A	26	15
chr1	31141524	31141525	A	G	2.22				intergenic_variant	LOW	58	0.33	5.81	A/A	A/G	33	24
chr1	31164880	31164881	C	T	-0.457				intergenic_variant	LOW	71	-0.3	2.56	C/T	C/C	33	38
chr1	31193007	31193008	G	A	-2.16		CCDS336.1		intron_variant	LOW	42	0.26	5.4	G/A	G/G	11	31
chr1	31193917	31193918	C	T	-1.69		CCDS336.1		intron_variant	LOW	59	0.21	5.12	C/T	C/C	26	33
chr1	31207634	31207635	C	A	2.7		CCDS337.1		intron_variant	LOW	66	2.05	12.81	C/A	C/C	39	27
chr1	31221163	31221164	C	T	-2.36		CCDS337.1		intron_variant	LOW	48	-0.17	3.15	C/C	C/T	26	22
chr1	31225874	31225875	C	T	-0.451		CCDS337.1		intron_variant	LOW	28	-0.93	0.37	C/C	C/T	15	13
chr1	31254230	31254231	T	C	0.149				intergenic_variant	LOW	40	-0.76	0.78	T|C	C|C	18	19
chr1	31362855	31362857	GA	G	-5.64		CCDS30661.1		intron_variant	LOW	49	None	None	GA/G	GA/GA	22	26
chr1	31386613	31386614	G	A	1.6				intergenic_variant	LOW	46	-0.03	3.86	G/G	G/A	26	20
chr1	31393226	31393228	CA	C	-0.575				intergenic_variant	LOW	31	None	None	CA/C	CA/CA	15	15
chr1	31405694	31405696	CT	C	-7.07	PUM1	ENST00000257075		3_prime_UTR_variant	LOW	28	None	None	C/C	CT/C	11	15
chr1	31436844	31436846	CA	C	-2.93		CCDS338.1		intron_variant	LOW	50	None	None	CA/CA	CA/C	30	17
chr1	31439829	31439831	AC	A	0.0465		CCDS338.1		intron_variant	LOW	53	None	None	AC/A	AC/AC	17	35
chr1	31457696	31457698	CT	C	-3.23		CCDS338.1		intron_variant	LOW	48	None	None	C/C	CT/C	21	24
chr1	31508472	31508473	C	T	0.421		CCDS338.1		intron_variant	LOW	41	-0.7	0.98	C|T	C/C	16	25
chr1	31508477	31508478	A	G	-0.759		CCDS338.1		intron_variant	LOW	38	-0.64	1.17	A|G	A/A	14	24
chr1	31508482	31508483	A	T	0.43		CCDS338.1		intron_variant	LOW	40	0.59	7.2	A|T	A/A	15	25
chr1	31508501	31508502	G	T	-0.86		CCDS338.1		intron_variant	LOW	44	-0.47	1.84	G|T	G/G	16	28
chr1	31508521	31508522	T	C	-0.86		CCDS338.1		intron_variant	LOW	43	-0.67	1.08	T|C	T/T	14	29
chr1	31508522	31508523	G	A	-0.86		CCDS338.1		intron_variant	LOW	43	-0.88	0.49	G|A	G/G	14	29
chr1	31508529	31508530	A	G	-0.86		CCDS338.1		intron_variant	LOW	43	-0.73	0.86	A|G	A/A	15	28
chr1	31572885	31572887	AT	A	0.158	SEPW1P	ENST00000322792		upstream_gene_variant	LOW	27	None	None	AT/A	AT/AT	15	11
chr1	31592116	31592117	C	A	0.158				intergenic_variant	LOW	29	-0.67	1.05	C/C	C/A	14	15
chr1	31598150	31598151	A	G	0.418				intergenic_variant	LOW	34	-0.54	1.54	A/G	A/A	12	22
chr1	31604052	31604054	TA	T	-0.666				intergenic_variant	LOW	39	None	None	TA/T	TA/TA	11	24
chr1	31619240	31619241	C	T	0.158				intergenic_variant	LOW	36	-0.83	0.59	C/T	C/C	14	22
chr1	31636059	31636060	C	T	0.235				intergenic_variant	LOW	38	0.1	4.55	C/C	C/T	14	24
chr1	31638494	31638495	C	T	-0.39				intergenic_variant	LOW	38	-0.97	0.31	C/T	C/C	15	23
chr1	31676949	31676950	T	G	-1.99		CCDS339.2		intron_variant	LOW	47	-0.45	1.9	T/T	T|G	22	25
chr1	31676971	31676972	G	C	-3.53		CCDS339.2		intron_variant	LOW	54	-0.81	0.65	G/G	G|C	27	27
chr1	31717701	31717702	G	A	1.47	NKAIN1	NM_024522.2		upstream_gene_variant	LOW	62	2.47	14.23	G/A	G/G	31	31
chr1	31725190	31725192	TA	T	-0.769				intergenic_variant	LOW	35	None	None	TA/T	TA/TA	15	19
chr1	31736181	31736182	C	A	-1.66		CCDS340.1		intron_variant	LOW	24	-1.23	0.06	A/A	C/A	13	11
chr1	31841147	31841149	CT	C	-3.22		CCDS342.1		intron_variant	LOW	50	None	None	CT/C	CT/CT	23	25
chr1	31866324	31866325	T	TTGTAGTGAGCTGAGATGGTGCCAGTCAGCTCCA	0.113				intergenic_variant	LOW	53	None	None	T/T	T/TTGTAGTGAGCTGAGATGGTGCCAGTCAGCTCCA	28	16
chr1	31890879	31890881	AT	A	0.158		CCDS30662.1		intron_variant	LOW	51	None	None	AT/A	AT/AT	19	30
chr1	31904867	31904868	C	T	0		CCDS30662.1		intron_variant	LOW	57	-0.79	0.69	C/C	C|T	43	14
chr1	31904871	31904872	G	A	0		CCDS30662.1		intron_variant	LOW	61	-0.78	0.73	G/G	G|A	49	12
chr1	31916226	31916227	C	CAG	0.118				intergenic_variant	LOW	24	None	None	C|CAG	C/C	13	11
chr1	31940089	31940091	AT	A	0				intergenic_variant	LOW	53	None	None	AT/A	AT/AT	20	33
chr1	31957986	31957988	TA	T	-0.226	RP11-439L8.2	ENST00000401075		downstream_gene_variant	LOW	60	None	None	TA/T	TA/TA	28	32
chr1	31959750	31959752	CA	C	-1.24	RP11-439L8.2	ENST00000401075		downstream_gene_variant	LOW	41	None	None	CA/C	CA/CA	20	20
chr1	31962936	31962938	AT	A	0.149	RP11-439L8.2	ENST00000401075		upstream_gene_variant	LOW	71	None	None	AT/A	AT/AT	30	39
chr1	31971543	31971544	G	GAAAGTT	-0.878	RNU6-40P	ENST00000384254		upstream_gene_variant	LOW	84	None	None	G|GAAAGTT	G/G	25	47
chr1	31971544	31971545	C	CCTATGGATAGAAACACAGACACAAACAGCAGCGGTGAGAGTGAGGCAGTTTGTATATATTTTCTTTTTATATCTTAATCTTCATAACTGGCCTTAAGGCCCCATTT	0.439	RNU6-40P	ENST00000384254		upstream_gene_variant	LOW	62	None	None	C|CCTATGGATAGAAACACAGACACAAACAGCAGCGGTGAGAGTGAGGCAGTTTGTATATATTTTCTTTTTATATCTTAATCTTCATAACTGGCCTTAAGGCCCCATTT	C/C	26	36
chr1	31974903	31974904	G	T	0.476	RNU6-40P	ENST00000384254		upstream_gene_variant	LOW	51	0.09	4.51	G/T	G/G	26	25
chr1	31975916	31975917	C	T	0.902	RP11-439L8.3	ENST00000418618		downstream_gene_variant	LOW	68	-0.4	2.11	C/T	C/C	36	32
chr1	31983031	31983032	T	C	0.149	RP11-439L8.4	ENST00000412068		upstream_gene_variant	LOW	48	0.15	4.81	T/T	T/C	29	19
chr1	32015940	32015942	CA	C	-0.279				intergenic_variant	LOW	46	None	None	CA/C	CA/CA	22	22
chr1	32017116	32017118	AT	A	-3.75				intergenic_variant	LOW	43	None	None	AT/AT	AT/A	31	11
chr1	32032486	32032487	G	A	0.839	RP11-73M7.1	ENST00000435872		downstream_gene_variant	LOW	48	0.98	9.01	G/A	G/G	20	28
chr1	32131294	32131296	CG	C	2.62		CCDS41297.1		intron_variant	LOW	52	None	None	CG/C	CG/CG	22	29
chr1	32148268	32148269	G	A	0.695		CCDS41297.1		intron_variant	LOW	71	1.33	10.36	G/A	G/G	36	35
chr1	32174960	32174961	G	A	0.219				intergenic_variant	LOW	70	0.07	4.37	G/A	G/G	32	38
chr1	32191185	32191186	C	T	-0.698		CCDS346.2		downstream_gene_variant	LOW	54	0.36	5.95	C/T	C/C	25	29
chr1	32211563	32211564	G	A	0.0345		CCDS346.2		intron_variant	LOW	55	0.54	6.92	G/A	G/G	23	31
chr1	32238332	32238333	G	A	-5.58				intergenic_variant	LOW	38	-0.14	3.32	G/G	G/A	16	22
chr1	32244890	32244891	G	A	-5.23				intergenic_variant	LOW	53	-0.58	1.39	G/A	G/G	22	31
chr1	32317323	32317324	C	T	0	RP11-84A19.2	ENST00000453837		intron_variant	LOW	25	-0.39	2.15	T/T	C/T	12	11
chr1	32317692	32317693	C	G	0	RP11-84A19.2	ENST00000453837		intron_variant	LOW	42	-0.89	0.47	C/G	C/C	11	28
chr1	32317696	32317697	G	A	0	RP11-84A19.2	ENST00000453837		intron_variant	LOW	42	-0.86	0.53	G/A	G|G	11	28
chr1	32317699	32317700	T	A	0	RP11-84A19.2	ENST00000453837		intron_variant	LOW	41	-0.59	1.36	T/A	T|T	11	27
chr1	32329305	32329306	A	G	-0.187	RP11-84A19.4	ENST00000602889		intron_variant	LOW	54	0.11	4.57	A/A	A/G	23	31
chr1	32334354	32334356	GA	G	1.24	RP11-84A19.4	ENST00000602889		intron_variant	LOW	47	None	None	GA|G	GA/GA	22	25
chr1	32342096	32342098	GA	G	1.42	RP11-84A19.4	ENST00000602889		intron_variant	LOW	60	None	None	GA/GA	GA/G	37	22
chr1	32388081	32388083	CA	C	0.433	PTP4A2	ENST00000344035		intron_variant	LOW	54	None	None	CA/C	CA/CA	26	26
chr1	32389176	32389177	C	T	0	PTP4A2	ENST00000344035		intron_variant	LOW	52	-0.66	1.1	C/C	C/T	29	23
chr1	32394011	32394012	A	T	0.949	PTP4A2	ENST00000344035		intron_variant	LOW	44	-0.19	3.1	A/T	A/A	17	26
chr1	32424652	32424653	T	C	0.225				intergenic_variant	LOW	34	-0.65	1.13	T/T	T/C	22	11
chr1	32431306	32431307	G	T	0.119				intergenic_variant	LOW	38	-0.66	1.11	G/T	G/G	19	19
chr1	32459065	32459067	CA	C	0				intergenic_variant	LOW	38	None	None	CA/C	CA/CA	16	16
chr1	32464535	32464536	T	C	0.122				intergenic_variant	LOW	43	-0.93	0.38	T/C	T/T	20	23
chr1	32547347	32547349	CA	C	0.527		CCDS351.2		intron_variant	LOW	45	None	None	CA/C	CA/CA	15	28
chr1	32586219	32586220	T	A	0.337		CCDS352.1		intron_variant	LOW	41	-0.57	1.43	T|A	T/T	15	25
chr1	32586229	32586230	T	C	0.337		CCDS352.1		intron_variant	LOW	43	-0.67	1.06	T|C	T/T	13	29
chr1	32586234	32586235	T	A	-0.674		CCDS352.1		intron_variant	LOW	45	-0.85	0.55	T|A	T/T	14	30
chr1	32586250	32586255	TCCGC	T	0.337		CCDS352.1		intron_variant	LOW	46	None	None	TCCGC|T	TCCGC/TCCGC	16	29
chr1	32586256	32586257	G	T	-0.674		CCDS352.1		intron_variant	LOW	45	-1.04	0.21	G|T	G/G	15	29
chr1	32586261	32586262	G	A	0.337		CCDS352.1		intron_variant	LOW	46	-0.62	1.25	G|A	G/G	14	31
chr1	32594727	32594730	TCC	T	-0.802		CCDS352.1		intron_variant	LOW	44	None	None	TCC/TCC	TCC/T	24	19
chr1	32603802	32603803	G	A	1.28		CCDS352.1		intron_variant	LOW	32	0.26	5.39	G/G	G/A	20	11
chr1	32645621	32645622	C	T	1.5	TXLNA	ENST00000373610		intron_variant	LOW	39	2.65	14.81	C/T	C/C	18	21
chr1	32662149	32662150	C	A	-0.517	TXLNA	ENST00000373609		3_prime_UTR_variant	LOW	59	-0.31	2.53	C/A	C/C	32	27
chr1	32666627	32666629	AC	A	-4.51	CCDC28B	ENST00000373602		intron_variant	LOW	24	None	None	AC/A	A/A	11	11
chr1	32752227	32752228	G	A	-0.454		CCDS359.1		downstream_gene_variant	LOW	46	-0.73	0.88	G/A	G/G	15	30
chr1	32753779	32753781	CA	C	0.122		CCDS360.1		upstream_gene_variant	LOW	55	None	None	CA/CA	CA/C	31	21
chr1	32766654	32766655	A	T	-2.01		CCDS360.1		intron_variant	LOW	49	-0.66	1.1	A/T	A/A	27	22
chr1	32799841	32799842	G	T	2.68	MARCKSL1	ENST00000329421		3_prime_UTR_variant	LOW	54	0.48	6.59	G|T	G/G	22	32
chr1	32818133	32818135	CT	C	-1.6	TSSK3	ENST00000574315		upstream_gene_variant	LOW	37	None	None	C/C	CT/C	13	19
chr1	32837216	32837218	CT	C	-0.884		CCDS363.2		intron_variant	LOW	34	None	None	CT/CT	CT/C	20	13
chr1	32842514	32842515	T	C	0.235		CCDS363.2		intron_variant	LOW	47	2.18	13.26	T/C	T/T	12	35
chr1	32842570	32842572	TA	T	-0.685		CCDS363.2		intron_variant	LOW	42	None	None	TA/TA	TA/T	12	26
chr1	32865368	32865370	AT	A	-0.62	GAPDHP20	ENST00000444107		downstream_gene_variant	LOW	53	None	None	AT/A	AT/AT	18	32
chr1	32900518	32900519	G	A	0	LRRC37A12P	LOC101929254		intron_variant	LOW	59	-0.49	1.73	G/G	G/A	27	26
chr1	32913442	32913443	A	AG	0	LRRC37A12P	LOC101929254		intron_variant	LOW	35	None	None	A/AG	A/A	14	18
chr1	32915545	32915546	G	A	0	LRRC37A12P	LOC101929254		intron_variant	LOW	66	1.49	10.93	G/A	G/G	34	32
chr1	32915598	32915599	G	A	0	LRRC37A12P	LOC101929254		intron_variant	LOW	66	0.54	6.95	G/A	G/G	34	32
chr1	32961481	32961483	CA	C	-0.793	ZBTB8B	ENST00000609129		3_prime_UTR_variant	LOW	34	None	None	CA/C	CA/CA	13	19
chr1	33017500	33017501	C	CT	-2.12	ZBTB8A	ENST00000316459		intron_variant	LOW	47	None	None	C/CT	C/C	11	31
chr1	33022918	33022919	G	C	1.16	ZBTB8A	ENST00000316459		intron_variant	LOW	73	-0.6	1.33	G/G	G/C	28	45
chr1	33086367	33086369	CA	C	-1.2	ZBTB8OS	ENST00000341885		intron_variant	LOW	49	None	None	CA/CA	CA/C	29	18
chr1	33103154	33103155	C	T	0		CCDS365.1		intron_variant	LOW	30	-0.9	0.44	C/T	C/C	13	17
chr1	33135034	33135036	AT	A	-4.35		CCDS366.1		intron_variant	LOW	43	None	None	AT/A	AT/AT	16	25
chr1	33206185	33206186	T	C	-1.72		CCDS41298.1		upstream_gene_variant	LOW	58	1.02	9.18	T/C	T/T	25	33
chr1	33241745	33241747	AC	A	0.94		CCDS368.1		intron_variant	LOW	47	None	None	AC/A	AC/AC	22	21
chr1	33309817	33309818	A	AT	0.122		CCDS30666.1		intron_variant	LOW	54	None	None	A/AT	A/A	22	31
chr1	33327823	33327824	A	T	3.74		CCDS369.2		downstream_gene_variant	LOW	72	3.87	19.67	A/A	A/T	32	40
chr1	33375310	33375312	AT	A	-0.226				intergenic_variant	LOW	42	None	None	AT/A	AT/AT	21	19
chr1	33390656	33390657	C	T	0	AL031602.1	ENST00000408496		upstream_gene_variant	LOW	57	-0.59	1.35	C/C	C|T	36	21
chr1	33390657	33390658	G	T	0	AL031602.1	ENST00000408496		upstream_gene_variant	LOW	56	-0.66	1.12	G/G	G|T	36	20
chr1	33390659	33390660	G	A	0	AL031602.1	ENST00000408496		upstream_gene_variant	LOW	58	-0.61	1.28	G/G	G|A	37	21
chr1	33390669	33390670	A	G	0	AL031602.1	ENST00000408496		upstream_gene_variant	LOW	61	-0.47	1.82	A/A	A|G	38	23
chr1	33390674	33390675	T	A	0	AL031602.1	ENST00000408496		upstream_gene_variant	LOW	61	-0.31	2.54	T/T	T|A	38	23
chr1	33390677	33390678	C	T	0	AL031602.1	ENST00000408496		upstream_gene_variant	LOW	61	-0.57	1.42	C/C	C|T	38	23
chr1	33390678	33390679	A	G	0	AL031602.1	ENST00000408496		upstream_gene_variant	LOW	61	-0.45	1.92	A/A	A|G	38	23
chr1	33390682	33390683	G	A	0	AL031602.1	ENST00000408496		upstream_gene_variant	LOW	61	-0.58	1.38	G/G	G|A	37	24
chr1	33390683	33390684	T	C	0	AL031602.1	ENST00000408496		upstream_gene_variant	LOW	60	-0.44	1.94	T/T	T|C	37	23
chr1	33390690	33390691	C	A	0	AL031602.1	ENST00000408496		upstream_gene_variant	LOW	60	-2.42	0	C/C	C|A	38	22
chr1	33390700	33390701	G	A	0	AL031602.1	ENST00000408496		upstream_gene_variant	LOW	59	-0.56	1.46	G/G	G|A	36	23
chr1	33390707	33390708	T	C	0	AL031602.1	ENST00000408496		upstream_gene_variant	LOW	59	-0.43	1.98	T/T	T|C	36	23
chr1	33390716	33390717	C	T	0	AL031602.1	ENST00000408496		upstream_gene_variant	LOW	57	-0.56	1.48	C/C	C|T	35	22
chr1	33390717	33390718	G	T	0	AL031602.1	ENST00000408496		upstream_gene_variant	LOW	57	-0.65	1.15	G/G	G|T	35	22
chr1	33390718	33390719	C	T	0	AL031602.1	ENST00000408496		upstream_gene_variant	LOW	57	-0.58	1.38	C/C	C|T	35	22
chr1	33391873	33391874	G	A	0	AL031602.1	ENST00000408496		upstream_gene_variant	LOW	33	-0.66	1.1	G/G	G|A	21	11
chr1	33391883	33391884	G	A	0	AL031602.1	ENST00000408496		upstream_gene_variant	LOW	34	-0.4	2.12	G/G	G|A	22	11
[truncated: 160,535 more rows]

## Sheet: SNVs Impact high-med
chrom	start	end	ref	alt	gerp_bp_score	gene	aa_change	impact	impact_severity	depth	cadd_raw	cadd_scaled	gts.HKE3	gts.HCT116	gt_depths.HKE3	gt_depths.HCT116
chr1	1269089	1269091	CG	C	4.2	TAS1R3	S/X	frameshift_variant	HIGH	47	None	None	CG/CG	CG/C	25	21
chr1	3698135	3698137	CA	C	5.02	LRRC47	L/X	frameshift_variant	HIGH	60	None	None	CA/C	CA/CA	20	39
chr1	7700585	7700586	G	T	5.36	CAMTA1	E/*	stop_gained	HIGH	58	7.66	39	G/T	G/G	26	32
chr1	10042382	10042383	G	GT	5.12	NMNAT1	C/CX	frameshift_variant	HIGH	58	None	None	G/GT	G/G	28	30
chr1	12856104	12856105	C	G	-0.482	PRAMEF1	S/*	stop_gained	HIGH	52	1.93	12.42	C|G	C/C	21	31
chr1	16532731	16532732	G	GC	2.89	ARHGEF19	A/GX	frameshift_variant	HIGH	49	None	None	G/GC	G/G	18	30
chr1	21299495	21299497	GT	G	6.05	EIF4G3	T/X	frameshift_variant	HIGH	54	None	None	GT/G	GT/GT	24	30
chr1	22191558	22191559	C	T	5.31	HSPG2	W/*	stop_gained	HIGH	38	11.16	44	C/T	C/C	11	27
chr1	26885309	26885311	TC	T	5.55	RPS6KA1	I/X	frameshift_variant	HIGH	27	None	None	TC/TC	TC/T	11	15
chr1	28918912	28918913	T	G	-6.55	RAB42		splice_donor_variant	HIGH	28	-0.29	2.63	T/T	T/G	15	13
chr1	55562665	55562666	C	CT	5.26	USP24	Q/QX	frameshift_variant	HIGH	66	None	None	C/C	C|CT	30	36
chr1	75038462	75038463	T	TC	-0.543	C1orf173	G/GX	frameshift_variant	HIGH	39	None	None	T|TC	T/T	21	17
chr1	100534120	100534122	CT	C	5.02	HIAT1	F/X	frameshift_variant	HIGH	75	None	None	C/C	CT/C	38	31
chr1	110906425	110906427	CA	C	0.921	SLC16A4	L/X	frameshift_variant	HIGH	49	None	None	CA/CA	CA/C	32	16
chr1	145376542	145376543	C	T	-0.733	RP11-458D21.1		splice_donor_variant	HIGH	117	-1.23	0.06	C|T	C/C	59	58
chr1	146473892	146473893	T	C	0.431	RP4-704D21.2		splice_acceptor_variant	HIGH	150	-0.49	1.76	T/T	T/C	77	73
chr1	149765643	149765644	C	T	0.704	HIST2H2BF		splice_acceptor_variant	HIGH	61	0.21	5.14	C/T	C/C	33	28
chr1	151116911	151116912	T	C	2.61	SEMA6C		splice_acceptor_variant	HIGH	59	2.25	13.49	T/T	T/C	33	26
chr1	152085379	152085380	C	A	3.12	TCHH	G/*	stop_gained	HIGH	50	2.04	12.77	C/C	C/A	28	22
chr1	153690297	153690299	AT	A	0.0436	RP11-216N14.1		splice_acceptor_variant	HIGH	50	None	None	A/A	AT/A	17	23
chr1	154942909	154942911	CG	C	2.23	SHC1	P/X	frameshift_variant	HIGH	45	None	None	CG/C	CG/CG	23	22
chr1	161736150	161736151	A	G	-1.41	ATF6	M/V	start_lost	HIGH	52	1.36	10.48	A/G	A/A	18	34
chr1	167815326	167815328	TA	T	3.62	ADCY10	Y/X	frameshift_variant	HIGH	61	None	None	TA/T	TA/TA	29	32
chr1	181680100	181680103	AAG	A	5.32	CACNA1E	KE/KX	frameshift_variant	HIGH	53	None	None	AAG/AAG	AAG/A	24	23
chr1	226352489	226352491	CT	C	5.9	ACBD3	R/X	frameshift_variant	HIGH	50	None	None	CT/C	CT|CT	13	33
chr1	235866096	235866097	G	A	4.44	LYST	Q/*	stop_gained	HIGH	65	20.11	53	G/G	G/A	32	33
chr1	236558929	236558930	A	G	3.49	EDARADD	M/V	start_lost	HIGH	34	1.87	12.2	A/G	A/A	14	20
chr1	243328886	243328887	G	T	0.747	CEP170	S/*	stop_gained	HIGH	61	3.99	20.4	G/G	G/T	33	28
chr10	1229200	1229201	G	GA	5.32	ADARB2	-/X	frameshift_variant	HIGH	53	None	None	G/G	G/GA	24	27
chr10	33552696	33552699	CAA	C	5.76	NRP1	F/X	frameshift_variant	HIGH	60	None	None	CAA|C	CAA/CAA	32	28
chr10	46965115	46965116	A	AG	5.06	SYT15	-/X	frameshift_variant	HIGH	69	None	None	A/AG	A/A	28	40
chr10	75393726	75393728	AT	A	3.77	MYOZ1	M/X	frameshift_variant	HIGH	66	None	None	AT/A	AT/AT	32	34
chr10	75563404	75563406	GC	G	5.95	RP11-574K11.31	A/X	frameshift_variant	HIGH	45	None	None	G/G	GC/G	19	24
chr10	103909055	103909056	C	T	5.49	PPRC1	Q/*	stop_gained	HIGH	96	8.8	41	C/T	C/C	51	45
chr10	120514108	120514110	GC	G	3.93	CACUL1	G/X	frameshift_variant	HIGH	56	None	None	GC/G	GC/GC	21	35
chr10	123310877	123310878	T	TC	4.89	FGFR2	-/X	frameshift_variant	HIGH	82	None	None	T/TC	T/T	37	44
chr10	126678203	126678204	G	GA	0.869	CTBP2	I/IX	frameshift_variant	HIGH	110	None	None	G/G	G|GA	45	57
chr10	126678206	126678208	GA	G	3.23	CTBP2	I/X	frameshift_variant	HIGH	109	None	None	GA/GA	GA|G	42	60
chr10	127584785	127584786	C	G	1.2	DHX32		splice_donor_variant	HIGH	54	2.97	15.92	C/G	C/C	17	37
chr11	1018224	1018229	GTAGC	G	-3.78	MUC6	SL/X	frameshift_variant	HIGH	81	None	None	GTAGC/GTAGC	GTAGC|G	27	54
chr11	4674215	4674217	CG	C	4.06	OR51E1	R/X	frameshift_variant	HIGH	53	None	None	CG/C	CG/CG	17	34
chr11	26587425	26587427	GT	G	-2.39	MUC15	K/X	frameshift_variant	HIGH	30	None	None	G/G	GT/G	11	16
chr11	42089285	42089286	T	TA	-6.14	RP11-148I19.1		splice_acceptor_variant	HIGH	42	None	None	T/T	T/TA	13	26
chr11	46400751	46400752	G	GC	3.47	DGKZ	A/AX	frameshift_variant	HIGH	37	None	None	G/GC	G/G	17	20
chr11	56467929	56467930	C	T	4.52	OR9G1	Q/*	stop_gained	HIGH	110	1.61	11.35	C/T	C/C	57	53
chr11	65150042	65150043	C	A	-1.16	SLC25A45		splice_acceptor_variant	HIGH	56	0.53	6.86	C/A	C/C	26	30
chr11	68506233	68506248	ACCGATGGTAAGGCT	A	-1.99	MTL5	GALPSV/GX	frameshift_variant	HIGH	60	None	None	ACCGATGGTAAGGCT/ACCGATGGTAAGGCT	ACCGATGGTAAGGCT/A	33	27
chr11	71948746	71948747	G	GC	1.88	INPPL1	-/X	frameshift_variant	HIGH	47	None	None	G/G	G/GC	22	22
chr11	76227320	76227321	T	TG	5.38	C11orf30	L/LX	frameshift_variant	HIGH	41	None	None	T/TG	T/T	18	22
chr11	82895915	82895918	GAC	G	5.71	RP11-727A23.5	D/X	frameshift_variant	HIGH	63	None	None	GAC/GAC	GAC/G	25	36
chr11	93420877	93420878	C	T	4.89	KIAA1731	R/*	stop_gained	HIGH	80	7.49	39	C/T	C/C	41	38
chr11	118770650	118770651	T	TG	-5.17	BCL9L	P/PX	frameshift_variant	HIGH	57	None	None	T/TG	T/T	23	30
chr11	119216271	119216273	TG	T	1.49	MFRP	P/X	frameshift_variant	HIGH	40	None	None	TG/T	TG/TG	16	23
chr11	133801454	133801456	AG	A	5.21	IGSF9B	P/X	frameshift_variant	HIGH	30	None	None	AG/A	AG/AG	14	16
chr12	11174626	11174627	G	GC	-4.98	TAS2R19	-/X	frameshift_variant	HIGH	72	None	None	G/G	G|GC	40	32
chr12	11174627	11174628	A	AT	-4.98	TAS2R19	T/TX	frameshift_variant	HIGH	72	None	None	A/A	A|AT	40	32
chr12	46594935	46594937	GA	G	-9.91	SLC38A1	F/X	frameshift_variant	HIGH	104	None	None	GA/G	GA/GA	51	53
chr12	49425272	49425273	C	CT	2.6	KMT2D	Q/QX	frameshift_variant	HIGH	56	None	None	C/CT	C/C	24	31
chr12	53343130	53343131	G	GA	3.63	KRT8	-/X	frameshift_variant	HIGH	54	None	None	G/G	G|GA	18	35
chr12	57422571	57422573	CT	C	2.46	MYO1A	K/X	frameshift_variant	HIGH	41	None	None	CT/C	CT/CT	13	27
chr12	57485595	57485597	AG	A	2.91	NAB2	R/X	frameshift_variant	HIGH	46	None	None	AG/A	AG/AG	22	23
chr12	63195694	63195696	CG	C	-8.72	PPM1H	P/X	frameshift_variant	HIGH	32	None	None	CG/CG	CG/C	17	15
chr12	72038779	72038781	AT	A	5.58	ZFC3H1	K/X	frameshift_variant	HIGH	73	None	None	AT/A	AT/AT	32	40
chr12	77419715	77419717	AG	A	-2.66	E2F7	P/X	frameshift_variant	HIGH	54	None	None	AG/AG	AG/A	23	31
chr12	109186417	109186418	G	A	-1.39	SSH1	R/*	stop_gained	HIGH	51	3.87	19.64	G/A	G/G	20	31
chr12	133128981	133128982	T	TG	-0.317	FBRSL1	M/MX	frameshift_variant	HIGH	56	None	None	T/T	T|TG	33	23
chr12	133225572	133225574	CG	C	5.55	POLE	R/X	frameshift_variant	HIGH	54	None	None	CG/C	CG/CG	21	31
chr13	19953009	19953010	A	G	1.97	PARP4P2		splice_acceptor_variant	HIGH	62	-0.41	2.1	A/G	A/A	28	34
chr13	32954021	32954023	CA	C	5.66	BRCA2	T/X	frameshift_variant	HIGH	65	None	None	CA/C	CA/CA	28	35
chr13	37393789	37393791	CG	C	2.56	RFXAP	P/X	frameshift_variant	HIGH	33	None	None	CG/C	CG/CG	12	21
chr13	46161272	46161275	ACT	A	-6.78	FAM194B	E/X	frameshift_variant	HIGH	45	None	None	ACT/ACT	ACT/A	23	22
chr13	97536727	97536728	C	T	-0.47	HSP90AB6P		splice_acceptor_variant	HIGH	63	-0.37	2.24	C/C	C/T	23	40
chr14	23237265	23237266	C	T	4.76	OXA1L	Q/*	stop_gained	HIGH	73	4.37	23.1	C/C	C/T	42	30
chr14	24542774	24542776	AT	A	4.41	CPNE6	Y/X	frameshift_variant	HIGH	44	None	None	AT/A	AT/AT	17	23
chr14	45693720	45693723	CTT	C	-1.01	MIS18BP1	KS/KX	frameshift_variant	HIGH	42	None	None	CTT/C	CTT/CTT	16	21
chr14	58831994	58831995	A	AAG	4.25	ARID4A	Q/QX	frameshift_variant	HIGH	58	None	None	A/A	A/AAG	31	21
chr14	90651283	90651285	AG	A	-3.93	KCNK13	G/X	frameshift_variant	HIGH	45	None	None	AG/A	AG/AG	21	24
chr14	94844911	94844917	TAAAAA	T	-1.98	SERPINA1	FL/X	frameshift_variant	HIGH	56	None	None	TAAAAA/TAAAAA	TAAAAA|T	33	23
chr14	94844919	94844920	T	TGGGG	0.833	SERPINA1	-/PX	frameshift_variant	HIGH	43	None	None	T/T	T|TGGGG	21	22
chr14	105196229	105196230	A	C	-0.317	ADSSL1	M/L	start_lost	HIGH	29	-0.22	2.92	A/A	A|C	16	13
chr15	52342204	52342205	G	T	4.85	MAPK6	G/*	stop_gained	HIGH	60	11.24	44	G/T	G/G	31	29
chr15	69325407	69325409	GC	G	-4.39	NOX5	A/X	frameshift_variant	HIGH	39	None	None	GC/G	GC/GC	16	23
chr16	1277624	1277625	C	T	-0.799	TPSB2		splice_donor_variant	HIGH	49	-0.4	2.13	C/C	C|T	15	34
chr16	3139844	3139845	G	GAAATTTAATTGACTCAAAGTTCCACATGGCTGGGGAGGCCTGA	-3.8	ZSCAN10	A/AQASPAMWNFESIKFX	frameshift_variant	HIGH	40	None	None	G/GAAATTTAATTGACTCAAAGTTCCACATGGCTGGGGAGGCCTGA	G/G	13	26
chr16	9857378	9857380	CT	C	5.61	GRIN2A	S/X	frameshift_variant	HIGH	48	None	None	CT/CT	CT/C	23	23
chr16	12002336	12002337	G	C	0	RP11-166B2.5		splice_donor_variant	HIGH	30	-0.94	0.36	G/G	G|C	19	11
chr16	15457566	15457568	AC	A	0	NPIPA5	C/X	frameshift_variant	HIGH	24	None	None	AC/AC	AC|A	11	11
chr16	24816087	24816089	TC	T	3.57	TNRC6A	P/X	frameshift_variant	HIGH	63	None	None	TC/T	TC/TC	28	34
chr16	28507396	28507424	TGGGACAGCCTCAGGAGGGGAGGAGGCC	T	-6.73	APOBR		splice_donor_variant	HIGH	38	None	None	TGGGACAGCCTCAGGAGGGGAGGAGGCC/T	TGGGACAGCCTCAGGAGGGGAGGAGGCC/TGGGACAGCCTCAGGAGGGGAGGAGGCC	13	21
chr16	28996225	28996226	T	TG	0	RP11-264B17.3	L/LX	frameshift_variant	HIGH	26	None	None	T/T	T/TG	13	13
chr16	88709880	88709882	CG	C	-8.97	CYBA	P/X	frameshift_variant	HIGH	37	None	None	CG/CG	CG/C	14	21
chr17	165825	165826	G	A	0	RPH3AL	Q/*	stop_gained	HIGH	104	-0.56	1.47	G|A	G/G	21	81
chr17	165872	165873	G	GA	0	RPH3AL	-/X	frameshift_variant	HIGH	77	None	None	G|GA	G/G	13	64
chr17	1057100	1057101	A	G	-2.44	ABR		splice_donor_variant	HIGH	39	-0.52	1.64	A/A	A/G	28	11
chr17	5144421	5144541	GTGATATGTTCCTTCCCTACCCTAACTAATCCATCCACCTTGTGATATGTTCCTGCCCTTCCCCAACTAATCCATCCACCACTGTGACATGTTCCTGCCCTACCCTAACTAATCCATCCA	G	0	RP11-333E1.1		splice_donor_variant	HIGH	57	None	None	GTGATATGTTCCTTCCCTACCCTAACTAATCCATCCACCTTGTGATATGTTCCTGCCCTTCCCCAACTAATCCATCCACCACTGTGACATGTTCCTGCCCTACCCTAACTAATCCATCCA/GTGATATGTTCCTTCCCTACCCTAACTAATCCATCCACCTTGTGATATGTTCCTGCCCTTCCCCAACTAATCCATCCACCACTGTGACATGTTCCTGCCCTACCCTAACTAATCCATCCA	GTGATATGTTCCTTCCCTACCCTAACTAATCCATCCACCTTGTGATATGTTCCTGCCCTTCCCCAACTAATCCATCCACCACTGTGACATGTTCCTGCCCTACCCTAACTAATCCATCCA|G	11	35
chr17	8794210	8794211	G	GT	2.29	PIK3R5	N/KX	frameshift_variant	HIGH	57	None	None	G/G	G/GT	31	24
chr17	18291603	18291604	T	C	-0.218	EVPLL		splice_donor_variant	HIGH	28	-1.09	0.15	T/T	T/C	11	17
chr17	33768994	33768996	GC	G	0.92	SLFN13	G/X	frameshift_variant	HIGH	46	None	None	GC/G	GC/GC	15	30
chr17	36623088	36623090	AC	A	2.61	ARHGAP23	T/X	frameshift_variant	HIGH	46	None	None	AC/A	AC/AC	21	24
chr17	40063717	40063719	AG	A	5.46	ACLY	P/X	frameshift_variant	HIGH	35	None	None	AG/A	AG/AG	16	19
chr17	40362445	40362447	GT	G	4.52	STAT5B	K/X	frameshift_variant	HIGH	61	None	None	GT/G	GT/GT	25	34
chr17	71411987	71411988	A	AC	4.88	SDK2	V/GX	frameshift_variant	HIGH	63	None	None	A/AC	A/A	24	39
chr17	72209839	72209842	CGA	C	0.87	TTYH2	E/X	frameshift_variant	HIGH	48	None	None	CGA/C	CGA/CGA	13	33
chr17	73484876	73484878	TC	T	5.25	KIAA0195	F/X	frameshift_variant	HIGH	65	None	None	TC/T	TC/TC	26	38
chr17	80758808	80758810	TG	T	5.35	TBCD	L/X	frameshift_variant	HIGH	78	None	None	TG/T	TG/TG	22	53
chr18	109386	109456	GATGCAACTCTTCTCTGTGCTCTGCCTACAGGGTACATTGTGACATATCTCTGCACAGATCACCCAGGTA	G	0	ROCK1P1		splice_donor_variant	HIGH	116	None	None	GATGCAACTCTTCTCTGTGCTCTGCCTACAGGGTACATTGTGACATATCTCTGCACAGATCACCCAGGTA/G	GATGCAACTCTTCTCTGTGCTCTGCCTACAGGGTACATTGTGACATATCTCTGCACAGATCACCCAGGTA/GATGCAACTCTTCTCTGTGCTCTGCCTACAGGGTACATTGTGACATATCTCTGCACAGATCACCCAGGTA	58	30
chr18	334816	334818	CG	C	4.52	COLEC12	P/X	frameshift_variant	HIGH	30	None	None	CG/C	CG/CG	17	13
chr18	7011387	7011389	CG	C	5.87	LAMA1	P/X	frameshift_variant	HIGH	52	None	None	CG/C	CG/CG	27	25
chr18	65178403	65178404	G	GA	4.79	DSEL	-/X	frameshift_variant	HIGH	62	None	None	G/GA	G/G	25	36
chr19	3011107	3011109	CG	C	-9.13	TLE2	P/X	frameshift_variant	HIGH	39	None	None	CG/CG	CG/C	28	11
chr19	8576573	8576574	C	CG	-9.05	ZNF414	P/PX	frameshift_variant	HIGH	43	None	None	C/C	C/CG	24	18
chr19	14593638	14593640	AG	A	-9.23	GIPC1	P/X	frameshift_variant	HIGH	51	None	None	AG/A	AG/AG	17	33
chr19	15288787	15288788	T	TG	-8.94	NOTCH3	P/PX	frameshift_variant	HIGH	29	None	None	T/T	T/TG	17	12
chr19	15366937	15366939	CT	C	5.23	BRD4	S/X	frameshift_variant	HIGH	62	None	None	CT/C	CT/CT	26	34
chr19	15568187	15568188	G	GC	1.68	RASAL3	A/GX	frameshift_variant	HIGH	40	None	None	G/GC	G/G	21	19
chr19	16612293	16612295	GA	G	2.62	C19orf44	E/X	frameshift_variant	HIGH	53	None	None	GA/G	GA/GA	18	34
chr19	39138900	39138901	G	A	-3.17	ACTN4		splice_donor_variant	HIGH	44	0.37	5.99	G/G	G/A	24	20
chr19	43865664	43865666	TC	T	-1.51	CTC-490G23.4	S/X	frameshift_variant	HIGH	27	None	None	TC/TC	TC/T	14	13
chr19	49388731	49388733	TC	T	3.94	TULP2	D/X	frameshift_variant	HIGH	48	None	None	TC/TC	TC/T	25	21
chr19	52364231	52364233	CT	C	0.284	ZNF577		splice_acceptor_variant	HIGH	72	None	None	CT/C	CT/CT	40	32
chr19	52941927	52941929	TG	T	0.729	ZNF534	G/X	frameshift_variant	HIGH	64	None	None	TG/T	TG/TG	21	39
chr19	54515280	54515282	TC	T	-7.53	CACNG6	P/X	frameshift_variant	HIGH	32	None	None	TC/TC	TC/T	20	12
chr19	56515218	56515219	G	A	0.846	NLRP5	W/*	stop_gained	HIGH	63	2.53	14.43	G/G	G/A	32	31
chr2	1099088	1099089	A	T	0.158	SNTG2		splice_acceptor_variant	HIGH	35	-0.8	0.67	A|T	A/A	13	22
chr2	1099089	1099090	G	T	-0.317	SNTG2		splice_acceptor_variant	HIGH	35	-1.58	0.01	G|T	G/G	13	22
chr2	27305625	27305627	AC	A	3.94	EMILIN1	H/X	frameshift_variant	HIGH	35	None	None	AC/A	AC/AC	14	18
chr2	48030638	48030639	A	AC	1.83	MSH6	T/TX	frameshift_variant	HIGH	52	None	None	A/A	A/AC	27	21
chr2	74687408	74687410	AC	A	-8.01	INO80B	P/X	frameshift_variant	HIGH	39	None	None	A/A	AC/A	21	15
chr2	91634793	91634795	GC	G	0	.	R/X	frameshift_variant	HIGH	36	None	None	GC/GC	GC|G	17	14
chr2	91634795	91634827	GGCTTTTTTCCCCCGCCGCTGCAGCTTTTTGC	G	0	.	GQKAAAAGEKS/X	frameshift_variant	HIGH	40	None	None	GGCTTTTTTCCCCCGCCGCTGCAGCTTTTTGC/GGCTTTTTTCCCCCGCCGCTGCAGCTTTTTGC	GGCTTTTTTCCCCCGCCGCTGCAGCTTTTTGC|G	17	14
chr2	97818259	97818262	GGC	G	-0.757	ANKRD36	A/X	frameshift_variant	HIGH	37	None	None	GGC|GGC	GGC|G	18	19
chr2	97818263	97818264	G	GTT	-2.68	ANKRD36	V/VX	frameshift_variant	HIGH	36	None	None	G|G	G|GTT	18	18
chr2	97851072	97851074	GC	G	-1.31	ANKRD36	A/X	frameshift_variant	HIGH	53	None	None	GC|G	GC|GC	21	32
chr2	97851076	97851077	C	G	-2.12	ANKRD36	S/*	stop_gained	HIGH	53	3.98	20.4	C|G	C|C	21	32
chr2	97851077	97851078	A	AG	0.122	ANKRD36	-/X	frameshift_variant	HIGH	54	None	None	A|AG	A|A	22	32
chr2	113007766	113007768	CT	C	4.04	ZC3H8	K/X	frameshift_variant	HIGH	56	None	None	CT/C	CT/CT	25	31
chr2	132795672	132795673	G	GAC	0	.	A/DX	frameshift_variant	HIGH	45	None	None	G|G	G|GAC	17	21
chr2	132795675	132795678	CTT	C	0	.	L/X	frameshift_variant	HIGH	47	None	None	CTT|CTT	CTT|C	17	22
chr2	135093854	135093855	C	G	5.86	MGAT5	S/*	stop_gained	HIGH	45	6.93	38	C/G	C/C	23	22
chr2	210968844	210968845	G	A	5.25	KANSL1L	R/*	stop_gained	HIGH	56	4.55	24.6	G/A	G/G	22	34
chr2	241808401	241808402	C	CG	-8.52	AGXT	-/X	frameshift_variant	HIGH	39	None	None	C/CG	C/C	16	23
chr20	44099066	44099067	C	T	-3.99	AL031663.1	Q/*	stop_gained	HIGH	52	2.77	15.24	C/T	C/C	20	32
chr20	54972467	54972469	TG	T	-7.03	CSTF1	G/X	frameshift_variant	HIGH	55	None	None	TG/T	TG/TG	22	33
chr20	61992502	61992504	GC	G	0.256	CHRNA4	G/X	frameshift_variant	HIGH	28	None	None	GC/G	GC/GC	14	11
chr21	15219270	15219271	C	G	0.717	CYP4F29P		splice_acceptor_variant	HIGH	61	0.1	4.54	C/C	C|G	27	34
chr21	37581151	37581153	GC	G	-10.1	DOPEY2	A/X	frameshift_variant	HIGH	38	None	None	GC/G	GC/GC	14	21
chr21	38117490	38117491	C	T	-2.68	SIM2	R/*	stop_gained	HIGH	58	3.42	17.54	C/T	C/C	26	32
chr22	16909905	16909906	C	T	-0.351	SLC9B1P4		splice_acceptor_variant	HIGH	96	-0.59	1.35	C/C	C|T	60	36
chr22	23974155	23974157	TC	T	-0.28	KB-1572G7.3	G/X	frameshift_variant	HIGH	60	None	None	TC/T	TC/TC	29	31
chr22	35659134	35659135	G	GA	2.88	HMGXB4	-/X	frameshift_variant	HIGH	54	None	None	G/GA	G/G	26	24
chr22	50703221	50703222	A	G	-0.724	MAPK11		splice_donor_variant	HIGH	55	0.17	4.91	A/G	A/A	22	33
chr3	15115831	15115833	TG	T	-3.11	ZFYVE20	P/X	frameshift_variant	HIGH	60	None	None	TG/TG	TG/T	31	28
chr3	17131236	17131237	C	CT	5.91	PLCL2	L/LX	frameshift_variant	HIGH	64	None	None	C/CT	C/C	31	31
chr3	62636713	62636715	GT	G	4.02	CADPS	N/X	frameshift_variant	HIGH	61	None	None	GT/GT	GT/G	30	31
chr3	88040821	88040823	CT	C	5.54	HTR1F	P/X	frameshift_variant	HIGH	67	None	None	CT/C	CT/CT	34	31
chr3	121351231	121351233	TC	T	5.21	HCLS1	D/X	frameshift_variant	HIGH	52	None	None	TC/T	TC/TC	17	35
chr3	121838359	121838361	CA	C	0.252	CD86	K/X	frameshift_variant	HIGH	53	None	None	CA/C	CA/CA	23	30
chr3	129695850	129695853	AAG	A	-0.809	TRH	EE/EX	frameshift_variant	HIGH	53	None	None	AAG/A	AAG/AAG	23	30
chr3	167542285	167542287	TG	T	-6.93	SERPINI1	V/X	frameshift_variant	HIGH	60	None	None	TG/TG	TG/T	25	35
chr4	49490446	49490450	TTAC	T	-0.0235	RP11-241F15.1		splice_donor_variant	HIGH	40	None	None	TTAC/TTAC	TTAC|T	21	19
chr4	57220267	57220269	CA	C	5.2	AASDH	L/X	frameshift_variant	HIGH	37	None	None	CA/CA	CA/C	16	19
chr4	66356362	66356363	A	AG	5.86	EPHA5	I/IX	frameshift_variant	HIGH	43	None	None	A/A	A/AG	19	24
chr4	68374711	68374713	GT	G	2.23	CENPC	T/X	frameshift_variant	HIGH	69	None	None	GT/G	GT/GT	25	42
chr4	79236783	79236785	GC	G	5.02	FRAS1	S/X	frameshift_variant	HIGH	56	None	None	GC/G	GC/GC	21	33
chr4	85556473	85556475	AT	A	1.71	CDS1	F/X	frameshift_variant	HIGH	36	None	None	AT/A	AT/AT	18	18
chr4	129783050	129783052	TC	T	-3.8	JADE1	S/X	frameshift_variant	HIGH	55	None	None	TC/T	TC/TC	26	29
chr4	140394079	140394081	CA	C	5.82	RAB33B	Q/X	frameshift_variant	HIGH	68	None	None	CA/C	CA/CA	31	34
chr4	155163859	155163860	G	A	5.24	DCHS2	Q/*	stop_gained	HIGH	57	10.43	43	G/A	G/G	26	31
chr4	175237709	175237711	GA	G	4.94	CEP44	K/X	frameshift_variant	HIGH	46	None	None	GA/G	GA/GA	23	23
chr4	187532890	187532893	CAG	C	5.36	FAT1	S/X	frameshift_variant	HIGH	59	None	None	CAG/CAG	CAG/C	32	26
chr5	6604292	6604294	TA	T	3.28	NSUN2	F/X	frameshift_variant	HIGH	64	None	None	TA/T	TA/TA	33	31
chr5	36143405	36143406	G	GA	4.31	LMBRD2	-/X	frameshift_variant	HIGH	62	None	None	G/GA	G/G	33	24
chr5	54326345	54326347	CA	C	-0.512	CTD-2313F11.1	K/X	frameshift_variant	HIGH	57	None	None	CA/CA	CA/C	35	22
chr5	102423637	102423638	C	CA	5.77	GIN1	L/FX	frameshift_variant	HIGH	58	None	None	C/C	C/CA	31	27
chr5	140049100	140049102	CA	C	0.968	WDR55	K/X	frameshift_variant	HIGH	31	None	None	CA/C	CA/CA	14	16
chr5	140502485	140502487	GA	G	3.53	PCDHB4	K/X	frameshift_variant	HIGH	57	None	None	GA/G	GA/GA	23	33
chr5	150029104	150029106	TG	T	5.12	SYNPO	L/X	frameshift_variant	HIGH	37	None	None	TG/T	TG/TG	15	22
chr5	154287368	154287370	CT	C	4.76	GEMIN5	S/X	frameshift_variant	HIGH	61	None	None	CT/C	CT/CT	26	35
chr6	31239110	31239111	G	GCC	2.81	HLA-C	-/X	frameshift_variant	HIGH	42	None	None	G|G	G|GCC	23	18
chr6	31239112	31239115	AGG	A	1.41	HLA-C	TL/TX	frameshift_variant	HIGH	42	None	None	AGG|AGG	AGG|A	23	19
chr6	31324142	31324143	G	T	-2.31	HLA-B	Y/*	stop_gained	HIGH	25	2.33	13.76	G|T	G/G	11	14
chr6	31681536	31681537	C	T	2.73	LY6G6F		splice_donor_variant	HIGH	38	-0.13	3.36	C/C	C/T	24	14
chr6	31733477	31733479	AG	A	2.65	VWA7	P/X	frameshift_variant	HIGH	31	None	None	AG|A	AG/AG	11	20
chr6	31746948	31746950	TG	T	3.5	VARS	Q/X	frameshift_variant	HIGH	42	None	None	TG/T	TG/TG	20	21
chr6	36465581	36465583	CA	C	5.47	STK38	F/X	frameshift_variant	HIGH	55	None	None	CA/CA	CA/C	22	31
chr6	43307366	43307368	CG	C	3.17	ZNF318	P/X	frameshift_variant	HIGH	40	None	None	CG/C	CG/CG	20	20
chr6	88060123	88060124	C	CA	3.23	C6orf163	Q/QX	frameshift_variant	HIGH	55	None	None	C/C	C/CA	34	21
chr6	149068567	149068571	TGAA	T	4.04	UST	MK/M	start_lost	HIGH	24	None	None	TGAA/T	TGAA/TGAA	11	11
chr7	48315777	48315779	TA	T	3.8	ABCA13	L/X	frameshift_variant	HIGH	60	None	None	TA/TA	TA/T	30	30
chr7	99769523	99769525	CG	C	0.248	GPC2	P/X	frameshift_variant	HIGH	38	None	None	CG/C	CG/CG	19	18
chr7	102964990	102964992	AT	A	5.69	DNAJC2	N/X	frameshift_variant	HIGH	57	None	None	AT/A	AT/AT	26	31
chr7	114619681	114619682	C	CA	4.93	MDFIC	-/X	frameshift_variant	HIGH	60	None	None	C/CA	C/C	25	33
chr7	131883269	131883271	TA	T	1.63	PLXNA4	L/X	frameshift_variant	HIGH	51	None	None	TA/T	TA/TA	26	25
chr8	12651927	12651928	T	C	1.37	RP11-252C15.1		splice_donor_variant	HIGH	65	-0.27	2.71	T/T	T/C	33	32
chr8	24167471	24167472	G	GA	3.64	ADAM28	-/X	frameshift_variant	HIGH	46	None	None	G/.	G/GA	12	23
chr8	37796330	37796331	G	A	-0.962	GOT1L1	Q/*	stop_gained	HIGH	51	2.74	15.12	G/A	G/G	16	35
chr8	42179663	42179664	C	T	5.61	IKBKB	Q/*	stop_gained	HIGH	42	8.23	40	C/C	C/T	22	20
chr8	61778452	61778454	TG	T	-8.56	CHD7	G/X	frameshift_variant	HIGH	48	None	None	TG/T	TG/TG	20	25
chr8	65493961	65493963	CG	C	-2.09	RP11-21C4.1	G/X	frameshift_variant	HIGH	32	None	None	CG/C	CG/CG	18	14
chr8	77620126	77620128	AG	A	5.17	ZFHX4	G/X	frameshift_variant	HIGH	61	None	None	AG/AG	AG/A	32	29
chr8	82592933	82592935	CT	C	-0.745	IMPA1	K/X	frameshift_variant	HIGH	99	None	None	CT/C	CT/CT	53	43
chr8	105235895	105235897	TG	T	-2.01	RIMS2	L/X	frameshift_variant	HIGH	50	None	None	TG/T	TG/TG	15	34
chr8	125498704	125498706	AT	A	5.24	RNF139	D/X	frameshift_variant	HIGH	102	None	None	AT/A	AT/AT	46	54
chr8	144810535	144810536	G	GCC	-4.86	FAM83H	G/GX	frameshift_variant	HIGH	51	None	None	G/G	G/GCC	22	27
chr8	144874552	144874554	GT	G	0.981	SCRIB	P/X	frameshift_variant	HIGH	64	None	None	GT/G	GT/GT	18	43
chr9	116847	116849	TA	T	2.41	FOXD4	L/X	frameshift_variant	HIGH	39	None	None	TA/T	TA/TA	18	20
chr9	5549437	5549438	G	A	4.96	PDCD1LG2	W/*	stop_gained	HIGH	63	4.33	22.8	G/G	G/A	29	34
chr9	17342416	17342418	GA	G	5.58	CNTLN	E/X	frameshift_variant	HIGH	54	None	None	GA/G	GA/GA	25	29
chr9	33395130	33395131	T	TCATCTTCCTC	0.726	AQP7	Q/RGR*X	stop_gained	HIGH	57	None	None	T|TCATCTTCCTC	T|T	26	30
chr9	35091691	35091692	C	CG	5.44	PIGO	R/PX	frameshift_variant	HIGH	53	None	None	C/CG	C/C	21	30
chr9	68433463	68433464	C	T	2.01	RP11-764K9.4		splice_donor_variant	HIGH	260	1.22	9.96	C/T	C/C	137	114
chr9	114156476	114156477	G	GA	5.68	KIAA0368	S/FX	frameshift_variant	HIGH	52	None	None	G/G	G/GA	34	17
chr9	116858480	116858481	G	A	2.21	KIF12	Q/*	stop_gained	HIGH	51	5.74	36	G/A	G/G	21	30
chr9	131483547	131483548	A	G	4.94	ZDHHC12		splice_acceptor_variant	HIGH	36	4.26	22.2	A/G	A/A	18	18
chr9	135554689	135554690	G	GA	5.69	GTF3C4	E/EX	frameshift_variant	HIGH	63	None	None	G/GA	G/G	33	29
chr9	135956823	135956824	G	A	0.491	.	R/*	stop_gained	HIGH	35	0.4	6.18	G/G	G|A	16	19
chr9	138729957	138729960	CAG	C	0	CAMSAP1	R/X	frameshift_variant	HIGH	59	None	None	CAG/C	CAG/CAG	11	48
chrX	48751485	48751487	GC	G	0.368	TIMM17B	G/X	frameshift_variant	HIGH	42	None	None	G/G	GC/G	17	22
chrX	48780974	48780976	AG	A	1.74	OTUD5	L/X	frameshift_variant	HIGH	25	None	None	A/A	AG/AG	11	13
chrX	49143401	49143402	A	ATG	0.516	PPP1R3F	-/X	frameshift_variant	HIGH	24	None	None	A/ATG	A/A	13	11
chr1	11898485	11898486	C	T	5.67	CLCN6	P/L	missense_variant	MED	71	1.13	9.62	C/C	C/T	33	38
chr1	12921498	12921499	C	G	-0.963	PRAMEF2	F/L	missense_variant	MED	54	-2.34	0	C|G	C/C	20	34
chr1	17272074	17272075	G	A	4.1	CROCC	A/T	missense_variant	MED	83	0.74	7.92	G/A	G/G	35	48
chr1	18809705	18809706	G	T	4.4	KLHDC7A	R/M	missense_variant	MED	51	3.08	16.3	G/T	G/G	25	26
chr1	21191739	21191740	C	T	5.55	EIF4G3	A/T	missense_variant	MED	49	1.92	12.37	C/T	C/C	21	28
chr1	21807426	21807427	G	T	-1.15	NBPF3	M/I	missense_variant	MED	69	-2.69	0	G/G	G/T	40	29
chr1	22167603	22167604	G	A	2.87	HSPG2	A/V	missense_variant	MED	49	0.89	8.6	G/A	G/G	17	31
chr1	24070023	24070024	G	A	3.02	TCEB3	E/K	missense_variant	MED	29	2.52	14.38	G/G	G/A	14	15
chr1	25944585	25944586	G	A	2.14	MAN1C1	A/T	missense_variant	MED	35	0.74	7.93	G/G	G/A	19	16
chr1	28223590	28223591	C	A	4.39	RPA2	E/D	missense_variant	MED	68	2.82	15.39	C/A	C/C	29	39
chr1	34209152	34209153	T	C	5.58	CSMD2	Y/C	missense_variant	MED	66	4.4	23.3	T|C	T/T	32	34
chr1	37285435	37285436	A	G	5.2	GRIK3	Y/H	missense_variant	MED	54	2.39	13.95	A/G	A/A	26	28
chr1	38023221	38023222	A	G	5.43	DNALI1	S/G	missense_variant	MED	55	2.98	15.93	A/G	A/A	21	34
chr1	38339679	38339680	C	A	5.35	INPP5B	G/C	missense_variant	MED	80	4.7	26.1	C/A	C/C	40	40
chr1	38584624	38584625	T	C	1.37	RP5-884C9.2		splice_region_variant	MED	49	0.63	7.39	T/C	T/T	21	28
chr1	42875774	42875775	G	GGGT	5.74	RIMKLA	R/RV	inframe_insertion	MED	69	None	None	G/G	G/GGGT	35	32
chr1	53513542	53513543	C	T	5.11	SCP2	T/I	missense_variant	MED	63	3.41	17.52	C/C	C/T	28	35
chr1	79002259	79002260	G	A	5.85	PTGFR	C/Y	missense_variant	MED	61	4.22	21.9	G/A	G/G	37	23
chr1	82052068	82052070	GA	G	0.502	RP5-837I24.4		splice_region_variant	MED	30	None	None	G/G	GA/G	11	15
chr1	89449277	89449278	C	T	0.33	CCBL2	A/T	missense_variant	MED	56	2.6	14.67	C/C	C/T	31	23
chr1	90487872	90487873	T	C	5.35	ZNF326	I/T	missense_variant	MED	72	1.78	11.92	T/C	T/T	43	29
chr1	92446926	92446927	G	A	1.69	BRDT	R/H	missense_variant	MED	58	1.5	10.96	A/A	G/A	31	27
chr1	100964594	100964595	G	A	-4.2	CDC14A	S/N	missense_variant	MED	49	0.42	6.28	G/A	G/G	19	30
chr1	104094355	104094356	C	T	5.62	RNPC3	S/F	missense_variant	MED	56	4.52	24.4	C/T	C/C	27	29
chr1	109704581	109704582	C	T	5.55	KIAA1324	H/Y	missense_variant	MED	69	3.83	19.46	C/T	C/C	29	40
chr1	109741208	109741209	C	A	5.64	KIAA1324	T/N	missense_variant	MED	56	4.73	26.3	C/A	C/C	22	34
chr1	109957879	109957880	C	T	4.84	PSMA5	V/I	missense_variant	MED	68	3.72	18.89	C/T	C/C	35	33
chr1	114454120	114454121	T	C	5.05	DCLRE1B	C/R	missense_variant	MED	62	1.73	11.76	T/C	T/T	30	32
chr1	114515862	114515863	C	T	5.82	HIPK1	A/V	missense_variant	MED	54	4.48	24	C/T	C/C	21	33
chr1	121139170	121139171	G	A	0	AL592494.5		splice_region_variant	MED	44	-0.2	3.02	G/G	G/A	25	19
chr1	142623102	142623103	A	G	0	RP11-417J8.3		splice_region_variant	MED	127	-1.2	0.07	A/A	A|G	65	61
chr1	142805094	142805099	TCTGC	T	-1.24	RP11-423O2.5		splice_region_variant	MED	130	None	None	TCTGC/TCTGC	TCTGC/T	54	72
chr1	143237679	143237680	C	T	0	RP11-782C8.5		splice_region_variant	MED	67	-0.76	0.78	C/C	C|T	37	30
chr1	143380610	143380612	CA	C	1.38	RP11-435B5.5		splice_region_variant	MED	69	None	None	CA|C	CA/CA	29	40
chr1	144618200	144618201	T	C	-1.1	RP11-640M9.2	L/P	missense_variant	MED	74	-0.46	1.86	T/T	T/C	40	34
chr1	145376543	145376544	C	T	0.367	RP11-458D21.1		splice_region_variant	MED	117	-0.97	0.31	C|T	C/C	59	58
chr1	149224407	149224423	CGCAGCAGCAGGTGGG	C	-2.04	.	AQQQVG/A	inframe_deletion	MED	92	None	None	CGCAGCAGCAGGTGGG/C	CGCAGCAGCAGGTGGG/C	37	54
chr1	149224409	149224410	C	A	-4.22	.	Q/K	missense_variant	MED	84	0.01	4.05	C/.	C/A	27	41
chr1	149764301	149764302	C	T	0.203	RP11-196G18.3	V/I	missense_variant	MED	23	0.86	8.49	C/C	C/T	11	12
chr1	152082399	152082400	G	C	-3.36	TCHH	P/R	missense_variant	MED	24	-0.17	3.16	G/C	G/G	12	12
chr1	152084190	152084191	T	A	-3.87	TCHH	E/V	missense_variant	MED	37	0.21	5.11	T/T	T|A	25	12
chr1	152084191	152084192	C	G	-6.36	TCHH	E/Q	missense_variant	MED	37	0.12	4.66	C/C	C|G	25	12
chr1	152285577	152285578	G	A	-0.287	FLG	A/V	missense_variant	MED	61	1.02	9.19	G/A	G/G	29	31
chr1	153066066	153066067	C	T	2.62	SPRR2E	C/Y	missense_variant	MED	53	0.23	5.24	C|T	C/C	27	26
chr1	155279931	155279932	G	A	1.16	FDPS	R/K	missense_variant	MED	46	1.42	10.7	G/G	G/A	20	26
chr1	159825843	159825844	C	T	3.46	VSIG8	G/D	missense_variant	MED	50	1.83	12.07	C/T	C/C	19	31
chr1	160385856	160385857	G	A	4.65	VANGL2	R/H	missense_variant	MED	54	3.78	19.22	G/A	G/G	20	34
chr1	167852749	167852750	C	A	0.544	ADCY10	Q/H	missense_variant	MED	58	2.01	12.68	C/A	C/C	35	23
chr1	169698753	169698754	G	T	-0.79	SELE	P/H	missense_variant	MED	43	-0.09	3.56	G/G	G/T	13	30
chr1	171251213	171251214	A	G	3.78	FMO1	N/D	missense_variant	MED	52	1.21	9.91	A|G	A/A	21	31
chr1	171301991	171301992	A	G	5.63	FMO4	R/G	missense_variant	MED	60	0.59	7.17	A/G	A/A	26	34
chr1	171481284	171481285	C	G	5.87	PRRC2C	L/V	missense_variant	MED	63	2.77	15.23	C/G	C/C	36	27
chr1	172502339	172502340	T	C	-3.24	SUCO	L/P	missense_variant	MED	29	-1.71	0.01	T/T	T/C	13	16
chr1	185113115	185113116	G	A	4.88	TRMT1L	T/M	missense_variant	MED	58	4.77	26.7	G/A	G/G	27	31
chr1	196648902	196648903	G	A	-10.9	CFH	R/H	missense_variant	MED	50	0.42	6.28	G/A	G/G	23	27
chr1	200587972	200587974	GA	G	-3.01	KIF14		splice_region_variant	MED	50	None	None	GA/GA	GA/G	30	18
chr1	201168490	201168491	A	G	3.32	IGFN1	R/G	missense_variant	MED	55	0.8	8.2	A/G	A/A	26	29
chr1	201179049	201179050	A	G	-3.93	IGFN1	N/D	missense_variant	MED	34	-0.47	1.81	A|G	A/A	19	15
chr1	201180397	201180398	A	G	-0.958	IGFN1	D/G	missense_variant	MED	41	1.65	11.49	A/G	A/A	25	16
chr1	201180484	201180485	A	G	1.41	IGFN1	E/G	missense_variant	MED	46	0.15	4.8	A/A	A/G	16	30
chr1	202574170	202574171	G	A	-3.51	RP11-569A11.1		splice_region_variant	MED	46	-1.16	0.09	G/A	G/G	19	27
chr1	207643048	207643049	G	A	5.05	CR2	C/Y	missense_variant	MED	68	3.3	17.07	G/A	G/G	37	31
chr1	212141226	212141227	C	T	3.55	INTS7	V/I	missense_variant	MED	62	-0.45	1.91	C/T	C/C	25	37
chr1	220310154	220310155	G	A	5.63	IARS2	V/M	missense_variant	MED	62	5.05	30	G/A	G/G	31	31
chr1	228158346	228158347	C	T	0	.	A/V	missense_variant	MED	41	-0.48	1.78	C/C	C/T	26	15
chr1	228503634	228503635	A	G	5.26	OBSCN	E/G	missense_variant	MED	40	5.36	34	A/A	A/G	16	24
chr1	230314020	230314021	G	A	5.71	GALNT2	E/K	missense_variant	MED	58	3.54	18.07	G/A	G/G	25	33
chr1	232941529	232941530	C	T	4.39	MAP10	P/L	missense_variant	MED	37	3.76	19.09	C/C	C/T	23	14
chr1	233388482	233388483	C	T	-2.29	PCNXL2	S/N	missense_variant	MED	60	0.49	6.68	C/T	C/C	36	24
chr1	236995295	236995296	C	T	4.38	MTR	T/I	missense_variant	MED	45	2.82	15.39	C/C	C/T	23	22
chr1	245848857	245848858	G	C	5.84	KIF26B	S/T	missense_variant	MED	36	4.36	23	G/C	G/G	17	19
chr1	248020660	248020661	G	T	-0.0727	TRIM58	R/M	missense_variant	MED	35	1.43	10.71	G/T	G/G	15	20
chr1	248112718	248112719	C	T	0.819	OR2L8	A/V	missense_variant	MED	55	1.04	9.27	C/T	C/C	26	29
chr1	248436971	248436972	A	G	-2.84	OR2T33	W/R	missense_variant	MED	42	-1.26	0.05	A/G	A/A	17	25
chr1	248616407	248616408	C	T	-0.635	OR2T2	L/F	missense_variant	MED	95	-2.04	0.01	C|C	C|T	48	47
chr1	248617068	248617069	G	A	-3.07	OR2T2	G/D	missense_variant	MED	44	0.17	4.93	G/A	G/G	19	21
chr10	1717473	1717507	AGGGATGCATGGATGTTCTGGAGGTTTGGGTTCG	A	0	ADARB2	PEPKPPEHPCIP/P	inframe_deletion	MED	45	None	None	AGGGATGCATGGATGTTCTGGAGGTTTGGGTTCG/AGGGATGCATGGATGTTCTGGAGGTTTGGGTTCG	AGGGATGCATGGATGTTCTGGAGGTTTGGGTTCG/A	24	18
chr10	3200330	3200331	G	A	5.58	PITRM1	T/M	missense_variant	MED	46	5.57	35	G/A	G/G	21	24
chr10	18828634	18828635	T	G	2.76	RP11-499P20.2	D/E	missense_variant	MED	27	2.67	14.9	T/T	T/G	15	12
chr10	21806432	21806433	G	A	-0.058	SKIDA1	R/W	missense_variant	MED	48	2.98	15.95	G/A	G/G	23	25
chr10	42928701	42928702	G	A	1.09	CCNYL2		splice_region_variant	MED	55	1.5	10.96	G/G	G|A	18	37
chr10	48358679	48358680	T	TATAGAGAGACA	0.475	ZNF488		splice_region_variant	MED	69	None	None	T|TATAGAGAGACA	T/T	39	30
chr10	51748691	51748692	C	T	1.2	AGAP6	P/S	missense_variant	MED	49	0.92	8.73	C/T	C/C	29	20
chr10	68687940	68687941	G	A	5.94	CTNNA3	G/S	missense_variant	MED	50	4.3	22.5	G/G	G/A	20	29
chr10	70496634	70496635	G	A	5.43	CCAR1	A/T	missense_variant	MED	52	3.57	18.2	G/A	G/G	20	32
chr10	81965204	81965205	G	A	-2.49	ANXA11		splice_region_variant	MED	32	0.54	6.94	G/G	G|A	21	11
chr10	87362054	87362055	T	C	5.83	GRID1	D/G	missense_variant	MED	47	4.43	23.5	T/C	T/T	21	26
chr10	89127085	89127086	C	T	-2.5	NUTM2D		splice_region_variant	MED	53	-1.13	0.12	C/T	C/C	23	30
chr10	91143743	91143744	T	C	4.05	IFIT1B	L/P	missense_variant	MED	54	3.51	17.92	T/C	T/T	25	29
chr10	96112750	96112751	C	T	4.17	NOC3L	V/I	missense_variant	MED	66	2.46	14.18	C/T	C/C	35	31
chr10	99237619	99237620	G	A	5.57	MMS19	H/Y	missense_variant	MED	78	2.82	15.38	G/A	G/G	36	42
chr10	102746846	102746847	G	A	4.25	MRPL43	L/F	missense_variant	MED	55	4.17	21.6	G/A	G/G	25	30
chr10	103869184	103869185	T	C	5.67	LDB1	K/R	missense_variant	MED	83	4.96	28.9	T/C	T/T	50	33
chr10	114061889	114061890	A	G	4.76	TECTB	S	splice_region_variant	MED	93	2.79	15.3	A/G	A/A	52	41
chr10	114176721	114176722	A	G	4.63	ACSL5	Q/R	missense_variant	MED	64	-1.44	0.02	A/G	A/A	26	38
chr10	124036311	124036312	G	A	-6.5	BTBD16	A/T	missense_variant	MED	76	0.73	7.88	G/A	G/G	45	31
chr10	126136238	126136239	A	G	1.07	NKX1-2	V/A	missense_variant	MED	35	-2.47	0	A/G	A/A	11	24
chr10	134192924	134192925	G	T	-0.245	LRRC27	G/W	missense_variant	MED	30	-1.3	0.04	T/T	G|T	16	14
chr10	135439078	135439079	A	T	0	FRG2B	S/T	missense_variant	MED	36	-3.72	0	A/A	A|T	15	21
chr11	551659	551660	G	A	-6.56	LRRC56	R/H	missense_variant	MED	55	-0.74	0.85	G/A	G/G	30	25
chr11	618997	618998	G	A	1.56	CDHR5	P/S	missense_variant	MED	24	0.87	8.54	G/A	G/G	12	12
chr11	1016891	1016892	G	A	2.03	MUC6	S/F	missense_variant	MED	438	2.93	15.77	G/A	G/G	198	240
chr11	1016907	1016908	G	T	-0.333	MUC6	P/T	missense_variant	MED	395	1.06	9.32	G/T	G/G	168	227
chr11	1017153	1017154	T	G	-6.11	MUC6	I/L	missense_variant	MED	184	-0.55	1.49	T|G	T/T	95	89
chr11	1017168	1017169	G	A	-4.75	MUC6	P/S	missense_variant	MED	178	0.59	7.17	G|A	G/G	89	89
chr11	1017185	1017186	A	G	-6.11	MUC6	M/T	missense_variant	MED	148	-1.93	0.01	A|G	A/A	83	65
chr11	1017463	1017464	T	G	-4.29	MUC6	R/S	missense_variant	MED	213	-2.51	0	T/.	T/G	65	115
chr11	1017465	1017466	T	C	0.0176	MUC6	R/G	missense_variant	MED	207	-1.12	0.13	T/.	T/C	67	120
chr11	1017473	1017474	G	A	-4.66	MUC6	T/I	missense_variant	MED	212	0.81	8.24	G|A	G|G	79	133
chr11	1017488	1017489	G	A	-1.85	MUC6	P/L	missense_variant	MED	203	1.26	10.12	G|A	G/G	74	129
chr11	1017494	1017498	ATGC	A	0.719	MUC6	SI/I	inframe_deletion	MED	208	None	None	ATGC/ATGC	ATGC/A	74	134
chr11	1017497	1017498	C	G	0.941	MUC6	S/T	missense_variant	MED	206	-2.11	0.01	C/.	C/G	62	110
chr11	1017503	1017504	G	A	-6.05	MUC6	T/I	missense_variant	MED	207	0.47	6.54	G|A	G/G	76	131
chr11	1017528	1017529	G	A	0.656	MUC6	H/Y	missense_variant	MED	189	-0.34	2.4	G/G	G/A	60	129
chr11	1017882	1017883	C	A	-4.75	MUC6	A/S	missense_variant	MED	181	-1.47	0.02	C/C	C/A	66	113
chr11	1017891	1017892	C	G	-1.82	MUC6	A/P	missense_variant	MED	177	-0.16	3.2	C/C	C/G	60	116
chr11	1017938	1017939	G	C	2.39	MUC6	T/S	missense_variant	MED	191	0.98	9.02	G/G	G/C	66	125
chr11	1018089	1018090	G	T	2.54	MUC6	P/T	missense_variant	MED	128	-1.91	0.01	G/G	G|T	75	52
chr11	1018244	1018245	T	G	-1.03	MUC6	N/T	missense_variant	MED	73	-0.45	1.91	T/T	T|G	23	50
chr11	1018245	1018246	T	C	-0.719	MUC6	N/D	missense_variant	MED	72	-0.24	2.84	T/T	T|C	23	49
chr11	1018247	1018248	G	A	2.56	MUC6	T/I	missense_variant	MED	72	1.45	10.8	G/G	G|A	23	49
chr11	1018265	1018266	G	A	-0.703	MUC6	A/V	missense_variant	MED	80	0.54	6.93	G/G	G|A	25	55
chr11	1018298	1018299	G	A	2.16	MUC6	P/L	missense_variant	MED	124	0.25	5.38	G/G	G|A	70	54
chr11	1018362	1018363	G	A	-5.15	MUC6	P/S	missense_variant	MED	88	-1.16	0.09	G/A	G/G	20	67
chr11	1018365	1018366	C	T	-1.37	MUC6	A/T	missense_variant	MED	82	-1.16	0.09	C/T	C/C	20	61
chr11	1018373	1018374	T	A	0.334	MUC6	N/I	missense_variant	MED	75	0.52	6.82	T/A	T/T	15	60
chr11	1018376	1018377	G	T	1.73	MUC6	S/Y	missense_variant	MED	73	-0.57	1.44	G|T	G/G	15	58
chr11	1018439	1018440	A	G	0.535	MUC6	L/S	missense_variant	MED	55	-1.88	0.01	A/A	A|G	20	35
chr11	1018455	1018456	G	A	-5.03	MUC6	P/S	missense_variant	MED	54	-2.43	0	G/A	G/G	21	33
chr11	1018466	1018467	G	A	2.52	MUC6	T/I	missense_variant	MED	54	1.42	10.68	G/G	G|A	21	33
chr11	1018478	1018479	G	A	0.182	MUC6	T/I	missense_variant	MED	52	0.82	8.32	G/G	G|A	21	31
chr11	3681301	3681302	C	T	3.59	ART1	R/C	missense_variant	MED	46	2.17	13.22	C/C	C/T	17	29
chr11	5248175	5248176	C	G	5.24	HBB	G/R	missense_variant	MED	69	3.79	19.23	C|G	C/C	40	21
chr11	16873870	16873871	C	T	5.67	PLEKHA7	R/K	missense_variant	MED	60	3.39	17.44	C/T	C/C	28	32
chr11	17352476	17352480	TACA	T	5.46	NUCB2	LQ/L	inframe_deletion	MED	58	None	None	TACA/T	T/T	26	31
chr11	22696452	22696453	C	T	5.37	GAS2	P/L	missense_variant	MED	57	5.03	29.7	C/T	C/C	25	31
chr11	26621211	26621212	C	T	5.88	ANO3	S/F	missense_variant	MED	61	4.83	27.5	C/T	C/C	32	29
chr11	27390105	27390106	C	T	5.64	LGR4	A/T	missense_variant	MED	54	1.96	12.5	C/T	C/C	30	24
chr11	30435809	30435810	C	T	5.92	MPPED2	R/Q	missense_variant	MED	46	3.09	16.31	C/T	C/C	23	23
chr11	36614703	36614704	C	T	-5.46	RAG2	V/I	missense_variant	MED	63	0.68	7.65	C/T	C/C	32	31
chr11	40136444	40136445	C	A	5.84	LRRC4C	Q/H	missense_variant	MED	51	0.83	8.35	C/A	C/C	27	24
chr11	47267263	47267264	G	A	5.79	ACP2	P/L	missense_variant	MED	57	5.11	32	G/A	G/G	26	31
chr11	57413861	57413862	C	T	5.19	YPEL4	G/R	missense_variant	MED	50	5.31	34	C/T	C/C	22	28
chr11	62296146	62296147	G	C	-2.23	AHNAK	D/E	missense_variant	MED	56	-3.59	0	G/G	G|C	28	19
chr11	62300547	62300548	C	A	1.26	AHNAK	E/D	missense_variant	MED	69	0.46	6.5	C/A	C/C	29	40
chr11	62314843	62314845	AC	A	-7.07	RP11-864I4.4		splice_region_variant	MED	38	None	None	AC/A	AC/AC	17	20
chr11	62414873	62414874	C	T	5.96	INTS5	R/H	missense_variant	MED	66	4.33	22.7	C/T	C/C	31	35
chr11	62415971	62415972	C	T	4.95	INTS5	R/Q	missense_variant	MED	46	0.02	4.11	C/T	C/C	21	25
chr11	62677214	62677215	T	C	4.53	CHRM1	H/R	missense_variant	MED	60	2.13	13.09	T/T	T/C	26	34
chr11	65546506	65546507	A	G	4.15	AP5B1	L/S	missense_variant	MED	56	2.02	12.72	A/A	A|G	28	28
chr11	67833327	67833328	C	A	5.5	CHKA	W/C	missense_variant	MED	61	4.52	24.4	C/A	C/C	29	32
chr11	76371704	76371705	C	T	2.61	AP001189.4	G/D	missense_variant	MED	28	1.26	10.12	C/T	C/C	12	16
chr11	77386267	77386268	G	T	4.05	RSF1	N/K	missense_variant	MED	61	3.52	17.98	G/T	G/G	23	38
chr11	93913176	93913177	C	T	4.49	PANX1	H/Y	missense_variant	MED	64	1.27	10.16	C/T	C/C	33	31
chr11	94823347	94823348	C	A	3.54	ENDOD1	P/H	missense_variant	MED	31	2.5	14.32	C/A	C/C	15	16
chr11	103040938	103040939	G	A	5.54	DYNC2H1	A/T	missense_variant	MED	64	5.46	35	G/A	G/G	27	37
chr11	108032345	108032346	A	T	-0.00253	NPAT	V/E	missense_variant	MED	64	0.75	7.99	A/T	A/A	25	39
chr11	108381486	108381487	C	T	4.98	EXPH5	V/I	missense_variant	MED	65	1.56	11.18	C/T	C/C	37	28
chr11	117647649	117647650	A	G	5.35	DSCAML1	F/L	missense_variant	MED	45	3.61	18.38	A/A	A/G	23	22
chr11	120831769	120831770	T	C	5.51	GRIK4	M/T	missense_variant	MED	62	3.71	18.83	T/T	T/C	32	30
chr11	123893825	123893826	C	T	3.33	OR10G9	T/I	missense_variant	MED	41	2.81	15.35	C/T	C/C	16	25
chr11	124253099	124253100	G	A	-6.64	OR8B2	T/I	missense_variant	MED	68	0.18	4.98	G/A	G/G	35	33
chr12	176119	176120	C	G	2.77	IQSEC3	N/K	missense_variant	MED	35	3.15	16.55	C/G	C/C	17	18
chr12	1519548	1519549	C	T	5.63	ERC1		splice_region_variant	MED	66	2.31	13.68	C/T	C/C	28	37
chr12	2397185	2397186	C	T	-5.31	CACNA1C-IT3		splice_region_variant	MED	50	-0.95	0.34	C/C	C/T	29	21
chr12	5153839	5153840	T	TCTA	4.7	KCNA5	L/LY	inframe_insertion	MED	50	None	None	T/TCTA	T/T	27	21
chr12	6700964	6700965	C	T	5.39	CHD4	M/I	missense_variant	MED	63	2.67	14.89	C/T	C/C	30	33
chr12	9098933	9098934	C	G	3.85	M6PR	E/Q	missense_variant	MED	70	2.11	13	C/G	C/C	35	35
chr12	9575223	9575225	GA	G	-2.11	DDX12P		splice_region_variant	MED	58	None	None	GA/G	GA/GA	25	33
chr12	9578196	9578197	A	T	-0.546	DDX12P		splice_region_variant	MED	58	0	4.01	A/T	T/T	32	26
chr12	10587644	10587645	C	T	1.58	NKG2-E		splice_region_variant	MED	32	-0.71	0.93	C/T	C/C	14	18
chr12	11183339	11183340	T	C	-1.73	TAS2R31	I/V	missense_variant	MED	53	0.88	8.59	T|T	T|C	26	27
chr12	11183836	11183837	A	G	-3.89	TAS2R31	I/T	missense_variant	MED	64	0.23	5.25	A/A	A|G	41	23
chr12	11214190	11214191	G	A	1.56	TAS2R46	L/F	missense_variant	MED	78	1.89	12.29	G|A	G/G	49	29
chr12	11214198	11214199	G	A	-0.0448	TAS2R46	T/I	missense_variant	MED	68	-2.4	0	G|A	G/G	44	24
chr12	11214211	11214212	A	T	-3.08	TAS2R46	L/M	missense_variant	MED	70	1.25	10.08	A/T	T/T	45	25
chr12	11286248	11286249	T	C	-0.407	TAS2R30	I/V	missense_variant	MED	69	0.73	7.9	T/T	T/C	40	29
chr12	11286275	11286276	G	C	-4.69	TAS2R30	L/V	missense_variant	MED	65	-0.63	1.2	G|G	G|C	33	32
chr12	11286281	11286282	G	A	-2.82	TAS2R30	L/F	missense_variant	MED	66	-1.99	0.01	G|G	G|A	35	31
chr12	11286288	11286289	A	T	-5.19	TAS2R30	F/L	missense_variant	MED	70	-2.34	0	A/A	A|T	40	30
chr12	11286308	11286309	G	C	-5.19	TAS2R30	L/V	missense_variant	MED	60	-2.88	0	G/G	G|C	32	28
chr12	11286313	11286314	A	G	-2.29	TAS2R30	M/T	missense_variant	MED	52	-1.06	0.19	A/A	A|G	27	25
chr12	25261752	25261753	C	A	1.19	CASC1	R/M	missense_variant	MED	38	0.53	6.88	C/C	C|A	24	14
chr12	25378646	25378647	T	G	0.583	KRAS	K/N	missense_variant	MED	56	3.85	19.56	T/G	T/T	33	23
chr12	25398284	25398285	C	A	5.68	KRAS	G/C	missense_variant	MED	70	4.68	25.8	C|A	C/C	39	31
chr12	26568267	26568268	A	G	5.08	ITPR2	V/A	missense_variant	MED	57	4.97	29	A/G	A/A	23	34
chr12	31872296	31872297	T	A	0.158	AMN1		splice_region_variant	MED	53	-0.46	1.87	T/A	T/T	23	30
chr12	39242444	39242445	A	T	3.65	CPNE8	I/N	missense_variant	MED	74	3.64	18.52	A/T	A/A	36	38
chr12	42853875	42853876	T	C	4.42	RP11-328C8.4	Q/R	missense_variant	MED	56	0.3	5.63	T/C	T/T	20	36
chr12	43792906	43792907	C	T	3	ADAMTS20	V/I	missense_variant	MED	64	1.22	9.94	C/T	C/C	33	31
chr12	49417887	49417889	GA	G	4.9	KMT2D		splice_region_variant	MED	53	None	None	GA/G	GA/GA	14	33
chr12	50746242	50746243	T	G	-2.77	FAM186A	T/P	missense_variant	MED	28	0.58	7.14	T|G	T/T	13	14
chr12	52884415	52884416	C	A	-6.59	KRT6A	K/N	missense_variant	MED	42	3.05	16.16	C/A	C/C	13	29
chr12	53343032	53343033	G	A	2.59	KRT8	A/T	missense_variant	MED	42	0.31	5.66	G|G	G|A	15	21
chr12	53343035	53343036	C	T	2.76	KRT8	R/W	missense_variant	MED	42	0.34	5.86	C|C	C|T	15	21
chr12	53343039	53343040	C	A	2.76	KRT8	P/Q	missense_variant	MED	40	1.62	11.36	C|C	C|A	14	20
chr12	53343050	53343051	G	T	2.8	KRT8	A/S	missense_variant	MED	35	2.16	13.19	G/G	G|T	11	21
chr12	53343058	53343059	C	A	1.87	KRT8	S/R	missense_variant	MED	37	2.46	14.17	C/C	C|A	11	23
chr12	53343068	53343069	G	T	3.42	KRT8	G/C	missense_variant	MED	35	4.71	26.2	G/G	G|T	11	22
chr12	53343083	53343084	G	C	3.69	KRT8	G/R	missense_variant	MED	35	2.67	14.88	G/G	G|C	11	23
chr12	53343123	53343124	G	A	3.79	KRT8	G/D	missense_variant	MED	51	1.65	11.49	G/G	G|A	18	32
chr12	53343131	53343132	G	T	3.63	KRT8	G/W	missense_variant	MED	52	2.22	13.38	G/G	G|T	18	34
chr12	53899002	53899003	G	A	4.98	TARBP2	R/Q	missense_variant	MED	56	4.17	21.5	G/A	G/G	28	28
chr12	56495022	56495023	G	A	6.17	ERBB3	R/H	missense_variant	MED	50	4.68	25.9	G/A	G/G	22	28
chr12	57870154	57870155	A	T	-3.35	ARHGAP9	S/T	missense_variant	MED	43	0.37	6.03	A/T	A/.	16	15
chr12	62943482	62943483	A	G	5.68	MON2	Q/R	missense_variant	MED	60	4.47	23.9	A/G	A/A	30	30
chr12	70916409	70916410	G	T	-0.934	RP11-588H23.3		splice_region_variant	MED	38	-0.63	1.21	G/T	G/G	23	14
chr12	80583239	80583241	AT	A	0.554	.		splice_region_variant	MED	59	None	None	AT/AT	AT/A	33	25
chr12	93398379	93398381	CA	C	0.207	RP11-511B23.1		splice_region_variant	MED	52	None	None	CA/C	CA/CA	17	32
chr12	99640529	99640530	A	T	-1.23	ANKS1B	F/L	missense_variant	MED	56	2.55	14.5	A/A	A/T	26	30
chr12	106704878	106704879	G	A	-2.48	TCP11L2	C/Y	missense_variant	MED	60	-0.35	2.33	G/G	G/A	27	33
chr12	106826159	106826160	C	T	5.95	POLR3B	P/L	missense_variant	MED	75	3.94	20.1	C/C	C/T	33	42
chr12	109704077	109704078	G	A	-7.08	ACACB	V/M	missense_variant	MED	31	1.61	11.35	G/G	G/A	17	14
chr12	110778529	110778530	G	A	5.09	ATP2A2	V/M	missense_variant	MED	41	3.4	17.48	G/A	G/G	18	23
chr12	120613670	120613671	A	G	5.66	GCN1L1	L/P	missense_variant	MED	62	4.73	26.3	A/G	A/A	30	32
chr12	123694602	123694603	C	T	5.29	MPHOSPH9	Q	splice_region_variant	MED	59	1.55	11.12	C/T	C/C	25	34
chr12	127229543	127229544	G	A	-1.7	LINC00943		splice_region_variant	MED	41	-0.94	0.36	G/A	G/G	24	17
chr12	132335766	132335767	C	T	-1.15	MMP17	P/L	missense_variant	MED	43	1.77	11.89	C/T	C/C	14	29
chr12	133128977	133128978	G	T	-0.76	FBRSL1	A/S	missense_variant	MED	56	-0.29	2.62	G/G	G|T	33	23
chr12	133147042	133147043	C	T	5.21	FBRSL1	A/V	missense_variant	MED	32	4.45	23.8	C/T	C/C	21	11
chr12	133308589	133308590	C	G	0.919	ANKLE2	R/S	missense_variant	MED	41	0.1	4.52	C|G	C/C	14	27
chr12	133308603	133308604	T	C	-1.84	ANKLE2	I/V	missense_variant	MED	28	-0.62	1.25	T|C	T/T	11	17
chr13	20412872	20412873	C	T	1.73	ZMYM5	R/H	missense_variant	MED	62	2.61	14.68	C/T	C/C	30	32
chr13	25021244	25021245	A	G	2.05	PARP4	V/A	missense_variant	MED	62	-2.64	0	A/G	G/G	31	31
chr13	25479519	25479520	C	T	5.88	CENPJ	E/K	missense_variant	MED	51	2.4	13.99	C/T	C/C	22	29
chr13	47364800	47364802	TA	T	1.5	ESD		splice_region_variant	MED	63	None	None	TA/T	TA/TA	31	31
chr13	49054175	49054176	G	A	2.22	RB1	S/N	missense_variant	MED	60	-0.31	2.52	G/G	G/A	33	27
chr13	49089388	49089389	C	T	5.02	RCBTB2	A/T	missense_variant	MED	55	1.99	12.62	C/T	C/C	28	27
chr13	53422047	53422048	G	A	3.64	PCDH8	A/V	missense_variant	MED	33	2.3	13.65	G/A	G/G	16	17
chr13	88328456	88328457	G	A	5.6	SLITRK5	G/R	missense_variant	MED	48	3.1	16.37	G/A	G/G	31	17
chr13	102231742	102231743	G	A	5.49	ITGBL1	C/Y	missense_variant	MED	52	4.5	24.1	G/A	G/G	25	27
chr13	113772770	113772771	C	T	-0.809	F7	R/W	missense_variant	MED	42	2.9	15.68	C/T	C/C	12	30
chr14	24654156	24654157	G	A	3.66	IPO4	L/F	missense_variant	MED	48	4.04	20.8	G/G	G/A	26	22
chr14	25076905	25076906	C	G	-8.63	GZMH	R/P	missense_variant	MED	56	1.14	9.66	C/C	C/G	26	30
chr14	42356777	42356778	C	T	5.4	LRFN5	A/V	missense_variant	MED	52	-0.68	1.05	C/T	C/C	22	30
chr14	42360981	42360982	G	A	4.09	LRFN5	V/M	missense_variant	MED	59	1.85	12.15	G/A	G/G	29	30
chr14	58924594	58924595	T	C	5.99	KIAA0586	V/A	missense_variant	MED	53	4.19	21.7	T/C	T/T	24	28
chr14	65008459	65008460	C	T	4.94	HSPA2	T/M	missense_variant	MED	41	3.54	18.04	C/T	C/C	18	23
chr14	65260253	65260254	A	C	-0.441	SPTB	F/L	missense_variant	MED	50	1.52	11.03	A/A	A/C	23	27
chr14	71513709	71513710	C	T	4.8	PCNX	L/F	missense_variant	MED	62	2.34	13.79	C/T	C/C	31	31
chr14	79432388	79432389	C	T	5.22	NRXN3	T/I	missense_variant	MED	47	4.51	24.3	C/C	C/T	23	24
chr14	88945895	88945896	C	T	5.04	PTPN21	A/T	missense_variant	MED	26	1.67	11.53	C|T	C/C	12	13
chr14	94844917	94844918	C	CCTCCAG	-9.57	SERPINA1	M/IWR	protein_altering_variant	MED	43	None	None	C/C	C|CCTCCAG	21	22
chr14	94844928	94844929	C	T	-0.964	SERPINA1	A/T	missense_variant	MED	45	2.21	13.34	C/C	C|T	21	24
chr14	94845849	94845850	C	T	-8.5	SERPINA1	G/E	missense_variant	MED	53	0.74	7.91	C|T	C|C	19	31
chr14	94845942	94845943	G	A	-4.45	SERPINA1	A/V	missense_variant	MED	77	-0.03	3.88	G|A	G/G	29	48
chr14	94845943	94845944	C	T	3.44	SERPINA1	A/T	missense_variant	MED	77	2.56	14.53	C|T	C/C	29	48
chr14	96797719	96797720	G	T	5.5	ATG2B	H/N	missense_variant	MED	65	2.97	15.9	G/G	G|T	35	30
chr14	100069725	100069726	A	G	0.788	CCDC85C	S/P	missense_variant	MED	35	0.18	4.97	A|G	A/A	16	18
chr14	101440546	101440547	T	C	-1.33	RP11-909M7.3		splice_region_variant	MED	67	-0.34	2.41	T/T	T/C	32	35
chr14	104470603	104470604	T	C	5.87	TDRD9	C/R	missense_variant	MED	65	4.36	23	T/T	T/C	31	34
chr14	105059934	105059935	C	T	3.7	TMEM179	V/I	missense_variant	MED	54	3.92	19.96	C/C	C/T	24	30
chr14	105404706	105404707	G	A	2.41	AHNAK2	A/V	missense_variant	MED	64	2.29	13.62	G/A	G/G	37	26
chr14	105415345	105415346	T	C	-7.07	AHNAK2	T/A	missense_variant	MED	24	-1.1	0.14	T/T	T|C	12	12
chr14	105415360	105415361	T	C	3.41	AHNAK2	N/D	missense_variant	MED	24	-0.79	0.71	T/T	T|C	13	11
chr14	106774445	106774446	T	C	-1.13	IGHV7-27		splice_region_variant	MED	38	-0.68	1.05	T|C	T|T	23	15
chr15	22473145	22473146	A	G	1.23	IGHV4OR15-8	V/A	missense_variant	MED	83	-1.11	0.14	A/G	A/A	40	42
chr15	22743248	22743249	T	A	0	GOLGA6L1	M/K	missense_variant	MED	29	-2.35	0	T/T	T/A	14	13
chr15	23811910	23811911	C	T	4.07	MKRN3	R/C	missense_variant	MED	59	4.18	21.6	C/T	C/C	28	31
chr15	25599720	25599721	T	C	5.65	UBE3A	Y/C	missense_variant	MED	67	2.52	14.38	T/C	T/T	27	40
chr15	28518045	28518046	G	A	5.35	HERC2	T/M	missense_variant	MED	61	5.34	34	G/G	G|A	29	32
chr15	31352816	31352817	C	G	5.38	TRPM1	S/T	missense_variant	MED	66	4.26	22.2	C/G	C/C	31	35
chr15	33359198	33359199	G	A	5.17	FMN1	T/M	missense_variant	MED	64	2.44	14.12	G/G	G/A	31	33
chr15	42172021	42172022	G	A	2.87	SPTBN5	A/V	missense_variant	MED	54	3.36	17.31	G/A	G/G	32	22
chr15	42641614	42641615	G	A	5.37	GANC	G/D	missense_variant	MED	47	4.89	28.1	G/G	G/A	25	22
chr15	44053727	44053728	A	G	1.01	PDIA3	V	splice_region_variant	MED	51	1.52	11.05	A/G	A/A	22	29
chr15	51748510	51748511	T	C	5.26	DMXL2	Q/R	missense_variant	MED	78	4.93	28.5	T/C	T/T	41	37
chr15	63852067	63852068	G	C	6.1	USP3	Q/H	missense_variant	MED	49	2.96	15.87	G/C	G/G	22	27
chr15	64204180	64204181	T	C	4.99	DAPK2	S/G	missense_variant	MED	61	2.63	14.76	T/C	T/T	33	28
chr15	72550385	72550386	T	A	5.15	PARP6	M/L	missense_variant	MED	64	2.87	15.55	T/A	T/T	32	32
chr15	90170279	90170280	G	A	5.55	TICRR	R/Q	missense_variant	MED	60	5.27	33	G/A	G/G	26	33
chr15	100214687	100214688	C	A	3.79	MEF2A	L/M	missense_variant	MED	63	1.76	11.84	C/A	C/C	33	30
chr15	101169919	101169920	A	G	5.53	ASB7	S/G	missense_variant	MED	66	3.1	16.35	A/A	A/G	26	40
chr15	102500186	102500190	TTGG	T	-1.27	MIR1302-11		splice_region_variant	MED	54	None	None	TTGG/T	TTGG/TTGG	33	20
chr16	628900	628901	A	C	5.52	PIGQ	T/P	missense_variant	MED	23	5.25	33	A/C	A/A	12	11
chr16	1277625	1277626	C	G	-0.799	TPSB2		splice_region_variant	MED	49	-0.7	0.98	C/C	C|G	15	34
chr16	1291597	1291598	G	A	-7.02	TPSAB1	V/I	missense_variant	MED	26	-1.42	0.02	G|A	G/G	15	11
chr16	1291607	1291608	A	G	-2.22	TPSAB1	H/R	missense_variant	MED	28	-2.33	0	A|G	A/A	14	14
chr16	1291631	1291632	C	T	3.74	TPSAB1	P/L	missense_variant	MED	32	0.63	7.39	C/C	C/T	17	15
chr16	1306801	1306802	A	G	-3.36	TPSD1	I/V	missense_variant	MED	54	-0.6	1.31	A|G	A/A	19	35
chr16	1306816	1306817	G	A	-5.1	TPSD1	A/T	missense_variant	MED	53	-0.83	0.6	G|A	G/G	18	35
chr16	2165516	2165517	G	C	-1.4	PKD1	C/W	missense_variant	MED	47	2.47	14.22	G|C	G/G	17	30
chr16	2165517	2165518	C	A	4.22	PKD1	C/F	missense_variant	MED	47	3.19	16.66	C|A	C/C	17	30
chr16	12057882	12057883	T	C	-1.12	RP11-166B2.1		splice_region_variant	MED	34	-0.78	0.74	T/T	T/C	15	18
chr16	12996432	12996433	C	T	2.81	SHISA9	T/I	missense_variant	MED	43	4	20.5	C/T	C/C	16	27
chr16	13297280	13297281	C	T	5.76	AC009134.1	T/I	missense_variant	MED	73	4.89	28.1	C/T	C/C	40	33
chr16	15125626	15125627	G	A	4.75	PDXDC1	V/I	missense_variant	MED	42	1.92	12.36	G/G	G/A	27	15
chr16	16297297	16297298	C	T	1.15	ABCC6	V/I	missense_variant	MED	56	2.03	12.76	C/T	C/C	22	34
chr16	20826289	20826290	T	C	4.38	AC004381.6	V/A	missense_variant	MED	66	2.99	15.96	T/T	T/C	31	35
chr16	27475921	27475922	G	A	0.226	GTF3C1	A/V	missense_variant	MED	43	2.15	13.14	G/A	G/G	21	22
chr16	28873857	28873858	T	C	0.158	RP11-22P6.2		splice_region_variant	MED	36	0.33	5.78	T/T	T/C	20	16
chr16	29119344	29119345	T	C	-0.776	CTB-134H23.3		splice_region_variant	MED	51	-0.92	0.4	T|C	T/T	21	30
chr16	30106249	30106250	T	C	0.573	YPEL3		splice_region_variant	MED	50	0.13	4.72	T/C	T/T	22	28
chr16	30364339	30364340	T	C	4.94	CD2BP2	N/S	missense_variant	MED	60	3.1	16.36	T/C	T/T	29	31
chr16	31091612	31091613	C	T	3.06	ZNF646	T/M	missense_variant	MED	49	1.78	11.9	C/T	C/C	31	18
chr16	31161046	31161047	T	C	-8.98	PRSS36	S/G	missense_variant	MED	58	3.1	16.34	T/C	T/T	24	34
chr16	31424159	31424160	G	A	2.62	ITGAD	R/Q	missense_variant	MED	49	4.46	23.8	G/G	G/A	25	24
chr16	31485478	31485479	T	C	5.66	TGFB1I1	I/T	missense_variant	MED	57	4.25	22.1	T/C	T/T	24	33
chr16	32321632	32321633	C	T	0	RP11-17M15.2		splice_region_variant	MED	29	-0.06	3.73	C/C	C/T	11	18
chr16	33709462	33709463	T	C	-0.344	.		splice_region_variant	MED	49	-0.81	0.65	T/T	T/C	23	26
chr16	48234266	48234267	C	T	5.7	ABCC11	V/M	missense_variant	MED	68	4.55	24.6	C/T	C/C	31	37
chr16	52480039	52480040	G	C	5.9	TOX3	P/A	missense_variant	MED	56	4.43	23.5	G/G	G/C	30	26
chr16	55363172	55363173	C	T	2.95	IRX6	P/L	missense_variant	MED	61	2.76	15.19	C/C	C/T	31	30
chr16	55862690	55862691	G	A	4.48	CES1	S/L	missense_variant	MED	64	1.83	12.07	G/A	G/G	31	33
chr16	67042888	67042889	T	C	-0.0207	CES4A	M/T	missense_variant	MED	61	0.77	8.06	T/C	T/T	26	35
chr16	67198826	67198827	G	A	4.14	HSF4	R/H	missense_variant	MED	38	2.81	15.36	G/A	G/G	14	23
chr16	69221430	69221431	A	G	4.95	SNTB2	Q/R	missense_variant	MED	28	3.34	17.22	A/A	A/G	14	14
chr16	69364303	69364304	A	G	-3.91	PDF	L/P	missense_variant	MED	45	0.95	8.87	A/A	A/G	25	19
chr16	69727449	69727450	T	C	5.46	NFAT5	M/T	missense_variant	MED	57	0.47	6.54	T/C	T/T	23	34
chr16	75191113	75191115	GT	G	-2.91	ZFP1		splice_region_variant	MED	37	None	None	GT/G	GT/GT	14	22
chr16	77325337	77325338	T	C	4.62	ADAMTS18	E/G	missense_variant	MED	49	2.35	13.81	T/T	T/C	16	33
chr16	79832331	79832332	C	A	-0.66	RP11-345M22.3		splice_region_variant	MED	75	0.57	7.06	C/C	C/A	43	32
chr16	89628072	89628073	G	A	4.29	RPL13	A/T	missense_variant	MED	64	3.5	17.88	G/A	G/G	35	29
chr16	89763805	89763806	C	T	4.7	SPATA2L	R/H	missense_variant	MED	72	3.1	16.36	C/C	C/T	35	37
chr16	89985856	89985857	C	G	1.26	MC1R	A/G	missense_variant	MED	62	2.55	14.49	C/C	C|G	36	26
chr17	165813	165814	C	T	0	RPH3AL	G/E	missense_variant	MED	107	-0.91	0.42	C|T	C/C	23	82
chr17	165819	165820	T	A	0	RPH3AL	E/V	missense_variant	MED	107	-0.15	3.28	T|A	T/T	26	81
chr17	165854	165855	G	T	0	RPH3AL	L/M	missense_variant	MED	81	-0.97	0.3	G|T	G/G	13	68
chr17	165900	165901	C	G	0	RPH3AL	Q/H	missense_variant	MED	68	-0.87	0.49	C|G	C/C	16	52
chr17	165904	165905	A	T	-0.968	RPH3AL	V/E	missense_variant	MED	69	-0.93	0.38	A|T	A/A	16	53
chr17	165905	165906	C	T	0	RPH3AL	V/M	missense_variant	MED	69	-0.84	0.57	C|T	C/C	16	53
chr17	167219	167220	A	G	0	RPH3AL	M/T	missense_variant	MED	50	0.71	7.8	A/A	A/G	34	16
chr17	1412454	1412456	GC	G	0.748	INPP5K		splice_region_variant	MED	26	None	None	GC|G	G/G	11	15
chr17	1642134	1642135	A	C	0.133	.	S/R	missense_variant	MED	41	-0.24	2.85	A/A	A|C	19	22
chr17	1960003	1960004	C	A	4.37	HIC1	A/E	missense_variant	MED	38	3.39	17.45	C/A	C/C	16	22
chr17	3844430	3844431	G	A	0.000763	ATP2A3	T/M	missense_variant	MED	57	1.97	12.55	G/A	G/G	26	31
chr17	7414753	7414757	CAAG	C	3.62	POLR2A	K/-	inframe_deletion	MED	66	None	None	CAAG/CAAG	CAAG/C	34	28
chr17	7705004	7705005	G	C	5.47	DNAH2	V/L	missense_variant	MED	47	2.02	12.71	G/G	G/C	25	22
chr17	16062073	16062074	C	A	5.58	NCOR1	R	splice_region_variant	MED	63	2.41	14.02	C/A	C/C	28	35
chr17	18544603	18544604	G	A	0.521	TBC1D28	T/I	missense_variant	MED	37	-0.53	1.58	G/A	G/G	15	22
chr17	18565422	18565423	G	A	2.56	ZNF286B	P/S	missense_variant	MED	57	1.58	11.25	A/A	G/A	33	22
chr17	18918363	18918364	C	A	4.95	SLC5A10	L/M	missense_variant	MED	38	3.7	18.79	C/A	C/C	20	18
chr17	20769914	20769915	C	T	0	CCDC144NL	D/N	missense_variant	MED	130	-0.1	3.5	C/T	C/C	73	57
chr17	20769944	20769945	A	T	0	CCDC144NL	C/S	missense_variant	MED	121	-0.37	2.24	A/T	A/A	69	52
chr17	21203932	21203933	T	C	5.47	MAP2K3	V/A	missense_variant	MED	84	3.3	17.1	T/C	T/T	30	54
chr17	21207833	21207834	C	T	4.87	MAP2K3	T/M	missense_variant	MED	128	4.74	26.4	C/T	C/C	49	55
chr17	21318866	21318867	G	A	5.33	KCNJ12	M/I	missense_variant	MED	139	-0.49	1.73	G/A	G/G	46	91
chr17	21319859	21319860	C	A	-8.11	KCNJ12	D/E	missense_variant	MED	114	-0.42	2.05	C/.	C/A	27	52
chr17	26671491	26671492	A	T	5.65	TNFAIP1	S/C	missense_variant	MED	51	3.96	20.3	A/T	A/A	27	24
chr17	27424331	27424332	C	T	5.72	MYO18A	R/Q	missense_variant	MED	68	5.53	35	C/T	C/C	29	39
chr17	27958612	27958613	T	C	-0.295	RP11-68I3.2	E/G	missense_variant	MED	62	-0.27	2.7	T/C	T/T	29	33
chr17	28029991	28029992	G	A	6.05	RP11-68I3.2	R/W	missense_variant	MED	56	2.66	14.86	G/A	G/G	26	30
chr17	28808240	28808241	A	G	5.83	GOSR1	S/G	missense_variant	MED	63	3.15	16.55	A/G	A/A	28	34
chr17	29117651	29117652	C	T	0	SUZ12P		splice_region_variant	MED	34	-1.34	0.03	C/C	C/T	13	20
chr17	29844788	29844789	T	G	2.01	RAB11FIP4	L/V	missense_variant	MED	52	0.56	7.01	T/G	T/T	15	37
chr17	30362633	30362634	C	T	-2.61	LRRC37B	T/M	missense_variant	MED	88	-2.35	0	C/T	C/C	30	58
chr17	36508169	36508170	G	A	0.911	SOCS7	V/M	missense_variant	MED	35	1.47	10.86	G/A	G/G	17	18
chr17	38800708	38800709	C	T	2.68	SMARCE1		splice_region_variant	MED	47	0.18	4.96	C/C	C/T	30	16
chr17	39041198	39041199	C	T	5.79	KRT20	R/H	missense_variant	MED	59	5.66	36	C/C	C/T	27	32
chr17	39183312	39183313	G	A	0.114	KRTAP1-5	T/I	missense_variant	MED	63	1.39	10.59	G/A	G/G	30	33
chr17	39190953	39190954	G	GCAGCAGCTTGGCTGGCAGCAGCTGGTCTCA	2.97	KRTAP1-3	C/CETSCCQPSCC	inframe_insertion	MED	79	None	None	G/G	G/GCAGCAGCTTGGCTGGCAGCAGCTGGTCTCA	39	36
chr17	39240510	39240511	A	T	-1.55	KRTAP4-7	D/V	missense_variant	MED	59	-0.89	0.46	A/T	T|T	28	31
chr17	39274448	39274449	C	T	2.02	KRTAP4-11	C/Y	missense_variant	MED	60	2.03	12.75	C/C	C|T	33	27
chr17	39274451	39274452	T	C	2.99	KRTAP4-11	Y/C	missense_variant	MED	60	-0.84	0.58	T/T	T|C	33	27
chr17	39411669	39411670	T	TACCTGCTGCAGGACC	-3.25	KRTAP9-9	-/TCCRT	inframe_insertion	MED	35	None	None	T/TACCTGCTGCAGGACC	T/T	12	17
chr17	40175697	40175698	G	A	2.57	NKIRAS2	S/N	missense_variant	MED	51	3.45	17.68	G/A	G/G	29	22
chr17	40844712	40844713	G	T	3.38	CNTNAP1	M/I	missense_variant	MED	40	3.25	16.9	G/G	G/T	13	27
chr17	40847639	40847640	G	A	4.99	CNTNAP1	V/M	missense_variant	MED	49	3.27	16.96	G|A	G/G	22	26
chr17	40991365	40991366	G	A	4.82	PSME3	R/Q	missense_variant	MED	60	3.64	18.49	G/A	G/G	32	28
chr17	41004539	41004540	T	C	4.64	AOC3	Y/H	missense_variant	MED	61	0.82	8.32	T/C	T/T	34	27
chr17	43216506	43216507	A	G	-11.6	ACBD4	M/V	missense_variant	MED	50	0.21	5.14	A/A	A/G	30	20
chr17	43323047	43323048	C	T	3.38	FMNL1	T/I	missense_variant	MED	66	3.51	17.91	C/T	C/C	29	37
chr17	43473369	43473370	G	A	2.51	ARHGAP27	R/C	missense_variant	MED	59	2.31	13.69	G/A	G/G	24	35
chr17	45890978	45890979	G	A	4.13	OSBPL7	R/C	missense_variant	MED	65	3.58	18.25	G/A	G/G	27	38
chr17	45901796	45901797	C	T	4.83	MRPL10	S/N	missense_variant	MED	80	3.31	17.11	C/T	C/C	40	40
chr17	46840338	46840340	GA	G	-5.53	TTLL6		splice_region_variant	MED	62	None	None	GA/G	GA/GA	31	18
chr17	48541964	48541965	G	T	-0.0378	CHAD		splice_region_variant	MED	65	0.61	7.31	G/T	G/G	26	39
chr17	54587825	54587826	C	T	4.69	ANKFN1		splice_region_variant	MED	73	1.35	10.43	C/T	C/C	40	33
chr17	56293573	56293574	C	T	5.82	MKS1	A/T	missense_variant	MED	100	3.26	16.93	C/T	C/C	50	50
chr17	56326945	56326946	G	A	3.19	LPO	A/T	missense_variant	MED	69	4.47	23.9	G/A	G/G	39	30
chr17	56573215	56573216	C	T	-0.735	MTMR4	A/T	missense_variant	MED	92	-0.47	1.84	C/T	C/C	47	45
chr17	58092102	58092103	G	T	0	TBC1D3P1-DHX40P1		splice_region_variant	MED	78	-0.74	0.84	G/G	G|T	40	38
chr17	58288462	58288463	T	C	5.26	USP32	M/V	missense_variant	MED	113	3.82	19.41	T/C	T/T	67	46
chr17	59972710	59972711	T	C	5.08	INTS2	K/E	missense_variant	MED	91	4.64	25.5	T/C	T/T	48	43
chr17	60107226	60107227	T	C	5.28	MED13	N/S	missense_variant	MED	77	2.33	13.75	T/T	T/C	36	41
chr17	62856844	62856845	G	A	2.39	LRRC37A3	P/L	missense_variant	MED	78	2.47	14.21	G/A	G/G	35	43
chr17	62969639	62969641	CA	C	3.27	AMZ2P1		splice_region_variant	MED	81	None	None	CA/C	CA/CA	36	41
chr17	65734468	65734469	A	G	-10.4	NOL11	L	splice_region_variant	MED	67	-0.37	2.25	A/G	A/A	32	35
chr17	65955757	65955758	T	TCCTCCAGCC	-3.88	BPTF	-/PPA	inframe_insertion	MED	74	None	None	T/T	T/TCCTCCAGCC	46	22
chr17	66154604	66154605	T	G	-0.563	RP11-147L13.7		splice_region_variant	MED	60	-0.61	1.27	T/G	T/T	29	31
chr17	66279263	66279264	T	C	0	SLC16A6		splice_region_variant	MED	50	-0.82	0.63	T|C	T/T	21	29
chr17	66879973	66879974	C	A	3.03	ABCA8	W/L	missense_variant	MED	86	-0.35	2.34	C/A	C/C	43	43
chr17	67192426	67192427	T	A	0	ABCA10		splice_region_variant	MED	57	-0.11	3.48	T/A	T/T	13	44
chr17	71427711	71427712	G	A	4.75	SDK2	A/V	missense_variant	MED	81	2.47	14.21	G/A	G/G	25	56
chr17	77071039	77071040	C	A	2.54	ENGASE	A/E	missense_variant	MED	41	2.48	14.26	A/A	C/A	20	21
chr17	79567442	79567443	T	C	5.73	NPLOC4	Q/R	missense_variant	MED	71	1.66	11.5	T/C	T/T	32	39
chr17	79882087	79882088	C	T	-5.64	MAFG		splice_region_variant	MED	66	-0.25	2.78	C/T	C/C	23	43
chr18	357437	357438	G	A	5.89	COLEC12	A/V	missense_variant	MED	65	3.65	18.56	G/A	G/G	34	31
chr18	5891011	5891012	T	G	1.76	TMEM200C	S/R	missense_variant	MED	26	1.55	11.12	T/G	T/T	12	14
chr18	10605399	10605400	T	C	-0.779	.	L/P	missense_variant	MED	60	-0.93	0.38	T|C	T/T	19	41
chr18	11066228	11066229	T	C	4.36	PIEZO2		splice_region_variant	MED	70	-0.43	1.98	T/C	T/T	39	31
chr18	14153079	14153081	AT	A	0.865	NF1P5		splice_region_variant	MED	54	None	None	AT/A	AT/AT	22	31
chr18	14782611	14782612	A	C	-0.364	ANKRD30B	E/D	missense_variant	MED	71	0.96	8.91	A|A	A|C	31	40
chr18	15255136	15255137	A	G	0	RP11-454P7.1		splice_region_variant	MED	54	-0.91	0.41	A|G	A/A	32	22
chr18	21089166	21089167	C	T	6.08	C18orf8	A/V	missense_variant	MED	52	4.08	21	C/T	C/C	25	27
chr18	28574304	28574305	T	C	-3.11	DSC3	M/V	missense_variant	MED	66	-0.27	2.72	T/C	T/T	32	34
chr18	29339842	29339843	C	T	-0.525	SLC25A52	R/Q	missense_variant	MED	53	4.28	22.4	C/C	C/T	30	23
chr18	34232861	34232862	A	T	5.63	FHOD3	E/V	missense_variant	MED	60	4.2	21.8	A/A	A/T	35	25
chr18	34261439	34261440	A	G	5.04	FHOD3	H/R	missense_variant	MED	53	4.24	22.1	A/G	A/A	20	33
chr18	46385889	46385890	C	T	5.07	CTIF	T/M	missense_variant	MED	51	4.74	26.5	C/T	C/C	20	31
chr18	47810468	47810469	C	T	4.63	CXXC1	R/H	missense_variant	MED	62	4.59	25	C/T	C/C	31	31
chr18	48190667	48190668	C	T	3.1	MAPK4	R/C	missense_variant	MED	67	2.44	14.13	C/T	C/C	34	33
chr18	72997835	72997839	CACA	C	0.617	TSHZ1	T/-	inframe_deletion	MED	34	None	None	CACA|C	CACA/CACA	14	20
chr19	519285	519286	C	T	3.61	TPGS1	R/C	missense_variant	MED	31	3.3	17.1	C/T	C/C	14	17
chr19	805515	805516	C	T	5.11	PTBP1	S/F	missense_variant	MED	64	3.07	16.26	C/C	C/T	25	38
chr19	913098	913099	C	T	1.06	R3HDM4	G/E	missense_variant	MED	34	1.17	9.77	C/T	C/C	11	23
chr19	1234654	1234655	A	C	3.06	C19orf26	I/S	missense_variant	MED	38	4.03	20.7	A|C	A/A	13	25
chr19	1467977	1467978	C	T	-1.14	APC2	P/S	missense_variant	MED	43	0.06	4.35	C/T	C/C	16	27
chr19	2252524	2252525	G	A	2.62	JSRP1	P/S	missense_variant	MED	36	3	16.01	G/A	G/G	20	15
chr19	2834074	2834075	C	T	1.72	ZNF554	A/V	missense_variant	MED	67	1.96	12.51	C/C	C/T	26	41
chr19	4218007	4218008	C	T	4.3	ANKRD24	R/C	missense_variant	MED	41	3.78	19.19	C/T	C/C	18	23
chr19	4511538	4511737	CTTGGCCACATTCGCAGCACCGGTCACCCCACTGCACACAGCATCCTTGGTACCAGTTAACACAGTCTTGGTGGTGTCCATGCCGGTCTGGACAGTCCCTTTGGCCAACTTCACAGCCCCTGTGAGCCCAGTGGACACAGCATCTTTAGTGCCAGTCAGGACAGACTTTGTAGTGTCCAGGCCCCCTTGGATGGCCCCT	C	-7.01	PLIN4	KGAIQGGLDTTKSVLTGTKDAVSTGLTGAVKLAKGTVQTGMDTTKTVLTGTKDAVCSGVTGAANVAK/K	inframe_deletion	MED	47	None	None	CTTGGCCACATTCGCAGCACCGGTCACCCCACTGCACACAGCATCCTTGGTACCAGTTAACACAGTCTTGGTGGTGTCCATGCCGGTCTGGACAGTCCCTTTGGCCAACTTCACAGCCCCTGTGAGCCCAGTGGACACAGCATCTTTAGTGCCAGTCAGGACAGACTTTGTAGTGTCCAGGCCCCCTTGGATGGCCCCT/C	CTTGGCCACATTCGCAGCACCGGTCACCCCACTGCACACAGCATCCTTGGTACCAGTTAACACAGTCTTGGTGGTGTCCATGCCGGTCTGGACAGTCCCTTTGGCCAACTTCACAGCCCCTGTGAGCCCAGTGGACACAGCATCTTTAGTGCCAGTCAGGACAGACTTTGTAGTGTCCAGGCCCCCTTGGATGGCCCCT/CTTGGCCACATTCGCAGCACCGGTCACCCCACTGCACACAGCATCCTTGGTACCAGTTAACACAGTCTTGGTGGTGTCCATGCCGGTCTGGACAGTCCCTTTGGCCAACTTCACAGCCCCTGTGAGCCCAGTGGACACAGCATCTTTAGTGCCAGTCAGGACAGACTTTGTAGTGTCCAGGCCCCCTTGGATGGCCCCT	35	12
chr19	5220335	5220336	G	A	3.92	PTPRS	R/C	missense_variant	MED	49	2.41	14.01	G/A	G/G	19	30
chr19	6417092	6417093	C	T	5.53	KHSRP	G/R	missense_variant	MED	55	3.28	17.01	C/T	C/C	27	28
chr19	7172333	7172334	A	G	4.94	INSR	L/S	missense_variant	MED	52	4.35	22.9	A/G	A/A	20	32
chr19	8993032	8993033	T	G	0.168	MUC16	H/P	missense_variant	MED	57	1.7	11.64	T|G	T/T	32	24
chr19	8993035	8993036	G	T	1.57	MUC16	T/N	missense_variant	MED	56	2.08	12.92	G|T	G/G	31	24
chr19	8993040	8993041	A	G	0.279	MUC16	G	splice_region_variant	MED	55	0.82	8.32	A|G	A/A	30	24
chr19	8999549	8999550	C	T	2.43	MUC16	G/E	missense_variant	MED	110	1.22	9.95	C/T	C/C	62	48
chr19	8999553	8999554	C	G	-1.35	MUC16	D/H	missense_variant	MED	131	1.18	9.79	C/C	C|G	84	47
chr19	8999559	8999560	T	C	-5.17	MUC16	K/E	missense_variant	MED	125	-0.36	2.3	T/T	T/C	81	42
chr19	8999563	8999564	C	T	-1.71	MUC16	R	splice_region_variant	MED	119	0.06	4.3	C/C	C|T	77	42
chr19	9006693	9006694	C	T	-5.98	MUC16	G/D	missense_variant	MED	99	1.12	9.56	C/C	C|T	50	49
chr19	9006694	9006695	C	G	-5.98	MUC16	G/R	missense_variant	MED	99	-1.41	0.02	C/C	C|G	50	49
chr19	9006710	9006711	C	A	-5.98	MUC16	Q/H	missense_variant	MED	98	0.54	6.93	C/C	C|A	53	45
chr19	9006748	9006749	C	T	-3.6	MUC16	V/M	missense_variant	MED	59	0.45	6.44	C|T	C|C	29	30
chr19	9008298	9008299	G	A	-3.75	MUC16	H/Y	missense_variant	MED	61	0.15	4.8	G|A	G/G	37	24
chr19	9008300	9008301	G	A	0.978	MUC16	T/I	missense_variant	MED	62	1	9.07	G|A	G/G	38	24
chr19	9008301	9008302	T	G	2.04	MUC16	T/P	missense_variant	MED	64	1.62	11.38	T|G	T/T	40	24
chr19	9008307	9008308	T	C	-2.42	MUC16	I/V	missense_variant	MED	63	0.04	4.21	T|C	T/T	40	23
chr19	9008316	9008317	C	T	-3.19	MUC16	V/M	missense_variant	MED	73	0.94	8.85	C|T	C/C	48	25
chr19	9009275	9009276	A	G	-5.19	MUC16	I/T	missense_variant	MED	47	-1.11	0.13	A/A	A/G	16	29
chr19	9009322	9009323	C	A	1.54	MUC16	L/F	missense_variant	MED	54	1.4	10.6	C/C	C/A	22	24
chr19	9009636	9009637	T	C	-6.01	MUC16	H/R	missense_variant	MED	57	0.39	6.09	T|C	T/T	28	29
chr19	9010647	9010648	T	C	-2.32	MUC16	T/A	missense_variant	MED	54	-0.72	0.91	T|C	T|T	35	19
chr19	9010649	9010650	G	A	1.16	MUC16	T/I	missense_variant	MED	55	-0.2	3.05	G|A	G|G	36	19
chr19	9010654	9010655	G	T	1.16	MUC16	S/R	missense_variant	MED	56	-0.24	2.86	G|T	G/G	37	19
chr19	9010676	9010677	C	T	0.00923	MUC16	G/E	missense_variant	MED	56	-0.45	1.92	C|T	C/C	36	20
chr19	9010692	9010693	C	G	-2.32	MUC16	D/H	missense_variant	MED	58	-0.71	0.95	C|G	C/C	36	22
chr19	9024855	9024856	T	G	2.73	MUC16	T/P	missense_variant	MED	52	1.64	11.45	T/T	T|G	28	24
chr19	9077403	9077404	G	A	-0.594	MUC16	H/Y	missense_variant	MED	65	-0.1	3.52	G/A	G/G	29	36
chr19	10116507	10116508	C	T	0.641	COL5A3	R/H	missense_variant	MED	49	-0.47	1.84	C/C	C/T	26	22
chr19	15052645	15052646	A	G	-0.52	OR7C2	T/A	missense_variant	MED	43	-0.47	1.85	A/G	A/A	14	29
chr19	16187489	16187490	C	T	3.55	TPM4	R/C	missense_variant	MED	36	3	16.02	C/T	C/C	16	19
chr19	16942407	16942408	G	A	3.8	SIN3B	D/N	missense_variant	MED	57	3.94	20.1	G|A	G|G	37	20
chr19	16942414	16942415	C	T	4.85	SIN3B	P/L	missense_variant	MED	55	3.86	19.63	C|T	C|C	38	17
chr19	17434633	17434634	C	T	3.07	ANO8	A/T	missense_variant	MED	28	1.01	9.14	C/C	C/T	12	16
chr19	17837819	17837820	C	T	2.32	MAP1S	R/W	missense_variant	MED	39	2.88	15.61	C/C	C/T	17	22
chr19	18232662	18232663	G	A	3.73	MAST3	G/D	missense_variant	MED	44	3.93	20.1	G/A	G/G	18	26
chr19	21909870	21909871	C	T	-1.68	ZNF100	A/T	missense_variant	MED	66	-3.36	0	C|T	C|C	20	46
chr19	21909887	21909888	C	G	-1.68	ZNF100	G/A	missense_variant	MED	53	-4.63	0	C|G	C/C	15	38
chr19	24115771	24115856	GCAAATGTGAAGAATGTGGCAAAGCATTTAGCCAACCCTCAGCACTAACCATACATAAGAGGATGCACATTGGAGAGAAACCCTA	G	-1.63	ZNF726	CKCEECGKAFSQPSALTIHKRMHIGEKPY/C	inframe_deletion	MED	64	None	None	GCAAATGTGAAGAATGTGGCAAAGCATTTAGCCAACCCTCAGCACTAACCATACATAAGAGGATGCACATTGGAGAGAAACCCTA/GCAAATGTGAAGAATGTGGCAAAGCATTTAGCCAACCCTCAGCACTAACCATACATAAGAGGATGCACATTGGAGAGAAACCCTA	GCAAATGTGAAGAATGTGGCAAAGCATTTAGCCAACCCTCAGCACTAACCATACATAAGAGGATGCACATTGGAGAGAAACCCTA/G	37	27
chr19	33134079	33134080	C	T	5.48	ANKRD27	R/K	missense_variant	MED	51	5.35	34	C/C	C/T	22	29
chr19	36216479	36216480	G	A	5.54	KMT2B	R/H	missense_variant	MED	50	3.54	18.08	G/A	G/G	25	25
chr19	38743575	38743576	C	A	-1.68	PPP1R14A	L/F	missense_variant	MED	34	1.75	11.82	C/A	C/C	17	17
chr19	38924508	38924509	C	T	3.76	RYR1	R/W	missense_variant	MED	49	2.9	15.67	C/T	C/C	24	25
chr19	39056062	39056063	C	A	-5.18	RYR1	F/L	missense_variant	MED	42	1.31	10.3	C/A	C/C	15	27
chr19	39963079	39963080	G	A	5.15	SUPT5H	G/D	missense_variant	MED	62	3.2	16.73	G/A	G/G	29	33
chr19	40368394	40368395	C	T	3.05	FCGBP	R/H	missense_variant	MED	70	-0.25	2.81	T/T	C|T	36	34
chr19	41223758	41223759	C	T	2.54	ADCK4	P/L	missense_variant	MED	47	-0.27	2.72	C/C	C/T	18	29
chr19	41383152	41383153	A	G	1.19	CTC-490E21.12	M/T	missense_variant	MED	35	-2.41	0	A/A	A/G	11	24
chr19	41386485	41386486	C	A	2.22	CTC-490E21.12	A/S	missense_variant	MED	34	-1.16	0.1	C|A	C/C	13	21
chr19	41386493	41386494	A	C	2.22	CTC-490E21.12	L/R	missense_variant	MED	34	-0.6	1.34	A|C	A/A	14	20
chr19	41386526	41386527	G	A	1.06	CTC-490E21.12	A/V	missense_variant	MED	38	-1.25	0.05	G|A	G/G	12	26
chr19	42820855	42820856	T	C	2.73	TMEM145	M/T	missense_variant	MED	60	2.79	15.3	T/C	T/T	18	42
chr19	43258609	43258610	T	C	-2.76	PSG8	Q/R	missense_variant	MED	69	-1.06	0.18	T/T	T/C	32	37
chr19	43858404	43858405	G	T	-5.61	CD177	K/N	missense_variant	MED	27	1.7	11.65	G/T	G/G	15	12
chr19	44005886	44005887	T	C	3.91	PHLDB3	Q/R	missense_variant	MED	38	1.68	11.59	T|C	T/T	12	26
chr19	45394705	45394706	G	A	3.88	TOMM40	A/T	missense_variant	MED	44	3.11	16.38	G/A	G/G	15	29
chr19	46338434	46338435	C	T	4.86	SYMPK	A/T	missense_variant	MED	48	3.87	19.66	C/C	C/T	20	28
chr19	47724985	47724986	C	T	2.64	BBC3	S/N	missense_variant	MED	31	2.77	15.21	C/T	C/C	12	19
chr19	47951174	47951175	G	A	4.15	SLC8A2	R/C	missense_variant	MED	30	3.38	17.38	G/A	G/G	17	12
chr19	48800708	48800709	C	T	0.613	CCDC114	D/N	missense_variant	MED	60	2.61	14.69	C/T	C/C	25	35
chr19	48908300	48908301	C	T	4.94	GRIN2D	A/V	missense_variant	MED	55	2.97	15.92	C/T	C/C	27	28
chr19	49558215	49558216	C	T	-0.353	CGB7	R/K	missense_variant	MED	24	-1.45	0.02	C/C	C|T	11	13
chr19	50210802	50210803	G	C	4.57	CPT1C	V/L	missense_variant	MED	53	3.66	18.6	G/G	G/C	24	29
chr19	50826486	50826487	A	G	3.22	KCNC3	C/R	missense_variant	MED	37	1.91	12.36	A/G	A/A	17	20
chr19	51499378	51499379	C	T	4.66	KLK8	G/D	missense_variant	MED	56	3.15	16.53	C/T	C/C	27	29
chr19	52249688	52249689	G	A	1.4	FPR1	P/S	missense_variant	MED	58	-0.59	1.36	G/G	G/A	26	32
chr19	55341719	55341720	C	T	-1.47	KIR3DL1	S/F	missense_variant	MED	27	-1.6	0.01	T/T	C/C	11	16
chr19	55995098	55995099	C	T	2.43	ZNF628	P/S	missense_variant	MED	38	1.35	10.44	C/C	C/T	17	21
chr19	56206671	56206672	A	C	0.585	EPN1	M/L	missense_variant	MED	35	0.26	5.38	A/A	A/C	17	18
chr19	56274502	56274503	T	G	-1.53	RFPL4A	S/A	missense_variant	MED	35	0.34	5.83	T|G	T/T	17	18
chr19	56274505	56274506	G	A	-1.69	RFPL4A	A/T	missense_variant	MED	32	-1.83	0.01	G|A	G/G	17	15
chr19	56274506	56274507	C	G	-4.91	RFPL4A	A/G	missense_variant	MED	31	0.13	4.7	C|G	C/C	16	15
chr19	56390320	56390321	A	G	-0.49	NLRP4	Q/R	missense_variant	MED	52	-0.17	3.17	A/G	A/A	22	30
chr19	57286409	57286410	G	C	0.662	ZIM2	D/E	missense_variant	MED	64	1.92	12.39	G/C	G/G	30	34
chr19	57646841	57646842	A	G	1.38	ZIM3	F/S	missense_variant	MED	45	1.3	10.26	A/G	A/A	24	21
chr19	58995016	58995018	GA	G	0.149	SLC27A5		splice_region_variant	MED	34	None	None	GA/GA	GA/G	16	15
chr2	218112	218114	CA	C	-4.26	SH3YL1		splice_region_variant	MED	50	None	None	CA/C	CA/CA	21	26
chr2	1099090	1099091	A	T	0.158	SNTG2		splice_region_variant	MED	35	-0.34	2.37	A|T	A/A	13	22
chr2	14774647	14774648	A	G	3.96	FAM84A	Y/C	missense_variant	MED	40	3.83	19.47	A/G	A/A	23	17
chr2	24239714	24239715	G	T	4.87	MFSD2B	W/C	missense_variant	MED	50	3.8	19.28	G/T	G/G	23	27
chr2	26534262	26534263	A	G	4.66	GPR113	L/S	missense_variant	MED	57	3.57	18.22	A/A	A/G	23	34
chr2	27448648	27448649	G	A	5.65	CAD	G/D	missense_variant	MED	54	5.04	29.9	G/A	G/G	23	30
chr2	30966305	30966306	C	T	-11	CAPN13	R/Q	missense_variant	MED	59	0.68	7.63	C/T	C/C	29	30
chr2	32314613	32314614	C	T	5.77	SPAST	R/C	missense_variant	MED	54	4.7	26.1	C/T	C/C	22	32
chr2	32679028	32679029	A	G	4.42	BIRC6		splice_region_variant	MED	53	2.29	13.62	A/G	A/A	21	32
chr2	48060127	48060128	G	A	5.71	FBXO11	A/V	missense_variant	MED	68	3.84	19.48	G/A	G/G	33	35
chr2	55096460	55096461	G	A	5.28	EML6	S/N	missense_variant	MED	56	4.78	26.9	G/A	G/G	26	30
chr2	61006773	61006774	C	T	5.82	PAPOLG	R/C	missense_variant	MED	63	5.08	31	C/C	C/T	34	29
chr2	64416143	64416144	T	C	-1.65	AC074289.1		splice_region_variant	MED	57	1.29	10.21	T/T	T/C	30	27
chr2	64441672	64441674	TA	T	-1.33	AC074289.1		splice_region_variant	MED	48	None	None	TA/TA	TA/T	29	19
chr2	74135830	74135831	G	A	4.93	ACTG2	R/H	missense_variant	MED	65	4.16	21.5	G/G	G/A	34	31
chr2	84752704	84752705	A	G	4.45	DNAH6	Y/C	missense_variant	MED	42	2.86	15.52	A/G	A/A	19	23
chr2	85414309	85414310	T	A	-0.2	TCF7L1-IT1		splice_region_variant	MED	57	-0.12	3.43	T/A	T/T	28	28
chr2	90413002	90413003	C	T	0.844	.	E/K	missense_variant	MED	35	-0.33	2.43	C/C	C/T	16	19
chr2	90413020	90413021	T	G	-1.69	.	N/H	missense_variant	MED	34	-0.6	1.32	T/T	T/G	18	16
chr2	90413046	90413047	C	T	-1.69	.	S/N	missense_variant	MED	31	-1.06	0.19	C/C	C/T	17	13
chr2	90413052	90413053	C	A	0.844	.	G/V	missense_variant	MED	33	-0.38	2.2	C/C	C|A	19	12
chr2	90413485	90413486	G	A	0.844	.	P/L	missense_variant	MED	27	0.08	4.43	G|A	G/G	13	12
chr2	90414508	90414509	A	T	0	.	I/N	missense_variant	MED	22	-0.74	0.84	A|T	A|A	11	11
chr2	96810866	96810867	A	G	4.1	DUSP2	L/P	missense_variant	MED	29	3	16.01	A/A	A/G	13	16
chr2	97637761	97637762	G	A	0.152	FAM178B	A/V	missense_variant	MED	45	1.7	11.66	G/A	G/G	18	27
chr2	97873713	97873714	G	A	-1.64	ANKRD36	G/E	missense_variant	MED	27	-2.01	0.01	G|A	G/G	15	12
chr2	97873721	97873722	T	G	-1.93	ANKRD36	Y/D	missense_variant	MED	28	-3.25	0	T|G	T/T	15	13
chr2	101804793	101804795	TA	T	-3.22	TBC1D8		splice_region_variant	MED	43	None	None	TA/T	TA/TA	16	27
chr2	119988187	119988188	C	T	-0.528	STEAP3		splice_region_variant	MED	74	-0.84	0.57	C/T	C/C	35	39
chr2	128145720	128145721	C	T	-1.12	MAP3K2	R/W	missense_variant	MED	22	0.89	8.6	C/C	C/T	11	11
chr2	131414974	131414975	A	T	0.736	POTEJ	Y/F	missense_variant	MED	40	2.04	12.78	A/T	A/A	19	21
chr2	132890613	132890614	A	G	-0.441	AC098826.5		splice_region_variant	MED	67	-0.86	0.53	A/A	A|G	28	38
chr2	135745120	135745121	T	C	2.67	MAP3K19	K/E	missense_variant	MED	66	3.24	16.86	T/T	T/C	31	35
chr2	152423803	152423804	C	T	5.99	NEB	A/T	missense_variant	MED	56	4.83	27.4	C/C	C/T	22	34
chr2	159517930	159517931	C	T	5.68	AC005042.4	T/M	missense_variant	MED	52	4.25	22.2	C/T	C/C	27	25
chr2	160050849	160050850	A	G	5.51	TANC1	Q/R	missense_variant	MED	55	4.56	24.7	A/G	A/A	31	24
chr2	173333907	173333908	G	A	5.99	ITGA6	R/Q	missense_variant	MED	56	5.21	33	G/G	G|A	27	29
chr2	179411571	179411572	G	A	6.03	TTN-AS1	S/F	missense_variant	MED	63	4.15	21.4	G/G	G/A	30	32
chr2	179436709	179436710	C	T	6.07	TTN-AS1	A/T	missense_variant	MED	65	3.53	18.02	C/T	C/C	31	34
chr2	179494077	179494078	T	C	5.95	TTN-AS1	I/V	missense_variant	MED	52	1.53	11.06	T/T	T/C	32	20
chr2	185802965	185802966	A	T	4.26	ZNF804A	K/M	missense_variant	MED	74	2.4	13.97	A/T	A/A	41	33
chr2	185803055	185803056	C	T	4.27	ZNF804A	A/V	missense_variant	MED	69	1.57	11.22	C/T	C/C	41	28
chr2	185803240	185803241	A	T	5.09	ZNF804A	N/Y	missense_variant	MED	66	1.91	12.36	A/T	A/A	31	34
chr2	186609061	186609062	T	C	5.4	FSIP2	L/S	missense_variant	MED	44	2.83	15.42	T/C	T/T	16	28
chr2	186661487	186661488	T	C	1.52	FSIP2	S/P	missense_variant	MED	57	-0.48	1.79	T/C	T/T	35	22
chr2	202127022	202127024	TA	T	-1.28	CASP8		splice_region_variant	MED	68	None	None	TA/T	TA/TA	22	44
chr2	204053196	204053197	G	C	3.12	NBEAL1	E/D	missense_variant	MED	75	3.64	18.52	G/C	G/G	40	35
chr2	204193318	204193319	C	T	2.85	RP11-363J17.1	R/W	missense_variant	MED	39	4.28	22.4	C/T	C/C	18	21
chr2	209308164	209308165	T	C	1.25	PTH2R	V/A	missense_variant	MED	65	1.38	10.54	T/T	T/C	30	35
chr2	216238124	216238125	G	A	6.17	FN1	P/L	missense_variant	MED	48	4.93	28.5	G/A	G/G	24	24
chr2	216298090	216298091	G	A	6.07	FN1	T/I	missense_variant	MED	75	5.51	35	G/A	G/G	40	35
chr2	217341919	217341920	A	G	4.71	SMARCAL1	D/G	missense_variant	MED	65	3.64	18.49	A/A	A/G	27	38
chr2	219146802	219146803	G	A	2.94	TMBIM1	P/L	missense_variant	MED	40	0.34	5.87	G/G	G/A	18	22
chr2	219267729	219267730	G	A	2.8	CTDSP1		splice_region_variant	MED	37	-1.03	0.22	G/A	G/G	14	23
chr2	223436617	223436618	A	G	5.68	FARSB	L/P	missense_variant	MED	63	4.09	21	A/G	A/A	29	34
chr2	227660287	227660288	T	C	-0.185	IRS1	H/R	missense_variant	MED	48	-2.35	0	T/T	T/C	22	25
chr2	237146575	237146576	G	A	4.13	ASB18	R/C	missense_variant	MED	32	4.37	23.1	G/A	G/G	11	21
chr20	1592214	1592215	C	G	-5.49	SIRPB1	G/A	missense_variant	MED	32	0.28	5.49	C/G	C/C	15	17
chr20	1592283	1592284	G	A	1.63	SIRPB1	T/I	missense_variant	MED	28	2.52	14.38	G/A	G/G	14	14
chr20	1592311	1592312	T	C	0.574	SIRPB1	I/V	missense_variant	MED	25	-2.31	0	T/C	T/T	13	12
chr20	1895812	1895813	A	T	-8.54	SIRPA	T/S	missense_variant	MED	29	-0.57	1.44	A|T	A/A	13	16
chr20	1895819	1895820	C	T	2.01	SIRPA	T/I	missense_variant	MED	27	1.18	9.8	C|T	C/C	15	12
chr20	1895825	1895826	G	A	-10.2	SIRPA	R/H	missense_variant	MED	29	0.38	6.05	G|A	G/G	17	12
chr20	1895834	1895835	C	T	0.0951	SIRPA	A/V	missense_variant	MED	34	-1.1	0.15	C|T	C/C	20	14
chr20	21335486	21335487	A	G	5.92	XRN2	Y/C	missense_variant	MED	58	4.47	23.9	A/G	A/A	26	32
chr20	21492733	21492734	C	T	3.22	NKX2-2	A/T	missense_variant	MED	53	2.59	14.63	C/C	C/T	31	22
chr20	25754798	25754799	G	C	0	FAM182B		splice_region_variant	MED	76	-1.29	0.04	G|C	G/G	38	38
chr20	25848665	25848666	A	C	0	FAM182B		splice_region_variant	MED	71	-0.16	3.21	A/C	A/A	22	21
chr20	26061816	26061817	T	C	0.368	FAM182A		splice_region_variant	MED	51	0.86	8.47	T/C	T/T	33	14
chr20	29585140	29585141	T	C	-0.762	RP4-610C12.1		splice_region_variant	MED	213	-0.88	0.47	T/T	T/C	91	111
chr20	32341059	32341060	C	T	4.99	ZNF341	P/L	missense_variant	MED	59	1.99	12.61	C|T	C/C	29	30
chr20	34022386	34022387	A	C	3.54	GDF5OS	S/A	missense_variant	MED	37	0.79	8.15	A/A	A/C	18	19
chr20	39987411	39987412	G	A	1.67	LPIN3	R/H	missense_variant	MED	40	3.31	17.13	G/G	G/A	15	25
chr20	47588947	47588948	C	A	5.91	ARFGEF2	T/K	missense_variant	MED	53	4.88	27.9	C/A	C/C	24	29
chr20	48098886	48098887	A	G	4.86	KCNB1	V/A	missense_variant	MED	34	5.09	31	A/G	A/A	14	20
chr20	55033774	55033775	C	T	3.83	CASS4	T/M	missense_variant	MED	46	3.74	19.01	C/T	C/C	15	30
chr20	58559857	58559858	G	A	3.47	CDH26	E/K	missense_variant	MED	53	3.94	20.2	G/A	G/G	20	33
chr20	60504708	60504709	C	T	4.14	CDH4	A/V	missense_variant	MED	51	1.51	11.01	C/T	C/C	25	26
chr20	61943079	61943080	G	T	-2.96	COL20A1	R/L	missense_variant	MED	49	-1.53	0.02	G/T	G/G	21	28
chr20	62059755	62059756	A	G	4.28	KCNQ2	L/P	missense_variant	MED	53	3.4	17.5	A/G	A/A	17	36
chr20	62340337	62340338	G	A	4.51	ZGPAT	A/T	missense_variant	MED	55	4.57	24.7	G/A	G/G	23	32
chr20	62365062	62365063	C	T	-8.75	ZGPAT	D	splice_region_variant	MED	61	-0.47	1.84	C/C	C/T	35	26
chr21	11097542	11097543	C	CCATCTCAAAAAAAAAAAGTT	0.109	BAGE2		splice_region_variant	MED	135	None	None	C/C	C/CCATCTCAAAAAAAAAAAGTT	55	60
chr21	15215757	15215758	A	G	0	CYP4F29P		splice_region_variant	MED	79	-0.17	3.19	A/A	A|G	38	41
chr21	36042108	36042109	C	T	-0.0235	CLIC6	A/V	missense_variant	MED	26	3.43	17.59	C/C	C/T	11	15
chr21	40194675	40194676	T	C	5.47	ETS2	Y/H	missense_variant	MED	52	4.94	28.7	T/C	T/T	23	29
chr21	43411323	43411324	A	G	-2.32	ZBTB21	S/P	missense_variant	MED	77	1.87	12.22	A/G	A/A	45	32
chr21	45994013	45994014	C	T	-1.21	KRTAP10-4	P/S	missense_variant	MED	53	-0.49	1.74	C/T	C/C	12	41
chr21	45994599	45994600	G	A	3.34	KRTAP10-4	C/Y	missense_variant	MED	68	1.12	9.55	G/A	G/G	28	40
chr21	46012159	46012160	G	C	-0.836	KRTAP10-6	P/R	missense_variant	MED	40	-3.56	0	G|C	G/G	19	21
chr21	46012180	46012181	C	T	1.34	KRTAP10-6	R/H	missense_variant	MED	42	0.43	6.33	C|T	C/C	18	24
chr21	46012181	46012182	G	A	1.07	KRTAP10-6	R/C	missense_variant	MED	42	-2.41	0	G|A	G/G	18	24
chr21	47418837	47418838	G	T	4.5	COL6A1	G/W	missense_variant	MED	43	3.84	19.53	G/T	G/G	18	25
chr22	16190789	16190790	A	C	0.167	AP000525.9		splice_region_variant	MED	83	-0.51	1.66	A|C	A/A	37	44
chr22	16487824	16487827	GTT	G	0	YME1L1P1		splice_region_variant	MED	34	None	None	GTT/GTT	GTT/G	20	13
chr22	17468917	17468918	C	A	1.9	GAB4	W/C	missense_variant	MED	28	0.51	6.75	C/C	C/A	13	15
chr22	21539593	21539597	CGTT	C	0	FAM230B	V/-	inframe_deletion	MED	66	None	None	CGTT|C	CGTT/CGTT	30	36
chr22	24577497	24577498	C	T	-4.05	SUSD2	A/V	missense_variant	MED	48	3.72	18.91	C/T	C/C	19	29
chr22	25023405	25023406	G	A	-6.79	GGT1	R/H	missense_variant	MED	41	1.39	10.59	G/G	G|A	23	18
chr22	25023892	25023893	G	A	0.971	GGT1	S/N	missense_variant	MED	56	-1.99	0.01	G|A	G/G	25	31
chr22	28559309	28559310	T	A	5.87	TTC28	Y/F	missense_variant	MED	63	1.69	11.6	T/T	T/A	32	31
chr22	29876519	29876520	C	T	2.26	NEFH	A/V	missense_variant	MED	42	0.81	8.27	C/T	C/C	20	22
chr22	32756829	32756831	CA	C	0.158	RFPL3		splice_region_variant	MED	39	None	None	C/C	./C	17	12
chr22	38017629	38017630	C	G	4.86	GGA1	A/G	missense_variant	MED	55	4.17	21.6	C/G	C/C	23	32
chr22	38046663	38046670	CCCGGCT	C	0.892	SH3BP1	PA/-	inframe_deletion	MED	61	None	None	CCCGGCT/CCCGGCT	CCCGGCT|C	27	34
chr22	38120358	38120437	CAACATCCTGTGCCCAGCGGGACAATCCCAGAGCCTCCAGAACCTCCTCTCCCAATAGAGCCACACGAGATAACCCCAG	C	-4.03	TRIOBP	TTSCAQRDNPRASRTSSPNRATRDNPR/T	inframe_deletion	MED	40	None	None	CAACATCCTGTGCCCAGCGGGACAATCCCAGAGCCTCCAGAACCTCCTCTCCCAATAGAGCCACACGAGATAACCCCAG/C	CAACATCCTGTGCCCAGCGGGACAATCCCAGAGCCTCCAGAACCTCCTCTCCCAATAGAGCCACACGAGATAACCCCAG/CAACATCCTGTGCCCAGCGGGACAATCCCAGAGCCTCCAGAACCTCCTCTCCCAATAGAGCCACACGAGATAACCCCAG	15	20
chr22	39262953	39262954	G	A	2.12	CBX6	R/W	missense_variant	MED	51	3.57	18.22	G/G	G/A	28	23
chr22	41537112	41537113	A	G	5.29	EP300	K/R	missense_variant	MED	60	5.18	32	A/G	A/A	27	33
chr22	50639472	50639473	T	C	-1.84	SELO	V/A	missense_variant	MED	44	-0.23	2.9	T/T	T/C	19	25
chr22	50659006	50659007	A	G	-6.28	TUBGCP6	S/P	missense_variant	MED	56	1.1	9.48	A/A	A|G	30	25
chr22	50659008	50659009	A	G	-4.13	TUBGCP6	V/A	missense_variant	MED	56	0.8	8.22	A/A	A|G	30	25
chr22	50954954	50954955	C	A	5.09	NCAPH2	S/Y	missense_variant	MED	57	4.21	21.9	C/A	C/C	28	29
chr3	1415681	1415682	C	T	4.84	CNTN6	R/C	missense_variant	MED	56	3.9	19.82	C/T	C/C	28	28
chr3	36759645	36759646	C	T	5.51	DCLK3	M/I	missense_variant	MED	62	2.32	13.71	C/C	C/T	34	28
chr3	42850957	42850959	CT	C	-0.63	ACKR2		splice_region_variant	MED	53	None	None	CT/C	CT/CT	23	29
chr3	44951698	44951699	T	C	0.999	TGM4	V/A	missense_variant	MED	75	-1.22	0.06	T/T	T/C	32	43
chr3	47047076	47047077	T	C	3.72	NBEAL2	F/S	missense_variant	MED	48	4.15	21.5	T/C	T/T	21	27
chr3	49059782	49059783	C	A	5.29	NDUFAF3	P/T	missense_variant	MED	31	3.05	16.18	C/C	C/A	17	14
chr3	49548157	49548158	T	C	5.44	DAG1	V/A	missense_variant	MED	60	2.98	15.92	T/C	T/T	29	31
chr3	49832796	49832797	C	T	2.8	CDHR4	R/Q	missense_variant	MED	58	2.96	15.85	C/C	C|T	35	23
chr3	51975430	51975431	C	T	-4.94	RRP9	S/N	missense_variant	MED	61	1.42	10.67	C/T	C/C	30	31
chr3	53769408	53769409	T	C	5.46	CACNA1D	V/A	missense_variant	MED	46	3.87	19.66	T/C	T/T	19	27
chr3	62751588	62751589	A	G	5.24	CADPS	M/T	missense_variant	MED	52	2.87	15.55	A/G	A/A	29	23
chr3	66457867	66457868	G	A	6.07	LRIG1	A/V	missense_variant	MED	41	2.78	15.26	G/A	G/G	25	16
chr3	75589381	75589383	CA	C	0.251	CTD-2026G6.3		splice_region_variant	MED	27	None	None	CA/C	CA/CA	12	15
chr3	89498486	89498487	A	G	5.34	EPHA3	Y/C	missense_variant	MED	43	4.16	21.5	A/G	A/A	17	26
chr3	101572436	101572437	C	A	5.65	NFKBIZ	P/H	missense_variant	MED	64	2.26	13.51	C/A	C/C	31	33
chr3	107799125	107799126	C	T	-1.16	CD47	V/I	missense_variant	MED	54	-0.82	0.62	C/T	C/C	25	29
chr3	110840994	110840995	A	G	5.45	PVRL3	Y/C	missense_variant	MED	69	2.59	14.63	A/A	A/G	36	33
chr3	126261184	126261185	G	A	3.34	CHST13	V/M	missense_variant	MED	36	2.09	12.93	G/A	G/G	14	22
chr3	126736313	126736314	C	G	4.24	PLXNA1	S/C	missense_variant	MED	43	3.91	19.88	C/G	C/C	22	21
chr3	129118340	129118342	TA	T	-1.5	RPL32P3		splice_region_variant	MED	46	None	None	TA/T	TA/TA	25	18
chr3	141299960	141299961	T	C	6.03	RASA2	F/S	missense_variant	MED	71	2.74	15.12	T/C	T/T	32	39
chr3	142089436	142089437	T	C	5.7	XRN1	T/A	missense_variant	MED	69	0.45	6.43	T/T	T/C	30	39
chr3	142231308	142231309	A	G	5.4	ATR	Y/H	missense_variant	MED	52	1.18	9.8	A/G	A/A	27	25
chr3	142455295	142455296	T	C	5.97	TRPC1	L/P	missense_variant	MED	58	4.47	23.9	T/T	T/C	32	26
chr3	155521963	155521965	TA	T	0.122	C3orf33		splice_region_variant	MED	40	None	None	TA/T	TA/TA	17	22
chr3	156249271	156249272	C	T	4.96	KCNAB1	L/F	missense_variant	MED	47	4.51	24.2	C/T	C/C	17	30
chr3	173525499	173525500	T	C	4.24	NLGN1	V/A	missense_variant	MED	59	4.47	23.9	T/C	T/T	36	23
chr3	183952995	183952996	C	T	3.73	VWA5B2	A/V	missense_variant	MED	62	1.57	11.21	C/T	C/C	23	39
chr3	184566911	184566912	T	C	5.59	VPS8	Y/H	missense_variant	MED	57	4.83	27.4	T/T	T/C	32	25
chr3	188327553	188327554	G	A	3.46	LPP	M/I	missense_variant	MED	53	0.03	4.15	G/A	G/G	27	26
chr3	193220355	193220356	G	C	4.7	ATP13A4	L/V	missense_variant	MED	61	-0.36	2.29	G/C	G/G	31	30
chr3	194080594	194080595	G	A	5.2	LRRC15	A/V	missense_variant	MED	57	1.57	11.19	G/G	G/A	33	24
chr3	195507876	195507877	T	C	0.743	MUC4	D/G	missense_variant	MED	26	0.56	7.02	T|C	T/T	14	12
chr3	195507877	195507878	C	T	-0.725	MUC4	D/N	missense_variant	MED	26	1.16	9.74	C|T	C/C	14	12
chr3	195509098	195509099	T	C	0	MUC4	T/A	missense_variant	MED	40	0.42	6.29	T/T	T/C	25	14
chr3	195511389	195511390	T	G	0	MUC4	H/P	missense_variant	MED	47	-0.27	2.7	T/G	T/T	11	36
chr3	195513179	195513180	C	G	0	MUC4	Q/H	missense_variant	MED	61	-0.62	1.23	C/C	C/G	36	25
chr3	195513666	195513667	T	G	-0.624	MUC4	K/T	missense_variant	MED	59	-0.33	2.42	T|G	T/T	21	34
chr3	195513684	195513685	T	C	-0.624	MUC4	D/G	missense_variant	MED	58	-0.94	0.36	T|C	T/T	19	35
chr3	195667350	195667492	CTGCACGGCCCTCAAACTGGAACATCAGCTTCCCGCCGGGTCTCCAGGTGCACGGCCCTCAAACTGCAACATCAGCTCCCTGCTGGGTATCCAGCTGCACAGCCCTCAAACTGGAACATCAGCTCCCCGCCAGGTCTCCAGG	C	0.109	.	AARPSNWNISFPPGLQVHGPQTATSAPCWVSSCTALKLEHQLPARSPG/A	inframe_deletion	MED	69	None	None	CTGCACGGCCCTCAAACTGGAACATCAGCTTCCCGCCGGGTCTCCAGGTGCACGGCCCTCAAACTGCAACATCAGCTCCCTGCTGGGTATCCAGCTGCACAGCCCTCAAACTGGAACATCAGCTCCCCGCCAGGTCTCCAGG/CTGCACGGCCCTCAAACTGGAACATCAGCTTCCCGCCGGGTCTCCAGGTGCACGGCCCTCAAACTGCAACATCAGCTCCCTGCTGGGTATCCAGCTGCACAGCCCTCAAACTGGAACATCAGCTCCCCGCCAGGTCTCCAGG	CTGCACGGCCCTCAAACTGGAACATCAGCTTCCCGCCGGGTCTCCAGGTGCACGGCCCTCAAACTGCAACATCAGCTCCCTGCTGGGTATCCAGCTGCACAGCCCTCAAACTGGAACATCAGCTCCCCGCCAGGTCTCCAGG/C	43	26
chr3	195717060	195717061	C	A	0.673	SDHAP1		splice_region_variant	MED	42	1.52	11.02	C/A	C/C	16	26
chr3	196199219	196199220	C	G	4.32	RNF168	E/Q	missense_variant	MED	66	2.13	13.1	C/G	C/C	36	30
chr4	337586	337587	G	A	1.12	ZNF141	R/K	missense_variant	MED	39	1.72	11.7	G/A	G/G	20	19
chr4	367274	367275	A	G	1.24	ZNF141	Q/R	missense_variant	MED	53	0.48	6.59	A|G	A/A	25	28
chr4	367279	367280	T	A	1.24	ZNF141	S/T	missense_variant	MED	53	1.34	10.41	T|A	T/T	25	28
chr4	2082717	2082718	G	C	3.3	POLN	T/S	missense_variant	MED	45	-1.02	0.24	G/C	G/G	24	21
chr4	2934349	2934350	G	A	3.85	MFSD10	P/S	missense_variant	MED	65	2.45	14.16	G/A	G/G	33	32
chr4	3251043	3251044	T	C	4.68	MSANTD1	L/P	missense_variant	MED	39	3.71	18.84	T/C	T/T	15	24
chr4	6062229	6062230	C	T	4.52	JAKMIP1	R/Q	missense_variant	MED	49	3.68	18.69	C/C	C/T	21	28
chr4	10099449	10099450	A	G	5.69	WDR1	V/A	missense_variant	MED	36	3.12	16.43	A/G	A/A	12	24
chr4	13603821	13603822	G	A	-10.5	BOD1L1	H/Y	missense_variant	MED	64	1.7	11.64	G/G	G/A	29	35
chr4	15938185	15938186	T	C	-4.23	FGFBP1	K/E	missense_variant	MED	41	1	9.07	T/T	T/C	16	25
chr4	17885421	17885422	A	G	4.78	LCORL	L/P	missense_variant	MED	52	2.02	12.72	A/G	A/A	29	23
chr4	36162253	36162254	C	A	3.95	ARAP2	V/F	missense_variant	MED	36	3.37	17.35	C/A	C/C	11	25
chr4	49490444	49490446	AC	A	1.36	RP11-241F15.1		splice_region_variant	MED	42	None	None	AC/AC	AC|A	23	19
chr4	56837532	56837533	A	C	4.52	CEP135	K/T	missense_variant	MED	64	3.61	18.35	A/A	A/C	30	34
chr4	75159258	75159259	A	G	0.704	MTHFD2L	R/G	missense_variant	MED	68	0.33	5.8	A/A	A/G	35	33
chr4	83849352	83849353	C	T	5.98	LIN54	A/T	missense_variant	MED	75	3.04	16.15	C/T	C/C	38	37
chr4	85623586	85623587	T	C	5.86	WDFY3	N/D	missense_variant	MED	59	4.22	21.9	T/C	T/T	27	32
chr4	85752612	85752613	G	A	5.48	WDFY3	T/I	missense_variant	MED	58	4.93	28.6	G/A	G/G	27	31
chr4	86491712	86491713	T	C	1.99	ARHGAP24	S/P	missense_variant	MED	39	2.17	13.2	T/C	T/T	15	23
chr4	100543991	100543992	G	A	2.09	MTTP	S/N	missense_variant	MED	60	0.32	5.74	G/A	G/G	38	22
chr4	106766606	106766607	G	A	5.25	INTS12	C/Y	missense_variant	MED	66	4.4	23.3	G/A	G/G	29	36
chr4	107268803	107268804	G	T	3.17	AIMP1	K/N	missense_variant	MED	55	3.93	20.1	G/T	G/G	23	32
chr4	123145790	123145791	G	A	4.19	KIAA1109	V/M	missense_variant	MED	64	2.23	13.41	G/A	G/G	35	28
chr4	123663197	123663198	A	G	0.54	BBS12	S/G	missense_variant	MED	69	0.71	7.78	A/A	A/G	29	40
chr4	126242711	126242712	A	G	1.44	FAT4	T/A	missense_variant	MED	51	0	4	A/G	A/A	28	23
chr4	146807233	146807234	A	G	5.41	ZNF827	L/P	missense_variant	MED	52	4.15	21.4	A/G	A/A	23	29
chr4	159789403	159789404	G	A	4.98	FNIP2	G/D	missense_variant	MED	56	3.65	18.54	G/A	G/G	25	31
chr4	159789549	159789550	G	A	1.5	FNIP2	A/T	missense_variant	MED	54	1.28	10.19	G/A	G/G	25	29
chr4	170610274	170610275	A	G	5.27	CLCN3	Y/C	missense_variant	MED	62	2.82	15.38	A/G	A/A	32	30
chr4	189012845	189012846	G	A	1.47	TRIML2	A/V	missense_variant	MED	53	2.68	14.93	G/A	G/G	26	27
chr4	190878653	190878654	C	G	-2.22	FRG1	I/M	missense_variant	MED	179	2.6	14.64	C/C	C/G	78	73
chr5	161962	161963	G	T	2.59	PLEKHG4B	Q/H	missense_variant	MED	57	0.39	6.1	G/T	G/G	27	30
chr5	1327543	1327544	T	C	-0.658	CLPTM1L	Y/H	missense_variant	MED	34	-0.59	1.36	T/T	T/C	14	20
chr5	1328780	1328781	T	C	-1.43	CLPTM1L	L/S	missense_variant	MED	35	-0.56	1.48	T/T	T|C	21	14
chr5	1328781	1328782	G	C	0.717	CLPTM1L	L/F	missense_variant	MED	35	-0.48	1.77	G/G	G|C	21	14
chr5	1432797	1432798	A	G	3.18	SLC6A3	V/A	missense_variant	MED	47	0.73	7.86	A/A	A/G	29	18
chr5	10638204	10638205	G	A	2.87	ANKRD33B	A/T	missense_variant	MED	61	1.47	10.87	G/A	G/G	21	40
chr5	31299723	31299724	C	A	5.93	CDH6	P/H	missense_variant	MED	59	4.77	26.8	C/C	C/A	29	30
chr5	37059091	37059092	C	T	4.97	NIPBL	R/W	missense_variant	MED	65	3.91	19.87	C/T	C/C	33	32
chr5	37839604	37839605	T	C	3.85	GDNF		splice_region_variant	MED	31	1.77	11.87	T/T	T/C	18	13
chr5	59894942	59894943	C	T	-0.923	DEPDC1B	A/T	missense_variant	MED	41	2.05	12.8	C/T	C/C	20	21
chr5	61651054	61651055	T	C	5.27	KIF2A	Y/H	missense_variant	MED	80	2.31	13.67	T/C	T/T	50	30
chr5	61686703	61686704	T	C	5.04	DIMT1	R/G	missense_variant	MED	59	1.32	10.35	T/C	T/T	23	36
chr5	70805865	70805866	A	G	-5.46	BDP1	N/D	missense_variant	MED	77	-1.26	0.05	A|G	A/A	30	47
chr5	70806144	70806145	A	G	0.587	BDP1	K/E	missense_variant	MED	65	1.51	10.99	A/G	A/A	31	34
chr5	89530785	89530786	C	CA	1.02	RP11-61G23.1		splice_region_variant	MED	49	None	None	CA/CA	C/CA	21	25
chr5	94957167	94957168	C	T	3.1	GPR150	R/C	missense_variant	MED	46	3.32	17.18	C/T	C/C	18	28
chr5	111504737	111504738	T	C	-2.18	EPB41L4A	R/G	missense_variant	MED	60	3.77	19.14	T/C	T/T	30	30
chr5	132159987	132159988	C	A	1.18	SHROOM1	Q/H	missense_variant	MED	58	1.89	12.27	C/A	C/C	23	35
chr5	132166286	132166287	T	C	1.27	SHROOM1	Q/R	missense_variant	MED	30	2.24	13.43	T/C	T/T	13	17
chr5	140432177	140432178	G	A	6.17	PCDHB1	D/N	missense_variant	MED	46	4.58	24.8	G/A	G/G	20	26
chr5	140554139	140554140	C	T	3.12	PCDHB7	P/L	missense_variant	MED	47	-1.68	0.01	C/C	C|T	31	16
chr5	140554141	140554142	T	G	-0.0538	PCDHB7	L/V	missense_variant	MED	48	-1.99	0.01	T/T	T|G	32	16
chr5	148899943	148899944	C	T	5.75	CSNK1A1	S/N	missense_variant	MED	73	2.88	15.58	C/C	C/T	37	34
chr5	149776354	149776355	G	C	0.695	TCOF1	G/A	missense_variant	MED	41	2.63	14.77	G/C	G/G	21	20
chr5	150892076	150892077	A	G	5.06	CTC-251D13.1	W/R	missense_variant	MED	70	3.53	18.02	A/G	A/A	36	34
chr5	153826352	153826353	C	G	2.77	SAP30L	D/E	missense_variant	MED	40	0.93	8.77	C/G	C/C	20	20
chr5	159855638	159855639	C	T	4.64	PTTG1	S/L	missense_variant	MED	67	2.34	13.79	C/T	C/C	33	34
chr5	167944830	167944831	G	A	5.59	RARS	R/H	missense_variant	MED	52	4.7	26	G/A	G/G	21	31
chr5	169535279	169535280	C	G	-6.07	FOXI1	P/A	missense_variant	MED	44	-1.21	0.07	C/G	C/C	20	24
chr5	176861040	176861041	G	A	4.76	GRK6	V/I	missense_variant	MED	42	-0.18	3.11	G/A	G/G	20	22
chr5	177652368	177652369	C	T	5.05	PHYKPL	V/M	missense_variant	MED	68	2.25	13.47	C/T	C/C	32	36
chr5	178050386	178050387	C	T	3.78	CLK4	D/N	missense_variant	MED	61	3.53	18.04	C/C	C/T	26	35
chr6	909982	909983	T	C	-2.99	.	M/T	missense_variant	MED	38	-0.53	1.6	T|C	T/T	13	25
chr6	3850337	3850338	G	A	-2.04	RP11-420L9.4	R/Q	missense_variant	MED	29	-1.16	0.09	G/A	G/G	15	14
chr6	6901983	6901984	G	GA	-2.4	RP3-429O6.1		splice_region_variant	MED	34	None	None	G|GA	G/G	11	19
chr6	7387432	7387434	TA	T	-7.27	CAGE1		splice_region_variant	MED	58	None	None	T/T	./T	24	11
chr6	11105487	11105488	T	C	0.235	ERVFRD-1	H/R	missense_variant	MED	70	1.62	11.38	T/C	T/T	39	31
chr6	27861337	27861338	G	A	3.55	HIST1H2BO	S/N	missense_variant	MED	49	2.77	15.23	G/G	G/A	30	19
chr6	27879226	27879227	T	C	4.16	OR2B2	T/A	missense_variant	MED	44	1.96	12.51	T/C	T/T	19	25
chr6	28195512	28195513	G	A	2.82	ZSCAN9	V/M	missense_variant	MED	64	2.03	12.73	G/A	G/G	38	25
chr6	29574918	29574919	G	A	4.57	GABBR1	T/M	missense_variant	MED	51	4.02	20.6	G/A	G/G	26	25
chr6	30166663	30166664	T	C	5.26	TRIM26	S/G	missense_variant	MED	38	4.41	23.4	T/C	T/T	16	22
chr6	30576874	30576875	C	T	3.39	PPP1R10	R/H	missense_variant	MED	50	2.09	12.95	C/T	C/C	28	22
chr6	30672958	30672959	A	G	1.08	MDC1	I/T	missense_variant	MED	50	0.35	5.87	A/G	A/A	17	33
chr6	30848907	30848909	AG	A	-3.37	DDR1		splice_region_variant	MED	25	None	None	AG/A	AG/AG	12	13
chr6	31238885	31238886	A	G	-1.2	HLA-C	Y/H	missense_variant	MED	59	1.12	9.59	A/G	A/A	31	27
chr6	31238909	31238910	T	G	-5.41	HLA-C	T/P	missense_variant	MED	55	-0.28	2.66	T/T	T|G	31	24
chr6	31238983	31238984	G	T	-2.67	HLA-C	T/N	missense_variant	MED	35	0.38	6.07	G|G	G|T	19	16
chr6	31239111	31239112	G	A	1.9	HLA-C		splice_region_variant	MED	42	0.97	8.97	G|G	G|A	23	19
chr6	32552016	32552017	G	C	0.415	HLA-DRB1	T/R	missense_variant	MED	59	1.62	11.36	G|C	G/G	17	42
chr6	32552028	32552029	A	T	-7.04	HLA-DRB1	F/Y	missense_variant	MED	57	-2.01	0.01	A|T	A/A	15	42
chr6	32557435	32557436	C	G	1.61	HLA-DRB1	L/F	missense_variant	MED	137	1	9.09	C|G	C/C	49	88
chr6	32632687	32632688	T	G	-8.11	HLA-DQB1	D/A	missense_variant	MED	23	-1.18	0.08	T|G	T/T	12	11
chr6	32632693	32632694	C	G	0.193	HLA-DQB1	R/P	missense_variant	MED	25	0.44	6.37	./G	G|G	11	11
chr6	32713624	32713625	C	T	-0.952	HLA-DQA2	T/I	missense_variant	MED	71	0.16	4.87	C/C	C/T	40	31
chr6	42179621	42179622	T	C	4.62	MRPS10	K/E	missense_variant	MED	71	4.54	24.5	T/C	T/T	34	37
chr6	43016072	43016073	A	C	4.89	CUL7	L/R	missense_variant	MED	49	2.58	14.59	A/C	A/A	18	31
chr6	43223473	43223474	G	T	4.48	TTBK1	Q/H	missense_variant	MED	63	1.75	11.82	G/T	G/G	27	36
chr6	44218867	44218868	G	C	0.184	HSP90AB1	K/N	missense_variant	MED	73	2.53	14.44	G/C	G/G	36	36
chr6	46800959	46800960	C	T	5.57	MEP1A	P/S	missense_variant	MED	59	5.06	30	C/T	C/C	24	35
chr6	49574561	49574562	T	C	5.86	RHAG	K/R	missense_variant	MED	56	3.82	19.4	T/C	T/T	21	35
chr6	56420526	56420527	T	C	5.67	DST	K/E	missense_variant	MED	65	2.86	15.54	T/T	T/C	31	34
chr6	76333634	76333635	G	A	4.07	SENP6	V/M	missense_variant	MED	73	1.69	11.62	G/A	G/G	36	37
chr6	78632844	78632845	T	C	5.1	MEI4	F/L	missense_variant	MED	48	3.55	18.12	T/T	T/C	23	25
chr6	80234988	80234990	TA	T	0.415	LCA5		splice_region_variant	MED	53	None	None	TA/T	TA/TA	26	25
chr6	86324612	86324613	C	T	5.19	RP11-321N4.5	R/H	missense_variant	MED	62	3.03	16.1	C/T	C/C	33	29
chr6	86346967	86346968	C	T	5.96	SYNCRIP	G/D	missense_variant	MED	69	5.06	30	C/T	C/C	34	35
chr6	105526417	105526418	G	T	5.15	LIN28B	Q/H	missense_variant	MED	55	3.1	16.34	G/T	G/G	25	30
chr6	110714493	110714494	C	A	5.95	DDO	W/C	missense_variant	MED	71	2.3	13.64	C/C	C/A	35	36
chr6	116987996	116987997	G	A	5.96	ZUFSP	S/L	missense_variant	MED	76	2.78	15.25	G/A	G/G	34	42
chr6	129777568	129777569	C	T	5.52	LAMA2	P/L	missense_variant	MED	57	2.83	15.43	C/C	C/T	27	30
chr6	135776887	135776888	A	G	5.47	AHI1	V/A	missense_variant	MED	57	4.09	21	A/G	A/A	20	37
chr6	149954011	149954012	T	C	3.74	KATNA1	D/G	missense_variant	MED	65	2.3	13.65	T/C	T/T	30	35
chr6	154735541	154735542	C	T	5.43	CNKSR3	A/T	missense_variant	MED	50	-1.19	0.08	C/T	C/C	21	29
chr6	159086506	159086507	C	T	5.8	SYTL3	A/V	missense_variant	MED	37	4.05	20.8	C/C	C/T	21	15
chr6	160328625	160328626	G	T	2.72	MAS1	K/N	missense_variant	MED	41	2.13	13.08	G/G	G/T	21	20
chr7	1015137	1015138	G	A	3.45	COX19	T/I	missense_variant	MED	37	4.49	24.1	G/A	G/G	13	24
chr7	4259857	4259858	A	G	5.28	SDK1	Y/C	missense_variant	MED	45	2.97	15.92	A/A	A/G	21	24
chr7	12383886	12383887	C	T	4.08	VWDE	G/R	missense_variant	MED	50	3.95	20.2	C/C	C/T	28	21
chr7	20668424	20668425	A	G	0.998	ABCB5	N/D	missense_variant	MED	63	1.87	12.2	A/G	A/A	33	30
chr7	21847577	21847578	G	A	6.02	DNAH11	A/T	missense_variant	MED	73	-0.79	0.7	G/A	G/G	43	30
chr7	38385623	38385624	A	T	0.093	.		splice_region_variant	MED	29	-0.16	3.23	A/A	A|T	14	14
chr7	44613278	44613279	A	G	5.34	DDX56	L/P	missense_variant	MED	51	5.12	32	A|G	A/A	18	33
chr7	45123089	45123090	G	A	1.85	NACAD	P/S	missense_variant	MED	38	1.34	10.38	G/A	G/G	11	27
chr7	51085252	51085253	C	T	5.47	RP4-724E13.2	V/M	missense_variant	MED	46	3.18	16.65	C/T	C/C	23	23
chr7	55249036	55249037	G	T	5.92	EGFR-AS1	G/C	missense_variant	MED	46	5.38	34	G/T	G/G	21	25
chr7	57882527	57882528	G	T	0	RP11-548K12.11		splice_region_variant	MED	45	-0.38	2.23	G/G	G/T	20	24
chr7	62694126	62694127	G	T	0	PHKG1P1		splice_region_variant	MED	32	0.02	4.12	G/G	G/T	21	11
chr7	72861646	72861647	T	G	4.5	BAZ1B	E/A	missense_variant	MED	77	2.04	12.79	T/G	T/T	44	33
chr7	73021992	73021993	C	T	3.99	MLXIPL	R/Q	missense_variant	MED	45	4.11	21.2	C/T	C/C	27	18
chr7	73811555	73811556	C	T	2.38	CLIP2	T/I	missense_variant	MED	55	0.57	7.09	C/C	C/T	32	23
chr7	79818499	79818500	A	G	3.59	GNAI1	R/G	missense_variant	MED	61	2.75	15.14	A/G	A/A	36	25
chr7	90895044	90895045	T	C	3.44	FZD1	S/P	missense_variant	MED	34	0.94	8.84	T/T	T/C	16	18
chr7	91706228	91706229	G	A	5.6	AKAP9	E/K	missense_variant	MED	52	4.15	21.4	G/A	G/G	24	28
chr7	95157322	95157323	C	T	-0.726	ASB4	T/M	missense_variant	MED	53	0.15	4.79	C/C	C/T	28	25
chr7	96653676	96653677	A	G	4.97	DLX5	Y/H	missense_variant	MED	45	4.35	22.9	A/A	A/G	25	20
chr7	100225719	100225720	C	T	3.95	TFR2	V/M	missense_variant	MED	45	3.1	16.36	C/T	C/C	17	28
chr7	100459186	100459187	A	T	5.51	SLC12A9	Q/L	missense_variant	MED	47	4.61	25.1	A|T	A/A	20	27
chr7	100638755	100638756	A	G	1.17	MUC12	S/G	missense_variant	MED	27	0.58	7.15	A|G	A/A	11	16
chr7	100639011	100639012	C	T	0.235	MUC12	T/I	missense_variant	MED	37	-0.59	1.35	T/T	C/T	25	12
chr7	100677332	100677333	C	G	-1.7	MUC17	T/S	missense_variant	MED	79	-0.73	0.89	C/G	C/C	38	41
chr7	100677515	100677516	A	G	-2.38	MUC17	E/G	missense_variant	MED	76	-0.22	2.95	A|G	A/A	43	33
chr7	100677518	100677519	C	T	-1.29	MUC17	A/V	missense_variant	MED	76	0.02	4.1	C|T	C/C	43	33
chr7	100677994	100677995	A	G	-1.39	MUC17	S/G	missense_variant	MED	98	-1.13	0.12	A|G	A/A	43	55
chr7	100678012	100678013	G	A	-1.6	MUC17	V/M	missense_variant	MED	109	-1.21	0.07	G/G	G/A	46	63
chr7	100678097	100678098	C	A	-1.26	MUC17	T/N	missense_variant	MED	93	-0.99	0.27	C/C	C|A	36	57
chr7	100679387	100679388	A	C	0.364	MUC17	Q/P	missense_variant	MED	69	-0.6	1.32	A/A	A|C	38	31
chr7	100679389	100679390	A	G	0.364	MUC17	T/A	missense_variant	MED	63	-0.64	1.18	A/A	A|G	33	30
chr7	100679759	100679760	G	A	-1.16	MUC17	G/E	missense_variant	MED	57	-1.27	0.04	G|A	G|G	33	24
chr7	100815655	100815656	C	T	1.67	NAT16	A/T	missense_variant	MED	31	1.32	10.32	C/T	C/C	17	14
chr7	102580002	102580003	G	A	6.03	FBXL13	S/N	missense_variant	MED	56	3.32	17.15	G/G	G/A	32	24
chr7	107616261	107616262	G	A	5.31	LAMB1	T/M	missense_variant	MED	65	5	29.3	G/G	G/A	33	32
chr7	120701263	120701264	T	C	0.263	CPED1		splice_region_variant	MED	68	0.35	5.91	T/C	T/T	36	32
chr7	126758274	126758276	AG	A	0.82	GRM8		splice_region_variant	MED	67	None	None	AG/AG	AG/A	39	28
chr7	129297187	129297188	C	T	4.57	NRF1		splice_region_variant	MED	60	1.41	10.66	C/T	C/C	31	29
chr7	134881027	134881028	G	A	-4.86	WDR91	T/M	missense_variant	MED	45	0.55	6.98	G/A	G/G	24	21
chr7	135262754	135262755	G	A	3.15	NUP205	S/N	missense_variant	MED	49	2.19	13.28	G/A	G/G	29	20
chr7	137531514	137531518	TGGC	T	-3.56	DGKI	A/-	inframe_deletion	MED	35	None	None	TGGC/T	TGGC/TGGC	14	20
chr7	142191026	142191027	G	A	1.53	TRBV12-2		splice_region_variant	MED	92	0.24	5.3	G|A	G/G	35	57
chr7	142457342	142457343	C	T	2.43	PRSS1	P/L	missense_variant	MED	63	-1.76	0.01	C|T	C|C	34	29
chr7	142457374	142457375	C	G	2.43	PRSS1	L/V	missense_variant	MED	57	-2.55	0	C|G	C|C	33	24
chr7	142458525	142458526	A	G	-6.32	PRSS1	N/S	missense_variant	MED	53	-1.85	0.01	A/A	A/G	30	23
chr7	142564043	142564044	G	A	2.32	EPHB6	A/T	missense_variant	MED	50	2.16	13.16	G/A	G/G	26	24
chr7	142638385	142638386	C	T	2.96	KEL	A/T	missense_variant	MED	55	1.29	10.2	C/T	C/C	22	33
chr7	148768481	148768482	T	C	-5.77	ZNF786	N/S	missense_variant	MED	48	0.34	5.86	T/C	T/T	23	25
chr7	149128966	149128967	G	A	4.48	ZNF777	A/V	missense_variant	MED	47	2.25	13.48	G/A	G/G	17	30
chr7	150932407	150932408	A	G	1.78	CHPF2	I/V	missense_variant	MED	41	1.21	9.93	A/A	A/G	17	24
chr7	151871255	151871256	C	T	5.51	KMT2C	A/T	missense_variant	MED	69	4.11	21.2	C/T	C/C	33	36
chr7	158109539	158109540	C	T	0.894	PTPRN2	R/H	missense_variant	MED	55	1.45	10.79	C/T	C/C	25	30
chr8	441595	441596	C	G	-0.85	TDRP	E/D	missense_variant	MED	67	0.23	5.25	C/C	C/G	24	43
chr8	10466970	10466971	C	G	-3.3	RP1L1	G/A	missense_variant	MED	39	0.24	5.32	C/C	C/G	16	23
chr8	19252087	19252088	G	A	5.62	SH2D4A	E/K	missense_variant	MED	59	4.02	20.6	G/A	G/G	30	29
chr8	21986336	21986337	G	T	4.82	HR	P/Q	missense_variant	MED	50	4.45	23.7	G/G	G/T	30	20
chr8	30704605	30704606	A	G	1.28	TEX15	V/A	missense_variant	MED	76	1.75	11.82	A/G	A/A	41	35
chr8	39694726	39694727	A	C	2.62	ADAM2	F/L	missense_variant	MED	59	1.42	10.68	A/A	A/C	28	31
chr8	42940329	42940330	G	A	5.7	FNTA	D/N	missense_variant	MED	58	4.9	28.2	G/A	G/G	23	34
chr8	53084794	53084795	A	T	1.94	ST18	F/Y	missense_variant	MED	53	0.68	7.61	A/A	A/T	29	24
chr8	54896974	54896975	T	C	5.12	TCEA1	N/S	missense_variant	MED	59	2.94	15.81	T/C	T/T	23	35
chr8	76190941	76190942	C	A	0	CASC9		splice_region_variant	MED	28	-0.7	0.98	C/C	C|A	12	16
chr8	76190943	76190944	A	G	0	CASC9		splice_region_variant	MED	27	-0.51	1.66	A/A	A|G	12	15
chr8	86126826	86126827	C	CAACATT	5.63	E2F5	-/NV	inframe_insertion	MED	69	None	None	CAACATT/CAACATT	CAACATT/.	29	33
chr8	95164183	95164184	C	T	-10.3	CDH17	V/I	missense_variant	MED	91	0.2	5.08	C/T	C/C	50	40
chr8	95897779	95897780	A	G	5.45	CCNE2	Y/H	missense_variant	MED	75	4.53	24.4	A/G	A/A	39	36
chr8	101075989	101075990	C	T	-11.7	RGS22	V/I	missense_variant	MED	88	0.09	4.47	C/T	C/C	50	38
chr8	116632014	116632015	G	A	3.1	TRPS1	P/S	missense_variant	MED	61	1.7	11.64	G/G	G/A	37	24
chr8	125827477	125827478	G	T	3.72	RP11-1082L8.4		splice_region_variant	MED	95	0.15	4.81	G/T	G/G	58	37
chr8	143867904	143867905	C	T	-0.69	LY6D	A/T	missense_variant	MED	50	0.59	7.21	C/T	C/C	24	26
chr8	144874554	144874555	G	C	-1.58	SCRIB	P/R	missense_variant	MED	55	0.83	8.35	G/C	G/G	19	33
chr8	144886979	144886980	C	T	0.0273	SCRIB	V/M	missense_variant	MED	50	-0.71	0.93	C/T	C/C	18	32
chr8	144996246	144996247	C	T	1.42	PLEC	R/Q	missense_variant	MED	64	1.52	11.03	C/T	C/C	29	35
chr8	145640631	145640632	C	T	0.746	SLC39A4	E/K	missense_variant	MED	82	2.62	14.72	C/T	C/C	39	43
chr8	145998955	145998956	T	C	2.38	ZNF34	T/A	missense_variant	MED	91	0.9	8.67	T/C	T/T	47	44
chr9	842124	842125	T	C	4.19	DMRT1	M/T	missense_variant	MED	38	0.14	4.78	T/C	T/T	13	25
chr9	14116241	14116242	A	G	5.93	NFIB	M/T	missense_variant	MED	58	2.68	14.91	A/G	A/A	31	27
chr9	21187038	21187039	C	G	2.96	IFNA4	W/C	missense_variant	MED	53	2.37	13.87	C/G	C/C	27	26
chr9	21187060	21187061	T	C	0.472	IFNA4	K/R	missense_variant	MED	56	2.26	13.52	T|C	T/T	30	26
chr9	21187066	21187067	G	A	-5.93	IFNA4	T/I	missense_variant	MED	55	0.66	7.51	G|A	G/G	32	23
chr9	21187384	21187385	T	G	-0.034	IFNA4	H/P	missense_variant	MED	81	-1.93	0.01	T/G	T/T	46	35
chr9	33385770	33385771	C	T	5.02	AQP7	G/S	missense_variant	MED	49	3.4	17.46	C/C	C/T	21	28
chr9	33385783	33385784	C	G	0.853	AQP7	E/D	missense_variant	MED	50	1.52	11.02	C/C	C|G	21	29
chr9	33385785	33385786	C	G	3.11	AQP7	E/Q	missense_variant	MED	50	-0.01	3.96	C/C	C|G	21	29
chr9	33386145	33386146	C	A	-1.55	AQP7	V/F	missense_variant	MED	47	1.14	9.63	C|A	C/C	28	19
chr9	33386166	33386167	G	C	-5.35	AQP7	Q/E	missense_variant	MED	62	-0.24	2.83	G/C	G/G	38	24
chr9	33794735	33794736	A	G	-1.35	PRSS3		splice_region_variant	MED	72	-0.85	0.54	A/A	A|G	42	30
chr9	33796733	33796734	C	A	2.03	PRSS3	S/Y	missense_variant	MED	61	-2.29	0	C/A	C/C	23	38
chr9	33798573	33798574	G	A	2.67	PRSS3	S/N	missense_variant	MED	63	-0.58	1.4	G|G	G|A	29	34
chr9	36882100	36882101	G	A	3.88	PAX5	G	splice_region_variant	MED	59	3.11	16.39	G/A	G/G	20	39
chr9	37763648	37763649	C	T	4.18	TRMT10B	R/C	missense_variant	MED	54	4.25	22.2	C/T	C/C	24	30
chr9	38595774	38595775	A	G	1.4	ANKRD18A	M/T	missense_variant	MED	51	0.43	6.34	A/G	A/A	27	24
chr9	43626758	43626759	G	A	-4.38	SPATA31A6	T/M	missense_variant	MED	31	-0.31	2.5	G/G	G/A	19	12
chr9	66468612	66468613	A	T	0.0465	RP11-262H14.1		splice_region_variant	MED	213	-0.86	0.52	A/T	A/A	101	112
chr9	66529519	66529520	C	CA	0	RP11-262H14.3		splice_region_variant	MED	148	None	None	C/.	C/CA	35	53
chr9	66529519	66529521	CA	C	0	RP11-262H14.3		splice_region_variant	MED	148	None	None	CA/C	CA/.	50	44
chr9	68454855	68454856	C	G	-0.802	RP11-764K9.4		splice_region_variant	MED	73	-0.26	2.77	C/G	C/C	43	30
chr9	69777902	69777903	A	AGAGCCCCAG	0	IGKV1OR-2		splice_region_variant	MED	103	None	None	A/AGAGCCCCAG	A/A	41	53
chr9	71851937	71851938	C	T	4.81	TJP2	R/C	missense_variant	MED	69	4.11	21.2	C/T	C/C	34	34
chr9	90283536	90283537	C	G	4.73	DAPK1	A/G	missense_variant	MED	55	2.98	15.92	C/C	C/G	28	27
chr9	97767848	97767849	G	A	0.788	C9orf3	R/Q	missense_variant	MED	37	1.78	11.89	G/A	G/G	18	19
chr9	100424388	100424389	G	A	4.38	NCBP1	A/T	missense_variant	MED	66	3.35	17.26	G/A	G/G	34	32
chr9	100823141	100823142	T	C	5.73	NANS	Y/H	missense_variant	MED	63	4.57	24.8	T/C	T/T	32	31
chr9	107266613	107266614	A	G	3.91	OR13F1	Q/R	missense_variant	MED	54	0.56	7.02	A/A	A/G	30	24
chr9	111882166	111882167	G	C	0.646	TMEM245	D/E	missense_variant	MED	29	0.12	4.65	G/C	G/G	15	14
chr9	127736558	127736560	CA	C	0.43	SCAI		splice_region_variant	MED	51	None	None	C/C	CA/C	23	23
chr9	131811755	131811756	G	A	5.31	FAM73B	A/T	missense_variant	MED	49	2.6	14.66	G/G	G/A	21	28
chr9	131891297	131891298	T	C	5.08	PPP2R4	L/P	missense_variant	MED	70	4.38	23.1	T/C	T/T	30	40
chr9	133498107	133498108	G	A	5.27	FUBP3	R/K	missense_variant	MED	51	3.48	17.8	G/A	G/G	20	31
chr9	134022950	134022951	G	A	-0.139	NUP214	A/T	missense_variant	MED	66	0.84	8.4	G/G	G/A	34	31
chr9	134385401	134385402	T	C	-9.61	POMT1	C/R	missense_variant	MED	65	0.82	8.31	T/T	T/C	26	39
chr9	136037741	136037742	G	A	0.886	GBGT1	L/F	missense_variant	MED	71	3.01	16.05	G/A	G/G	32	39
chr9	136320685	136320686	C	T	0.746	ADAMTS13	R/W	missense_variant	MED	53	2.66	14.84	C/C	C/T	16	37
chr9	138729241	138729242	C	T	0.432	CAMSAP1	P/S	missense_variant	MED	70	-0.02	3.92	C/T	C/C	19	38
chr9	139232000	139232001	G	A	4.15	GPSM1	A/T	missense_variant	MED	61	5.33	34	G/G	G/A	31	30
chr9	139694892	139694893	C	A	3.49	CCDC183	T/N	missense_variant	MED	50	3.33	17.21	C/A	C/C	25	25
chrX	3030328	3030329	A	C	0.4	ARSF	N/T	missense_variant	MED	34	2.22	13.39	A/A	A/C	20	14
chrX	15268551	15268552	C	T	5.79	ASB9	G/R	missense_variant	MED	31	4.62	25.3	C/C	C|T	15	16
chrX	46307636	46307637	T	G	-0.00963	KRBOX4		splice_region_variant	MED	38	0.2	5.1	G/G	T/G	23	15
chrX	47272850	47272851	A	T	3.12	ZNF157	H/L	missense_variant	MED	33	2.54	14.45	T/T	A/A	13	20
chrX	69649855	69649856	C	T	5.05	GDPD2	T/M	missense_variant	MED	35	2.16	13.17	C/T	C/C	17	18
chrX	79984343	79984344	C	A	4.7	BRWD3	W/C	missense_variant	MED	35	3.89	19.79	C/C	C/A	18	16
chrX	84362738	84362739	G	T	-5.35	SATL1	S/R	missense_variant	MED	30	0.8	8.21	G/G	G|T	18	12
chrX	84362739	84362740	C	T	-2.84	SATL1	S/N	missense_variant	MED	29	-1.33	0.03	C/C	C|T	17	12
chrX	100117386	100117387	C	T	3.47	NOX1	G/D	missense_variant	MED	35	3.19	16.68	C/T	C/C	20	15
chrX	103042877	103042878	C	T	5.58	PLP1	A/V	missense_variant	MED	48	-0.22	2.92	T/T	C/C	21	27
chrX	110644486	110644487	A	G	4.74	DCX	W/R	missense_variant	MED	28	2.84	15.45	G/G	A/G	13	15
chrX	111914295	111914296	A	G	4.1	LHFPL1	M/T	missense_variant	MED	35	1.59	11.26	A/G	A/A	21	14
chrX	114426582	114426583	A	G	-0.365	LRCH2	H/R	missense_variant	MED	27	0.49	6.64	A|G	A/A	12	15
chrX	114426603	114426604	G	C	-1.58	LRCH2	R/P	missense_variant	MED	28	1.47	10.85	G|C	G/G	13	15
chrX	114426609	114426610	A	C	-1.9	LRCH2	H/P	missense_variant	MED	27	1	9.1	A|C	A/A	13	14
chrX	114426614	114426615	A	G	-0.365	LRCH2	T/A	missense_variant	MED	25	1.42	10.67	A|G	A/A	11	14
chrX	118604427	118604428	T	C	3.12	SLC25A5	F/L	missense_variant	MED	34	1.55	11.14	T|T	T|C	15	19
chrX	118725049	118725050	T	C	5.27	NKRF	Q/R	missense_variant	MED	30	0.67	7.57	C/C	T/C	16	14
chrX	123518446	123518447	T	C	5.48	STAG2	N/D	missense_variant	MED	23	1.49	10.93	C/C	T/C	11	12
chrX	139866460	139866461	T	C	1.8	CDR1	D/G	missense_variant	MED	43	2.14	13.11	T/T	T/C	23	20
chrX	140993841	140993947	CCTGAGAGAACTCAGAGTACTTTTGAGGGTTTTGCCCAGTCTCCTCTCCAGATTCCTGTGAGCCCCTCCTCCTCCTCCACTTTACTGAGTCTTTTCCAGAGTTTCT	C	0	MAGEC1	PERTQSTFEGFAQSPLQIPVSPSSSSTLLSLFQSFS/P	inframe_deletion	MED	35	None	None	CCTGAGAGAACTCAGAGTACTTTTGAGGGTTTTGCCCAGTCTCCTCTCCAGATTCCTGTGAGCCCCTCCTCCTCCTCCACTTTACTGAGTCTTTTCCAGAGTTTCT/C	CCTGAGAGAACTCAGAGTACTTTTGAGGGTTTTGCCCAGTCTCCTCTCCAGATTCCTGTGAGCCCCTCCTCCTCCTCCACTTTACTGAGTCTTTTCCAGAGTTTCT/CCTGAGAGAACTCAGAGTACTTTTGAGGGTTTTGCCCAGTCTCCTCTCCAGATTCCTGTGAGCCCCTCCTCCTCCTCCACTTTACTGAGTCTTTTCCAGAGTTTCT	20	14
chrX	142717951	142717952	T	C	5.87	SLITRK4	N/D	missense_variant	MED	28	1.8	11.96	C/C	T/C	14	13
chrX	153008709	153008710	C	T	5.32	ABCD1	A/V	missense_variant	MED	27	4.63	25.3	C|T	C/C	15	12
chrX	153008711	153008712	G	A	5.32	ABCD1	V/M	missense_variant	MED	27	4.19	21.7	G|A	G/G	15	12
chrX	153008730	153008731	G	T	5.02	ABCD1	G/V	missense_variant	MED	26	4.62	25.2	G|T	G/G	14	12
chrX	153128133	153128134	G	A	4.7	L1CAM	A/V	missense_variant	MED	28	1.35	10.45	G/G	G/A	13	15

## Sheet: Genes with nsSNVs
AASDH
ABCA10
ABCA13
ABCA8
ABCB5
ABCC11
ABCC6
ABCD1
ABR
AC004381.6
AC005042.4
AC009134.1
AC074289.1
AC098826.5
ACACB
ACBD3
ACBD4
ACKR2
ACLY
ACP2
ACSL5
ACTG2
ACTN4
ADAM2
ADAM28
ADAMTS13
ADAMTS18
ADAMTS20
ADARB2
ADCK4
ADCY10
ADSSL1
AGAP6
AGXT
AHI1
AHNAK
AHNAK2
AIMP1
AKAP9
AL031663.1
AL592494.5
AMN1
AMZ2P1
ANKFN1
ANKLE2
ANKRD18A
ANKRD24
ANKRD27
ANKRD30B
ANKRD33B
ANKRD36
ANKS1B
ANO3
ANO8
ANXA11
AOC3
AP000525.9
AP001189.4
AP5B1
APC2
APOBR
AQP7
ARAP2
ARFGEF2
ARHGAP23
ARHGAP24
ARHGAP27
ARHGAP9
ARHGEF19
ARID4A
ARSF
ART1
ASB18
ASB4
ASB7
ASB9
ATF6
ATG2B
ATP13A4
ATP2A2
ATP2A3
ATR
BAGE2
BAZ1B
BBC3
BBS12
BCL9L
BDP1
BIRC6
BOD1L1
BPTF
BRCA2
BRD4
BRDT
BRWD3
BTBD16
C11orf30
C18orf8
C19orf26
C19orf44
C1orf173
C3orf33
C6orf163
C9orf3
CACNA1C-IT3
CACNA1D
CACNA1E
CACNG6
CACUL1
CAD
CADPS
CAGE1
CAMSAP1
CAMTA1
CAPN13
CASC1
CASC9
CASP8
CASS4
CBX6
CCAR1
CCBL2
CCDC114
CCDC144NL
CCDC183
CCDC85C
CCNE2
CCNYL2
CD177
CD2BP2
CD47
CD86
CDC14A
CDH17
CDH26
CDH4
CDH6
CDHR4
CDHR5
CDR1
CDS1
CENPC
CENPJ
CEP135
CEP170
CEP44
CES1
CES4A
CFH
CGB7
CHAD
CHD4
CHD7
CHKA
CHPF2
CHRM1
CHRNA4
CHST13
CLCN3
CLCN6
CLIC6
CLIP2
CLK4
CLPTM1L
CNKSR3
CNTLN
CNTN6
CNTNAP1
COL20A1
COL5A3
COL6A1
COLEC12
COX19
CPED1
CPNE6
CPNE8
CPT1C
CR2
CROCC
CSMD2
CSNK1A1
CSTF1
CTB-134H23.3
CTBP2
CTC-251D13.1
CTC-490E21.12
CTC-490G23.4
CTD-2026G6.3
CTD-2313F11.1
CTDSP1
CTIF
CTNNA3
CUL7
CXXC1
CYBA
CYP4F29P
DAG1
DAPK1
DAPK2
DCHS2
DCLK3
DCLRE1B
DCX
DDO
DDR1
DDX12P
DDX56
DEPDC1B
DGKI
DGKZ
DHX32
DIMT1
DLX5
DMRT1
DMXL2
DNAH11
DNAH2
DNAH6
DNAJC2
DNALI1
DOPEY2
DSC3
DSCAML1
DSEL
DST
DUSP2
DYNC2H1
E2F5
E2F7
EDARADD
EGFR-AS1
EIF4G3
EMILIN1
EML6
ENDOD1
ENGASE
EP300
EPB41L4A
EPHA3
EPHA5
EPHB6
EPN1
ERBB3
ERC1
ERVFRD-1
ESD
ETS2
EVPLL
EXPH5
F7
FAM178B
FAM182A
FAM182B
FAM186A
FAM194B
FAM230B
FAM73B
FAM83H
FAM84A
FARSB
FAT1
FAT4
FBRSL1
FBXL13
FBXO11
FCGBP
FDPS
FGFBP1
FGFR2
FHOD3
FLG
FMN1
FMNL1
FMO1
FMO4
FN1
FNIP2
FNTA
FOXD4
FOXI1
FPR1
FRAS1
FRG1
FRG2B
FSIP2
FUBP3
FZD1
GAB4
GABBR1
GALNT2
GANC
GAS2
GBGT1
GCN1L1
GDF5OS
GDNF
GDPD2
GEMIN5
GGA1
GGT1
GIN1
GIPC1
GNAI1
GOLGA6L1
GOSR1
GOT1L1
GPC2
GPR113
GPR150
GPSM1
GRID1
GRIK3
GRIK4
GRIN2A
GRIN2D
GRK6
GRM8
GTF3C1
GTF3C4
GZMH
HBB
HCLS1
HERC2
HIAT1
HIC1
HIPK1
HIST1H2BO
HIST2H2BF
HLA-B
HLA-C
HLA-DQA2
HLA-DQB1
HLA-DRB1
HMGXB4
HR
HSF4
HSP90AB1
HSP90AB6P
HSPA2
HSPG2
HTR1F
IARS2
IFIT1B
IFNA4
IGFN1
IGHV4OR15-8
IGHV7-27
IGKV1OR-2
IGSF9B
IKBKB
IMPA1
INO80B
INPP5B
INPP5K
INPPL1
INSR
INTS12
INTS2
INTS5
INTS7
IPO4
IQSEC3
IRS1
IRX6
ITGA6
ITGAD
ITGBL1
ITPR2
JADE1
JAKMIP1
JSRP1
KANSL1L
KATNA1
KB-1572G7.3
KCNA5
KCNAB1
KCNB1
KCNC3
KCNJ12
KCNK13
KCNQ2
KEL
KHSRP
KIAA0195
KIAA0368
KIAA0586
KIAA1109
KIAA1324
KIAA1731
KIF12
KIF14
KIF26B
KIF2A
KIR3DL1
KLHDC7A
KLK8
KMT2B
KMT2C
KMT2D
KRAS
KRBOX4
KRT20
KRT6A
KRT8
KRTAP1-3
KRTAP1-5
KRTAP10-4
KRTAP10-6
KRTAP4-11
KRTAP4-7
KRTAP9-9
L1CAM
LAMA1
LAMA2
LAMB1
LCA5
LCORL
LDB1
LGR4
LHFPL1
LIN28B
LIN54
LINC00943
LMBRD2
LPIN3
LPO
LPP
LRCH2
LRFN5
LRIG1
LRRC15
LRRC27
LRRC37A3
LRRC37B
LRRC47
LRRC4C
LRRC56
LY6D
LY6G6F
LYST
M6PR
MAFG
MAGEC1
MAN1C1
MAP10
MAP1S
MAP2K3
MAP3K19
MAP3K2
MAPK11
MAPK4
MAPK6
MAS1
MAST3
MC1R
MDC1
MDFIC
MED13
MEF2A
MEI4
MEP1A
MFRP
MFSD10
MFSD2B
MGAT5
MIR1302-11
MIS18BP1
MKRN3
MKS1
MLXIPL
MMP17
MMS19
MON2
MPHOSPH9
MPPED2
MRPL10
MRPL43
MRPS10
MSANTD1
MSH6
MTHFD2L
MTL5
MTMR4
MTR
MTTP
MUC12
MUC15
MUC16
MUC17
MUC4
MUC6
MYO18A
MYO1A
MYOZ1
NAB2
NACAD
NANS
NAT16
NBEAL1
NBEAL2
NBPF3
NCAPH2
NCBP1
NCOR1
NDUFAF3
NEB
NEFH
NF1P5
NFAT5
NFIB
NFKBIZ
NIPBL
NKG2-E
NKIRAS2
NKRF
NKX1-2
NKX2-2
NLGN1
NLRP4
NLRP5
NMNAT1
NOC3L
NOL11
NOTCH3
NOX1
NOX5
NPAT
NPIPA5
NPLOC4
NRF1
NRP1
NRXN3
NSUN2
NUCB2
NUP205
NUP214
NUTM2D
OBSCN
OR10G9
OR13F1
OR2B2
OR2L8
OR2T2
OR2T33
OR51E1
OR7C2
OR8B2
OR9G1
OSBPL7
OTUD5
OXA1L
PANX1
PAPOLG
PARP4
PARP4P2
PARP6
PAX5
PCDH8
PCDHB1
PCDHB4
PCDHB7
PCNX
PCNXL2
PDCD1LG2
PDF
PDIA3
PDXDC1
PHKG1P1
PHLDB3
PHYKPL
PIEZO2
PIGO
PIGQ
PIK3R5
PITRM1
PKD1
PLCL2
PLEC
PLEKHA7
PLEKHG4B
PLIN4
PLP1
PLXNA1
PLXNA4
POLE
POLN
POLR2A
POLR3B
POMT1
POTEJ
PPM1H
PPP1R10
PPP1R14A
PPP1R3F
PPP2R4
PPRC1
PRAMEF1
PRAMEF2
PRRC2C
PRSS1
PRSS3
PRSS36
PSG8
PSMA5
PSME3
PTBP1
PTGFR
PTH2R
PTPN21
PTPRN2
PTPRS
PTTG1
PVRL3
R3HDM4
RAB11FIP4
RAB33B
RAB42
RAG2
RARS
RASA2
RASAL3
RB1
RCBTB2
RFPL3
RFPL4A
RFXAP
RGS22
RHAG
RIMKLA
RIMS2
RNF139
RNF168
RNPC3
ROCK1P1
RP11-1082L8.4
RP11-147L13.7
RP11-148I19.1
RP11-166B2.1
RP11-166B2.5
RP11-17M15.2
RP11-196G18.3
RP11-216N14.1
RP11-21C4.1
RP11-22P6.2
RP11-241F15.1
RP11-252C15.1
RP11-262H14.1
RP11-262H14.3
RP11-264B17.3
RP11-321N4.5
RP11-328C8.4
RP11-333E1.1
RP11-345M22.3
RP11-363J17.1
RP11-417J8.3
RP11-420L9.4
RP11-423O2.5
RP11-435B5.5
RP11-454P7.1
RP11-458D21.1
RP11-499P20.2
RP11-511B23.1
RP11-548K12.11
RP11-569A11.1
RP11-574K11.31
RP11-588H23.3
RP11-61G23.1
RP11-640M9.2
RP11-68I3.2
RP11-727A23.5
RP11-764K9.4
RP11-782C8.5
RP11-864I4.4
RP11-909M7.3
RP1L1
RP3-429O6.1
RP4-610C12.1
RP4-704D21.2
RP4-724E13.2
RP5-837I24.4
RP5-884C9.2
RPA2
RPH3AL
RPL13
RPL32P3
RPS6KA1
RRP9
RSF1
RYR1
SAP30L
SATL1
SCAI
SCP2
SCRIB
SDHAP1
SDK1
SDK2
SELE
SELO
SEMA6C
SENP6
SERPINA1
SERPINI1
SH2D4A
SH3BP1
SH3YL1
SHC1
SHISA9
SHROOM1
SIM2
SIN3B
SIRPA
SIRPB1
SKIDA1
SLC12A9
SLC16A4
SLC16A6
SLC25A45
SLC25A5
SLC25A52
SLC27A5
SLC38A1
SLC39A4
SLC5A10
SLC6A3
SLC8A2
SLC9B1P4
SLFN13
SLITRK4
SLITRK5
SMARCAL1
SMARCE1
SNTB2
SNTG2
SOCS7
SPAST
SPATA2L
SPATA31A6
SPRR2E
SPTB
SPTBN5
SSH1
ST18
STAG2
STAT5B
STEAP3
STK38
SUCO
SUPT5H
SUSD2
SUZ12P
SYMPK
SYNCRIP
SYNPO
SYT15
SYTL3
TANC1
TARBP2
TAS1R3
TAS2R19
TAS2R30
TAS2R31
TAS2R46
TBC1D28
TBC1D3P1-DHX40P1
TBC1D8
TBCD
TCEA1
TCEB3
TCF7L1-IT1
TCHH
TCOF1
TCP11L2
TDRD9
TDRP
TECTB
TEX15
TFR2
TGFB1I1
TGM4
TICRR
TIMM17B
TJP2
TLE2
TMBIM1
TMEM145
TMEM179
TMEM200C
TMEM245
TNFAIP1
TNRC6A
TOMM40
TOX3
TPGS1
TPM4
TPSAB1
TPSB2
TPSD1
TRBV12-2
TRH
TRIM26
TRIM58
TRIML2
TRIOBP
TRMT10B
TRMT1L
TRPC1
TRPM1
TRPS1
TSHZ1
TTBK1
TTC28
TTLL6
TTN-AS1
TTYH2
TUBGCP6
TULP2
UBE3A
USP24
USP3
USP32
UST
VANGL2
VARS
VPS8
VSIG8
VWA5B2
VWA7
VWDE
WDFY3
WDR1
WDR55
WDR91
XRN1
XRN2
YME1L1P1
YPEL3
YPEL4
ZBTB21
ZC3H8
ZDHHC12
ZFC3H1
ZFHX4
ZFP1
ZFYVE20
ZGPAT
ZIM2
ZIM3
ZMYM5
ZNF100
ZNF141
ZNF157
ZNF286B
ZNF318
ZNF326
ZNF34
ZNF341
ZNF414
ZNF488
ZNF534
ZNF554
ZNF577
ZNF628
ZNF646
ZNF726
ZNF777
ZNF786
ZNF804A
ZNF827
ZSCAN10
ZSCAN9
ZUFSP

## Sheet: Expressed genes (>1log2CPM)
TSPAN6
DPM1
SCYL3
C1orf112
FUCA2
GCLC
NFYA
STPG1
NIPAL3
LAS1L
ENPP4
SEMA3F
ANKIB1
CYP51A1
KRIT1
RAD52
BAD
LAP3
CD99
HS3ST1
WNT16
HECW1
MAD1L1
LASP1
SNX11
M6PR
KLHL13
CYP26B1
ICA1
DBNDD1
ALS2
CASP10
CFLAR
TFPI
NDUFAF7
RBM5
SLC7A2
ARF5
POLDIP2
PLXND1
AK2
FKBP4
KDM1A
RBM6
CAMKK1
RECQL
VPS50
ARHGAP33
NDUFAB1
PDK4
SLC25A13
ST7
CDC27
HCCS
DVL2
PRSS22
UPF1
SKAP2
SLC25A5
MCUB
HOXA11
POLR2J
DHX33
LIG3
RPAP3
ACSM3
REXO5
CIAPIN1
SPPL2B
FAM214B
PRKAR2B
MSL3
CREBBP
GCFC2
WDR54
KMT2E
RHBDD2
SOX8
IBTK
ZNF195
MYCBP2
FBXL3
PDK2
ITGA3
ZFX
LAMP2
ITGA2B
GDE1
REX1BD
CRLF1
AC003665.1
TMEM98
YBX2
MAP3K14
TMEM132A
AP2B1
ZNF263
SPATA20
CACNA1G
TNFRSF12A
MAP3K9
RALA
BAIAP2L1
KDM7A
ETV1
AGK
ALDH3B1
PHTF2
FARP2
USH1C
GGCT
DBF4
TBXA2R
IFRD1
COX10
GTF2IRD1
PAF1
VPS41
ARHGAP44
ELAC2
ARSD
PNPLA4
ADIPOR2
MARK4
PROM1
CCDC124
PAFAH1B1
KIAA0100
AC005747.1
TRAPPC6A
SCN4A
ST7L
PAX6
RPUSD1
RHBDF1
LUC7L
CACNA2D2
BAIAP3
TSR3
PIGQ
CRAMP1
TEAD3
DNAJC11
MYLIP
E2F2
PSMB1
JARID2
CDKL5
CDK11A
NADK
CYTH3
ADAM22
SYPL1
CYB561
SPAG9
CELSR3
AASS
PLEKHG6
SS18L2
MPND
MGST1
CRY1
NFIX
ST3GAL1
MMP25
PKD1
MAPK8IP2
MED24
RHOBTB2
HEATR5B
SEC62
RPS20
CSDE1
UBE3C
REV3L
FAM76A
POMT2
VTA1
MLXIPL
BAZ1B
RANBP9
SPRTN
EEF1AKNMT
DYRK4
ZNF207
UQCRC1
STARD3NL
CD9
NCAPD2
GIPR
PHF7
SEMA3G
NISCH
IDS
PRSS3
ZNF200
LRRC23
HFE
SCMH1
FYN
HIVEP2
ELOA
LYPLA2
CLCN6
AC080038.1
TSPAN9
BTBD7
AC005954.1
MKS1
ABHD5
AKAP8L
MBTD1
UTP18
RNF216
TTC19
PTBP1
DPF1
SYT7
LARS2
PIK3C2A
PLAUR
ANLN
WIZ
RABGAP1
QPCTL
PPP5C
CEP68
MAP4K3
TMEM159
BRCA1
ERCC1
CD22
SEMA3B
MBTPS2
PRICKLE3
EXTL3
ELOVL5
ALOX5
CALCOCO1
UBR7
MAP4K5
PSMC4
MAN2B2
SLC25A39
MVP
NUB1
PGM3
RWDD2A
CLK1
POLR3B
ANGEL1
RNF14
DNASE1L1
DDX11
HEBP1
GPRC5A
MAMLD1
TACC3
UFL1
POLA2
ZC3H3
CAPN1
MDH1
SLC30A9
MTMR11
COX15
CCDC88C
YAF2
ZMYND11
BID
MATR3
XYLT2
RGPD5
NUDCD3
CHDH
GLT8D1
ATP2C1
SLC38A5
RALBP1
RUFY3
CNTN1
WWTR1
AGPS
CXorf56
TTC27
PHLDB1
CYP24A1
PRDM11
SYT13
ZRANB1
NCDN
ADGRA2
ZFP64
MNAT1
SAMD4A
RUNX3
MRE11
PLEKHB1
SERPINB1
SPAST
OSBPL5
AQR
CPS1
FHL1
RTF2
NLRP2
SLC45A4
RNF10
ZNF839
ZDHHC6
GRAMD1B
RNH1
NDUFS1
RB1CC1
ERP44
ALAS1
BIRC3
AKAP11
GLRX2
SNAPC1
DERA
STRAP
ABCC2
DEF6
PLEKHO1
GCLM
UBR2
EHD2
DEPDC1
CCDC28A
RRAGD
HSF2
PHF20
NR1H3
TYMP
NCAPH2
TOMM34
SEC63
KPNA6
RTEL1-TNFRSF6B
FAS
RNASET2
CD44
KCNG1
AGPAT4
BTN3A1
MIPEP
PRKCH
IFNGR1
B4GALT7
VRK2
VEZT
POU2F2
BRD9
SNX1
TBPL1
ARNTL2
BCLAF1
SLC39A9
ANK1
TFB1M
RABEP1
HMGB3
NUP160
BAK1
IKZF2
GRN
FAM13B
ARHGAP31
CENPQ
SARS
RANBP3
ARID4A
EIPR1
PNPLA6
IFT88
ALG1
ZCCHC8
ABCF2
CHPF2
FUT8
UBA6
GAB2
ATP6V0A1
PIAS1
SLC4A7
MAP2K3
TMSB10
ASTE1
RNF19A
PEX3
GABARAPL2
SH3YL1
FAM136A
VCL
DEPDC1B
DAPK2
NSMAF
ADSS
TIMP2
RFC1
TBC1D23
CUL3
MYOM2
AC118549.1
USP2
TUBG2
RPL26L1
NSUN2
FBXO42
MFAP3
MRI1
METTL1
HOXC8
AGA
PI4K2B
BOD1L1
MAT2B
EDC4
TRIO
VCAN
CLEC16A
CDH1
MTREX
DNAH5
ZFYVE16
RIPOR1
RAI14
PNKP
PHLPP2
SPDL1
STAU2
PQLC2
CTNS
RTN4R
PHF23
INPP4A
RAB27B
PSMA4
LSG1
PARP3
THAP3
TDP1
AIFM2
AL049834.1
MED17
RETSAT
CAPG
AP2S1
DCUN1D1
JADE2
ZIC2
TRIT1
CUL7
CTNNA1
PHKA2
CNTLN
HSPA5
DSG2
GEMIN8
OFD1
WDR37
YTHDC2
CTPS2
ATP6V1H
POLR2B
FAM214A
ARAP2
TPR
KIAA0556
DTNBP1
XK
C12orf4
SCML1
WWC3
MAP4
GOPC
USP28
HDAC9
TSPAN17
NOP16
CC2D2A
RRM2B
ZNF800
SNX29
MRPS10
RSF1
VPS13D
FAM120A
R3HDM1
COL9A2
KITLG
ERCC8
H6PD
VAMP3
PER3
EPN3
LTBP1
RCN1
RFC2
ARID1B
CLPTM1L
NEDD4L
HEXB
PTCD2
JKAMP
ARHGEF5
NFE2L3
MCUR1
LIMA1
LETMD1
SLC4A8
LAMC3
MAPK9
BCAR1
FAM160A2
HERPUD1
HOMER3
RAD51
POLQ
PIK3CB
CYBA
THOC3
HEBP2
MPHOSPH9
PLEKHA5
PRSS8
SIKE1
RRP12
FNIP2
MSMO1
TTC17
FOXN3
AKR7A2
MRTO4
USE1
MCF2L2
LAMA3
AP5M1
ANAPC4
KCNQ1
TRAPPC3
THRAP3
PHPT1
ENTPD2
ARID4B
OPN3
SDCCAG8
HHAT
KIF1B
FOXC1
TBC1D22A
SYNE2
PLEKHH1
ATP9A
FAM168A
RELT
NOP58
SZRD1
KCNH2
CUL1
FAM114A2
CYFIP2
TAB2
GINM1
EIF2AK2
AC022966.1
KMT2C
MCOLN3
PUM2
MRPL43
HPF1
ZFR
ZNF280C
TRAF1
RC3H2
IL17RB
TRAF3IP2
DCBLD2
SOAT1
PKP2
MSH4
GDI2
PRDM1
ATG5
TMCC3
PITHD1
MTA3
USP13
ATP11B
LAMC2
CDK14
SEC61A1
PPP1R12A
RASGRF1
CROCC
POLR3E
ATP2B4
ZC3H11A
RIOK2
YIPF1
NDC1
DGKG
FLYWCH1
UNKL
PARP12
ALDH18A1
TARBP1
GATB
MXD1
CDK17
DNAJC25
SLC2A3
PSD
CTDP1
YBX3
STYK1
WNK1
CCAR1
OGFR
PIGV
PTPRU
SNRNP40
QSER1
MPC1
ACAA1
HDAC7
LZTS1
SPAG4
NCKAP1
MRPS35
SFSWAP
TNK2
MON2
CDH3
GPBP1
DGAT2
ZNF112
CS
LTK
ELMO2
WAPL
VMP1
APPBP2
POLD1
EIF4B
SLC6A16
BICRA
SPHK2
RPL18
CA11
ISOC2
U2AF2
EPN1
MED29
AHRR
ZNF275
MTMR1
GPC1
ADCK1
HAGH
RNF4
CASP8
LIMCH1
INTS13
TM7SF3
SPA17
ST3GAL6
ATP2C2
NGFR
CDON
TAF2
HIPK2
TNPO3
RFXANK
TMEM161A
LPAR2
CTSA
SUGP2
SLC12A2
SNX24
CNN2
ABCA7
DDX20
BTBD1
FAR2
SBNO2
PMS1
HMG20B
TAF11
ANKS1A
AP3D1
ZNF76
SLC9A3R2
NTHL1
UHRF1BP1
GNAI3
IPO5
OAT
WDR3
PKN2
WDR18
TRAM2
NTN1
MCM10
DGKA
ERBB3
KARS
ADAT1
PDIA5
TBC1D22B
NDUFB4
SPEN
MYLK
ZC3H15
MAP2K4
TMEM206
SLK
CYB5R4
COL17A1
GSTO2
SEC61A2
PRKCQ
TLE2
ASB1
FAM107B
ME1
TBC1D1
CDK13
MTHFD2
SLC9A7
FOXJ2
YBX1
PDE4A
PPP2R5A
ELAVL1
DIP2B
SMARCD1
KDM4A
NFYC
NGEF
ASPM
ELOVL1
ZNRD1
ZBTB11
ATXN3
GOLGA5
FGFR2
LRRC40
ISOC1
EML1
TRMT11
THUMPD1
MSANTD3
KIF26A
ATG2B
ARFGEF1
ZFAT
MTFR1
STAG3
FECH
MYO9A
PFKP
IDI1
SP100
KLF6
PLPP1
NEO1
TRAM1
PHKA1
TNFRSF1A
CACNB1
EVI5
STOML1
PKM
DHX29
DNTTIP2
METTL22
TP53BP1
RRP15
RHOA
DHX8
PRKCZ
IARS2
SYT1
NAV3
IDH3G
ROGDI
ROCK1
CBFB
PDK3
HYAL2
HDAC4
RASSF1
FGFR3
IFI35
HEATR6
COASY
PLEKHH3
MEF2A
OTUD5
TFE3
TBC1D25
ACSL4
INPP5A
GPKOW
GRIPAP1
FTSJ1
PRR11
REEP1
ATP11A
POLR1A
LAPTM4A
TTC7A
IP6K2
SRBD1
KIF2A
RASGRP2
PSME4
IFT80
SIRT2
ERLEC1
PPP2R5B
PYGM
PITX1
MAST4
NUP133
NUCKS1
VPS35
DNAJA2
BCL3
KCNAB2
ABCC9
GAL
CLEC2D
FUNDC1
MAOB
DRD4
TGFBR3
HES2
ATP1B3
NEDD4
PIGB
MAPK6
GNB5
RAB27A
HDHD5
UFD1
LRP6
PHRF1
ELP1
NUCB2
PFN2
PTPN3
SPTB
DAPP1
SLC44A1
TMEM260
SMG6
EXOC5
CLTCL1
FSTL3
DGCR2
AC004156.1
MNT
ZXDC
JMJD6
POLB
WIPI1
GBA2
NDST1
ASNS
AP3M2
ST6GALNAC2
PABPC1
TESK2
CFAP20
CSNK2A2
AL162171.1
EIF2B3
TCOF1
CDC42
OSBPL3
RAD18
ATP2B1
NCK2
MAP4K4
MGAT4A
RPL31
WDR1
SNX13
ARHGAP10
RPS6KA2
ING3
VASH1
LMCD1
BUD23
SEL1L
TRIP13
ATP6AP1
TCF3
TRIB2
DAZAP1
MBD3
HLTF
FAM50A
FAM3A
CPSF1
CYBRD1
PDCD2
RDH11
PRKACA
ADGRL1
ACTN1
ZFYVE26
EPN2
PTPN18
LIMS2
ASIC4
SPEG
LNX1
ALDH3A2
TFRC
SREBF1
AFF4
UBE2D1
MPP5
RHOBTB1
SMC1A
HSD17B10
MARK2
HMMR
P4HA2
NFATC3
TRNT1
ACADVL
STK10
FBXW11
DERL2
NDE1
MRVI1
TMEM38A
AP1M1
PVR
XRCC1
SCARB1
MCM2
PANX2
SELENOO
ALPK1
LLGL2
PDE8A
CLCN4
NLE1
SDHA
SMARCE1
GSDMB
KDM5A
ADAM11
PPP2R3A
FERMT2
IGF2BP2
MAP3K13
ST6GAL1
FRY
PICALM
NSF
GLI2
CLASP1
MRPS34
NOTCH3
CLNS1A
PPP2R2C
TEAD2
EED
TSG101
NCBP3
ATP2A3
CA12
MGLL
NTN4
BCS1L
NUAK1
DPP8
SLC24A1
ZNF532
SCARF1
LMAN1
HACD3
ZZEF1
ENO1
MYDGF
ANO8
TUBE1
ARHGEF10L
TXK
KCNQ2
ACTR6
TIPIN
SRI
EIF4G3
NUP37
SEMA3A
GTSE1
SEMA3C
TTC38
ACAT1
GRAMD4
CELSR1
ZNF638
SLC25A40
TIMM21
RASAL2
VPS9D1
ZNF37A
MARK3
SLC25A3
FNDC3B
FOSL2
FRYL
TMEM131
FSCN1
ACTB
MOCOS
PLD1
WDR62
DLG1
RAB7A
BCAP29
SEC31B
SART3
PAX2
EXOSC7
KIFAP3
MKRN2
MCM6
REXO2
RBM7
RBMS2
BAZ2A
PTPN23
MLH1
UNG
FMO4
KLHL20
SLC46A1
PLXNA2
SPAG5
ANKRD13A
TPD52
ACACB
TRAF4
PAG1
GPATCH1
ICAM3
NT5C2
AP002956.1
GPC4
MBNL3
CAMSAP3
RAP1GAP
XAB2
ARHGEF1
STXBP2
MAP2K7
DGKD
CTTNBP2
TOP2B
TM9SF3
NFKB2
UBE2T
PPP1R12B
DNAJC10
GTF3C1
IL4R
USP33
CAPN6
SNRPA
EXOSC5
DYNC1I2
LRCH4
FAM76B
AC016586.1
POLD3
CAPZB
GPR137B
JADE1
SLC25A43
UBE2A
FGFR1
FBLN1
MAP2
PIAS2
ARAF
MCCC1
LAMP3
NEBL
ACER3
UBE2K
PIK3C3
N4BP2
TIGAR
TULP3
SYNJ2
PPP2R5C
PMS2P1
GNB1
HOXA9
MLLT10
ZCWPW1
NRDC
VDAC3
PCM1
TNRC6C
CBFA2T2
ITCH
TP53INP2
SDF4
TP73
TOLLIP
UBE2D4
THOC1
FKBP7
OSBPL6
SLC1A3
XRCC5
MKNK1
TNS1
REXO1
SAR1A
CDC14A
RAPGEF3
CEACAM1
SENP1
CIC
LIPE
FDFT1
PAFAH1B3
OPHN1
KIF22
CARMIL1
PGM1
DDX1
DNM2
EPB41L2
STX7
RABL2B
KEAP1
AC010327.1
SLC35C2
CRYBG3
RFX3
RIF1
RAB21
SMARCA2
SESN1
MID2
SRCAP
PUM3
CNOT4
PSEN1
CPOX
CLDND1
MOK
HSP90AA1
RBL1
DLGAP4
IGSF9B
CROCCP3
NDC80
AP4E1
RSBN1
MAGI3
COL4A4
TCF7
OSTM1
IMPG2
PCNP
EXD2
ARG2
MEF2C
UBA5
STK17B
CDC14B
ZNF510
JMJD4
DUSP12
AACS
DELE1
CADPS2
HSPB11
PHLPP1
ATP8B1
SMARCD3
WDR70
STRADB
BZW1
C1QTNF3
ME2
C5orf22
CCNT2
FAM135A
COBLL1
DLG3
TRAF5
MRPL22
GEMIN5
NFE2L1
GSK3B
ITGB5
ERC1
XPO1
RNF13
PALB2
DOP1A
LYRM2
BCKDHB
KAT6A
TUT7
ULK2
GRHL2
TNPO1
PLOD1
P2RX5
ITGAE
DIS3
PIBF1
TDRD3
NUFIP1
PDS5B
OXCT1
RRAGB
CYLD
SLC27A5
ZNF324
ZNF416
ZNF586
ZNF446
ZNF264
RPS5
FAT1
YTHDC1
CHMP2B
SMAP2
PPIE
ZMPSTE24
STARD7
NOA1
REST
HAL
SSH1
GSTP1
APLP2
FAM234B
WBP11
EIF3I
COL16A1
TXLNA
NCOA1
AGBL5
EFR3B
KIF3C
RAB10
HADHA
MAPRE3
CAD
CD59
CD82
BCORL1
ATRX
AK6
MYNN
MECOM
SCAMP1
PREP
HACE1
SEH1L
WDR47
WDFY1
OVGP1
SLC25A24
MAP3K4
IGSF9
ZNF213
AKR1B1
CPNE3
RRN3
CTTN
MTIF2
DDHD2
TTC39A
EPS15
ORC1
MGST2
CHERP
ATG16L1
USP40
POMGNT1
RAD54L
MAST2
DNAJA1
B4GALT1
CHMP5
NFX1
DIMT1
IPO11
EIF2AK1
EPDR1
SNX10
SEPHS1
MRPL28
ITPKC
RBM22
TMED2
ERO1B
ZFAND6
TXLNG
LAT2
HUWE1
ZW10
ALG9
ACOX3
MTMR2
PPP1R15A
HSD17B14
TRIP6
ACHE
FTL
SRRT
BAX
NLK
PIGS
ADAMTS2
ATXN7L3
PGS1
PSMC5
UIMC1
LPCAT2
OGFOD1
SH3BP2
NOP14
ADD1
L2HGDH
TXNDC16
RTRAF
GMCL1
SF3B2
KLHL42
GNAS
DNM1L
ERGIC2
TFAP2C
AURKA
PIR
AAMDC
RFX2
METTL2A
SULT2B1
ALG6
CNOT3
PTPN4
DDX18
KHSRP
GNA11
ASAP3
EDEM2
DNMT3B
TPX2
FER1L4
PDRG1
EPB41L1
DOCK9
ANKRD10
TGDS
DOCK3
C3orf18
COQ9
TMEM40
KIF9
CRLS1
PPP1R13B
ATRN
SMOX
FKBP1A
NSFL1C
SLC4A11
C20orf194
ZNF343
EBF4
MAVS
LZTS3
XRN2
KIZ
DYNLL1
TESC
SNX5
AC004086.1
MAPKAPK5
P2RX7
ESF1
RBBP9
ANAPC5
SLC23A2
SLC8B1
TMEM230
DZANK1
KDM2B
TASP1
AC004551.1
GCN1
RPLP0
PXN
KIF16B
TRMT6
PEBP1
BRAP
ERP29
FUS
IGBP1
FXYD5
ZNF302
GRAMD1A
FXYD3
CDIP1
GANAB
GMIP
RBM41
BIRC5
LAG3
MLF2
OTUB2
DDX24
ZBTB25
NECAP1
ARHGAP4
ANKRD24
DHX32
RCOR1
GPATCH2L
LTBP4
BLVRB
SLC9A1
SPTLC1
PAPOLA
CCNK
PCBP4
YPEL3
MRPS33
NDUFB2
NUDC
MAEA
ICAM1
STRN4
LYZ
MUL1
TFAP4
PDCD7
SPG21
DNAJB11
CHRD
RAB11FIP3
GNPTG
ZNF268
GOLGA3
PABPC4
CERS4
MCOLN1
USP48
EFNB1
PDPR
AARS
GLG1
KIF4A
TNRC6A
PLEKHG2
NAT14
PITPNM2
EXOC1
RBM27
OSBPL8
DTX2
PUS7
LAMB1
DLD
WDR7
TXNL1
CMTM6
ITGA6
RAPGEF4
MAP3K20
FH
SEL1L3
CDV3
MYO15A
ALKBH5
NLRP1
PITPNM3
SPAG7
ORC6
ZFHX4
ZC3HC1
RGS17
TMEM101
PSME1
PPP2R3C
HAUS4
SLC7A8
OSGEP
SLC22A17
RNF31
SCFD1
G2E3
HECTD1
HNRNPC
SUPT16H
TOX4
GEMIN2
TGM1
AL096870.1
SEMA6A
TRPM7
TYRO3
WDR76
SNAP23
PHGDH
COL9A3
EZR
MYL6
AGO1
CLSPN
RFFL
UNC13D
MFSD11
DPYSL2
TGFB2
GPATCH2
NUP50
CDC45
COMT
ECHDC1
LRRFIP2
SEC22C
XYLB
HDAC6
CDC6
UPRT
CDC23
AAAS
CBX5
SUCO
MSH2
MAP3K1
DHPS
HOOK2
ARCN1
EPB41L4B
TMEM38B
PSMD5
PTGS1
NUP188
CRAT
SH2D3C
NANS
TBC1D2
WHRN
CWF19L1
SEMA4G
BTAF1
IKZF5
SORBS1
BAMBI
IL11
WAC
CREM
NUBP2
HIVEP1
FKBP5
SRPK1
BRPF3
MRPS18A
TMEM14A
EFHC1
HSP90AB1
CDC5L
ITPR3
ZNF184
DSP
SIRT1
HNRNPH3
IFT74
JAK2
ABL1
ACOT7
SH3GLB1
CDC7
SYDE2
PCSK5
SCD
TMED1
ABLIM1
ERMP1
RAB18
NRP1
HSD17B7P2
TSPAN15
H2AFY2
WASHC2A
MAST3
MZF1
OCEL1
MYO9B
KCNK6
CATSPERG
PSMD8
FBXL19
HSD3B7
SETD1A
BCL7C
MAGEB2
EFNA2
CIRBP
ATP5F1D
CBARP
HNRNPM
37316
NDUFB7
TECR
TIMM13
CDC34
MTAP
MISP
CEP170B
POLR2E
POLRMT
HCN2
IZUMO4
RASSF7
GADD45B
PALM
MKNK2
ARVCF
TRMT2A
RANBP1
ZDHHC8
KLHL22
MED15
SNAP29
CRKL
LZTR1
MMP11
CECR2
SMARCB1
BCL2L13
DDTL
DDT
GSTT2
CABIN1
TBC1D10A
SUSD2
SF3A1
RNF215
SEC14L2
SPECC1L
PPIL2
YPEL1
SNRPD3
PES1
MAPK1
GGT1
PRODH
PPM1F
SLC35E4
TOP3B
CYTH4
ESS2
CRYBB2P1
MFNG
CARD10
LRP5L
SLC25A1
GRK3
GGA1
HIRA
SH3BP1
LGALS1
HPS4
PIK3IP1
SRRD
PATZ1
TRIOBP
TFIP11
GCAT
ANKRD54
EIF3L
SNU13
MICALL1
CCDC134
DEPDC5
PICK1
CENPM
37865
SLC5A1
TPTEP1
KDELR3
CYP2D6
DDX17
TCF20
HSCB
CBY1
TOMM22
XBP1
RTCB
JOSD1
FBXO7
GTPBP1
POLDIP3
RAB36
PPP6R2
SBF1
SUN2
CYB5R3
DNAL4
LMF2
RHBDD3
PACSIN2
TTLL1
AP1B1
HMGXB4
TOM1
CHKB
BIK
HMOX1
MCAT
THOC5
MCM5
APOBEC3H
ARSA
TSPO
RASD2
TTLL12
CBX7
PDGFB
RPL3
ZMAT5
RBFOX2
SYNGR1
TAB1
ASCC2
MTMR3
MIEF1
PNPLA5
PNPLA3
MYH9
CACNA1I
SAMM50
TXN2
FOXRED2
EIF3D
TNRC6B
SGSM3
IFT27
KIAA0930
SLC25A17
FAM118A
KCTD17
ST13
RBX1
EP300
L3MBTL2
RANGAP1
ZC3H7B
PHF5A
ACO2
POLR3H
TRMU
PMM1
DESI1
CERK
BRD1
ZBED4
HDAC10
ABHD4
KHNYN
FKBP3
SDR39U1
RBM23
PRMT5
COCH
AP4S1
POLE2
VCPKMT
SOS2
CDKL1
NIN
PYGL
TRIM9
PSMC6
GNPNAT1
DDHD1
CDKN3
CNIH1
CGRRF1
ATP6V1D
PLEK2
PIGH
PSMA3
VTI1B
TIMM9
GSTZ1
KIAA0586
TMED8
AHSA1
DAAM1
SPTLC2
RIN3
LGMN
ALKBH1
SNW1
ITPK1
DHRS7
PPM1A
SIX4
CEP128
ERH
HIF1A
SUSD6
SRSF5
EIF5
DICER1
ZFYVE21
MTHFD1
ZC3H14
TELO2
PCNX1
GSKIP
VRK1
PSMC1
PAPLN
RPS6KA5
PPP4R3A
C14orf93
PSMB5
YY1
ACIN1
CCNB1IP1
TRIP11
APEX1
PABPN1
ARHGAP5
CINP
DHRS2
SRP54
CHD8
PCK2
KIAA0391
DCAF11
PSMA6
NFKBIA
EMC9
PSME2
BRMS1L
REC8
TM9SF1
SEC23A
GMPR2
PNN
RABGGTA
NFATC4
PCIF1
GSS
TRPC4AP
PYGB
ABHD12
PROCR
GINS1
NINL
CD40
UQCC1
ZMYND8
SGK2
IFT52
MYBL2
HNF4A
NDRG3
RAB5IF
NFATC2
PABPC1L
STK4
SALL4
ADNP
PFDN4
CSTF1
BMP7
RAE1
TPD52L2
DNAJC5
NELFCD
CTSZ
PRPF6
PRELID3B
MTG2
PSMA7
SLCO4A1
NTSR1
MRGBP
TCFL5
DIDO1
GID8
SLC17A9
ARFGAP1
EEF1A2
PTK6
GMEB2
C20orf27
CDC25B
RNF24
ARFRP1
NDUFAF5
TRIB3
RASSF2
CSNK2A1
SLC52A3
RSPO4
CDS2
HM13
SNPH
SEC23B
FERMT1
PLCB4
MYL9
TM9SF4
CRNKL1
POFUT1
SAMHD1
KIF3B
NOP56
MANBAL
IDH3B
MAPRE1
JAG1
CDK5RAP1
SNTA1
TTI1
E2F1
RPRD1B
PXMP4
CHMP4B
CST3
ACTR5
AHCY
FAM83D
DHX35
DNTTIP1
PIGU
ACOT8
APMAP
ZNF516
ADNP2
RBFA
USP14
VAPA
METTL4
LPIN2
SMCHD1
MYOM1
MYL12A
CEP76
CEP192
RNMT
SMAD7
LIPG
RNF125
ANKRD12
POLI
MIB1
RBBP8
RIOK3
CSTF2
PSMD10
ATG4A
STS
TBL1X
PGRMC1
POLA1
MID1
NKAP
NXT2
ALG13
PRPS2
MOSPD1
AMMECR1
WDR13
SUV39H1
SRPX
XIAP
STAG2
ATP11C
ABCD1
CCDC22
PLP2
[truncated: 11,346 more rows]

## Sheet: Genes nsSNVs & Expressed
AASDH
ABCD1
ABR
ACACB
ACBD3
ACBD4
ACLY
ACP2
ACSL5
ACTN4
ADAMTS13
ADSSL1
AGAP6
AHI1
AHNAK
AHNAK2
AIMP1
AKAP9
AMN1
AMZ2P1
ANKLE2
ANKRD18A
ANKRD24
ANKRD27
ANKRD33B
ANKRD36
ANO8
ANXA11
AOC3
AP5B1
APC2
AQP7
ARAP2
ARFGEF2
ARHGAP23
ARHGAP24
ARHGAP27
ARHGEF19
ARID4A
ASB7
ASB9
ATF6
ATG2B
ATP2A2
ATP2A3
ATR
BAZ1B
BBC3
BBS12
BCL9L
BDP1
BIRC6
BOD1L1
BPTF
BRCA2
BRD4
BRWD3
C19orf44
C3orf33
C6orf163
CACNA1D
CACUL1
CAD
CAMSAP1
CAMTA1
CASP8
CBX6
CCAR1
CCDC114
CCDC85C
CCNE2
CCNYL2
CD2BP2
CD47
CDC14A
CDS1
CENPC
CENPJ
CEP135
CEP170
CEP44
CHD4
CHD7
CHKA
CHPF2
CLCN3
CLCN6
CLIP2
CLK4
CLPTM1L
CNKSR3
CNTLN
CNTNAP1
COL6A1
COX19
CPNE8
CPT1C
CR2
CROCC
CSNK1A1
CSTF1
CTBP2
CTDSP1
CTIF
CUL7
CXXC1
CYBA
DAG1
DAPK1
DAPK2
DCLRE1B
DDR1
DDX12P
DDX56
DEPDC1B
DGKZ
DHX32
DIMT1
DMXL2
DNAH6
DNAJC2
DSC3
DST
DUSP2
DYNC2H1
E2F5
E2F7
EIF4G3
EML6
ENDOD1
ENGASE
EP300
EPB41L4A
EPHB6
EPN1
ERBB3
ERC1
ESD
ETS2
EXPH5
FAM83H
FARSB
FAT1
FAT4
FBRSL1
FBXO11
FCGBP
FDPS
FGFBP1
FGFR2
FHOD3
FMN1
FMNL1
FMO4
FN1
FNIP2
FNTA
FOXD4
FRAS1
FRG1
FSIP2
FUBP3
FZD1
GABBR1
GALNT2
GANC
GEMIN5
GGA1
GGT1
GIN1
GIPC1
GNAI1
GOSR1
GPC2
GPSM1
GRID1
GRIK4
GRIN2D
GRK6
GTF3C1
GTF3C4
HERC2
HIPK1
HIST2H2BF
HLA-B
HLA-C
HLA-DRB1
HMGXB4
HR
HSF4
HSP90AB1
HSPG2
IARS2
IGSF9B
IKBKB
IMPA1
INPP5B
INPP5K
INPPL1
INSR
INTS12
INTS2
INTS5
INTS7
IRS1
ITGA6
ITPR2
JADE1
KANSL1L
KATNA1
KCNB1
KCNC3
KCNJ12
KCNK13
KCNQ2
KHSRP
KIAA0586
KIAA1109
KIF12
KIF14
KIF26B
KIF2A
KLK8
KMT2B
KMT2C
KMT2D
KRAS
KRBOX4
KRT8
L1CAM
LAMA2
LAMB1
LCA5
LCORL
LDB1
LGR4
LIN54
LMBRD2
LPIN3
LPP
LRIG1
LRRC27
LRRC37A3
LRRC37B
LRRC47
LRRC56
LYST
M6PR
MAFG
MAN1C1
MAP1S
MAP2K3
MAP3K2
MAPK11
MAPK4
MAPK6
MAST3
MC1R
MDC1
MDFIC
MED13
MEF2A
MFSD10
MFSD2B
MGAT5
MIS18BP1
MKRN3
MKS1
MLXIPL
MMP17
MMS19
MON2
MPHOSPH9
MRPL10
MRPL43
MRPS10
MSANTD1
MSH6
MTHFD2L
MTMR4
MTR
MUC12
MUC16
MYO18A
NAB2
NANS
NAT16
NBEAL1
NBEAL2
NBPF3
NCAPH2
NCBP1
NCOR1
NDUFAF3
NEB
NFAT5
NFIB
NFKBIZ
NIPBL
NKIRAS2
NKRF
NKX1-2
NMNAT1
NOC3L
NOL11
NOTCH3
NOX5
NPAT
NPIPA5
NPLOC4
NRF1
NRP1
NSUN2
NUCB2
NUP205
NUP214
NUTM2D
OBSCN
OTUD5
OXA1L
PANX1
PAPOLG
PARP4
PARP4P2
PARP6
PDIA3
PDXDC1
PHLDB3
PHYKPL
PIGO
PIGQ
PITRM1
PKD1
PLCL2
PLEC
PLEKHA7
PLIN4
PLXNA1
POLE
POLN
POLR2A
POLR3B
POMT1
PPM1H
PPP1R10
PPRC1
PRRC2C
PRSS3
PSMA5
PSME3
PTBP1
PTPRN2
PTPRS
PTTG1
R3HDM4
RAB11FIP4
RAB33B
RARS
RASA2
RB1
RFXAP
RIMKLA
RIMS2
RNF139
RNF168
RNPC3
ROCK1P1
RPA2
RPH3AL
RPL13
RPL32P3
RPS6KA1
RRP9
RSF1
RYR1
SAP30L
SCAI
SCP2
SCRIB
SDHAP1
SEMA6C
SENP6
SERPINA1
SERPINI1
SH2D4A
SH3BP1
SH3YL1
SHC1
SHISA9
SHROOM1
SIM2
SIN3B
SIRPA
SLC12A9
SLC16A6
SLC25A45
SLC25A5
SLC27A5
SLC38A1
SLC39A4
SLC8A2
SMARCAL1
SMARCE1
SNTB2
SOCS7
SPAST
SPATA2L
SPTB
SPTBN5
SSH1
STAG2
STAT5B
STEAP3
STK38
SUCO
SUPT5H
SUSD2
SYMPK
SYNCRIP
SYNPO
SYT15
SYTL3
TANC1
TARBP2
TBC1D8
TBCD
TCEA1
TCOF1
TCP11L2
TFR2
TGFB1I1
TICRR
TIMM17B
TJP2
TLE2
TMBIM1
TMEM145
TMEM245
TNFAIP1
TNRC6A
TOMM40
TPGS1
TPM4
TRIM26
TRIML2
TRIOBP
TRMT10B
TRMT1L
TRPC1
TSHZ1
TTLL6
TTN-AS1
TTYH2
TUBGCP6
UBE3A
USP24
USP3
USP32
UST
VANGL2
VARS
VPS8
VWA5B2
VWA7
VWDE
WDFY3
WDR1
WDR55
WDR91
XRN1
XRN2
YPEL3
ZBTB21
ZC3H8
ZDHHC12
ZFC3H1
ZFHX4
ZFP1
ZGPAT
ZMYM5
ZNF100
ZNF286B
ZNF318
ZNF326
ZNF34
ZNF341
ZNF414
ZNF488
ZNF554
ZNF628
ZNF646
ZNF777
ZNF786
ZNF827
ZSCAN9

## Sheet: Network Nodes
AARS
ABCD3
ABCE1
ABCF1
ABCF2
ABHD10
ABHD14B
ABI1
ABL1
ABLIM1
ACACA
ACADVL
ACAP2
ACAT1
ACLY
ACOT7
ACOT9
ACSL3
ACSL4
ACSL5
ACTB
ACTBL2
ACTG1
ACTN4
ACTR1A
ACTR2
ACTR3
ADAM10
ADAR
ADCK3
ADH1C
ADK
ADRM1
AGAP3
AGK
AGPAT4
AGPAT5
AGRN
AHNAK
AHSA1
AHSG
AIFM1
AIMP1
AIMP2
AKAP11
AKAP12
AKAP8L
AKAP9
AKR1A1
AKT1
ALCAM
ALDH18A1
ALDH1A3
ALDH1B1
ALDH3A2
ALDOC
AMY1A
AMY2A
AMY2B
ANKRD28
ANKS1A
ANKS1B
ANP32B
ANXA1
ANXA2
ANXA2P2
ANXA3
ANXA5
ANXA6
AP1G1
AP2A1
AP2A2
AP2B1
AP2M1
AP2S1
AP3B1
AP3D1
AP3M1
AP3S1
APOBEC3C
APOBEC3F
APRT
AQR
ARAF
ARAP1
ARAP3
ARCN1
ARF4
ARGLU1
ARHGAP12
ARHGAP17
ARHGAP32
ARHGAP42
ARHGDIA
ARHGEF19
ARHGEF35
ARHGEF5
ARHGEF6
ARHGEF7
ARL1
ARL2
ARL6IP4
ARMC6
ARPC1A
ARPC1B
ARPC2
ARPC3
ARPC4
ARPC5
ARPC5L
ASAP1
ASAP2
ASNS
ASPH
ATAD3A
ATAD3B
ATIC
ATP13A1
ATP1A1
ATP1B3
ATP2A1
ATP2A2
ATP5A1
ATP5B
ATP5D
ATP5E
ATP5EP2
ATP5F1
ATP5H
ATP5I
ATP5J
ATP5J2
ATP5L
ATP5O
ATP6V0A1
ATP6V1A
ATPIF1
ATXN2
AXL
B4GALT5
BAD
BAG2
BANF1
BCAP31
BCAR1
BCAR3
BCCIP
BCL2L1
BCLAF1
BDH1
BIRC6
BLK
BLVRB
BMS1
BMX
BOLA2
BRAF
BRCC3
BRIX1
BTF3
BUB3
BYSL
C11ORF84
C19ORF21
C19ORF43
C19ORF53
C1QBP
C20ORF11
C2ORF44
C2ORF47
C4ORF27
C8ORF33
CACYBP
CAD
CALM1
CALML5
CALU
CAMK2A
CAMK2D
CAMK2G
CAMSAP3
CANX
CAPN1
CAPN2
CAPNS1
CAPRIN1
CAPZA1
CAPZA2
CAPZB
CARM1
CASC5
CASP9
CAT
CAV1
CAV2
CBL
CBLB
CBWD1
CBWD2
CBWD3
CBWD5
CBWD6
CBX1
CBX3
CCAR1
CCDC108
CCDC6
CCDC72
CCDC88C
CCNY
CCP110
CCT2
CCT3
CCT4
CCT5
CCT6A
CCT7
CCT8
CD151
CD2AP
CD2BP2
CD44
CD59
CD9
CDC20
CDC37
CDC42
CDC42BPG
CDC42EP1
CDC42SE2
CDC5L
CDC73
CDCP1
CDH1
CDH3
CDK1
CDK11A
CDK11B
CDK12
CDK9
CEP192
CEP89
CEPT1
CFL1
CHAF1A
CHAF1B
CHCHD4
CHD1
CHD3
CHD4
CHD5
CHEK1
CHERP
CHP
CHPF
CHUK
CISD1
CKAP5
CKB
CLIC1
CLN6
CLNS1A
CLTC
CMPK1
CNBP
CNP
COMT
COPA
COPR5
COQ6
CORO1B
CORO1C
CORO2A
COTL1
COX4I1
COX5A
COX6B1
COX6C
COX7A2
CP
CPSF3
CPT1A
CRABP2
CRIP1
CRK
CRKL
CRTAP
CS
CSDA
CSDE1
CSE1L
CSK
CSNK1A1
CSNK1A1L
CSNK1D
CSNK1E
CSNK2A1
CSNK2A3
CSNK2B
CTNNA1
CTNNA2
CTNNB1
CTPS
CTR9
CTSB
CTTN
CUL7
CWC25
CYB5B
CYB5R1
CYC1
CYCS
CYFIP1
CYFIP2
DAB2IP
DAP3
DARS
DBN1
DCAF7
DCAF8
DCP1A
DCP2
DCTN4
DDA1
DDB1
DDX10
DDX11L8
DDX12P
DDX17
DDX18
DDX19A
DDX19B
DDX20
DDX21
DDX23
DDX24
DDX25
DDX28
DDX39B
DDX41
DDX42
DDX46
DDX47
DDX5
DDX50
DDX6
DECR1
DEK
DENND4C
DERL1
DGCR2
DHCR24
DHCR7
DHPS
DHX15
DHX29
DHX30
DHX33
DHX38
DHX9
DIABLO
DIMT1
DIS3
DLG1
DLST
DNAJA1
DNAJA2
DNAJA3
DNAJB1
DNAJB11
DNAJC10
DNM1
DNM2
DNM3
DNMBP
DNMT1
DOCK1
DOCK4
DOCK5
DOK2
DOLPP1
DPM1
DPP7
DRG1
DSG1
DSG2
DSP
DSTN
DUSP1
DUSP4
DUSP6
DUSP9
DYNC1H1
E2F7
EBNA1BP2
ECH1
EDC3
EDC4
EEF1A1
EEF1A1P5
EEF1B2
EEF1E1
EEF1G
EEF2
EFHD2
EFTUD2
EGFR
EHD2
EIF1AX
EIF1AY
EIF2A
EIF2S1
EIF2S2
EIF3A
EIF3B
EIF3C
EIF3CL
EIF3E
EIF3F
EIF3G
EIF3H
EIF3I
EIF3J
EIF3K
EIF3L
EIF3M
EIF4A1
EIF4A2
EIF4A3
EIF4B
EIF5
EIF5A
EIF5A2
EIF5AL1
EIF6
ELAVL1
ELK1
ELK4
ELMO2
ELMO3
EMD
EML3
EPB41L2
EPB41L4B
EPCAM
EPHA2
EPN3
EPS15
ERBB2IP
ERC1
ERCC2
ERF
ERGIC2
ERH
ERLIN1
ERLIN2
ERRFI1
ESD
ETF1
ETFB
ETV3
EXOC4
EXOSC1
EXOSC3
EXOSC8
EZR
FAM110C
FAM117B
FAM120A
FAM122B
FAM162A
FAM18B1
FAM3C
FAM59A
FAM83D
FAM83H
FANCD2
FANCI
FAR1
FARP2
FARSA
FARSB
FASN
FASTKD2
FAT1
FBL
FBXO2
FDFT1
FDPS
FGF2
FGFR1
FGR
FKBP1A
FKBP4
FKBP5
FLII
FLNA
FLNC
FNTA
FRMD6
FSCN1
FTSJ3
FUS
FXR1
FXR2
FYN
G3BP1
G3BP2
G6PD
GAA
GAB1
GAB2
GAK
GAR1
GART
GATAD2B
GBAS
GBF1
GCAT
GCC2
GCN1L1
GDF15
GDI1
GDI2
GEMIN4
GEMIN5
GIT1
GIT2
GLG1
GLO1
GLUD1
GLUD2
GLYR1
GMPPA
GNAI1
GNAI2
GNB1
GNB2
GNB2L1
GNB4
GNG12
GNL3
GOLT1B
GOPC
GOT1
GOT2
GPC1
GPC4
GPS2
GPX8
GRAMD4
GRB10
GRB2
GRB7
GRHPR
GRN
GRPEL1
GRWD1
GSN
GSTO1
GSTP1
GTF2B
GTF2F1
GTF2I
GTF3C4
GTF3C5
GTPBP4
GYS1
H1F0
H1FX
H2AFJ
H2AFV
H2AFX
H2AFZ
H2BFS
H3F3A
H3F3C
HADHA
HADHB
HAT1
HCK
HDAC1
HDAC2
HDGF
HDLBP
HEATR2
HIGD1A
HIGD1C
HINT2
HIST1H1C
HIST1H1D
HIST1H1E
HIST1H2AB
HIST1H2AC
HIST1H2AD
HIST1H2AG
HIST1H2AH
HIST1H2AJ
HIST1H2BA
HIST1H2BB
HIST1H2BC
HIST1H2BD
HIST1H2BH
HIST1H2BJ
HIST1H2BK
HIST1H2BL
HIST1H2BM
HIST1H2BN
HIST1H2BO
HIST1H3A
HIST1H4A
HIST2H2AA3
HIST2H2AC
HIST2H2BE
HIST2H2BF
HIST2H3A
HIST3H2A
HIST3H3
HLA-A
HLA-B
HLA-C
HM13
HMGA1
HMGB1
HMGB1P1
HMGB2
HMGB3
HMGN2
HMGN3
HMHA1
HMMR
HN1
HNRNPA0
HNRNPA1
HNRNPA1L2
HNRNPA2B1
HNRNPA3
HNRNPAB
HNRNPC
HNRNPCL1
HNRNPF
HNRNPH3
HNRNPK
HNRNPL
HNRNPM
HNRNPR
HNRNPU
HNRPDL
HNRPLL
HOOK2
HPRT1
HPS5
HPX
HSD17B10
HSD17B11
HSD17B12
HSDL2
HSP90AA1
HSP90AB1
HSP90AB2P
HSP90AB3P
HSP90B1
HSPA1A
HSPA1B
HSPA4
HSPA4L
HSPA5
HSPA6
HSPA7
HSPA8
HSPA9
HSPB1
HSPBP1
HSPD1
HSPE1
HSPG2
HSPH1
HUWE1
HYOU1
IARS
IARS2
ICMT
IDH1
IER3IP1
IGF2BP2
IGF2BP3
IKBKG
ILF2
ILF3
ILK
IMMT
IMPDH2
IPO4
IPO5
IPO7
IPO8
IPO9
IPP
IQGAP1
IQGAP2
IQGAP3
ISG15
ITCH
ITGA2
ITGA3
ITPR3
ITSN2
IVNS1ABP
JAK1
JUP
KANK1
KANK2
KARS
KCTD5
KDELR1
KDM1A
KEAP1
KHDRBS1
KIAA0100
KIAA1522
KIAA1614
KIAA1967
KIAA2013
KIF11
KLF11
KPNB1
KRAS
KRR1
KRT2
KSR1
LAD1
LAMTOR3
LAP3
LARP1
LARP4
LARS
LBR
LCK
LDLR
LEMD2
LEMD3
LEO1
LIMA1
LIN7C
LLGL1
LLGL2
LMAN2
LMNA
LMNB2
LONP1
LPIN1
LPP
LRCH1
LRPPRC
LRRC16A
LRRC59
LRRK1
LSR
LTA4H
LTBP1
LUC7L
LUC7L2
LUC7L3
LYAR
LYN
LZTS2
MAD2L1
MAGEB2
MAGEE1
MAGT1
MALL
MAP2K1
MAP2K2
MAP2K3
MAP2K5
MAP3K14
MAP3K15
MAP3K2
MAP3K5
MAP3K6
MAP3K7
MAP4
MAP4K1
MAPK1
MAPK14
MAPK3
MAPK7
MAPK8
MAPKAPK2
MAPKAPK3
MAPRE1
MARCKS
MARCKSL1
MAT2A
MAT2B
MBP
MCAT
MCM3
MCM4
MCM5
MCM7
MCU
MDH2
MEMO1
MEPCE
METTL11A
MGA
MGEA5
MGST1
MGST3
MICALL1
MINA
MKI67IP
MKL1
MKL2
MKNK1
MLF2
MMS19
MMTAG2
MOB2
MOGS
MP68
MPP7
MRP63
MRPL10
MRPL11
MRPL12
MRPL15
MRPL16
MRPL17
MRPL18
MRPL2
MRPL22
MRPL23
MRPL24
MRPL28
MRPL3
MRPL32
MRPL38
MRPL39
MRPL4
MRPL42
MRPL43
MRPL44
MRPL45
MRPL47
MRPL49
MRPL50
MRPL53
MRPL55
MRPS10
MRPS12
MRPS14
MRPS15
MRPS17
MRPS18A
MRPS18C
MRPS2
MRPS21
MRPS22
MRPS23
MRPS24
MRPS25
MRPS26
MRPS27
MRPS28
MRPS31
MRPS33
MRPS34
MRPS35
MRPS5
MRPS6
MRPS7
MRPS9
MRTO4
MSH2
MTA1
MTA2
MTAP
MTCH1
MTCH2
MT-CO1
MT-CO2
MTDH
MTHFD1
MTMR14
MT-ND4
MTNR1B
MTO1
MTUS1
MVP
MYBBP1A
MYCBP
MYLK
MYLK2
MYO1B
MYO1C
MYO1D
MYO5A
MYO5B
MYO5C
MYO6
MZT1
MZT2B
NAP1L1
NAP1L4
NAPRT1
NAT10
NCAPD2
NCBP1
NCK1
NCK2
NCKAP1
NCL
NCLN
NDRG1
NDUFA10
NDUFA4
NDUFC2
NDUFC2-KCTD14
NDUFS2
NEDD4L
NEDD8
NEMF
NES
NF1
NF2
NFKB2
NHSL1
NIPSNAP1
NKAP
NKAPL
NME1
NME1-NME2
NME2
NME2P1
NOC2L
NOLC1
NONO
NOP2
NOP56
NOP58
NPEPPS
NPM1
NPM3
NQO1
NRAS
NT5C2
NUBP2
NUDC
NUFIP2
NUP160
NUP188
NXF1
OBSCN
OCIAD1
OLA1
OSBPL11
OSBPL8
OTUB1
OTUD4
P4HB
PABPC1
PABPC3
PABPC4
PABPN1
PAF1
PAFAH1B2
PAFAH1B3
PAICS
PAK1
PAK2
PAK6
PANK2
PAPSS1
PARD3
PARD6B
PARD6G
PARK7
PARP1
PARS2
PCBP1
PCBP2
PCBP3
PCK2
PDAP1
PDCD2L
PDCD4
PDCD5
PDCL3
PDHB
PDIA6
PDLIM5
PDLIM7
PDP1
PDPK1
PDPK2
PDXDC1
PEAK1
PEBP1
PELO
PES1
PFDN1
PFDN2
PFDN4
PFDN5
PFDN6
PFKFB3
PGAM5
PGD
PGGT1B
PGK1
PGM3
PHACTR4
PHB
PHB2
PHF5A
PHLDA1
PHLDA2
PHLDB3
PIK3AP1
PIK3C2A
PIK3C2B
PIK3CB
PIK3R2
PIK3R4
PKD1
PKM
PKP1
PKP2
PKP3
PLAU
PLBD2
PLEC
PLIN3
PLK1
PLOD1
PLS3
PNP
POLD1
POLE
POLR2A
POLR2B
POLR2L
POLRMT
PON2
POP1
POP7
POR
PPFIBP1
PPHLN1
PPIA
PPID
PPL
PPM1A
PPM1B
PPM1G
PPOX
PPP1CA
PPP2CA
PPP2CB
PPP2R1A
PPP2R1B
PPP2R2A
PPP2R2D
PPP2R5C
PPP2R5E
PPP3CA
PPP3CB
PPP4C
PPP4R1
PPP6C
PPP6R1
PPP6R3
PRDX1
PRDX2
PRDX5
PRDX6
PRKAA1
PRKACA
PRKACB
PRKAR1A
PRKAR1B
PRKCA
PRKCB
PRKCD
PRKCDBP
PRKCE
PRKCG
PRKCI
PRKCZ
PRKD1
PRKDC
PRMT1
PRMT5
PRNP
PROCR
PROSC
PRPF19
PRPF31
PRPF4
PRPF6
PRPF8
PRPS1
PRPS2
PRPSAP1
PRPSAP2
PRR5
PSAP
PSAT1
PSMA7
PSMB6
PSMC1
PSMC2
PSMC3
PSMC4
PSMC5
PSMC6
PSMD11
PSMD14
PSMD2
PSMD3
PSMD7
PSME2
PSME3
PSTPIP2
PTBP1
PTCD1
PTCD2
PTCD3
PTDSS1
PTGES3
PTK2
PTK2B
PTK6
PTK7
PTPLAD1
PTPN1
PTPN11
PTPN12
PTPN6
PTPRA
PTPRF
PTPRR
PTRF
PTS
PURB
PWP1
PXN
PYCR1
PYCR2
QARS
QPCT
QPCTL
RAB18
RAB1B
RAB1C
RAB5A
RAB5C
RAB6A
RAB6B
RAC1
RAD23B
RAF1
RALA
RALB
RALBP1
RALY
RAN
RANBP10
RANBP2
RAP1A
RAP1B
RAP1GAP
RAP1GDS1
RAPGEF1
RARS
RASA1
RB1CC1
RBBP4
RBBP7
RBFOX1
RBFOX2
RBFOX3
RBM10
RBM17
RBM25
RBM28
RBM3
RBM39
RBMX
RBMXL1
RBMXL2
RCC1
RCC2
RCL1
RCN1
RCN2
RDH11
REEP5
REPS1
RFWD2
RG9MTD1
RGS12
RHOA
RHOC
RHPN1
RIF1
RIN1
RIOK1
RIOK2
RIOK3
RIPK1
RNF213
RNF219
RNGTT
RNPEP
ROCK1
ROCK2
RP9
RPF2
RPL10
RPL10A
RPL10L
RPL11
RPL12
RPL13
RPL13A
RPL14
RPL15
RPL18
RPL18A
RPL19
RPL21
RPL22
RPL22L1
RPL23
RPL23A
RPL24
RPL26
RPL27
RPL27A
RPL28
RPL29
RPL3
RPL30
RPL31
RPL32
RPL34
RPL35
RPL35A
RPL36
RPL36A
RPL36AL
RPL37
RPL37A
RPL38
RPL39
RPL39P5
RPL4
RPL5
RPL6
RPL7
RPL7A
RPL8
RPL9
RPLP0
RPLP0P6
RPLP1
RPLP2
RPN1
RPN2
RPP25L
RPS11
RPS13
RPS15
RPS18
RPS20
RPS21
RPS24
RPS26
RPS26P11
RPS27
RPS27A
RPS27L
RPS6KA1
RPS6KA2
RPS6KA3
RPS6KA4
RPS8
RPSA
RPTOR
RPUSD3
RPUSD4
RRBP1
RRP15
RRP9
RRS1
RSL1D1
RTCD1
RTKN2
RUVBL1
RUVBL2
S100A4
S100A6
S100A7
S100A7A
SAFB
SAPCD2
SARS
SART1
SART3
SCO1
SCRIB
SCYL2
SDC1
SDC4
SDF2L1
SDF4
SDHA
SEC16A
SEC23B
SEC24A
SEC61A1
SEC61A2
SEC61B
SEPT10
SEPT7
SEPT9
SERBP1
SERPINB1
SERPINB8
SERPINB9
SERPINH1
SERPINI2
SET
SF3A1
SF3A2
SF3A3
SF3B1
SF3B2
SF3B3
SF3B4
SFN
SFPQ
SFXN1
SGK223
SGPL1
SH2B3
SH2D3C
SH3BGRL
SH3BP1
SH3GL3
SH3KBP1
SHC1
SHMT2
SHOC2
SKP1
SLAIN2
SLC16A1
SLC16A3
SLC25A1
SLC25A10
SLC25A11
SLC25A12
SLC25A18
SLC25A22
SLC25A3
SLC25A4
SLC25A40
SLC25A5
SLC25A6
SLC29A1
SLC2A1
SLC35G1
SLC39A10
SLC39A7
SLC3A2
SLC43A3
SLC4A1AP
SLC4A7
SLC7A5
SLIRP
SMAP
SMARCA1
SMARCA5
SMARCC2
SMN1
SMPDL3B
SNCA
SND1
SNRNP200
SNRNP40
SNRPB
SNRPD1
SNRPD2
SNRPD3
SNRPE
SNRPF
SNRPG
SNRPN
SNX18
SOCS1
SORD
SOS1
SOS2
SPATS2L
SPIN1
SPTAN1
SPTBN4
SPTLC1
SQSTM1
SRBD1
SRC
SRP19
SRRM1
SRRM2
SRSF10
SRSF2
SRSF4
SRSF5
SRSF6
SRSF7
SSBP1
SSFA2
SSR1
SSR4
ST14
STAT1
STAU1
STIM2
STIP1
STK38
STK38L
STK39
STMN1
STT3A
SUB1
SUCLG1
SUGT1
SUMO2
SUMO3
SUN2
SUPT5H
SURF4
SUZ12
SVIL
SYNCRIP
SYNJ2
TAF4
TALDO1
TAMM41
TANC2
TARDBP
TBC1D15
TBC1D7
TBC1D9B
TBCA
TBCD
TBL2
TCEB1
TCEB2
TCF25
TCP1
TECR
TELO2
TFAM
TFB1M
TGM3
THAP11
THEM6
THRAP3
TIMM13
TIMM44
TIMM50
TIMM9
TIMMDC1
TJP1
TJP2
TK1
TLCD1
TLN1
TM9SF3
TMCO1
TMED1
TMED10
TMED2
TMED4
TMED5
TMED7
TMEM126A
TMEM14B
TMEM14C
TMEM14D
TMEM160
TMEM161A
TMEM33
TMEM43
TMOD3
TMPO
TMSB10
TMSB4X
TMX1
TNK2
TNPO1
TNS3
TOMM22
TOMM34
TOP1
TOR1AIP1
TPI1
TPM3
TPM4
TPP1
TPP2
TPR
TPT1
TRA2B
TRAF2
TRAF3
TRAP1
TRIM21
TRIM25
TRIM26
TRIM27
TRIM28
TRIM72
TRIP13
TRIP6
TRUB2
TSEN34
TSG101
TTC17
TTC35
TTLL12
TUBA1A
TUBA1B
TUBA1C
TUBA3C
TUBA3E
TUBA4A
TUBB
TUBB2A
TUBB2B
TUBB3
TUBB4A
TUBB4B
TUBB6
TUBB8
TUBG1
TUBG2
TUBGCP2
TUBGCP3
TUBGCP4
TUFM
TWF1
TWF2
TXNDC12
U2AF1
U2AF2
U2SURP
UBA1
UBA52
UBB
UBC
UBE2N
UBE2NL
UBE2O
UBE4A
UBR4
UBR5
UBXN1
UHRF1
UPF1
UQCR10
UQCRB
UQCRC1
UQCRC2
UQCRFS1
UQCRFS1P1
UQCRH
UQCRQ
USMG5
USP10
USP11
USP15
USP24
USP27X
USP34
USP5
USP7
USP9X
USP9Y
VAPA
VAPB
VARS
VAT1
VAV1
VBP1
VCL
VCP
VDAC1
VDAC2
VIM
VPRBP
VPS29
VPS37B
WARS
WASF1
WASF2
WASL
WDR1
WDR13
WDR26
WDR43
WDR6
WDR61
WDR77
WIPF2
WIPF3
WNT16
WWC1
XPO1
XRCC5
YBX1
YES1
YTHDF2
YTHDF3
YWHAB
YWHAE
YWHAG
YWHAH
YWHAQ
YWHAZ
ZC3HC1
ZFP91
ZNF638
ZYX

## Sheet: nsSNVs Expressed in Network
ACLY
ACSL5
ACTN4
AHNAK
AIMP1
AKAP9
ARHGEF19
ATP2A2
BIRC6
CAD
CCAR1
CD2BP2
CHD4
CSNK1A1
CUL7
DDX12P
DIMT1
E2F7
ERC1
ESD
FAM83H
FARSB
FAT1
FDPS
FNTA
GEMIN5
GNAI1
GTF3C4
HIST2H2BF
HLA-B
HLA-C
HSP90AB1
HSPG2
IARS2
KRAS
LPP
MAP2K3
MAP3K2
MMS19
MRPL10
MRPL43
MRPS10
NCBP1
OBSCN
PDXDC1
PHLDB3
PKD1
PLEC
POLE
POLR2A
PSME3
PTBP1
RARS
RPL13
RPS6KA1
RRP9
SCRIB
SH3BP1
SHC1
SLC25A5
STK38
SUPT5H
SYNCRIP
TBCD
TJP2
TPM4
TRIM26
USP24
VARS
WDR1

## Sheet: Rewired Nodes
IVNS1ABP
PRPSAP1
PRPS1
ALDH1A3
PRPS2
HSPB1
HLA-A
PRPSAP2
G6PD
ASNS
MEMO1
PPP6R1
MAT2B
MRPS18A
MRPL32
C11ORF84
PARK7
ITCH
PPHLN1
SCYL2
FSCN1
STK38
PAFAH1B3
BMS1
DDX39B
MTAP
ECH1
AKAP12
CYCS
TMSB10
EIF5A
HSPE1
EIF4A2
EIF4A1
RAD23B
HDGF
TUFM
ATIC
CMPK1
BLVRB
HMGB2
EEF2
HMGB1
ANXA5
BUB3
ANKRD28
PSAT1
HYOU1
TLN1
NOC2L
HPS5
USP24
ACSL5
ATPIF1
STK39
WNT16
GRHPR
VPS29
RCC2
STIM2
EHD2
CISD1
FASTKD2
CLN6
FARSB
AGPAT4
RNPEP
TMEM126A
HINT2
TBCD
UHRF1
GMPPA
PDLIM5
NDRG1
AP3S1
GEMIN5
CEP192
ADCK3
HSD17B11
SH2D3C
MINA
HEATR2
PARS2
RNF213
RIF1
GLYR1
NEDD8
PTGES3
TTLL12
COTL1
ALCAM
CAMK2D
MALL
TRAF2
PPID
POLE
GSTO1
PAFAH1B2
TUBA4A
YWHAG
ADK
ALDH18A1
ARHGDIA
CRIP1
MARCKSL1
EIF4A3
PRDX2
HLA-B
SSFA2
DNAJB1
GART
NQO1
ANXA3
CKB
PTPRF
GAA
ANXA2
ISG15
CAT
LDLR
PGK1
TXNDC12
IDH1
CS
ACTN4
B4GALT5
IGF2BP3
CLIC1
TMEM14B
CORO1C
MRPL18
HSPH1
ACAP2
TWF1
ACTG1
SNRPF
CAPZA1
FASN
S100A4
RASA1
MGST1
HSPA1A
MTCH2
TMCO1
SLC39A10
TMEM14C
MTCH1
OCIAD1
DDX28
ATP13A1
DERL1
SLC29A1
PHB2
TNPO1
MCU
LLGL2
LBR
RAC1
CALM1
CSE1L
RAP1GDS1
CPT1A
AARS
IQGAP1
PHB
KDELR1
ATP2A2
EZR
ANXA1
MT-ND4
MT-CO1
IPO7
NDUFC2
NDUFS2
IPO8
HMGB3
XPO1
FARSA
CAMSAP3
BCLAF1
MRPL22
DDX21
FAM162A
FAM3C
RDH11
CARM1
MRPL2
AGK
DBN1
PTK2
CRABP2
VARS
HIST1H1D
HIST1H1C
H2AFV
HNRNPC
HMGN2
AP1G1
MYO5A
PKP3
MRTO4
LAMTOR3
GAR1
TOMM22
MYO5C
MMTAG2
TMEM43
GDF15
POP1
EFHD2
PRKCDBP
ATP6V0A1
SMPDL3B
KIAA1967
APOBEC3F
FAM83H
ZYX
PLEC
PRKD1
ITPR3
G3BP1
SRSF2
PPP1CA
ACLY
FXR2
FXR1
CSNK1A1L
CSNK1A1
RPL4
GTF2F1
ABCD3
COX6B1
COX4I1
COX6C
YES1
GNAI2
PRNP
SVIL
MYO1D
RBMXL2
MYO1B
CCP110
HNRPDL
MGST3
LAD1
EPB41L4B
MRPL53
AP2M1
PARD3
WWC1
SLC35G1
CDC37
FAT1
SQSTM1
TRIM28
ASPH
C1QBP
PRKCZ
SLC25A3
CSNK2A1
CSNK2B
PSME3
HADHB
MRPL12
HADHA
PRKACB
CD44
SLC25A4
SLC25A6
ADH1C
AP2A2
FARP2
NPM3
GBAS
POLRMT
IPO5
MRPS18C
MRPS2
PARD6B
ERBB2IP
USP7
BRIX1
MRPL10
TIMM50
LLGL1
KEAP1
SSBP1
MRPS9
MRPS25
MRPS22
DAP3
PRKCI
S100A7
FBL
HSPA7
HSPA6
HSPA8
BAG2
RSL1D1
DNAJA2
DDX18
APOBEC3C
DDX50
HIST1H2AB
CCAR1
DDX46
EML3
NOLC1
HIST1H4A
H2AFX
IMPDH2
H2AFJ
CNP
HIST1H2BB
H2BFS
LRCH1
SH2B3
CCNY
FAM122B
KANK1
DAB2IP
DNMT1
GRPEL1
DDX24
OSBPL8
SNX18
GLG1
PTRF
CHAF1B
DHX9
YWHAH
GTF2I
CSNK1D
HSPA9
GPC1
HSPA4
SFN
UQCRC1
POLR2A
UQCRC2
HSPA5
FGF2
PDPK1
ARPC5
AGRN
GIT1
RUVBL1
RUVBL2
LIMA1
FANCD2
VAT1
SCRIB
CYC1
GSN
SLC25A5
UBR5
NCK2
NOP58
RALY
DPP7
SLAIN2
GNL3
TCF25
KSR1
TOR1AIP1
RCN1
KRR1
CBX3
TARDBP
CBX1
YWHAZ
RAB5C
NT5C2
RBM25
UQCRFS1
NOP2
MCM4
YWHAB
CD9
UQCRB
TPR
ARAF
RAF1
NDUFA10
RRP9
SLC16A3
MAPK7
ALDH1B1
PFDN6
TUBB2A
THRAP3
TUBA1C
PRKCE
HSPD1
PRKCG
PRKCA
MYO1C
LRRK1
ARHGEF5
GRN
PAICS
G3BP2
CHCHD4
GRB10
PPP3CB
PPP3CA
PPP2R2A
DCAF7
PPP2R1A
BTF3
AIFM1
HSPA4L
CRTAP
RIOK1
MTMR14
SRSF7
ROCK1
PABPC4
ERH
H3F3A
TRA2B
SNRPD2
SNRPD1
KIF11
ELK4
ITGA3
CSDA
HIST1H2BA
TELO2
HIGD1A
CBWD1
SLC39A7
TUBB8
BDH1
TUBB4B
EMD
SSR1
ARL1
TUBB4A
STK38L
TMOD3
CORO1B
ACTBL2
SNRPE
ACTB
CAPZB
CAPZA2
PROSC
DOK2
TJP2
TNS3
TJP1
CSK
FBXO2
VAPA
PTPLAD1
HM13
CAV1
SLC7A5
ATP5E
CAV2
ATP5O
VDAC2
SDHA
ATP5A1
VDAC1
ATP5B
AHSG
HSP90AB2P
ACTR3
P4HB
HPRT1
PFKFB3
GRB2
SERPINH1
MYO6
PSME2
PGAM5
SH3KBP1
REEP5
AKR1A1
SH3BGRL
PDCD4
CDCP1
HNRNPA0
MCM7
HNRNPA1
AQR
SRC
DHX29
ABCE1
SLC25A1
MRPS33
DCP1A
EDC3
EDC4
SART3
SKP1
IARS
SNCA
DDX6
DSP
RIPK1
PHLDB3
GPS2
TMPO
HIST1H1E
LMNA
BANF1
ABLIM1
MRPS23
MRPS7
KCTD5
ARGLU1
BOLA2
SLIRP
PTCD3
MRPS31
MRPS27
RPL22L1
PWP1
MRPS15
MRPS5
ATP5J2
LRPPRC
CFL1
HSP90B1
PPM1B
MRPS14
PTPN12
RPL22
PTPN6
RHOA
MT-CO2
MGA
DUSP4
MAT2A
FLNA
TECR
CCT7
PTK6
CCT2
CCT4
CCT8
CCT3
CCT5
CCT6A
DNAJA1
TCP1
HSP90AB3P
HSP90AB1
HSP90AA1
SGPL1
SNRNP200
HNRNPR
UQCRQ
IER3IP1
TMED5
RAB18
CACYBP
TMED4
PTK7
LMAN2
FKBP1A
TMEM33
ATP1B3
CD151
MDH2
MARCKS
EPHA2
CANX
STMN1
POR
ATP1A1
EIF3H
PEBP1
CP
PRDX1
RARS
PLBD2
ABCF1
GIT2
ARHGEF7
NCK1
NAT10
EBNA1BP2
FTSJ3
SAFB
WDR43
RRS1
LMNB2
ADAR
NAP1L1
HNRNPA3
RCC1
TOP1
SMARCA5
NOP56
PES1
MYLK2
MYLK
AHNAK
KHDRBS1
EEF1G
EEF1B2
PABPC1
IPP
H1FX
RPS6KA1
ERF
ETV3
NF2
SLC25A10
DNAJA3
CAD
HSPA1B
AKAP11
SNRNP40
GATAD2B
DOCK4
MOB2
PRKAR1B
MCM3
PRKACA
PRKAR1A
VAPB
MAGEB2
ADAM10
DSG1
YWHAQ
NCL
RBM17
CHERP
SF3B3
SF3B2
SF3B1
DHX15
U2SURP
PTS
RAN
RBMX
TUBB
CDK1
LCK
GAB2
PPIA
SORD
ETFB
CAPN2
ESD
ANXA6
CAPN1
ACOT7
ERRFI1
FAM59A
DNM2
SHC1
CBL
PTPRA
GOT1
WASL
ARHGEF35
SGK223
PTPN1
TRUB2
GAB1
DDX23
RP9
SERBP1
PRPF8
EFTUD2
NPM1
CD2BP2
PRPF6
MRPS12
SNRPG
MRPS26
NUFIP2
RG9MTD1
OBSCN
MRPS6
FGFR1
LUC7L2
CAPRIN1
RPS27
MAPK3
GNG12
LARS
PKP2
C19ORF21
DSG2
SRSF6
CTNNA1
EPCAM
CD59
LYN
NCBP1
DUSP1
ELMO2
ELMO3
DOCK1
CDC42
CAMK2A
AP3M1
DDX47
WDR61
LEO1
PAF1
CTR9
CDC73
TRIM26
BMX
AP3D1
AP3B1
BLK
VIM
TIMM9
AKAP8L
DDX20
ATAD3A
IPO9
HOOK2
CASC5
SMN1
PPP2R5E
PPP2R5C
PRKDC
PPP2CA
GEMIN4
ERLIN1
PPP6C
MRPL17
PCBP2
MTNR1B
AKT1

## Sheet: nsSNVs and Rewired
ACLY
ACSL5
ACTN4
AHNAK
ATP2A2
CAD
CCAR1
CD2BP2
CSNK1A1
ESD
FAM83H
FARSB
FAT1
GEMIN5
HLA-B
HSP90AB1
MRPL10
NCBP1
OBSCN
PHLDB3
PLEC
POLE
POLR2A
PSME3
RARS
RPS6KA1
RRP9
SCRIB
SHC1
SLC25A5
STK38
TBCD
TJP2
TRIM26
USP24
VARS
