# Supplementary material for: Extensive rewiring of the EGFR network in colorectal cancer cells expressing transforming levels of KRASG13D
Source: Nat Commun. 2020 Jan 24;11:499. doi: 10.1038/s41467-019-14224-9 (PMC6981206; doi:10.1038/s41467-019-14224-9)
Supplement: Supplementary file 11 — Supplementary Data 7 [file 41467_2019_14224_MOESM11_ESM.xlsx]

## Sheet: Discordant SVs
Chr	Start	End	Length	Ref	Alt	HKE3	HCT116	Func.refGene	Gene.refGene	GeneDetail.refGene	ExonicFunc.refGene	AAChange.refGene
chr11	48748573	54892249	6143676	0	-	Ref/Alt	Ref	exonic	FOLH1;OR4A5;OR4C12;OR4C13;OR4C46;TRIM49B;TRIM64C	.	frameshift deletion	FOLH1:NM_001351236:wholegene,TRIM64C:NM_001206631:wholegene,OR4A5:NM_001005272:wholegene,FOLH1:NM_001193472:wholegene,FOLH1:NM_001193473:wholegene,OR4C12:NM_001005270:wholegene,FOLH1:NM_004476:wholegene,OR4C46:NM_001004703:wholegene,TRIM49B:NM_001206626:wholegene,FOLH1:NM_001014986:wholegene,OR4C13:NM_001001955:wholegene,FOLH1:NM_001193471:wholegene
chr15	41862354	41862436	82	GGTAAGGGGATGGGGATGTGGAGGGAGAGGCAGGTAATGATGAAAGACCTTGGAGCTGACCCCAAATCCTGGGTTTTCCTTTA	-	Ref/Alt	Ref	exonic	TYRO3	.	frameshift deletion	TYRO3:NM_001330264:exon10:c.1247delG:p.Q417Kfs*42,TYRO3:NM_006293:exon10:c.1382delG:p.Q462Kfs*42
chr16	15274135	18185630	2911495	0	-	Ref/Alt	Ref	exonic	ABCC1;ABCC6;C16orf45;FOPNL;MARF1;MPV17L;MYH11;NDE1;NOMO3;NPIPA5;NPIPA7;NPIPA8;XYLT1	.	frameshift deletion	NOMO3:NM_001004067:wholegene,C16orf45:NM_001142469:wholegene,ABCC1:NM_004996:wholegene,NPIPA8:NM_001349949:wholegene,NDE1:NM_017668:wholegene,MYH11:NM_001040114:wholegene,NPIPA8:NM_001282511:wholegene,ABCC6:NM_001171:wholegene,MYH11:NM_022844:wholegene,FOPNL:NM_001304498:wholegene,MARF1:NM_001184998:wholegene,NPIPA7:NM_001282507:wholegene,NPIPA5:NM_001277325:wholegene,FOPNL:NM_001304497:wholegene…
chr17	39421788	39432083	10295	0	-	Ref/Alt	Ref	exonic	KRTAP9-6;KRTAP9-7	.	stoploss	KRTAP9-6:NM_001277331:exon1:c.159_483del:p.H53fs*0,KRTAP9-7:NM_001277332:wholegene
chr18	40463267	40574502	111235	0	-	Ref/Alt	Ref	exonic	RIT2	.	frameshift deletion	RIT2:NM_001272077:exon3:c.161_490del:p.E54_F153delinsGFYRRRLESCPRI,RIT2:NM_002930:exon3:c.161_426del:p.E54Gfs*13
chr19	23505792	23648670	142878	0	-	Ref/Alt	Ref	exonic	ZNF91	.	frameshift deletion	ZNF91:NM_001300951:wholegene,ZNF91:NM_003430:wholegene
chr2	136033296	136033411	115	CATCTTAATATAATCCTTTACAGCACCTGCCTAAATATTAAAAGGTAAACCTTATTAGTGTCATAAAAATGATTATTTAAAATTTATGTCACTTTTAATAAAGCAAGAAAAATGGC	ACTGATTTTTT	Ref/Alt	Ref	exonic	ZRANB3	.	frameshift substitution	ZRANB3:NM_001286568:exon9:c.967_996AAAAAATCAGT:p.A323Kfs*19,ZRANB3:NM_032143:exon9:c.967_996AAAAAATCAGT:p.A323Kfs*19
chr2	233203740	233314406	110666	0	-	Ref/Alt	Ref	exonic	ALPP;ALPPL2;DIS3L2	.	frameshift deletion	ALPP:NM_001632:wholegene,ALPPL2:NM_031313:wholegene,DIS3L2:NM_001257281:exon14:c.1582_2205del:p.Q528fs
chr4	127097	208749	81652	0	-	Ref/Alt	Ref	exonic	ZNF718	.	stoploss	ZNF718:NM_001039127:exon5:c.227_3474del:p.A76fs*0,ZNF718:NM_001289931:exon5:c.131_3378del:p.A44fs*0
chr4	75231217	75246615	15398	0	-	Ref/Alt	Ref	exonic	EREG	.	nonframeshift deletion	EREG:NM_001432:exon2:c.68_154del:p.G23_L51del
chr4	75245249	75246728	1479	0	-	Ref/Alt	Ref	exonic	EREG	.	nonframeshift deletion	EREG:NM_001432:exon2:c.152_154del:p.L51_V52delinsF
chr4	75246851	75248358	1507	0	-	Ref/Alt	Ref	exonic	EREG	.	frameshift deletion	EREG:NM_001432:exon3:c.275_278del:p.R93Vfs*14
chr4	75248510	75250442	1932	0	-	Ref/Alt	Ref	exonic	EREG	.	frameshift deletion	EREG:NM_001432:exon4:c.427_428del:p.W143Vfs*6
chr4	75250523	75250523	0	T	0	Ref/Alt	Ref	exonic	EREG	.	.	.

## Sheet: Genes in SVs
ABCC1
ABCC6
ALPP
C16orf45
EREG
FOLH1
FOPNL
KRTAP9-7
MARF1
MPV17L
MYH11
NDE1
NOMO3
NPIPA5
NPIPA7
NPIPA8
OR4A5
OR4C12
OR4C13
OR4C46
RIT2
TRIM49B
TRIM64C
XYLT1
ZNF718
ZNF91
ZRANB3

## Sheet: Genes in SVs & Expr
ABCC1
EREG
FOPNL
MARF1
NDE1
NOMO3
NPIPA5
NPIPA7
NPIPA8
XYLT1
ZNF91
ZRANB3

## Sheet: SVs and network nodes
none

## Sheet: SV & rewired
none

## Sheet: SV & diff. abundant
none

## Sheet: SV & diff. expressed
none
