# Supplementary material for: Extensive rewiring of the EGFR network in colorectal cancer cells expressing transforming levels of KRASG13D
Source: Nat Commun. 2020 Jan 24;11:499. doi: 10.1038/s41467-019-14224-9 (PMC6981206; doi:10.1038/s41467-019-14224-9)
Supplement: Supplementary file 12 — Supplementary Data 8 [file 41467_2019_14224_MOESM12_ESM.xlsx]

## Sheet: HCT116 (SRR5252348)
chromosome	start	end	gene	log2	depth	probes	weight
1	10000	128713	WASH7P,MIR1302-2,MIR1302-9,MIR1302-10,MIR1302-11,FAM138A,FAM138F,FAM138C,OR4F5	0.35707	50.4358	73	50.4102
1	128713	259968	LOC729737	0.0324966	33.0287	53	46.0392
1	259968	457676	LOC100132287,LOC100132062,OR4F16,OR4F3,OR4F29	-0.243144	22.7785	97	82.1641
1	457676	4211544	LOC101928626,OR4F16,OR4F3,OR4F29,LOC100133331,LOC100288069,FAM87B,LINC00115,LINC00115,LINC01128,LINC01128,FAM41C,LINC02593,SAMD11,SAMD11,NOC2L,NOC2L,NOC2L,KLHL17,KLHL17,KLHL17,PLEKHN1,PLEKHN1,PLEKHN1,PERM1,PERM1,HES4,ISG15,AGRN,LOC100288175,RNF223,C1orf159,LINC01342,MIR200B,MIR200A,MIR200A,MIR429,TTLL10,TNFRSF18,TNFRSF4,SDF4,SDF4,B3GALT6,B3GALT6,C1QTNF12,UBE2J2,SCNN1D,SCNN1D,ACAP3,ACAP3,ACAP3,MIR…	0.0135441	29.1085	2251	2119.77
1	4211544	5347759	LINC01777,LINC01646,AJAP1	-0.0543959	28.7148	746	713.838
1	5347759	13010351	MIR4689,NPHP4,NPHP4,NPHP4,KCNAB2,KCNAB2,KCNAB2,CHD5,CHD5,RPL22,LOC102724450,RNF207,RNF207,ICMT,ICMT,ICMT,LINC00337,LINC00337,HES3,GPR153,ACOT7,HES2,ESPN,ESPN,MIR4252,ESPN,TNFRSF25,TNFRSF25,TNFRSF25,PLEKHG5,PLEKHG5,PLEKHG5,NOL9,NOL9,TAS1R1,TAS1R1,ZBTB48,ZBTB48,KLHL21,PHF13,PHF13,THAP3,THAP3,THAP3,DNAJC11,DNAJC11,LINC01672,CAMTA1-DT,CAMTA1-DT,CAMTA1,CAMTA1,CAMTA1,LOC102725193,VAMP3,PER3,UTS2,TNFRSF…	0.0278608	30.8161	5027	4793.45
1	13010351	13112108	PRAMEF18,PRAMEF25,PRAMEF26,PRAMEF25,PRAMEF26,PRAMEF5	-0.3377	20.2247	20	13.761
1	13112108	13219912	PRAMEF25,PRAMEF26,PRAMEF5,PRAMEF5,PRAMEF36P,PRAMEF34P,HNRNPCL2	3.53933e-05	30.5905	71	64.9159
1	13322953	13782325	PRAMEF18,PRAMEF22,PRAMEF18,PRAMEF22,PRAMEF5,PRAMEF6,PRAMEF18,PRAMEF22,PRAMEF5,PRAMEF6,PRAMEF27,PRAMEF18,PRAMEF22,PRAMEF7,PRAMEF8,PRAMEF18,PRAMEF22,PRAMEF10,PRAMEF33,PRAMEF18,PRAMEF22,PRAMEF15,PRAMEF18,PRAMEF22,PRAMEF15,PRAMEF27,PRAMEF18,PRAMEF22,PRAMEF13,PRAMEF14,PRAMEF18,PRAMEF22,PRAMEF19,PRAMEF18,PRAMEF18,PRAMEF17,PRAMEF18,PRAMEF20,PRAMEF18,PRAMEF8,PRAMEF7,PRAMEF18,PRAMEF10,PRAMEF33,PRAMEF18,PR…	-0.329624	20.6979	216	150.743
1	13782325	15360317	LRRC38,PDPN,PRDM2,KAZN-AS1,KAZN	-0.0297087	29.5605	1036	993.529
1	15360317	16854535	KAZN,KAZN,TMEM51-AS1,TMEM51-AS1,TMEM51-AS1,TMEM51,TMEM51,TMEM51,C1orf195,FHAD1,FHAD1,LOC101927417,EFHD2,CTRC,CELA2A,CELA2B,CELA2B,CASP9,CASP9,DNAJC16,DNAJC16,SCARNA21B,DNAJC16,AGMAT,AGMAT,DDI2,DDI2,RSC1A1,PLEKHM2,SLC25A34,SLC25A34,SLC25A34-AS1,SLC25A34-AS1,TMEM82,SLC25A34-AS1,FBLIM1,UQCRHL,FLJ37453,FLJ37453,SPEN,SPEN,ZBTB17,SRARP,HSPB7,CLCNKA,CLCNKB,FAM131C,EPHA2,ARHGEF19,CPLANE2,FBXO42,SZRD1,SZR…	0.041459	31.1347	976	928.998
1	16854535	17274657	LOC440570,LINC01783,LOC440570,MIR3675,NBPF1,ESPNP,RNVU1-18,RNU1-3,RNU1-4,RNU1-2,RNU1-1,MST1L,LOC102724562,MST1L,LOC440570,LOC112267871,LOC105376805,CROCC	0.419935	53.0856	144	95.8862
1	17274657	24256421	CROCC,MFAP2,ATP13A2,SDHB,PADI2,LINC02783,PADI1,PADI3,PADI3,MIR3972,PADI4,PADI6,RCC2,ARHGEF10L,ACTL8,LINC01654,IGSF21,KLHDC7A,PAX7,TAS1R2,ALDH4A1,ALDH4A1,MIR4695,ALDH4A1,MIR1290,IFFO2,UBR4,UBR4,EMC1-AS1,EMC1-AS1,EMC1-AS1,EMC1,EMC1,EMC1,MRTO4,MRTO4,AKR7L,AKR7A3,LOC100506730,AKR7A2,AKR7A2,SLC66A1,SLC66A1,CAPZB,LOC105378614,LOC105378614,MICOS10,MICOS10-NBL1,MICOS10,MICOS10-NBL1,MICOS10,MICOS10-NBL1,R…	0.0244138	30.8759	4583	4381.5
1	24256421	24350852	PNRC2,PNRC2,SRSF10,SRSF10	-0.45418	16.5398	35	21.3251
1	24361513	25592156	MYOM3,IL22RA1,IFNLR1,LINC02800,GRHL3,GRHL3,STPG1,STPG1,STPG1,NIPAL3,NIPAL3,RCAN3AS,RCAN3AS,RCAN3,RCAN3,RCAN3,NCMAP-DT,NCMAP-DT,NCMAP-DT,NCMAP,NCMAP,SRRM1,CLIC4,RUNX3,RUNX3,MIR6731,MIR4425,SYF2,RSRP1	0.0403298	31.3849	807	771.25
1	25592156	25660694	RSRP1,RSRP1,RHD	-0.378089	18.8765	45	30.0701
1	25660694	33473073	RSRP1,RSRP1,TMEM50A,TMEM50A,TMEM50A,RHCE,RHCE,MACO1,LDLRAP1,MAN1C1,SELENON,MTFR1L,LOC646471,MTFR1L,MTFR1L,AUNIP,AUNIP,PAQR7,STMN1,STMN1,MIR3917,PAFAH2,EXTL1,EXTL1,SLC30A2,SLC30A2,TRIM63,PDIK1L,FAM110D,FAM110D,C1orf232,C1orf232,ZNF593,CNKSR1,CATSPER4,LOC101928303,CEP85,SH3BGRL3,UBXN11,UBXN11,CD52,CD52,CRYBG2,ZNF683,LIN28A,DHDDS,DHDDS,LOC101928324,HMGN2,RPS6KA1,RPS6KA1,MIR1976,LOC101928728,ARID1A,P…	0.0304719	30.887	5031	4787.84
1	33473073	34239134	AK2,AZIN2,TRIM62,ZNF362,A3GALT2,PHC2,PHC2,MIR3605,PHC2,LOC101929464,ZSCAN20,CSMD2	0.0974069	33.4528	502	480.571
1	34239134	39685328	CSMD2,CSMD2,HMGB4,CSMD2,CSMD2-AS1,C1orf94,MIR552,GJB5,GJB4,GJB3,GJA4,SMIM12,DLGAP3,LOC653160,TMEM35B,ZMYM6,ZMYM1,SFPQ,ZMYM4,ZMYM4,ZMYM4-AS1,KIAA0319L,KIAA0319L,NCDN,NCDN,TFAP2E,PSMB2,C1orf216,CLSPN,AGO4,AGO1,AGO1,AGO3,AGO3,TEKT2,ADPRHL2,COL8A2,TRAPPC3,TRAPPC3,MAP7D1,MAP7D1,THRAP3,SH3D21,EVA1B,STK40,LSM10,OSCP1,SNORA63C,OSCP1,MRPS15,CSF3R,GRIK3,MIR4255,LINC01137,LINC01137,ZC3H12A,ZC3H12A,ZC3H12A,M…	0.0268728	31.1043	3576	3426.06
1	39685328	48217088	MACF1,MACF1,KIAA0754,BMP8A,BMP8A,OXCT2P1,BMP8A,PPIEL,PPIEL,PABPC4,PABPC4,PABPC4-AS1,PABPC4,PABPC4-AS1,SNORA55,HEYL,NT5C1A,HPCAL4,PPIE,PPIE,BMP8B,BMP8B,BMP8B,OXCT2,BMP8B,LOC101929536,LOC101929536,TRIT1,MYCL,MFSD2A,CAP1,CAP1,PPT1,PPT1,RLF,TMCO2,ZMPSTE24,COL9A2,SMAP2,ZFP69B,ZFP69,EXO5,ZNF684,RIMS3,NFYC-AS1,NFYC-AS1,NFYC,NFYC,NFYC,MIR30E,NFYC,MIR30C1,KCNQ4,CITED4,CTPS1,SLFNL1-AS1,SLFNL1-AS1,SLFNL1,SL…	0.0521632	31.9414	5601	5353.72
1	48217088	49232919	TRABD2B,SKINT1L,SLC5A9,SPATA6,AGBL4,AGBL4,BEND5	-0.00264546	30.3389	667	641.482
1	49232919	50429985	AGBL4,BEND5,AGBL4,AGBL4,LOC101929721,AGBL4,AGBL4-IT1	-0.0968897	27.8929	786	756.186
1	50429985	56065029	AGBL4,ELAVL4,DMRTA2,FAF1,CDKN2C,MIR4421,MIR6500,C1orf185,LINC01562,RNF11,TTC39A,TTC39A,TTC39A-AS1,EPS15,CALR4P,OSBPL9,OSBPL9,NRDC,NRDC,NRDC,MIR761,RAB3B,TXNDC12,TXNDC12,KTI12,TXNDC12,TXNDC12-AS1,TXNDC12,BTF3L4,BTF3L4,ZFYVE9,CC2D1B,ORC1,ORC1,PRPF38A,PRPF38A,TUT4,GPX7,SHISAL2A,COA7,ZYG11B,ZYG11A,ZYG11A,ECHDC2,ECHDC2,SCP2,PODN,SLC1A7,CPT2,CPT2,CZIB,CZIB,MAGOH,MAGOH,LOC100507564,LOC100507564,LOC10050…	0.0465633	31.5966	3697	3537.35
1	56065029	58766804	LINC01753,LINC01755,LINC01767,PLPP3,LOC101929935,LOC101929935,PRKAA2,PRKAA2,FYB2,C8A,C8B,DAB1,DAB1,DAB1-AS1	-0.0571358	29.4178	1772	1703.57
1	58766804	60548696	OMA1,TACSTD2,MYSM1,JUN,JUN,LINC01135,LINC01135,LINC01358,HSD52,FGGY,FGGY,MIR4711,LOC101926944,HOOK1,CYP2J2,C1orf87	0.00982628	31.2298	1170	1125.18
1	60548696	61188350	LINC01748,LOC101926964	-0.059929	28.9102	420	404.176
1	61188350	66613221	LOC101926964,NFIA-AS2,NFIA,NFIA,NFIA-AS1,MGC34796,TM2D1,PATJ,PATJ,MIR12132,PATJ,MIR3116-1,MIR3116-2,L1TD1,KANK4,USP1,DOCK7,DOCK7,ANGPTL3,ATG4C,LINC01739,LINC00466,FOXD3-AS1,FOXD3-AS1,FOXD3,MIR6068,ALG6,ITGB3BP,EFCAB7,EFCAB7,DLEU2L,PGM1,ROR1,ROR1,ROR1-AS1,UBE2U,CACHD1,CACHD1,MIR4794,RAVER2,RAVER2,JAK1,JAK1,JAK1,LINC01359,JAK1,MIR3671,MIR101-1,AK4,DNAJC6,LEPR,LEPROT,LEPR,PDE4B,PDE4B,LOC101927139	0.0293599	31.3183	3562	3414.27
1	66613221	68320487	PDE4B,SGIP1,SGIP1,MIR3117,TCTEX1D1,INSL5,WDR78,WDR78,MIER1,MIER1,SLC35D1,C1orf141,IL23R,IL12RB2,SERBP1,GADD45A,GNG12,GNG12,GNG12-AS1,GNG12-AS1	0.0674796	32.2291	1121	1076.58
1	68320487	69013445	GNG12-AS1,GNG12-AS1,DIRAS3,GNG12-AS1,WLS,GNG12-AS1,WLS,MIR1262,WLS,RPE65,DEPDC1,DEPDC1,DEPDC1-AS1,DEPDC1-AS1	0.0316218	31.8548	455	437.216
1	69013445	69858702	LINC01707	-0.0458145	29.2449	555	534.252
1	69858702	70288184	LINC01758,LRRC7	-0.130112	27.1123	282	271.816
1	70288184	70534907	LRRC7,LRRC7,PIN1P1	-0.0460001	29.2229	162	155.735
1	70534907	71159331	LRRC7,LRRC7,LRRC40,LRRC40,LRRC40,SRSF11,SRSF11,ANKRD13C,ANKRD13C,HHLA3,HHLA3,CTH	0.038175	31.181	410	393.031
1	71159331	71706082	LINC01788,PTGER3,PTGER3,ZRANB2-AS1,ZRANB2-AS1,ZRANB2-AS1,ZRANB2,ZRANB2-AS1,ZRANB2,MIR186,ZRANB2,ZRANB2,ZRANB2-AS2,ZRANB2-AS2	-0.0377928	29.2796	359	345.953
1	71706082	71730450	-	-0.321985	23.9265	16	15.4732
1	71730450	71888841	NEGR1	-0.0330234	28.5425	104	99.8056
1	71888841	72056369	NEGR1	-0.206472	25.7306	110	105.997
1	72056369	72441684	NEGR1,NEGR1,NEGR1-IT1	-0.110831	27.1237	253	241.518
1	72441684	72755419	NEGR1	-0.227247	24.8124	206	197.294
1	72755419	72811769	-	-0.564517	14.4869	31	16.5367
1	72811769	74866276	LINC01360,LINC02238,LRRIQ3,LRRIQ3,FPGT,FPGT-TNNI3K,FPGT,FPGT-TNNI3K,FPGT-TNNI3K,FPGT-TNNI3K,TNNI3K	-0.167208	26.0972	1349	1297.22
1	74866276	75641475	FPGT-TNNI3K,TNNI3K,FPGT-TNNI3K,TNNI3K,LRRC53,ERICH3,ERICH3,ERICH3-AS1,CRYZ,CRYZ,TYW3,TYW3,LHX8	-0.0815119	28.2127	509	490.882
1	75641475	76169951	SLC44A5	0.00200715	30.4514	347	334.242
1	76169951	76427335	ACADM,ACADM,DLSTP1,RABGGTB,RABGGTB,SNORD45C,SNORD45A,RABGGTB,SNORD45B,MSH4,ASB17	0.0876775	32.3831	169	161.602
1	76427335	76759346	LOC101927342,ST6GALNAC3	-0.00724765	30.8487	218	209.481
1	76759346	77385293	ST6GALNAC3,LINC02567,ST6GALNAC5	-0.0886404	28.8121	411	396.813
1	77385293	78829082	ST6GALNAC5,ST6GALNAC5,MIR7156,PIGK,AK5,ZZZ3,USP33,MIGA1,NEXN-AS1,NEXN-AS1,NEXN,NEXN,NEXN,FUBP1,FUBP1,FUBP1,DNAJB4,DNAJB4,GIPC2,MGC27382	0.0305882	31.368	945	907.306
1	78829082	79339282	MGC27382,PTGFR,IFI44L,IFI44	-0.0337622	29.3527	335	322.24
1	79339282	81006950	ADGRL4,LINC01781	-0.0894232	27.6518	1095	1054.45
1	81006950	81255197	LINC01781	-0.229932	25.1537	163	157.442
1	81255197	81326777	-	-0.047987	28.4392	47	45.1846
1	81326777	81346576	-	-0.371824	21.9472	13	12.4661
1	81346576	83006629	ADGRL2,ADGRL2,LOC101927434	-0.0871914	27.7762	1090	1045.56
1	83006629	83213755	-	-0.187692	25.8568	136	130.74
1	83213755	83235077	-	-0.409189	22.5816	14	13.6806
1	83235077	83970679	LINC01362,LINC01362,LINC01361,LINC01712	-0.0912675	28.016	483	464.999
1	83970679	84707803	LINC01725,LINC01725,LOC101927560,TTLL7,PRKACB	0.0170093	30.9382	484	464.867
1	84707803	85979495	SAMD13,UOX,DNASE2B,RPF1,RPF1,GNG5,GNG5,GNG5,SPATA1,SPATA1,SPATA1,CTBS,CTBS,LINC01461,LINC01555,SSX2IP,LPAR3,MCOLN2,MCOLN3,WDR63,WDR63,MIR4423,SYDE2,C1orf52,BCL10,BCL10,LOC646626,LOC646626,DDAH1	0.0817717	32.9275	835	801.397
1	85979495	86005386	DDAH1	0.542591	63.1022	17	9.14589
1	86005386	86278001	DDAH1,CCN1,ZNHIT6,COL24A1	0.0457456	31.721	179	171.183
1	86278001	86897855	COL24A1,ODF2L,ODF2L,MIR7856,CLCA2	-0.00822586	30.2375	407	391.542
1	86897855	87543601	CLCA2,CLCA1,CLCA4,CLCA4,CLCA4-AS1,CLCA4-AS1,CLCA4-AS1,CLCA3P,CLCA4-AS1,SH3GLB1,SH3GLB1,SELENOF,SELENOF,HS2ST1,HS2ST1	0.0620934	31.9273	424	406.142
1	87543601	88105582	HS2ST1,LINC01140,LINC02801,LMO4,LINC01364	-0.00726913	30.502	369	355.032
1	88105582	88714776	-	-0.061848	28.9861	400	385.961
1	88714776	88734575	-	-0.308056	24.4367	13	12.6818
1	88734575	89045264	PKN2-AS1	-0.0516652	29.437	204	196.778
1	89045264	90595662	PKN2-AS1,PKN2-AS1,PKN2,PKN2,GTF2B,KYAT3,KYAT3,RBMXL1,GBP3,GBP1,GBP2,GBP7,GBP4,GBP5,LOC729930,GBP6,GBP1P1,LRRC8B,LRRC8C-DT,LRRC8C-DT,LRRC8C,LRRC8C,LRRC8D,GEMIN8P4,GEMIN8P4,ZNF326,ZNF326	0.0436807	31.8151	1017	977.707
1	90595662	91562758	SNORD3G,BARHL2,LINC02609,LINC02609,LINC01763,LINC01763,ZNF644	-0.0329741	29.6994	635	609.716
1	91562758	92704996	HFM1,CDC7,TGFBR3,BRDT,EPHX4,SETSIP,BTBD8,KIAA1107,C1orf146	0.0136742	30.6404	749	714.233
1	92704996	95952000	C1orf146,C1orf146,GLMN,GLMN,GLMN,RPAP2,RPAP2,GFI1,EVI5,RPL5,DIPK1A,RPL5,DIPK1A,SNORD21,RPL5,DIPK1A,SNORA66,DIPK1A,MTF2,TMED5,CCDC18,CCDC18-AS1,CCDC18-AS1,DR1,DR1,FNBP1L,BCAR3,BCAR3,LOC100129046,BCAR3,MIG7,BCAR3,MIR760,DNTTIP2,GCLM,ABCA4,ARHGAP29,ABCD3,F3,MIR12133,SLC44A3-AS1,SLC44A3-AS1,MIR378G,SLC44A3-AS1,SLC44A3,SLC44A3,CNN3,LOC729970,ALG14,ALG14,LOC101928098,TLCD4,TLCD4,TLCD4-RWDD3,TLCD4,TLCD4…	0.0632073	32.5477	2132	2039.47
1	95952000	98484723	LINC02607,LINC02790,LINC01787,PTBP2,DPYD,DPYD,DPYD-AS1,DPYD,DPYD-AS2,LINC01930,MIR137HG	-0.0709612	28.5192	1663	1601.22
1	98484723	98659867	MIR137HG,MIR137HG,MIR2682,MIR137	-0.188038	26.4239	115	111.044
1	98659867	99227940	LINC01776,SNX7	-0.0714507	28.6963	373	359.998
1	99227940	100131070	PLPPR5,PLPPR5,LOC100129620,LOC100129620,PLPPR4,LINC01708,MIR548N,MIR548N,PALMD	-0.0306253	29.5358	593	571.997
1	100131070	101580951	MIR548N,PALMD,MIR548N,MIR548N,FRRS1,FRRS1,AGL,SLC35A3,MFSD14A,MFSD14A,SASS6,SASS6,TRMT13,TRMT13,LRRC39,LRRC39,DBT,RTCA-AS1,RTCA-AS1,RTCA,RTCA,RTCA,MIR553,CDC14A,GPR88,LINC01349,VCAM1,EXTL2,SLC30A7,DPH5,DPH5,LOC102606465,LOC102606465	0.0510631	31.6209	952	915.397
1	101580951	101864227	LOC101928370,LOC101928370,S1PR1,S1PR1,LINC01307	-0.00273246	30.4364	185	177.94
1	101864227	102226697	-	-0.0829291	28.1567	237	228.578
1	102226697	102286093	OLFM3	-0.330738	23.7331	39	37.7771
1	102286093	103777095	OLFM3,OLFM3,DNAJA1P5,COL11A1	-0.0938478	27.5407	979	941.787
1	103777095	104003761	LOC101928436	-0.468207	16.971	111	66.4958
1	104003761	104145399	LOC101928436,LOC101928436,RNPC3,RNPC3,RNPC3,AMY2B,AMY2B,AMY2B,ACTG1P4	-0.100587	27.5558	93	89.1117
1	104145399	104303789	AMY2A,AMY1C,AMY1A,AMY1B	0.274908	45.7136	100	73.6951
1	104303789	104644936	LOC100129138	-0.180268	25.8006	224	215.202
1	104644936	107224866	LINC01676,LINC01677	-0.106807	27.1144	1689	1621.14
1	107224866	107284262	-	-0.5157	20.5859	39	37.4697
1	107284262	108298568	LINC01661,PRMT6,NTNG1,VAV3	-0.0962217	27.7361	666	641.212
1	108298568	115487038	VAV3,VAV3,MIR7852,VAV3,VAV3-AS1,VAV3-AS1,SLC25A24,NBPF4,NBPF6,FAM102B,HENMT1,PRPF38B,FNDC7,STXBP3,AKNAD1,AKNAD1,SPATA42,GPSM2,GPSM2,CLCC1,CLCC1,WDR47,TAF13,TMEM167B,SCARNA2,C1orf194,C1orf194,KIAA1324,KIAA1324,SARS,CELSR2,PSRC1,MYBPHL,SORT1,SORT1,PSMA5,PSMA5,SYPL2,ATXN7L2,CYB561D1,AMIGO1,GPR61,GNAI3,GNAI3,MIR197,GNAT2,AMPD2,GSTM4,GSTM2,GSTM5,GSTM3,EPS8L3,CSF1,AHCYL1,STRIP1,ALX3,LINC01397,UBL4B,SLC…	0.0436602	31.5887	4707	4505.42
1	115487038	115586031	SYCP1,TSHB	-0.106625	28.4269	65	62.383
1	115586031	117939037	TSPAN2,NGF-AS1,NGF-AS1,NGF,VANGL1,CASQ2,NHLH2,LINC01649,LINC01649,LOC101928977,LOC101928977,LOC101928977,SLC22A15,SLC22A15,MAB21L3,ATP1A1,ATP1A1,ATP1A1-AS1,ATP1A1-AS1,LINC01762,CD58,CD58,MIR548AC,IGSF3,MIR320B1,C1orf137,CD2,PTGFRN,CD101,CD101,LOC101929099,LOC101929099,TTF2,TTF2,MIR942,TRIM45,VTCN1,LINC01525,MAN1A2	0.0359548	31.8125	1545	1484.97
1	117939037	118082197	MAN1A2	-0.10335	28.3641	94	90.4926
1	118082197	118866532	LOC100996263,LOC100996263,TENT5C,TENT5C,GDAP2,GDAP2,WDR3,WDR3,WDR3,SPAG17,SPAG17	-0.00562934	30.6004	515	496.53
1	118866532	119551874	TBX15,LOC105378933	-0.0882151	28.3771	450	432.808
1	119551874	120532674	WARS2,WARS2,WARS2-IT1,WARS2,WARS2-AS1,WARS2-AS1,LINC01780,HAO2,HAO2-IT1,HAO2,HSD3B2,HSD3B1,HSD3BP4,LINC00622,ZNF697,PHGDH,HMGCS2,REG4,NBPF7,ADAM30,NOTCH2	0.0366378	31.8302	644	618.43
1	120534197	120639282	NOTCH2,NOTCH2,NOTCH2NLR	0.49902	59.5462	49	28.1261
1	120639282	121108001	FAM72B,HIST2H3DP1,HIST2H2BA,LOC100996318,LOC100996318,FCGR1B,FCGR1B,SRGAP2-AS1,SRGAP2-AS1,SRGAP2D,SRGAP2B,SRGAP2C	0.0821428	34.5014	176	160.455
1	121108001	121138439	SRGAP2-AS1,SRGAP2D,SRGAP2B,SRGAP2C,SRGAP2-AS1	0.511554	61.9606	17	9.29745
1	121138439	121296717	SRGAP2-AS1,EMBP1	-0.00135868	30.4582	102	97.5299
1	121296717	121477824	EMBP1	-0.266155	27.8734	80	68.3857
1	142547658	143542996	ANKRD20A12P,LOC102723769	0.329981	49.5262	303	204.085
1	143644525	143725287	RNVU1-1,MIR6077,LOC100132057,LOC100132057,RNVU1-3,LOC100132057,LINC01138,LINC01138	-0.272715	21.6846	51	36.1394
1	143725287	143883152	LINC01138,PPIAL4H,PPIAL4H,PPIAL4G	0.352887	49.4529	36	25.2153
1	143883152	143904415	FAM72D,FAM72C	0.0372377	32.3912	14	13.3577
1	143904415	144076038	FAM72D,FAM72C	0.341896	49.3937	103	75.3105
1	144076038	144224481	NBPF20,NBPF19	0.0940799	37.741	60	48.8685
1	144275996	144339627	NBPF20,NBPF19,NBPF20,NBPF19,LOC105369199,NBPF20,NBPF19,LINC00623,NBPF20,NBPF19,LINC00623,LINC00869,NBPF20,NBPF19,LINC00623,LINC00869,RNVU1-4	-0.0836541	28.9497	34	27.0146
1	144339627	144505078	NBPF20,NBPF19,LINC00623,LINC00869,LOC100996720,NBPF20,NBPF19,LINC00623,NBPF20,NBPF19,NBPF20,NBPF19,PPIAL4C,PPIAL4A,NBPF20,NBPF19,LOC105369199,NBPF20,NBPF19,RNVU1-4	-0.369333	19.5072	70	48.5448
1	144505078	144593460	NBPF20,NBPF19	0.126948	36.5661	53	43.7526
1	144593460	145388201	NBPF20,NBPF19,NBPF8,NBPF20,NBPF19,NBPF8,PFN1P2,NBPF20,NBPF19,NBPF8,NBPF9,NBPF20,NBPF19,NBPF8,NBPF9,LOC653513,NBPF20,NBPF19,NBPF8,NBPF9,LOC100996724,NBPF20,NBPF19,NBPF9,LOC100996724,NBPF20,NBPF19,NBPF9,LOC100996724,PDE4DIP,NBPF20,NBPF19,NBPF9,SEC22B2P,SEC22B3P,NBPF20,NBPF19,NBPF9,SEC22B2P,SEC22B3P,SEC22B,NBPF20,NBPF19,NBPF9,NBPF20,NBPF19,NBPF9,NOTCH2NLA,NOTCH2NLB,NOTCH2NLR,NOTCH2NLC,NBPF20,NBPF19,…	0.445285	57.1999	246	146.535
1	145388201	145887683	NBPF20,NBPF19,NBPF10,NBPF20,NBPF19,NBPF10,HJV,NBPF20,NBPF19,NBPF10,TXNIP,NBPF20,NBPF19,NBPF10,POLR3GL,NBPF20,NBPF19,NBPF10,ANKRD34A,NBPF20,NBPF19,NBPF10,LIX1L,NBPF20,NBPF19,NBPF10,LIX1L,LIX1L-AS1,NBPF20,NBPF19,NBPF10,LIX1L-AS1,NBPF20,NBPF19,NBPF10,LIX1L-AS1,RBM8A,NBPF20,NBPF19,NBPF10,RBM8A,GNRHR2,NBPF20,NBPF19,NBPF10,GNRHR2,PEX11B,NBPF20,NBPF19,NBPF10,PEX11B,NBPF20,NBPF19,NBPF10,ITGA10,NBPF20,NBP…	0.0391706	31.4651	295	279.706
1	145887683	145942467	NBPF20,NBPF19,NBPF10,NBPF20,NBPF19,NBPF10,PDZK1P1	-0.399142	17.6729	35	23.2594
1	145943989	146021601	NBPF20,NBPF19,NBPF10,PDZK1P1,NBPF20,NBPF19,NBPF10,NBPF20,NBPF19,NBPF10,RNVU1-7,NBPF20,NBPF19,NBPF10,PDE4DIPP1	0.0768997	32.9087	51	48.0668
1	146021601	146391644	NBPF20,NBPF19,NBPF10,PDE4DIPP1,NBPF20,NBPF19,NBPF10,NBPF20,NBPF19,NBPF10,NBPF11,NBPF20,NBPF19,NBPF10,LINC02805,NBPF20,NBPF19,NBPF10,NBPF12	-0.244723	22.2718	161	120.735
1	146391644	146446479	NBPF20,NBPF19,NBPF10,NBPF12	0.00287693	33.2582	36	32.2613
1	146446479	146487606	NBPF20,NBPF19,NBPF10,NBPF12,NBPF19	0.283438	47.1752	27	19.6526
1	146487606	147421327	NBPF19,NBPF19,LOC728989,NBPF19,RNVU1-8,NBPF19,NBPF13P,NBPF19,PRKAB2,NBPF19,PRKAB2,CHD1L,NBPF19,CHD1L,NBPF19,CHD1L,PDIA3P1,NBPF19,CHD1L,FMO5,NBPF19,LINC00624,NBPF19,BCL9,NBPF19,ACP6,NBPF19,GJA5,NBPF19,GJA8,NBPF19,GPR89B	0.0230778	31.5344	613	587.981
1	147421327	147483778	NBPF19,GPR89B,NBPF19,GPR89B,PDZK1P1,NBPF19,PDZK1P1	-0.31723	18.8327	40	26.3975
1	147483778	147561462	NBPF19,PDZK1P1,NBPF19,NBPF19,RNVU1-7,NBPF19,PDE4DIPP1	0.0170787	30.5833	51	46.4273
1	147561462	147706166	NBPF19,PDE4DIPP1,NBPF19,NBPF19,NBPF11,NBPF19,LINC02805,NBPF19,LOC101927468	-0.296665	20.4743	88	61.6494
1	147706166	147831068	NBPF19,LOC101927468,NBPF19,NBPF19,MIR5087	0.115809	34.5678	82	77.9975
1	147831068	147995574	NBPF19,NBPF19,RNVU1-1,NBPF19,MIR6077,NBPF19,LOC100132057,RNVU1-3,NBPF19,LOC100132057,NBPF19,LOC100996740,NBPF19,LOC100996740,PPIAL4H,NBPF19,LOC100996740,PPIAL4H,PPIAL4C,PPIAL4A,NBPF19,LOC100996740,RNVU1-19	-0.230037	23.8593	103	78.2461
1	147995574	149203888	NBPF19,LOC100996740,NBPF19,LOC100996740,NBPF26,NBPF19,NBPF26,NBPF19,NBPF26,PPIAL4E,PPIAL4F,PPIAL4D,NBPF19,NBPF26,RNVU1-14,NBPF19,NBPF26,NBPF14,NBPF25P,NBPF25P,NBPF25P,NBPF15,NBPF25P,RNVU1-15,NBPF25P,PPIAL4E,PPIAL4F,PPIAL4D,NBPF25P,LOC105371215,NBPF25P,LOC101927429,NBPF25P,LSP1P5,RNVU1-17	0.103072	36.9478	436	357.818
1	149203888	149368303	LOC105369140,LOC644634,HIST2H2BB,HIST2H3DP1	0.323337	47.9221	95	70.2107
1	149368303	149648237	HIST2H2BB,HIST2H3DP1,FCGR1CP,HIST2H2BB,HIST2H3DP1,HIST2H2BB,HIST2H3DP1,HIST2H3PS2,HIST2H3DP1,HIST2H3PS2,HIST2H3DP1,HIST2H3DP1,RNVU1-19,HIST2H3DP1,LINC00623,LINC00869,LINC01145,HIST2H3DP1,LINC00623,LINC00869,LINC01145,RNVU1-20,HIST2H3DP1,LINC00869,LINC01145	-0.0886755	27.7849	113	94.0762
1	149648237	149759415	HIST2H3DP1,LINC00869,LINC01145,LOC101929798,HIST2H3DP1,LINC01145,LOC101929798,HIST2H3DP1,LOC101929798,HIST2H3DP1,HIST2H3DP1,HIST2H2BF,FCGR1A	0.29458	46.0267	72	55.8921
1	149759415	152555624	HIST2H3DP1,HIST2H2BF,FCGR1A,HIST2H3DP1,HIST2H2BF,HIST2H3DP1,HIST2H2BF,HIST2H3D,HIST2H4B,HIST2H4A,HIST2H3C,HIST2H3A,HIST2H3C,HIST2H3A,HIST2H2AA3,HIST2H2AA4,HIST2H2AA3,HIST2H2AA4,HIST2H2BC,HIST2H2BC,HIST2H2AA4,HIST2H2AA3,HIST2H2BE,HIST2H2AC,HIST2H2AB,BOLA1,SV2A,SF3B4,SF3B4,MTMR11,MTMR11,MTMR11,OTUD7B,OTUD7B,VPS45,PLEKHO1,LOC105371433,ANP32E,CA14,CA14,SNORD13C,APH1A,C1orf54,CIART,MRPS21,PRPF3,RPRD2,…	0.0386677	31.438	1831	1746.56
1	152555624	152590653	LCE3C,LCE3B	-0.468721	16.7388	22	13.2565
1	152590653	157951576	LCE3A,LINC00302,LCE2D,LCE2C,LCE2B,LCE2A,LCE4A,C1orf68,KPRP,LCE1F,LCE1E,LCE1D,LCE1C,LCE1B,LCE1A,LCE6A,SMCP,IVL,SPRR4,SPRR1A,SPRR3,SPRR1B,SPRR2D,SPRR2A,SPRR2B,SPRR2E,SPRR2F,SPRR2C,SPRR2G,LOC101928009,LELP1,PRR9,LOR,PGLYRP3,PGLYRP4,S100A9,S100A12,S100A8,S100A8,S100A7A,S100A7,S100A6,S100A5,S100A4,S100A4,LOC101928034,LOC101928034,S100A3,LOC101928034,S100A2,S100A16,S100A14,S100A13,S100A13,S100A1,S100A1…	0.0452351	31.5572	3519	3360.79
1	157951576	159616204	KIRREL1,KIRREL1,KIRREL1-IT1,LINC01704,CD1D,CD1A,CD1C,CD1B,CD1E,OR10T2,OR10K2,OR10K1,OR10R2,OR6Y1,OR6P1,OR10X1,OR10Z1,SPTA1,OR6K2,OR6K3,OR6K6,OR6N1,OR6N2,MNDA,PYHIN1,PYDC5,IFI16,IFI16,AIM2,CADM3,CADM3,CADM3-AS1,ACKR1,FCER1A,OR10J3,OR10J1,OR10J1,OR10J4,OR10J5,APCS	-0.0247312	29.5471	1093	1053.41
1	159616204	161370688	CRP,DUSP23,FCRL6,SLAMF8,SLAMF8,SNHG28,SNHG28,SNHG28,VSIG8,VSIG8,CFAP45,CFAP45,MIR4259,TAGLN2,IGSF9,SLAMF9,LINC01133,PIGM,KCNJ10,KCNJ9,IGSF8,ATP1A2,ATP1A4,CASQ1,CASQ1,LOC729867,LOC729867,LOC729867,PEA15,PEA15,PEA15,DCAF8,DCAF8,DCAF8,LOC100287049,PEX19,COPA,COPA,SUMO1P3,COPA,NCSTN,NCSTN,NHLH1,VANGL2,SLAMF6,CD84,SLAMF1,CD48,SLAMF7,LY9,CD244,ITLN1,LOC101928372,LOC101928372,ITLN2,ITLN2,F11R,TSTD1,TSTD…	0.0477444	31.9587	1151	1103.24
1	161370688	161385918	-	0.408443	49.3538	10	8.22992
1	161385918	163597299	FCGR2A,HSPA6,FCGR3A,FCGR2C,HSPA7,FCGR3B,FCGR2B,RPL31P11,FCRLA,FCRLB,DUSP12,ATF6,OLFML2B,NOS1AP,NOS1AP,MIR4654,NOS1AP,MIR556,SPATA46,C1orf226,SH2D1B,UHMK1,UAP1,DDR2,HSD17B7,CCDC190,RGS4,RGS5,RGS5,LOC101928404,RGS5,NUF2,NUF2,LOC100422212	0.0373425	31.9619	1430	1366.44
1	163597299	164233909	-	-0.104301	28.0267	418	402.856
1	164233909	164249139	-	-0.537216	20.3731	10	9.62016
1	164249139	164917731	PBX1,PBX1,LOC100505795	-0.0824577	28.9495	439	421.257
1	164917731	165857416	LMX1A,RXRG,LRRC52-AS1,LRRC52-AS1,LRRC52,MGST3,ALDH9A1,ALDH9A1,LOC440700,LOC440700,TMCO1,TMCO1,TMCO1-AS1,TMCO1-AS1,UCK2	0.0292735	31.5336	617	594.135
1	165857416	166813854	UCK2,UCK2,MIR3658,FAM78B,FAM78B,MIR921,LINC01675,FMO9P,POGK	-0.0214697	30.1491	628	603.734
1	166813854	168740436	POGK,POGK,TADA1,TADA1,ILDR2,ILDR2,MAEL,MAEL,GPA33,DUSP27,LINC01363,POU2F1,CD247,CREG1,RCSD1,MPZL1,ADCY10,MPC2,MPC2,DCAF6,DCAF6,DCAF6,MIR1255B2,GPR161,TIPRL,SFT2D2,SFT2D2,ANKRD36BP1,TBX19,MIR557,LOC100505918,LOC101928565,XCL2,XCL1,DPT	0.0466616	32.0091	1265	1212.67
1	168740436	169223223	LINC00626,LINC00970,LOC101928596,ATP1B1,ATP1B1,NME7,NME7	-0.0197059	30.2317	317	305.029
1	169223223	169246068	NME7	-0.490716	16.1984	15	8.94541
1	169246068	170246672	NME7,NME7,BLZF1,BLZF1,BLZF1,CCDC181,CCDC181,SLC19A2,F5,SELP,SELL,SELE,METTL18,METTL18,C1orf112,C1orf112,C1orf112,SCYL3,SCYL3,KIFAP3,METTL11B,METTL11B,MIR3119-1,MIR3119-2,LINC01681,LINC01142	-0.0150098	30.2131	657	631.584
1	170246672	170461414	LINC01142,GORAB-AS1	-0.114637	27.8563	141	136.701
1	170461414	170865006	GORAB-AS1,GORAB-AS1,GORAB,GORAB,PRRX1	-0.0279088	29.6958	265	255.535
1	170865006	173390123	MROH9,FMO3,FMO3,MIR1295A,MIR1295B,FMO6P,FMO2,FMO1,FMO4,FMO4,TOP1P1,PRRC2C,MYOCOS,MYOC,VAMP4,EEF1AKNMT,DNM3,DNM3,DNM3-IT1,DNM3,DNM3OS,DNM3,DNM3OS,MIR214,MIR3120,DNM3,DNM3OS,MIR199A2,C1orf105,C1orf105,PIGC,SUCO,FASLG,TNFSF18,TNFSF4,LOC100506023,LOC100506023,LOC101928673	0.00953537	31.272	1657	1591.99
1	173390123	175199435	LOC100506023,LOC101928673,LOC100506023,LOC100506023,PRDX6,PRDX6,SLC9C2,ANKRD45,ANKRD45,TEX50,KLHL20,CENPL,CENPL,DARS2,DARS2,GAS5-AS1,GAS5,SNORD81,GAS5,SNORD81,SNORD47,SNORD80,SNORD79,SNORD78,GAS5,SNORD44,SNORA103,SNORD77,SNORD76,SNORD75,GAS5,SNORD74,ZBTB37,GAS5,ZBTB37,ZBTB37,ZBTB37,SERPINC1,SERPINC1,RC3H1,RABGAP1L-DT,RABGAP1L-DT,RABGAP1L,RABGAP1L,RABGAP1L,GPR52,RABGAP1L,LOC101928696,CACYBP,MRPS14…	0.0509599	31.3971	1188	1137.55
1	175199435	176248775	TNR,LINC01657,COP1,COP1,MIR1843,SCARNA3	-0.00445599	30.0841	689	660.631
1	176248775	177424523	PAPPA2,ASTN1,ASTN1,MIR488,BRINP2,LINC01645	-0.051971	29.1997	772	744.395
1	177424523	177582914	-	-0.147543	27.5871	104	100.433
1	177582914	178058087	LINC01741,SEC16B,CRYZL2P-SEC16B,CRYZL2P-SEC16B,CRYZL2P-SEC16B,CRYZL2P	0.008752	31.4506	312	300.607
1	178058087	181003549	RASAL2-AS1,RASAL2-AS1,RASAL2,RASAL2,TEX35,C1orf220,MIR4424,RALGPS2,RALGPS2,ANGPTL1,FAM20B,TOR3A,ABL2,SOAT1,AXDND1,AXDND1,NPHS2,NPHS2,TDRD5,FAM163A,FAM163A,MIR12116,TOR1AIP2,TOR1AIP1,CEP350,QSOX1,LHX4,LHX4,LHX4-AS1,ACBD6,ACBD6,MIR3121,OVAAL,XPR1,KIAA1614,KIAA1614,KIAA1614-AS1,KIAA1614-AS1,STX6,MR1	0.053054	31.5892	1934	1853.13
1	181003549	182741280	MR1,IER5,LINC01732,LINC01699,CACNA1E,ZNF648,LINC01344,GLUL,TEDDM1,LINC00272,RGSL1,RNASEL,RGS16,LINC01686,RGS8,LINC01688	-0.000491335	30.6676	1141	1096.39
1	182741280	183228637	NPL,LOC647070,LOC647070,DHX9,DHX9,SHCBP1L,LAMC1,LAMC1,LAMC1-AS1,LAMC2,NMNAT2	0.0722577	32.4853	320	306.243
1	183228637	185519213	NMNAT2,SMG7-AS1,SMG7-AS1,SMG7,SMG7,NCF2,ARPC5,ARPC5,RGL1,RGL1,RGL1,APOBEC4,COLGALT2,TSEN15,C1orf21,EDEM3,NIBAN1,LINC01633,RNF2,TRMT1L,TRMT1L,SWT1,SWT1,IVNS1ABP,GS1-279B7.1	0.0126858	31.0061	1504	1445.21
1	185519213	186082719	LINC01350,HMCN1	-0.0573854	29.2063	370	356.263
1	186082719	186687346	HMCN1,PRG4,PRG4,TPR,TPR,ODR4,ODR4,OCLM,LOC102724919,LOC102724919,PDC,PTGS2,PTGS2,PACERR	0.040569	31.0973	397	382.133
1	186687346	187710795	PLA2G4A,LINC01036,LINC01037	-0.0446888	28.9343	671	645.029
1	187710795	188414417	-	-0.110458	27.2951	462	444.112
1	188414417	188557578	-	-0.0200069	28.7761	94	90.2652
1	188557578	188595653	-	-0.299085	24.0485	25	24.2771
1	188595653	188888067	-	-0.0537524	28.4227	192	184.795
1	188888067	188909388	-	-0.804679	16.7788	14	13.6343
1	188909388	188971831	-	-0.132336	26.7733	41	39.4419
1	188971831	188988584	-	-0.523907	20.3791	11	10.5356
1	188988584	189075394	-	-0.132099	26.5859	57	54.913
1	189075394	189143929	-	0.00159861	29.3232	45	43.2885
1	189143929	189183527	-	-0.296877	23.7214	26	25.0727
1	189183527	189617579	-	-0.0488484	28.1602	285	273.861
1	189617579	190057723	-	-0.151937	26.4942	289	278.738
1	190057723	190214591	BRINP3	-0.0576097	28.0849	103	98.9527
1	190214591	190240481	BRINP3	-0.247916	24.3662	17	16.1575
1	190240481	190251142	BRINP3	-0.677323	18.2552	7	6.75844
1	190251142	190467407	BRINP3,BRINP3,LINC01351,LINC01351	-0.195653	25.7748	142	136.912
1	190467407	190909074	LINC01720	-0.0745788	27.99	290	279.029
1	190909074	191087264	-	-0.200086	25.4419	117	112.43
1	191087264	192393989	LINC01680,RGS18,RGS21	-0.0779704	27.9639	858	825.397
1	192393989	192535627	-	0.0512034	32.1301	93	89.2371
1	192535627	192654420	RGS1,RGS13	-0.0460977	30.2548	78	74.539
1	192654420	192919420	MIR4426,RGS2,LINC01032	0.0647075	32.292	174	166.796
1	192919420	193220972	UCHL5,UCHL5,SCARNA18B,UCHL5,RO60,RO60,GLRX2,CDC73,CDC73,MIR1278,CDC73,B3GALT2	0.242649	43.4259	198	158.736
1	193220972	194436318	CDC73,LINC01031	-0.0545694	29.0335	798	768.471
1	194436318	194457640	-	-0.498551	20.5348	13	11.7542
1	194457640	195298330	-	-0.0320223	28.6869	552	531.785
1	195298330	195315083	-	-0.392738	22.2669	11	10.5693
1	195315083	196196894	LINC01724,KCNT2	-0.0534717	28.6468	579	557.443
1	196196894	196355285	KCNT2	-0.174566	26.2504	104	100.1
1	196355285	196434481	KCNT2	-0.326006	23.4112	52	50.1331
1	196434481	196519768	KCNT2	-0.0699077	27.9369	56	53.9012
1	196519768	196534998	KCNT2	-0.400059	21.9301	10	9.64717
1	196534998	197564539	KCNT2,KCNT2,MIR4735,CFH,CFHR3,CFHR1,CFHR4,CFHR2,CFHR5,F13B,ASPM,ZBTB41,CRB1,DENND1B	-0.0374322	29.2634	676	650.097
1	197564539	197598045	DENND1B	-0.670723	19.0974	22	21.2903
1	197598045	197675717	DENND1B	-0.132044	27.2172	51	49.4445
1	197675717	198064080	DENND1B,C1orf53,LHX9	0.0346033	30.8848	255	245.311
1	198064080	198332126	NEK7	-0.0610126	28.639	176	169.084
1	198332126	198348879	-	-0.436838	22.1985	11	10.6598
1	198348879	199471322	ATP6V1G3,PTPRC,MIR181A1HG,MIR181A1HG,MIR181B1,MIR181A1,LINC01222,LINC01222,LINC01221,LINC01221,LINC02789	-0.0696248	28.6715	737	708.233
1	199471322	200101840	NR5A2	-0.0143145	29.8431	414	396.586
1	200101840	205677505	NR5A2,LINC00862,ZNF281,KIF14,DDX59,DDX59,DDX59-AS1,DDX59-AS1,CAMSAP2,GPR25,INAVA,MROH3P,KIF21B,CACNA1S,ASCL5,TMEM9,IGFN1,PKP1,TNNT2,LAD1,TNNI1,PHLDA3,CSRP1,CSRP1,LOC107985246,LOC107985246,LOC107985246,RPS10P7,NAV1,NAV1,IPO9-AS1,NAV1,IPO9-AS1,MIR5191,NAV1,IPO9-AS1,MIR1231,IPO9-AS1,IPO9,IPO9,IPO9,MIR6739,SHISA4,LMOD1,TIMM17A,SNORA70H,RNPEP,RNPEP,ELF3-AS1,RNPEP,ELF3-AS1,MIR6740,ELF3-AS1,ELF3,GPR37L1…	0.0456411	31.6767	3661	3505.4
1	205677505	206559891	NUCKS1,RAB29,SLC41A1,PM20D1,LOC284581,SLC26A9,FAM72A,FAM72A,FAM72C,AVPR1B,RHEX,CTSE,SRGAP2,SRGAP2,SRGAP2D	0.10607	34.4915	382	354.291
1	206559891	206584258	SRGAP2,SRGAP2D,SRGAP2	0.507314	60.2353	16	9.58297
1	206584258	207700576	SRGAP2,IKBKE,IKBKE,MIR6769B,RASSF5,EIF2D,DYRK3,MAPKAPK2,IL10,IL10,IL19,IL19,IL20,IL24,IL24,FCMR,FCMR,PIGR,FCAMR,C1orf116,YOD1,YOD1,PFKFB2,PFKFB2,C4BPB,C4BPA,CD55,CR2,CR1	0.0515826	32.178	733	701.762
1	207700576	207737127	CR1	-0.38353	18.1277	23	14.9403
1	207737127	208291479	CR1,CR1L,CD46,MIR29B2CHG,MIR29C,MIR29B2,MIR29B2CHG,MIR29B2CHG,LOC148696,CD34,PLXNA2	0.0619563	32.1471	364	349.103
1	208291479	209652992	PLXNA2,LINC01717,LINC01774,LINC01696,LINC01698,MIR205HG,MIR205HG,MIR205	-0.0342226	29.4782	894	858.109
1	209652992	210688594	CAMK1G,CAMK1G,LAMB3,LAMB3,LAMB3,MIR4260,HSD11B1-AS1,HSD11B1-AS1,G0S2,HSD11B1-AS1,HSD11B1,TRAF3IP3,TRAF3IP3,C1orf74,C1orf74,C1orf74,IRF6,IRF6,UTP25,SYT14,SERTAD4-AS1,SERTAD4-AS1,SERTAD4,SERTAD4,HHAT	0.0141713	31.0279	679	651.105
1	210688594	211224671	HHAT,KCNH1	-0.0513089	29.5506	351	337.645
1	211224671	213525840	KCNH1,KCNH1,KCNH1-IT1,RCOR3,TRAF5,LINC00467,RD3,SLC30A1,LINC01693,NEK2,LOC91548,LPGAT1,LPGAT1,LPGAT1-AS1,LPGAT1-AS1,INTS7,INTS7,DTL,DTL,DTL,RPL21P28,DTL,MIR3122,LINC02608,LINC02608,PPP2R5A,PPP2R5A,PPP2R5A,SNORA16B,PACC1,NENF,LINC01740,ATF3,FAM71A,BATF3,NSL1,NSL1,TATDN3,TATDN3,SPATA45,FLVCR1-DT,FLVCR1-DT,FLVCR1,FLVCR1,VASH2,VASH2,ANGEL2,ANGEL2,RPS6KC1	0.0407162	31.4521	1510	1445.19
1	213525840	214163954	PROX1-AS1,PROX1-AS1,LINC00538,PROX1	-0.0240174	30.0644	419	403.479
1	214163954	215076198	PROX1,SMYD2,PTPN14,CENPF	0.0373131	31.4391	599	575.767
1	215076198	215548311	KCNK2	-0.0717988	28.5658	310	297.744
1	215548311	215935139	KCTD3,KCTD3,USH2A,USH2A	-0.00984757	29.9661	254	244.639
1	215935139	217377367	USH2A,USH2A,LOC102723833,ESRRG	-0.0872236	27.7066	947	909.04
1	217377367	218766293	GPATCH2,GPATCH2,SPATA17,SPATA17,SPATA17,SPATA17-AS1,LINC00210,LINC01653,RRP15,TGFB2-AS1,TGFB2-AS1,TGFB2,TGFB2,TGFB2,MIR548F3,TGFB2,MIR548F3,TGFB2-OT1,MIR548F3,MIR548F3,C1orf143	0.00167759	30.0195	912	877.059
1	218766293	219932869	MIR548F3,MIR548F3,LINC01710,MIR548F3,LYPLAL1-DT,LYPLAL1-DT,LYPLAL1-DT,LYPLAL1,LYPLAL1,LYPLAL1-AS1,ZC3H11B	-0.059567	29.1672	766	739.153
1	219932869	221219757	SLC30A10,EPRS,BPNT1,IARS2,IARS2,MIR215,MIR194-1,IARS2,RAB3GAP2,RAB3GAP2,RAB3GAP2,MIR664A,SNORA36B,RAB3GAP2,AURKAP1,MARK1,C1orf115,MARC2,MARC1,RNU6ATAC35P,LINC01352,LINC01352,HLX-AS1,HLX-AS1,HLX-AS1,HLX,HLX	0.031544	31.2064	845	812.161
1	221219757	222738133	C1orf140,DUSP10,LINC01655,LINC02257,LINC02257,LINC02474,LINC02474,HHIPL2,TAF1A	-0.0390953	29.6178	997	960.509
1	222738133	236983015	TAF1A,TAF1A,TAF1A-AS1,TAF1A-AS1,MIA3,MIA3,AIDA,AIDA,BROX,FAM177B,DISP1,TLR5,SUSD4,CCDC185,CAPN8,CAPN2,TP53BP2,GTF2IP20,GTF2IP20,LOC100287497,LOC100287497,FBXO28,DEGS1,LOC101927143,LOC101927164,LOC101927164,NVL,NVL,NVL,MIR320B2,CNIH4,WDR26,WDR26,MIR4742,WDR26,CNIH3,CNIH3,DNAH14,LBR,ENAH,SRP9,EPHX1,EPHX1,TMEM63A,TMEM63A,LEFTY1,PYCR2,PYCR2,MIR6741,LEFTY2,SDE2,H3F3A,H3F3AP4,H3F3A,LINC01703,ACBD3,ACBD…	0.0357774	31.4325	9247	8840.98
1	236983015	237543484	MTR,MT1HL1,RYR2	-0.0107263	29.668	368	351.315
1	237543484	241410415	RYR2,RYR2,MIR4428,LOC100130331,LOC100130331,ZP4,LINC01139,CHRM3,CHRM3,CHRM3-AS2,CHRM3,CHRM3-AS1,RPS7P5,FMN2,GREM2,RGS7,RGS7,MIR3123	-0.0474704	28.2951	2539	2416.35
1	241410415	244546299	RGS7,FH,KMO,KMO,OPN3,OPN3,OPN3,CHML,WDR64,EXO1,BECN2,MAP1LC3C,PLD5,LINC01347,CEP170,SDCCAG8,SDCCAG8,MIR4677,SDCCAG8,AKT3,AKT3,LINC02774,ZBTB18,C1orf100	-0.00687867	29.9005	2059	1972.41
1	244546299	245443354	C1orf100,ADSS2,CATSPERE,DESI2,COX20,HNRNPU,HNRNPU,SNORA100,LOC101928068,LOC101928068,EFCAB2,EFCAB2,KIF26B,KIF26B,KIF26B-AS1	0.0479885	31.5526	589	562.908
1	245443354	246319087	KIF26B,SMYD3	-0.0308964	29.6072	574	547.877
1	246319087	247440025	SMYD3,LINC01743,TFB2M,TFB2M,CNST,CNST,SCCPDH,LINC01341,AHCTF1,ZNF695,ZNF670-ZNF695,ZNF670-ZNF695,ZNF670-ZNF695,ZNF670,ZNF669,ZNF669,FLJ39095,FLJ39095,FLJ39095,C1orf229,C1orf229,ZNF124,MIR3916,VN1R5	0.0370561	30.869	735	700.764
1	247440025	248673665	ZNF496,NLRP3,OR2B11,OR2W5,GCSAML,GCSAML,GCSAML-AS1,GCSAML,GCSAML-AS1,OR2C3,GCSAML,OR2C3,OR2G2,OR2G3,OR13G1,OR6F1,OR14A2,OR14A2,OR14K1,OR1C1,OR14A16,OR11L1,TRIM58,OR2W3,OR2T8,OR2AJ1,OR2L13,OR2L13,OR2L8,OR2L13,OR2AK2,OR2L13,OR2L1P,OR2L13,OR2L5,OR2L13,OR2L2,OR2L13,OR2L3,OR2M1P,OR2M5,OR2M2,OR2M3,OR2M4,OR2T33,OR2T12,OR2M7,OR14C36,OR2T4,OR2T6,OR2T1,OR2T7,OR2T2,OR2T3,OR2T5	-0.0155023	29.6113	807	770.684
1	248673665	248701080	OR2G6	-0.380248	21.2349	18	14.0433
1	248701080	249237580	OR2T5,OR2T5,OR2T29,OR2T34,OR2T10,OR2T11,OR2T35,OR2T27,OR14I1,LYPD9P,LYPD8,SH3BP5L,MIR3124,ZNF672,ZNF672,ZNF692,ZNF692,PGBD2	0.016547	30.8557	253	239.603
2	10000	1478029	FAM110C,SH3YL1,SH3YL1,ACP1,ACP1,ALKAL2,LINC01865,LINC01874,LINC01875,LOC105373352,TMEM18,LINC01115,LINC01939,SNTG2-AS1,SNTG2,SNTG2,TPO	0.0260864	30.5572	956	915.125
2	1478029	2912556	TPO,PXDN,MYT1L,MYT1L,MYT1L-AS1,LINC01250	-0.0210666	29.3399	940	897.314
2	2912556	4855799	LINC01250,EIPR1,TRAPPC12,ADI1,RNASEH1,RNASEH1,RNASEH1-AS1,RNASEH1-AS1,RPS7,COLEC11,ALLC,ALLC,DCDC2C,DCDC2C,LINC01304,LINC01304,LOC105373394,LOC105373394,LINC01249	0.0232364	30.687	1241	1189.83
2	4855799	6353984	LINC01248,SOX11,LINC01810,SILC1,SILC1,MIR7158,LOC400940	-0.0436826	28.8434	918	877.895
2	6353984	7633349	LINC01247,LINC01246,MIR7515HG,MIR7515HG,MIR7515,LINC00487,NRIR,NRIR,CMPK2,CMPK2,RSAD2,RNF144A-AS1,RNF144A-AS1,RNF144A,RNF144A,RNF144A,LOC101929452,LOC101929452,LOC100506274	0.00508832	30.25	840	807.952
2	7633349	7718640	-	-0.124315	27.6494	56	53.8679
2	7718640	8507582	LOC101929551,LINC00298,LINC00299	0.0127723	30.6288	518	497.475
2	8507582	12170525	LINC01814,ID2-AS1,ID2-AS1,ID2,ID2,KIDINS220,MBOAT2,ASAP2,ASAP2,ITGB1BP1,ITGB1BP1,ITGB1BP1,CPSF3,CPSF3,IAH1,IAH1,ADAM17,ADAM17,YWHAQ,TAF1B,GRHL1,LOC101929882,LOC101929882,KLF11,KLF11,CYS1,RRM2,C2orf48,C2orf48,MIR4261,HPCAL1,ODC1,ODC1,SNORA80B,ODC1-DT,NOL10,NOL10,RN7SL832P,RN7SL832P,ATP6V1C2,ATP6V1C2,PDIA6,PDIA6,LINC01954,KCNF1,FLJ33534,FLJ33534,C2orf50,C2orf50,SLC66A3,ROCK2,LINC00570,E2F6,GREB1,GR…	0.0623974	32.0092	2403	2301.57
2	12170525	13087403	MIR3681HG,MIR3681HG,MIR3681,TRIB2,TRIB2,MIR3125	-0.0205397	29.9812	602	578.697
2	13087403	13091973	-	-0.829898	12.7687	3	1.94981
2	13091973	13212294	LOC100506474	0.00428009	30.1001	79	75.8119
2	13212294	13233617	-	-0.23537	25.7395	14	13.5296
2	13233617	13376784	-	0.00467772	29.7588	94	90.8806
2	13376784	14892222	LINC00276,LRATD1	-0.116264	27.1294	993	953.541
2	14892222	16229463	NBAS,DDX1,LINC01804,MYCNUT,MYCNUT,MYCNOS,MYCNOS,MYCNOS,MYCN,MYCN,GACAT3	-0.0022557	29.9371	878	842.488
2	16229463	16349523	-	-0.166673	26.3156	45	42.2845
2	16349523	17709575	FAM49A,RAD51AP2	-0.0200379	29.6007	893	858.877
2	17709575	18139066	RAD51AP2,VSNL1,SMC6,SMC6,GEN1,GEN1,MSGN1,KCNS3	0.0532167	31.2754	282	270.113
2	18139066	19188423	RDH14,NT5C1B-RDH14,NT5C1B-RDH14,NT5C1B-RDH14,NT5C1B,LINC01376	-0.0226975	29.9581	687	661.9
2	19188423	19224975	LINC01376	-0.489355	16.1385	22	13.1637
2	19224975	19965161	LINC01376,MIR4757,OSR1	-0.0119111	30.7239	486	467.852
2	19965161	21315183	LINC00954,TTC32,WDR35,WDR35,LOC101928222,LOC101928222,MATN3,MATN3,LAPTM4A,SDC1,PUM2,RHOB,LOC107985856,HS1BP3-IT1,HS1BP3,GDF7,LDAH,APOB	0.0485002	31.8474	870	835.377
2	21315183	21627401	TDRD15	-0.0130759	29.6929	205	197.004
2	21627401	23077307	LINC01822,LINC01884	-0.0899068	27.8999	952	912.908
2	23077307	29437401	KLHL29,ATAD2B,UBXN2A,MFSD2B,WDCP,FKBP1B,SF3B6,SF3B6,FAM228B,FAM228B,TP53I3,FAM228B,FAM228B,PFN4,FAM228A,ITSN2,NCOA1,PTRHD1,PTRHD1,CENPO,CENPO,CENPO,ADCY3,ADCY3,DNAJC27,DNAJC27,DNAJC27-AS1,DNAJC27-AS1,EFR3B,POMC,LINC01381,DNMT3A,DNMT3A,MIR1301,DTNB,ASXL2,KIF3C,RAB10,GAREM2,HADHA,HADHB,ADGRF3,ADGRF3,SELENOI,SELENOI,DRC1,DRC1,OTOF,OTOF,FAM166C,CIB4,KCNK3,SLC35F6,CENPA,DPYSL5,MAPRE3,MAPRE3,LOC1001297…	0.0539836	31.7347	4176	3992.68
2	29437401	31922955	ALK,ALK,LOC105374389,YPEL5,SNORA10B,LBH,LINC01936,LCLAT1,CAPN13,GALNT14,CAPN14,EHD3,XDH,SRD5A2	-0.00850284	30.3642	1631	1569.4
2	31922955	34422217	LINC01946,MEMO1,DPY30,SPAST,SLC30A6,SLC30A6,NLRC4,NLRC4,YIPF4,BIRC6,BIRC6,MIR558,BIRC6,BIRC6-AS2,TTC27,TTC27,MIR4765,LINC00486,LTBP1,MIR4430,RASGRP3,RASGRP3,LOC105374454,LOC105374454,FAM98A,LINC01317,LINC01317,MYADML,LINC01317,LINC01318	0.0360175	30.8645	1636	1563.54
2	34422217	34710066	LINC01317	-0.0792691	27.7829	187	175.707
2	34710066	34735957	-	-0.703266	13.1852	15	8.02774
2	34735957	35243119	LINC01320	-0.0830456	27.5817	332	317.36
2	35243119	35561429	-	-0.19221	25.448	209	200.685
2	35561429	36533110	MIR548AD	-0.0673465	28.4622	623	598.311
2	36533110	37957125	CRIM1-DT,CRIM1,CRIM1,FEZ2,VIT,STRN,HEATR5B,HEATR5B,GPATCH11,GPATCH11,GPATCH11,EIF2AK2,EIF2AK2,SULT6B1,SULT6B1,CEBPZOS,CEBPZOS,CEBPZOS,CEBPZ,CEBPZ,CEBPZ,NDUFAF7,NDUFAF7,NDUFAF7,PRKD3,PRKD3,QPCT,CDC42EP3	0.0522955	31.7601	935	898.431
2	37957125	38002815	-	0.414234	57.1039	30	17.6529
2	38002815	40299516	LINC00211,RMDN2,RMDN2,RMDN2-AS1,RMDN2,CYP1B1,CYP1B1,CYP1B1-AS1,ATL2,LINC01883,LINC02613,HNRNPLL,GALM,SRSF7,GEMIN6,DHX57,DHX57,MORN2,MORN2,ARHGEF33,ARHGEF33,LOC375196,SOS1,CDKL4,MAP4K3,MAP4K3,MAP4K3-DT,MAP4K3-DT,TMEM178A,THUMPD2,SLC8A1-AS1	0.0355384	31.4619	1508	1446.7
2	40299516	40797541	SLC8A1-AS1,SLC8A1-AS1,SLC8A1,SLC8A1	-0.0968016	28.0324	327	314.681
2	40797541	40866076	-	-0.342745	23.5784	45	43.5406
2	40866076	40992486	-	-0.125387	26.9598	83	80.2694
2	40992486	41007716	-	-0.454759	21.2016	10	9.60567
2	41007716	41877356	-	-0.128208	26.9651	571	549.393
2	41877356	42040318	-	-0.00834646	30.5605	107	102.711
2	42040318	48840562	LINC01913,LINC01914,C2orf91,PKDCC,LOC102723824,LOC102723824,EML4,EML4,COX7A2L,KCNG3,KCNG3,MTA3,MTA3,OXER1,HAAO,LINC01819,LINC02580,ZFP36L2,ZFP36L2,LINC01126,LINC01126,THADA,PLEKHH2,PLEKHH2,C1GALT1C1L,DYNC2LI1,DYNC2LI1,ABCG5,ABCG5,ABCG5,ABCG8,ABCG8,LRPPRC,PPM1B,SLC3A1,SLC3A1,PREPL,PREPL,PREPL,CAMKMT,CAMKMT,LINC01833,SIX3-AS1,SIX3-AS1,SIX3,SIX3,SIX2,LINC01121,SRBD1,PRKCE,EPAS1,LINC01820,LINC02583,T…	0.0479583	31.8086	4464	4271.28
2	48840562	49209131	STON1-GTF2A1L,STON1-GTF2A1L,GTF2A1L,STON1-GTF2A1L,LHCGR,FSHR	-0.0315329	29.8978	242	232.182
2	49209131	49532009	FSHR,FSHR,MIR548BA	-0.103197	28.0141	212	204.155
2	49532009	49544193	-	-0.655211	14.8808	8	5.30207
2	49544193	50323975	NRXN1	-0.124414	27.0056	512	492.406
2	50323975	50493029	NRXN1	-0.253175	24.5214	111	106.538
2	50493029	51090049	NRXN1,NRXN1,MIR8485	-0.0952808	27.8721	392	377.86
2	51090049	51157062	NRXN1	-0.29665	23.9145	44	42.3459
2	51157062	51859170	NRXN1,NRXN1,LOC730100,LOC730100	-0.0768376	28.0545	461	444.072
2	51859170	52011471	LOC730100	-0.257594	24.5847	100	96.3547
2	52011471	52306935	LOC730100	-0.0600025	28.244	194	186.514
2	52306935	52439437	LOC730100	-0.174739	26.0924	87	83.3937
2	52439437	52748608	LOC730100,LOC730100,LINC01867	-0.0322112	29.1896	203	196.279
2	52748608	52783638	-	-0.561768	14.5562	21	11.706
2	52783638	53453762	MIR4431	-0.0973925	28.1062	440	423.978
2	53453762	53767503	-	-0.0208574	30.2613	206	198.362
2	53767503	56137308	ASB3,GPR75-ASB3,ASB3,GPR75-ASB3,CHAC2,ASB3,GPR75-ASB3,ERLEC1,GPR75-ASB3,ERLEC1,GPR75-ASB3,GPR75-ASB3,MIR3682,GPR75-ASB3,GPR75,PSME4,PSME4,ACYP2,ACYP2,ACYP2,TSPYL6,C2orf73,SPTBN1,SPTBN1,RPL23AP32,EML6,EML6,RTN4,RTN4,CLHC1,CLHC1,RPS27A,RPS27A,MIR4426,RPS27A,MTIF2,MTIF2,PRORSD1P,CCDC88A,CFAP36,PPP4R3B,PNPT1,EFEMP1	0.0770619	32.5113	1555	1490.04
2	56137308	56385559	EFEMP1,MIR217HG,MIR217HG,MIR217,MIR217HG,MIR216A,MIR217HG,MIR216B,LINC01813	0.0200932	31.0101	163	157.814
2	56385559	56915567	LOC100129434,LOC100129434,CCDC85A,CCDC85A	-0.107758	27.9265	348	334.532
2	56915567	56936889	-	-0.746793	17.8389	14	13.4624
2	56936889	57424252	-	-0.137245	26.9816	320	307.66
2	57424252	57532386	-	0.0180963	30.3259	71	68.7246
2	57532386	57607014	-	-0.181902	25.8457	49	47.3259
2	57607014	57856787	-	-0.0470306	28.9428	164	157.977
2	57856787	57920754	-	-0.219893	26.4651	42	40.065
2	57920754	58328921	VRK2	-0.0412928	29.2604	268	257.956
2	58328921	58333490	VRK2	-0.69597	19.3669	3	2.85602
2	58333490	58529958	VRK2,VRK2,FANCL,FANCL,LINC01795	-0.0718062	28.6244	129	123.895
2	58529958	58834560	LINC01122	0.0156537	30.574	200	192.619
2	58834560	59434627	LINC01122	-0.0630047	28.643	394	378.792
2	59434627	60126074	LINC01793	-0.116234	27.4009	454	436.52
2	60126074	60406308	-	-0.0300839	29.459	184	176.877
2	60406308	61480031	MIR4432HG,MIR4432HG,MIR4432,BCL11A,PAPOLG,LINC01185,LINC01185,REL,REL,PUS10,PUS10,PEX13,PEX13,KIAA1841,LOC339803,LOC339803,C2orf74,C2orf74,AHSA2P,AHSA2P,USP34,USP34	0.050346	31.315	705	673.443
2	61480031	61559227	USP34	0.37583	47.2539	52	42.5761
2	61559227	66295792	USP34,USP34,SNORA70B,XPO1,FAM161A,CCT4,CCT4,COMMD1,COMMD1,B3GNT2,B3GNT2,MIR5192,TMEM17,EHBP1,EHBP1,LOC100132215,LOC100132215,OTX1,DBIL5P2,DBIL5P2,WDPCP,WDPCP,WDPCP,MDH1,MDH1,UGP2,UGP2,VPS54,VPS54,PELI1,LINC00309,LOC100507006,MIR4433B,MIR4433A,LGALSL,LINC01805,LOC101927402,LOC101927402,AFTPH,AFTPH,MIR4434,AFTPH,LINC02579,SERTAD2,LINC01800,LINC02245,SLC1A4,CEP68,CEP68,RAB1A,RAB1A,ACTR2,SPRED2	0.0507815	31.8271	3110	2976.28
2	66295792	66965916	MIR4778,LINC01873,MEIS1-AS3,MEIS1,MEIS1,MEIS1-AS2,MEIS1,LINC01798,LINC01798,LINC01797	-0.0457438	28.8176	440	421.778
2	66965916	67415205	LINC01799,LINC01799,LINC01628,LINC01828,LINC01828,LINC01829	-0.136906	27.0261	295	284.029
2	67415205	68085330	LINC01828,LINC01829,LINC01828,LINC01829,LOC101927661,LINC01828,LOC101927661,LINC01828,ETAA1,LINC01812	-0.0658472	28.8066	440	423.758
2	68085330	68735655	C1D,WDR92,WDR92,PNO1,PNO1,PPP3R1,CNRIP1,PLEK,FBXO48,APLF	0.0272924	31.0569	425	408.113
2	68735655	68831605	APLF	-0.125545	28.0671	62	59.6221
2	68831605	69088994	PROKR1,ARHGAP25,BMP10	0.00758278	31.068	169	162.765
2	69088994	72352806	BMP10,GKN2,GKN1,ANTXR1,ANTXR1,MIR3126,GFPT1,NFU1,AAK1,AAK1,SNORA36C,AAK1,ANXA4,ANXA4,GMCL1,SNRNP27,MXD1,ASPRV1,ASPRV1,PCBP1-AS1,PCBP1-AS1,PCBP1-AS1,PCBP1,PCBP1,LINC01816,C2orf42,TIA1,MIR1285-2,PCYOX1,SNRPG,FAM136A,TGFA,TGFA,TGFA-IT1,ADD2,FIGLA,CLEC4F,CD207,LINC01143,VAX2,ATP6V1B1,ATP6V1B1,ATP6V1B1-AS1,ANKRD53,ANKRD53,TEX261,TEX261,OR7E91P,NAGK,MCEE,MCEE,MPHOSPH10,MPHOSPH10,PAIP2B,ZNF638,DYSF	0.062953	32.2803	2143	2053.87
2	72352806	72815802	CYP26B1,EXOC6B	-0.0160986	30.1147	304	292.387
2	72815802	75481071	EXOC6B,SPR,EMX1,SFXN5,RAB11FIP5,NOTO,SMYD5,SMYD5,PRADC1,PRADC1,PRADC1,CCT7,CCT7,FBXO41,EGR4,ALMS1,ALMS1,ALMS1-IT1,NAT8,ALMS1P1,NAT8B,TPRKB,DUSP11,C2orf78,STAMBP,ACTG2,DGUOK,DGUOK,DGUOK-AS1,DGUOK-AS1,TET3,BOLA3,BOLA3,BOLA3-AS1,BOLA3-AS1,BOLA3-AS1,MOB1A,MOB1A,MTHFD2,MTHFD2,SLC4A5,SLC4A5,DCTN1,DCTN1,DCTN1-AS1,DCTN1-AS1,C2orf81,C2orf81,WDR54,WDR54,WDR54,RTKN,RTKN,INO80B-WBP1,INO80B,INO80B-WBP1,INO80B…	0.063473	32.3729	1750	1673.65
2	75481071	76155765	EVA1A,EVA1A,LOC101927884,MRPL19,MRPL19,GCFC2,GCFC2	-0.00442559	30.4344	443	426.936
2	76155765	77020835	LRRTM4	-0.0756591	27.9879	567	544.554
2	77020835	77294977	LRRTM4,LRRTM4,LOC101927907	-0.220801	25.0799	180	172.632
2	77294977	78821034	LRRTM4,LOC101927967,LOC101927967,LINC01851,LOC101927967,SNAR-H,LOC101927967,LOC101927948,LOC105374820	-0.130876	26.557	1002	960.614
2	78821034	80503962	REG3G,REG1B,REG1A,REG1CP,REG3A,LOC101927987,CTNNA2,CTNNA2,MIR4264,CTNNA2,MIR8080	-0.0786765	28.1195	1105	1059.87
2	80503962	80816179	CTNNA2,CTNNA2,LRRTM1	-0.110442	27.5535	205	196.644
2	80816179	80875576	CTNNA2	-0.304467	23.9358	39	37.4057
2	80875576	81661450	CTNNA2	-0.118228	27.2525	516	496.279
2	81661450	81687341	-	-0.544602	21.0914	17	16.5265
2	81687341	84227724	LINC01815,DHFRP3,LINC01809	-0.084649	27.879	1665	1602.44
2	84227724	84614568	FUNDC2P2	-0.0179067	30.1478	254	245.462
2	84614568	87418432	SUCLG1,DNAH6,TRABD2A,TMSB10,KCMF1,LINC01964,TCF7L1,TCF7L1,TCF7L1-IT1,TCF7L1,LOC102724579,TGOLN2,RETSAT,ELMOD3,CAPG,SH2D6,PARTICL,PARTICL,MAT2A,MAT2A,MAT2A,GGCX,GGCX,VAMP8,VAMP5,RNF181,TMEM150A,USP39,USP39,C2orf68,SFTPB,GNLY,ATOH8,ATOH8,MIR6071,LOC284950,ST3GAL5,ST3GAL5-AS1,POLR1A,POLR1A,PTCD3,PTCD3,PTCD3,SNORD94,IMMT,IMMT,MIR4779,MRPL35,MRPL35,REEP1,REEP1,KDM3A,CHMP3,RNF103-CHMP3,RNF103-CHMP3,RNF…	0.0565116	31.9634	1839	1760.37
2	87418432	87567687	MIR4771-1,MIR4771-2	-0.0167778	30.7078	95	88.0899
2	87569210	87620992	-	0.411287	52.9188	23	14.8857
2	87627084	89624346	CYTOR,MIR4435-1,MIR4435-2,LOC730268,PLGLB2,PLGLB1,PLGLB2,PLGLB1,RGPD1,PLGLB2,PLGLB1,RGPD1,RGPD2,RGPD1,RGPD2,RGPD1,KRCC1,SMYD1,SMYD1,MIR4780,FABP1,THNSL2,FOXI3,TEX37,LOC101928371,LOC101928371,EIF2AK3,EIF2AK3,EIF2AK3-DT,RPIA,ANKRD36BP2,MIR4436A	0.0139711	30.7721	1265	1195.63
2	89624346	89863988	-	-0.418651	26.6838	12	7.51995
2	89880764	89896016	-	0.0969394	35.8776	10	8.46685
2	89896016	90280346	-	-0.447207	16.9628	235	145.595
2	90280346	92304848	LOC107985911,LOC107985911,LSP1P4,LOC101927050,GGT8P,ACTR3BP2	0.210933	42.6616	408	308.199
2	95326171	96549090	FAM95A,FAM95A,ANKRD20A8P,ANKRD20A8P,LOC442028,LOC442028,TEKT4,MAL,MRPS5,ZNF514,ZNF2,PROM2,KCNIP3,FAHD2A,TRIM43B,TRIM43,LINC00342,ANKRD36C	0.0564504	32.0268	800	764.646
2	96549090	96578026	ANKRD36C	-0.331929	24.8215	19	17.4651
2	96578026	98139038	ANKRD36C,FAHD2CP,FAHD2CP,GPAT2,GPAT2,ADRA2B,ASTL,DUSP2,STARD7,STARD7,STARD7-AS1,STARD7-AS1,STARD7-AS1,SNORA112,TMEM127,TMEM127,CIAO1,CIAO1,CIAO1,SNRNP200,SNRNP200,ITPRIPL1,NCAPH,NEURL3,LOC105373496,ARID5A,KANSL3,FER1L5,LMAN2L,CNNM4,CNNM4,MIR3127,CNNM4,CNNM3-DT,CNNM3-DT,CNNM3,ANKRD23,ANKRD39,SEMA4C,FAM178B,FAM178B,LOC101927053,FAHD2B,ANKRD36,LOC100506076,LOC100506076,LOC100506123,ANKRD36B	0.0403793	32.0939	1016	949.456
2	98139038	98164928	ANKRD36B	-0.49226	18.12	17	12.5946
2	98164928	103802847	ANKRD36B,COX5B,ACTR1B,C2orf92,ZAP70,TMEM131,VWA3B,CNGA3,INPP4A,COA5,COA5,UNC50,UNC50,MGAT4A,LINC02611,KIAA1211L,TSGA10,TSGA10,C2orf15,TSGA10,LIPT1,LIPT1,MITD1,MITD1,MRPL30,MRPL30,LYG2,LYG1,TXNDC9,EIF5B,EIF5B,REV1,REV1,AFF3,LINC01104,LONRF2,CHST10,NMS,PDCL3,LINC01849,NPAS2,NPAS2,LOC101927142,RPL31,RPL31,TBC1D8,TBC1D8,TBC1D8,TBC1D8-AS1,TBC1D8-AS1,CNOT11,SNORD89,RNF149,RNF149,MIR5696,CREG2,RFX8,MAP4…	0.033339	31.3166	3702	3551.11
2	103802847	105152171	LOC100287010,LINC01831,LINC01102,LINC01102,LINC01103	-0.0655497	28.0955	885	847.384
2	105152171	106358338	LINC01114,PANTR1,POU3F3,LINC01159,LOC102724691,LOC102724691,MRPS9,MRPS9,MRPS9,UTAT33,UTAT33,LINC01918,GPR45,TGFBRAP1,C2orf49,FHL2,LOC285000	0.045105	31.7109	791	758.119
2	106358338	108787426	NCK2,ECRG4,UXS1,LOC402096,PLGLA,RGPD3,CD8B2,ST6GAL2,MIR548AU,LINC01886,GACAT1,RGPD4-AS1,RGPD4,SLC5A7,LINC01593,LINC01594	-0.00389273	29.9828	1594	1526.92
2	108787426	110694525	LINC01594,SULT1C3,SULT1C2,SULT1C2P1,SULT1C4,GCC2,GCC2,GCC2-AS1,GCC2-AS1,GCC2-AS1,LIMS1,LIMS1,LIMS1,LIMS1-AS1,RANBP2,CCDC138,EDAR,SH3RF3-AS1,SH3RF3-AS1,SH3RF3,SH3RF3,SH3RF3,MIR4265,SH3RF3,MIR4266,SEPTIN10,SOWAHC,RGPD5,RGPD6,RGPD5,RGPD6,RGPD8,RGPD6,RGPD8,RGPD5,LIMS4,LIMS3-LOC440895,LIMS3,LIMS3-LOC440895	0.0405273	31.2675	1158	1106.22
2	110694525	110801134	LIMS3-LOC440895,LIMS3-LOC440895,LOC440895,LOC100288570,LINC01123	-0.10776	26.3866	70	61.8419
2	110801134	114377106	MIR4267,MALL,MALL,MIR4436B1,MIR4436B2,NPHP1,MTLN,MTLN,LOC100507334,LOC100507334,MIR4436B1,MIR4436B2,LINC01106,LINC01106,LINC01123,LOC440895,LOC100288570,LIMS3-LOC440895,LIMS3-LOC440895,LIMS3-LOC440895,LIMS3,LIMS4,LIMS3-LOC440895,LIMS4,RGPD5,RGPD8,RGPD6,RGPD6,RGPD5,LOC105373553,BUB1,BUB1,SNORD132,ACOXL,ACOXL,ACOXL-AS1,BCL2L11,MIR4435-2HG,MIR4435-2HG,MIR4435-1,MIR4435-2,ANAPC1,ANAPC1,MIR4771-1,MIR4…	0.0848814	33.3881	2346	2218.89
2	114377106	115086817	RPL23AP7,RABL2A,SLC35F5,SLC35F5,MIR4782,ACTR3-AS1,ACTR3-AS1,ACTR3,ACTR3,LINC01191,LINC01191,LOC100499194	-0.00145433	30.5214	465	446.971
2	115086817	116367648	DPP10,DPP10,DPP10-AS3,DPP10,DPP10-AS1	-0.083807	27.9235	841	804.919
2	116367648	116536700	DPP10	-0.186912	25.4814	111	105.725
2	116536700	117034716	DPP10	-0.0603497	28.1479	327	313.452
2	117034716	117147417	-	-0.259468	24.5081	74	71.4957
2	117147417	117624112	-	-0.0824934	27.7188	313	299.369
2	117624112	117817531	-	-0.178516	26.0995	126	120.167
2	117817531	118413018	-	-0.0616339	28.5762	390	373.132
2	118413018	123175396	DDX18,LOC107985939,CCDC93,INSIG2,THORLNC,LOC101927709,EN1,MARCO,C1QL2,STEAP3,STEAP3,STEAP3-AS1,C2orf76,C2orf76,DBI,DBI,TMEM37,SCTR,SCTR,LOC107105282,CFAP221,TMEM177,PTPN4,EPB41L5,TMEM185B,RALB,INHBB,LINC01101,GLI2,TFCP2L1,CLASP1,CLASP1,RNU4ATAC,CLASP1,NIFK-AS1,NIFK-AS1,NIFK-AS1,NIFK,NIFK,TSN	0.0406751	31.6167	3127	2995.28
2	123175396	124058727	LINC01826	-0.107415	27.3769	579	555.714
2	124058727	124083095	-	-0.439711	21.2407	16	15.4886
2	124083095	125857374	LOC107985820,LOC107985820,CNTNAP5,CNTNAP5	-0.10003	27.5936	1165	1117.07
2	125857374	126024902	-	-0.207346	25.2039	110	105.751
2	126024902	127057487	LINC01941	-0.0856808	27.8901	671	644.872
2	127057487	127448894	GYPC	-0.0171345	29.4704	257	247.506
2	127448894	129520155	GYPC,TEX51,BIN1,CYP27C1,ERCC3,MAP3K2,PROC,PROC,MIR4783,IWS1,MYO7B,MYO7B,LOC105373609,MYO7B,LIMS2,LIMS2,LIMS2,GPR17,WDR33,WDR33,SFT2D3,POLR2D,AMMECR1L,SAP130,UGGT1,HS6ST1	0.0463163	31.0583	1357	1297.71
2	129520155	131227422	LOC101927881,LINC01854,LINC02572,PLAC9P1,PLAC9P1,LINC01856,LINC01856,RAB6C-AS1,RAB6C-AS1,RAB6C,RAB6C,FAR2P1,POTEF,POTEF,MED15P9,MED15P9,MED15P9,CCDC74B,CCDC74B,SMPD4,MZT2B,TUBA3E,CCDC115,CCDC115,IMP4,IMP4,PTPN18,FAR2P2,CYP4F62P,POTEI	0.00279921	29.9771	1119	1067.76
2	131228945	131338600	POTEI,CFC1B,PRSS40A,PRSS40B,PRSS40B,PRSS40A	-0.127996	25.5421	66	55.0336
2	131338600	131483284	PRSS40B,PRSS40A,CFC1,POTEJ,CYP4F30P	0.19576	38.8003	95	83.8592
2	131483284	133001701	GPR148,AMER3,ARHGEF4,ARHGEF4,FAM168B,FAM168B,PLEKHB2,POTEE,LOC440910,RAB6D,LINC01120,NOC2LP2,TUBA3D,TUBA3D,MZT2A,MZT2A,MZT2A,MIR4784,MZT2A,LOC150776,LOC150776,CCDC74A,POTEKP,LINC01087,C2orf27A,C2orf27B,LINC01945,ANKRD30BL	0.04678	31.7372	982	924.515
2	133012362	133122017	ANKRD30BL,ZNF806,FAM201B	0.497154	59.339	63	37.8324
2	133122017	134463768	GPR39,GPR39,MIR9986,GPR39,LYPD1,LYPD1,LYPD1,NCKAP5,NCKAP5,NCKAP5,NCKAP5-AS1,NCKAP5,NCKAP5-AS2	-0.0499847	29.2742	881	847.394
2	134463768	135220692	MGAT5,MGAT5,MIR3679,TMEM163	-0.00422325	30.6561	497	478.764
2	135220692	136775660	TMEM163,ACMSD,ACMSD,MIR5590,ACMSD,CCNT2-AS1,CCNT2-AS1,CCNT2-AS1,CCNT2,CCNT2,MAP3K19,RAB3GAP1,RAB3GAP1,SNORA40B,ZRANB3,ZRANB3,R3HDM1,R3HDM1,R3HDM1,MIR128-1,LOC107985946,LOC107985946,UBXN4,UBXN4,LCT,LCT,LOC100507600,MCM6,DARS,DARS,DARS-AS1,DARS-AS1	0.0491025	31.5049	1021	979.602
2	136775660	137326981	CXCR4	0.00722973	30.9262	361	347.163
2	137326981	137785400	THSD7B	-0.0600233	28.856	301	289.824
2	137785400	138089997	THSD7B	-0.111623	27.5401	200	192.273
2	138089997	138109796	THSD7B	-0.380072	23.0142	13	12.5016
2	138109796	138358043	THSD7B	-0.106225	27.3637	163	155.968
2	138358043	138612381	THSD7B	-0.0426814	29.1933	167	160.241
2	138612381	138632180	-	-0.3111	24.5932	13	12.5924
2	138632180	139156087	LOC101928273,HNMT,LINC01832	-0.0161458	30.3913	344	331.716
2	139156087	139521604	SPOPL,NXPH2	0.30587	46.1104	240	190.202
2	139521604	139765282	NXPH2,YY1P2	0.00640113	30.6402	160	153.806
2	139765282	140971487	-	-0.102045	27.6307	792	762.497
2	140971487	141006515	LRP1B	-0.44674	22.1962	23	22.1751
2	141006515	141111601	LRP1B	-0.217468	25.4645	69	66.605
2	141111601	141128354	LRP1B	-0.533318	21.2368	11	10.6228
2	141128354	141697951	LRP1B,LRP1B,MIR7157	-0.0581099	28.2309	374	359.124
2	141697951	142159416	LRP1B	-0.600194	14.0772	282	155.114
2	142159416	142200536	LRP1B	-0.18652	19.0444	24	13.6987
2	142200536	142305622	LRP1B	0.0849112	30.8903	69	65.5207
2	142305622	142546254	LRP1B	-0.0913153	27.9032	158	152.019
2	142546254	142783840	LRP1B	-0.15328	26.7127	156	150.07
2	142783840	142806685	LRP1B	-0.44602	21.9886	15	14.3965
2	142806685	142981828	LRP1B	-0.13046	27.2828	115	110.79
2	142981828	143013811	-	-0.338237	23.585	21	20.3928
2	143013811	144882515	KYNU,ARHGAP15,LOC101928386,LOC101928386,GTDC1,GTDC1	-0.0541544	28.8641	1227	1180.79
2	144882515	144909929	GTDC1	-0.320791	23.7848	18	17.1122
2	144909929	145424698	GTDC1,ZEB2,ZEB2,ZEB2-AS1,LINC01412,LINC01412,LOC105373656	-0.0354026	28.9516	338	323.511
2	145424698	145473433	TEX41	-0.200235	26.1999	32	30.9379
2	145473433	145494755	TEX41	-0.505774	21.08	14	13.3488
2	145494755	147060385	TEX41	-0.125423	27.2118	1019	981.716
2	147060385	147144149	-	-0.270968	24.4859	55	53.0676
2	147144149	147369551	PABPC1P2	-0.098648	27.9079	148	142.204
2	147369551	147389350	-	-0.490373	21.3304	13	12.5433
2	147389350	148656474	ACVR2A	-0.0597676	28.9465	832	801.146
2	148656474	148697595	ACVR2A,ACVR2A,ORC4,ORC4	-0.264271	25.409	27	25.9071
2	148697595	148764606	ORC4	-0.0829054	27.7981	44	42.3473
2	148764606	149973342	ORC4,ORC4,MBD5,MBD5,EPC2,KIF5C,LYPD6B	0.0194441	30.9469	728	700.722
2	149973342	151977620	LYPD6B,LYPD6,LYPD6,MIR9899,MMADHC,MMADHC,LOC101929231,LOC101929231,LOC101929231,LINC01931,LINC01931,LINC01817,RND3,LINC01920,LINC02612	-0.0341149	29.7767	1316	1266.48
2	151977620	153704710	RBM43,NMI,LOC101929319,LOC101929319,TNFAIP6,LOC101929319,TNFAIP6,MIR4773-1,MIR4773-2,TNFAIP6,RIF1,NEB,ARL5A,CACNB4,STAM2,FMNL2,PRPF40A,PRPF40A,ARL6IP6,ARL6IP6	0.0370194	31.4634	1134	1085.61
2	153704710	154449460	RPRM	-0.0229702	29.5382	488	470.265
2	154449460	156219195	GALNT13,GALNT13,LOC100144595,LOC100144595,KCNJ3	-0.0727778	28.3285	1161	1117.7
2	156219195	156403479	-	-0.265755	25.0389	121	116.038
2	156403479	157096447	LINC01876	-0.0868735	28.5212	455	438.896
2	157096447	157551826	LINC01876,NR4A2,FLJ46875,GPD2	0.0144148	30.7429	299	287.576
2	157551826	157800076	-	-0.0976194	28.2872	163	156.798
2	157800076	159476907	GALNT5,GALNT5,ERMN,ERMN,FAM133DP,CYTIP,ACVR1C,ACVR1,UPP2,CCDC148-AS1,CCDC148-AS1,CCDC148,CCDC148,CCDC148,PKP4,PKP4	0.00253572	30.7476	1101	1057.99
2	159476907	161057789	PKP4,PKP4,PKP4-AS1,PKP4-AS1,DAPL1,TANC1,TANC1,MIR6888,WDSUB1,BAZ2B,BAZ2B,LOC643072,LOC643072,BAZ2B,MARCHF7,MARCHF7,MARCHF7,CD302,LY75-CD302,CD302,LY75-CD302,LY75-CD302,LY75-CD302,LY75,PLA2R1,ITGB6	0.0643227	32.2725	1036	993.831
2	161057789	162448294	LINC02478,LINC02478,RBMS1,RBMS1,RBMS1,MIR4785,TANK,TANK,LOC101929512,LOC101929512,LOC101929512,LINC01806,PSMD14,TBR1,AHCTF1P1	0.013234	30.8157	909	873.498
2	162448294	162475708	-	-0.333073	23.8202	18	17.4396
2	162475708	162676745	SLC4A10	-0.107356	27.9743	132	127.526
2	162676745	163206752	SLC4A10,DPP4,LOC100131604,LOC101929532,LOC101929532,GCG,LOC101929532,FAP,FAP,IFIH1,IFIH1,GCA,GCA	-0.00480857	30.2173	348	335.487
2	163206752	163829662	GCA,KCNH7,KCNH7,LOC101929570	-0.121047	27.3578	409	394.225
2	163829662	163841846	-	-0.513157	21.1216	8	7.77308
2	163841846	165387698	FIGN,GRB14	-0.111704	27.5993	1015	975.474
2	165387698	166041068	GRB14,COBLL1,COBLL1,SNORA70F,COBLL1,LOC101929633,LOC101929633,SLC38A11,SCN3A	0.0194973	30.4292	429	413.233
2	166041068	166849785	SCN3A,SCN2A,CSRNP3,GALNT3,LOC100506124,TTC21B,TTC21B,TTC21B-AS1,LOC102724058,LOC102724058,SCN1A	-0.0546029	28.5439	531	509.522
2	166849785	166874153	LOC102724058,SCN1A	-0.481901	20.9943	16	15.2653
2	166874153	167850401	LOC102724058,SCN1A,SCN1A,SCN1A,SCN1A-AS1,SCN1A-AS1,SCN1A-AS1,SCN9A,SCN9A,SCN7A,XIRP2	-0.0880173	27.8687	640	615.737
2	167850401	167893045	XIRP2	-0.293864	24.8324	28	27.0251
2	167893045	168567737	XIRP2,XIRP2,XIRP2-AS1	-0.0824429	28.357	443	426.688
2	168567737	171045670	LOC105616981,LOC105616981,B3GALT1,STK39,CERS6,CERS6,MIR4774,CERS6,CERS6-AS1,CERS6-AS1,NOSTRIN,SPC25,G6PC2,ABCB11,DHRS9,LRP2,BBS5,KLHL41,FASTKD1,PPIG,CCDC173,CCDC173,PHOSPHO2,PHOSPHO2-KLHL23,PHOSPHO2,PHOSPHO2-KLHL23,PHOSPHO2-KLHL23,PHOSPHO2-KLHL23,KLHL23,SSB,SSB,METTL5,METTL5,METTL5,SNORD3K,UBR3,MYO3B	0.0407151	31.6585	1624	1558.91
2	171045670	171555877	MYO3B,MYO3B,MYO3B-AS1	-0.0147745	30.435	335	322.26
2	171555877	175963460	LOC101926913,LOC101926913,LINC01124,LOC101926913,SP5,LOC101926913,ERICH2,ERICH2,GAD1,GORASP2,TLK1,METTL8,METTL8,DCAF17,DCAF17,CYBRD1,DYNC1I2,SLC25A12,HAT1,METAP1D,DLX1,DLX2,DLX2-DT,ITGA6,ITGA6,ITGA6-AS1,PDK1,RAPGEF4-AS1,RAPGEF4-AS1,RAPGEF4,RAPGEF4,MAP3K20,MAP3K20,MAP3K20-AS1,MAP3K20-AS1,CDCA7,SP3,LINC01960,OLA1,LINC01305,SP9,CIR1,CIR1,SCRN3,SCRN3,GPR155,RNU6-9,RNU6-2,RNU6-1,RNU6-7,RNU6-8,RNU6-9,R…	0.057848	32.0937	2892	2770.51
2	175963460	177175774	ATF2,ATF2,MIR933,ATP5MC3,LNPK,EVX2,HOXD13,HOXD12,HOXD11,HOXD10,HOXD9,HOXD8,HOXD-AS2,HOXD-AS2,LOC401021,LOC401021,MIR10B,HOXD4,HOXD3,HOXD3,HAGLR,HAGLR,HAGLR,HAGLROS,HAGLR,HOXD1,MIR7704,HOXD1,MTX2	-0.00744187	30.1313	793	760.228
2	177175774	177200142	MTX2	-0.35658	23.2689	16	15.4283
2	177200142	177885495	MTX2,MIR1246,LINC01116,LINC01116,LINC01117,LINC01117	-0.000249714	30.9008	449	431.321
2	177885495	179458761	LOC105373759,HNRNPA3,MIR4444-1,MIR4444-2,HNRNPA3,NFE2L2,NFE2L2,MIR3128,LOC100130691,LOC100130691,MIR6512,LOC100130691,AGPS,AGPS,TTC30B,TTC30A,PDE11A,PDE11A,LOC105373764,RBM45,OSBPL6,CHROMR,CHROMR,PRKRA,PRKRA,PRKRA,PJVK,PJVK,FKBP7,PLEKHA3,TTN-AS1,TTN-AS1,TTN	0.0573173	32.2527	1033	990.344
2	179458761	179617154	TTN-AS1,TTN,TTN	-0.0657645	29.8166	104	99.2973
2	179617154	180066441	TTN,TTN,LOC101927055,CCDC141,SESTD1	0.016332	30.7551	295	284.117
2	180066441	180081671	SESTD1	-0.512896	15.099	10	5.58577
2	180081671	180859928	SESTD1,ZNF385B,ZNF385B,MIR1258,CWC22	0.00748929	30.6922	511	491.805
2	180859928	182382935	CWC22,SCHLAP1,UBE2E3,LINC01934,LINC01934,MIR4437,ITGA4	-0.0457318	29.3141	1000	962.342
2	182382935	183302831	ITGA4,ITGA4,CERKL,CERKL,NEUROD1,ITPRID2,PPP1R1C,PDE1A	0.0358642	32.0411	604	577.2
2	183302831	183351568	PDE1A	-0.175133	27.0705	32	30.5176
2	183351568	184170946	PDE1A,DNAJC10,FRZB,NCKAP1,DUSP19,NUP35	0.0680155	31.8797	538	515.347
2	184170946	184810609	-	-0.0419943	29.3414	420	405.119
2	184810609	184831931	-	-0.350895	23.285	14	13.5053
2	184831931	185093888	-	-0.0718644	28.179	172	165.735
2	185093888	185138055	-	-0.257069	25.065	29	27.9752
2	185138055	185177653	-	-0.592003	20.024	26	25.1085
2	185177653	185198975	-	-0.163152	25.5827	14	13.23
2	185198975	185218775	-	-0.59567	19.817	13	12.5603
2	185218775	185366506	MIR548AE1	-0.0688403	27.8857	97	93.601
2	185366506	185412196	-	-0.26981	24.7355	30	28.7808
2	185412196	185590388	ZNF804A	-0.036977	28.8778	117	112.547
2	185590388	185757919	ZNF804A	-0.397073	27.2249	110	90.2373
2	185757919	186610803	ZNF804A,LOC105373782,FSIP2-AS2,FSIP2-AS2,FSIP2,FSIP2	-0.0883751	28.4315	560	531.503
2	186610803	186712845	FSIP2,FSIP2,FSIP2-AS1	-0.299743	24.2072	67	64.2488
2	186712845	186793564	-	0.0330469	30.6459	53	51.1275
2	186793564	187113395	LINC01473	-0.125269	27.4453	210	201.859
2	187113395	187806364	ZC3H15,ITGAV,FAM171B,ZSWIM2	0.0296529	31.0209	455	437.678
2	187806364	187966279	-	-0.0196729	29.5299	105	100.606
2	187966279	188027200	-	-0.246972	25.2744	40	38.425
2	188027200	190145703	CALCRL,TFPI,LINC01090,GULP1,GULP1,MIR561,DIRC1,COL3A1,COL3A1,MIR1245A,MIR1245B,COL3A1,MIR3606,COL5A2,COL5A2,MIR3129	-0.0387784	29.4153	1391	1340.49
2	190145703	192838379	WDR75,SLC40A1,ASDURF,ASNSD1,ASNSD1,ANKAR,ANKAR,OSGEPL1,OSGEPL1,OSGEPL1,OSGEPL1-AS1,OSGEPL1-AS1,ORMDL1,ORMDL1,ORMDL1,PMS1,PMS1,MSTN,C2orf88,C2orf88,HIBCH,HIBCH,INPP1,MFSD6,NEMP2,NAB1,GLS,STAT1,LOC105373805,LOC105373805,STAT4,STAT4,MYO1B,NABP1,NABP1,LOC105747689,LOC105747689,LOC729254,CAVIN2,TMEFF2	0.0584856	32.1374	1768	1697.69
2	192838379	193187148	TMEFF2	-0.0835186	28.2207	229	220.736
2	193187148	193208470	-	-0.484976	20.9063	14	13.6076
2	193208470	195623960	PCGEM1,LINC01821,LINC01790	-0.0941349	27.6212	1578	1517.34
2	195623960	195648328	LINC01790	-0.468184	21.2539	16	15.304
2	195648328	195856980	-	-0.111666	27.2449	137	132.387
2	195856980	195884394	-	-0.485185	20.8092	18	17.4217
2	195884394	196240777	-	-0.0962408	27.8059	234	224.375
2	196240777	198679112	SLC39A10,SLC39A10,DNAH7,DNAH7,STK17B,HECW2,HECW2,HECW2-AS1,CCDC150,CCDC150,LOC100130452,GTF3C3,C2orf66,PGAP1,ANKRD44,ANKRD44,LOC101927596,ANKRD44,ANKRD44-IT1,SF3B1,COQ10B,HSPD1,SNORA105A,SNORA105B,HSPD1,HSPD1,HSPE1,HSPE1-MOB4,HSPE1,HSPE1-MOB4,HSPE1-MOB4,HSPE1-MOB4,MOB4,RFTN2,MARS2,BOLL,PLCL1	0.0511284	31.5307	1601	1536.12
2	198679112	199419293	PLCL1,LINC01923	-0.0297216	29.4912	486	468.335
2	199419293	200141199	SATB2	-0.0926199	27.7886	473	455.084
2	200141199	200652929	SATB2,SATB2,SATB2-AS1,SATB2-AS1,LINC01877,FTCDNL1	-0.0165181	29.9006	336	323.554
2	200652929	204822923	FTCDNL1,C2orf69,TYW5,TYW5,MAIP1,MAIP1,SPATS2L,KCTD18,SGO2,AOX1,AOX3P-AOX2P,AOX3P-AOX2P,LINC01792,AOX3P-AOX2P,LOC101927795,LOC101927795,LOC101927795,BZW1,BZW1,CLK1,PPIL3,PPIL3,NIF3L1,NIF3L1,ORC2,FAM126B,FAM126B,NDUFB3,NDUFB3,CFLAR,CFLAR,CFLAR-AS1,CASP10,CASP8,CASP8,FLACC1,FLACC1,TRAK2,TRAK2,STRADB,STRADB,C2CD6,C2CD6,TMEM237,TMEM237,MPP4,ALS2,CDK15,FZD7,KIAA2012,KIAA2012,KIAA2012-AS1,SUMO1,NOP58,NO…	0.0505901	31.7005	2738	2618.58
2	204822923	205432126	ICOS,PARD3B	-0.0462838	29.9047	400	384.96
2	205432126	205456494	PARD3B	-0.689199	14.2011	16	10.0524
2	205456494	205490000	PARD3B	-0.126792	27.8376	22	21.3448
2	205490000	205793079	PARD3B	-0.596511	14.2651	188	101.53
2	205794602	206530214	PARD3B	-0.0853595	28.3807	483	461.908
2	206530214	209484848	NRP2,INO80D,NDUFS1,GCSHP3,NDUFS1,NDUFS1,EEF1B2,EEF1B2,SNORD51,EEF1B2,SNORA41,GPR1,GPR1,GPR1-AS,GPR1-AS,ZDBF2,ADAM23,FAM237A,DYTN,MDH1B,MDH1B,FASTKD2,FASTKD2,FASTKD2,MIR3130-1,MIR3130-2,CPO,KLF7,KLF7,MIR2355,KLF7,MIR7845,MYOSLID-AS1,MYOSLID-AS1,MYOSLID,LINC01802,LINC01802,MIR1302-4,CREB1,CREB1,METTL21A,METTL21A,LINC01857,CCNYL1,CCNYL1,MIR4775,FZD5,PLEKHM3,LOC100507443,LOC100507443,CRYGD,LOC1005074…	0.0176836	30.8708	1939	1855.31
2	209484848	210563137	LOC101927960,MAP2	-0.0773987	28.4799	708	682.815
2	210563137	211186047	MAP2,UNC80,RPE,RPE,KANSL1L,KANSL1L,KANSL1L,LOC101928020,ACADL,MYL1	0.0279322	30.6572	409	392.757
2	211186047	213076099	LANCL1-AS1,LANCL1-AS1,LANCL1,LANCL1,LANCL1,CPS1,CPS1,CPS1,CPS1-IT1,ERBB4	-0.0919169	27.9383	1240	1191.87
2	213076099	213088283	ERBB4	-0.471513	21.6631	8	7.739
2	213088283	213162910	ERBB4	-0.148211	26.4476	49	47.1768
2	213162910	213193370	ERBB4	-0.600971	18.4749	20	16.9419
2	213193370	213415729	ERBB4,ERBB4,MIR548F2	-0.126996	27.2847	146	140.379
2	213415729	213593921	-	0.0187214	29.8986	117	112.634
2	213593921	214070623	LINC01878,MIR4776-1,MIR4776-2,IKZF2,LINC01953	-0.100964	28.0039	313	302.006
2	214070623	214720947	SPAG16-DT,SPAG16-DT,SPAG16,SPAG16,SPAG16,MIR4438	-0.0120738	29.4475	427	410.701
2	214720947	216050532	SPAG16,VWC2L,VWC2L,VWC2L-IT1,BARD1,BARD1,SNHG31,SNHG31,SNHG31,SNORA70I,SNHG31,ABCA12,ABCA12	-0.0654411	28.5368	873	838.629
2	216050532	216656689	ATIC,FN1,LOC102724849,LINC00607,LINC00607,LINC01614	-0.00423377	30.166	398	381.795
2	216656689	217460837	LINC00607,MREG,PECR,PECR,TMEM169,TMEM169,XRCC5,LINC01963,MARCHF4,SMARCAL1,RPL37A,LINC01280	0.0452418	32.1125	527	505.936
2	217460837	218536080	LINC01280,IGFBP2,IGFBP5,TNP1,LOC105373876,LINC01921,DIRC3-AS1,DIRC3-AS1,DIRC3,DIRC3	-0.0257927	30.3409	706	678.94
2	218536080	221143468	DIRC3,TNS1,TNS1,SNORA115,TNS1,MIR6809,LOC105373878,RUFY4,RUFY4,CXCR2P1,CXCR2,CXCR1,ARPC2,GPBAR1,GPBAR1,AAMP,AAMP,AAMP,PNKD,PNKD,PNKD,TMBIM1,PNKD,TMBIM1,MIR6513,PNKD,CATIP-AS2,PNKD,CATIP-AS2,MIR6810,CATIP-AS2,CATIP-AS2,CATIP,CATIP,CATIP,CATIP-AS1,SLC11A1,CTDSP1,CTDSP1,MIR26B,VIL1,VIL1,USP37,USP37,CNOT9,PLCD4,PLCD4,ZNF142,ZNF142,ZNF142,BCS1L,BCS1L,BCS1L,RNF25,RNF25,RNF25,STK36,STK36,TTLL4,CYP27A1,P…	0.0531919	31.9262	1712	1638.05
2	221143468	229258050	EPHA4,PAX3,PAX3,CCDC140,CCDC140,CT75,SGPP2,FARSB,MOGAT1,ACSL3,KCNE4,SCG2,AP1S3,WDFY1,MRPL44,SERPINE2,FAM124B,CUL3,DOCK10,DOCK10,MIR4439,NYAP2,LOC646736,MIR5702,IRS1,IRS1,RHBDD1,RHBDD1,COL4A4,COL4A4,COL4A3,COL4A3,COL4A3,LOC654841,LOC654841,LOC654841,MFF,MFF,TM4SF20,MIR5703,AGFG1,AGFG1,C2orf83,C2orf83,LOC729968,SLC19A3,CCL20,DAW1,SPHKAP	0.00974729	30.9914	5326	5109.26
2	229258050	230177946	LINC01807,PID1	-0.0667134	28.4914	604	578.55
2	230177946	243189373	DNER,TRIP12,TRIP12,FBXO36,FBXO36,SLC16A14,SP110,SP110,SP140,SP140,SP140L,SP100,LINC01907,CAB39,ITM2C,GCSIR,GPR55,SPATA3-AS1,SPATA3-AS1,SPATA3,SPATA3,C2orf72,PSMD1,PSMD1,HTR2B,ARMC9,ARMC9,MIR4777,B3GNT7,NCL,NCL,SNORA75,NCL,SNORD20,NCL,SNORD82,LINC00471,NMUR1,TEX44,PTMA,PTMA,MIR1244-1,MIR1244-2,MIR1244-3,MIR1244-4,PDE6D,PDE6D,COPS7B,COPS7B,MIR1471,NPPC,DIS3L2,DIS3L2,MIR562,ALPP,ECEL1P2,ALPG,ALPI,EC…	0.0293139	30.9785	8429	8059.31
3	60000	629601	LINC01986,CHL1-AS2,CHL1-AS2,CHL1,CHL1,CHL1,CHL1-AS1	-0.0703761	28.173	373	355.852
3	629601	1669808	LINC01266,CNTN6	-0.133218	26.9893	683	654.214
3	1669808	4143155	CNTN4,CNTN4,CNTN4-AS2,CNTN4,CNTN4-AS1,CNTN4-AS1,IL5RA,TRNT1,TRNT1,CRBN,CRBN,LOC100130207,LOC100130207,LRRN1,LRRN1	-0.0670838	28.364	1620	1551.52
3	4143155	4628992	SETMAR,SUMF1,ITPR1-DT,ITPR1-DT,ITPR1,ITPR1	-0.00124101	30.7087	319	306.261
3	4628992	5283880	ITPR1,ITPR1,EGOT,BHLHE40-AS1,BHLHE40-AS1,BHLHE40,BHLHE40,ARL8B,EDEM1	0.0605515	32.2166	430	411.708
3	5283880	5670722	MIR4790	-0.0327824	30.2528	251	241.015
3	5670722	5725550	-	0.218212	43.317	36	28.7746
3	5725550	7087109	GRM7-AS3,GRM7,GRM7,GRM7-AS2	-0.0628447	28.8106	894	861.956
3	7087109	7253116	GRM7	-0.184142	26.7056	109	105.428
3	7253116	8130363	GRM7,GRM7,GRM7-AS1,LOC101927394	-0.0610649	29.3716	576	553.762
3	8130363	8503497	LMCD1-AS1	-0.00153736	31.2367	245	234.527
3	8503497	16698746	LMCD1-AS1,LMCD1-AS1,LMCD1,LMCD1,LMCD1,LINC00312,SSUH2,CAV3,OXTR,RAD18,SRGAP3,SRGAP3,SRGAP3-AS2,SRGAP3,SRGAP3-AS3,SRGAP3,SRGAP3-AS4,SRGAP3-AS4,THUMPD3,THUMPD3,THUMPD3-AS1,THUMPD3-AS1,THUMPD3-AS1,SETD5,SETD5,LHFPL4,MTMR14,CPNE9,BRPF1,OGG1,OGG1,CAMK1,CAMK1,TADA3,TADA3,ARPC4,ARPC4-TTLL3,ARPC4,ARPC4-TTLL3,ARPC4-TTLL3,ARPC4-TTLL3,TTLL3,RPUSD3,CIDEC,JAGN1,IL17RE,IL17RE,IL17RC,IL17RC,IL17RC,CRELD1,CRELD1…	0.0495632	31.9765	5380	5147.46
3	16698746	17964357	PLCL2,PLCL2,MIR3714,TBC1D5,TBC1D5,LOC105376975,LOC105376975	0.0133715	30.8979	831	799.895
3	17964357	18590309	LOC339862,SATB1,SATB1,SATB1-AS1,SATB1-AS1	-0.0268865	29.8562	411	396.311
3	18590309	19281749	KCNH8	-0.0787041	28.4026	452	434.751
3	19281749	19636608	KCNH8,KCNH8,MIR4791	-0.160258	26.7315	233	225.118
3	19636608	20716413	EFHB,EFHB,RAB5A,RAB5A,RAB5A,PP2D1,PP2D1,KAT2B,KAT2B,MIR3135A,SGO1,SGO1,SGO1-AS1,LOC101927829	0.000304064	29.8898	709	678.767
3	20716413	22574470	VENTXP7,ZNF385D,ZNF385D,ZNF385D-AS1,ZNF385D-AS2	-0.107754	27.3947	1220	1170.58
3	22574470	23035938	-	-0.0517487	28.8392	303	291.462
3	23035938	24382268	UBE2E2-AS1,UBE2E2-AS1,UBE2E2,UBE2E2,UBE2E1-AS1,UBE2E1-AS1,UBE2E1,UBE2E1,UBE2E1,NKIRAS1,NKIRAS1,NKIRAS1,RPL15,RPL15,NR1D2,LINC00691,THRB,THRB,LOC101927854	0.0263291	31.2258	884	849.037
3	24382268	24930547	THRB,THRB,THRB-AS1,THRB-AS1,RARB	-0.0163546	30.1386	360	347.501
3	24930547	25340233	RARB	-0.100176	27.8349	269	258.237
3	25340233	25972277	RARB,RARB,RARB-AS1,RARB,TOP2B,TOP2B,TOP2B,MIR4442,NGLY1,NGLY1,OXSM,OXSM,LINC00692	0.00293849	30.2403	415	399.298
3	25972277	26998777	LRRC3B	-0.100511	28.0353	673	646.112
3	26998777	28150163	NEK10,SLC4A7,EOMES,LINC01980,LINC01980,LINC01981	0.0258653	30.8834	756	725.182
3	28150163	28357291	CMC1	-0.0413253	29.0585	136	130.717
3	28357291	28381659	CMC1,CMC1,AZI2,AZI2	-0.5175	20.9835	16	15.6368
3	28381659	28823328	AZI2,AZI2,ZCWPW2,ZCWPW2,LINC00693	-0.00556197	29.6709	290	278.001
3	28823328	29922932	RBMS3-AS3,RBMS3-AS3,RBMS3,RBMS3	-0.0829876	28.068	722	694.535
3	29922932	29944254	RBMS3	-0.396359	22.9364	14	13.5129
3	29944254	30061525	RBMS3,RBMS3,RBMS3-AS1	-0.0935618	27.8561	77	74.2414
3	30061525	30992076	LINC01985,TGFBR2,GADL1	-0.0320976	30.082	611	588.577
3	30992076	31858662	MIR466,STT3B,OSBPL10,OSBPL10,OSBPL10-AS1	0.00479321	30.7673	569	547.322
3	31858662	34191894	OSBPL10,OSBPL10,ZNF860,ZNF860,GPD1L,CMTM8,CMTM7,CMTM6,MIR548AY,DYNC1LI1,CNOT10,TRIM71,CCR4,GLB1,GLB1,TMPPE,CRTAP,SUSD5,FBXL2,FBXL2,UBP1,UBP1,CLASP2,PDCD6IP	0.0668989	32.2445	1532	1466.81
3	34191894	34609195	-	-0.0512296	29.2936	274	263.652
3	34609195	34627471	-	-0.430018	22.1175	12	11.6009
3	34627471	34973191	LOC101928135	-0.0873142	27.8531	226	216.243
3	34973191	35014312	LOC101928135	-0.421888	22.4599	27	26.057
3	35014312	35369171	LOC101928135	-0.0836446	27.567	233	223.364
3	35369171	35398108	LOC101928135	-0.799166	17.0418	19	18.3903
3	35398108	35722506	LOC101928135,ARPP21	-0.108719	27.1587	213	204.481
3	35722506	35745351	ARPP21	-0.52532	20.3568	15	14.5803
3	35745351	36057565	ARPP21,ARPP21,MIR128-2	-0.0877081	28.0389	205	198.053
3	36057565	36343889	-	-0.169445	26.7522	188	181.121
3	36343889	36759667	STAC,DCLK3	-0.0395076	29.7527	273	263.915
3	36759667	39670115	DCLK3,LINC02033,TRANK1,EPM2AIP1,EPM2AIP1,MLH1,MLH1,LRRFIP2,LOC152048,LOC152048,GOLGA4,GOLGA4,C3orf35,ITGA9,ITGA9,ITGA9-AS1,ITGA9-AS1,ITGA9-AS1,CTDSPL,CTDSPL,CTDSPL,MIR26A1,VILL,VILL,PLCD1,PLCD1,DLEC1,DLEC1,ACAA1,ACAA1,MYD88,OXSR1,SLC22A13,SLC22A14,XYLB,ACVR2B-AS1,ACVR2B-AS1,ACVR2B,ACVR2B,EXOG,SCN5A,SCN10A,SCN11A,SCN11A,WDR48,WDR48,WDR48,GORASP1,GORASP1,GORASP1,TTC21A,TTC21A,TTC21A,MIR6822,CSRNP1,…	0.0547262	32.1763	1911	1832.37
3	39670115	41694179	MYRIP,MYRIP,EIF1B-AS1,EIF1B-AS1,EIF1B-AS1,EIF1B,EIF1B,ENTPD3,ENTPD3,ENTPD3-AS1,ENTPD3-AS1,RPL14,ZNF619,ZNF620,ZNF621,CTNNB1,ULK4	0.00697785	30.9557	1329	1277.42
3	41694179	48698444	ULK4,TRAK1,CCK,LYZL4,VIPR1,VIPR1,VIPR1-AS1,SEC22C,SEC22C,SS18L2,SEC22C,NKTR,NKTR,NKTR,LOC101928323,LOC101928323,LOC101928323,ZBTB47,ZBTB47,KLHL40,KLHL40,HHATL,HHATL,HHATL,HHATL-AS1,HHATL-AS1,HHATL-AS1,CCDC13,CCDC13,CCDC13,CCDC13-AS1,CCDC13,LINC02158,LINC02158,HIGD1A,ACKR2,CYP8B1,ZNF662,KRBOX1-AS1,KRBOX1-AS1,KRBOX1,KRBOX1,GASK1A,POMGNT2,SNRK,SNRK,SNRK-AS1,ANO10,ANO10,ABHD5,ABHD5,MIR138-1,TOPAZ1,TC…	0.0517822	31.8536	4599	4400.82
3	48698444	49496494	CELSR3,CELSR3,LINC02585,LINC02585,NCKIPSD,IP6K2,PRKAR2A,PRKAR2A,PRKAR2A-AS1,PRKAR2A-AS1,SLC25A20,ARIH2OS,ARIH2OS,ARIH2,ARIH2,P4HTM,P4HTM,WDR6,WDR6,WDR6,DALRD3,DALRD3,DALRD3,MIR425,DALRD3,NDUFAF3,MIR191,NDUFAF3,NDUFAF3,IMPDH2,IMPDH2,QRICH1,QARS,QARS,MIR6890,USP19,LAMB2,LAMB2P1,CCDC71,KLHDC8B,C3orf84,CCDC36,C3orf62,C3orf62,MIR4271,C3orf62,USP4,USP4,GPX1,GPX1,RHOA,RHOA,RHOA,TCTA,TCTA,TCTA,AMT,AMT,AM…	-0.00661415	29.7439	523	492.499
3	49496494	50944865	DAG1,BSN-DT,BSN-DT,BSN,BSN,APEH,APEH,MST1,MST1,RNF123,RNF123,AMIGO3,RNF123,AMIGO3,GMPPB,RNF123,GMPPB,GMPPB,IP6K1,CDHR4,INKA1,INKA1,UBA7,MIR5193,UBA7,TRAIP,CAMKV,MST1R,MON1A,RBM6,RBM5,RBM5,RBM5-AS1,RBM5,SEMA3F-AS1,SEMA3F-AS1,SEMA3F-AS1,SEMA3F,SEMA3F,GNAT1,SLC38A3,GNAI2,MIR5787,GNAI2,SEMA3B-AS1,SEMA3B,SEMA3B,SEMA3B,MIR6872,LSMEM2,LSMEM2,IFRD2,IFRD2,IFRD2,HYAL3,HYAL3,HYAL3,NAA80,HYAL1,HYAL2,TUSC2,RA…	0.0564945	31.2955	950	904.638
3	50944865	51014923	DOCK3	0.353642	47.0467	46	36.7266
3	51014923	54258907	DOCK3,DOCK3,MANF,MANF,RBM15B,RBM15B,DCAF1,DCAF1,RAD54L2,TEX264,GRM2,IQCF6,IQCF4,IQCF3,IQCF2,IQCF5-AS1,IQCF5,IQCF1,RRP9,PARP3,GPR62,GPR62,PCBP4,PCBP4,ABHD14B,ABHD14B,ABHD14A,ABHD14A-ACY1,ABHD14A,ABHD14A-ACY1,ABHD14A-ACY1,ABHD14A-ACY1,ACY1,RPL29,DUSP7,LINC00696,POC1A,ALAS1,TLR9,TWF2,TWF2,LOC101929054,LOC101929054,PPM1M,WDR82,WDR82,MIRLET7G,GLYCTK,GLYCTK-AS1,GLYCTK,GLYCTK,MIR135A1,DNAH1,DNAH1,BAP1,B…	0.0657913	32.0525	2129	2036.41
3	54258907	56273833	CACNA2D3,CACNA2D3,ESRG,CACNA2D3,CACNA2D3-AS1,CACNA2D3,LRTM1,LINC02017,WNT5A,ERC2,ERC2,ERC2-IT1,ERC2,MIR3938	-0.0340166	29.3846	1323	1272.07
3	56273833	58999998	ERC2,CCDC66,CCDC66,TASOR,TASOR,ARHGEF3,ARHGEF3,ARHGEF3-AS1,ARHGEF3,SPATA12,IL17RD,HESX1,APPL1,APPL1,ASB14,APPL1,ASB14,LOC105377102,ASB14,LOC105377102,ASB14,ASB14,DNAH12,DNAH12,PDE12,PDE12,ARF4,PDE12,ARF4,ARF4-AS1,PDE12,ARF4-AS1,PDE12,DENND6A,DENND6A,DENND6A,DENND6A-DT,DENND6A-DT,SLMAP,FLNB,FLNB,FLNB-AS1,DNASE1L3,ABHD6,RPP14,HTD2,RPP14,PXK,PDHB,KCTD6,ACOX2,FAM107A,FAM107A,FAM3D-AS1,FAM3D-AS1,FAM3D…	0.0593034	32.0451	1790	1712.19
3	58999998	60180321	C3orf67,C3orf67-AS1,C3orf67,LOC339902,FHIT	-0.0341505	29.9489	775	747.423
3	60180321	60221442	FHIT	-0.268738	24.8687	27	25.9852
3	60221442	60419431	FHIT	-0.543703	16.0994	108	63.9468
3	60419431	60454460	FHIT	-0.123704	27.7491	23	22.2869
3	60454460	60497104	FHIT	-0.517518	16.5252	28	17.3389
3	60497104	60590007	FHIT	-0.0868865	28.6671	61	58.094
3	60590007	60830641	FHIT,FHIT,MIR548BB	-0.540435	15.052	146	81.1242
3	60830641	62077976	FHIT,PTPRG	0.0274509	31.0474	818	782.273
3	62077976	65341759	PTPRG,PTPRG,PTPRG-AS1,PTPRG-AS1,PTPRG-AS1,C3orf14,C3orf14,FEZF2,CADPS,LINC00698,SYNPR,SYNPR,SYNPR-AS1,SNTN,C3orf49,C3orf49,THOC7,THOC7,THOC7,THOC7-AS1,THOC7,ATXN7,ATXN7,ATXN7,SCAANT1,PSMD6-AS2,PSMD6-AS2,PSMD6,PSMD6,PRICKLE2-AS1,PRICKLE2-AS1,LINC00994,PRICKLE2-AS1,PRICKLE2,PRICKLE2-AS1,PRICKLE2,PRICKLE2-AS2,PRICKLE2,PRICKLE2-AS2,PRICKLE2,PRICKLE2,PRICKLE2-AS3,ADAMTS9,ADAMTS9,ADAMTS9-AS1,ADAMTS9,AD…	-0.0416943	29.4073	2143	2060.52
3	65341759	67118602	MAGI1,MAGI1,MAGI1-IT1,MAGI1,MAGI1-IT1,MAGI1-AS1,SLC25A26,SLC25A26,LRIG1,LRIG1,LOC105377143,KBTBD8	0.0231411	30.9282	1101	1055.91
3	67118602	68104008	MIR4272,SUCLG2,SUCLG2,SUCLG2-AS1,SUCLG2-AS1,TAFA1	-0.0230315	29.7192	647	623.774
3	68104008	68786329	TAFA1,TAFA1,LOC105377146,TAFA4	-0.109473	27.8537	448	428.033
3	68786329	69913377	TAFA4,EOGT,TMF1,TMF1,MIR3136,UBA3,ARL6IP5,ARL6IP5,LMOD3,LMOD3,FRMD4B,MITF	0.019021	30.8044	740	711.812
3	69913377	70537823	MITF,SAMMSON,MDFIC2	-0.060666	28.6338	410	394.539
3	70537823	70859184	-	-0.141568	27.0471	211	203.18
3	70859184	71689239	FOXP1,FOXP1,FOXP1-AS1,FOXP1,MIR1284	-0.0283341	29.2341	545	519.463
3	71689239	73731634	EIF4E3,EIF4E3,GPR27,GPR27,PROK2,LINC00877,LINC00870,RYBP,LOC105377162,SHQ1,GXYLT2,PPP4R2,PPP4R2,EBLN2,PDZRN3,PDZRN3,LOC101927296,PDZRN3,PDZRN3-AS1,PDZRN3-AS1	0.0214796	31.2309	1340	1287.96
3	73731634	75149582	LINC02005,CNTN3	-0.0880174	27.8806	931	893.677
3	75149582	75445052	MIR4444-1,MIR4444-2	0.0176347	30.7237	194	185.597
3	75445052	75568418	FAM86DP,FAM86DP,LINC02018,LINC02018	-0.0714673	28.0684	81	76.2485
3	75568418	75682646	MIR1324	-0.308748	21.3179	69	49.1908
3	75682646	75766413	FRG2C,FRG2EP,LINC00960	0.436358	53.8298	36	23.8713
3	75766413	75801443	ZNF717,ZNF717,MIR4273	-0.278432	23.4878	18	13.6284
3	75802966	75842565	ZNF717	0.202359	39.5749	26	23.1205
3	75842565	75982684	-	-0.00581516	30.1752	92	87.8339
3	75982684	75999438	-	0.390848	52.971	10	6.02058
3	75999438	76019237	-	-0.194959	25.5451	13	12.5632
3	76019237	76034467	-	-0.434817	21.368	10	9.74522
3	76034467	76815786	-	-0.0876014	27.6211	513	491.639
3	76815786	76843201	-	-0.569217	19.8404	18	17.5652
3	76843201	77557506	ROBO2	-0.0526757	28.1843	469	448.816
3	77557506	77580351	ROBO2	-0.540765	20.5475	15	14.4971
3	77580351	79120143	ROBO2,LINC02077,ROBO1	-0.0838077	27.7844	1011	970.316
3	79120143	79333368	ROBO1	-0.244014	24.7514	140	134.349
3	79333368	79631884	ROBO1,ROBO1,LOC101927374,ROBO1,MIR3923	-0.0687597	27.7327	196	188.175
3	79631884	79746112	ROBO1	-0.203211	25.4301	75	72.5263
3	79746112	81558527	ROBO1,LINC02050,LINC02027,GBE1	-0.0707745	28.0577	1189	1142.69
3	81558527	81573757	GBE1	-0.404424	22.9942	10	9.67396
3	81573757	82382491	GBE1,LINC02008	-0.0408433	29.4233	531	511.868
3	82382491	82412951	LINC02008	-0.325162	24.2135	20	19.365
3	82412951	82962768	LINC02008	-0.064083	28.4546	361	345.591
3	82962768	83185132	-	-0.233026	24.9623	146	140.126
3	83185132	83200362	-	-0.663113	18.4966	10	9.63594
3	83200362	83287175	-	-0.221061	24.6252	57	54.4877
3	83287175	83503447	-	-0.0426792	28.3509	142	136.498
3	83503447	83713626	-	-0.144792	26.5525	138	133.013
3	83713626	83739518	-	-0.572911	19.7081	17	16.5432
3	83739518	84065448	-	-0.181506	25.7456	214	205.729
3	84065448	84333503	-	-0.0919734	27.2652	176	168.544
3	84333503	84345687	-	-0.552184	20.0292	8	7.73963
3	84345687	85314339	LINC00971,LINC02025,CADM2,CADM2,SNORA95	-0.116993	26.9306	636	611.734
3	85314339	85329570	CADM2	-0.515172	20.1259	10	9.66836
3	85329570	85637223	CADM2,CADM2,MIR5688	-0.100998	27.0376	202	193.912
3	85637223	85682915	CADM2	-0.295711	24.192	30	29.0697
3	85682915	85987522	CADM2,CADM2,CADM2-AS2	-0.0790588	27.6944	200	191.975
3	85987522	86037782	CADM2	-0.408408	21.8583	33	31.6721
3	86037782	86246439	CADM2	-0.0711464	27.9627	137	132.047
3	86246439	86386558	-	-0.290072	23.9602	92	88.6533
3	86386558	88366508	LINC02070,VGLL3,LINC00506,MIR4795,CHMP2B,POU1F1,HTR1F,CGGBP1,CGGBP1,ZNF654,CGGBP1,C3orf38,C3orf38	-0.0216917	29.3352	1299	1249.77
3	88366508	89457003	CSNKA2IP,EPHA3	-0.128913	26.8256	716	687.516
3	89457003	89476803	EPHA3	-0.465668	20.988	13	12.6413
3	89476803	89938283	EPHA3	-0.0917451	27.6904	303	290.035
3	89938283	90311428	-	-0.0589791	28.4565	245	234.679
3	90311428	90344934	-	-0.803095	19.8993	20	16.7738
3	90344934	90398241	-	-0.41433	26.2076	30	24.319
3	90398241	90428702	-	-1.25686	14.1385	16	13.9914
3	90428702	90504854	-	-0.450611	27.4846	34	24.9226
3	93504854	93955658	PROS1,ARL13B,ARL13B,STX19,DHFR2,DHFR2,NSUN3,NSUN3	0.0170861	30.6036	294	281.355
3	93955658	94506981	MIR6730	-0.100984	27.6915	362	348.637
3	94506981	94552670	-	-0.341842	23.0298	30	28.5977
3	94552670	97393046	LINC00879,MTHFD2P1,MIR8060,EPHA6	-0.10576	27.2337	1864	1789.53
3	97393046	98116466	EPHA6,ARL6,CRYBG3,CRYBG3,RIOX2,RIOX2,GABRR3,OR5AC2,OR5H1,OR5H14,OR5H15,OR5H6,OR5H2,OR5K4,OR5K3	0.00355668	30.4979	475	458.095
3	98116466	98399742	OR5K1,OR5K2,CLDND1,GPR15,CPOX	0.344184	47.6382	186	144.799
3	98399742	98414972	-	-0.0722289	31.0528	10	8.04107
3	98414972	98603822	ST3GAL6-AS1,ST3GAL6-AS1,ST3GAL6,ST3GAL6,ST3GAL6,DCBLD2,DCBLD2	0.338813	47.7102	124	96.1714
3	98603822	98909943	DCBLD2	0.0359738	32.5092	199	189.367
3	98909943	98932788	-	-0.0736074	29.507	15	14.446
3	98932788	98952587	-	-0.326788	25.1065	13	12.293
3	98952587	99459743	COL8A1	-0.0313683	30.0609	333	320.784
3	99459743	100460347	COL8A1,HP09053,HP09053,CMSS1,CMSS1,CMSS1,FILIP1L,CMSS1,FILIP1L,MIR3921,TMEM30CP,TBC1D23,NIT2,TOMM70,TOMM70,LNP1,LNP1,TMEM45A,ADGRG7,TFG	0.0437031	31.8199	657	631.342
3	100460347	101037560	TFG,ABI3BP,IMPG2	-0.02386	30.3039	379	364.916
3	101037560	101980290	IMPG2,SENP7,FAM172BP,TRMT10C,PCNP,ZBTB11,ZBTB11,ZBTB11-AS1,ZBTB11-AS1,RPL24,PDCL3P4,CEP97,NXPE3,NXPE3,NFKBIZ,NFKBIZ,LINC02085,LOC101929411	0.0443736	31.68	619	594.355
3	101980290	102752446	ZPLD1	-0.0877381	28.2889	507	489.687
3	102752446	102819457	-	-0.247302	25.3992	44	42.272
3	102819457	103503280	MIR548AB	-0.0757472	28.0532	447	429.9
3	103503280	103676900	-	-0.259173	24.9526	114	110.12
3	103676900	105097850	ALCAM	-0.057648	28.888	933	898.328
3	105097850	105288223	ALCAM	-0.219758	26.178	125	120.811
3	105288223	105790810	ALCAM,CBLB	-0.00589872	29.9168	330	316.972
3	105790810	106103023	-	-0.0833007	28.2457	205	196.536
3	106103023	109519088	LINC00882,LINC00882,DUBR,DUBR,CCDC54,LOC101929579,LINC01990,BBX,LINC00635,LINC00636,CD47,LINC01215,IFT57,HHLA2,MYH15,CIP2A,DZIP3,RETNLB,TRAT1,GUCA1C,MORC1,MORC1,MORC1-AS1,C3orf85,LINC00488,DPPA2,DPPA4,LINC01205,MIR4445	0.00894681	30.662	2243	2153.36
3	109519088	110580612	-	-0.101632	27.8852	697	671.549
3	110580612	111180670	NECTIN3-AS1,NECTIN3	-0.0278295	29.9715	393	377.813
3	111180670	111591877	CD96,CD96,ZBED2,PLCXD2,PLCXD2,PLCXD2-AS1,PLCXD2,PHLDB2,PHLDB2	0.0891776	33.5442	269	256.017
3	111591877	111771590	PHLDB2,ABHD10,TAGLN3,TMPRSS7	0.409578	51.3484	118	88.1276
3	111771590	114680500	TMPRSS7,C3orf52,C3orf52,MIR567,GCSAM,GCSAM,TBILA,TBILA,SLC9C1,LOC105374042,LOC105374042,CD200,CD200,BTLA,ATG3,ATG3,SLC35A5,SLC35A5,LINC01279,CCDC80,LINC02042,LINC02042,MIR9900,CD200R1L-AS1,CD200R1L-AS1,CD200R1L,CD200R1L,CD200R1,GTPBP8,GTPBP8,NEPRO,NEPRO,LINC02044,BOC,BOC,CFAP44,CFAP44,CFAP44,CFAP44-AS1,CFAP44,CFAP44-AS1,MIR8076,SPICE1,SIDT1,SIDT1,MIR4446,USF3,NAA50,ATP6V1A,GRAMD1C,ZDHHC23,CCDC191…	0.0517315	32.0726	1910	1833.61
3	114680500	114733804	ZBTB20	-0.153865	27.5921	35	33.5234
3	114733804	114752080	ZBTB20	-0.530191	21.2881	12	11.3739
3	114752080	114825184	ZBTB20,ZBTB20,ZBTB20-AS4	-0.115093	28.5462	48	45.9146
3	114825184	115036879	ZBTB20	0.0333968	31.1837	139	133.215
3	115036879	115390213	GAP43	-0.0957572	28.6489	232	223.725
3	115390213	115815127	GAP43,LSAMP,LSAMP,SNORD155	-0.0198357	30.1082	279	268.754
3	115815127	117662513	LSAMP,LSAMP,LSAMP-AS1,LINC00903,TUSC7,MIR4447,LINC00901,LINC02024	-0.123236	27.2587	1213	1165.96
3	117662513	117986910	-	-0.0718125	28.102	213	205.456
3	117986910	118024985	-	-0.255099	24.7247	25	24.2847
3	118024985	118273232	LOC105374060	-0.0488867	28.8116	163	157.303
3	118273232	120425216	LOC105374060,LOC105374060,LOC101926968,IGSF11,IGSF11,IGSF11-AS1,IGSF11,TEX55,TEX55,UPK1B,B4GALT4,B4GALT4,B4GALT4-AS1,B4GALT4-AS1,ARHGAP31,ARHGAP31,ARHGAP31-AS1,TMEM39A,POGLUT1,TIMMDC1,TIMMDC1,CD80,CD80,ADPRH,PLA1A,POPDC2,COX17,MAATS1,NR1I2,GSK3B,GSK3B,MIR6529,GPR156,LRRC58,FSTL1,FSTL1,MIR198,NDUFB4,HGD,RABL3	0.0275273	31.426	1413	1357.43
3	120425216	121145590	RABL3,RABL3,GTF2E1,GTF2E1,LINC02049,STXBP5L,STXBP5L,MIR5682	-0.0531055	29.419	473	455.382
3	121145590	125438898	POLQ,ARGFX,FBXO40,HCLS1,GOLGB1,IQCB1,IQCB1,EAF2,EAF2,SLC15A2,ILDR1,CD86,CASR,CSTA,CCDC58,CCDC58,FAM162A,FAM162A,FAM162A,WDR5B,WDR5B,WDR5B,LOC102723582,LOC102723582,LOC102723582,KPNA1,KPNA1,PARP9,PARP9,DTX3L,DTX3L,PARP15,PARP14,HSPBAP1,SLC49A4,LINC02035,SEMA5B,PDIA5,PDIA5,MIR7110,SEC22A,ADCY5,HACD2,HACD2,MYLK-AS1,MYLK-AS1,MYLK-AS1,MYLK,MYLK,MYLK,MYLK-AS2,CCDC14,ROPN1,KALRN,KALRN,MIR5002,KALRN,MIR6…	0.04108	31.7634	2818	2701.85
3	125438898	125461743	-	0.514219	62.0111	15	8.25191
3	125461743	130609447	LOC105374312,LOC105374312,MIR548I1,LINC02614,FAM86JP,FAM86JP,ALG1L,ALG1L,ROPN1B,SLC41A3,ALDH1L1,ALDH1L1-AS1,ALDH1L1,ALDH1L1,ALDH1L1-AS2,ALDH1L1-AS2,KLF15,CCDC37-DT,CCDC37-DT,CFAP100,CFAP100,ZXDC,UROC1,CHST13,CHST13,C3orf22,C3orf22,TXNRD3,NUP210P1,CHCHD6,PLXNA1,C3orf56,PRR20G,LINC02016,LINC01471,TPRA1,TPRA1,MIR6825,TPRA1,MIR7976,TPRA1,MCM2,MCM2,PODXL2,PODXL2,ABTB1,ABTB1,MGLL,KBTBD12,SEC61A1,SEC61A…	0.0511314	31.759	3355	3209.64
3	130609447	131999937	ATP2C1,ATP2C1,ASTE1,ASTE1,ASTE1,NEK11,NEK11,NEK11,LOC339874,LOC339874,LOC339874,NUDT16P1,LOC339874,NUDT16,NUDT16,MRPL3,MRPL3,SNORA58,CPNE4,CPNE4,MIR5704	-0.0392945	29.6776	913	874.951
3	131999937	132475109	ACPP,DNAJC13,ACAD11,NPHP3-ACAD11,ACAD11,NPHP3-ACAD11,ACKR4,ACAD11,NPHP3-ACAD11,UBA5,NPHP3-ACAD11,UBA5,NPHP3-ACAD11,NPHP3-ACAD11,NPHP3,NPHP3-ACAD11,NPHP3,NPHP3-AS1,NPHP3-AS1	0.0309882	30.9125	312	300.765
3	132475109	133166547	NPHP3-AS1,TMEM108,TMEM108,TMEM108-AS1,BFSP2,BFSP2,BFSP2-AS1	-0.0387288	29.7021	454	435.652
3	133166547	134506777	BFSP2,BFSP2-AS1,BFSP2-AS1,CDV3,TOPBP1,TOPBP1,TF,TF,TF,SRPRB,SRPRB,SRPRB,RAB6B,RAB6B,C3orf36,SLCO2A1,LINC02000,RYK,LINC02004,AMOTL2,AMOTL2,MIR6827,MIR4788,ANAPC13,ANAPC13,CEP63,CEP63,KY	0.0633655	32.2648	880	844.236
3	134506777	135990169	EPHB1,PPP2R3A,MSL2,PCCB	-0.00160088	30.5237	974	937.36
3	135990169	136908532	PCCB,STAG1,SLC35G2,SLC35G2,NCK1-DT,NCK1-DT,NCK1-DT,NCK1,NCK1,IL20RB	0.0511468	31.4757	603	576.349
3	136908532	137670027	SOX14,LINC01210	-0.0186337	30.0944	500	481.234
3	137670027	139730631	CLDN18,DZIP1L,A4GNT,DBR1,ARMC8,ARMC8,NME9,NME9,MRAS,ESYT3,CEP70,FAIM,PIK3CB,LINC01391,FOXL2,FOXL2,FOXL2NB,FOXL2NB,PRR23A,PRR23B,PRR23C,BPESC1,PISRT1,MRPS22,MRPS22,COPB2,COPB2,COPB2,LOC100507291,LOC100507291,LOC100507291,RBP2,LOC100507291,RBP1,LOC100507291,NMNAT3,NMNAT3,CLSTN2	0.0577128	32.2134	1352	1293.43
3	139730631	140751034	CLSTN2,CLSTN2,CLSTN2-AS1,TRIM42,SLC25A36	-0.0298805	29.9706	669	643.537
3	140751034	142682185	SPSB4,PXYLP1,ZBTB38,RASA2,LINC02618,RNF7,GRK7,ATP1B3,TFDP2,GK5,XRN1,ATR,PLS1,TRPC1,PCOLCE2,LOC100507389,PAQR9	0.071051	32.2038	1268	1215.02
3	142682185	143662990	PAQR9,PAQR9-AS1,PAQR9-AS1,PAQR9-AS1,LOC100289361,LOC100289361,U2SURP,U2SURP,CHST2,SLC9A9,SLC9A9,SLC9A9-AS1	0.0126536	30.9625	643	617.822
3	143662990	145903308	DIPK2A,LNCSRLR,LNCSRLR,PLOD2,PLOD2	-0.0795434	28.1664	1470	1415.77
3	145903308	146378481	PLSCR4,PLSCR2,PLSCR1,PLSCR5	0.00254199	30.309	312	299.882
3	146378481	148417764	LINC02010,ZIC4,ZIC1,LOC440982,LINC02032,LINC02046,AGTR1	-0.0678043	28.2282	1335	1283.34
3	148417764	152298341	AGTR1,CPB1,CPA3,GYG1,HLTF,HLTF,HLTF-AS1,HLTF-AS1,HPS3,HPS3,CP,CP,TM4SF18,TM4SF1,TM4SF1-AS1,TM4SF4,WWTR1,WWTR1,WWTR1-AS1,COMMD2,ANKUB1,RNF13,PFN2,PFN2,LOC646903,LOC646903,TMEM183B,LOC105374313,LINC01213,LINC01214,TSC22D2,SERP1,SERP1,EIF2A,EIF2A,SELENOT,ERICH6,ERICH6,ERICH6-AS1,ERICH6-AS1,LOC101928105,SIAH2,MINDY4B,CLRN1,CLRN1,CLRN1-AS1,CLRN1-AS1,MED12L,MED12L,GPR171,MED12L,P2RY14,MED12L,GPR87,MED1…	0.0430712	31.5637	2548	2447.68
3	152298341	152401904	-	0.00984876	30.7524	68	65.5527
3	152401904	152420180	-	-0.30348	24.4157	12	11.3381
3	152420180	155003170	P2RY1,RAP2B,LINC02006,LINC02006,C3orf79,ARHGEF26-AS1,ARHGEF26-AS1,ARHGEF26,ARHGEF26,DHX36,GPR149,MME,LINC01487	-0.00549762	30.0667	1696	1631.02
3	155003170	156658660	STRIT1,PLCH1,PLCH1,PLCH1-AS2,C3orf33,SLC33A1,GMPS,KCNAB1,KCNAB1,KCNAB1-AS2,KCNAB1,KCNAB1-AS1,KCNAB1,SSR3,SSR3,TIPARP-AS1,TIPARP-AS1,TIPARP,TIPARP,LINC00886,LINC00886,PA2G4P4,LEKR1	0.0445373	31.8232	1087	1043.96
3	156658660	156675413	LEKR1	-0.334525	24.6677	11	10.5473
3	156675413	157379034	LEKR1,LINC00880,LINC02029,LINC00880,LINC00881,LINC00880,CCNL1,VEPH1,VEPH1,PTX3,SLC66A1L	0.0365791	31.8678	462	443.901
3	157379034	157927310	SHOX2,RSRC1	-0.0130787	30.1015	360	346.83
3	157927310	157947109	RSRC1	-0.404799	22.62	13	12.4384
3	157947109	159275156	RSRC1,RSRC1,UC.134,RSRC1,LOC100996447,LOC100996447,LOC100996447,MLF1,MLF1,GFM1,GFM1,LXN,RARRES1,MFSD1,IQCJ,IQCJ-SCHIP1,IQCJ-SCHIP1,IQCJ-SCHIP1,SCHIP1,IQCJ-SCHIP1,SCHIP1,MIR3919	-0.0194373	30.2071	872	838.608
3	159275156	161279410	IQCJ-SCHIP1,SCHIP1,IQCJ-SCHIP1,SCHIP1,IQCJ-SCHIP1-AS1,IL12A-AS1,IL12A-AS1,IL12A,IL12A-AS1,LINC01100,C3orf80,C3orf80,TRIM59-IFT80,TRIM59-IFT80,TRIM59-IFT80,IFT80,TRIM59-IFT80,SMC4,TRIM59-IFT80,SMC4,MIR15B,MIR16-2,TRIM59-IFT80,SMC4,TRIM59,TRIM59-IFT80,TRIM59,KPNA4,KPNA4,SCARNA7,ARL14,PPM1L,B3GALNT1,NMD3,SPTSSB,LINC02067,OTOL1	0.0281095	31.3995	1316	1262.82
3	161279410	161724123	-	-0.05216	28.8269	292	281.59
3	161724123	161745445	-	-0.430681	22.1224	14	13.4744
3	161745445	162485618	-	-0.0728326	27.9411	486	467.405
3	162485618	162545014	-	-0.338847	22.1865	38	31.9622
3	162545014	162965359	LINC01192	-0.109749	27.3125	274	262.154
3	162965359	162983635	LINC01192	-0.540903	19.8595	12	11.6293
3	162983635	163530389	LINC01192	-0.0452	28.3501	359	344.052
3	163530389	163547141	-	-0.386175	22.2441	11	10.729
3	163547141	164463981	MIR1263,LINC01324	-0.0580895	28.4031	602	579.393
3	164463981	164499010	LINC01324	-0.626297	18.6826	23	22.2265
3	164499010	164695475	LINC01324	-0.0623225	27.9988	129	123.774
3	164695475	164843205	SI	-0.188527	25.8366	97	93.7613
3	164843205	165849902	SLITRK3,LINC01322,BCHE	-0.0587742	28.3663	661	636.141
3	165849902	165958034	-	-0.228407	25.4012	71	68.2869
3	165958034	167474931	LOC105374194,ZBBX,LINC01327,SERPINI2,WDR49,PDCD10,PDCD10,SERPINI1,SERPINI1	-0.073718	28.2614	996	958.991
3	167474931	167939443	SERPINI1,LRRC77P,GOLIM4	0.0185337	30.5903	305	293.999
3	167939443	169259875	EGFEM1P,EGFEM1P,MIR551B,LINC02082,MECOM,MECOM,LOC105374205	-0.0722118	28.5496	867	836.411
3	169259875	172959217	MECOM,TERC,ACTRT3,MYNN,LRRC34,LRRIQ4,LRRC31,SAMD7,LOC100128164,LOC100128164,SEC62,SEC62,GPR160,PHC3,PRKCI,SKIL,CLDN11,CLDN11,MIR6828,SLC7A14,SLC7A14,SLC7A14-AS1,SLC7A14-AS1,RPL22L1,EIF5A2,SLC2A2,TNIK,TNIK,MIR569,PLD1,TMEM212,TMEM212-AS1,FNDC3B,GHSR,TNFSF10,LINC02068,NCEH1,ECT2,SPATA16	0.0410881	31.6255	2429	2331.6
3	172959217	173982666	NLGN1,NLGN1,NLGN1-AS1	-0.0623013	28.4815	672	646.911
3	173982666	174017694	NLGN1	-0.356323	23.535	23	22.1271
3	174017694	175712782	NAALADL2,NAALADL2,NAALADL2-AS3,NAALADL2,NAALADL2-AS2,NAALADL2,MIR4789,NAALADL2,NAALADL2-AS1	-0.0713872	28.4666	1112	1069.47
3	175712782	175756948	-	-0.282752	24.5473	29	28.0735
3	175756948	175781316	-	-0.530896	20.756	16	15.5907
3	175781316	176491029	MIR7977,LINC01208	-0.0795474	28.3745	466	448.018
3	176491029	177858674	LINC01209,TBL1XR1,LINC00501,LINC00578,LINC02015	-0.0177963	29.7362	898	859.795
3	177858674	177992697	-	-0.190619	26.0448	88	85.0291
3	177992697	178719163	LINC01014,KCNMB2-AS1,KCNMB2-AS1,KCNMB2	-0.0297008	29.8584	475	457.751
3	178719163	179770026	ZMAT3,LOC101928739,LOC101928739,PIK3CA,PIK3CA,PIK3CA,KCNMB3,KCNMB3,ZNF639,MFN1,GNB4,ACTL6A,ACTL6A,MRPL47,MRPL47,MRPL47,NDUFB5,NDUFB5,USP13,PEX5L,PEX5L,PEX5L-AS2	0.0357132	30.9754	690	660.287
3	179770026	180027411	-	-0.0668105	28.6213	169	163.053
3	180027411	180240629	LINC02053	-0.139624	27.2298	140	135.393
3	180240629	182281435	TTC14,TTC14,CCDC39,CCDC39,LOC101928882,FXR1,DNAJC19,SOX2-OT,SOX2-OT,RNU6-1,RNU6-7,RNU6-8,RNU6-9,RNU6-2,SOX2-OT,LOC102724604,SOX2-OT,SOX2,LINC01206,LINC01994,LINC01995	-0.0398228	28.8733	1340	1279.08
3	182281435	187084944	ATP11B,DCUN1D1,MCCC1,LAMP3,MCF2L2,MCF2L2,B3GNT5,LINC00888,LINC00888,SNORA63D,LINC00888,SNORA63E,KLHL6,KLHL6,KLHL6-AS1,KLHL24,YEATS2,YEATS2,YEATS2-AS1,MAP6D1,PARL,MIR4448,ABCC5,ABCC5,ABCC5-AS1,HTR3D,HTR3C,HTR3E-AS1,HTR3E-AS1,HTR3E,HTR3E,EIF2B5,DVL3,DVL3,AP2M1,AP2M1,ABCF3,VWA5B2,VWA5B2,MIR1224,VWA5B2,ALG3,ALG3,EEF1AKMT4,EEF1AKMT4-ECE2,EEF1AKMT4,EEF1AKMT4-ECE2,CAMK2N2,EEF1AKMT4-ECE2,CAMK2N2,EEF1AKMT…	0.0489314	31.6976	3152	3016.92
3	187084944	187881468	RTP4,LINC02041,SST,RTP2,RTP2,LOC100131635,LOC100131635,LOC100131635,BCL6,BCL6,LINC01991,LPP-AS2,LPP-AS2,LPP,LPP	-0.00738085	31.0686	523	501.141
3	187881468	188097732	LPP,LPP,FLJ42393	-0.156611	28.1734	142	135.375
3	188097732	188610980	LPP,LPP,LPP-AS1,LPP,MIR28	-0.0237968	29.9727	337	323.915
3	188610980	188906440	TPRG1-AS1,TPRG1	0.0147656	31.3245	194	187.379
3	188906440	189271957	TPRG1,TPRG1,TPRG1-AS2	0.277391	45.2766	240	189.87
3	189271957	191064516	TP63,TP63,MIR944,P3H2,P3H2,P3H2-AS1,P3H2-AS1,CLDN1,CLDN16,TMEM207,IL1RAP,GMNC,SNAR-I,OSTN,OSTN,OSTN-AS1,UTS2B,UTS2B,CCDC50,CCDC50	-0.00788798	29.9063	1177	1131.64
3	191064516	191072131	CCDC50	-0.659287	15.3295	5	3.73928
3	191072131	191439171	CCDC50,LINCR-0002,LINCR-0002,PYDC2	-0.00435388	29.7291	241	231.819
3	191439171	192182390	FGF12,FGF12,FGF12-AS1	-0.0933001	28.0574	488	469.587
3	192182390	193269805	FGF12,FGF12,FGF12-AS2,MB21D2,PLAAT1,PLAAT1,MGC2889,ATP13A5,ATP13A5,ATP13A5-AS1,ATP13A4	-0.0247897	29.7307	707	679.237
3	193269805	195189368	ATP13A4,ATP13A4-AS1,ATP13A4-AS1,OPA1,OPA1,OPA1-AS1,LINC02038,LINC02026,LINC02026,DPPA2P3,LINC02028,HES1,LINC02036,LINC02036,LINC02037,LINC02037,LINC00887,CPN2,LRRC15,GP5,ATP13A3,ATP13A3,LINC00884,LINC00884,TMEM44-AS1,TMEM44-AS1,TMEM44,TMEM44,LSG1,FAM43A,LINC01968,LINC01968,LINC01972,XXYLT1,XXYLT1,XXYLT1-AS1,XXYLT1,MIR3137,XXYLT1,XXYLT1-AS2,ACAP2	0.041912	31.4113	1256	1203.42
3	195189368	195225916	-	-0.289192	27.8869	17	13.9958
3	195225916	195343173	PPP1R2,APOD	0.0425627	32.0313	77	72.4978
3	195343173	195449771	LOC105374297,SDHAP2,SDHAP2,MIR570HG,MIR570HG,MIR570HG,MIR570,MUC20	0.389463	50.9123	69	49.3614
3	195449771	195694945	MUC20,MUC4,LINC01983,TNK2,TNK2,MIR6829,TNK2,TNK2-AS1,TNK2-AS1,SDHAP1	0.0654349	32.0751	161	151.241
3	195694945	195723879	SDHAP1	0.351444	47.4799	19	15.1028
3	195723879	197290864	TFRC,LINC00885,ZDHHC19,SLC51A,SLC51A,PCYT1A,PCYT1A,TCTEX1D2,TCTEX1D2,TM4SF19-TCTEX1D2,TM4SF19-TCTEX1D2,TM4SF19-AS1,TM4SF19-TCTEX1D2,TM4SF19-AS1,TM4SF19,TM4SF19-TCTEX1D2,TM4SF19,UBXN7,UBXN7,UBXN7-AS1,UBXN7-AS1,RNF168,SMCO1,WDR53,WDR53,FBXO45,FBXO45,LINC01063,NRROS,CEP19,CEP19,PIGX,PIGX,PAK2,SENP5,NCBP2,NCBP2,NCBP2-AS1,NCBP2,NCBP2-AS1,NCBP2AS2,NCBP2AS2,PIGZ,MELTF,MELTF,MELTF-AS1,DLG1,DLG1,MIR4797,D…	0.0400166	31.2906	1027	975.609
3	197290864	197636545	BDH1,LOC220729,RUBCN,RUBCN,MIR922,RUBCN,FYTTD1,FYTTD1,LRCH3,LRCH3,IQCG,IQCG	0.127263	33.7584	227	214.187
3	197636545	197962430	IQCG,IQCG,RPL35A,IQCG,LMLN,LMLN,LMLN,LMLN-AS1,ANKRD18DP,FAM157B,FAM157A,FAM157A	0.0533285	32.363	213	199.08
4	10000	69388	ZNF595,ZNF718	0.359482	49.4038	23	15.0214
4	69388	3569581	ZNF595,ZNF718,ZNF718,ZNF876P,ZNF732,ZNF141,ZNF141,MIR571,ABCA11P,ABCA11P,ZNF721,ZNF721,ZNF721,PIGG,PIGG,TMEM271,LOC105374338,PDE6B,ATP5ME,ATP5ME,MYL5,MYL5,MYL5,SLC49A3,SLC49A3,PCGF3,LOC100129917,CPLX1,GAK,GAK,TMEM175,TMEM175,DGKQ,SLC26A1,SLC26A1,IDUA,IDUA,FGFRL1,RNF212,RNF212,LOC105374344,LOC105374344,TMED11P,LOC105374344,SPON2,SPON2,LOC100130872,CTBP1-AS,CTBP1,CTBP1,CTBP1-DT,MAEA,UVSSA,NKX1-1,FA…	0.0252911	30.1193	2256	2139.75
4	3569581	3636588	LINC00955	0.4217	52.5465	44	29.2379
4	3636588	4122391	LINC02171,ADRA2C,FAM86EP	0.00622947	30.1181	319	304.794
4	4122391	4152849	-	-0.512206	15.5006	20	11.4788
4	4152849	5081815	OTOP1,TMEM128,LYAR,LYAR,ZBTB49,ZBTB49,NSG1,NSG1,STX18,STX18,STX18,STX18-IT1,STX18,STX18-AS1,STX18-AS1,STX18-AS1,SNORD162,LOC101928279,LINC01396,MSX1,LOC101928306,CYTL1,STK32B	0.0447049	32.22	610	584.058
4	5081815	5978801	STK32B,LINC01587,EVC2,EVC,CRMP1,MIR378D1,C4orf50	-0.0130417	30.0677	589	565.953
4	5978801	9227476	C4orf50,JAKMIP1,JAKMIP1,LINC02495,LINC02495,WFS1,PPP2R2C,MAN2B2,MRFAP1,LINC02482,LINC02482,LOC93622,LOC93622,LINC002481,S100P,MRFAP1L1,BLOC1S4,KIAA0232,TBC1D14,TBC1D14,LOC100129931,LOC100129931,LOC100129931,CCDC96,LOC100129931,TADA2B,TADA2B,GRPEL1,LINC02447,SORCS2,SORCS2,MIR4798,SORCS2,PSAPL1,SORCS2,MIR4274,AFAP1-AS1,AFAP1-AS1,AFAP1,AFAP1,AFAP1,LOC389199,LOC389199,ABLIM2,ABLIM2,MIR95,SH3TC1,HTRA3…	0.0307102	30.6503	2081	1990.67
4	9227476	9373378	USP17L13,USP17L19,USP17L11,USP17L20,USP17L22,USP17L12,USP17L21,USP17L20,USP17L22,USP17L30,USP17L29,USP17L24,USP17L26,USP17L27,USP17L28,USP17L25,USP17L5,USP17L30,USP17L29,USP17L24,USP17L27,USP17L26,USP17L28,USP17L25,USP17L5,USP17L29,USP17L30,USP17L5,USP17L24,USP17L27,USP17L26,USP17L28,USP17L25,USP17L29,USP17L30,USP17L5,USP17L24,USP17L26,USP17L25,USP17L27,USP17L28,USP17L30,USP17L29,USP17L5,USP17L24…	0.343015	50.1	38	24.7285
4	9373378	10212552	DEFB131A,MIR548I2,DRD5,SLC2A9,WDR1,WDR1,MIR3138	0.00177429	31.0056	533	511.773
4	10212552	10233874	-	-0.506646	16.0482	14	8.69779
4	10233874	12088892	ZNF518B,CLNK,MIR572,HS3ST1,LINC02360,MIR12113	0.0307132	31.3482	1218	1170.33
4	12088892	12391969	LINC02270	-0.100785	27.9263	199	190.575
4	12391969	13945432	RAB28,LINC01097,NKX3-2,LINC01096,BOD1L1,BOD1L1,MIR5091,LINC01182	-0.0252369	29.9253	1018	980.512
4	13945432	14496759	LINC01085,LINC00504	-0.119559	27.5262	362	347.448
4	14496759	14530265	LINC00504	-0.325887	24.0122	22	21.272
4	14530265	14763285	LINC00504	-0.091622	28.0901	153	146.942
4	14763285	15477573	LINC00504,CPEB2-DT,CPEB2,CPEB2,LOC101929095,LOC101929095,LOC101929095,C1QTNF7,C1QTNF7,CC2D2A	-0.0250537	29.9123	468	449.488
4	15477573	16301518	CC2D2A,FBXL5,FAM200B,BST1,CD38,FGFBP1,FGFBP2,PROM1,TAPT1,TAPT1,TAPT1-AS1,TAPT1-AS1	0.0302629	31.5663	541	519.546
4	16301518	18485504	LDB2,LINC02493,SNORA75B,QDPR,CLRN2,LAP3,MED28,MED28,FAM184B,FAM184B,DCAF16,DCAF16,NCAPG,NCAPG,NCAPG,LCORL,LCORL	-0.0254011	29.805	1434	1379.48
4	18485504	19120596	-	-0.0906327	28.6509	416	401.163
4	19120596	19135826	-	-0.5491	20.6023	10	9.58355
4	19135826	19379506	-	-0.108487	27.715	160	153.708
4	19379506	19505916	-	-0.286847	24.5318	83	80.1107
4	19505916	19559221	-	-0.0718294	28.5591	35	33.2769
4	19559221	19822700	-	-0.575764	14.7129	168	98.373
4	19824223	22335655	SLIT2,SLIT2,SLIT2-IT1,SLIT2,MIR218-1,PACRGL,PACRGL,KCNIP4,KCNIP4,KCNIP4,MIR7978,KCNIP4,LOC105374516,KCNIP4,KCNIP4-IT1,LOC100505912	-0.089825	28.4203	1649	1585.62
4	22335655	22914396	LOC100505912,ADGRA3,ADGRA3,MIR12115,GBA3	-0.0118243	29.7267	380	364.991
4	22914396	22947902	-	-0.0952488	28.416	22	21.445
4	22947902	22996638	-	-0.323622	23.7844	32	30.6649
4	22996638	23218996	-	-0.068908	28.428	146	141.007
4	23218996	23356067	-	-0.260362	24.7347	90	86.7359
4	23356067	24390186	PPARGC1A	-0.0868075	28.178	679	650.68
4	24390186	27643320	PPARGC1A,MIR573,DHX15,SOD3,CCDC149,LGI2,SEPSECS,SEPSECS,SEPSECS-AS1,SEPSECS-AS1,PI4K2B,ZCCHC4,ANAPC4,LOC101929161,SLC34A2,SEL1L3,SMIM20,RBPJ,CCKAR,TBC1D19,STIM2-AS1,STIM2-AS1,STIM2,STIM2,LINC02261	0.0178999	30.9553	2136	2050.38
4	27643320	29263795	MIR4275,LINC02364,LINC02472	-0.0976885	27.6187	1064	1023.41
4	29263795	29336899	-	-0.280675	24.1775	48	46.4879
4	29336899	29601901	-	-0.119421	26.8851	174	167.459
4	29601901	31542207	PCDH7,LINC02497,LINC02501	0.00298101	30.2681	1273	1223.62
4	31542207	33900623	LINC02501,LINC02506,LINC02506,LOC105377651,LINC02353,LOC101928622	-0.0832126	27.9783	1530	1465.46
4	33900623	33918898	LOC101928622	-0.599927	19.3948	12	11.6285
4	33918898	34557021	LOC101928622,LINC02484	-0.0868993	27.8033	419	403.008
4	34557021	34601188	-	-0.296668	23.8764	29	27.6801
4	34601188	34779375	-	-0.0644121	28.011	117	112.177
4	34779375	34829633	-	-0.468252	15.6264	31	17.5041
4	34829633	37414108	ARAP2,ARAP2,LOC439933,LOC439933,DTHD1,MIR1255B1,LINC02505,LINC02616,MIR4801,NWD2	-0.0473323	28.9153	1696	1634.53
4	37414108	42506910	NWD2,C4orf19,C4orf19,RELL1,RELL1,PGM2,TBC1D1,TBC1D1,PTTG2,LINC02513,LINC01258,LINC01258,LINC01259,LINC02278,KLF3-AS1,KLF3-AS1,KLF3,KLF3,TLR10,TLR1,TLR6,FAM114A1,MIR574,FAM114A1,TMEM156,KLHL5,WDR19,RFC1,KLB,KLB,MIR5591,RPL9,RPL9,LIAS,LIAS,LIAS,LOC401127,LOC401127,UGDH,UGDH,UGDH-AS1,UGDH-AS1,UGDH-AS1,SMIM14,SMIM14,UBE2K,PDS5A,LOC344967,LOC344967,N4BP2,N4BP2,RHOH,LINC02265,CHRNA9,RBM47,RBM47,MIR4802…	0.043368	31.4917	3342	3196.61
4	42506910	43094775	ATP8A1,GRXCR1	-0.0472382	29.2163	386	372.354
4	43094775	46098066	LINC02383,LINC02475,KCTD8,YIPF7,GUF1,GNPDA2,GABRG1	-0.112785	27.2638	1969	1892.73
4	46098066	46125480	GABRG1	-0.709948	18.1269	18	17.3136
4	46125480	46612829	GABRG1,GABRA2	-0.148913	26.5543	319	307.148
4	46612829	46952451	COX7B2,GABRA4	-0.0735775	27.985	223	213.532
4	46952451	46990525	GABRA4	-0.276852	24.5538	25	24.1645
4	46990525	47442846	GABRA4,GABRB1	-0.0745959	28.689	297	285.338
4	47442846	49092220	COMMD8,ATP10D,ATP10D,CORIN,CORIN,CORIN,MIR8053,CORIN,LOC101927179,LOC101927179,LOC101927179,NFXL1,NFXL1,NFXL1,LOC101927157,LOC101927157,LOC101927157,CNGA1,CNGA1,NIPAL1,TXK,TEC,SLAIN2,SLC10A4,ZAR1,FRYL,OCIAD1,OCIAD1,OCIAD1-AS1,OCIAD2,CWH43	0.0600644	32.161	1083	1038.87
4	49169891	49632606	-	0.148256	40.2173	141	107.88
4	52660117	52684486	-	-0.826839	18.3332	13	11.815
4	52684486	55825050	DCUN1D4,LRRC66,LRRC66,SGCB,SGCB,LINC02480,SPATA18,USP46,USP46,USP46-AS1,USP46-AS1,DANCR,MIR4449,SNORA26,DANCR,ERVMER34-1,LINC01618,RASL11B,SCFD2,FIP1L1,FIP1L1,LNX1,LNX1,LNX1,LNX1-AS1,LNX1-AS2,LOC100506444,RPL21P44,CHIC2,GSX2,PDGFRA,LINC02283,LINC02260,KIT	0.0025627	30.7604	2062	1980.14
4	55825050	57588762	KDR,SRD5A3,SRD5A3,SRD5A3-AS1,SRD5A3-AS1,TMEM165,CLOCK,PDCL2,NMU,EXOC1L,EXOC1,CEP135,KIAA1211,AASDH,PPAT,PPAT,PAICS,PAICS,SRP72,ARL9,THEGL,HOPX	0.0576115	32.024	1158	1111.25
4	57588762	58115743	SPINK2,REST,NOA1,POLR2B,POLR2B,IGFBP7,IGFBP7,IGFBP7,IGFBP7-AS1,IGFBP7-AS1	0.0145393	30.6178	346	329.969
4	58115743	58633586	LINC02380	-0.0432742	29.2821	340	326.837
4	58633586	58700601	-	-0.177938	26.2386	44	42.4115
4	58700601	58738677	-	-0.393037	22.4286	25	23.5954
4	58738677	59028060	-	-0.145991	26.7337	189	181.898
4	59028060	59628149	LINC02494	-0.0635321	28.0861	394	379.671
4	59628149	59719533	-	-0.204027	25.1223	60	57.0393
4	59719533	59806085	-	-0.687293	18.4799	24	23.1593
4	59806085	59830453	-	-0.371168	22.6571	16	15.4016
4	59830453	61405223	LINC02429,LINC02429,LINC02619	-0.123838	26.7667	1033	991.304
4	61405223	61432637	-	-0.481436	20.9298	18	17.3589
4	61432637	62460654	MIR548AG1,LINC02271,ADGRL3	-0.125685	26.909	674	647.813
4	62460654	62879476	ADGRL3	-0.0458739	28.0461	275	261.523
4	62879476	62996746	ADGRL3,ADGRL3,ADGRL3-AS1,ADGRL3-AS1	-0.246454	24.4321	77	74.0398
4	62996746	63778039	ADGRL3-AS1	-0.0999691	27.1592	513	491.58
4	63778039	63802407	-	-0.609846	19.5931	16	15.6116
4	63802407	63846574	-	-0.285259	23.8765	29	27.817
4	63846574	64142034	-	-0.0888734	27.5769	193	184.623
4	64142034	64172493	-	-0.454995	21.4394	20	19.3654
4	64172493	64690310	-	-0.12977	26.7569	340	327.329
4	64690310	64713154	-	-0.618502	15.668	14	9.49984
4	64716200	65768585	TECRL	-0.0982662	27.287	691	662.762
4	65768585	65861488	LINC02232	-0.273975	24.2088	61	58.4152
4	65861488	65977235	LINC02232	-0.0876388	27.4827	76	72.9726
4	65977235	65998557	-	-0.518531	20.3854	14	13.4141
4	65998557	66216344	EPHA5	-0.151084	26.3076	143	137.675
4	66216344	66234620	EPHA5	-0.553934	19.4505	12	11.4006
4	66234620	67305281	EPHA5,EPHA5,EPHA5-AS1,EPHA5-AS1,MIR1269A	-0.137606	26.5318	703	675.415
4	67305281	67320511	-	-0.699899	18.1358	10	9.48098
4	67320511	68022608	-	-0.115938	27.1562	461	443.163
4	68022608	69251660	LOC101927237,CENPC,STAP1,UBA6,UBA6,UBA6-AS1,UBA6-AS1,GNRHR,TMPRSS11D,TMPRSS11A,TMPRSS11GP,TMPRSS11F,LOC550113,TMPRSS11F,LOC550113,SYT14P1,TMPRSS11F,FTLP10,FTLP10,TMPRSS11BNL,TMPRSS11BNL,TMPRSS11B,YTHDC1	0.00260473	30.1803	804	772.43
4	69251660	70028384	TMPRSS11E,UGT2B17,UGT2B15,UGT2B10,UGT2A3,UGT2B7	-0.0757342	28.3433	510	491.406
4	70028384	70597982	LOC105377267,LOC105377267,UGT2B11,UGT2B28,UGT2B4,UGT2A2,UGT2A1,UGT2A1,SULT1B1	-0.133282	27.1161	373	357.038
4	70597982	70678700	SULT1B1	0.043872	30.2073	53	50.9746
4	70678700	71298557	SULT1E1,CSN1S1,CSN2,STATH,HTN3,HTN1,CSN1S2AP,CSN1S2BP,PRR27,ODAM,FDCSP,CSN3,CABS1,SMR3A,SMR3B,OPRPN,MUC7	-0.115116	27.613	407	392.64
4	71298557	72092034	MUC7,AMTN,AMBN,ENAM,JCHAIN,UTP3,RUFY3,GRSF1,MOB1B,DCK,SLC4A4	0.031573	30.8908	519	495.735
4	72092034	72328097	SLC4A4	-0.0714895	28.7358	155	149.605
4	72328097	72440798	SLC4A4	-0.186994	26.0897	74	71.3139
4	72440798	73745999	GC,NPFFR2,ADAMTS3	-0.0552334	28.5415	857	823.381
4	73745999	74824275	COX18,ANKRD17,ALB,AFP,AFM,LINC02499,RASSF6,CXCL8,CXCL6,PF4V1,CXCL1	0.0124746	30.5796	708	680.259
4	74824275	75282695	PF4,PPBP,CXCL5,CXCL3,PPBPP2,CXCL2,MTHFD2L,EPGN,EREG	0.084696	32.8253	301	289.456
4	75282695	75320769	AREG	-0.389263	17.3086	25	15.8413
4	75322292	75424333	-	-0.0162356	31.1009	67	63.7474
4	75424333	75497968	AREG	-0.361655	19.4787	30	20.3768
4	75497968	77985013	BTC,PARM1,PARM1,LOC100507388,LINC02562,LINC02483,RCHY1,RCHY1,THAP6,THAP6,ODAPH,CDKL2,G3BP2,USO1,PPEF2,NAAA,SDAD1,SDAD1,LOC101928809,LOC101928809,LOC101928809,CXCL9,CXCL9,ART3,ART3,CXCL10,ART3,CXCL11,NUP54,SCARB2,FAM47E,FAM47E,FAM47E-STBD1,FAM47E-STBD1,FAM47E-STBD1,STBD1,CCDC158,SHROOM3,SHROOM3,MIR4450,SHROOM3,MIR548AH,SOWAHB,SEPTIN11,CCNI	0.0471633	31.9511	1630	1561.91
4	77985013	78644468	CCNI,CCNG2,CXCL13,CNOT6L	0.000499858	31.6753	433	414.467
4	78644468	79734930	CNOT6L,MRPL1,FRAS1,FRAS1,SNORD161,ANXA3,LINC01094,BMP2K	0.0713199	32.6103	716	687.184
4	79734930	82777867	BMP2K,BMP2K,PAQR3,PAQR3,LINC01088,NAA11,GK2,LINC00989,PCAT4,ANTXR2,PRDM8,FGF5,CFAP299,BMP3,PRKG2,PRKG2,LOC101928942,RASGEF1B	-0.0446118	29.0021	1997	1920.2
4	82777867	84687698	HNRNPD,HNRNPDL,HNRNPDL,ENOPH1,ENOPH1,TMEM150C,LINC00575,SCD5,SCD5,MIR575,SEC31A,SEC31A,THAP9-AS1,SEC31A,THAP9-AS1,SNORD143,SEC31A,THAP9-AS1,SNORD144,SEC31A,THAP9-AS1,THAP9,THAP9,LIN54,COPS4,PLAC8,COQ2,HPSE,HELQ,HELQ,MRPS18C,MRPS18C,MRPS18C,ABRAXAS1,ABRAXAS1,GPAT3	0.0508298	31.8682	1253	1200.41
4	84687698	84922239	LOC101928978	-0.0149638	30.0675	154	148.676
4	84922239	84942038	LOC101928978	-0.320604	24.9806	13	12.5026
4	84942038	85386751	LOC101928978	-0.0530027	29.6776	292	281.423
4	85386751	85989856	NKX6-1,CDS1,WDFY3,WDFY3,WDFY3-AS2,WDFY3-AS2	0.044366	31.2749	396	380.277
4	85989856	87304197	ARHGAP24,ARHGAP24,MIR4451,MAPK10,MAPK10,LOC101929064	-0.0198008	30.0446	863	830.354
4	87304197	90817738	MAPK10,MIR4452,PTPN13,SLC10A6,C4orf36,AFF1-AS1,AFF1-AS1,AFF1,AFF1,KLHL8,MIR5705,HSD17B13,HSD17B11,NUDT9,SPARCL1,DSPP,DMP1,IBSP,MEPE,SPP1,PKD2,ABCG2,PPM1K,PPM1K,PPM1K-DT,PPM1K-DT,HERC6,HERC5,PIGY,PYURF,PIGY,PYURF,PIGY-DT,PIGY-DT,HERC3,HERC3,NAP1L5,FAM13A-AS1,FAM13A-AS1,FAM13A,FAM13A,TIGD2,GPRIN3,SNCA,SNCA,SNCA-AS1,SNCA-AS1,MMRN1	0.0311944	31.2538	2307	2213.07
4	90817738	90839060	MMRN1	-0.332214	23.4972	14	13.3729
4	90839060	91315756	MMRN1,CCSER1	-0.00191805	30.065	313	299.751
4	91315756	91597510	CCSER1	-0.529795	14.8452	172	96.2905
4	91597510	91714780	CCSER1	-0.0937837	27.9099	77	71.3811
4	91714780	91888401	CCSER1	0.228142	42.3581	114	92.6261
4	91888401	91935614	CCSER1	-0.019235	35.8232	31	24.5127
4	91935614	92023947	CCSER1	0.268107	44.0462	58	46.3246
4	92023947	92055930	CCSER1	-0.0403388	28.6296	21	20.2205
4	92055930	92122942	CCSER1	0.269872	44.3407	44	35.6022
4	92122942	92473230	CCSER1	-0.0669845	28.3229	230	220.869
4	92473230	92518919	CCSER1	-0.325358	23.9572	30	28.8903
4	92518919	93560646	CCSER1,LNCPRESS2,GRID2	-0.083156	28.0246	684	657.978
4	93560646	93589582	GRID2	-0.715347	13.8411	17	10.1453
4	93589582	94614556	GRID2	-0.0972619	27.806	673	648.097
4	94614556	96311168	GRID2,ATOH1,LOC101929210,LOC101929210,SMARCAD1,SMARCAD1,HPGDS,PDLIM5,BMPR1B-DT,BMPR1B-DT,BMPR1B,BMPR1B,UNC5C	0.0280066	30.738	1113	1071.37
4	96311168	96786341	UNC5C,PDHA2	-0.090858	28.0273	312	301.06
4	96786341	96804617	-	-0.44546	20.8238	12	11.5564
4	96804617	97931631	LINC02267	-0.0765339	28.1999	740	713.151
4	97931631	97954476	-	-0.524303	21.0666	15	14.6278
4	97954476	98402235	STPG2-AS1	-0.106504	27.9423	294	283.865
4	98402235	98417465	STPG2-AS1	-0.420618	21.6378	10	9.7012
4	98417465	98655052	STPG2	-0.0620089	28.5623	156	150.075
4	98655052	98676373	STPG2	-0.321292	24.3349	14	13.54
4	98676373	98842380	STPG2	-0.0785804	28.449	109	105.394
4	98842380	101186263	STPG2,RAP1GDS1,TSPAN5,TSPAN5,LOC105377342,LOC105377342,EIF4E,METAP1,METAP1,MIR3684,ADH5,ADH5,LOC100507053,LOC100507053,LOC100507053,ADH4,LOC100507053,PCNAP1,LOC100507053,ADH6,LOC100507053,ADH1A,ADH1B,ADH1C,ADH7,C4orf17,TRMT10A,TRMT10A,MTTP,MTTP,C4orf54,DAPP1,LAMTOR3,DNAJB14,H2AFZ,H2AFZ,LOC256880,LOC256880,DDIT4L,DDIT4L,LOC101929353,LOC101929353	0.0244092	31.0798	1539	1480.69
4	101186263	101780230	SNORA101A,EMCN,EMCN,LINC01216	-0.0543464	29.0894	390	375.922
4	101780230	101812213	-	-0.263775	25.455	21	20.3003
4	101812213	102221897	PPP3CA,PPP3CA,MIR8066	-0.067745	31.2659	269	239.801
4	102221897	102811295	PPP3CA,PPP3CA,MIR1255A,PPP3CA,FLJ20021,FLJ20021,BANK1	0.0190903	30.6299	387	372.735
4	102811295	102951410	BANK1	-0.113569	28.1006	92	88.7921
4	102951410	103079341	BANK1	-0.000430152	30.6115	84	80.5682
4	103079341	104188079	SLC39A8,LOC105377621,LOC105377621,NFKB1,NFKB1,MANBA,LOC102723704,LOC102723704,UBE2D3,UBE2D3,UBE2D3,UBE2D3-AS1,UBE2D3,CISD2,CISD2,CISD2,SLC9B1,SLC9B1,SLC9B1,SLC9B2,SLC9B2,SLC9B2,BDH2,BDH2,CENPE	0.0495936	31.9174	727	697.795
4	104188079	104683051	LINC02428,TACR3	-0.022849	29.6485	325	313.148
4	104683051	104696758	-	-0.32397	24.2741	9	8.73322
4	104696758	104935868	-	-0.011168	29.6492	157	151.456
4	104935868	105194776	-	-0.124863	27.2461	170	163.982
4	105194776	105234374	-	-0.485763	21.2914	26	25.1913
4	105234374	105485668	CXXC4,CXXC4,CXXC4-AS1,CXXC4-AS1	-0.165604	26.6918	165	159.023
4	105485668	106043083	CXXC4-AS1	-0.0614142	28.8442	366	352.23
4	106043083	106964492	TET2,TET2,TET2-AS1,TET2-AS1,PPA2,ARHGEF38,ARHGEF38,ARHGEF38-IT1,INTS12,INTS12,GSTCD,GSTCD,GSTCD,LOC101929529,NPNT,LOC101929577,TBCK	0.016378	30.6288	605	582.759
4	106964492	106988860	TBCK	-0.268826	25.183	16	15.4142
4	106988860	107523430	TBCK,TBCK,AIMP1,AIMP1,GIMD1,LINC02173	-0.0094572	29.7781	347	333.761
4	107523430	108510329	DKK2	-0.0963259	28.2733	647	622.695
4	108510329	111594386	PAPSS1,SGMS2,SGMS2,LOC101929595,LOC101929595,LOC101929595,CYP2U1,CYP2U1,HADH,LEF1,LEF1,LEF1-AS1,LEF1-AS1,RPL34-AS1,RPL34-AS1,LOC101929621,RPL34-AS1,RPL34,RPL34,OSTC,ETNPPL,COL25A1,COL25A1,COL25A1-DT,COL25A1-DT,SEC24B-AS1,SEC24B-AS1,SEC24B,SEC24B,SEC24B,MIR576,MCUB,MCUB,CASP6,CASP6,PLA2G12A,CFI,GAR1,RRH,RRH,LRIT3,LRIT3,EGF,ELOVL6,ENPEP,PANCR,PITX2	0.0154493	30.861	2025	1944.07
4	111594386	111870048	MIR297	-0.0465215	29.2451	180	172.736
4	111870048	111915737	-	-0.336849	23.7391	30	28.9657
4	111915737	112563009	-	-0.0769917	28.4679	425	409.455
4	112563009	112783842	-	0.0221594	30.6534	145	140.098
4	112783842	112887406	-	-0.0504197	29.3448	68	65.0765
4	112887406	114609909	FAM241A,AP1AR,TIFA,ALPK1,NEUROG2,NEUROG2,LOC105377372,LOC105377372,LOC105377372,ZGRF1,ZGRF1,ZGRF1,LARP7,LARP7,LARP7,MIR302CHG,LARP7,MIR302CHG,MIR367,MIR302D,MIR302A,MIR302C,MIR302B,LARP7,MIR302CHG,MIR302B,ANK2,ANK2,MIR1243,ANK2,MIR8082,CAMK2D	0.0625712	32.0546	1131	1084.67
4	114609909	115174939	CAMK2D,ARSJ	0.0040796	30.5277	371	357.699
4	115174939	115184077	-	-0.768137	12.8433	6	3.61121
4	115184077	115213014	-	-0.187093	26.8913	19	18.3192
4	115213014	115558733	UGT8	0.00931453	30.2639	227	217.267
4	115558733	116423792	UGT8,UGT8,MIR577,NDST4	-0.0904012	28.0242	568	547.436
4	116423792	116475573	-	-0.28715	24.1818	34	32.8296
4	116475573	116693361	-	-0.0979188	27.425	143	138.235
4	116693361	116720775	-	-0.349831	22.6055	18	17.3907
4	116720775	116790833	-	-0.139999	26.8186	46	44.2869
4	116790833	117326925	MIR1973	-0.0235877	29.0571	352	339.34
4	117326925	117779254	-	-0.0994577	27.5475	297	285.771
4	117779254	117873679	-	-0.239539	25.188	62	59.9583
4	117873679	119023538	TRAM1L1,LINC02262,LINC02262,LINC02263,LINC02263,LINC01378,LINC02264,NDST3	-0.0818789	28.0825	755	727.429
4	119023538	120232793	NDST3,SNHG8,SNHG8,SNORA24,PRSS12,PRSS12,CEP170P1,LOC729218,METTL14-DT,METTL14-DT,METTL14,METTL14,SEC24D,SYNPO2,MYOZ2,LOC101929762,LOC101929762,USP53,USP53,C4orf3	0.0470152	31.6098	794	763.733
4	120232793	122521849	FABP2,LINC01061,GTF2IP12,GTF2IP12,LOC645513,LOC645513,LOC645513,PDE5A,PDE5A,LINC01365,LINC02502,MAD2L1,PRDM5,NDNF,TNIP3,QRFPR	-0.0379823	29.3203	1498	1436.78
4	122521849	123546822	ANXA5,TMEM155,TMEM155,PP12613,PP12613,EXOSC9,EXOSC9,CCNA2,CCNA2,CCNA2,BBS7,BBS7,TRPC3,KIAA1109,ADAD1,IL2,IL21,IL21,IL21-AS1,IL21-AS1	0.00303584	30.4824	673	647.761
4	123546822	123904725	IL21-AS1,CETN4P,CETN4P,BBS12,BBS12,FGF2,FGF2,NUDT6,NUDT6,NUDT6,SPATA5,SPATA5	0.0810633	32.5651	235	225.874
4	123904725	124926652	SPATA5,SPRY1,LINC01091	-0.0047082	29.9788	671	644.631
4	124926652	125136825	-	-0.103834	28.1398	138	132.651
4	125136825	125162716	-	-0.50314	21.324	17	16.5059
4	125162716	126487718	LINC02516,ANKRD50,FAT4,MIR2054	-0.0471947	29.0068	870	838.445
4	126487718	126770995	-	0.019505	30.1432	186	179.024
4	126770995	128406688	-	-0.0639082	28.3914	1074	1034.55
4	128406688	129475827	INTU,SLC25A31,HSPA4L,PLK4,MFSD8,MFSD8,ABHD18,ABHD18,LARP1B,PGRMC2,LINC02615	0.0506533	31.5908	702	672.133
4	129475827	130487094	JADE1,SCLT1,SCLT1,C4orf33,C4orf33	-0.0100359	30.0119	664	638.397
4	130487094	130741433	LINC02466,LINC02465	-0.0912547	27.933	167	161.07
4	130741433	130759709	LINC02465	-0.551969	20.6507	12	11.7182
4	130759709	135311930	LINC02465,LINC02479,SNHG27,LINC01256,LOC101927359,LOC101927359,PCDH10,PCDH10,PABPC4L	-0.0877381	27.7365	2988	2869.14
4	135311930	135343913	-	-0.37263	22.4963	21	20.2772
4	135343913	136125208	LINC02462,LINC02485	-0.0898797	27.5487	513	492.47
4	136125208	136146530	-	-0.384548	22.5874	14	13.5389
4	136146530	137203486	LINC00613	-0.0954493	27.4909	694	668.192
4	137203486	137404520	-	0.0131967	29.7525	132	126.53
4	137404520	138225413	LINC02511,LINC02511,LINC02510	-0.0994054	27.4841	539	519.244
4	138225413	139690530	PCDH18,LINC02172,LINC00616,LINC00616,SLC7A11-AS1,SLC7A11-AS1,SLC7A11-AS1,SLC7A11,SLC7A11,LINC00499	-0.0195508	29.8224	962	926.542
4	139690530	141376482	LOC105377448,NOCT,ELF2,MGARP,NDUFC1,NDUFC1,NAA15,NAA15,LOC107984036,LOC107984036,RAB33B,RAB33B,SETD7,MGST2,MGST2,MAML3,MAML3,MAML3,LOC101927516,SCOC,SCOC,SCOC-AS1,CLGN,MGAT4D	0.0547669	31.7583	1107	1060.45
4	141376482	142296369	MGAT4D,ELMOD2,UCP1,TBC1D9,TBC1D9,TNRC18P1,RNF150,ZNF330,LINC02432	-0.00141935	30.4199	604	581.164
4	142296369	142867490	IL15	-0.0397304	29.3031	375	361.338
4	142867490	143076140	INPP4B	-0.115983	28.3384	137	132.415
4	143076140	143098985	INPP4B	-0.361669	23.4463	15	14.5507
4	143098985	143132491	INPP4B	-0.117092	27.1542	22	21.2746
4	143132491	145378903	INPP4B,LOC105377623,LOC105377623,USP38,USP38,GAB1,GAB1,MIR3139,SMARCA5-AS1,SMARCA5-AS1,SMARCA5,SMARCA5,GUSBP5,FREM3,LOC105377458,GYPE,LOC101927636,GYPB,GYPA	-0.0324068	29.6737	1475	1417.39
4	145378903	145423070	-	-0.279811	25.2949	29	28.1319
4	145423070	145726145	HHIP-AS1,HHIP-AS1,HHIP,HHIP	-0.03201	29.5772	199	191.221
4	145726145	147221723	ANAPC10,ANAPC10,ABCE1,ABCE1,OTUD4,LINC02266,SMAD1,SMAD1,SMAD1-AS2,SMAD1,SMAD1-AS1,MMAA,C4orf51,ZNF827,LINC01095,LSM6,REELD1,SLC10A7	0.0154627	30.7013	982	941.837
4	147221723	147870517	SLC10A7,SLC10A7,MIR7849,POU4F2,TTC29	-0.0569226	28.9562	426	409.315
4	147870517	149510779	MIR548G,EDNRA,TMEM184C,PRMT9,ARHGAP10,ARHGAP10,MIR4799,NR3C2	0.010685	30.4812	1075	1033.47
4	149510779	150592102	LOC105377480,LINC02355,IQCM	-0.080031	28.3842	710	684.883
4	150592102	150646930	IQCM	-0.26282	25.353	36	34.9959
4	150646930	155924095	IQCM,DCLK2,LRBA,LRBA,LOC729558,LRBA,MAB21L2,RPS3A,RPS3A,SNORD73B,RPS3A,SNORD73A,SH3D19,PRSS48,FAM160A1,FAM160A1,GATB,GATB,LINC02273,FBXW7,FBXW7,FBXW7-AS1,FBXW7,MIR3140,FBXW7,MIR4453HG,MIR4453,MIR4453HG,TMEM154,TIGD4,TIGD4,ARFIP1,ARFIP1,LOC729870,LOC729870,FHDC1,FHDC1,TRIM2,TRIM2,ANXA2P1,MND1,TMEM131L,LOC100419170,TLR2,RNF175,SFRP2,DCHS2,PLRG1,FGB,FGA,FGG,LRAT,RBM46	0.0221194	30.977	3465	3327.32
4	155924095	158903066	NPY2R,MAP9,MAP9,LOC102724776,GUCY1A1,GUCY1B1,ASIC5,TDO2,CTSO,PDGFC,GLRB,GRIA2,LINC02433	-0.0554412	28.7722	1955	1880.81
4	158903066	160662121	GASK1B,GASK1B,FAM198B-AS1,FAM198B-AS1,TMEM144,RXFP1,C4orf46,C4orf46,ETFDH,ETFDH,ETFDH,PPID,PPID,FNIP2,FNIP2,C4orf45,C4orf45,RAPGEF2,RAPGEF2,MIR3688-1,MIR3688-2,LINC02233	0.0242322	30.9191	1155	1110.7
4	160662121	161947526	LINC02233	-0.0830571	27.9433	844	811.288
4	161947526	162008446	-	-0.406382	22.1277	40	37.764
4	162008446	162207957	-	-0.10933	27.5509	131	126.883
4	162207957	162986206	FSTL5,FSTL5,LOC101928052	-0.039926	28.6796	511	490.898
4	162986206	163006005	FSTL5	-0.301875	24.5535	13	12.6336
4	163006005	163351724	FSTL5	-0.0323674	28.9654	226	217.723
4	163351724	163376092	-	-0.294671	23.5832	16	15.2997
4	163376092	164442186	MIR4454,NAF1,NPY1R,NPY5R,TKTL2,TMA16	-0.0215641	29.4094	700	672.822
4	164442186	165432130	MARCHF1,MARCHF1,ANP32C	-0.0841823	28.0193	650	625.137
4	165432130	166834805	SMIM31,APELA,TRIM61,TRIM61,FAM218A,TRIM60,TMEM192,KLHL2,KLHL2,GK3P,MSMO1,CPE,CPE,MIR578,LINC01179,LINC01179,LOC101928131,TLL1	0.0103565	30.3976	920	880.578
4	166834805	167070869	TLL1	-0.114499	27.6354	155	149.467
4	167070869	167288657	-	-0.0106942	29.2514	143	137.944
4	167288657	167408973	-	0.230183	41.763	79	65.8126
4	167408973	167491214	-	-0.067175	28.5208	54	52.145
4	167491214	167535381	-	-0.255601	25.5849	28	26.6367
4	167535381	168904550	SPOCK3	-0.0429158	28.7689	899	863.742
4	168904550	169501563	ANXA10,DDX60,DDX60L,PALLD	0.0713192	32.6319	392	375.58
4	169501563	169667569	PALLD	-0.0627343	29.898	109	104.944
4	169667569	169736104	PALLD	0.114805	24.1466	42	24.1467
4	169736104	169879265	PALLD	0.320815	27.7577	91	53.5602
4	169879265	171187514	CBR4,SH3RF1,NEK1,CLCN3,HPF1,LINC02275,MFAP3L,AADAT,LINC01612	0.050493	31.8113	859	825.512
4	171187514	172442459	LINC01612,LINC02382,LINC02431,MIR6082	-0.0901423	27.8371	824	792.352
4	172442459	173168926	LINC02174,LOC441052,LOC441052,GALNTL6,GALNTL6	-0.0245312	29.0431	477	458.111
4	173168926	173187202	GALNTL6	-0.38901	22.7579	12	11.7011
4	173187202	178679109	GALNTL6,GALNTL6,GALNTL6-AS1,LOC101930370,LOC101930370,GALNT7,GALNT7,GALNT7,MIR548T,HMGB2,SAP30,SCRG1,HAND2,HAND2,HAND2-AS1,HAND2-AS1,LINC02269,LINC02268,FBXO8,FBXO8,CEP44,CEP44,MIR4276,HPGD,GLRA3,LOC101928551,ADAM29,GPM6A,GPM6A,LOC101928590,WDR17,SPATA4,ASB5,SPCS3,VEGFC,LINC02509,NEIL3,AGA,LINC01098	-0.0136704	29.6404	3599	3463.05
4	178679109	180337646	LINC01098,LINC01098,LINC01099	-0.0521248	28.4791	1089	1046.08
4	180337646	180352876	-	-0.403087	22.1868	10	9.58372
4	180352876	180509744	-	-0.0921009	27.8269	103	99.4614
4	180509744	180902676	-	-0.0178879	29.1056	258	247.975
4	180902676	181112849	-	-0.115309	27.2476	138	132.822
4	181112849	181980954	-	-0.00413314	29.4002	570	546.376
4	181980954	183273974	LINC00290,LINC02500,TEMN3-AS1,TENM3-AS1,MIR1305,TENM3	-0.0706239	28.3495	849	813.818
4	183273974	184314177	TENM3,DCTD,FAM92A1P2,WWC2-AS2,WWC2-AS2,WWC2,WWC2,WWC2,WWC2-AS1,WWC2,CLDN22,CLDN24	0.0121138	30.4698	683	654.533
4	184314177	185680300	CDKN2AIP,LOC389247,ING2,RWDD4,RWDD4,TRAPPC11,TRAPPC11,STOX2,ENPP6,LINC02363,LINC02362,IRF2,LINC02427,LINC02365,CASP3,PRIMPOL,PRIMPOL,CENPU,CENPU,ACSL1	-0.468412	16.0138	829	472.97
4	185680300	187506367	ACSL1,ACSL1,SLED1,MIR3945HG,MIR3945HG,MIR3945,LINC01093,MIR4455,HELT,LINC02436,SLC25A4,CFAP97,CFAP97,SNX25,SNX25,SNX25,LRP2BP,LRP2BP,ANKRD37,ANKRD37,UFSP2,UFSP2,C4orf47,C4orf47,CCDC110,CCDC110,CCDC110,LOC105377590,LOC105377590,PDLIM3,SORBS2,TLR3,FAM149A,FLJ38576,FLJ38576,CYP4V2,CYP4V2,KLKB1,F11,F11,F11-AS1,F11-AS1,MTNR1A	0.0412078	31.4848	1195	1144.96
4	187506367	187675419	FAT1	0.209264	36.1638	111	106.454
4	187675419	188578553	LINC02374,LOC339975,LOC339975,LINC02514,LINC02492	0.0616284	32.1401	593	568.803
4	188578553	190744246	LINC02492,ZFP42,TRIML2,TRIML1,LINC01060,LINC02508,FRG1-DT	-0.0129828	29.4558	1320	1258.38
4	190744246	191044276	FRG1-DT,FRG1-DT,LINC01596,FRG1-DT,FRG1,FRG1,FRG2,DBET	0.105944	36.0232	185	155.562
5	11523	2367612	PLEKHG4B,LRRC14B,LRRC14B,CCDC127,CCDC127,CCDC127,SDHA,SDHA,HRAT5,HRAT5,PDCD6,PDCD6,PDCD6,AHRR,AHRR,EXOC3-AS1,EXOC3-AS1,EXOC3,EXOC3,SLC9A3,PP7080,SLC9A3,PP7080,SLC9A3-AS1,SLC9A3,SLC9A3-AS1,SLC9A3,MIR4456,LOC100996325,LOC100996325,CEP72,CEP72,TPPP,ZDHHC11B,ZDHHC11,BRD9,BRD9,TRIP13,TRIP13,LOC100506688,NKD2,SLC12A7,SLC12A7,MIR4635,CTD-3080P12.3,SLC6A19,SLC6A18,TERT,MIR4457,CLPTM1L,LINC01511,SLC6A3,LP…	0.0292678	30.3552	1539	1457.14
5	2367612	4502866	LSINCT5,IRX2,IRX2,C5orf38,C5orf38,LOC105374620,LINC01377,LINC01019,LINC01019,LINC02162,LINC01019,LINC01017,IRX1	-0.0333883	28.9079	1401	1336.86
5	4502866	8215954	LINC02114,LINC01020,LINC01020,LINC02121,LINC02121,CTD-2297D10.2,CTD-2297D10.2,ADAMTS16,ADAMTS16,ICE1,LINC02145,MED10,UBE2QL1,LINC01018,NSUN2,SRD5A1,LINC02102,TENT4A,LINC02236,MIR4278,MIR4454,LOC442132,LINC02123,ADCY2,ADCY2,C5orf49,C5orf49,FASTKD3,FASTKD3,MTRR,MTRR	0.00246397	30.32	2437	2343.37
5	8215954	9647579	LINC02226,LINC02226,MIR4458HG,MIR4458HG,MIR4458HG,MIR4458,LINC02199,SEMA5A,SEMA5A,MIR4636,SEMA5A,SEMA5A-AS1,SEMA5A,SNHG18,SNHG18,SNHG18,SNORD123,TAS2R1,LINC02112	-0.0311093	29.2966	940	903.3
5	9647579	11587888	LINC02112,LINC02112,LINC02221,ATPSCKMT,ATPSCKMT,CCT5,CCT5,CMBL,MARCHF6,MARCHF6,MIR10397,MARCHF6,ROPN1L-AS1,ROPN1L-AS1,ROPN1L,ROPN1L,MIR6131,LINC02212,LINC02213,ANKRD33B,DAP,CTNND2	0.0350026	31.5047	1273	1224.3
5	11587888	13005807	CTNND2,LINC01194,LINC01194,MIR4454,LINC02220	-0.0641223	28.1946	924	888.167
5	13005807	13010376	LINC02220	-0.695047	17.7677	3	2.81875
5	13010376	13423110	LINC02220	-0.100694	27.6034	271	260.438
5	13423110	15145630	DNAH5,TRIO,TRIO,SNORD170,OTULINL,SNORD141A,SNORD141B,OTULIN,ANKH,ANKH,LOC100130744,ANKH,MIR4637	0.0340907	31.5282	1131	1086.27
5	15145630	17171227	LINC02149,FBXL7,FBXL7,CTD-2350J17.1,FBXL7,MIR887,MARCHF11,MARCHF11,LOC401176,LOC401176,LINC02150,ZNF622,RETREG1,RETREG1,LOC101929524,LOC101929524,MYO10,BASP1-AS1,BASP1-AS1,MIR10522	-0.0244709	29.6207	1330	1273.86
5	17171227	18029952	BASP1-AS1,BASP1-AS1,BASP1,BASP1,LINC02111,LINC02217,LINC02218,H3.Y,LINC02223	0.0143315	30.0615	516	491.226
5	18029952	21503998	CDH18,CDH18,CDH18-AS1,LINC02241,LINC02146,LINC02241,GUSBP1	-0.0775903	27.6956	2276	2177.65
5	21503998	21523797	GUSBP1	0.268791	41.203	13	11.0759
5	21523797	21574058	GUSBP1	0.413392	55.0309	33	19.6449
5	21574058	27975379	GUSBP1,CDH12,CDH12,SNORA105A,SNORA105B,CDH12,PMCHL1,PRDM9,C5orf17,CDH10,LINC02239,LINC02228,LINC02228,LINC02211,LINC02211,CDH9,PURPL	-0.0781548	27.6432	4202	4027.01
5	27975379	27989086	-	-0.601101	19.3528	9	8.68253
5	27989086	29423786	LINC02103,LSP1P3,LOC101929645,LINC02109,LINC02064	-0.0879897	27.5014	941	904.115
5	29423786	29434448	-	0.544387	59.4327	7	4.30755
5	29434448	29739055	-	-0.0316439	28.517	200	191.541
5	29739055	29873082	-	-0.205644	25.1766	88	84.6179
5	29873082	30622416	LOC105374704	-0.0777712	27.7994	492	473.252
5	30622416	30651354	-	-0.350195	23.0201	19	18.2911
5	30651354	31118926	-	-0.0765224	28.0931	307	295.014
5	31118926	35185432	CDH6,DROSHA,DROSHA,C5orf22,C5orf22,PDZD2,PDZD2,MIR4279,GOLPH3,MTMR12,ZFR,ZFR,MIR579,SUB1,NPR3,LINC02120,LINC02160,TARS,ADAMTS12,RXFP3,SLC45A2,AMACR,AMACR,C1QTNF3-AMACR,C1QTNF3-AMACR,C1QTNF3-AMACR,C1QTNF3,C1QTNF3,RAI14,TTC23L,RAD1,RAD1,BRIX1,BRIX1,DNAJC21,AGXT2,PRLR	0.0132389	30.7316	2659	2548.47
5	35185432	36298772	PRLR,SPEF2,IL7R,CAPSL,CAPSL,LOC100506406,LOC100506406,UGT3A1,UGT3A2,LMBRD2,LMBRD2,MIR580,LMBRD2,SKP2,SKP2,NADK2,RANBP3L	-0.0237188	29.8488	729	701.874
5	36298772	39280877	RANBP3L,SLC1A3,NIPBL-DT,NIPBL-DT,NIPBL,NIPBL,CPLANE1,CPLANE1,LOC105374727,LOC105374727,NUP155,WDR70,GDNF,GDNF,GDNF-AS1,GDNF-AS1,LINC02110,LINC02107,LINC02107,LINC02119,EGFLAM,EGFLAM,EGFLAM-AS4,EGFLAM,EGFLAM-AS2,LIFR,LIFR,LIFR-AS1,LIFR,LIFR-AS1,MIR3650,LIFR-AS1,OSMR-AS1,OSMR-AS1,LINC01265,OSMR-AS1,OSMR,OSMR,RICTOR,FYB1	0.0345982	31.4467	1958	1880.48
5	39280877	39296107	C9	-0.327682	24.0331	10	9.63528
5	39296107	39829170	C9,DAB2,LINC02104	0.011152	30.568	350	336.005
5	39829170	40610488	LINC00603	-0.0446267	29.1775	513	493.881
5	40610488	41012569	PTGER4,TTC33,PRKAA1,RPL37,RPL37,SNORD72,CARD6,C7,MROH2B	0.0381508	31.281	264	252.899
5	41012569	42741215	MROH2B,C6,PLCXD3,OXCT1,OXCT1,OXCT1-AS1,OXCT1-AS1,C5orf51,FBXO4,LOC101926960,GHR	-0.0398137	29.3855	1135	1094.01
5	42741215	43712912	CCDC152,CCDC152,SELENOP,SELENOP,FLJ32255,LOC648987,LOC648987,ANXA2R,LOC648987,LOC153684,LOC648987,LOC100132356,LOC648987,LOC100132356,LOC100506639,LOC648987,LOC100506639,LOC100506639,ZNF131,NIM1K,HMGCS1,CCL28,TMEM267,C5orf34,PAIP1,NNT-AS1,NNT-AS1,NNT,NNT	0.0307429	31.1303	638	610.896
5	43712912	44348019	FGF10	-0.0729226	28.6486	417	402.454
5	44348019	44369341	FGF10	-0.44153	21.7852	14	13.3668
5	44369341	44427216	FGF10,FGF10,FGF10-AS1,FGF10-AS1	-0.0560567	28.8479	38	36.6259
5	44427216	44440924	-	-0.392314	22.7569	9	8.68757
5	44440924	44643488	LINC02224	-0.0872682	28.093	133	127.999
5	44643488	45013585	MRPS30-DT,MRPS30-DT,MRPS30,MRPS30	-0.000475367	30.1507	243	234.389
5	45013585	45698952	HCN1	-0.113114	27.5922	450	431.501
5	45698952	45849732	-	0.0129983	29.8562	99	94.8596
5	45849732	45899992	-	-0.166442	26.3915	33	32.1139
5	45899992	45938068	-	-0.343574	24.6244	25	23.743
5	45938068	45973098	-	-0.937374	16.5141	22	20.9217
5	45973098	46015743	-	-0.543675	21.6215	28	26.6533
5	46015743	46055342	-	-0.833583	18.0583	26	24.1734
5	46055342	46091895	-	-2.00336	8.10897	24	22.7843
5	46091895	46221353	-	-0.617749	20.4888	83	78.1423
5	46221353	46260952	-	-1.92192	8.40314	26	24.7104
5	46260952	46282275	-	-1.36917	13.2745	14	12.5841
5	46282275	46321874	-	-2.14349	7.3124	26	24.8141
5	46327966	46359949	-	-1.01518	19.7113	16	10.755
5	46361472	46405641	-	-0.36214	27.0363	23	19.0798
5	49442193	49544236	-	-0.449168	26.0053	56	45.5825
5	49548805	50768749	EMB,PARP8,LINC02106,LOC642366,LOC642366,ISL1,ISL1	-0.0262742	29.3689	799	765.486
5	50768749	50814440	-	-0.212297	25.226	30	28.5687
5	50814440	50863177	-	-0.457326	21.3393	32	31.1634
5	50863177	50921052	-	-0.230338	25.2061	38	36.5719
5	50921052	51291148	-	-0.0652167	28.2347	243	234.067
5	51291148	51691704	LINC02118	-0.186536	26.1091	263	252.051
5	51691704	56728353	PELO,ITGA1,ITGA1,ITGA2,MOCS2,MOCS2,LOC257396,LOC257396,FST,NDUFS4,LINC02105,ARL15,ARL15,MIR581,LINC01033,HSPB3,SNX18,LOC102467080,ESM1,LOC102467081,LOC102467081,GZMK,GZMK,GZMA,CDC20B,CDC20B,GPX8,CDC20B,MIR449A,MIR449B,CDC20B,MIR449C,MCIDAS,CCNO,DHX29,MTREX,MTREX,PLPP1,PLPP1,PLPP1,MIR5687,PLPP1,RNF138P1,SLC38A9,DDX4,IL31RA,IL6ST,IL6ST,FLJ31104,FLJ31104,ANKRD55,LINC01948,C5orf67,LOC105378979,MAP3K1…	0.0135854	30.8981	3306	3169.4
5	56728353	59494170	ACTBL2,LINCR-0003,LOC101928505,LINC02225,LINC02101,PLK2,GAPT,MIR548AE2,LINC02108,RAB3C,PDE4D,PDE4D,MIR582	-0.0580806	29.1795	1810	1741.55
5	59494170	59587075	PDE4D	-0.194652	26.6465	61	58.7906
5	59587075	62412289	PDE4D,PDE4D,PART1,PART1,DEPDC1B,ELOVL7,ERCC8,ERCC8,NDUFAF2,NDUFAF2,SMIM15,SMIM15,SMIM15-AS1,SMIM15-AS1,LINC02057,ZSWIM6,C5orf64,C5orf64,LOC101928651,C5orf64-AS1,KIF2A,KIF2A,DIMT1,DIMT1,IPO11,IPO11,IPO11-LRRC70,LRRC70,IPO11,IPO11-LRRC70	0.0196085	31.0236	1855	1782.7
5	62412289	62671204	-	-0.0859712	27.9797	170	163.66
5	62671204	62713849	-	-0.319675	23.6101	28	26.744
5	62713849	63767783	HTR1A,RNF180	-0.105169	27.5755	692	666.485
5	63767783	64246014	RGS7BP,SHISAL2B,SHISAL2B,SREK1IP1,SREK1IP1,SREK1IP1,CWC27,CWC27	-0.00536782	30.3187	314	302.381
5	64246014	65741626	CWC27,ADAMTS6,CENPK,CENPK,PPWD1,PPWD1,TRIM23,TRIM23,TRAPPC13,TRAPPC13,SHLD3,TRAPPC13,TRAPPC13,SGTB,SGTB,SGTB,NLN,NLN,ERBIN,ERBIN,LOC100303749,SREK1,LINC02065	0.0557462	31.7736	982	941.784
5	65741626	66682856	LINC02229,MAST4,MAST4,MAST4-AS1,CD180	-0.00807648	30.3412	617	592.903
5	66682856	67208301	LINC02242,LOC101928858	-0.0872245	28.2713	345	332.091
5	67208301	68044442	LINC02219,PIK3R1	-0.00584224	30.3992	549	527.468
5	68044442	69171482	LINC02198,SLC30A5,SNORA50D,CCNB1,CENPH,MRPS36,CDK7,CCDC125,AK6,AK6,TAF9,AK6,TAF9,RAD17,TAF9,RAD17,RAD17,RAD17,MARVELD2,MARVELD2,LOC101928924,OCLN,OCLN,SNORD13B-2,SNORD13B-1,GTF2H2C_2,GTF2H2B,GTF2H2C,GTF2H2B,GUSBP3,LOC653080	0.0387366	31.5633	735	686.475
5	69171482	70636634	LOC653080,LOC653080,LOC101929599,LOC102724995,LOC653080,LOC101929599,SERF1A,SERF1B,SMN1,SMN2,SMA4,SMA4,GUSBP3,GUSBP3,GUSBP3,GTF2H2,GTF2H2B,GUSBP3,GTF2H2B,GUSBP3,SMA5,GUSBP3,SMA5,LOC441081,GUSBP3,SMA5,GUSBP9,NAIP,GTF2H2,OCLNP1,OCLNP1,SNORD13B-2,SNORD13B-1,GUSBP9,LINC02197	0.150999	37.4299	924	792.83
5	70636634	75010767	LINC02197,LINC02197,PMCHL2,BDP1,MCCC2,CARTPT,MAP1B,MAP1B,MIR4803,MRPS27,MRPS27,PTCD2,PTCD2,ZNF366,LOC102503427,LINC02056,TNPO1,TNPO1,MIR4804,FCHO2,TMEM171,LOC105379030,TMEM174,LOC340090,LINC02230,FOXD1,LINC01386,BTF3,ANKRA2,ANKRA2,UTP15,UTP15,ARHGEF28,LINC01335,LINC01333,LINC01331,ENC1,ENC1,HEXB,HEXB,HEXB,GFM2,GFM2,GFM2,NSA2,NSA2,NSA2,FAM169A,FAM169A,FAM169A,LOC441086,GCNT4,ANKRD31,HMGCR,CERT1,CE…	0.0390966	31.7519	2872	2757.48
5	75010767	75737251	POC5,POC5,LOC441087,LOC441087,SV2C,IQGAP2	-0.0103362	30.3459	477	458.16
5	75737251	83075194	IQGAP2,IQGAP2,LOC101929109,IQGAP2,F2RL2,NCRUPAR,F2R,F2RL1,S100Z,CRHBP,AGGF1,ZBED3,ZBED3,SNORA47,ZBED3,ZBED3-AS1,ZBED3-AS1,PDE8B,WDR41,OTP,TBCA,LOC101929154,AP3B1,SCAMP1-AS1,SCAMP1-AS1,SCAMP1,SCAMP1,LHFPL2,ARSB,DMGDH,DMGDH,BHMT2,BHMT2,BHMT,JMY,HOMER1,TENT2,CMYA5,LINC01455,MTX3,MTX3,THBS4,THBS4,THBS4,CTD-2201I18.1,SERINC5,LOC644936,SPZ1,CRSP8P,ZFYVE16,FAM151B,ANKRD34B,LINC01337,DHFR,DHFR,MTRNR2L2,D…	0.0456541	31.7716	4817	4614.22
5	83075194	83957026	EDIL3	-0.0349786	28.9696	574	553.38
5	83957026	84368244	-	-0.105889	27.3271	270	259.488
5	84368244	84404796	-	-0.326592	23.1577	24	23.1231
5	84404796	85269875	-	-0.0910291	27.6504	568	546.504
5	85269875	85650632	NBPF22P	-0.0144089	29.207	250	241.218
5	85650632	85667385	-	-0.680981	18.5287	11	10.7097
5	85667385	85976560	COX7C,COX7C,SNORD138	-0.0730584	28.386	203	194.665
5	85976560	86023774	-	-0.275054	24.7009	31	29.8904
5	86023774	86307057	LINC02059	-0.0696903	28.6704	184	176.85
5	86307057	86628415	MIR4280,LOC101929380,LOC101929380,LINC01949,RASA1,RASA1,CCNH,RASA1,CCNH,LOC644285	0.0219617	30.6929	211	202.748
5	86628415	86908652	RASA1,CCNH,CCNH	-0.0466295	29.1172	184	177.677
5	86908652	86957389	-	-0.166079	26.3307	32	30.7304
5	86957389	86977189	LINC02488	-0.606824	19.5761	13	12.465
5	86977189	87233057	-	-0.106832	27.9002	168	162.248
5	87233057	88251962	TMEM161B,TMEM161B,TMEM161B-AS1,TMEM161B-AS1,TMEM161B-AS1,LINC02060,LINC02060,LINC00461,LINC00461,MIR9-2,LINC00461,MEF2C-AS2,MEF2C-AS2,MEF2C-AS2,MEF2C,MEF2C,MEF2C,MEF2C-AS1,MEF2C-AS1	-0.0298411	29.5398	669	643.56
5	88251962	89005860	MEF2C-AS1	-0.110711	27.7651	495	477.473
5	89005860	89036321	-	-0.407074	22.5246	20	19.4303
5	89036321	89200808	-	-0.0815187	28.1218	108	104.135
5	89200808	89246498	-	-0.353636	23.8783	30	28.9826
5	89246498	89619640	MIR3660,LINC01339	-0.063896	28.9291	245	235.927
5	89619640	90780186	CETN3,CETN3,LOC731157,LOC731157,MBLAC2,MBLAC2,POLR3G,POLR3G,POLR3G,LYSMD3,LYSMD3,ADGRV1,LUCAT1,ARRDC3,ARRDC3,ARRDC3-AS1,ARRDC3-AS1	0.0336647	31.1934	761	730.982
5	90780186	90915736	-	-0.0507449	29.5577	89	85.9153
5	90915736	90937058	-	-0.322163	23.8121	14	13.4546
5	90937058	91416812	-	-0.0687152	28.7144	315	303.726
5	91416812	91456410	-	-0.314673	24.0847	26	25.0245
5	91456410	91815584	-	-0.0692991	28.4373	203	194.978
5	91815584	91835384	-	-0.480635	21.323	13	12.6262
5	91835384	91935903	-	-0.0676427	28.7325	66	63.8924
5	91935903	92069929	-	-0.178812	26.5387	88	85.044
5	92069929	92472006	-	-0.054845	29.4827	264	254.192
5	92472006	93207625	NR2F1-AS1,NR2F1,FAM172A,FAM172A,MIR2277,FAM172A,POU5F2	0.0139375	31.0617	483	463.313
5	93207625	93263977	FAM172A	-0.267017	25.5233	37	35.4788
5	93263977	94400151	FAM172A,KIAA0825,KIAA0825,SLF1,SLF1,MCTP1	-0.017041	30.243	746	717.469
5	94400151	96539995	MCTP1,FAM81B,TTC37,TTC37,ARSK,ARSK,GPR150,RFESD,RFESD,SPATA9,SPATA9,SPATA9,RHOBTB3,RHOBTB3,GLRX,LOC102724720,LINC01554,ELL2,ELL2,LOC101929710,LOC101929710,LOC101929710,MIR583,LOC101929710,PCSK1,CAST,CAST,ERAP1,ERAP1,ERAP2,LNPEP,LIX1,RIOK2	0.039717	31.7431	1404	1350.43
5	96539995	97708152	LINC01340,LINC02234,LINC01846	-0.0672247	28.6583	767	738.686
5	97708152	97718813	-	-0.521916	20.2383	7	6.6863
5	97718813	98040171	-	-0.0635696	28.7576	211	203.527
5	98040171	98465094	RGMB,RGMB-AS1,RGMB,CHD1,CHD1,LINC02062,LOC100289230,LINC02062,LOC100289230,LINC02062	0.0378183	31.0653	279	267.411
5	98465094	98532107	-	-0.11117	28.2537	44	42.4129
5	98532107	98557998	-	-0.580847	20.561	17	16.1221
5	98557998	99039273	LINC02113	-0.0900242	27.721	316	302.217
5	99039273	99074302	-	-0.446032	22.1366	23	22.1289
5	99074302	99444396	-	-0.0521032	28.5643	243	234.12
5	99444396	99567761	-	-0.368203	22.9613	81	78.3699
5	99567761	99669803	-	-0.160939	26.8312	67	64.7496
5	99669803	100501373	LOC100133050,FAM174A,ST8SIA4,ST8SIA4,MIR548P	-0.0486834	28.8981	546	524.71
5	100501373	100716119	-	-0.145907	26.6883	141	135.286
5	100716119	100766378	-	-0.520979	20.7474	33	31.5915
5	100766378	101326850	-	-0.051369	28.5764	368	354.911
5	101326850	101343603	-	-0.514069	20.8746	11	10.5107
5	101343603	101415185	-	-0.108601	27.4445	47	45.0109
5	101415185	103454510	SLCO4C1,SLCO6A1,LINC00492,LINC00492,LINC00491,LINC00491,PAM,GIN1,GIN1,PPIP5K2,PPIP5K2,C5orf30,LINC02115,NUDT12	0.00345617	30.52	1339	1288.65
5	103454510	103568737	-	-0.0558543	28.8561	75	71.7749
5	103568737	103618996	-	-0.265724	25.0432	33	31.783
5	103618996	103826127	-	-0.0671238	28.5921	136	130.815
5	103826127	103865726	-	-0.306816	24.8021	26	24.6925
5	103865726	104039350	-	-0.0805029	28.361	114	110.05
5	104039350	104573931	RAB9BP1	-0.227667	25.3777	351	338.051
5	104573931	104584592	-	-0.705618	18.3379	7	6.83245
5	104584592	104776492	-	-0.181081	26.0498	126	121.382
5	104776492	106668084	LINC01950	-0.0787594	28.2364	1241	1194.82
5	106668084	107613880	EFNA5,FBXL17	0.014392	30.7546	621	597.396
5	107613880	107664140	FBXL17	-0.259862	24.8979	33	31.9143
5	107664140	108216997	FBXL17,LINC01023,FER	0.0383329	31.208	363	348.575
5	108216997	108555107	FER	-0.0697348	28.5832	222	213.666
5	108555107	109241990	LOC285638,PJA2,MAN2A1,LINC01848	0.000552108	30.3269	450	433.783
5	109241990	110100973	TMEM232,TMEM232,MIR548F3,SLC25A46	-0.0810132	28.3764	564	544.427
5	110100973	110117727	-	-0.462271	22.4445	11	10.533
5	110117727	110437561	TSLP,WDR36	-0.0587482	28.9272	210	202.489
5	110437561	110448222	WDR36	-0.460934	22.1203	7	6.75079
5	110448222	110666014	WDR36,CAMK4	-0.0429347	29.7677	143	136.975
5	110666014	110704090	CAMK4	-0.287598	25.0802	25	24.0562
5	110704090	111573735	CAMK4,CAMK4,STARD4,STARD4,STARD4,STARD4-AS1,STARD4-AS1,STARD4-AS1,NREP,NREP,NREP,NREP-AS1,NREP-AS1,EPB41L4A,EPB41L4A,EPB41L4A-AS1,SNORA13,EPB41L4A,EPB41L4A-AS1,EPB41L4A,LOC101927023	-0.0432312	29.6091	571	550.007
5	111573735	113233827	EPB41L4A,LOC101927023,EPB41L4A,EPB41L4A-DT,LINC02200,LOC102467216,APC,SRP19,SRP19,REEP5,REEP5,DCP2,DCP2,MCC,MCC,MCC,TSSK1B,YTHDC2	0.0473519	31.9966	1090	1047.19
5	113233827	113896342	KCNN2,KCNN2,LOC101927078,LOC101927078	-0.0555878	28.5447	435	417.841
5	113896342	113983154	LOC101927078,LOC101927078,LINC01957	-0.240649	25.1952	57	54.8434
5	113983154	114275574	LOC101927078	-0.0323848	29.4136	192	184.544
5	114275574	115209186	TRIM36,PGGT1B,CCDC112,FEM1C,TICAM2,TMED7-TICAM2,TICAM2,TMED7-TICAM2,LOC101927100,TMED7-TICAM2,LOC101927100,TMED7-TICAM2,LOC101927100,TMED7,TMED7-TICAM2,TMED7,LOC102467217,CDO1,ATG12,ATG12,AP3S1,AP3S1	0.0369451	31.6926	613	589.07
5	115209186	115443731	AP3S1,LINCADL,LVRN,ARL14EPL,COMMD10	0.392448	50.2661	154	116.36
5	115443731	116627118	COMMD10,COMMD10,MIR12130,LOC101927190,SEMA6A,SEMA6A,SEMA6A-AS1,SEMA6A,SEMA6A-AS2,SEMA6A-AS2,LINC02214	-0.0110399	30.066	777	746.942
5	116627118	117461734	LINC00992,LINC02147	-0.125911	27.0669	548	526.929
5	117461734	117486102	LINC02147	-0.743675	17.1817	16	15.3013
5	117486102	117545500	LINC02147	-0.273437	24.2586	39	37.6056
5	117545500	118060281	LINC02147,LINC02148,LINC02208,LINC02215	-0.0456798	28.8755	337	322.407
5	118060281	118902511	DTWD2,DTWD2,MIR1244-1,MIR1244-2,MIR1244-3,MIR1244-4,LOC105379143,LOC105379143,DMXL1,DMXL1,DMXL1,MIR5706,TNFAIP8,HSD17B4	0.0520163	31.3498	553	531.721
5	118902511	119152287	FAM170A	-0.0276108	29.7523	163	156.86
5	119152287	119263467	-	-0.110546	27.552	73	70.2081
5	119263467	119304589	-	-0.292777	24.1028	27	26.0385
5	119304589	120693584	PRR16,LOC102467226	-0.0740212	28.2197	911	878.014
5	120693584	120702722	-	-0.686877	18.5054	6	5.74844
5	120702722	121333253	FTMT,SRFBP1	-0.0849121	28.0926	414	398.069
5	121333253	123238552	SRFBP1,LOX,ZNF474,LOC100505841,SNCAIP,SNCAIP,MGC32805,MGC32805,LOC101927357,LINC02201,SNX2,SNX24,PPIC,LOC105379152,LOC105379152,PRDM6,PRDM6,CEP120,CSNK1G3	0.000662672	30.4828	1251	1204.13
5	123238552	123416745	LINC01170	-0.0840575	28.6879	117	113.149
5	123416745	123431976	LINC01170	-0.45138	22.4601	10	9.69801
5	123431976	123535541	LINC01170	-0.11279	27.9179	68	65.39
5	123535541	124801171	LINC01170,ZNF608,LOC101927421	-0.041573	29.2515	831	798.585
5	124801171	125373827	LINC02240	-0.128154	27.5883	375	361.947
5	125373827	128001038	LINC02039,LOC101927488,GRAMD2B,ALDH7A1,PHAX,TEX43,LMNB1-DT,LMNB1-DT,LMNB1,LMNB1,MARCHF3,C5orf63,MEGF10,PRRC1,CTXN3,CCDC192,CCDC192,LINC01184,LINC01184,SLC12A2,FBN2	0.0111452	30.8467	1725	1655.49
5	128001038	128526481	SLC27A6,ISOC1,ISOC1,MIR4633	-0.042244	29.6634	345	331.861
5	128526481	128559987	-	-0.350655	23.6247	22	21.3681
5	128559987	129571273	MIR4460,ADAMTS19-AS1,ADAMTS19,ADAMTS19,MINAR2,CHSY3	-0.0569586	29.0499	664	640.131
5	129571273	130300800	-	-0.00356643	30.2945	479	462.583
5	130300800	135098316	HINT1,LYRM7,CDC42SE2,RAPGEF6,FNIP1,MEIKIN,ACSL6,IL3,CSF2,P4HA2-AS1,P4HA2-AS1,P4HA2,P4HA2,P4HA2,MIR6830,PDLIM4,SLC22A4,SLC22A4,MIR3936HG,MIR3936HG,MIR3936HG,MIR3936,MIR3936HG,SLC22A5,SLC22A5,C5orf56,IRF1,IL5,RAD50,RAD50,TH2LCRR,TH2LCRR,TH2LCRR,IL13,IL13,IL4,IL4,LOC105379176,KIF3A,CCNI2,CCNI2,SEPTIN8,SEPTIN8,SOWAHA,SHROOM1,GDF9,GDF9,UQCRQ,UQCRQ,LEAP2,LEAP2,AFF4,AFF4,ZCCHC10,HSPA4,FSTL4,FSTL4,MIR128…	0.0548388	31.9325	3150	3013.94
5	135098316	136752317	SLC25A48,SLC25A48,MIR5692C1,SLC25A48,LOC107986453,IL9,FBXL21P,LECT2,TGFBI,VTRNA2-1,SMAD5-AS1,SMAD5-AS1,SMAD5,SMAD5,SMIM32,TRPC7,TRPC7,TRPC7-AS2,TRPC7,TRPC7-AS2,MIR4454,SPOCK1,SPOCK1,LOC105379192	-0.0230579	30.0891	1086	1047.33
5	136752317	139263498	SPOCK1,KLHL3,KLHL3,MIR874,HNRNPA0,NPY6R,MYOT,PKD2L2,PKD2L2,FAM13B,FAM13B,FAM13B,LOC100130172,LOC100130172,WNT8A,NME5,NME5,BRD8,BRD8,BRD8,KIF20A,KIF20A,KIF20A,CDC23,CDC23,GFRA3,CDC25C,CDC25C,LOC100128966,CDC25C,LOC100128966,FAM53C,CDC25C,FAM53C,FAM53C,KDM3B,REEP2,EGR1,ETF1,HSPA9,HSPA9,SNORD63B,HSPA9,SNORD63,LOC105379194,LOC105379194,CTNNA1,CTNNA1,CTNNA1,LRRTM2,SIL1,SNHG4,MATR3,SNHG4,MATR3,SNORA74D…	0.03331	31.1555	1615	1542.43
5	139263498	142149488	NRG2,MALINC1,PURA,PURA,IGIP,IGIP,LOC101929719,CYSTM1,PFDN1,HBEGF,SLC4A9,ANKHD1,ANKHD1-EIF4EBP3,ANKHD1-EIF4EBP3,ANKHD1,ANKHD1-EIF4EBP3,ANKHD1-EIF4EBP3,EIF4EBP3,ANKHD1-EIF4EBP3,EIF4EBP3,SRA1,SRA1,SRA1,APBB3,APBB3,APBB3,MIR6831,SLC35A4,SLC35A4,CD14,TMCO6,TMCO6,NDUFA2,NDUFA2,IK,MIR3655,IK,WDR55,WDR55,DND1,DND1,DND1,HARS,HARS,HARS,HARS2,HARS2,ZMAT2,VTRNA1-1,VTRNA1-2,VTRNA1-3,PCDHA1,PCDHA1,PCDHA2,PCDHA…	0.0795144	32.5277	1895	1813.18
5	142149488	142935330	ARHGAP26,ARHGAP26,ARHGAP26-AS1,ARHGAP26,ARHGAP26-IT1,NR3C1	0.0375987	32.0332	516	495.382
5	142935330	144062313	MIR5197,HMHB1,YIPF5,YIPF5,KCTD16,KCTD16	-0.0430784	29.4263	740	712.426
5	144062313	144499400	-	-0.197795	26.007	287	276.201
5	144499400	144971514	-	-0.0227191	30.0406	309	297.468
5	144971514	146189874	PRELID2,GRXCR2,SH3RF2,PLAC8L1,LARS,RBM27,POU4F3,TCERG1,GPR151,PPP2R2B	0.0326706	31.7044	799	765.651
5	146189874	148130112	PPP2R2B,PPP2R2B,PPP2R2B-IT1,STK32A-AS1,STK32A-AS1,STK32A,STK32A,DPYSL3,JAKMIP2-AS1,JAKMIP2-AS1,JAKMIP2,JAKMIP2,SPINK1,SCGB3A2,C5orf46,SPINK5,SPINK14,SPINK6,MARCOL,LOC102546294,SPINK13,LOC102546294,LOC102546294,SPINK7,LOC102546294,SPINK9,LOC102546294,FBXO38,FBXO38,HTR4	-0.0503911	29.1638	1274	1224.58
5	148130112	150202846	ADRB2,SH3TC2,SH3TC2,MIR584,SH3TC2,SH3TC2-DT,SH3TC2-DT,ABLIM3,AFAP1L1,GRPEL2,GRPEL2,GRPEL2-AS1,GRPEL2-AS1,GRPEL2-AS1,PCYOX1L,PCYOX1L,IL17B,CARMN,CARMN,MIR143,CARMN,MIR145,CSNK1A1,ARHGEF37,PPARGC1B,PPARGC1B,MIR378A,PDE6A,PDE6A,LOC644762,SLC26A2,TIGD6,TIGD6,HMGXB3,HMGXB3,HMGXB3,CSF1R,CSF1R,PDGFRB,CDX1,SLC6A7,CAMK2A,ARSI,TCOF1,TCOF1,CD74,CD74,RPS14,NDST1-AS1,NDST1,SYNPO,MYOZ3,RBM22,DCTN4,SMIM3	0.053975	32.2623	1359	1300.12
5	150202846	150225691	-	-0.441885	18.0236	14	9.69121
5	150225691	151533904	IRGM,IRGM,ZNF300,ZNF300,ZNF300P1,GPX3,GPX3,TNIP1,TNIP1,ANXA6,CCDC69,CCDC69,LOC105378230,GM2A,SLC36A3,SLC36A2,SLC36A1,FAT2,FAT2,MIR6499,SPARC,SPARC,CLMAT3,ATOX1,LOC100652758,LOC100652758,G3BP1,G3BP1,GLRA1,LINC01933	0.0369002	31.9808	859	822.74
5	151533904	152289288	LINC01933,NMUR2,LINC01470	-0.0684334	28.6991	495	476.011
5	152289288	152749218	LINC01470	-0.1412	26.9239	302	289.826
5	152749218	153180213	GRIA1	-0.0461708	29.5997	283	271.839
5	153180213	154701640	GRIA1,LINC01861,FAM114A2,FAM114A2,MFAP3,MFAP3,GALNT10,GALNT10,MIR1294,GALNT10,SAP30L-AS1,SAP30L-AS1,SAP30L-AS1,SAP30L,SAP30L,HAND1,MIR3141,LARP1,LARP1,MIR1303,FAXDC2,FAXDC2,MIR378H,CNOT8,GEMIN5,MRPL22,KIF4B	0.0291239	31.3598	999	956.647
5	154701640	154853935	-	-0.10015	28.309	100	96.5717
5	154853935	154876779	-	-0.388023	22.6758	15	14.4667
5	154876779	155475058	-	-0.0753332	28.4759	360	346.754
5	155475058	155488765	-	-0.694012	14.0879	8	4.40405
5	155488765	156228963	SGCD	-0.08115	28.069	486	465.432
5	156228963	157272245	PPP1R2B,TIMD4,HAVCR1,HAVCR2,MED7,FAM71B,ITK,CYFIP2,CYFIP2,FNDC9,CYFIP2,LOC102724404,LOC102724404,LOC102724404,NIPAL4,NIPAL4,ADAM19,SOX30,SOX30,C5orf52,C5orf52,THG1L,LSM11,CLINT1	0.0680731	31.6559	685	653.463
5	157272245	157791602	CLINT1,LINC02227	0.005521	30.4269	341	326.677
5	157791602	158336850	LINC02227,EBF1	-0.0725742	28.6536	358	343.753
5	158336850	160205621	EBF1,LINC02202,RNF145,LINC01932,UBLCP1,IL12B,IL12B,LOC285626,LOC285626,LINC01845,LINC01847,ADRA1B,TTC1,PWWP2A,FABP6,CCNJL,C1QTNF2,ZBED8,SLU7,PTTG1,MIR3142HG,MIR3142HG,MIR3142,MIR3142HG,MIR146A,ATP10B	0.00510267	30.9439	1227	1177.69
5	160205621	160562012	ATP10B,LINC02159	-0.0890291	28.2809	234	224.987
5	160562012	160683855	-	-0.21669	25.6184	79	75.6037
5	160683855	160912311	GABRB2	-0.120392	27.1101	150	144.631
5	160912311	161000648	GABRB2	-0.273696	24.3479	58	55.5222
5	161000648	162682084	GABRA6,GABRA1,LINC01202,GABRG2	-0.103631	27.3812	1104	1059.83
5	162682084	163286731	CCNG1,CCNG1,NUDCD2,NUDCD2,NUDCD2,HMMR,HMMR,HMMR,HMMR-AS1,HMMR-AS1,MAT2B	0.0196737	30.5775	396	381.274
5	163286731	163810657	-	-0.120425	27.0978	343	329.282
5	163810657	163822841	-	-0.459146	21.021	8	7.70773
5	163822841	163827410	-	-0.147689	26.527	3	2.90659
5	163827410	167246635	LINC02143,LOC102546299,LINC01947,TENM2,TENM2,LOC101927908	-0.0715941	27.7877	2245	2142.21
5	167246635	168420899	TENM2,TENM2,MIR12125,TENM2,CTB-178M22.2,WWC1,RARS,FBLL1,PANK3,PANK3,MIR103A1,MIR103B1,SLIT3,SLIT3,LOC101927969,SLIT3,MIR218-2	0.0125417	31.0856	771	740.945
5	168420899	169971354	SLIT3,SLIT3,LOC728095,SLIT3,MIR585,SPDL1,DOCK2,DOCK2,INSYN2B,DOCK2,MIR378E,FOXI1,LINC01187,C5orf58,C5orf58,LCP2,LCP2,LOC100128059,LINC01366,KCNIP1,KCNIP1,KCNMB1,KCNIP1,KCNMB1,CTD-2270F17.1,KCNIP1,CTD-2270F17.1	-0.0532876	29.2418	1018	979.901
5	169971354	175343117	KCNIP1,KCNIP1,LOC105377716,GABRP,RANBP17,TLX3,SNORA70J,MIR3912,NPM1,NPM1,FGF18,SMIM23,FBXW11,STK10,EFCAB9,UBTD2,LOC100288254,SH3PXD2B,LINC01944,NEURL1B,NEURL1B,MIR5003,LOC101928093,DUSP1,ERGIC1,ERGIC1,MIR10523,LOC100268168,LOC100268168,RPL26L1,RPL26L1,ATP6V0E1,ATP6V0E1,SNORA74B,CREBRF,BNIP1,NKX2-5,MIR12118,STC2,MIR8056,LOC285593,BOD1,LINC01942,LINC01484,LINC01485,CPEB4,C5orf47,NSG2,LINC01411,MSX2…	0.0179665	31.0479	3527	3382.77
5	175343117	175370532	-	0.475202	54.2749	18	13.0389
5	175370532	177327638	THOC3,LOC100996385,FAM153B,LOC100507387,LOC643201,SIMC1,SIMC1,KIAA1191,KIAA1191,ARL10,ARL10,MIR1271,NOP16,NOP16,HIGD2A,CLTB,FAF2,RNF44,CDHR2,CDHR2,GPRIN1,GPRIN1,SNCB,SNCB,MIR4281,SNCB,EIF4E1B,EIF4E1B,TSPAN17,LINC01574,UNC5A,UNC5A,HK3,HK3,UIMC1,ZNF346,FGFR4,NSD1,RAB24,RAB24,PRELID1,PRELID1,MXD3,MXD3,LMAN2,RGS14,SLC34A1,PFN3,F12,GRK6,GRK6,PRR7-AS1,PRR7-AS1,PRR7-AS1,PRR7,PRR7,PRR7,DBN1,DBN1,PDLIM7,D…	0.0446033	31.3079	1273	1200.81
5	177327638	179140056	LOC100128340,PROP1,FAM153CP,N4BP3,RMND5B,RMND5B,NHP2,NHP2,GMCL2,HNRNPAB,HNRNPAB,PHYKPL,PHYKPL,COL23A1,CLK4,ZNF354A,AACSP1,ZNF354B,ZFP2,ZNF454,GRM6,ZNF879,ZNF354C,ADAMTS2,RUFY1,RUFY1,LOC101928445,HNRNPH1,C5orf60,LOC105377763,CBY3,CANX	-0.00482744	29.3456	1174	1112.65
5	179140056	180746863	CANX,CANX,MAML1,MAML1,LTC4S,MGAT4B,MIR1229,MGAT4B,MGAT4B,SQSTM1,SQSTM1,SQSTM1,MRNIP,MRNIP,MRNIP,LOC100996419,LOC100996419,LOC100996419,TBC1D9B,TBC1D9B,RNF130,RNF130,MIR340,RASGEF1C,MAPK9,GFPT2,CNOT6,SCGB3A1,FLT4,LINC02222,OR2Y1,MGAT1,HEIH,LINC00847,LINC00847,ZFP62,BTNL8,BTNL3,BTNL9,BTNL9,MIR8089,OR2V1,OR2V2,LINC01962,TRIM7,MIR4638,TRIM41,TRIM41,RACK1,RACK1,SNORD96A,RACK1,SNORD95,CTC-338M12.4,CTC-…	0.0369483	30.9182	1055	1004.16
5	180746863	180883937	LOC100132287,LOC100132062,OR4F3,OR4F16,OR4F29	-0.202735	24.1069	89	76.1965
5	180883937	180905260	-	0.197337	39.3541	14	11.7911
6	60000	85890	-	0.0560013	32.1985	17	15.3829
6	85890	201638	LINC00266-3,LOC285766	-0.46519	16.7521	43	26.9673
6	201638	256466	LOC285766	-0.0241136	29.5359	36	34.4028
6	256466	296064	DUSP22	0.285381	44.7636	26	21.2998
6	296064	382875	DUSP22	0.486724	59.0564	56	33.7417
6	382875	1784031	IRF4,EXOC2,EXOC2,HUS1B,LOC101927691,LINC01622,FOXQ1,FOXF2,MIR6720,FOXF2,FOXCUT,FOXC1,GMDS	0.0107898	30.5889	919	879.529
6	1785554	2268343	GMDS,GMDS,GMDS-DT,GMDS-DT	-0.466263	15.9284	296	168.888
6	2268343	4988414	GMDS-DT,LINC01600,LINC01600,LINC02521,LINC02521,MYLK4,MYLK4,WRNIP1,WRNIP1,SERPINB1,MIR4645,SERPINB9P1,LOC101927730,LOC101927730,SERPINB9,SERPINB9,SERPINB6,LINC01011,NQO2,NQO2,HTATSF1P2,HTATSF1P2,LOC101927759,LOC101927759,RIPK1,BPHL,BPHL,TUBB2A,TUBB2A,LINC02525,TUBB2B,LOC100422781,PSMG4,SLC22A23,SLC22A23,LOC643327,LOC643327,PXDC1,FAM50B,PRPF4B,FAM217A,FAM217A,C6orf201,C6orf201,C6orf201,ECI2,ECI2,E…	0.0484097	31.8198	1786	1713.53
6	4988414	5265599	RPP40,RPP40,LYRM4-AS1,LYRM4-AS1,LYRM4-AS1,LYRM4,LYRM4-AS1,LYRM4,PPP1R3G,LYRM4-AS1,LYRM4,MIR3691,LYRM4,LYRM4,FARS2,FARS2	0.243259	26.717	168	97.9028
6	5265599	8335958	FARS2,FARS2,LOC101927972,FARS2,LOC101927950,NRN1,F13A1,F13A1,MIR7853,MIR5683,LY86-AS1,LY86-AS1,LY86,LY86,RREB1,SSR1,CAGE1,CAGE1,RIOK1,RIOK1,DSP,SNRNP48,BMP6,BMP6,BLOC1S5-TXNDC5,TXNDC5,BLOC1S5-TXNDC5,TXNDC5,BLOC1S5-TXNDC5,BLOC1S5-TXNDC5,PIP5K1P1,BLOC1S5-TXNDC5,BLOC1S5,EEF1E1-BLOC1S5,EEF1E1-BLOC1S5,EEF1E1-BLOC1S5,EEF1E1,EEF1E1-BLOC1S5,EEF1E1,SCARNA27	0.0338506	31.3445	2016	1934.73
6	8335958	10305192	SLC35B3,SLC35B3,LOC100506207,LOC100506207,LOC100506207,HULC	-0.0360802	29.2754	1293	1242.36
6	10305192	14744724	TFAP2A,TFAP2A,TFAP2A-AS2,TFAP2A,TFAP2A-AS1,LINC00518,LINC00518,MIR5689HG,MIR5689HG,MIR5689HG,MIR5689,GCNT2,C6orf52,PAK1IP1,TMEM14C,TMEM14B,MAK,GCM2,SYCP2L,SYCP2L,LOC101928191,ELOVL2,ELOVL2,ELOVL2-AS1,ELOVL2-AS1,SMIM13,SMIM13,ERVFRD-1,NEDD9,TMEM170B,ADTRP,LOC101928253,HIVEP1,EDN1,LINC02530,PHACTR1,PHACTR1,TBC1D7-LOC100130357,PHACTR1,TBC1D7-LOC100130357,LOC100130357,TBC1D7-LOC100130357,LOC100130357…	0.0157117	30.8737	2915	2796.47
6	14744724	15279295	JARID2,JARID2,JARID2-AS1	-0.0696198	28.3579	351	331.442
6	15279295	18409052	JARID2,DTNBP1,MYLIP,MYLIP,MIR4639,GMPR,ATXN1,ATXN1,LOC101928433,LOC101928433,STMND1,RBM24,CAP2,CAP2,LOC101928491,FAM8A1,NUP153,NUP153,LOC105374952,LOC105374952,KIF13A,NHLRC1,TPMT,TPMT,KDM1B,KDM1B,KDM1B,DEK,DEK,RNF144B	0.0285445	31.0699	2055	1969.63
6	18409052	18652731	RNF144B,MIR548A1HG,MIR548A1HG,MIR548A1	-0.0244045	30.1047	160	153.375
6	18652731	19427936	MIR548A1HG,LOC101928519	-0.0828149	28.4195	509	489.766
6	19427936	20376762	LOC105374960,LOC100506885,ID4,MBOAT1	0.0153471	30.8102	623	597.178
6	20376762	20625010	E2F3,CDKAL1	0.336517	47.4884	163	129.823
6	20625010	21628665	CDKAL1,LINC00581,SOX4	0.0103054	30.4924	659	633.382
6	21628665	23445598	CASC15,CASC15,NBAT1,PRL,HDGFL1,LOC105374972	-0.0742504	28.1857	1193	1140.4
6	23445598	23504995	-	-0.25422	24.9273	39	37.7202
6	23504995	23955802	-	-0.0844694	27.8356	295	281.64
6	23955802	26672826	NRSN1,DCDC2,DCDC2,KAAG1,MRS2,MRS2,GPLD1,GPLD1,ALDH5A1,KIAA0319,TDP2,TDP2,ACOT13,ACOT13,ACOT13,C6orf62,C6orf62,GMNN,ARMH2,RIPOR2,CMAHP,LOC101928663,CARMIL1,SCGN,HIST1H2AA,HIST1H2BA,HIST1H2APS1,SLC17A4,SLC17A1,SLC17A3,SLC17A2,TRIM38,HIST1H1A,HIST1H3A,HIST1H3A,HIST1H4A,HIST1H4B,HIST1H3B,HIST1H2AB,HIST1H2BB,HIST1H3C,HIST1H1C,LOC108783645,HFE,HFE,HIST1H4C,HIST1H1T,HIST1H2BC,HIST1H2AC,HIST1H2AC,HIST1H1…	0.0306487	31.2301	1784	1712.55
6	26672826	26777913	-	0.305678	46.4939	69	52.6796
6	26777913	27886654	GUSBP2,GUSBP2,LINC00240,LINC00240,LINC00240,LOC100270746,HIST1H2BJ,HIST1H2AG,HIST1H2BK,HIST1H2BK,HIST1H4I,HIST1H2BK,HIST1H2AH,MIR3143,PRSS16,POM121L2,VN1R10P,ZNF204P,ZNF204P,ZNF391,ZNF391,ZNF391,ZNF184,ZNF184,LINC01012,LOC100131289,HIST1H2BL,HIST1H2BL,HIST1H2AI,HIST1H3H,HIST1H2AJ,HIST1H2BM,HIST1H2BM,HIST1H4J,HIST1H4K,HIST1H2AK,HIST1H2AK,HIST1H2BN,HIST1H2AL,HIST1H2AL,HIST1H1B,HIST1H1B,HIST1H3I,HIS…	-0.00149444	30.1517	728	692.762
6	27886654	31948483	OR2B6,OR1F12,ZNF165,ZNF165,ZSCAN12P1,ZSCAN12P1,ZSCAN16-AS1,ZSCAN16-AS1,ZSCAN16,ZKSCAN8,ZNF192P1,TOB2P1,ZSCAN9,ZKSCAN4,ZKSCAN4,NKAPL,NKAPL,ZSCAN26,PGBD1,ZSCAN31,ZSCAN31,ZKSCAN3,ZKSCAN3,ZSCAN12,ZSCAN23,GPX6,GPX5,ZBED9,LINC00533,LINC01623,HCG14,TRIM27,LINC01556,HCG15,ZNF311,LOC100129636,LOC100129636,OR2W1,OR2B3,OR2J1,OR2J3,OR2J2,LOC101929006,OR14J1,OR5V1,OR12D3,OR12D2,OR12D1,OR11A1,OR10C1,OR2H1,MAS1…	0.0484112	31.7753	2660	2545.92
6	31948483	32003311	STK19,C4A,LOC110384692,C4B_2,C4B,C4A,LOC110384692,C4B_2,C4B,C4B_2,C4B	-0.428674	15.8527	20	12.036
6	32003311	32540929	CYP21A2,CYP21A2,TNXB,TNXB,ATF6B,FKBPL,PRRT1,PRRT1,LOC100507547,PRRT1,LOC100507547,PPT2,PPT2-EGFL8,LOC100507547,PPT2,PPT2-EGFL8,PPT2,PPT2-EGFL8,PPT2,PPT2-EGFL8,EGFL8,PPT2-EGFL8,EGFL8,PPT2-EGFL8,EGFL8,AGPAT1,AGPAT1,MIR6721,AGPAT1,AGPAT1,RNF5,RNF5,MIR6833,RNF5,AGER,AGER,AGER,PBX2,PBX2,PBX2,GPSM3,GPSM3,GPSM3,NOTCH4,NOTCH4,TSBP1-AS1,TSBP1-AS1,TSBP1,TSBP1-AS1,HCG23,TSBP1-AS1,HCG23,BTNL2,TSBP1-AS1,BTNL2…	0.0441085	31.4116	322	302.175
6	32540929	32557682	HLA-DRB1	0.442093	52.893	11	7.85978
6	32557682	38989292	HLA-DQA1,HLA-DQB1,HLA-DQB1-AS1,HLA-DQB1,HLA-DQA2,MIR3135B,HLA-DQB2,HLA-DOB,TAP2,PSMB8,PSMB8,PSMB8-AS1,PSMB8,PSMB8-AS1,TAP1,PSMB8-AS1,TAP1,TAP1,TAP1,PSMB9,PSMB9,LOC100294145,HLA-DMB,HLA-DMA,BRD2,HLA-DOA,HLA-DPA1,HLA-DPA1,HLA-DPB1,HLA-DPB1,HLA-DPB2,HCG24,COL11A2,RXRB,RXRB,SLC39A7,SLC39A7,SLC39A7,HSD17B8,HSD17B8,HSD17B8,MIR219A1,RING1,HCG25,VPS52,VPS52,VPS52,RPS18,RPS18,B3GALT4,B3GALT4,WDR46,WDR46,W…	0.0386118	31.361	4215	4024.78
6	38989292	40564070	DNAH8,GLP1R,GLP1R,MIR9983,SAYSD1,KCNK5,KCNK17,KCNK17,KCNK16,KCNK16,KIF6,DAAM2,DAAM2,LOC100505635,DAAM2,MOCS1,MOCS1,LINC00951,TDRG1,LRFN2	-0.0333536	29.6869	1034	996.536
6	40564070	44715756	LOC101929555,UNC5CL,TSPO2,APOBEC2,APOBEC2,OARD1,OARD1,OARD1,NFYA,NFYA,NFYA,ADCY10P1,ADCY10P1,TREML1,TREM2,TREML2,TREML3P,TREML4,TREML5P,TREM1,NCR2,LINC01276,FOXP4-AS1,FOXP4-AS1,FOXP4,FOXP4,FOXP4,MIR4641,MDFI,TFEB,TFEB,MIR10398,TFEB,PGC,PGC,FRS3,FRS3,PRICKLE4,PRICKLE4,PRICKLE4,TOMM6,TOMM6,USP49,USP49,MED20,BYSL,CCND3,TAF8,C6orf132,GUCA1A,LOC114841037,GUCA1A,GUCA1B,MRPS10,TRERF1,UBR2,PRPH2,ATP6V0CP…	0.0476589	31.7028	2726	2605.56
6	44715756	46797691	SUPT3H,SUPT3H,MIR586,SUPT3H,RUNX2,RUNX2,CLIC5,CLIC5,ENPP4,ENPP4,ENPP5,RCAN2,RCAN2,LOC101926915,RCAN2,LOC101926898,LOC101926898,CYP39A1,CYP39A1,SLC25A27,SLC25A27,SLC25A27,LOC101926934,LOC101926934,TDRD6,TDRD6,TDRD6,PLA2G7,PLA2G7,ANKRD66,MEP1A	0.000233255	30.8857	1367	1314.57
6	46797691	47766317	MEP1A,ADGRF5,ADGRF5,LOC101926962,ADGRF1,TNFRSF21,CD2AP,ADGRF2,ADGRF4,OPN5	0.0328612	31.5567	636	611.404
6	47766317	48482125	OPN5,PTCHD4	-0.079387	28.3365	470	452.586
6	48482125	48544567	-	-0.20257	26.0342	41	39.5936
6	48544567	48553705	-	-0.573541	19.4864	6	5.72904
6	48553705	48657269	-	-0.206565	25.7284	68	65.6399
6	48657269	48849167	-	-0.0590704	28.4904	126	120.852
6	48849167	48899425	-	-0.330558	23.6772	33	31.8615
6	48899425	49038018	-	-0.125005	26.9863	91	87.6367
6	49038018	49793424	MMUT,MMUT,CENPQ,CENPQ,GLYATL3,C6orf141,RHAG,CRISP2,CRISP3,PGK2,LOC101927020,LOC101927020,LOC101927048,LOC101927048	-0.0179391	29.6351	496	476.256
6	49793424	49921356	CRISP1,DEFB133	-0.0910189	28.2617	84	80.5593
6	49921356	49941155	DEFB114,DEFB113	-0.565642	20.1627	13	12.6096
6	49941155	51587513	DEFB110,DEFB112,TFAP2D,TFAP2B,PKHD1,PKHD1,LOC101927082	-0.112286	27.4559	1081	1038.14
6	51587513	51846422	PKHD1	-0.0357125	29.4211	170	163.721
6	51846422	53984708	PKHD1,MIR206,LINCMD1,LINCMD1,MIR133B,IL17A,IL17F,MCM3,PAQR8,EFHC1,EFHC1,TRAM2,TRAM2,TRAM2-AS1,LOC730101,TMEM14A,GSTA7P,GSTA2,GSTA1,GSTA5,GSTA3,GSTA4,GSTA4,RN7SK,RN7SK,ICK,FBXO9,GCM1,ELOVL5,ELOVL5,MIR5685,ELOVL5,RPS16P5,GCLC,LOC101927136,LINC01564,KLHL31,LRRC1,LOC101927189,MLIP-IT1,MLIP,MLIP,MLIP-AS1	0.0510043	32.2671	1400	1342.89
6	53984708	55296007	MLIP,TINAG,FAM83B,HCRTR2,GFRAL	-0.0442328	29.0644	861	828.778
6	55296007	55658480	HMGCLL1,BMP5	-0.121644	27.2222	238	229.203
6	55658480	55953942	BMP5,COL21A1	-0.0383024	29.1614	194	187.038
6	55953942	56474806	COL21A1,DST	0.014838	31.1357	342	327.392
6	56474806	57205844	DST,DST,LOC101930010,DST,BEND6,BEND6,KIAA1586,ZNF451,ZNF451,ZNF451-AS1,ZNF451-AS1,ZNF451-AS1,BAG2,BAG2,BAG2,RAB23,RAB23,LOC100506188,PRIM2	0.0854228	32.6192	480	460.664
6	57205844	57585070	PRIM2,PRIM2,MIR548U	0.412704	55.2482	140	84.0578
6	57585070	57941451	-	-0.0622868	28.884	234	222.62
6	57941451	58011509	-	-0.363787	22.5526	46	43.2504
6	58011509	58139181	-	-0.163524	26.4009	48	43.6824
6	58139181	58509155	GUSBP4,GUSBP4,LINC00680-GUSBP4,LINC00680-GUSBP4,LINC00680-GUSBP4,LINC00680	0.00150615	30.288	243	232.801
6	58509155	58545696	-	-0.120358	27.9902	24	23.2339
6	58545696	58606597	-	-0.306394	23.9408	40	38.0921
6	58606597	58748192	-	-0.121822	27.6745	93	89.5334
6	58748192	58775598	-	-0.642719	21.4862	18	16.1317
6	61880166	61938080	-	-1.15832	15.501	32	27.5459
6	61938080	62117920	-	-0.188556	26.2349	118	113.717
6	62117920	62195342	-	-0.513668	21.4187	18	14.9928
6	62195342	62239509	-	-0.912573	17.3309	29	27.1274
6	62239509	62370489	KHDRBS2,KHDRBS2,MTRNR2L9	-0.128158	27.0667	86	82.9592
6	62370489	62632450	KHDRBS2	-0.214081	25.4215	172	165.798
6	62632450	63535603	KHDRBS2	-0.116471	27.0985	591	567.647
6	63535603	63576724	-	-0.332109	23.5536	27	25.9073
6	63576724	63601093	-	-0.633999	18.8064	16	14.585
6	63601093	63662014	-	-0.112625	27.1955	40	38.64
6	63662014	64380881	LGSN,PTP4A1,PHF3	0.028779	30.5804	472	453.96
6	64380881	65015982	PHF3,EYS,EYS,SCAT8	-0.0266713	29.5809	417	400.861
6	65015982	65044919	EYS	-0.129916	27.454	19	18.387
6	65044919	65073857	EYS	-0.45267	21.8755	19	18.4282
6	65073857	65185037	EYS	-0.0997492	27.4373	73	70.536
6	65185037	65236820	EYS	-0.358222	22.7204	34	32.6121
6	65236820	65337340	EYS	-0.117214	27.0283	66	63.6371
6	65337340	65474412	EYS	-0.00207357	29.0456	88	83.9098
6	65474412	65678497	EYS	-0.171113	25.8671	134	128.726
6	65678497	65710481	EYS	-0.378401	22.6788	21	20.2662
6	65710481	65742464	EYS	-0.0759765	28.0989	21	20.1488
6	65742464	65922181	EYS	-0.304406	23.5643	118	113.717
6	65922181	65957210	EYS	-0.0587994	27.925	23	22.2661
6	65957210	66036408	EYS,EYS,LOC441155	-0.261899	24.3199	52	49.4857
6	66036408	66059253	EYS	-0.5783	19.4102	15	14.4938
6	66059253	66159773	EYS	-0.245937	24.4797	66	63.4252
6	66159773	67136031	EYS,SLC25A51P1	-0.113713	26.9251	641	616.076
6	67136031	67157353	-	-0.530868	20.4299	14	13.519
6	67157353	67535063	-	-0.107227	27.0234	248	238.102
6	67535063	67560955	-	-0.390878	22.4535	17	16.3554
6	67560955	67672135	-	-0.150238	26.5002	73	70.4612
6	67672135	67693458	-	-0.710842	17.7879	14	13.3649
6	67693458	69010873	LOC102723883,LINC02549	-0.120584	26.8248	865	828.652
6	69010873	69029149	LINC02549	-0.774542	16.8625	12	11.5488
6	69029149	69114439	LINC02549	-0.28329	24.1082	56	53.3958
6	69114439	70008454	LOC101928307,ADGRB3	-0.128678	26.7472	587	563.194
6	70008454	70032822	ADGRB3	-0.494892	20.7726	16	15.4922
6	70032822	70134865	ADGRB3	-0.126174	27.0941	67	64.5173
6	70134865	70881146	LMBRD1,COL19A1	-0.0241341	29.3089	490	471.176
6	70881146	71744701	COL19A1,COL9A1,EVADR,LOC105377849,FAM135A,FAM135A,SDHAF4,SMAP1,SMAP1,B3GAT2,B3GAT2	0.0405736	31.2628	567	543.966
6	71744701	72183332	OGFRL1,MIR30C2,MIR30A,LINC00472,LINC00472,LINC01626,LINC01626	-0.0356751	30.0539	288	276.243
6	72183332	73071255	RIMS1	-0.132277	27.5326	577	554.502
6	73071255	73835812	RIMS1,KCNQ5,KCNQ5,KCNQ5-IT1,KCNQ5,MIR4282	-0.0257318	29.4739	502	483.416
6	73835812	74612555	KCNQ5,KCNQ5,KCNQ5-AS1,KHDC1L,KHDC1,DPPA5,KHDC3L,OOEP,DDX43,CGAS,MTO1,EEF1A1,EEF1A1,SNORD141A,SNORD141B,SLC17A5,LOC101928489,LOC101928489,CD109,CD109	0.0550855	31.6905	510	485.283
6	74612555	75966523	LOC101928516,COL12A1,COL12A1,SNORD156,COX7A2,TMEM30A	-0.018687	29.9667	889	853.68
6	75966523	76741742	TMEM30A,TMEM30A,LOC100506804,LOC100506804,LOC100506804,FILIP1,FILIP1,FILIP1,LOC101928540,FILIP1,LOC101928540,MIR4463,SENP6,MYO6,IMPG1	0.0708399	32.1324	509	488.384
6	76741742	77280892	IMPG1,LINC02540	-0.0663399	28.8792	351	337.474
6	77280892	77297646	LINC02540	-0.425783	22.0703	11	10.6195
6	77297646	77535237	LINC02540	-0.0420632	29.2072	156	150.167
6	77535237	77548944	-	-0.461913	21.5418	9	8.69893
6	77548944	77856595	-	-0.0698292	28.4728	202	194.811
6	77856595	77884010	-	-0.288206	24.4476	18	17.3764
6	77884010	78979064	HTR1B,MEI4	-0.0508893	28.8516	719	691.142
6	78979064	79205994	-	-0.146955	26.8433	149	143.751
6	79205994	79681178	MIR10524,IRAK1BP1,PHIP	-0.0185111	29.7969	312	300.632
6	79681178	79839572	PHIP	-0.1182	28.0061	104	100.006
6	79839572	81280353	HMGN3,HMGN3,HMGN3-AS1,HMGN3-AS1,LCAL1,LCA5,SH3BGRL2,LINC01621,ELOVL4,TTK,BCKDHB	0.00946749	30.8671	946	911.81
6	81280353	81574296	-	-0.083526	28.7205	192	184.225
6	81574296	81610849	-	-0.357669	23.5249	24	23.2246
6	81610849	82405867	-	-0.106023	27.8067	522	503.928
6	82405867	82431759	-	-0.463839	21.8595	17	16.4883
6	82431759	82724179	TENT5A,LINC01526,LINC02542	-0.0538746	29.2758	192	184.825
6	82724179	82742456	LINC02542	-0.36873	24.458	12	11.472
6	82742456	82858205	LINC02542	-0.0437662	30.3783	76	73.0683
6	82858205	86020003	IBTK,TPBG,UBE3D,DOP1A,DOP1A,PGM3,PGM3,PGM3,RWDD2A,RWDD2A,ME1,PRSS35,SNAP91,SNAP91,LOC105377879,LOC105377879,RIPPLY2,CYB5R4,MRAP2,CEP162,LINC01611,TBX18-AS1,TBX18	0.00790449	30.6114	2073	1995.4
6	86020003	86667288	LINC02535,NT5E,SNX14,SYNCRIP,SNHG5,SNORD50A,SNHG5,SNORD50A,SNORD50B	0.0653341	32.3556	423	406.765
6	86667288	87608516	-	-0.0654685	28.7308	618	594.63
6	87608516	89384362	HTR1E,CGA,ZNF292,GJB7,GJB7,SMIM8,SMIM8,C6orf163,LINC01590,CFAP206,SLC35A1,RARS2,RARS2,ORC3,ORC3,AKIRIN2,LOC101928911,SPACA1,CNR1,LOC101928936,RNGTT	0.00901608	30.6755	1166	1121.93
6	89384362	91128224	RNGTT,PNRC1,SRSF12,PM20D2,GABRR1,GABRR2,UBE2J1,RRAGD,ANKRD6,ANKRD6,LYRM2,LYRM2,LYRM2,LOC101929057,LOC101929057,LOC101929057,MDN1,MDN1,CASP8AP2,GJA10,BACH2,MIR4464	0.0422699	31.5259	1145	1097.17
6	91128224	91863845	MAP3K7	-0.0212395	30.0302	482	464.99
6	91863845	92275061	MIR4643	-0.09957	27.6104	270	259.381
6	92275061	93397530	CASC6	-0.170749	26.2371	737	709.373
6	93397530	93772194	-	-0.0842749	27.7974	246	236.576
6	93772194	93827023	-	-0.193126	26.0107	36	34.8836
6	93827023	93846822	-	-0.617025	19.525	13	12.6035
6	93846822	93968664	EPHA7	-0.187087	25.9241	80	77.3942
6	93968664	93983894	EPHA7	-0.509592	20.2953	10	9.73248
6	93983894	94028062	EPHA7	-0.143551	26.6068	29	28.0908
6	94028062	94058522	EPHA7	-0.492112	21.354	20	19.2933
6	94058522	94771297	EPHA7,TSG1	-0.174936	26.0044	468	449.805
6	94771297	94839833	-	-0.407511	22.0053	45	43.149
6	94839833	95595253	-	-0.141944	26.5763	495	475.742
6	95595253	96183880	MANEA-DT,MANEA-DT,MANEA,MANEA	-0.0579314	28.4602	286	275.782
6	96183880	96202156	-	-0.388962	22.2771	12	11.6289
6	96202156	96400146	-	-0.109824	27.5471	130	125.2
6	96400146	96424515	-	-0.430942	21.8168	16	15.4346
6	96424515	96468682	FUT9	-0.0733126	28.0323	29	27.9581
6	96468682	96491527	FUT9	-0.374485	23.0568	15	14.4515
6	96491527	96975842	FUT9,UFL1	-0.0558075	28.8158	318	306.289
6	96975842	97003257	UFL1	-0.339026	23.8658	18	17.2739
6	97003257	97143373	FHL5	-0.0570443	29.3198	92	88.7403
6	97143373	97866800	GPR63,NDUFAF4,KLHL32,MMS22L,LOC101927314	0.0182691	30.7504	475	458.045
6	97866800	98049561	LOC101927314	-0.057864	28.5777	120	115.372
6	98049561	98722729	LOC101927314,MIR2113	-0.0862246	27.6079	442	424.698
6	98722729	98792788	-	-0.300299	23.9869	46	44.1262
6	98792788	99200953	-	-0.114177	27.5026	268	257.292
6	99200953	100373667	PNKY,POU3F2,FBXL4,MIR548AI,FAXC,COQ3,PNISR,PNISR,LOC101927365,LOC101927365,LOC101927365,USP45,USP45,TSTD3,CCNC,PRDM13,MCHR2	0.0306995	31.1603	770	740.268
6	100373667	101886011	MCHR2,MCHR2,MCHR2-AS1,MCHR2-AS1,SIM1,ASCC3,GRIK2	-0.0376935	29.394	992	955.244
6	101886011	102461707	GRIK2	-0.157089	26.4838	378	363.562
6	102461707	102525673	GRIK2	-0.498553	20.7355	42	40.6312
6	102525673	103908562	-	-0.10645	27.4422	892	858.666
6	103908562	103940545	-	-0.381954	22.9856	21	20.3804
6	103940545	104066955	-	-0.119005	27.1553	83	79.7962
6	104066955	104088277	-	-0.355847	23.1706	14	13.4202
6	104088277	104395924	-	-0.0865803	27.919	202	194.28
6	104395924	104534517	-	-0.23001	25.5379	91	88.0721
6	104534517	104746215	-	-0.0935857	28.1581	139	134.405
6	104746215	110469669	HACE1,LIN28B-AS1,LIN28B,BVES,BVES-AS1,BVES-AS1,POPDC3,POPDC3,PREP,PRDM1,ATG5,CRYBG1,CRYBG1,LOC105377924,RTN4IP1,RTN4IP1,QRSL1,QRSL1,LINC02526,LINC02532,LINC02532,MIR587,MTRES1,BEND3,PDSS2,SOBP,SCML4,SEC63,OSTM1,OSTM1-AS1,NR2E1,SNX3,AFG1L,FOXO3,LINC00222,ARMC2,ARMC2,ARMC2-AS1,SESN1,SESN1,CEP57L1,CEP57L1,CEP57L1,CCDC162P,CCDC162P,CD164,PPIL6,PPIL6,SMPD2,SMPD2,SMPD2,MICAL1,MICAL1,MICAL1,ZBTB24,ZBTB2…	0.0367229	31.4793	3758	3601.2
6	110469669	110501652	WASF1,WASF1,CDC40	-0.194373	26.8026	21	20.2206
6	110501652	112706963	CDC40,METTL24,DDO,SLC22A16,CDK19,CDK19,AMD1,AMD1,AMD1,SNORA40C,GTF3C6,RPF2,GSTM2P1,SLC16A10,SLC16A10,SNORD166,MFSD4B,REV3L,REV3L,TRAF3IP2-AS1,TRAF3IP2-AS1,TRAF3IP2-AS1,TRAF3IP2,TRAF3IP2,FYN,LINC02527,CCN6,CCN6,TUBE1,TUBE1,TUBE1,FAM229B,FAM229B,LAMA4,LAMA4,LOC101927640,LOC101927640,RFPL4B	0.04952	31.9772	1448	1387.84
6	112706963	112844034	-	-0.0669783	28.7323	90	86.9127
6	112844034	113051162	-	0.0489771	30.8317	136	130.716
6	113051162	113479127	-	-0.0925428	28.0486	281	270.114
6	113479127	114718853	LINC02518,LINC02541,MARCKS,MROCKI,FLJ34503,HDAC2,HDAC2,HDAC2-AS2,HDAC2-AS2,HDAC2-AS2,HS3ST5	-0.0193626	29.7413	814	783.208
6	114718853	114802618	-	-0.0784725	27.8873	55	52.9334
6	114802618	114816325	-	-0.402953	22.7577	9	8.74758
6	114816325	115104173	-	-0.0513385	28.4372	189	182.067
6	115104173	115350900	-	-0.171463	26.0453	162	155.961
6	115350900	115655501	-	-0.076	28.0525	200	192.05
6	115655501	115675300	-	-0.307157	23.8369	13	12.507
6	115675300	115685961	-	-0.0106895	29.4711	7	6.71373
6	115685961	115716421	-	-0.34594	22.8878	20	19.3197
6	115716421	115934211	-	-0.0522434	28.4857	143	137.248
6	115934211	115955533	LINC02534	-0.511416	20.5994	14	13.5746
6	115955533	116357607	LINC02534,FRK	-0.0660929	29.1249	264	254.791
6	116357607	117030775	FRK,FRK,TPI1P3,NT5DC1,NT5DC1,COL10A1,TSPYL4,TSPYL4,DSE,DSE,DSE,TSPYL1,DSE,LOC100287467,CALHM6,TRAPPC3L,TRAPPC3L,CALHM5,TRAPPC3L,CALHM4,CALHM4,RWDD1,RSPH4A,ZUP1,KPNA5	0.0634366	32.117	442	425.507
6	117030775	118929962	KPNA5,FAM162B,GPRC6A,RFX6,VGLL2,ROS1,DCBLD1,DCBLD1,GOPC,GOPC,LOC101927919,LOC101927919,NUS1,NUS1,SLC35F1,SLC35F1,LOC105377967,CEP85L,CEP85L,BRD7P3,CEP85L,PLN	-0.0119158	30.1206	1247	1201.94
6	118929962	119776753	CEP85L,SELENOKP3,MCM9,MCM9,ASF1A,FAM184A,FAM184A,MIR548B,MAN1A1,LOC285762	0.0401577	31.5517	556	533.019
6	119776753	119889456	LOC285762,LOC105377975	-0.0927079	29.4745	74	70.9611
6	119889456	119979313	LOC105377975	0.025845	30.8775	59	56.9475
6	119979313	120964697	LOC105377975,MIR3144	-0.110159	27.6401	647	624.177
6	120964697	123311648	TBC1D32,GJA1,HSF2,SERINC1,SERINC1,PKIB,PKIB,FABP7,SMPDL3A	-0.020752	29.4305	1541	1482.18
6	123311648	123576651	CLVS2,TRDN	-0.0943678	27.406	174	167.467
6	123576651	123634526	TRDN	-0.27571	24.1738	38	36.3631
6	123634526	125127071	TRDN,TRDN,TRDN-AS1,NKAIN2	-0.0930685	27.71	980	940.9
6	125127071	126426194	NKAIN2,RNF217-AS1,RNF217-AS1,RNF217,RNF217,TPD52L1,TPD52L1,LOC100126584,HDDC2,LINC02523,HEY2,NCOA7,NCOA7,NCOA7-AS1,HINT3,TRMT11	0.0276668	31.291	853	819.238
6	126426194	126758209	CENPW	-0.0436262	29.635	218	210.392
6	126758209	126784100	CENPW	-0.608698	20.1261	17	16.2479
6	126784100	127630891	CENPW,MIR588,RSPO3,RNF146,RNF146,ECHDC1,ECHDC1	-0.0532741	29.3851	556	534.929
6	127630891	127941584	ECHDC1,KIAA0408,SOGA3,SOGA3,C6orf58	0.0355545	31.3944	204	195.437
6	127941584	128319290	THEMIS,PTPRK	-0.0686661	29.0082	248	239.062
6	128319290	128346704	PTPRK	-0.398265	23.1067	18	17.219
6	128346704	128480728	PTPRK,PTPRK,LOC101928140	-0.0721047	28.5758	88	84.7333
6	128480728	128503573	PTPRK	-0.340655	23.8099	15	14.4082
6	128503573	129364071	PTPRK,LAMA2	-0.0456985	29.0509	565	544.832
6	129364071	132269965	LAMA2,ARHGAP18,TMEM244,L3MBTL3,SAMD3,SAMD3,TMEM200A,TMEM200A,SMLR1,EPB41L2,AKAP7,ARG1,MED23,MED23,ENPP3,ENPP3,OR2A4,ENPP3,CTAGE9,MIR548H5,ENPP1,CCN2	0.0384977	31.5787	1908	1832.63
6	132269965	135305314	CCN2,MIR548AJ1,LINC01013,MOXD1,STX7,TAAR9,TAAR8,TAAR6,TAAR5,TAAR3P,TAAR2,TAAR1,VNN1,VNN3,VNN2,SLC18B1,RPS12,SNORD101,RPS12,SNORD100,RPS12,SNORA33,LINC00326,EYA4,EYA4,TARID,TARID,TARID,LINC01312,TARID,TCF21,TCF21,TBPL1,TBPL1,SLC2A12,SLC2A12,HMGA1P7,SGK1,CT69,CT69,LINC01010,LINC01010,LOC101928304,ALDH8A1,HBS1L,HBS1L,MIR3662	-0.00248667	30.3439	1993	1915.81
6	135305314	140168270	HBS1L,MYB,MIR548A2,AHI1,AHI1,LINC00271,LINC00271,PDE7B,PDE7B,LOC644135,MTFR2,BCLAF1,MAP7,MAP3K5,MAP3K5,LOC101928461,MAP3K5,LOC101928429,PEX7,SLC35D3,NHEG1,IL20RA,IL22RA2,IFNGR1,OLIG3,LOC102723649,LINC02539,WAKMAR2,WAKMAR2,TNFAIP3,TNFAIP3,LINC02528,PERP,ARFGEF3,ARFGEF3,PBOV1,SMIM28,HEBP2,HEBP2,NHSL1,NHSL1,NHSL1,MIR3145,FLJ46906,GVQW2,GVQW2,CCDC28A,CCDC28A,ECT2L,ECT2L,REPS1,REPS1,ABRACL,HECA,TXLNB,…	0.0305645	31.2371	3190	3062.5
6	140168270	140634310	FILNC1,LOC100507477,LOC100507477,LOC103352541,MIR3668	-0.0398018	28.9278	306	295.093
6	140634310	140727213	-	-0.174216	26.7203	61	58.8867
6	140727213	141301386	MIR4465	-0.0380658	28.8658	377	361.731
6	141301386	141328800	-	-0.729116	17.8607	18	17.4586
6	141328800	141433887	-	-0.153818	26.9164	69	66.5581
6	141433887	141616648	-	-0.0267677	28.9242	120	115.194
6	141616648	141650154	-	-0.172659	26.288	22	21.2268
6	141650154	141685183	-	-0.464124	21.0335	23	22.1986
6	141685183	142297431	-	-0.0382779	29.4064	402	387.423
6	142297431	145549047	NMBR,NMBR,GJE1,NMBR,VTA1,VTA1,ADGRG6,LOC153910,HIVEP2,LINC01277,AIG1,ADAT2,ADAT2,PEX3,PEX3,FUCA2,PHACTR2-AS1,PHACTR2,LTV1,LTV1,ZC2HC1B,ZC2HC1B,PLAGL1,PLAGL1,HYMAI,SF3B5,STX11,UTRN,UTRN,SNORA98	0.0352854	31.5604	2135	2052.83
6	145549047	146191756	EPM2A,EPM2A,LOC100507557,LOC100507557,LOC100507557,FBXO30	0.00469204	30.7092	422	406.44
6	146191756	146995902	LOC100507557,LOC100507557,SHPRH,SHPRH,GRM1,RAB32,LOC101928661,LOC101928661,ADGB,ADGB	-0.0602759	28.8422	528	509.152
6	146995902	148821986	ADGB,ADGB,KATNBL1P6,STXBP5-AS1,STXBP5-AS1,LUADT1,STXBP5-AS1,STXBP5,STXBP5,SAMD5,SASH1	-0.00341198	30.1603	1199	1153.42
6	148821986	153515888	SASH1,UST,UST,UST-AS1,UST,LOC105378047,TAB2,TAB2,TAB2-AS1,TAB2,SUMO4,ZC3H12D,PPIL4,GINM1,RPS18P9,RPS18P9,KATNA1,KATNA1,LATS1,LATS1,LOC645967,NUP43,PCMT1,LRP11,LRP11,RAET1E-AS1,RAET1E-AS1,RAET1E-AS1,RAET1E,RAET1E-AS1,RAET1G,RAET1G,LOC105378052,ULBP2,ULBP1,RAET1K,RAET1L,ULBP3,PPP1R14C,IYD,PLEKHG1,MTHFD1L,MIR12131,LOC102723831,AKAP12,ZBTB2,RMND1,RMND1,ARMT1,ARMT1,CCDC170,ESR1,ESR1,SYNE1,SYNE1,SYNE1,…	0.048532	31.5709	3081	2958.02
6	153515888	154476904	OPRM1,OPRM1,IPCEF1	-0.00823559	29.6515	631	605.251
6	154476904	155766889	OPRM1,IPCEF1,IPCEF1,CNKSR3,SCAF8,MIR1273C,TIAM2,TIAM2,TFB1M,TFB1M,TFB1M,CLDN20,NOX3	0.0397091	31.2814	847	809.346
6	155766889	155882638	NOX3,LOC105378068	-0.0298441	30.1797	76	73.5135
6	155882638	155897868	-	-0.421503	22.0901	10	9.74958
6	155897868	156778165	MIR1202,SNORD28B	-0.0308181	29.4509	578	555.876
6	156778165	159068019	ARID1B,ARID1B,MIR4466,TMEM242,ZDHHC14,ZDHHC14,MIR3692,SNX9,SYNJ2,SYNJ2,SYNJ2-IT1,SERAC1,SERAC1,GTF2H5,GTF2H5,TULP4,TULP4,SNORA116,TMEM181,TMEM181,MIR7161,DYNLT1	0.0618071	32.1675	1434	1374.89
6	159068019	159093909	SYTL3	-0.414978	17.3701	16	10.1886
6	159093909	159107615	SYTL3	0.084386	33.3036	9	8.62602
6	159107615	159234017	SYTL3,SYTL3,MIR3918,EZR,EZR	0.319318	47.4542	83	64.4079
6	159234017	159281228	EZR,EZR,EZR-AS1,EZR-AS1,OSTCP1	0.0758084	33.1052	31	29.6419
6	159281228	159349759	C6orf99	0.297881	46.1442	45	36.0293
6	159349759	162394076	RSPH3,TAGAP,LOC101929122,LOC101929122,FNDC1,FNDC1,LINC02529,SOD2,SOD2,WTAP,SOD2,SOD2-OT1,SOD2,SOD2-OT1,ACAT2,ACAT2,ACAT2,TCP1,TCP1,SNORA20,TCP1,TCP1,SNORA29,TCP1,MRPL18,MRPL18,PNLDC1,MAS1,IGF2R,IGF2R,AIRN,IGF2R,LOC729603,SLC22A1,SLC22A2,SLC22A3,LPAL2,LPA,PLG,MAP3K4,AGPAT4,AGPAT4,AGPAT4-IT1,PRKN,PRKN,LOC105378098	0.0325837	31.2365	1984	1897.38
6	162394076	166140458	PRKN,PRKN,PACRG,PACRG,PACRG,PACRG-AS2,PACRG,PACRG-AS3,PACRG,PACRG-AS1,PACRG-AS1,DKFZp451B082,CAHM,CAHM,QKI,QKI,LOC102724152,MEAT6,C6orf118,PDE10A	-0.021961	29.1688	2457	2349.32
6	166140458	167593324	LINC00473,LINC00473,LINC00602,LINC00602,LOC729681,TBXT,LOC101929297,PRR18,SFT2D1,SFT2D1,LOC100289495,LOC100289495,MPC1,RPS6KA2,RPS6KA2,RPS6KA2-IT1,RPS6KA2,MIR1913,RPS6KA2-AS1,RNASET2,MIR3939,FGFR1OP,CCR6,GPR31,LOC105378123,LOC105378123,TCP10L2,TCP10L2	0.033012	31.0769	952	912.021
6	167593324	169151120	TCP10L2,HPAT5,UNC93A,TTLL2,TCP10,LOC105378127,LINC02538,LINC02487,LINC01558,LINC01558,LOC441179,AFDN-DT,AFDN-DT,AFDN,AFDN,HGC6.3,KIF25-AS1,KIF25,FRMD1,LOC105378137,LOC101929420,DACT2,SMOC2	-0.017924	29.5065	955	911.661
6	169151120	170917969	LOC105378146,LOC101929460,LOC102724357,LINC01615,LINC02544,LOC101929523,LOC101929523,THBS2,THBS2,WDR27,WDR27,C6orf120,C6orf120,PHF10,PHF10,TCTE3,TCTE3,ERMARD,ERMARD,LINC00242,LINC00242,LINC00574,LINC00574,LOC102724511,LOC154449,LOC285804,LOC285804,LINC01624,LINC01624,DLL1,DLL1,FAM120B,FAM120B,FAM120B,MIR4644,PSMB1,TBP,PDCD2	0.0204885	30.7465	1124	1077.22
6	170917969	171055067	-	-0.296218	21.0107	69	52.3236
7	10000	3115248	LOC102723672,LOC102723672,LOC100507642,LOC100507642,LOC105375115,FAM20C,LOC442497,PDGFA,HRAT92,PRKAR1B,PRKAR1B,LOC101927000,PRKAR1B,LOC101926963,PRKAR1B,DNAAF5,DNAAF5,SUN1,GET4,ADAP1,COX19,C7orf50,C7orf50,CYP2W1,C7orf50,MIR339,C7orf50,GPR146,C7orf50,GPER1,ZFAND2A,ZFAND2A,LOC101927021,LOC101927021,UNCX,MICALL2,INTS1,MAFK,MAFK,LOC100128653,MAFK,TMEM184A,TMEM184A,PSMG3,PSMG3,PSMG3-AS1,PSMG3-AS1,TFAM…	0.00289835	29.009	2000	1893.89
7	3115248	5658644	LOC100129603,SDK1,SDK1,LOC105375131,FOXK1,AP5Z1,AP5Z1,MIR4656,RADIL,RADIL,SNORD165,RADIL,PAPOLB,MMD2,RNF216P1,RBAK,RBAK-RBAKDN,RBAK-RBAKDN,RBAKDN,ZNF890P,WIPI2,SLC29A4,SLC29A4,TNRC18,TNRC18,LOC100129484,FBXL18,FBXL18,MIR589,FBXL18,LOC221946,LOC221946,ACTB,FSCN1	-0.0284225	28.6285	1670	1575.32
7	5658644	8489885	RNF216,RNF216,RNF216-IT1,RNF216,MIR6874,ZNF815P,OCM,CCZ1,CCZ1,RSPH10B,RSPH10B2,RSPH10B,RSPH10B2,PMS2,PMS2,AIMP2,AIMP2,AIMP2,SNORA80D,AIMP2,EIF2AK1,EIF2AK1,EIF2AK1,ANKRD61,USP42,USP42,CYTH3,CYTH3,FAM220A,RAC1,DAGLB,KDELR2,GRID2IP,ZDHHC4,ZDHHC4,C7orf26,C7orf26,ZNF853,ZNF316,ZNF12,PMS2CL,RSPH10B,RSPH10B2,CCZ1B,CCZ1B,MIR3683,LOC100131257,C1GALT1,LOC101927354,COL28A1,LOC101927391,LOC101927391,MIOS,MIO…	0.00639583	30.4717	1856	1765.08
7	8489885	8584311	NXPH1	-0.103068	28.6463	62	59.9806
7	8584311	8625431	NXPH1	-0.327273	24.6949	27	25.8593
7	8625431	8669598	NXPH1	-0.128392	27.2552	29	27.9193
7	8669598	8788391	NXPH1	-0.0210645	29.4085	78	75.1701
7	8788391	9243766	NXPH1	-0.144878	26.6736	299	288.461
7	9243766	9268134	-	-0.406296	22.3396	16	15.429
7	9268134	9776813	PER4	-0.146262	26.5223	334	321.141
7	9776813	9811842	-	-0.475262	21.0535	21	20.1861
7	9811842	10489573	MGC4859	-0.134527	26.7819	445	428.555
7	10489573	11133798	MGC4859,MGC4859,LOC100131472,NDUFA4,PHF14	-0.0370195	28.9689	423	404.898
7	11133798	11177965	PHF14	-0.308871	23.6177	29	27.848
7	11177965	11685121	PHF14,THSD7A	-0.043558	29.3198	333	321.204
7	11685121	12100898	THSD7A	-0.143433	27.0517	273	263.538
7	12100898	12314117	TMEM106B	-0.0675541	28.3908	140	134.82
7	12314117	13147193	VWDE,LOC102725191,SCIN,ARL4A	0.0197355	30.5332	547	525.872
7	13147193	13409148	-	-0.0537272	28.7227	172	165.705
7	13409148	13540125	-	-0.189565	25.9751	86	82.4755
7	13540125	13788373	-	-0.0969427	27.4936	163	155.753
7	13788373	14147799	ETV1	-0.014519	29.3125	236	227.088
7	14147799	14923002	DGKB	-0.0922368	27.8671	509	490.417
7	14923002	14942800	DGKB	-0.373887	23.203	13	12.5226
7	14942800	16484068	DGKB,AGMO,MEOX2,MEOX2,LOC105375166,LINC02587,CRPPA,CRPPA,CRPPA-AS1	-0.06272	28.5469	1012	973.833
7	16484068	17009500	SOSTDC1,LRRC72,ANKMY2,ANKMY2,BZW2,BZW2,TSPAN13,AGR2,AGR3	0.0437519	31.3695	345	332.405
7	17009500	18168497	AHR,KCCAT333,KCCAT333,LOC101927630,LOC101927630,SNX13,PRPS1L1,HDAC9,HDAC9,MIR1302-6	-0.0276413	30.0908	761	731.943
7	18168497	18223324	HDAC9	-0.466627	15.8008	34	19.357
7	18223324	19316832	HDAC9,TWIST1,FERD3L	-0.0500218	29.1132	718	690.827
7	19316832	19333585	-	-0.403387	22.4108	11	10.6305
7	19333585	19606201	-	-0.0865236	28.1085	179	172.43
7	19606201	19635137	-	-0.317234	24.3651	19	18.268
7	19635137	20154478	TWISTNB,TWISTNB,MIR3146,TMEM196,LOC101927668	-0.0696609	29.01	341	328.089
7	20154478	20291547	LOC101927668,LOC101927668,MACC1,MACC1,MACC1-AS1,MACC1,MACC1,LOC100506098,LOC100506098	0.0255157	31.083	90	87.0271
7	20291547	20326576	-	-0.236733	26.3033	22	20.9702
7	20326576	22312557	LOC101927769,LOC101927811,LOC101927811,ITGB8,ITGB8,ABCB5,SP8,RPL23P8,LINC01162,SP4,SP4,MIR1183,DNAH11,DNAH11,CDCA7L,CDCA7L,RAPGEF5	-0.0107039	30.129	1304	1253.03
7	22312557	30891568	RAPGEF5,STEAP1B,LOC100506178,LOC401312,LOC541472,LOC541472,IL6,IL6,TOMM7,SNHG26,SNHG26,SNORD93,FAM126A,KLHL7-DT,KLHL7-DT,KLHL7,KLHL7,NUP42,GPNMB,MALSU1,MALSU1,IGF2BP3,IGF2BP3,IGF2BP3,SNORD65C,RPS2P32,TRA2A,CLK2P1,CCDC126,FAM221A,STK31,NPY,MPP6,GSDME,OSBPL3,CYCS,C7orf31,NPVF,LOC646588,MIR148A,NFE2L3,HNRNPA2B1,HNRNPA2B1,CBX3,CBX3,SNX10,SNX10,LOC105375304,LOC105375304,LOC105375304,LOC441204,LOC44120…	0.0393458	31.6833	5629	5400.05
7	30891568	32219617	INMT-MINDY4,MINDY4,AQP1,GHRHR,ADCYAP1R1,NEUROD6,ITPRID1,PPP1R17,PDE1C	-0.0324593	29.4637	871	837.22
7	32219617	33392320	PDE1C,LOC100130673,LSM5,LSM5,AVL9,AVL9,AVL9,DPY19L1P1,DPY19L1P1,ZNRF2P1,MIR550A2,MIR550B2,LINC00997,DPY19L1P2,KBTBD2,RP9P,FKBP9,NT5C3A,RP9,BBS9	0.0516039	31.7518	770	737.593
7	33392320	35037151	BBS9,BMPER,NPSR1-AS1,NPSR1-AS1,NPSR1,NPSR1,NPSR1-AS1,NPSR1,DPY19L1,DPY19L1,MIR548N	-0.0128736	30.4468	1080	1040.89
7	35037151	36720057	DPY19L1,DPY19L2P1,TBX20,LOC401324,HERPUD2,HERPUD2,LOC101930085,LOC101930085,LOC100506725,SEPTIN7-AS1,SEPTIN7-AS1,SEPTIN7,SEPTIN7,LOC101928618,EEPD1,KIAA0895,KIAA0895,ANLN,ANLN,AOAH,AOAH,AOAH-IT1	0.0369268	31.5166	1105	1061.51
7	36720057	39581758	AOAH,ELMO1,ELMO1,MIR1200,ELMO1,ELMO1-AS1,GPR141,NME8,SFRP4,EPDR1,STARD3NL,TARP,TRG-AS1,AMPH,FAM183BP,VPS41,POU6F2,POU6F2,POU6F2-AS2,POU6F2,SNORA20B,POU6F2,POU6F2-AS1	0.00232207	30.3408	1879	1804.14
7	39581758	40230553	YAE1,RALA,LINC00265,LOC112267983,LOC112267983,CDK13,CDK13,MPLKIP,MPLKIP,SUGCT,SUGCT	0.0454208	31.4357	426	406.684
7	40230553	42886650	SUGCT,LINC01450,LINC01449,INHBA,INHBA,INHBA-AS1,INHBA-AS1,GLI3,LINC01448	-0.0273444	29.7292	1744	1678.31
7	42886650	45719414	C7orf25,PSMA2,MRPL32,HECW1,HECW1,HECW1-IT1,HECW1,HECW1-IT1,MIR3943,HECW1,LUARIS,STK17A,STK17A,COA1,COA1,BLVRA,MRPS24,URGCP-MRPS24,URGCP-MRPS24,URGCP-MRPS24,URGCP,URGCP,URGCP,UBE2D4,UBE2D4,UBE2D4,POLR2J4,POLR2J4,POLR2J4,SPDYE1,RASA4CP,RASA4CP,LINC00957,LINC00957,LINC00957,DBNL,DBNL,DBNL,MIR6837,DBNL,PGAM2,POLM,POLM,MIR6838,AEBP1,AEBP1,MIR4649,AEBP1,POLD2,POLD2,MYL7,GCK,YKT6,CAMK2B,NUDCD3,NPC1L1,DD…	0.0522638	31.708	1860	1780.48
7	45719414	48654219	ADCY1,ADCY1,SEPTIN7P2,SEPTIN7P2,LOC730234,IGFBP1,IGFBP3,LOC730338,TNS3,TNS3,SNORD151,LINC01447,C7orf65,LINC00525,PKD1L1,PKD1L1,C7orf69,HUS1,SUN3,C7orf57,UPP1,ABCA13	-0.00281977	30.3755	1927	1852.55
7	48654219	49633503	ABCA13,CDC14C	-0.0810412	28.0485	643	618.445
7	49633503	50277728	VWC2,ZPBP,SPATA48	-0.0136163	29.7226	422	405.976
7	50277728	50288389	-	-0.407408	22.6077	7	6.64934
7	50288389	50326464	-	-0.0723928	29.1729	25	24.2591
7	50326464	51574166	IKZF1,FIGNL1,DDC,DDC,DDC-AS1,GRB10,COBL,LOC107986794	0.035576	31.5273	793	761.966
7	51574166	53488518	POM121L12	-0.0196227	29.306	1257	1205.02
7	53488518	53761127	LINC01446	-0.103359	27.4091	179	172.994
7	53761127	54504328	LINC01446,LINC01445	-0.0201562	29.2178	487	469.317
7	54504328	55742488	VSTM2A,VSTM2A,VSTM2A-OT1,SEC61G,SEC61G,LOC100996654,LOC100996654,EGFR,EGFR,EGFR-AS1,ELDR,LANCL2,VOPP1	0.0720644	32.1743	813	782.124
7	55742488	56761344	FKBP9P1,SEPTIN14,ZNF713,MRPS17,NIPSNAP2,PSPH,PSPH,CCT6A,CCT6A,CCT6A,SNORA22B,CCT6A,SNORA15,CCT6A,SUMF2,SUMF2,SUMF2,PHKG1,PHKG1,CHCHD2,NUPR2,LOC650226,LOC100240728,DKFZp434L192,LOC101928401	0.00475304	29.5774	663	625.75
7	56761344	57606582	LOC401357,LOC100130849,MIR4283-1,MIR4283-2,ZNF479,GUSBP10,LOC105375297,MIR3147,ZNF716	-0.0724384	27.5785	536	492.696
7	57606582	57775630	-	0.281837	45.1517	97	72.9412
7	57775630	57883760	-	-0.0225579	30.19	71	66.5141
7	57883760	57952293	-	0.238705	44.5767	31	21.9525
7	57955339	58054331	-	-0.931595	20.4831	34	24.5944
7	61057380	61101602	-	-0.410955	27.5715	20	16.5297
7	61101602	61237318	-	-2.18891	6.99625	86	72.0168
7	61237318	61434719	-	-1.03035	15.6185	78	65.5958
7	61434719	61608258	-	-0.668562	22.0733	77	60.6622
7	61609786	61658683	-	-1.01484	16.5189	30	24.7749
7	61658683	61862397	-	-0.0628569	34.6774	48	37.6763
7	61862397	62093561	-	-0.723526	23.0733	93	67.9291
7	62093561	62114882	-	-1.63228	10.0313	14	13.5394
7	62114882	62137726	-	-0.663121	20.7561	15	13.981
7	62137726	62177323	-	-1.11295	14.7236	26	24.5272
7	62177323	62212351	-	-0.49302	21.9832	23	22.2036
7	62212351	62250424	-	-1.73727	9.66981	25	23.8125
7	62250424	62265654	-	-1.30526	12.9844	10	9.51682
7	62265654	62325048	-	-0.707143	19.3527	39	37.4661
7	62325048	62357030	-	-1.11735	14.2093	21	20.3449
7	62357030	62390535	-	-0.408518	23.4275	22	21.1324
7	62390535	62427086	-	-1.04715	15.3069	24	22.6542
7	62427086	62449930	-	-0.661657	19.9036	15	14.3773
7	62449930	64132783	ZNF733P,LOC102724738,LOC102724738,LOC100287704,LOC100287834,LOC100287704,LOC100287834,LOC100287834,MIR4283-1,MIR4283-2,ZNF722P,LINC01005,ZNF727,ZNF735,ZNF679,ZNF736,YWHAEP1,ZNF680,LOC100128885,LOC100128885,LOC641746,ZNF107	-0.0317877	28.7944	1100	1029.44
7	64132783	65040458	ZNF107,ZNF107,MIR6839,ZNF138,ZNF273,ZNF117,ERV3-1-ZNF117,ZNF117,ERV3-1-ZNF117,ERV3-1,ERV3-1-ZNF117,ERV3-1,CCT6P3,CCT6P3,SNORA22C,CCT6P3,SNORA15B-2,SNORA15B-1,INTS4P1,ZNF92,LOC101929322	0.0589982	31.4919	590	553.548
7	65040458	65058733	-	0.442859	50.2454	11	8.20702
7	65058733	65250624	LOC441242,LOC441242,INTS4P2,LOC441242,CCT6P1,LOC441242,CCT6P1,SNORA22,LOC441242,CCT6P1,SNORA15B-2,SNORA15B-1	0.0473855	32.3861	126	119.128
7	65250624	65288698	-	0.285913	44.4155	25	21.1851
7	65288698	66811642	VKORC1L1,VKORC1L1,GUSB,GUSB,ASL,CRCP,TPST1,LINC00174,GS1-124K5.4,GS1-124K5.11,KCTD7,LOC100996437,RABGEF1,RABGEF1,RABGEF1,GTF2IRD1P1,GTF2IRD1P1,GTF2IP23,LINC02604,TMEM248,SBDS,TYW1,TYW1,MIR4650-1,MIR4650-2,PMS2P4,STAG3L4,LINC01372	0.030196	30.8649	999	951.027
7	66811642	67722363	LOC102723427	-0.0566545	28.5099	598	564.763
7	67722363	69348868	CT66,CT66,AUTS2,AUTS2	-0.107573	27.1937	1067	1002.6
7	69348868	71514495	AUTS2,GALNT17,GALNT17,MIR3914-1,MIR3914-2,CALN1	-0.0674971	28.1263	1421	1345.41
7	71514495	71925689	CALN1	-0.0246751	29.2596	270	256.438
7	71925689	72487656	TYW1B,TYW1B,MIR4650-1,MIR4650-2,SBDSP1,SPDYE7P,POM121,POM121,NSUN5P2,NSUN5P2,TRIM73,TRIM74,TRIM73,TRIM74,LOC541473,LOC100101148,LOC541473,LOC100101148,STAG3L1,STAG3L3,STAG3L1,STAG3L3,PMS2P7,PMS2P5,PMS2P2,PMS2P7,PMS2P5,PMS2P2	0.0504321	31.2617	369	350.632
7	72487656	72521161	PMS2P5,PMS2P2,PMS2P5,PMS2P2,SPDYE8P,SPDYE14P,SPDYE13P,SPDYE15P,PMS2P5,PMS2P2,SPDYE8P,SPDYE14P,SPDYE13P,SPDYE15P,SPDYE11,SPDYE17,PMS2P5,SPDYE8P,SPDYE14P,SPDYE13P,SPDYE15P,SPDYE11,SPDYE17,PMS2P5,SPDYE8P,PMS2P5,PMS2P5,SPDYE14P,SPDYE13P,SPDYE15P,SPDYE10P,SPDYE11,PMS2P5,SPDYE14P,SPDYE13P,SPDYE15P,SPDYE10P,SPDYE11,SPDYE17	-0.118091	27.24	22	20.1343
7	72521161	72586647	SPDYE14P,SPDYE13P,SPDYE15P,SPDYE10P,SPDYE11,SPDYE17,SPDYE10P,SPDYE10P,GTF2IP4,GTF2IP1,GTF2IP4,GTF2IP1	-0.299742	20.3589	42	31.1913
7	72586647	74354786	GTF2IP4,GTF2IP1,NCF1B,NSUN5,TRIM50,TRIM50,FKBP6,FKBP6,FZD9,BAZ1B,BCL7B,TBL2,MLXIPL,VPS37D,DNAJC30,DNAJC30,BUD23,BUD23,BUD23,STX1A,STX1A,STX1A,MIR4284,ABHD11-AS1,ABHD11-AS1,ABHD11,ABHD11,CLDN3,CLDN4,METTL27,TMEM270,ELN,LIMK1,EIF4H,EIF4H,MIR590,LAT2,RFC2,CLIP2,GTF2IRD1,GTF2IRD1,MIR10525,GTF2I,GTF2I,LOC101926943,NCF1,GTF2IRD2,STAG3L2,STAG3L2,PMS2P5,PMS2P5	0.000642782	29.4631	1157	1087.59
7	74354786	74395905	-	-0.121115	26.1162	27	23.4438
7	74395905	74485759	RCC1L	-0.432215	17.3046	49	30.1853
7	74485759	74587796	RCC1L,GTF2IRD2B,GTF2IRD2B,GTF2IRD2,NCF1C	0.014754	30.6031	67	62.5639
7	74587796	74618255	NCF1C,GTF2IP4,GTF2IP1	-0.243391	22.6825	20	17.1835
7	74618255	74635007	GTF2IP4,GTF2IP1	0.0633464	31.8571	11	10.3213
7	74635007	74715724	GTF2IP4,GTF2IP1,GTF2IP4,GTF2IP1,SPDYE10P,GTF2IP1,SPDYE10P,GTF2IP1,SPDYE10P,SPDYE17,SPDYE14P,SPDYE13P,SPDYE15P,GTF2IP1,SPDYE10P,SPDYE17,SPDYE14P,SPDYE13P,SPDYE15P,SPDYE11,GTF2IP1,SPDYE10P,SPDYE17,SPDYE14P,SPDYE13P,SPDYE15P,SPDYE11,PMS2P5,GTF2IP1,SPDYE10P,SPDYE14P,SPDYE13P,SPDYE15P,PMS2P5,GTF2IP1,PMS2P5	-0.17818	23.7852	52	42.8578
7	74765724	74875379	GTF2IP1,PMS2P5,GTF2IP1,PMS2P5,CASTOR2,GTF2IP1,PMS2P5,CASTOR2,SPDYE10P,PMS2P5,SPDYE10P	-0.46109	16.1906	51	29.7022
7	74875379	74991126	PMS2P5,SPDYE10P,PMS2P5,SPDYE10P,SPDYE17,SPDYE14P,SPDYE13P,SPDYE15P,SPDYE11,PMS2P5,PMS2P5,SPDYE8P,SPDYE17,PMS2P5,SPDYE8P,SPDYE17,SPDYE14P,SPDYE13P,SPDYE15P,SPDYE11,PMS2P5,SPDYE8P,SPDYE14P,SPDYE13P,SPDYE15P,PMS2P5,SPDYE8P,PMS2P5,PMS2P7,PMS2P5,PMS2P7,STAG3L1,STAG3L1	-0.216329	22.8047	74	59.5161
7	74991126	76459289	STAG3L1,LOC541473,LOC541473,TRIM73,TRIM73,NSUN5P1,NSUN5P1,POM121C,POM121C,SPDYE5,PMS2P3,HIP1,CCL26,CCL24,RHBDD2,POR,MIR4651,POR,POR,SNORA14A,POR,TMEM120A,TMEM120A,STYXL1,STYXL1,MDH2,MDH2,GTF2IP7,SRRM3,HSPB1,YWHAG,SSC4D,SSC4D,ZP3,ZP3,DTX2,DTX2,FDPSP2,UPK3B,SPDYE16,LOC100133091,LOC100133091,POMZP3	-0.00711389	29.7298	949	889.402
7	76459289	77775152	DTX2P1-UPK3BP1-PMS2P11,DTX2P1-UPK3BP1-PMS2P11,SPDYE11,SPDYE17,SPDYE11,SPDYE17,SPDYE17,PMS2P9,PMS2P9,SPDYE18,SPDYE18,FAM185BP,CCDC146,CCDC146,FGL2,GSAP,GSAP,LOC101927243,LOC101927243,PTPN12,APTR,APTR,RSBN1L,RSBN1L,TMEM60,PHTF2,MAGI2	0.0473826	31.4215	864	821.186
7	77775152	79518976	MAGI2,MAGI2,RPL13AP17,MAGI2,MAGI2-AS2,MAGI2,MAGI2-AS3,MAGI2-AS3	-0.0604726	28.6382	1145	1101.97
7	79518976	80784581	GNAI1,LOC101927269,GNAT3,CD36,SEMA3C	0.0151878	30.5999	831	799.783
7	80784581	81244525	LOC105369146,LOC100128317	-0.0361818	29.4012	302	291.844
7	81244525	81692284	LOC100128317,HGF,CACNA2D1,CACNA2D1,LOC101927356	-0.100007	27.71	294	284.487
7	81692284	83795533	CACNA2D1,PCLO,SEMA3E,SEMA3A	-0.0306076	29.2486	1381	1328.58
7	83795533	84186942	SEMA3A,LOC101927378	-0.0792162	28.1452	257	246.389
7	84186942	84212833	LOC101927378	-0.45708	21.6326	17	16.4914
7	84212833	84288982	LOC101927378	-0.205387	25.8564	50	48.2097
7	84288982	84301166	-	-0.505964	20.4602	8	7.73516
7	84301166	85077891	SEMA3D,LINC00972	-0.0787169	28.0854	510	491.314
7	85077891	85237805	LINC00972	-0.251221	24.9247	105	101.017
7	85237805	86139416	-	-0.0859384	27.7004	592	569.508
7	86139416	86270393	-	0.0214775	30.373	86	83.2191
7	86270393	86579560	GRM3,KIAA1324L	-0.0956136	28.4873	203	195.88
7	86579560	87982234	KIAA1324L,LOC101927420,DMTF1,DMTF1,DMTF1,TMEM243,TMEM243,TP53TG1,TP53TG1,CROT,CROT,ABCB4,ABCB1,ABCB1,RUNDC3B,RUNDC3B,RUNDC3B,SLC25A40,SLC25A40,SLC25A40,DBF4,DBF4,ADAM22,SRI,SRI,LOC102723885,STEAP4	0.0310294	31.2441	921	885.953
7	87982234	88554878	ZNF804B,ZNF804B,TEX47	-0.0622629	28.6299	376	361.722
7	88554878	88609706	ZNF804B	-0.29045	23.5698	36	34.0345
7	88609706	89719966	ZNF804B,STEAP2-AS1	-0.0969105	27.7585	729	701.156
7	89719966	90288041	STEAP2-AS1,STEAP2-AS1,DPY19L2P4,STEAP2-AS1,STEAP1,STEAP2-AS1,STEAP2,STEAP2,CFAP69,LOC101927446,GTPBP10,LOC101409256,CLDN12,LOC102723899,CDK14	0.0547958	31.8426	373	359.021
7	90288041	91348043	CDK14,FZD1	-0.0164352	30.2799	696	670.05
7	91348043	92715688	MTERF1,AKAP9,CYP51A1,CYP51A1,CYP51A1-AS1,CYP51A1-AS1,CYP51A1-AS1,LRRD1,KRIT1,KRIT1,MIR1285-1,KRIT1,ANKIB1,ANKIB1,TMBIM7P,GATAD1,ERVW-1,PEX1,PEX1,RBM48,RBM48,FAM133B,CDK6,CDK6,LOC101927497,LOC101927497	0.0578406	32.0309	898	862.313
7	92715688	93116235	SAMD9,SAMD9L,HEPACAM2,HEPACAM2,VPS50,VPS50,CALCR,CALCR,MIR653,CALCR,MIR489	-0.062779	29.2347	263	253.573
7	93116235	93131464	CALCR	-0.453446	22.2263	10	9.62898
7	93131464	93924942	CALCR,MIR4652,TFPI2,TFPI2,LOC105375401,LOC105375401,GNGT1,GNG11,BET1	-0.0973035	28.3441	521	500.744
7	93924942	96099773	COL1A2-AS1,COL1A2,CASD1,SGCE,SGCE,PEG10,PEG10,PPP1R9A,PPP1R9A,PON1,PON1,PON3,PON2,ASB4,PDK4,DYNC1I1,SLC25A13,SLC25A13,MIR591	-0.00985414	30.0707	1428	1373.82
7	96099773	96672417	SEM1,DLX6-AS1,DLX6-AS1,DLX6,DLX5	-0.0664192	28.6938	376	360.907
7	96672417	101288364	SDHAF3,TAC1,ASNS,ASNS,CZ1P-ASNS,CZ1P-ASNS,CZ1P-ASNS,MIR5692A1,MIR5692A2,MIR5692C2,CZ1P-ASNS,CCZ1P-OR7E38P,OCM2,LMTK2,BHLHA15,TECPR1,BRI3,BRI3,BAIAP2L1,BAIAP2L1,NPTX2,TMEM130,TRRAP,TRRAP,MIR3609,SCARNA28,TRRAP,LOC101927550,LOC101927550,LOC101927550,SMURF1,SMURF1,KPNA7,MYH16,ARPC1A,ARPC1B,ARPC1B,PDAP1,PDAP1,PDAP1,BUD31,MIR12119,BUD31,BUD31,PTCD1,ATP5MF-PTCD1,PTCD1,ATP5MF-PTCD1,PTCD1,ATP5MF-PTCD1,CP…	0.0119155	30.2323	2991	2835.94
7	101288364	101321871	-	-0.576359	14.8383	14	7.46966
7	101329486	102330123	CUX1,SH2B2,SH2B2,MIR4285,SPDYE6,LOC100630923,LOC100289561,LOC100630923,LOC100630923,PRKRIP1,LOC100630923,PRKRIP1,MIR548O,ORAI2,ORAI2,ALKBH4,ALKBH4,ALKBH4,LRWD1,MIR5090,LRWD1,MIR5090,LRWD1,LRWD1,MIR4467,LRWD1,POLR2J,POLR2J,RASA4B,UPK3BL2,POLR2J3,POLR2J3,POLR2J3,SPDYE2B,SPDYE2,RASA4,RASA4,RASA4B,POLR2J2,UPK3BL1,POLR2J2,POLR2J2,SPDYE2,SPDYE2B,RASA4DP	-0.0112976	29.1888	653	607.921
7	102330123	103251561	RASA4DP,RASA4DP,FAM185A,FAM185A,FAM185A,FBXL13,FBXL13,FBXL13,LRRC17,FBXL13,NFE4,FBXL13,ARMC10,ARMC10,ARMC10,NAPEPLD,NAPEPLD,NAPEPLD,RPL19P12,DPY19L2P2,PMPCB,PMPCB,DNAJC2,DNAJC2,PSMC2,PSMC2,SLC26A5,SLC26A5,SLC26A5,LOC101927870,LOC101927870,LOC101927870,RELN,RELN	0.0662196	32.4142	605	579.64
7	103251561	103460218	RELN	-0.0530129	28.7706	137	131.546
7	103460218	103478494	RELN	-0.292504	24.6043	12	11.715
7	103478494	104328350	RELN,ORC5,LHFPL3	-0.0101486	29.9803	558	536.268
7	104328350	108294343	LHFPL3,LHFPL3,LHFPL3-AS1,LHFPL3,LHFPL3-AS2,LHFPL3-AS2,LINC01004,KMT2E-AS1,KMT2E-AS1,KMT2E,KMT2E,SRPK2,PUS7,RINT1,RINT1,EFCAB10,EFCAB10,ATXN7L1,CDHR3,SYPL1,NAMPT,CCDC71L,PIK3CG,PRKAR2B,HBP1,HBP1,COG5,COG5,COG5,GPR22,COG5,DUS4L,DUS4L-BCAP29,DUS4L,DUS4L-BCAP29,DUS4L-BCAP29,BCAP29,BCAP29,SLC26A4-AS1,SLC26A4-AS1,SLC26A4,SLC26A4,LOC101927974,LOC101927974,CBLL1,CBLL1,SLC26A3,DLD,LAMB1,LAMB4,NRCAM,PNPLA8…	0.0395356	31.6697	2602	2494.07
7	108294343	109436623	C7orf66	-0.0768775	28.3513	750	723.83
7	109436623	109453376	-	-0.520596	15.0859	11	5.87028
7	109453376	109654417	EIF3IP1	-0.0519352	28.7309	132	127.081
7	109654417	109724477	-	-0.255936	25.0423	46	44.2642
7	109724477	110228603	-	-0.071976	28.6096	331	318.517
7	110228603	110347400	IMMP2L	0.0848742	35.686	78	68.0514
7	110347400	111047998	IMMP2L,IMMP2L,LRRN3	-0.0929841	27.9368	460	443.045
7	111047998	112671558	IMMP2L,DOCK4,DOCK4,DOCK4-AS1,DOCK4,ZNF277,ZNF277,IFRD1,LSMEM1,LOC100996249,LOC101928012,TMEM168,BMT2,HRAT17	0.0091269	30.6183	1065	1024.13
7	112671558	113579289	GPR85,SMIM30,PPP1R3A	-0.0974094	28.1065	596	575.129
7	113579289	113902173	FOXP2	0.00836707	30.0418	211	202.949
7	113902173	114231150	FOXP2	-0.133055	27.0279	216	207.828
7	114231150	114975916	FOXP2,FOXP2,MIR3666,MDFIC,LINC01393,LINC01393,LINC01392,LINC01392	-0.0636	28.853	489	471.605
7	114975916	114988100	-	-0.488901	20.7704	8	7.69865
7	114988100	115537917	SNORA25B	-0.062917	28.7137	361	347.775
7	115537917	115572947	-	-0.423338	22.5199	23	22.0423
7	115572947	115728297	TFEC	-0.0557249	29.6646	102	97.8152
7	115728297	117131016	TES,LOC102724434,CAV2,CAV1,LINC01510,MET,CAPZA2,ST7-AS1,ST7-AS1,ST7,ST7-OT4,ST7,ST7-OT4,ST7,ST7,MIR6132,ST7,ST7-AS2,ST7,ST7-OT3,WNT2,ASZ1,CFTR	0.055915	32.3796	921	881.702
7	117131016	117622957	CFTR,CFTR,CFTR-AS1,CTTNBP2	0.00384706	30.415	323	310.931
7	117622957	118157544	LSM8,ANKRD7	-0.0303389	29.7653	351	338.225
7	118157544	118175821	-	-0.425306	21.6164	12	11.5683
7	118175821	118290049	-	-0.0143249	29.2771	75	72.2071
7	118290049	118591610	-	-0.182668	26.2286	197	189.725
7	118591610	118867280	-	-0.0838865	27.94	178	171.8
7	118867280	118884034	-	-0.296014	24.5764	11	10.71
7	118884034	118894695	-	-0.790262	17.1531	7	6.75108
7	118894695	119526756	LINC02476	-0.140663	26.8035	415	400.067
7	119526756	120212124	LINC02476,KCND2	-0.061779	28.4663	450	433.42
7	120212124	122003218	KCND2,TSPAN12,ING3,CPED1,WNT16,FAM3C,PTPRZ1,AASS,FEZF1,FEZF1,FEZF1-AS1,FEZF1-AS1,CADPS2	0.00862965	30.7022	1176	1127.08
7	122003218	123125697	CADPS2,CADPS2,RNF133,CADPS2,RNF148,TAS2R16,SLC13A1,IQUB	-0.052412	29.0793	736	708.825
7	123125697	123704452	IQUB,NDUFA5,NDUFA5,ASB15,ASB15,ASB15,LOC102724555,LMOD2,WASL,RNU6-1,RNU6-9,RNU6-7,RNU6-8,RNU6-2,HYAL6P,HYAL4,SPAM1,LOC105375483,TMEM229A	0.0176877	30.6951	380	364.516
7	123704452	124231424	LOC101928211	-0.113944	27.5741	346	333.146
7	124231424	124706612	GPR37,C7orf77,POT1,POT1,POT1-AS1,POT1-AS1	-0.0234274	29.3552	312	299.586
7	124706612	125711818	POT1-AS1,LOC101928283,LOC101928283,LOC101928254	-0.0839218	27.9692	660	635.429
7	125711818	125789493	-	-0.233933	25.2846	51	49.2609
7	125789493	126043840	-	-0.0705051	28.1158	167	160.278
7	126043840	126112377	GRM8	-0.248765	25.0623	41	39.5646
7	126112377	127009447	GRM8,GRM8,MIR592,GRM8,LOC101928333	-0.056521	28.8752	589	567.785
7	127009447	127064276	ZNF800	0.0333815	33.7082	36	31.7885
7	127064276	127327762	LOC100506682,GCC1,ARF5,FSCN3,PAX4,SND1	0.15733	41.8435	173	137.479
7	127327762	131544583	SND1,SND1,SND1-IT1,SND1,LRRC4,SND1,MIR593,MIR129-1,LEP,RBM28,PRRT4,LOC107986845,LOC107986845,IMPDH1,IMPDH1,HILPDA,METTL2B,LINC01000,FAM71F2,FAM71F1,CALU,CALU,OPN1SW,OPN1SW,CCDC136,FLNC,FLNC,FLNC-AS1,FLNC-AS1,FLNC-AS1,ATP6V1F,ATP6V1F,ATP6V1F,ATP6V1FNB,ATP6V1FNB,KCP,IRF5,TNPO3,TNPO3,TPI1P2,TPI1P2,LOC407835,TSPAN33,SMO,AHCYL2,STRIP2,SMKR1,NRF1,MIR182,MIR96,MIR183,UBE2H,ZC3HC1,KLHDC10,LOC100128325,TM…	0.0523776	31.9382	2703	2583.65
7	131544583	133775915	LOC101928782,PLXNA4,PLXNA4,LOC101928807,FLJ40288,LOC100506937,CHCHD3,CHCHD3,MIR3654,LOC105375512,EXOC4,EXOC4,MIR6133,EXOC4,LOC101928861	-0.0243923	29.905	1465	1405.28
7	133775915	133832269	LRGUK	-0.538284	15.3126	24	13.6677
7	133835316	133853593	LRGUK	-0.0460675	29.6431	12	11.612
7	133853593	135956985	LRGUK,SLC35B4,AKR1B1,AKR1B10,AKR1B15,BPGM,CALD1,AGBL3,AGBL3,CYREN,CYREN,CYREN,TMEM140,WDR91,WDR91,MIR6509,STRA8,CNOT4,NUP205,STMP1,SLC13A4,FAM180A,MTPN,LUZP6	0.0295245	31.3157	1381	1326.9
7	135956985	136791640	CHRM2,CHRM2,LOC349160,CHRM2,LOC349160,MIR490,LOC349160	-0.114262	27.1018	548	525.809
7	136791640	136803825	LOC349160	-0.50993	20.5777	8	7.66231
7	136803825	137329292	LOC349160,PTN,DGKI	-0.0707238	28.235	345	330.359
7	137329292	138488367	DGKI,CREB3L2,CREB3L2,CREB3L2-AS1,AKR1D1,MIR4468,TRIM24,SVOPL,ATP6V0A4,ATP6V0A4,TMEM213,TMEM213	-0.00656703	29.7744	760	722.498
7	138488367	139954157	TMEM213,KIAA1549,ZC3HAV1L,ZC3HAV1,MIR10399,ZC3HAV1,TTC26,UBN2,LUC7L2,FMC1,FMC1-LUC7L2,LUC7L2,FMC1-LUC7L2,LUC7L2,FMC1-LUC7L2,LOC100129148,LOC100129148,KLRG2,CLEC2L,HIPK2,HIPK2,TBXAS1,TBXAS1,PARP12,KDM7A,KDM7A,KDM7A-DT,KDM7A-DT	0.062439	32.2173	946	907.018
7	139954157	142040580	SLC37A3,RAB19,MKRN1,DENND2A,ADCK2,ADCK2,NDUFB2-AS1,NDUFB2-AS1,NDUFB2,NDUFB2,BRAF,MRPS33,TMEM178B,AGK,DENND11,WEE2-AS1,WEE2-AS1,WEE2,WEE2-AS1,SSBP1,SSBP1,TAS2R3,TAS2R4,TAS2R5,PRSS37,OR9A4,CLEC5A,TAS2R38,MGAM,MGAM2,MOXD2P,PRSS58,TRY2P	-0.00145786	30.5007	1369	1309.2
7	142040580	142254897	MIR11400	0.14331	37.0086	108	99.0562
7	142254897	143297649	MTRNR2L6,PRSS1,EPHB6,EPHB6,TRPV6,TRPV6,TRPV5,LLCFC1,LLCFC1,KEL,KEL,OR9A2,OR6V1,OR6W1P,PIP,TAS2R39,TAS2R40,LOC105375545,LOC105375545,GSTK1,LOC105375545,TMEM139,TMEM139,CASP2,CASP2,CLCN1,FAM131B,FAM131B,LOC100507507,FAM131B,ZYX,MIR6892,ZYX,ZYX,EPHA1,EPHA1,EPHA1,EPHA1-AS1,EPHA1-AS1,EPHA1-AS1,TAS2R60,EPHA1-AS1,TAS2R41,EPHA1-AS1,OR10AC1,CTAGE15	0.0200576	31.1002	646	616.21
7	143297649	143425311	TCAF2,TCAF2,TCAF2P1	-0.220883	22.6492	47	37.7034
7	143425311	143506030	TCAF2,CTAGE6	0.0616265	32.7759	53	48.8208
7	143506030	143519737	TCAF2P1,TCAF2P1,LOC154761,LOC154761	-0.412294	18.7241	9	6.72301
7	143519737	143579134	LOC154761,TCAF1	0.179287	37.4706	39	34.0563
7	143579134	143876120	TCAF1,OR2F2,OR2F1,OR6B1,OR2A5,OR2A25,OR2A12,OR2A2,OR2A14	0.0434046	31.7162	195	187.452
7	143876120	144072588	CTAGE8,CTAGE4,CTAGE8,CTAGE4,ARHGEF35,ARHGEF35,ARHGEF35,LOC101928605,OR2A1-AS1,LOC101928605,OR2A1-AS1,LOC101928605,OR2A1-AS1,OR2A1,OR2A42,LOC101928605,OR2A1-AS1,OR2A9P,OR2A20P,LOC101928605,OR2A1-AS1,ARHGEF34P,LOC101928605,OR2A1-AS1,ARHGEF34P,CTAGE4,CTAGE8,LOC101928605,OR2A1-AS1,OR2A20P,OR2A9P,OR2A1-AS1,OR2A1-AS1,OR2A1,OR2A42,OR2A1-AS1,ARHGEF5,ARHGEF5	0.431601	55.686	103	63.1932
7	144074111	145205704	ARHGEF5,NOBOX,TPK1	-0.00157021	29.989	743	713.524
7	145205704	145638238	-	-0.099517	27.1368	284	272.619
7	145638238	145699158	-	-0.255198	24.5886	40	38.5559
7	145699158	146905378	CNTNAP2,CNTNAP2,LOC101928700	-0.069197	27.8568	792	756.673
7	146905378	147123168	CNTNAP2,CNTNAP2,MIR548F4	-0.161857	26.185	143	136.982
7	147123168	147569409	CNTNAP2,CNTNAP2,LOC105375556	-0.0769908	27.9136	293	280.422
7	147569409	151926728	CNTNAP2,C7orf33,CUL1,EZH2,RNY5,RNY4,RNY3,RNY1,RNY1,GHET1,GHET1,PDIA4,ZNF786,ZNF425,ZNF425,ZNF398,ZNF398,ZNF282,ZNF212,ZNF783,ZNF783,LOC155060,LOC155060,ZNF777,ZNF746,ZNF767P,KRBA1,ZNF467,SSPO,ZNF862,ZNF862,ATP6V0E2-AS1,ATP6V0E2-AS1,ATP6V0E2-AS1,ATP6V0E2,ATP6V0E2,ACTR3C,ACTR3C,LOC100134040,ACTR3C,LRRC61,LRRC61,LRRC61,ZBED6CL,LRRC61,RARRES2,RARRES2,REPIN1,ZNF775,LOC728743,LINC00996,GIMAP8,GIMAP7,GI…	0.0360924	31.1763	2860	2732.24
7	151926728	151990694	KMT2C	0.28127	42.0796	41	34.251
7	151990694	152132334	KMT2C	0.0760552	32.5373	83	78.684
7	152132334	154719413	KMT2C,FABP5P3,LINC01003,XRCC2,ACTR3B,LINC01287,DPP6,DPP6,LOC101929998	-0.0219068	29.5904	1625	1551.83
7	154719413	159128663	PAXIP1-AS2,PAXIP1-AS2,PAXIP1,PAXIP1,PAXIP1,PAXIP1-AS1,PAXIP1-AS1,HTR5A-AS1,HTR5A-AS1,HTR5A,HTR5A,INSIG1,BLACE,LOC100286906,EN2,CNPY1,LOC100506302,LOC100506302,RBM33,RBM33,SHH,LOC389602,LOC285889,LINC01006,LINC01006,LINC00244,LINC01006,RNF32,RNF32,RNF32,LMBR1,LMBR1,NOM1,MNX1,MNX1,MNX1-AS2,MNX1,MNX1-AS1,MNX1-AS1,UBE3C,DNAJB6,LOC101927914,PTPRN2,PTPRN2,MIR153-2,PTPRN2,LOC100506585,PTPRN2,MIR595,LINC…	0.0259684	30.7987	2882	2755.64
8	11523	124231	OR4F21	-0.300088	21.0527	62	45.052
8	124231	2194106	RPL23AP53,RPL23AP53,ZNF596,ZNF596,FAM87A,FBXO25,TDRP,ERICH1,DLGAP2,DLGAP2,LOC401442,DLGAP2,LOC105377777,DLGAP2,LOC286083,DLGAP2,DLGAP2-AS1,LOC101927752,LOC101927752,CLN8,CLN8,MIR3674,MIR596,ARHGEF10,LOC101928058,KBTBD11-OT1,LOC101928058,KBTBD11-OT1,KBTBD11,KBTBD11-OT1,KBTBD11,KBTBD11,MYOM2,MYOM2,MIR7160	0.0244648	30.478	1344	1279.73
8	2194106	2285491	-	0.51918	60.2395	60	36.9156
8	2285491	2512431	LOC101927815	0.056978	31.2321	149	141.698
8	2512431	5768791	LOC101927815,CSMD1	-0.0202047	29.0325	2136	2042.63
8	5768791	6282071	LOC100287015,LOC100287015,MCPH1,MCPH1	0.0293382	30.8076	335	321.554
8	6282071	6828860	MCPH1,MCPH1,ANGPT2,MCPH1,MCPH1-AS1,MCPH1,MCPH1-AS1,MIR8055,MCPH1-AS1,MCPH1-AS1,AGPAT5,AGPAT5,AGPAT5,MIR4659A,MIR4659B,XKR5,XKR5,GS1-24F4.2,GS1-24F4.2,DEFB1,DEFA6,DEFA4,DEFA8P,DEFA9P,DEFA10P	0.0815653	32.7901	359	344.319
8	6828860	6876075	DEFA1B,DEFA1,DEFT1P,DEFT1P2,DEFA3	0.307074	48.146	30	21.9709
8	6876075	6926337	DEFA11P,DEFA5	0.104178	33.1559	33	31.6415
8	6926337	7202016	LINC00965,FAM66B,FAM66B,DEFB109B,FAM66B,USP17L1,FAM66B,USP17L4	-0.079361	27.4629	165	145.521
8	7202016	7404587	FAM66B,FAM66B,ZNF705G,ZNF705G,DEFB4B,DEFB103B,DEFB103A,SPAG11B,DEFB104B,DEFB104A,DEFB106B,DEFB106A,DEFB105A,DEFB105B,DEFB107A,DEFB107B,PRR23D1,PRR23D2	0.240499	42.3548	127	101.443
8	7404587	7632775	FAM90A7P,FAM90A10P	-0.0984633	26.8419	93	72.2673
8	7632775	7774406	PRR23D2,PRR23D1,DEFB107B,DEFB107A,DEFB105B,DEFB105A,DEFB106A,DEFB106B,DEFB104A,DEFB104B,SPAG11B,SPAG11A,SPAG11A,DEFB103B,DEFB103A,DEFB4A	0.199439	39.7924	92	80.2953
8	7774406	7990659	ZNF705B,FAM66E,FAM66E,DEFB109B,FAM85B	-0.109192	28.5017	76	55.9502
8	7990659	8071373	FAM85B	0.407397	53.4979	50	33.4699
8	8071373	11895398	FAM85B,FAM86B3P,PRAG1,CLDN23,MFHAS1,ERI1,ERI1,MIR4660,ERI1,SNORD3I,PPP1R3B,LOC101929128,LOC157273,TNKS,TNKS,MIR597,LINC00599,LINC00599,MIR124-1,MSRA,LINCR-0001,PRSS55,RP1L1,MIR4286,C8orf74,SOX7,SOX7,LOC102723313,LOC102723313,LOC102723313,PINX1,PINX1,PINX1,MIR1322,PINX1,LOC101929229,LOC101929229,XKR6,XKR6,MIR598,XKR6,LOC101929269,MTMR9,SLC35G5,TDH,TDH,LOC100129129,TDH,FAM167A-AS1,FAM167A-AS1,FAM16…	0.0270665	31.1749	2511	2409.56
8	11921288	11979158	DEFB130B,DEFB130A,ZNF705D,FAM66D	-0.271825	22.1711	26	19.0251
8	11979158	12012662	FAM66D,FAM66D,LOC392196,FAM66D,USP17L7,FAM66D,USP17L2	0.487055	58.6286	22	12.7925
8	12012662	12332231	FAM90A2P,FAM86B1,FAM86B1,FAM86B2,FAM86B1,FAM86B2,FAM85A,FAM85A,DEFB130B,DEFB130A,FAM66A,FAM66A,LOC649352,FAM66A,DEFB109A,FAM90A25P,FAM86B2,LOC100506990	-0.0325119	29.437	169	141.925
8	12332231	12461687	LOC100506990,LOC100506990,LOC729732,LOC729732	0.290666	46.7094	50	37.7237
8	12461687	13393774	LOC729732,MIR5692A1,MIR5692A2,LONRF1,LONRF1,MIR3926-1,MIR3926-2,LOC340357,LOC340357,LINC00681,LINC00681,TRMT9B,DLC1	0.0107524	29.8569	611	581.449
8	13393774	16496160	DLC1,DLC1,C8orf48,LOC102725080,SGCZ,SGCZ,MIR383,TUSC3,MSR1	-0.0909042	27.5201	2035	1944.25
8	16496160	17181517	FGF20,MICU3,ZDHHC2,ZDHHC2,CNOT7,CNOT7,CNOT7,VPS37A,VPS37A,VPS37A,MTMR7	0.0111801	30.4474	450	432.623
8	17181517	17780063	VPS37A,MTMR7,MTMR7,SLC7A2,PDGFRL,PDGFRL,MTUS1,MTUS1,MTUS1,MIR548V,FGL1	0.0835846	32.7105	393	377.092
8	17780063	20090480	PCM1,ASAH1,ASAH1,LOC101929066,LOC101929066,NAT1,NAT2,PSD3,LOC100128993,SH2D4A,CSGALNACT1,INTS10,LPL,SLC18A1,ATP6V1B2	0.0239561	31.2715	1517	1459.57
8	20090480	21232743	LZTS1,LZTS1,LZTS1-AS1,SNORD3F,LOC102467222,LINC02153,LOC101929172	-0.0458692	29.4151	750	720.77
8	21232743	21624158	GFRA2	0.0261903	30.9596	257	247.745
8	21624158	21662234	GFRA2	-0.420048	16.5588	21	12.1059
8	21662234	23704600	DOK2,XPO7,NPM2,FGF17,FGF17,DMTN,DMTN,FAM160B2,NUDT18,HR,REEP4,LGI3,SFTPC,SFTPC,BMP1,BMP1,PHYHIP,MIR320A,POLR3D,POLR3D,POLR3D,LOC100507071,LOC100507071,LOC100507071,PIWIL2,PIWIL2,SLC39A14,PPP3CC,SORBS3,PDLIM2,C8orf58,C8orf58,LOC107986876,LOC107986876,CCAR2,CCAR2,CCAR2,BIN3,BIN3,BIN3,BIN3-IT1,EGR3,PEBP4,PEBP4,LOC101929237,RHOBTB2,RHOBTB2,TNFRSF10B,TNFRSF10B,TNFRSF10B,LOC286059,LOC286059,LOC254896,L…	0.061466	31.8083	1341	1284.54
8	23704600	26133812	STC1,ADAM28,ADAM28,LOC101929294,LOC101929294,LOC101929294,ADAMDEC1,LOC101929294,ADAM7,LOC101929294,ADAM7,LOC101929315,LOC101929294,LOC101929315,NEFM,NEFL,NEFL,MIR6841,DOCK5,DOCK5,MIR6876,DOCK5,LOC105379331,GNRH1,KCTD9,CDCA2,EBF2	-0.00707169	30.1241	1589	1519.85
8	26133812	31290748	PPP2R2A,SDAD1P1,SDAD1P1,BNIP3L,BNIP3L,PNMA2,DPYSL2,ADRA1A,MIR548H4,STMN4,TRIM35,TRIM35,PTK2B,PTK2B,PTK2B,MIR6842,CHRNA2,EPHX2,CLU,CLU,MIR6843,SCARA3,MIR3622B,MIR3622A,CCDC25,ESCO2,PBK,SCARA5,SCARA5,MIR4287,NUGGC,ELP3,PNOC,ZNF395,FBXO16,FZD3,FZD3,MIR4288,EXTL3-AS1,EXTL3-AS1,EXTL3,EXTL3,INTS9,INTS9,HMBOX1,HMBOX1,KIF13B,DUSP4,LINC00589,LINC00589,LINC02099,LINC02099,LOC101929470,LINC02209,MIR3148,SAR…	0.0432106	31.697	3386	3248.6
8	31290748	32923423	NRG1,NRG1,NRG1-IT1,NRG1,NRG1-IT3	-0.0727069	28.5903	1065	1023.13
8	32923423	33975827	FUT10,MAK16,MAK16,TTI2,TTI2,TTI2,SNORD13,RNF122,DUSP26	-0.0180865	30.0784	690	661.643
8	33975827	36801024	LINC01288,UNC5D,UNC5D,LOC101929550,KCNU1	-0.084658	27.8586	1854	1774.66
8	36801024	38116911	MIR1268A,LINC01605,ZNF703,LOC101929622,LOC102723701,LOC102723701,ERLIN2,ERLIN2,ERLIN2,LOC728024,PLPBP,ADGRA2,ADGRA2,BRF2,BRF2,RAB11FIP1,GOT1L1,ADRB3,EIF4EBP1,ASH2L,STAR,LSM1,LSM1,BAG4,BAG4,DDHD2	0.00964252	30.3831	863	825.345
8	38116911	39219575	DDHD2,DDHD2,PLPP5,PLPP5,PLPP5,NSD3,NSD3,LETM2,FGFR1,C8orf86,RNF5P1,TACC1,PLEKHA2,PLEKHA2,HTRA4,HTRA4,HTRA4,TM2D2,TM2D2,ADAM9,ADAM9,SNORD38D,ADAM32,ADAM5	0.065878	32.0508	724	693.334
8	39219575	41213205	ADAM5,ADAM3A,LOC100130964,ADAM18,ADAM2,IDO1,IDO2,TCIM,SIRLNT,ZMAT4,SFRP1,SFRP1,MIR548AO	-0.0275072	29.4728	1309	1253.71
8	41213205	43401781	SNORD65B,GOLGA7,GINS4,GINS4,LOC102723729,LOC102723729,LOC102723729,GPAT4,GPAT4,NKX6-3,ANK1,ANK1,MIR486-1,MIR486-2,KAT6A,KAT6A,LOC105379393,LOC105379393,AP3M2,PLAT,LOC101929897,IKBKB,POLB,DKK4,VDAC3,SLC20A2,SLC20A2,SMIM19,SMIM19,CHRNB3,CHRNA6,THAP1,RNF170,RNF170,MIR4469,RNF170,HOOK3,HOOK3,FNTA,POMK,HGSNAT,POTEA	0.0291322	30.9529	1431	1370.48
8	43401781	43432241	-	-0.262654	24.6957	20	19.1775
8	43432241	43452040	-	-0.905856	17.4802	13	12.1252
8	43452040	43487070	-	-0.515891	22.8617	23	21.49
8	43487070	43516007	-	-1.34256	12.503	19	18.1626
8	43516007	43528191	-	-0.698687	19.1889	8	7.73242
8	43528191	43554082	-	-0.229455	26.5507	17	16.4584
8	43554082	43610434	-	-0.560707	21.7907	37	35.0397
8	43610434	43656124	-	-1.70412	10.0532	30	28.6
8	43656124	43666786	-	-1.02814	16.0793	7	6.5765
8	43666786	43688108	-	-0.413659	23.3872	14	13.3396
8	43688108	43721614	-	-0.975393	16.1846	22	20.9888
8	43721614	43817564	-	-0.506992	24.0441	49	42.4084
8	46857164	46916566	-	-0.517386	24.4865	28	22.4626
8	46916566	46971399	-	-0.29724	23.5835	36	34.2846
8	46971399	46985107	-	-0.561426	20.9859	9	8.67466
8	46985107	47207483	-	-0.182109	25.1035	146	139.359
8	47207483	47227284	-	-0.852948	16.707	13	12.6025
8	47227284	47260793	-	-0.360398	22.436	22	21.2029
8	47260793	47279070	-	-0.91002	15.8985	12	11.6226
8	47279070	47364365	-	-0.207129	24.5822	56	53.7779
8	47364365	47391782	-	-0.992556	15.4756	18	17.3196
8	47391782	47458799	-	-0.614106	19.9846	43	41.2867
8	47458799	47876136	ASNSP1,LINC00293	-0.0418932	29.7614	274	263.582
8	47876136	48181289	LOC100287846,SPIDR	0.0435299	31.3736	197	189.074
8	48181289	48214795	SPIDR	-0.373299	16.8564	16	8.5825
8	48214795	50138361	SPIDR,SPIDR,CEBPD,CEBPD,PRKDC,PRKDC,MCM4,MCM4,UBE2V2,LOC101929268,LOC101929268,LOC101929217,EFCAB1,SNAI2,PPDPFL	0.0413072	31.2487	1261	1211.26
8	50138361	52205090	LOC100507464,SNTG1	-0.0618782	28.0928	1357	1301.45
8	52205090	60127804	PXDNL,PCMTD1,ST18,ST18,LOC101929341,ALKAL1,RB1CC1,NPBWR1,OPRK1,LOC100507516,ATP6V1H,RGS20,TCEA1,LYPLA1,MRPL15,RNU105C,SOX17,RP1,XKR4,XKR4,SBF1P1,XKR4,LOC105375843,TMEM68,TMEM68,TGS1,TGS1,LYN,LYN,SNORA1B,RPS20,RPS20,SNORD54,CERNA3,CERNA3,MOS,PLAG1,PLAG1,CHCHD7,CHCHD7,SDR16C5,SDR16C6P,PENK,PENK,LOC101929415,LOC101929415,LOC101929415,LINC00968,LINC00968,IMPAD1,LINC01606,LOC286177,LINC00588,LOC101929…	0.00719452	30.3003	5193	4985.21
8	60127804	60889311	-	-0.0769835	28.2858	500	481.103
8	60889311	62412324	CA8,LINC01301,RAB2A,CHD7,LOC100130298,CLVS1	0.0220858	31.2846	1000	961.648
8	62412324	62701696	CLVS1,ASPH,ASPH,ASPH,MIR4470	0.116565	33.3596	190	183.114
8	62701696	63182968	LINC02155,NKAIN3	0.0252512	30.8158	315	303.802
8	63182968	63819588	NKAIN3	-0.0440392	28.9612	418	402.763
8	63819588	64329797	NKAIN3,NKAIN3,NKAIN3-IT1,GGH,TTPA,YTHDF3-AS1,YTHDF3,YTHDF3	0.0405449	31.1663	335	321.954
8	64329797	64424224	LOC102724612	-0.109269	27.7301	62	59.6639
8	64424224	64512559	-	-0.00702641	29.778	58	56.0361
8	64512559	64536927	-	0.311279	45.2005	16	12.9718
8	64536927	64699890	LINC01289	-0.0112061	29.5802	107	103.382
8	64699890	65184208	LINC01414	-0.103882	27.3612	318	304.955
8	65184208	65226852	LINC01414	-0.483787	21.2721	28	26.8302
8	65226852	65633497	LINC01414,MIR124-2HG,MIR124-2HG,MIR124-2,LOC401463,LOC401463,BHLHE22,BHLHE22,CYP7B1	-0.0762527	28.1819	267	256.674
8	65633497	66501614	CYP7B1,LINC00251,LINC01299	-0.019177	29.5775	570	548.487
8	66501614	67365163	ARMC1,MTFR1,PDE7A,DNAJC5B,TRIM55,CRH,LINC00967,RRS1-AS1,RRS1-AS1,RRS1,RRS1,ADHFE1	0.0460218	31.6299	567	544.466
8	67365163	68911021	ADHFE1,VXN,MYBL1,VCPIP1,VCPIP1,C8orf44,C8orf44-SGK3,C8orf44,C8orf44-SGK3,C8orf44-SGK3,C8orf44-SGK3,SGK3,C8orf44-SGK3,SGK3,PTTG3P,MCMDC2,MCMDC2,SNHG6,MCMDC2,SNHG6,SNORD87,SNHG6,TCF24,PPP1R42,COPS5,CSPP1,CSPP1,ARFGEF1,ARFGEF1,ARFGEF1,LOC102724708,LOC102724708,LOC102724708,CPA6,CPA6,PREX2	0.326002	46.1114	1015	830.707
8	68911021	69809599	PREX2,C8orf34-AS1,C8orf34-AS1,C8orf34,C8orf34	0.231034	42.2965	590	490.665
8	69809599	69821783	-	-0.108831	32.2051	8	6.80377
8	69821783	70003021	LINC01592	0.227763	41.8596	119	100.098
8	70003021	70205582	LINC01592	0.148161	39.7002	133	111.794
8	70205582	71660060	LINC01603,SULF1,SLCO5A1,PRDM14,NCOA2,LOC101926892,TRAM1,TRAM1,LACTB2-AS1,LACTB2-AS1,LACTB2-AS1,LACTB2,LACTB2,LACTB2,XKR9,XKR9	0.287746	44.2187	955	799.415
8	71660060	73760295	EYA1,MSC,MSC,MSC-AS1,MSC-AS1,MSC-AS1,TRPA1,TRPA1,LOC392232,KCNB2,KCNB2,LOC101926908	0.238421	42.8371	1379	1141.79
8	73760295	75376212	KCNB2,TERF1,SBSPON,C8orf89,RPL7,RPL7,RDH10,RDH10,RDH10,RDH10-AS1,RDH10-AS1,STAU2-AS1,STAU2,STAU2,UBE2W,UBE2W,LINC01617,LINC01617,ELOC,TMEM70,LY96,JPH1,GDAP1	0.319444	46.4274	1061	853.365
8	75376212	76647928	GDAP1,MIR5681A,MIR5681B,MIR2052HG,MIR2052HG,MIR2052,PI15,CRISPLD1,CASC9,HNF4G	0.264588	43.8822	835	676.457
8	76647928	76795660	-	0.177866	40.7907	97	79.1753
8	76795660	76812413	-	-0.220487	31.2529	11	8.62368
8	76812413	77235811	-	0.137994	39.7163	278	226.234
8	77235811	78097836	LINC01111,ZFHX4-AS1,ZFHX4-AS1,ZFHX4,ZFHX4,MIR3149,PEX2	0.224695	42.5484	566	458.7
8	78097836	78419192	LOC102724874	0.162453	40.0417	211	173.43
8	78419192	78448129	-	-0.306538	29.3469	19	15.2991
8	78448129	79526423	PKIA,PKIA,PKIA-AS1	0.153698	40.2109	708	577.72
8	79526423	80009218	ZC2HC1A,LOC101241902,IL7,LINC02605	0.230284	42.6155	317	257.315
8	80009218	80021402	-	-0.137422	32.7859	8	6.48264
8	80021402	80204163	-	0.209136	42.304	120	97.2692
8	80204163	83155763	MIR12123,STMN2,HEY1,HEY1,LINC01607,LINC01607,LOC101927040,LOC101927040,MRPS28,TPD52,MIR5708,ZBTB10,ZNF704,PAG1,FABP5,PMP2,FABP9,FABP4,FABP12,IMPA1P1,IMPA1,SLC10A5,ZFAND1,CHMP4C,SNX16	0.311589	46.0039	1938	1559.36
8	83155763	83711663	-	0.173824	39.9494	365	305.622
8	83711663	83737554	-	-0.0799368	32.8246	17	14.123
8	83737554	83880717	LOC101927141	0.214826	40.7124	94	79.3001
8	83880717	83917270	-	-0.0557142	33.7335	24	20.348
8	83917270	85665689	LINC01419,RALYL	0.170723	40.139	1148	955.814
8	85665689	85789053	RALYL	0.301729	44.6911	81	66.4088
8	85789053	85967245	RALYL	0.187909	42.2308	117	93.3582
8	85967245	86843721	LRRCC1,LOC102723322,LOC102723322,E2F5,E2F5,E2F5,RBIS,RBIS,CA13,CA1,CA3,CA3,CA3-AS1,CA3-AS1,CA3-AS1,CA2,CA2	0.323262	45.8913	388	316.042
8	86843721	87018865	-	0.213348	42.6311	115	93.432
8	87018865	87650907	PSKH2,ATP6V0D2,SLC7A13,WWP1,RMDN1,RMDN1,CPNE3,CPNE3,CNGB3	0.306433	45.1891	415	340.905
8	87650907	87664614	CNGB3	-0.128213	33.7009	9	7.0568
8	87664614	88243352	CNGB3,CNBD1	0.269527	43.7142	380	311.002
8	88243352	88509876	CNBD1	0.177349	40.7132	175	143.502
8	88509876	88546428	-	-0.0791657	34.1776	24	19.4988
8	88546428	88779446	-	0.173505	40.9389	153	124.682
8	88779446	89103843	DCAF4L2,MMP16	0.242557	42.8405	213	174.933
8	89103843	89181516	MMP16	0.0614056	37.5233	51	41.5995
8	89181516	89973472	MMP16	0.244391	43.3782	520	415.472
8	89973472	90287209	-	0.167134	41.4461	206	162.859
8	90287209	90634451	-	0.268841	45.2402	228	176.967
8	90634451	91068505	LOC101929709,RIPK2,OSGIN2,NBN,DECR1	0.329874	47.1874	285	222.678
8	91068505	91967071	CALB1,LINC00534,LINC01030,TMEM64,NECAB1	0.251153	44.2055	590	470.198
8	91967071	91985347	NECAB1,NECAB1,C8orf88,C8orf88	-0.0757279	34.2265	12	9.49689
8	91985347	93275322	C8orf88,PIP4P2,OTUD6B-AS1,OTUD6B-AS1,OTUD6B,OTUD6B,LRRC69,LRRC69,MIR4661,LRRC69,SLC26A7,SLC26A7,RUNX1T1	0.230315	42.7046	847	693.441
8	93275322	93829692	LOC102724710,FLJ46284	0.205692	41.5467	364	303.437
8	93829692	93934778	TRIQK	0.0482105	37.2863	69	56.3291
8	93934778	93985037	TRIQK	0.155881	39.0594	33	27.9194
8	93985037	94080985	MIR8084	0.297724	44.5606	63	51.6575
8	94080985	94161704	C8orf87	0.181722	42.0699	53	42.3474
8	94161704	96481223	C8orf87,LINC00535,LINC00535,FAM92A,FAM92A,FAM92A,RBM12B,RBM12B,RBM12B,RBM12B-AS1,TMEM67,MIR378D2,PDP1,PDP1,CDH17,GEM,RAD54B,RAD54B,FSBP,VIRMA,LOC100288748,ESRP1,DPY19L4,INTS8,INTS8,CCNE2,CCNE2,CCNE2,NDUFAF6,NDUFAF6,NDUFAF6,TP53INP1,NDUFAF6,MIR3150BHG,NDUFAF6,MIR3150BHG,MIR3150B,MIR3150A,PLEKHF2,LINC01298,C8orf37,C8orf37,C8orf37-AS1,C8orf37-AS1	0.348143	48.1473	1523	1194.75
8	96481223	97222921	C8orf37-AS1,LOC100500773,GDF6	0.256955	44.0646	487	396.843
8	97222921	97583870	UQCRB,MTERF3,MTERF3,PTDSS1,PTDSS1,LOC102724804,SDC2	0.323225	45.7267	237	196.973
8	97583870	97873239	SDC2,CPQ	0.240247	43.1055	190	157.142
8	97873239	97886946	CPQ	-0.034669	36.1101	9	7.07327
8	97886946	98206775	CPQ,CPQ,LOC101927066,LOC101927066	0.238864	43.4478	210	171.476
8	98206775	100465374	LOC101927066,LOC101927066,TSPYL5,LOC101927066,SNORD3H,MTDH,LAPTM4B,MATN2,RPL30,SNORA72,RPL30,ERICH5,RIDA,RIDA,POP1,POP1,NIPAL2,MIR9903,KCNS2,STK3,OSR2,VPS13B	0.325123	46.7067	1483	1185.44
8	100465374	100745604	VPS13B,VPS13B,MIR599,MIR875	0.239056	42.9762	184	149.451
8	100745604	104789152	VPS13B,VPS13B,COX6C,COX6C,RGS22,RGS22,SNORD77B,FBXO43,POLR2K,SPAG1,RNF19A,MIR4471,ANKRD46,SNX31,PABPC1,MIR7705,PABPC1,YWHAZ,FLJ42969,ZNF706,NACA4P,GRHL2,NCALD,NCALD,LOC104054148,NCALD,MIR5680,RRM2B,RRM2B,UBR5-AS1,UBR5-AS1,UBR5-AS1,UBR5,UBR5,ODF1,KLF10,LOC101927245,GASAL1,AZIN1,AZIN1,AZIN1-AS1,AZIN1-AS1,ATP6V1C1,LINC01181,LINC01181,BAALC-AS2,LINC01181,BAALC-AS2,BAALC,BAALC,BAALC,MIR3151,BAALC,BAAL…	0.309278	46.4446	2655	2115.24
8	104789152	105276510	RIMS2	0.174849	40.764	320	260.943
8	105276510	105651166	DCSTAMP,DPYS,MIR548A3,LRP12	0.270987	44.1555	246	202.51
8	105651166	105910075	-	0.217587	42.668	170	139.78
8	105910075	105929874	-	-0.0291528	35.7088	13	10.5922
8	105929874	106239042	-	0.208351	41.4892	203	168.923
8	106239042	106254271	-	-0.110351	33.7033	10	8.03229
8	106254271	106784273	ZFPM2	0.20591	41.5737	348	287.662
8	106784273	107900627	ZFPM2,ZFPM2,ZFPM2-AS1,ZFPM2-AS1,OXR1,ABRA	0.290158	45.2613	733	583.784
8	107900627	108576836	ANGPT1	0.197664	41.5678	444	366.924
8	108576836	108608819	-	-0.0630195	34.5641	21	18.043
8	108608819	110699889	RSPO2,EIF3E,EMC2,TMEM74,TRHR,NUDCD1,ENY2,PKHD1L1,EBAG9,SYBU,SYBU,LOC100132813	0.249064	43.5065	1373	1116.46
8	110699889	110900924	SYBU	0.163268	41.7611	132	103.52
8	110900924	111030379	KCNV1	0.281945	43.5833	85	70.4616
8	111030379	111162879	-	0.180563	40.5737	87	71.84
8	111162879	111178109	-	-0.128981	32.5105	10	8.239
8	111178109	111441587	-	0.144613	39.3279	173	143.691
8	111441587	111479662	-	-0.0790965	33.7868	25	20.6771
8	111479662	111712680	-	0.182734	39.9601	153	129.293
8	111712680	111734002	-	-0.0809919	33.6768	14	11.3836
8	111734002	111919807	-	0.158974	39.4846	122	101.901
8	111919807	111967020	LINC01608	0.0150631	36.119	31	25.8381
8	111967020	111985296	LINC01608	-0.225436	30.4208	12	9.78732
8	111985296	112006617	LINC01608	-0.0172746	35.0456	14	11.6343
8	112006617	112323400	LINC01608,LINC01609	0.163036	39.7293	208	173.171
8	112323400	112341676	-	-0.124312	32.0227	12	10.0078
8	112341676	113847916	LINC02237,CSMD3,CSMD3,MIR2053	0.17578	39.9821	989	829.743
8	113847916	113902744	CSMD3	-0.000861029	35.5102	36	30.02
8	113902744	113921020	CSMD3	-0.315294	28.9009	12	9.82119
8	113921020	114026107	CSMD3	0.0194791	35.7983	69	57.1388
8	114026107	114131193	CSMD3	0.190935	40.2308	69	57.8378
8	114131193	114294153	CSMD3	-0.0121696	35.201	107	89.0892
8	114294153	115098294	CSMD3	0.156419	39.2377	528	446.15
8	115098294	115116570	-	-0.328652	28.3464	12	9.77963
8	115116570	115410508	-	0.222109	41.3579	193	161.863
8	115410508	115573468	-	0.0596578	37.0018	107	88.9102
8	115573468	115734905	-	0.189644	39.6869	106	90.5304
8	115734905	115766888	-	-0.0281055	34.2208	21	18.0158
8	115766888	115914618	-	0.167215	39.6076	97	81.181
8	115914618	116104993	-	0.25507	42.0978	125	105.927
8	116104993	116327350	-	0.139604	39.384	146	122.414
8	116327350	116517724	TRPS1	0.216939	41.1925	125	106.174
8	116517724	117064478	TRPS1,LINC00536	0.12638	38.9361	359	301.366
8	117064478	117475687	LINC00536	0.238661	42.6936	270	225.403
8	117475687	118090976	EIF3H,EIF3H,LOC105375713,UTP23,RAD21,RAD21,RAD21-AS1,RAD21,RAD21-AS1,MIR3610,RAD21-AS1,AARD,SLC30A8	0.298152	45.5568	404	327.122
8	118090976	120352621	SLC30A8,MED30,EXT1,EXT1,SNORD168,SAMD12,SAMD12,SAMD12-AS1,SAMD12-AS1,TNFRSF11B,COLEC10,COLEC10,LOC101927513,MAL2,MAL2,MAL2-AS1,MAL2-AS1,MIR548AZ	0.224192	43.6096	1485	1187.64
8	120352621	120373943	-	-0.122047	34.5446	14	10.7269
8	120373943	120587162	CCN3,ENPP2	0.220796	43.4949	140	112.749
8	120587162	120817134	ENPP2,TAF2	0.328272	45.7231	151	125.158
8	120817134	123482372	TAF2,DSCC1,DEPTOR,COL14A1,MRPL13,MRPL13,MTBP,MTBP,SNTB1,SNTB1,LOC101927543,HAS2,HAS2,HAS2-AS1,HAS2-AS1,SMILR	0.241836	43.5764	1750	1419.14
8	123482372	128861585	SMILR,LINC01151,ZHX2,DERL1,TBC1D31,FAM83A,FAM83A,FAM83A-AS1,MIR4663,C8orf76,C8orf76,ZHX1-C8orf76,ZHX1-C8orf76,ZHX1-C8orf76,ZHX1,ATAD2,ATAD2,MIR548D1,MIR548AA1,WDYHV1,FBXO32,KLHL38,ANXA13,FAM91A1,FER1L6,FER1L6,FER1L6-AS1,FER1L6,FER1L6-AS2,FER1L6-AS2,LOC101927588,TMEM65,TRMT12,RNF139-AS1,RNF139-AS1,RNF139,RNF139,RNF139,TATDN1,TATDN1,TATDN1,MIR6844,TATDN1,NDUFB9,NDUFB9,MTSS1,MIR4662B,MIR4662A,LINC00…	0.309738	46.8249	3532	2780.04
8	128861585	129004746	PVT1,PVT1,TMEM75,PVT1,MIR1205	-0.00331753	30.5926	94	89.7671
8	129004746	129466213	PVT1,PVT1,MIR1206,PVT1,MIR1207,MIR1208,LINC00824	0.265444	45.7962	303	236.285
8	129466213	129798226	LINC00824	0.177327	41.8454	218	174.935
8	129798226	130340412	LINC00976,LINC00977	0.240658	43.6371	356	288.005
8	130340412	131802485	CCDC26,CCDC26,MIR3686,GSDMC,FAM49B,FAM49B,MIR5194,ASAP1,ASAP1,ASAP1-IT2,ASAP1,ASAP1-IT1,ADCY8	0.324111	47.1423	960	760.303
8	131802485	133057432	ADCY8,EFR3A,OC90	0.241706	43.6459	822	666.618
8	133057432	133808268	OC90,HHLA1,KCNQ3,HPYR1,LRRC6,TMEM71,PHF20L1	0.283513	45.1384	493	403.188
8	133808268	133846342	PHF20L1	0.0481792	37.9711	25	19.8714
8	133846342	135032754	PHF20L1,TG,TG,SLA,TG,SLA,MIR7848,TG,SLA,PTCSC1,CCN4,NDRG1,ST3GAL1,LOC105375773,LOC101927798,LOC101927822	0.283838	45.118	779	636.033
8	135032754	135192668	-	0.170667	41.0844	105	86.5287
8	135192668	136779628	ZFAT,ZFAT,ZFAT-AS1,MIR30B,MIR30D,NCRNA00250,LOC101927845,LINC01591,KHDRBS3	0.260152	44.4779	1042	847.094
8	136779628	139533200	LINC02055,LOC101927915,LOC401478,FAM135B	0.19847	41.3485	1806	1519.72
8	139533200	140878003	COL22A1,KCNK9,TRAPPC9	0.266958	44.0621	883	728.006
8	140878003	142637060	TRAPPC9,TRAPPC9,PEG13,CHRAC1,AGO2,PTK2,PTK2,MIR151A,DENND3,SLC45A4,SLC45A4,LOC105375787,LOC105375787,LINC01300,GPR20,PTP4A3,MROH5	0.329103	46.0279	1155	934.552
8	142637060	142745193	-	0.247257	41.7077	71	58.0994
8	142745193	142825653	-	-0.0818789	24.8333	18	15.2522
8	142825653	145187898	MIR1302-7,MIR4539,MIR4472-1,LINC00051,TSNARE1,ADGRB1,ARC,LOC101928087,JRK,PSCA,LY6K,LY6K,LNCOC1,LNCOC1,LNCOC1,THEM6,THEM6,SLURP1,LYPD2,SLURP2,LYNX1-SLURP2,LYNX1-SLURP2,LYNX1,LY6D,GML,CYP11B1,CYP11B2,LY6E-DT,LY6E-DT,CDC42P3,LY6E-DT,LY6E,LY6E,C8orf31,LY6L,LY6H,GPIHBP1,ZFP41,GLI4,MINCR,ZNF696,TOP1MT,RHPN1-AS1,RHPN1-AS1,RHPN1,RHPN1,MAFA-AS1,MAFA,ZC3H3,ZC3H3,SNORD149,GSDMD,GSDMD,LOC100310756,MROH6,NAP…	0.296048	43.1293	1547	1285.02
8	145187898	145213790	HGH1,MROH1	-0.259855	20.4686	17	12.9413
8	145213790	145288419	MROH1	0.270638	43.042	49	40.8905
8	145288419	145501144	MROH1,MIR7112,SCX,HGH1,BOP1,MIR7112,BOP1,BOP1,SCX	-0.188601	22.0932	72	59.2863
8	145501144	146304022	BOP1,BOP1,HSF1,HSF1,HSF1,DGAT1,DGAT1,DGAT1,MIR6848,SCRT1,TMEM249,TMEM249,FBXL6,FBXL6,FBXL6,SLC52A2,SLC52A2,LOC101928902,ADCK5,ADCK5,CPSF1,CPSF1,MIR939,CPSF1,CPSF1,MIR6849,SLC39A4,VPS28,VPS28,TONSL,TONSL,TONSL,TONSL-AS1,MIR6893,TONSL,TONSL-AS1,CYHR1,CYHR1,MIR10400,KIFC2,KIFC2,FOXH1,FOXH1,PPP1R16A,GPT,MFSD3,MFSD3,RECQL4,RECQL4,RECQL4,LRRC14,LRRC14,LRRC14,LRRC24,LRRC24,C8orf82,C8orf82,C8orf82,ARHGAP…	0.284747	43.1385	527	441.288
9	10000	38936	DDX11L5,DDX11L5,WASHC1,WASHC1,MIR1302-2,MIR1302-9,MIR1302-10,MIR1302-11,FAM138A,FAM138F,FAM138C	0.397649	51.519	18	12.0448
9	38936	687723	PGM5P3-AS1,FOXD4,CBWD1,DOCK8-AS1,DOCK8-AS1,DOCK8,DOCK8,KANK1	0.0142598	30.6975	426	405.341
9	687723	3264596	KANK1,DMRT1,DMRT3,LINC01230,DMRT2,SMARCA2,VLDLR-AS1,VLDLR-AS1,VLDLR,VLDLR,KCNV2,PUM3,LINC01231,RFX3	-0.0317958	29.6409	1692	1623.9
9	3264596	3314854	RFX3	-0.254162	25.3644	33	31.8065
9	3314854	4070249	RFX3,RFX3-AS1,GLIS3,GLIS3,GLIS3-AS1	-0.0173576	30.4122	496	477.035
9	4070249	7378150	GLIS3,SLC1A1,SPATA6L,SPATA6L,PLPP6,CDC37L1-DT,CDC37L1-DT,CDC37L1,CDC37L1,CDC37L1,AK3,AK3,RCL1,RCL1,MIR101-2,JAK2,INSL6,INSL4,RLN2,RLN1,PLGRKT,CD274,PDCD1LG2,RIC1,ERMP1,MLANA,KIAA2026,KIAA2026,MIR4665,RANBP6,IL33,TPD52L3,UHRF2,GLDC,KDM4C	0.0429552	31.6957	2172	2084.07
9	7378150	7889869	DMAC1	-0.0640744	28.9089	336	324.023
9	7889869	8671155	PTPRD	-0.121437	27.1532	513	492.116
9	8671155	8919400	PTPRD,PTPRD,PTPRD-AS1	-0.0592571	27.697	163	153.636
9	8919400	9262069	PTPRD	-0.159603	26.4102	225	216.88
9	9262069	9309282	PTPRD	-0.502556	20.2029	31	29.5338
9	9309282	9696117	PTPRD	-0.206948	25.4222	254	244.355
9	9696117	10282462	PTPRD,PTPRD,LOC105375972	-0.124628	26.709	385	369.356
9	10282462	10466742	PTPRD	-0.235262	24.8721	121	116.57
9	10466742	11628772	PTPRD,PTPRD,PTPRD-AS2,PTPRD-AS2	-0.106722	27.1243	763	733.309
9	11628772	11682076	-	-0.735572	12.4527	32	16.4006
9	11682076	12732928	TYRP1,TYRP1,LURAP1L-AS1,LURAP1L-AS1	-0.117841	27.1011	690	661.915
9	12732928	13134993	LURAP1L-AS1,LURAP1L-AS1,LURAP1L,LURAP1L,SNORD137,MPDZ	0.00024826	30.2418	264	254.577
9	13134993	14234581	MPDZ,LINC01235,LINC00583,NFIB	-0.0754937	28.4533	722	694.328
9	14234581	14638169	NFIB,ZDHHC21	-0.014343	29.9612	265	255.122
9	14638169	14654922	ZDHHC21	-0.326874	23.6962	11	10.619
9	14654922	15093539	ZDHHC21,CER1,FREM1,LOC389705	-0.0242278	29.4392	288	277.276
9	15093539	15788015	TTC39B,SNAPC3,SNAPC3,PSIP1,PSIP1,CCDC171	0.03382	30.8559	456	436.049
9	15788015	15902238	CCDC171	-0.0967104	27.9109	71	68.3313
9	15902238	15935743	CCDC171	-0.304643	25.2338	22	21.0456
9	15935743	17240933	CCDC171,C9orf92,BNC2,BNC2,BNC2-AS1,CNTLN	-0.0243149	29.4541	857	819.038
9	17240933	17266823	CNTLN	-0.263833	24.6863	17	16.321
9	17266823	17455672	CNTLN	-0.00536482	29.1177	124	118.435
9	17455672	17478517	CNTLN	-0.336425	23.8128	15	14.5461
9	17478517	18654253	CNTLN,SH3GL2,ADAMTSL1,ADAMTSL1,MIR3152	-0.0633097	28.6805	770	740.35
9	18654253	19986855	ADAMTSL1,SAXO1,SAXO1,RRAGA,RRAGA,HAUS6,HAUS6,SCARNA8,PLIN2,DENND4C,RPS6,ACER2,SLC24A2	0.0128118	30.7055	875	838.595
9	19986855	21002679	MLLT3,MLLT3,MIR4473,MLLT3,MIR4474,FOCAD,FOCAD,FOCAD-AS1,FOCAD,MIR491,FOCAD,SNORA30B,HACD4	-0.0346605	29.784	667	642.165
9	21002679	22478442	HACD4,IFNB1,IFNW1,IFNA21,IFNA4,IFNA7,IFNA10,IFNA16,IFNA17,IFNA14,IFNA22P,IFNA5,KLHL9,IFNA6,IFNA13,IFNA2,IFNA8,IFNA1,MIR31HG,MIR31HG,IFNE,MIR31HG,MIR31,MTAP,CDKN2A-DT,CDKN2A,CDKN2A,CDKN2A,CDKN2B-AS1,CDKN2B-AS1,CDKN2B-AS1,CDKN2B,DMRTA1	0.0741614	33.012	969	925.428
9	22478442	22658153	LINC01239	-0.049045	29.1978	118	111.881
9	22658153	22787606	LINC01239	-0.216975	25.7499	85	81.8286
9	22787606	24458308	LINC01239,LOC101929563,ELAVL2	-0.0906398	27.6306	1096	1048.27
9	24458308	24499429	-	-0.264525	24.4822	27	26.178
9	24499429	24525319	-	-0.607028	16.7244	17	11.6977
9	24525319	24631928	IZUMO3	-0.242144	24.6941	70	67.39
9	24631928	26564582	TUSC1,LINC01241,LOC100506422	-0.11843	27.0754	1269	1219.52
9	26564582	27796669	CAAP1,PLAA,PLAA,IFT74,IFT74,IFT74,IFT74-AS1,IFT74,LRRC19,TEK,LINC00032,EQTN,MOB3B,MOB3B,IFNK,C9orf72	0.008839	30.6628	809	778.284
9	27796669	29400361	LINGO2,LINGO2,MIR876,LINGO2,MIR873	-0.0999716	27.5097	1053	1011.93
9	29400361	29429297	-	-0.690243	17.9495	19	18.2345
9	29429297	29887712	-	-0.109194	27.2396	301	289.693
9	29887712	29907511	-	-0.222034	25.5336	13	12.6046
9	29907511	29918172	-	-0.554308	20.1778	7	6.82425
9	29918172	29960815	-	-0.240491	24.573	28	26.7754
9	29960815	31176149	LINC01242	-0.109398	27.1861	798	768.267
9	31176149	31202039	-	-0.373477	23.1223	17	16.4387
9	31202039	31875194	LINC01243	-0.0757195	28.2466	442	425.083
9	31875194	32569670	ACO1,ACO1,DDX58,DDX58,TOPORS,TOPORS,SMIM27,SMIM27,NDUFB6,NDUFB6	0.0107389	30.7128	456	439.349
9	32569670	36476100	NDUFB6,TAF1L,TMEM215,APTX,APTX,DNAJA1,DNAJA1,SMU1,MIR12117,B4GALT1,B4GALT1,B4GALT1-AS1,B4GALT1-AS1,SPINK4,BAG1,BAG1,CHMP5,CHMP5,NFX1,AQP7,AQP3,NOL6,NOL6,MIR6851,SUGT1P1,ANKRD18B,ANXA2P2,PTENP1,PTENP1,PTENP1-AS,PTENP1-AS,LINC01251,PRSS3,UBE2R2,UBAP2,UBAP2,SNORD121B,UBAP2,SNORD121A,DCAF12,UBAP1,UBAP1,KIF24,KIF24,KIF24,NUDT2,NUDT2,MYORG,C9orf24,C9orf24,FAM219A,FAM219A,FAM219A,DNAI1,DNAI1,DNAI1,ENHO,…	0.0669108	32.2725	2564	2448.1
9	36476100	38809297	MELK,MIR4475,PAX5,PAX5,MIR4540,PAX5,MIR4476,EBLN3P,ZCCHC7,GRHPR,ZBTB5,POLR1E,FBXO10,TOMM5,FRMPD1,TRMT10B,TRMT10B,EXOSC3,EXOSC3,DCAF10,SLC25A51,SHB,ALDH1B1,IGFBPL1,FAM95C,ANKRD18A,ANKRD18A,FAM201A,FAM201A	0.0391478	31.5276	1532	1466.93
9	38809297	38915905	-	-0.312877	20.3318	59	41.3749
9	38915905	38949410	-	-0.0879855	27.6671	20	16.7124
9	38949410	39182426	CNTNAP3	0.0527681	31.3975	153	141.996
9	39182426	39468745	CNTNAP3,SPATA31A1,FAM74A1,ZNF658B	-0.457977	16.32	101	56.7267
9	39468745	40284548	SPATA31A1,FAM74A1	-0.265989	21.1353	329	231.548
9	40284548	40643361	-	0.112687	34.5229	203	186.826
9	40643361	40798704	LOC105379450,SPATA31A3,FAM74A3,ZNF658	-0.131208	24.9213	101	84.3053
9	40798704	41840554	FAM74A1,SPATA31A5,SPATA31A7,FAM74A1,FAM74A6,ZNF658B	-0.347511	19.2631	294	198.641
9	41840554	41892317	-	-0.162457	24.8133	34	29.0718
9	41892317	41968439	GLIDR,FGF7P3	0.241157	41.4441	48	39.9516
9	41968439	42432784	FGF7P3,FGF7P3,LOC102724238,LOC554249,LOC102724238,LOC554249,ANKRD20A2,ANKRD20A3,ANKRD20A3	-0.0882701	27.8936	283	244.532
9	42432784	42546967	FAM95B1,LOC105379252,GXYLT1P3	0.205432	39.5532	75	63.6451
9	42546967	42720299	FOXD4L4	-0.0813344	27.3724	80	70.8881
9	42720299	42755325	-	0.25798	43.9807	23	18.3136
9	42755325	42875628	LOC101928381,LOC105379443,LOC101929583,LOC101928195,LOC105379443,LOC101929583,LOC101928195,LOC286297,LOC105379443,LOC101928195,LOC286297,AQP7P3,LOC105379443,LOC286297,AQP7P3,AQP7P3	-0.106584	28.3346	77	66.5978
9	42875628	43158875	AQP7P3,GXYLT1P3,FAM95B1,LOC105379252,ANKRD20A3,ANKRD20A3,ANKRD20A2,ANKRD20A1,LOC642929	0.170769	38.5461	184	153.123
9	43158875	43391285	-	-0.140598	25.9	86	71.1201
9	43391285	43911578	FAM74A7,SPATA31A6,CNTNAP3B,CNTNAP3B,CNTNAP3P2	0.245347	41.7215	341	288.747
9	43911578	43938962	CNTNAP3B,CNTNAP3P2,CNTNAP3P2	-0.053651	25.5308	18	15.27
9	43938962	44054383	-	-0.465399	16.987	40	25.02
9	44054383	44243039	XLOC_007697	0.0542963	31.3189	124	117.065
9	44243039	44281075	-	-0.34099	17.3572	25	14.16
9	44281075	44471253	LOC101927827,LOC103908605	0.0733939	33.7513	125	112.745
9	44471253	44729698	-	-0.301841	20.3406	60	44.1183
9	44729698	44967415	-	0.0915705	35.2193	123	111.18
9	44967415	45130094	FAM27C,LOC105379807,LOC102723709	-0.154318	25.609	101	82.6809
9	45130094	45248682	-	-0.474123	16.3966	54	31.9954
9	45350203	45389739	-	0.438024	54.7552	21	13.1542
9	45389739	45462730	LOC107984035	0.00488448	30.5344	48	43.8336
9	45462730	45484019	LOC107984035	0.229379	39.6305	14	11.3309
9	45484019	45637605	LOC107984035	-0.360751	19.2434	94	68.6832
9	45637605	45868572	-	-0.0529533	28.7717	101	85.1906
9	45868572	45982999	-	-0.276269	21.1071	75	60.6358
9	45982999	46659944	FAM27E2,FAM242F	-0.0307092	29.577	322	277.76
9	46659944	46909491	LOC102724238,LOC102724238,LOC554249,LOC102724238,LOC554249,FGF7P6,FGF7P6,LINC01189,LOC103908605,LOC103908604,LOC103908604	0.139877	36.3493	164	147.528
9	46909491	47055568	-	-0.32775	19.5859	67	44.7879
9	47160133	47178487	-	0.183558	40.0903	12	9.97711
9	47178487	47218256	-	0.505164	58.2483	26	16.5628
9	47218256	47273321	-	0.156191	37.0587	36	32.9141
9	47273321	47313090	-	-0.519683	16.4879	16	10.425
9	65476814	65688451	FAM74A4,FAM74A1,FAM74A6,SPATA31A5,SPATA31A7	-0.330384	20.3244	104	65.9759
9	65688451	65743264	-	0.149714	35.7152	36	33.2683
9	65743264	66190692	-	-0.25577	22.0808	189	141.229
9	66242215	66343930	-	0.103983	33.9223	67	60.4061
9	66343930	66401619	-	-0.482102	16.5228	38	24.153
9	66504796	66778211	LERFS,LERFS,LOC728673,LOC728673	0.194226	39.2097	122	103.786
9	66784291	66819256	-	-0.908564	21.4683	16	10.4999
9	66826857	67245925	LOC101928381,LOC101929583,LOC101928195,LOC101929583,LOC101928195,LOC286297,LOC101928195,LOC286297,LOC286297	-0.07362	30.7024	148	124.913
9	67245925	67349535	AQP7P3,AQP7P3,AQP7P1,AQP7P3,AQP7P1,LOC100996643,LOC105379443,LOC100996643,LOC105379443,LOC102724580,LOC100996643,LOC102724580,BMS1P14	0.386278	53.2978	50	31.1083
9	67349535	67366296	-	-0.0217687	32.3617	11	8.39194
9	67516296	67653241	-	-0.350084	18.8995	71	46.6372
9	67653241	68340558	LOC102723709,FAM27E3,FAM27E3,LOC105379807,FAM27B,ANKRD20A1,ANKRD20A3	0.00890802	30.9948	344	306.563
9	68340558	68503519	FRG1JP	0.356753	50.099	42	28.0807
9	68503519	69567444	FRG1HP,FRG1HP,PGM5P2,PGM5P2,LOC440896,FOXD4L6,CBWD6,CBWD6,CBWD5,ANKRD20A4-ANKRD20A20P,ANKRD20A4,ANKRD20A4-ANKRD20A20P,ANKRD20A4-ANKRD20A20P,FAM95B1,LOC105379252	0.100736	35.4158	417	367.28
9	69567444	69719711	LOC100996643,LOC105379443,LOC102724904,LOC100996643,LOC105379443,LOC102724904,LOC100133920,LOC101928195,LOC101929583,LOC100996643,LOC105379443,LOC100133920,LOC101928195,LOC101929583,LOC100996643,LOC105379443,LOC101928195,LOC101929583	-0.110045	29.5107	86	71.9578
9	69719711	69795845	LOC101928381	0.169849	38.8057	48	39.5741
9	69797367	69847616	-	0.615187	69.0695	17	7.58782
9	69847616	69943544	-	0.0595903	32.7277	63	56.3947
9	69943544	70078794	-	-0.606019	24.339	37	25.4985
9	70078794	70186787	FOXD4L5	0.111313	36.491	69	56.2367
9	70186787	70375223	LOC101928381	-0.206403	24.2404	53	44.4963
9	70375223	70427137	-	0.167378	38.3971	34	28.1193
9	70427137	70482104	FOXD4L4,CBWD5	-0.15425	24.7378	36	31.4231
9	70482104	70506535	CBWD5	0.428324	50.5985	16	12.0021
9	70556535	70955785	CBWD5,CBWD3,CBWD3,FOXD4L3	0.0848257	33.9135	192	169.732
9	70955785	72877824	PGM5-AS1,PGM5-AS1,PGM5,PGM5,TMEM252,LINC01506,PIP5K1B,PIP5K1B,FAM122A,PIP5K1B,LOC101927069,PRKACG,FXN,TJP2,BANCR,FAM189A2,APBA1,PTAR1,C9orf135-DT,C9orf135-DT,C9orf135,C9orf135,MAMDC2,MAMDC2,MAMDC2-AS1,MAMDC2,SMC5-AS1,SMC5-AS1,SMC5-AS1,SMC5,SMC5	-0.00159086	30.7068	1259	1206.85
9	72877824	73317974	SMC5,KLF9,TRPM3	0.0534509	31.6588	289	277.894
9	73317974	73351480	TRPM3	-0.45547	16.5354	21	13.1809
9	73351480	73455045	TRPM3,TRPM3,MIR204	0.0247565	30.7839	68	65.2116
9	73455045	74117554	TRPM3	-0.0618873	28.9044	435	419.334
9	74117554	75559845	CEMIP2,ABHD17B,ABHD17B,C9orf85,C9orf85,C9orf57,GDA,LINC01504,ZFAND5,TMC1,LINC01474,ALDH1A1	0.0188888	30.9398	947	908.649
9	75559845	75593351	ALDH1A1	-0.237299	26.7718	22	20.9961
9	75593351	75925367	ANXA1	0.0155029	31.0888	218	209.118
9	75925367	75957350	-	-0.0820935	27.9776	21	20.0132
9	75957350	75989334	-	-0.740649	18.5227	21	20.1823
9	75989334	76024363	-	-0.165019	27.1128	23	22.3292
9	76024363	76047208	-	-0.447807	22.4557	15	14.5147
9	76047208	77165097	LOC101927358,RORB-AS1,RORB-AS1,RORB,RORB	-0.102512	27.5865	734	705.953
9	77165097	77900711	RORB,TRPM6,C9orf40,C9orf40,CARNMT1-AS1,CARNMT1-AS1,CARNMT1-AS1,CARNMT1,CARNMT1,NMRK1,NMRK1,OSTF1,OSTF1	0.0198249	30.6394	483	463.129
[truncated: 1,398 more rows]

## Sheet: HKE3 (SRR5252347)
chromosome	start	end	gene	log2	depth	probes	weight
1	17679	142090	WASH7P,WASH7P,MIR1302-10,MIR1302-10,FAM138A,OR4G4P,OR4G11P,OR4F5,RP11-34P13.7,RP11-34P13.8,RP11-34P13.7,RP11-34P13.7,CICP27,CICP27,AL627309.1,RP11-34P13.15,AL627309.1,AL627309.1,RP11-34P13.16,AL627309.1,RP11-34P13.14,RP11-34P13.13	0.35004	47.9683	79	56.8889
1	142090	168201	RP11-34P13.13,RP11-34P13.13,RNU6-1100P,RP11-34P13.13,RP11-34P13.9	0.01876	30.9021	17	14.2881
1	168201	621175	RP11-34P13.13,AP006222.2,AP006222.1,AP006222.2,RP4-669L17.10,RP4-669L17.10,RP4-669L17.8,RP4-669L17.10,CICP7,RP4-669L17.10,RP4-669L17.4,RP4-669L17.10,OR4F29,RP4-669L17.10,WBP1LP7,RP4-669L17.10,AL732372.1,RP4-669L17.10,RP4-669L17.2,RP4-669L17.2,RP4-669L17.2,RP5-857K21.15,RP5-857K21.15,RP4-669L17.1,RP5-857K21.1,RP5-857K21.1,RP5-857K21.2,RP5-857K21.2,RP5-857K21.2,RP5-857K21.3,RP5-857K21.3,RP5-857K21.…	-0.139281	25.1895	193	166.958
1	621175	831539	RP5-857K21.4,OR4F16,RP5-857K21.4,RP5-857K21.4,CICP3,RP11-206L10.1,RP11-206L10.3,RNU6-1199P,RP11-206L10.5,RP11-206L10.5,RP11-206L10.4,RP11-206L10.5,RP11-206L10.5,RP11-206L10.2,RP11-206L10.2,RP11-206L10.2,RP11-206L10.9,RP11-206L10.9,RP11-206L10.9,RP11-206L10.8,RP11-206L10.9,RP11-206L10.8,AL669831.1,RP11-206L10.9,RP11-206L10.8,RP11-206L10.10,RP11-206L10.10,RP11-206L10.10,FAM87B,FAM87B,LINC00115,LINC…	0.0750834	33.052	134	122.318
1	831539	3813016	RP11-54O7.16,RP11-54O7.16,RP11-54O7.1,RP11-54O7.16,RP11-54O7.1,RP11-54O7.2,RP11-54O7.3,SAMD11,SAMD11,AL645608.1,SAMD11,NOC2L,NOC2L,NOC2L,KLHL17,KLHL17,KLHL17,PLEKHN1,PLEKHN1,PLEKHN1,C1orf170,C1orf170,RP11-54O7.17,RP11-54O7.17,HES4,HES4,RP11-54O7.10,RP11-54O7.11,RP11-54O7.11,ISG15,ISG15,AGRN,AGRN,RP11-54O7.14,RP11-465B22.3,RP11-465B22.3,RP11-54O7.18,RNF223,C1orf159,RP11-465B22.5,MIR200B,MIR200A,MI…	-0.0949329	24.5793	1874	1777.16
1	3813016	6239362	C1orf174,C1orf174,LINC01134,LINC01134,RP13-614K11.1,RP13-614K11.1,RP13-614K11.2,RP11-374C13.1,RP5-1166F10.1,RP1-37J18.1,RP1-37J18.2,AJAP1,RP11-542C10.1,RP1-58B11.1,MIR4417,RP11-154H17.1,AL356693.1,MIR4689,NPHP4,NPHP4,NPHP4,AL356261.1,NPHP4,KCNAB2,KCNAB2,KCNAB2,AL035406.1,KCNAB2,CHD5,CHD5	-0.022874	27.6038	1480	1416.36
1	6239362	6902460	CHD5,RPL22,RPL22,RP1-120G22.11,RPL22,RP1-120G22.11,RNF207,RPL22,RNF207,RNF207,RNF207,ICMT,ICMT,LINC00337,HES3,GPR153,ACOT7,ACOT7,RP1-202O8.3,HES2,HES2,ESPN,ESPN,ESPN,MIR4252,ESPN,RP1-202O8.2,ESPN,TNFRSF25,TNFRSF25,TNFRSF25,PLEKHG5,PLEKHG5,PLEKHG5,NOL9,NOL9,NOL9,RNU6-731P,NOL9,RP11-58A11.2,NOL9,TAS1R1,TAS1R1,ZBTB48,KLHL21,KLHL21,PHF13,PHF13,THAP3,THAP3,DNAJC11,DNAJC11,RP11-242F24.1,snoU13,RP11-312…	-0.0799908	26.2082	432	412.02
1	6902460	7692958	CAMTA1,CAMTA1,RP11-334N17.1,CAMTA1,RNU1-8P,CAMTA1,CAMTA1-IT1,CAMTA1,RP3-453P22.2,CAMTA1,RP4-549F15.1	0.0128571	29.247	515	493.915
1	7692958	12379155	CAMTA1,CAMTA1,RP11-338N10.1,CAMTA1,RP11-338N10.2,CAMTA1,RP11-338N10.3,VAMP3,VAMP3,RP3-467L1.6,PER3,PER3,RP3-467L1.4,PER3,UTS2,UTS2,TNFRSF9,RP5-892F13.2,PARK7,PARK7,Y_RNA,ERRFI1,ERRFI1,RP11-431K24.1,RP11-431K24.1,RP11-431K24.1,CTA-215D11.4,RP11-431K24.2,RNU1-7P,RP11-431K24.3,RP11-431K24.4,RN7SL729P,RNU6-991P,SLC45A1,SLC45A1,Y_RNA,RERE,RERE,RP5-1115A15.1,RERE,SNORA77,RERE,RP5-1115A15.2,RERE,RPL7P11…	-0.0466538	27.731	3053	2913.39
1	12379155	12991600	VPS13D,VPS13D,SNORA59A,RP5-888M10.2,DHRS3,DHRS3,RNU6ATAC18P,RP11-474O21.5,AADACL4,RP11-474O21.2,AADACL3,snoU13,C1orf158,PRAMEF12,PRAMEF1,RP5-845O24.8,PRAMEF11,RP5-845O24.3,HNRNPCL1,PRAMEF2,PRAMEF4,PRAMEF10,PRAMEF7,RNU6-1072P,RP11-450I1.2	0.0194818	30.553	399	377.552
1	12991600	13104536	PRAMEF6,PRAMEF6,RP11-450I1.4,PRAMEF6,PRAMEF22,PRAMEF6,WI2-3308P17.2	-0.368357	19.2653	31	22.1696
1	13104536	13219912	PRAMEF6,PRAMEF6,PRAMEF23,RP13-221M14.6,PRAMEF25,RP13-221M14.2,RP13-221M14.3,RP13-221M14.4,HNRNPCP5,WI2-2994D6.1,PRAMEF26	-0.054095	28.0504	75	69.0685
1	13326034	13777560	PRAMEF3,RP11-248D7.2,PRAMEF5,RP11-219C24.8,RNU6-771P,PRAMEF8,RP11-219C24.6,PRAMEF9,RP11-219C24.10,PRAMEF13,PRAMEF18,PRAMEF16,PRAMEF21,XX-FW84067D5.1,XX-FW84067D5.2,PRAMEF15,PRAMEF14,PRAMEF19,PRAMEF17,PRAMEF20	-0.34053	19.2543	223	152.233
1	13780630	14126032	LRRC38,LRRC38,RP4-597A16.2,RP4-597A16.2,RP4-597A16.3,PDPN,RNA5SP41,AL359771.1,CTA-520D8.2,SCARNA11,PRDM2	-0.0844784	26.9899	225	214.151
1	14126032	15831551	PRDM2,RNU6-1265P,RP11-344F13.1,RP4-704D23.1,KAZN,KAZN,TBCAP2,KAZN,TMEM51-AS1,TMEM51-AS1,TMEM51-AS1,TMEM51,TMEM51,TMEM51,C1orf195,TMEM51,RP1-21O18.3,FHAD1,FHAD1,RP3-467K16.2,FHAD1,RP3-467K16.2,RP3-467K16.7,RP3-467K16.4,EFHD2,CTRC,CELA2A,CELA2A,CELA2B,CELA2B,CELA2B,CASP9,CASP9	-0.0112262	28.567	1111	1065.45
1	15831551	16857011	CASP9,DNAJC16,DNAJC16,SCARNA21,DNAJC16,RP4-680D5.8,DNAJC16,AGMAT,DNAJC16,AGMAT,RP4-680D5.2,DNAJC16,RP4-680D5.2,RP4-680D5.2,RP4-680D5.2,CHCHD2P6,CHCHD2P6,RNU7-179P,RP4-680D5.4,DDI2,DDI2,RSC1A1,RP4-680D5.9,PLEKHM2,AL121992.1,PLEKHM2,PLEKHM2,RP11-288I21.1,RP11-288I21.1,SLC25A34,SLC25A34,SLC25A34,RP11-169K16.4,RP11-169K16.4,TMEM82,RP11-169K16.4,FBLIM1,RP11-169K16.6,RP11-169K16.7,RP11-169K16.8,RP11-16…	-0.0574725	27.368	663	628.881
1	16857011	17275435	U1,FAM231B,RP5-875O13.6,AL355149.1,RP5-875O13.6,NBPF1,RNU1-3,FAM231A,ESPNP,CROCC,CROCC,MST1L,CROCC,RP11-108M9.1,CROCC,RP11-108M9.2,CROCC,RP11-108M9.2,MIR3675,CROCC,U1,CROCC,RP11-108M9.4,CROCC,RP11-108M9.4,RP11-108M9.5,CROCC,RNU1-2,CROCC,RP11-108M9.6	0.332587	47.1886	136	88.2301
1	17275435	24256779	CROCC,MFAP2,MFAP2,RP1-37C10.3,RP1-37C10.3,RP1-37C10.3,ATP13A2,ATP13A2,SDHB,PADI2,Y_RNA,RP11-380J14.1,PADI1,PADI3,PADI3,MIR3972,PADI4,PADI4,AC004824.2,PADI6,RP1-20B21.4,RCC2,RCC2,RCC2,AC004824.1,snoU13,ARHGEF10L,RP11-473A10.2,ACTL8,RP11-174G17.2,IGSF21,IGSF21,RP11-174G17,RP11-422P22.1,KLHDC7A,RP1-8B22.1,RP1-8B22.2,PAX7,TAS1R2,TAS1R2,RP13-279N23.2,RP13-279N23.2,RP13-279N23.2,ALDH4A1,RP13-279N23.2,A…	-0.0234109	28.2195	4548	4350.87
1	24256779	24362697	CNR2,CNR2,RP11-4M23.4,CNR2,PNRC2,PNRC2,SRSF10	-0.560148	15.0738	43	25.5713
1	24362697	25592261	RP11-293P20.2,RP11-293P20.2,MYOM3,RP11-293P20.2,MYOM3,RP11-293P20.4,MYOM3,IL22RA1,IFNLR1,RP11-10N16.2,AL590683.1,AL590683.2,RP11-10N16.3,RP11-10N16.3,GRHL3,GRHL3,GRHL3,STPG1,STPG1,STPG1,NIPAL3,NIPAL3,RCAN3,RCAN3,RN7SL857P,RCAN3,RP4-594I10.3,RP4-594I10.3,RP4-594I10.3,NCMAP,NCMAP,NCMAP,RP11-496D1.2,Y_RNA,SRRM1,SRRM1,snoU13,CLIC4,CLIC4,RNU6-1208P,RUNX3,RUNX3,RP11-84D1.1,RP11-84D1.2,MIR4425,RP4-799D1…	-0.0258476	28.5978	801	763.858
1	25592261	25662872	C1orf63,RP3-465N24.5,C1orf63,C1orf63,RHD,C1orf63,RHD,SDHDP6	-0.391716	17.6643	45	30.9785
1	25662872	26392014	C1orf63,RP11-335G20.7,C1orf63,TMEM50A,TMEM50A,RNU6-1171P,TMEM50A,TMEM50A,snoU13,TMEM50A,RHCE,RHCE,RHCE,RP3-469D22.1,RHCE,AL031284.1,RHCE,TMEM57,TMEM57,LDLRAP1,RP11-70P17.1,MAN1C1,MAN1C1,RP1-187B23.1,SEPN1,SEPN1,RP1-317E23.6,SEPN1,RP1-317E23.6,RP1-317E23.3,RP1-317E23.6,RP1-317E23.3,MTFR1L,AL020996.1,RP1-317E23.6,MTFR1L,AL020996.1,RP1-317E23.6,MTFR1L,MTFR1L,MTFR1L,RP1-317E23.7,AUNIP,MTFR1L,AUNIP,AU…	-0.0137809	28.7756	475	452.128
1	26392014	29629406	TRIM63,AL391650.1,PDIK1L,FAM110D,ZNF593,ZNF593,RP11-96L14.7,CNKSR1,CNKSR1,CATSPER4,CATSPER4,RP11-231P20.2,CEP85,CEP85,RP11-231P20.5,SH3BGRL3,SH3BGRL3,UBXN11,UBXN11,UBXN11,CD52,CD52,CD52,AIM1L,AIM1L,AIM1L,RP11-569G9.7,AIM1L,RN7SL490P,ZNF683,LIN28A,DHDDS,DHDDS,RP3-476K8.4,DHDDS,RP3-476K8.3,HMGN2,DPPA2P2,RPS6KA1,RPS6KA1,MIR1976,RN7SL679P,Y_RNA,RP11-492M19.3,snoU13,RP4-785J1.1,RP5-968P14.2,ARID1A,ARI…	-0.0625498	27.5632	2109	2005.71
1	29629406	31493992	PTPRU,RP3-437I16.1,AL139151.1,RP11-810H18.1,AC092265.1,RP4-656G21.1,AL645944.1,RP11-179G8.1,RP11-111I12.1,RP5-893G23.1,RP3-357I16.1,RP4-591L5.1,RP4-591L5.2,MATN1,MATN1,MATN1-AS1,MATN1-AS1,LAPTM5,LAPTM5,MIR4420,RP5-1125N11.1,RP1-65J11.1,RN7SKP91,RP1-65J11.5,SDC3,PUM1,PUM1,SNORD103A,PUM1,SNORD103B,PUM1,SNORD85	-0.0113641	28.5274	1117	1074.34
1	31493992	31687400	PUM1,PUM1,RP11-201O14.1,PUM1,RP11-201O14.2,SEPW1P,RP11-490K7.1,NKAIN1	-0.137573	25.7047	126	119.838
1	31687400	32227714	NKAIN1,SNRNP40,SNRNP40,RP11-490K7.4,SNRNP40,ZCCHC17,ZCCHC17,ZCCHC17,RP11-266K22.2,FABP3,SERINC2,SERINC2,AC114494.1,RP11-439L8.2,RNU6-40P,RP11-439L8.3,RP11-439L8.4,RP11-73M7.1,TINAGL1,HCRTR1,HCRTR1,PEF1,PEF1,PEF1,RP11-73M7.6,RP11-73M7.9,RP11-73M7.6,RP11-73M7.9,RP11-73M7.6,RP11-73M7.6,COL16A1,COL16A1,BAI2,BAI2,MIR4254	0.0104046	29.3202	352	335.909
1	32227714	33334438	BAI2,RP11-84A19.3,RP11-84A19.3,SPOCD1,SPOCD1,RP11-84A19.2,RP11-84A19.2,RP11-84A19.4,RP11-84A19.4,RP11-84A19.4,PTP4A2,RP11-84A19.4,PTP4A2,AL136115.1,PTP4A2,PTP4A2,RP4-534N18.2,KHDRBS1,KHDRBS1,RP11-277A4.4,RP11-277A4.4,RP11-277A4.4,TMEM39B,TMEM39B,TMEM39B,MIR5585,KPNA6,KPNA6,RP4-622L5.2,TXLNA,CCDC28B,CCDC28B,RP4-622L5.7,IQCC,RP4-622L5.7,IQCC,IQCC,DCDC2B,DCDC2B,TMEM234,TMEM234,TMEM234,EIF3I,EIF3I,EI…	-0.0632887	27.8105	721	686.038
1	33334438	35392852	FNDC5,HPCA,HPCA,TMEM54,TMEM54,AL031602.1,RNF19B,FKSG48,RP4-803A2.1,RP4-803A2.2,RP4-803A2.2,RP1-117O3.2,RP1-117O3.2,RP1-117O3.2,AK2,AK2,AK2,ADC,ADC,TRIM62,ZNF362,ZNF362,RP11-415J8.7,ZNF362,AL513327.1,A3GALT2,RP11-415J8.3,RP11-415J8.3,RP11-415J8.3,PHC2,PHC2,PHC2,MIR3605,PHC2,RN7SKP16,PHC2,RP11-415J8.5,AL138837.1,TLR12P,ZSCAN20,RP4-580O19.2,CSMD2,CSMD2,HSPD1P14,CSMD2,HMGB4,CSMD2,RP5-1007G16.1,CSMD2,…	-0.0069351	29.6079	1339	1279.08
1	35392852	36052896	DLGAP3,SNORD112,RP11-244H3.1,RP11-244H3.1,RP11-244H3.4,ZMYM6NB,RP11-244H3.1,RP11-244H3.4,ZMYM6NB,ZMYM6,RP11-244H3.4,ZMYM6,RP11-248I9.2,RP11-248I9.2,ZMYM1,ZMYM1,EFCAB14P1,SFPQ,Y_RNA,RN7SL136P,ZMYM4,ZMYM4,RN7SL503P,ZMYM4,SNORA62,ZMYM4,RPL5P4,ZMYM4,ZMYM4-AS1,RNY5P1,KIAA0319L,KIAA0319L,RP4-728D4.3,KIAA0319L,NCDN,NCDN,RP4-728D4.2,RP4-728D4.2,TFAP2E,TFAP2E	-0.077254	28.515	430	409.457
1	36052896	41558885	TFAP2E,PSMB2,RN7SL281P,C1orf216,C1orf216,CLSPN,CLSPN,CLSPN,RP11-435D7.3,AGO4,AGO1,AGO1,RP4-789D17.4,AGO1,RP4-789D17.5,AGO3,AGO3,AGO3,RP4-665N4.8,RP4-665N4.4,TEKT2,TEKT2,ADPRHL2,ADPRHL2,ADPRHL2,COL8A2,COL8A2,TRAPPC3,MAP7D1,RN7SL131P,THRAP3,THRAP3,UBE2V2P4,SH3D21,SH3D21,EVA1B,SH3D21,EVA1B,RP11-268J15.5,RP11-268J15.5,STK40,LSM10,RNU4-27P,OSCP1,OSCP1,SNORA63,MRPS15,CSF3R,FTLP18,RP4-614N24.1,GRIK3,MIR…	-0.0234919	28.8326	3587	3425.64
1	41558885	42648724	SCMH1,SCMH1,RP4-635E8.1,SCMH1,RP11-399E6.1,RP11-399E6.1,RP11-399E6.1,RP11-399E6.2,FOXO6,FOXO6,RP11-399E6.4,RNA5SP45,EDN2,HIVEP3,HIVEP3,RP11-486B10.3,HIVEP3,RP11-486B10.4,HIVEP3,AL451006.1,HNRNPFP1,RP11-319C21.1,GUCA2B,GUCA2A,FOXJ3	0.0339711	30.6387	710	676.869
1	42648724	46622799	FOXJ3,FOXJ3,RP11-223A3.1,RP11-223A3.1,RIMKLA,RIMKLA,RP11-157D18.2,ZMYND12,ZMYND12,PPCS,PPCS,PPCS,CCDC30,CCDC30,CCDC30,RP11-163G10.2,CCDC30,TMSB4XP1,CCDC30,RNU6-536P,CCDC30,RP11-163G10.4,PPIH,RP5-994D16.3,YBX1,CLDN19,LEPRE1,LEPRE1,C1orf50,C1orf50,C1orf50,RP5-994D16.9,CCDC23,CCDC23,ERMAP,ERMAP,ERMAP,RP11-342M1.3,RP11-342M1.3,ZNF691,ZNF691,RP11-342M1.7,RP11-342M1.6,ATP6V1E1P1,SLC2A1,SLC2A1,SLC2A1-AS…	-0.0240314	29.3881	2589	2468.25
1	46622799	51038949	PIK3R3,PIK3R3,TSPAN1,RP11-322N21.2,TSPAN1,POMGNT1,POMGNT1,LURAP1,RAD54L,RAD54L,LRRC41,LRRC41,LRRC41,UQCRH,UQCRH,NSUN4,RP4-603I14.3,FAAH,RP5-1109J22.1,RP5-1109J22.2,LINC00505,DMBX1,MKNK1-AS1,MKNK1-AS1,KNCN,MKNK1-AS1,MKNK1,MKNK1,MKNK1,MOB3C,ATPAF1,ATPAF1,EFCAB14,ATPAF1,EFCAB14,RP11-8J9.1,ATPAF1,EFCAB14,TEX38,EFCAB14,ATPAF1,TEX38,EFCAB14,ATPAF1,TEX38,EFCAB14-AS1,EFCAB14,EFCAB14-AS1,EFCAB14,RP11-8J9.…	-0.00166775	29.4688	2877	2753.79
1	51038949	55126613	FAF1,FAF1,RNU6-1026P,FAF1,RNU6-1253P,FAF1,PHBP12,FAF1,MRPS6P2,FAF1,CDKN2C,CDKN2C,MIR4421,C1orf185,C1orf185,Y_RNA,CFL1P2,AL162430.2,AL162430.1,RP11-296A18.3,RP11-296A18.3,snoU13,RP11-296A18.3,RNF11,RNF11,RNF11,RP11-296A18.5,RNF11,RP11-296A18.6,TTC39A,TTC39A,RP11-275F13.1,EPS15,EPS15,RP11-275F13.3,EPS15,RNU6-877P,EPS15,RP11-253A20.1,EPS15,RP11-191G24.1,RP11-191G24.1,RP11-191G24.1,RNU6-1281P,CALR4P,…	-0.0323677	29.2147	2661	2539.11
1	55126613	57766786	MROH7-TTC4,MROH7,MROH7-TTC4,MROH7-TTC4,TTC4,PARS2,TTC22,TTC22,RP11-67L3.2,C1orf177,DHCR24,DHCR24,RP11-67L3.5,RP11-67L3.4,RP11-67L3.4,TMEM61,RP11-12C17.2,BSND,PCSK9,USP24,RP11-101C11.1,RP11-101C11.1,GYG1P3,RP11-101C11.1,MIR4422,GOT2P1,RP4-633H17.2,RN7SKP291,RNU6-830P,Y_RNA,RP11-466L17.1,RP11-90C4.1,RP11-90C4.2,RP11-90C4.2,PIGQP1,RP11-90C4.2,RP11-90C4.3,RP11-90C4.3,RP1-158P9.1,RP4-710M16.1,RP11-504…	0.0269244	30.3476	1718	1648.91
1	57766786	58247236	DAB1,DAB1,RP6-102O10.1,DAB1,RPS20P5,DAB1,AL137855.1	-0.0413413	28.3845	313	299.547
1	58247236	62150702	DAB1,DAB1,DAB1-AS1,DAB1,HNRNPA1P6,DAB1,RPS26P15,DAB1,RP11-393I23.4,DAB1,RP11-393I23.3,DAB1,RP11-414C16.1,DAB1,OMA1,RP4-592A1.4,RN7SL713P,TACSTD2,RP4-592A1.2,MYSM1,Y_RNA,AL136985.1,JUN,JUN,LINC01135,LINC01135,LINC01135,RP11-63G10.3,LINC01135,RP11-63G10.2,LINC01135,RP4-794H19.1,PHBP3,RP4-794H19.4,RP11-145M4.1,RP11-145M4.1,RP11-145M4.2,RP11-145M4.3,RP11-145M4.2,RP11-145M4.3,RP11-145M4.3,RP11-470E16.…	0.0155888	30.4365	2543	2443.85
1	62150702	62970384	TM2D1,RP11-430G17.3,INADL,INADL,INADL,RNU6-414P,INADL,RNU6-1177P,INADL,LAMTOR5P1,INADL,RN7SL180P,INADL,MIR3116-2,PIGPP2,RPS15AP7,L1TD1,L1TD1,RP5-1155K23.4,L1TD1,Y_RNA,KANK4,KANK4,RNU6-371P,USP1,DOCK7	-0.0675749	28.5845	534	509.96
1	62970384	66582202	DOCK7,DOCK7,RP11-293K19.1,DOCK7,ANGPTL3,DOCK7,AL138847.1,DOCK7,RP5-849H19.2,DOCK7,RP11-230B22.1,RP11-230B22.1,ATG4C,RP4-771M4.3,RP4-771M4.2,RP11-5P4.1,RP11-5P4.2,RP11-5P4.3,RP11-335E6.2,RP11-335E6.2,RP11-335E6.4,RNA5SP49,LINC00466,LINC00466,RP11-335E6.3,LINC00466,AL138935.1,RP4-792G4.2,RP4-792G4.2,FOXD3,Y_RNA,RP4-792G4.3,ALG6,ITGB3BP,ITGB3BP,EFCAB7,ITGB3BP,EFCAB7,RN7SL488P,ITGB3BP,EFCAB7,RNU7-123…	0.00464168	30.8188	2353	2256.35
1	66582202	68035832	PDE4B,SGIP1,SGIP1,MIR3117,SGIP1,AL139147.1,SGIP1,AL354978.1,TCTEX1D1,INSL5,WDR78,WDR78,RP11-342H21.2,WDR78,MIER1,MIER1,SLC35D1,C1orf141,C1orf141,SNORA31,C1orf141,IL23R,C1orf141,IL23R,RNU6-586P,IL23R,IL23R,AL109843.1,RNU4ATAC4P,RP4-763G1.1,IL12RB2,SERBP1,SERBP1,RNU6-387P,RP4-763G1.2,RNU6-1031P,RP11-393N21.1	-0.026193	30.5186	947	904.599
1	68035832	70605397	RN7SL392P,HNRNPCP9,GADD45A,GNG12,GNG12,RNU7-80P,GNG12,GNG12-AS1,GNG12-AS1,GNG12-AS1,RP4-609E1.2,GNG12-AS1,DIRAS3,GNG12-AS1,DIRAS3,ARL5AP3,GNG12-AS1,AL157407.1,GNG12-AS1,WLS,GNG12-AS1,WLS,CTBP2P8,GNG12-AS1,WLS,MIR1262,WLS,RPS7P4,COX6B1P7,TCEB1P18,RP5-1033K19.2,RPE65,DEPDC1,DEPDC1,RP4-694A7.2,DEPDC1,RP4-694A7.4,RP4-694A7.4,RP4-694A7.4,TXNP2,RP11-424D14.1,RP11-74K19.1,RP3-380B4.1,LRRC7,LRRC7,RP11-37…	0.0277802	30.8513	1674	1602.78
1	70605397	70949233	LRRC7,LRRC7,LRRC40,LRRC40,LRRC7,LRRC40,LRRC40,RN7SL242P,LRRC40,SRSF11,SRSF11,SRSF11,RP4-677H15.4,ANKRD13C,ANKRD13C,HHLA3,HHLA3,HHLA3,RP11-180O5.2,CTH,RP11-42O15.3	-0.0492832	29.6552	224	214.481
1	70949233	72755910	RP11-42O15.2,CASP3P1,RP5-952N6.1,RP5-952N6.1,RP11-99H8.1,PTGER3,PTGER3,RP3-333A15.1,PTGER3,RP3-333A15.2,ZRANB2-AS1,ZRANB2-AS1,ZRANB2,ZRANB2-AS1,ZRANB2,MIR186,ZRANB2,ZRANB2,ZRANB2-AS2,ZRANB2-AS2,ZRANB2-AS2,AL360297.1,ZRANB2-AS2,RP11-386O9.2,ZRANB2-AS2,RP11-115M14.1,ZRANB2-AS2,NEGR1,NEGR1,ZRANB2-AS2,NEGR1,NEGR1,RP11-82L20.1,NEGR1,RP11-175G14.2,NEGR1,NEGR1-IT1,NEGR1,GDI2P2	0.0172313	29.8164	1177	1112.3
1	72755910	72811169	RPL31P12	-0.564623	15.016	28	14.8186
1	72811169	78132960	RNU6-1246P,RP4-660H19.1,RP4-660H19.1,RP11-262K1.1,KRT8P21,RN7SKP19,RP4-598G3.1,RP4-788P17.1,RNA5SP50,RNU4ATAC8P,LRRIQ3,FPGT,FPGT-TNNI3K,TNNI3K,FPGT-TNNI3K,FPGT,TNNI3K,FPGT-TNNI3K,TNNI3K,FPGT-TNNI3K,TNNI3K,RP11-439H8.4,FPGT-TNNI3K,TNNI3K,RP4-650F12.2,FPGT-TNNI3K,TNNI3K,RP4-650F12.2,LRRC53,FPGT-TNNI3K,TNNI3K,LRRC53,C1orf173,C1orf173,RP4-612J11.1,RP11-17E13.2,CRYZ,CRYZ,TYW3,TYW3,RP11-93N20.1,RP11-51…	0.0260917	30.1827	3467	3292.4
1	78132960	78395443	ZZZ3,USP33,RP4-706L14.2,FAM73A,RNA5SP21,FAM73A,FAM73A,RP11-181C21.4,FAM73A,NSRP1P1,FAM73A,HSPE1P25,NEXN-AS1,NEXN-AS1,NEXN,NEXN	-0.0647631	29.2291	171	162.975
1	78395443	85981336	NEXN,NEXN,FUBP1,FUBP1,FUBP1,DNAJB4,GIPC2,DNAJB4,GIPC2,DNAJB4,GIPC2,RP11-386I14.4,GIPC2,DNAJB4,GIPC2,GIPC2,RP11-386I14.2,GIPC2,RNU6-1102P,GIPC2,RP11-386I14.3,GIPC2,RNA5SP22,RNFT1P2,RP11-183M13.1,RP11-183M13.1,PTGFR,RP11-183M13.1,PTGFR,RP11-472F19.1,PTGFR,PTGFR,RNA5SP23,IFI44L,IFI44,RP4-641G12.3,AC104837.1,RP4-641G12.4,ELTD1,PSAT1P3,AC093430.1,RP4-726F1.1,ADH5P2,RP11-339A11.1,RP11-339A11.2,HMGB1P18…	0.00989842	30.1859	4938	4702.01
1	85981336	86005896	DDAH1	0.527311	63.5361	16	8.06512
1	86005896	91020690	DDAH1,DDAH1,RP11-290M5.4,RP11-290M5.4,CYR61,SNORD81,RP11-290M5.2,ZNHIT6,COL24A1,COL24A1,RNA5SP51,COL24A1,RP4-682E18.1,ODF2L,RP11-444C12.1,CLCA2,CLCA1,CLCA4,CLCA4,RP4-651E10.3,CLCA4,RP4-651E10.4,RP4-651E10.4,RP4-651E10.4,AL356270.1,RP4-651E10.4,CLCA3P,RP4-612B15.3,RP4-612B15.3,SH3GLB1,SH3GLB1,RP4-612B15.2,SEP15,SEP15,HS2ST1,HS2ST1,HS2ST1,RP4-604K5.3,HS2ST1,RP4-604K5.2,HS2ST1,RP5-1052I5.2,HS2ST1,RP…	0.0147084	30.8501	3266	3132.42
1	91020690	93924881	U3,BARHL2,RP4-665J23.1,RP4-665J23.1,RP4-665J23.2,RP4-665J23.2,RP4-665J23.4,PHKA1P1,ZNF644,RPL5P6,HFM1,HFM1,Y_RNA,HFM1,FEN1P1,CDC7,RP11-47K11.2,RP11-91I11.1,HSP90B3P,TGFBR3,TGFBR3,RN7SL653P,RN7SL235P,BRDT,EPHX4,LPCAT2BP,SETSIP,BTBD8,BTBD8,GAPDHP46,BTBD8,PRKAR1AP,KIAA1107,RP4-621B10.8,RP4-775D17.1,C1orf146,C1orf146,ACTBP12,AL451010.1,C1orf146,GLMN,GLMN,GLMN,RPAP2,RPAP2,RPAP2,RN7SL824P,GFI1,EVI5,EVI…	-0.0283566	29.9297	1889	1806.05
1	93924881	95178963	FNBP1L,FNBP1L,RNA5SP53,BCAR3,BCAR3,RP5-1033H22.2,BCAR3,RP11-488P3.1,BCAR3,MIR760,RP4-561L24.3,RP4-561L24.3,DNTTIP2,GCLM,CHCHD2P5,CHCHD2P5,MTND4P11,MTND4P11,RP5-837O21.6,RP5-837O21.6,RP5-837O21.5,RP5-837O21.4,RP5-837O21.4,RP5-837O21.8,RP5-837O21.3,RP5-837O21.3,RP5-837O21.1,RP5-837O21.2,ABCA4,RP11-78O9.1,ARHGAP29,ARHGAP29,RN7SL440P,snoU13,ARHGAP29,RP11-148B18.1,GAPDHP29,RP11-148B18.4,RP11-148B18.3,…	0.0460647	32.0048	817	778.442
1	95178963	98053989	LINC01057,LINC01057,MIR378G,LINC01057,SLC44A3,SLC44A3,SLC44A3,RP11-465K1.2,CNN3,CNN3,RP4-639F20.1,RP4-639F20.1,ALG14,ALG14,RP11-313A24.1,TMEM56,TMEM56-RWDD3,TMEM56,TMEM56-RWDD3,RP11-57H12.2,TMEM56,TMEM56-RWDD3,RP11-57H12.2,Y_RNA,TMEM56,TMEM56-RWDD3,RP11-57H12.3,TMEM56-RWDD3,RP11-57H12.3,TMEM56-RWDD3,RP11-57H12.3,RWDD3,TMEM56-RWDD3,RWDD3,TMEM56-RWDD3,RWDD3,RP11-57H12.5,RP11-57H12.5,RP4-586O15.1,RP…	0.0147648	30.403	1873	1792.56
1	98053989	99252812	DPYD,DPYD,RP11-272L13.2,DPYD,DPYD-AS2,DPYD,RP11-272L13.4,RP11-272L13.3,RP11-490G2.2,MIR137HG,NFU1P2,RP5-1070A16.1,AL160056.1,SNX7	0.0549551	30.845	781	744.984
1	99252812	102172353	LPPR5,LPPR5,RP5-896L10.1,RP5-896L10.1,RP5-896L10.1,RP11-234N17.1,LPPR4,RP4-735N21.1,RP11-413P11.1,PALMD,HMGB3P10,FRRS1,RNU4-75P,Y_RNA,AL451051.1,RP4-581O6.1,AGL,RP5-884G6.2,RP5-884G6.2,SLC35A3,SLC35A3,SLC35A3,RNU6-750P,SLC35A3,RNU6-1318P,RP4-714D9.5,HIAT1,HIAT1,RP4-714D9.2,HIAT1,RP4-714D9.2,SASS6,RP4-714D9.2,SASS6,SASS6,SASS6,RP4-714D9.4,SASS6,TRMT13,TRMT13,TRMT13,LRRC39,LRRC39,DBT,DBT,RP11-305E1…	-0.00428623	30.4517	1901	1823.47
1	102172353	102287476	RP11-411H5.1,RP11-411H5.1,RNU6-965P,RP11-556K13.1,OLFM3	0.125659	30.9339	75	69.233
1	102287476	103673567	OLFM3,OLFM3,RNU6-352P,OLFM3,RP11-82O2.2,OLFM3,DNAJA1P5,RP11-202K23.1,RP5-936J12.1,COL11A1,COL11A1,SOD2P1	0.00207749	29.6015	903	859.038
1	103673567	103785621	-	0.0851199	30.5789	73	68.5937
1	103785621	104002933	RP11-347K2.1,RP11-347K2.1,RP11-347K2.2,RP11-347K2.2,RP11-153F1.2,RP11-153F1.2,RP11-153F1.1,RP11-153F1.1	-0.450029	17.1017	103	59.8566
1	104002933	104168709	RP11-153F1.1,RP11-153F1.1,RN7SKP285,RP11-153F1.1,RNPC3,RNPC3,RNPC3,AMY2B,AMY2B,AMY2B,ACTG1P4,AMY2A	0.0304785	30.9623	107	99.0898
1	104168709	104306855	AMY1A,AMY1B,AMYP1,AMY1C	0.330624	47.9756	87	65.0108
1	104306855	107226349	RP11-97C18.1,RP11-364B6.2,RP11-364B6.1,RP11-364B6.1,FTLP17,RP11-414B7.1,RP11-251P6.1,SEPT2P1,RP11-90H3.2,RP11-90H3.1,RP11-24P14.1,RP5-947P14.1,RP5-947P14.1,RP5-947P14.2,RP11-478L17.1	0.00274038	29.2365	1897	1791.37
1	107226349	107303097	-	0.211741	30.6328	50	41.9663
1	107303097	108282401	RP11-110F24.1,RP11-233E12.4,RP11-233E12.2,RP11-233E12.1,PRMT6,NTNG1,NTNG1,AC114491.1,RP11-270C12.3,VAV3	-0.00058419	29.253	638	607.567
1	108282401	110030720	VAV3,VAV3,AL591042.1,VAV3,VAV3-AS1,VAV3-AS1,AL390036.1,RP11-356N1.2,SLC25A24,SLC25A24,RP11-483I13.5,NBPF4,RP11-483I13.2,RP11-483I13.2,SLC25A24P1,SLC25A24P1,SLC25A24P1,NBPF6,NBPF5P,NBPF6,NBPF5P,NBPF6,NBPF5P,SLC25A24P2,NBPF6,SLC25A24P2,NBPF6,SLC25A24P2,RP11-131J3.1,NBPF6,RP11-131J3.1,NBPF6,ST13P21,RP5-964H19.2,FAM102B,HENMT1,PRPF38B,FNDC7,FNDC7,RP11-293A10.3,STXBP3,STXBP3,RP11-475E11.2,AKNAD1,AKNAD…	-0.0341381	29.6159	1138	1083.37
1	110030720	112884210	ATXN7L2,ATXN7L2,CYB561D1,CYB561D1,AMIGO1,GPR61,RP5-1160K1.8,GPR61,GPR61,GNAI3,GNAI3,GNAI3,RNU6V,RP5-1160K1.3,MIR197,GNAT2,AMPD2,AMPD2,RP5-1160K1.6,RPL7P8,GSTM4,GSTM2,GSTM2,GSTM1,GSTM5,GSTM5,RP4-735C1.4,GSTM5,RP4-735C1.4,GSTM3,GSTM5,RP4-735C1.4,EPS8L3,NDUFA5P10,RP4-735C1.6,RP11-195M16.1,RP11-195M16.3,CSF1,AHCYL1,STRIP1,STRIP1,RP4-773N10.4,STRIP1,RP4-773N10.4,ALX3,STRIP1,ALX3,RP4-773N10.6,UBL4B,SLC…	0.00538762	30.0424	1848	1768.9
1	112884210	115478292	RP5-965F6.2,TXNP3,snoU13,CTTNBP2NL,WNT2B,WNT2B,RP4-671G15.2,WNT2B,ST7L,ST7L,ST7L,CAPZA1,CAPZA1,CAPZA1,MRPL53P1,CAPZA1,RNU7-70P,CAPZA1,snoU13,MOV10,MOV10,RP11-426L16.3,RHOC,RHOC,RP11-426L16.10,RP11-426L16.10,RP11-426L16.10,PPM1J,PPM1J,PPM1J,RP11-426L16.9,RP11-426L16.9,FAM19A3,RP11-426L16.7,RP11-426L16.8,RP11-426L16.8,RP3-522D1.1,RP3-522D1.1,RP3-522D1.2,SLC16A1,SLC16A1,AKR7A2P1,SLC16A1,SLC16A1-AS1,…	-0.0327502	29.7328	1690	1613.84
1	115478292	118020186	SYCP1,TSHB,TSPAN2,RP4-666F24.3,RP4-663N10.1,RP4-663N10.1,NGF,RP4-663N10.2,AL512638.1,TCEB1P20,CNOT7P2,RP11-710N8.3,RN7SL420P,SNORA42,VANGL1,CASQ2,NHLH2,HNRNPA1P43,RP11-12L8.2,RP11-12L8.1,SLC22A15,SLC22A15,RP11-159M11.2,MAB21L3,RP5-1185H19.2,U3,ATP1A1,AL136376.1,ATP1A1,ATP1A1,ATP1A1OS,ATP1A1OS,ATP1A1,ATP1A1OS,ATP1A1OS,RNU6-817P,RP4-655J12.4,RP4-655J12.4,RP4-655J12.5,RP4-655J12.4,Y_RNA,RP5-1086K13.…	0.00855189	30.4558	1656	1590.51
1	118020186	118083119	MAN1A2	0.171695	32.6731	41	38.4079
1	118083119	120531380	VPS25P1,AL157902.3,AL157902.3,FAM46C,FAM46C,AL365331.2,SNORA40,RP11-134N8.2,AL390877.1,GDAP2,GDAP2,WDR3,WDR3,WDR3,SPAG17,SPAG17,RNA5SP56,PSMC1P12,RP4-630J13.1,TBX15,RP4-712E4.1,RP4-712E4.2,WARS2,WARS2,WARS2-IT1,WARS2,RBMX2P3,WARS2,RPS3AP12,WARS2,RP11-418J17.1,RP11-418J17.1,RP11-418J17.1,RPL6P2,RP11-418J17.1,snoU13,RP11-418J17.1,RP11-418J17.3,RP11-418J17.3,RP11-418J17.3,RP5-834N19.1,RP5-834N19.1,R…	0.0181663	30.4426	1595	1529.77
1	120531380	120637292	NOTCH2,RP11-114O18.1	0.465176	58.7117	51	28.1637
1	120637292	121108165	RNU6-465P,RP6-42F4.1,RP11-439A17.7,RP11-439A17.7,FAM72B,FAM72B,RP11-439A17.4,RP11-439A17.4,RP11-439A17.5,RP11-439A17.4,HIST2H3DP1,HIST2H2BA,RP11-439A17.10,RP11-439A17.10,RP11-439A17.10,RP11-439A17.9,RP11-439A17.10,RP11-439A17.9,FCGR1B,RP11-439A17.10,FCGR1B,RP11-343N15.1,RP11-343N15.1,SRGAP2C	0.0460864	33.0944	176	159.672
1	121108165	121140371	RP11-343N15.1,SRGAP2C,RP11-343N15.1,RP11-343N15.1,AL592494.5	0.49873	57.7496	17	9.2183
1	121141905	121350476	AL592494.5,AL592494.5,RP11-343N15.2,RP11-344P13.4,RP11-344P13.4,RP11-344P13.3,RP11-344P13.6,EMBP1,EMBP1,RP11-344P13.1	0.0322044	30.8617	136	129.597
1	121370413	121477765	-	0.480619	46.7224	48	36.6619
1	142546214	143529127	RP11-417J8.2,RP11-417J8.3,RP11-417J8.6,RP11-417J8.3,RP11-417J8.6,SNX18P15,RP11-417J8.3,RP11-417J8.6,SNX18P16,RP11-417J8.3,RP11-417J8.6,ANKRD20A12P,ANKRD20A14P,RP11-782C8.2,RP11-782C8.1,RP11-782C8.2,RP11-782C8.1,RP11-782C8.4,RP11-782C8.2,RP11-782C8.1,RP11-782C8.3,RP11-782C8.1,RP11-782C8.5,RP11-782C8.5,RP11-782C8.6,RP11-782C8.7,RP11-782C8.7,RP11-782C8.8,RP11-435B5.1,RP11-435B5.2,RP11-435B5.2,RP11-4…	0.368051	50.2043	308	208.809
1	143529127	143724729	RP11-435B5.7,RNVU1-1,RP6-206I17.1,RP6-206I17.1,RNVU1-2,RP6-206I17.1,RNU1-13P,RP6-206I17.1,RP6-206I17.2,RNVU1-3,RP6-206I17.1,RP6-206I17.2,RP6-206I17.1,RP6-206I17.2,RP6-206I17.3,RP6-206I17.4	-0.316144	20.8392	54	39.6669
1	143724729	144224481	RP6-206I17.1,PPIAL4G,AL109844.1,FAM72D,FAM72D,SRGAP2B,SRGAP2B,SRGAP2B,RP3-365I19.2,SRGAP2B,RP11-289H16.1,NBPF8	0.255572	43.8322	213	162.947
1	144274481	144593199	LINC00623,LINC00623,RNVU1-4,LINC00623,AL592284.1,AL592284.1,AL592284.1,PPIAL4B,AL592284.1,RP6-137J22.3,AL592284.1,RP11-640M9.1,AL592284.1,RP11-640M9.1,RNVU1-5,RNU1-59P	-0.1551	26.5097	152	118.191
1	144593199	145381790	RP11-640M9.2,RP11-640M9.2,PFN1P2,WI2-1896O14.1,NBPF9,RP4-791M13.3,RP4-791M13.3,PDE4DIP,PDE4DIP,PDE4DIP,RP4-791M13.4,PDE4DIP,RP4-791M13.5,PDE4DIP,RP4-791M13.5,AL138796.1,PDE4DIP,RNU2-38P,SEC22B,NUDT4P1,RNU6-1071P,RP11-458D21.6,NOTCH2NL,RP11-458D21.5,RP11-458D21.5,NBPF10,NBPF10,RP11-458D21.1	0.430028	55.2546	236	138.65
1	145381790	145831582	RP11-458D21.1,RNVU1-6,HFE2,TXNIP,POLR3GL,POLR3GL,ANKRD34A,ANKRD34A,ANKRD34A,RP11-315I20.1,RP11-315I20.1,LIX1L,RP11-315I20.1,RP11-315I20.1,RBM8A,RBM8A,GNRHR2,GNRHR2,GNRHR2,PEX11B,PEX11B,ITGA10,ITGA10,RP11-315I20.3,ANKRD35,PIAS3,PIAS3,NUDT17,NUDT17,POLR3C,POLR3C,RNF115,RNF115,RNF115,CD160,CD160,PDZK1,PDZK1,GPR89A,GPR89A,GPR89A,WI2-925H4.1,WI2-925H4.1	-0.0340333	29.2572	293	278.802
1	145831582	145944655	WI2-925H4.1,GPR89C,GPR89C,PDZK1P1,PDZK1P1	-0.447572	17.1487	41	27.7747
1	145944655	146047729	RNU1-137P,RP11-94I2.4,RNVU1-7,RP11-94I2.1,NBPF11,WI2-3658N16.1	-0.0495502	28.8485	67	61.3735
1	146047729	146395424	NBPF11,WI2-3658N16.1,NBPF11,WI2-3658N16.1,PFN1P5,NBPF11,WI2-3658N16.1,ABHD17AP2,WI2-3658N16.1,WI2-3658N16.1,RP4-565E6.1,HYDIN2,NBPF12,NBPF12,PFN1P8	-0.314759	20.8971	148	112.807
1	146395424	146441486	NBPF12	0.0689413	32.2588	30	26.5303
1	146441486	146489084	NBPF12,RP4-704D21.2	0.349469	47.2558	31	23.5965
1	146489084	147419547	NBPF13P,NBPF13P,RP11-325P15.1,NBPF13P,RNVU1-8,NBPF13P,RP11-325P15.2,PRKAB2,RP11-337C18.8,RP11-337C18.10,RP11-337C18.8,RP11-337C18.10,FMO5,RP11-337C18.9,RP11-337C18.10,RP11-337C18.8,FMO5,RP11-337C18.9,RP11-337C18.10,RP11-337C18.8,FMO5,RP11-337C18.9,PDIA3P1,RP11-337C18.10,RP11-337C18.8,FMO5,PDIA3P1,RP11-337C18.10,RP11-337C18.8,FMO5,RP11-337C18.10,RP11-337C18.8,FMO5,CCT8P1,RP11-337C18.10,FMO5,RP11-3…	0.014134	30.7019	606	580.815
1	147419547	147485570	GPR89B,GPR89B,RP6-74O6.2,PDZK1P2,RP6-74O6.2,PDZK1P2,RP6-74O6.2,XXyac-YX155B6.7	-0.44363	17.8911	41	30.0757
1	147485570	147597656	RNU1-129P,RP6-74O6.3,RNVU1-9,XXyac-YX155B6.2,NBPF24	-0.114544	26.3451	73	64.0412
1	147597656	147706671	NBPF24,NBPF24,PFN1P4,NBPF24,ABHD17AP1,NBPF24,BX842679.1,NBPF24,XXyac-YX155B6.5,XXyac-YX155B6.6,XXyac-YX155B6.6,XXyac-YX155B6.5,XXyac-YX155B6.6,XXyac-YX155B6.6,RNA5SP58,RP11-301M17.2	-0.434447	18.0193	65	46.7678
1	147706671	147831039	RP11-301M17.1,RNU1-120P,RP11-495P10.6,RP11-495P10.9,RP11-495P10.8,RP11-495P10.8,RP11-495P10.5,RP11-495P10.7,RP11-495P10.5,RP11-495P10.7,RP11-495P10.5,RP11-495P10.4,RP11-495P10.3,RP11-495P10.3,Y_RNA,RP11-495P10.3,RNU1-122P,RP6-74O6.6	0.0199211	31.7562	81	76.254
1	147831039	147993794	RNVU1-10,LINC01138,LINC01138,LINC01138,RNU1-135P,LINC01138,RNVU1-11,LINC01138,RNVU1-12,LINC01138,RP11-495P10.1,LINC01138,RP11-495P10.10,PPIAL4A,RP3-328E19.5	-0.217231	23.6862	101	76.0023
1	147993794	149056568	RNVU1-13,RP3-328E19.4,NBPF14,RP11-289I10.2,PPIAL4D,RP11-289I10.3,RNVU1-14,RP11-89F3.2,NBPF20,PFN1P3,RP11-666A1.4,NBPF15,NBPF15,PFN1P7,RP11-666A1.5,RP11-666A1.3,RNVU1-15,RP11-666A1.7,PPIAL4E,PFN1P6,NBPF16,RP11-763B22.4,RP11-763B22.3,RP11-763B22.10,PPIAL4F,RP11-763B22.9,RP11-14N7.2,RP11-744H18.1	0.163598	38.8536	331	263.173
1	149056568	149203699	RP11-744H18.1,NBPF23,NBPF23,PFN1P12,RNU1-114P,RNVU1-17	-0.0611953	28.0496	96	91.8229
1	149203699	149369221	RNU1-92P,RP11-403I13.5,RP11-403I13.4,RP11-403I13.4,RP11-403I13.6,RP11-403I13.10,LINC00869,LINC00869,RNU1-143P,LINC00869,RP11-403I13.8,RP11-403I13.8,RP11-403I13.9,CR812485.1,RP5-998N21.3	0.249845	44.3642	93	67.2654
1	149369221	149455047	FCGR1C,HIST2H2BB,FCGR1C,HIST2H2BB,RP5-998N21.4,HIST2H2BB,RP5-998N21.4,HIST2H2BB,HIST2H2BB,RP5-998N21.10,RP5-998N21.10,RP5-998N21.7,HIST2H3PS2,RP5-998N21.7,RP5-998N21.7,RP5-998N21.8,FAM72C	-0.0358107	29.3133	56	52.8111
1	149455047	149646260	FAM72C,RNVU1-19,RP11-277L2.6,PPIAL4C,RP11-353N4.6,RP11-353N4.6,RP11-277L2.5,RP11-353N4.6,RP11-353N4.1,RP11-353N4.6,RP11-353N4.8,RNVU1-20,RP11-353N4.6,RP11-353N4.8,RP11-353N4.8,RP11-353N4.8,RP11-353N4.7,RP11-353N4.7	-0.302978	22.1862	54	39.3701
1	149646260	149790551	RP11-353N4.2,RP11-353N4.2,RP11-353N4.5,RP11-353N4.5,RP11-353N4.5,RP11-353N4.3,RP11-353N4.5,RNU1-68P,RP11-353N4.5,RP11-353N4.4,RP11-353N4.5,RP11-353N4.4,FAM231D,RP11-353N4.5,AL358813.1,RP11-353N4.5,AL358813.2,RP11-196G18.1,FCGR1A,HIST2H2BF,RP11-196G18.21,FCGR1A,HIST2H2BF,RP11-196G18.21,RP11-196G18.3,HIST2H2BF,RP11-196G18.21,RP11-196G18.3,HIST2H2BF,RP11-196G18.21,HIST2H3D	0.194565	40.437	92	74.3245
1	149790551	151868951	RP11-196G18.23,HIST2H4A,HIST2H4A,HIST2H4A,HIST2H3C,HIST2H3C,HIST2H2AA3,HIST2H2AA3,HIST2H2BD,RP11-196G18.22,RP11-196G18.22,RP11-196G18.24,HIST2H2BC,HIST2H2AA4,HIST2H2AA4,HIST2H3A,HIST2H3A,HIST2H4B,HIST2H4B,HIST2H2BE,HIST2H2BE,HIST2H2AC,HIST2H2AB,BOLA1,BOLA1,SV2A,SF3B4,SF3B4,MTMR11,MTMR11,MTMR11,OTUD7B,OTUD7B,RP11-458I7.1,VPS45,PLEKHO1,RN7SL480P,ANP32E,ANP32E,RNU2-17P,RP4-790G17.7,RP4-790G17.7,CA14…	-0.051235	28.4918	1354	1288.26
1	151868951	152418484	THEM4,KRT8P28,S100A10,S100A10,NBPF18P,NBPF18P,NBPF18P,AL450992.6,NBPF18P,S100A11,S100A11,SPTLC1P4,TCHHL1,TCHH,AL589986.2,AL589986.2,HDHD1P2,RPTN,FLG-AS1,FLG-AS1,RP11-107M16.2,FLG-AS1,HRNR,FLG-AS1,FLG,FLG-AS1,FLG2,RP1-91G5.3,RP1-91G5.3,HMGN3P1,RP1-91G5.3,CRNN	0.0432097	31.6184	355	338.218
1	152418484	152555099	LCE5A,CRCT1,LCE3E,LCE3D	-0.0202453	29.6212	89	85.9962
1	152555099	152587335	LCE3C,LCE3B	-0.528617	15.1247	21	12.3623
1	152587335	152762325	LCE3A,RP1-52J10.9,LINC00302,LCE2D,LCE2C,LCE2B,LCE2B,LCE2A,LCE4A,C1orf68,RP1-43O17.1,RP1-43O17.2,KPRP,LCE1F,LCE1E	0.00528787	30.3448	114	109.411
1	152762325	152770001	LCE1D	-0.547078	15.078	5	3.00226
1	152770001	153603510	LCE1D,LCE1C,LCE1B,LCE1A,LCE6A,SMCP,IVL,RP1-13P20.6,SPRR4,SPRR1A,SPRR3,SNORA31,RP1-20N18.4,SPRR1B,SPRR2D,SPRR2A,SPRR2B,SPRR2B,SPRR2E,SPRR2B,SPRR2F,SPRR2B,SPRR2C,SPRR2G,RP1-140J1.1,LELP1,PRR9,RP1-140J1.4,LOR,PGLYRP3,PGLYRP4,PGLYRP4,RNU6-160P,S100A9,S100A12,AL591704.5,S100A8,AL591704.7,S100A7A,AL591704.9,S100A7L2,S100A7,RN7SL44P,BX470102.3,BX470102.3,S100A6,S100A6,S100A5,S100A5,S100A4,S100A4,S100A3,…	0.0138488	30.631	543	518.049
1	153603510	156761020	S100A13,RP1-178F15.5,S100A1,RP1-178F15.4,S100A13,RP1-178F15.5,RP1-178F15.4,CHTOP,RP1-178F15.5,RP1-178F15.4,CHTOP,CHTOP,SNAPIN,SNAPIN,ILF2,ILF2,NPR1,RN7SL372P,RP11-216N14.1,Y_RNA,INTS3,INTS3,RP11-216N14.8,INTS3,RP11-216N14.8,RP11-216N14.9,INTS3,snoU13,INTS3,SLC27A3,SLC27A3,RP11-216N14.5,GATAD2B,GATAD2B,RP11-216N14.7,GATAD2B,RP11-759F5.1,DENND4B,CRTC2,CRTC2,SLC39A1,SLC39A1,SLC39A1,RP11-422P24.10,SL…	-0.0461387	27.985	2057	1958.9
1	156761020	161760540	PRCC,SH2D2A,SH2D2A,NTRK1,NTRK1,NTRK1,INSRR,PEAR1,LRRC71,ARHGEF11,ARHGEF11,MIR765,ARHGEF11,RN7SL612P,RP11-110J1.2,KRT8P45,ETV3L,ETV3,ETV3,CYCSP52,RP11-71G12.1,RP11-85G21.1,RP11-85G21.3,RP11-85G21.2,FCRL5,FCRL4,RP4-801G22.2,RP4-801G22.3,FCRL3,FCRL3,RP11-367J7.3,RP11-367J7.4,VDAC1P9,FCRL2,FCRL1,CD5L,CD5L,MRPS21P2,RP11-451O13.1,KIRREL,KIRREL,KIRREL-IT1,RP11-404O13.1,ELL2P1,CD1D,RP11-404O13.4,RP11-404…	-0.00383183	29.882	3234	3094.81
1	161760540	165245007	ATF6,ATF6,RP11-456P18.2,OLFML2B,RP11-227F8.2,NOS1AP,NOS1AP,MIR4654,NOS1AP,RP11-565P22.2,NOS1AP,RNA5SP61,NOS1AP,MIR556,NOS1AP,RP11-565P22.6,NOS1AP,RP11-565P22.6,C1orf226,RP11-565P22.6,C1orf226,NOS1AP,RP11-565P22.6,C1orf226,NOS1AP,C1orf111,C1orf226,NOS1AP,C1orf226,SH2D1B,SLAMF6P1,UHMK1,UQCRBP2,RP11-359K18.3,UAP1,UAP1,RP11-359K18.4,DDR2,DDR2,RN7SL861P,HSD17B7,C1orf110,RP11-331H2.4,C1orf110,RP11-331H…	0.0319599	30.8464	2270	2174.56
1	165245007	168272042	LMX1A,RXRG,RP11-280O1.2,RP11-280O1.2,RP11-541H12.1,RP11-280O1.2,LRRC52,RP11-280O1.2,RP11-306I1.1,RP11-306I1.2,MGST3,MGST3,ALDH9A1,Y_RNA,ALDH9A1,Y_RNA,ALDH9A1,ALDH9A1,RP11-466F5.3,ALDH9A1,RP11-466F5.4,ALDH9A1,RP11-466F5.6,RP11-466F5.6,RP11-466F5.6,RP11-466F5.10,TMCO1,TMCO1,RP11-466F5.8,TMCO1,RP11-466F5.9,TMCO1,UCK2,UCK2,UCK2,RP11-525G13.2,RP11-7G12.2,RP11-7G12.1,RNA5SP64,FAM78B,AL626787.1,FAM78B,F…	-0.00801583	30.1035	1972	1889.55
1	168272042	168626628	TBX19,RP5-1059H15.1,MIR557,RP5-968D22.1,QRSL1P1,RP5-968D22.3,XCL2,XCL2,RP4-738P11.3,XCL1,XCL1,RP4-738P11.4	0.0725029	32.4763	231	220.577
1	168626628	169226816	DPT,AL049798.1,RP1-10C16.1,LINC00626,SUMO1P2,LINC00970,LINC00970,RPL29P7,LINC00970,RNA5SP66,RP5-1018K9.1,ATP1B1,ATP1B1,NME7,NME7	0.014902	30.516	391	376.026
1	169226816	169245236	NME7	-0.535779	15.282	11	6.47757
1	169245236	171782604	NME7,NME7,RP4-800F24.1,NME7,BLZF1,BLZF1,BLZF1,CCDC181,CCDC181,CCDC181,RP1-206D15.3,SLC19A2,SLC19A2,RP1-206D15.5,SLC19A2,AL021068.1,AL021068.1,F5,SELP,C1orf112,C1orf112,SELL,C1orf112,SELE,C1orf112,SELE,RP1-117P20.3,C1orf112,METTL18,C1orf112,SCYL3,SCYL3,SCYL3,RN7SL333P,KIFAP3,KIFAP3,RN7SL269P,KIFAP3,MRPS10P1,KIFAP3,AL356475.1,KIFAP3,RP11-332H17.1,SIGLEC30P,METTL11B,METTL11B,MIR3119-1,RP11-297H3.3,R…	0.016183	30.6883	1653	1586.09
1	171782604	173558608	METTL13,Y_RNA,RP4-612B18.1,DNM3,DNM3,DNM3-IT1,DNM3,MIR214,DNM3,MIR214,DNM3OS,DNM3,DNM3OS,DNM3,DNM3OS,MIR199A2,DNM3,SNORD112,DNM3,RNU6-157P,DNM3,PIGC,PIGC,DNM3,PIGC,C1orf105,C1orf105,SUCO,RNU6-693P,FASLG,SLC25A38P1,RP1-15D23.2,RP1-15D23.2,AIMP1P2,RP1-15D23.2,RP3-471M13.2,RP1-15D23.2,TNFSF18,GOT2P2,RP3-395P12.2,TNFSF4,snoU13,RP11-296O14.1,RP11-296O14.2,RP11-296O14.3,PRDX6,SLC9C2,SLC9C2,RP3-436N22.3	0.0587274	32.0549	1157	1113.21
1	173558608	177425292	SLC9C2,RP3-436N22.3,RP3-436N22.3,RP3-436N22.3,ANKRD45,ANKRD45,ANKRD45,RP11-360D2.1,ANKRD45,snoU13,KLHL20,KLHL20,RP11-360D2.2,RN7SKP160,CENPL,CENPL,Y_RNA,CENPL,DARS2,DARS2,GAS5-AS1,GAS5,GAS5,SNORD78,GAS5,GAS5,ZBTB37,ZBTB37,ZBTB37,SERPINC1,SERPINC1,RNA5SP67,RC3H1,RC3H1,RNA5SP68,RC3H1,RC3H1-IT1,RP11-160H22.3,RPL30P1,RP11-160H22.5,RP11-160H22.5,RABGAP1L,RABGAP1L,RABGAP1L,snoU13,RABGAP1L,AL022400.1,RA…	-0.0295418	29.4014	2518	2414.81
1	177425292	178045435	RP1-35C21.2,RP1-35C21.2,AL122019.1,RP11-63B19.1,SEC16B,SEC16B,RP4-798P15.3,RP4-798P15.3,SEC16B,RP4-798P15.3,RP4-798P15.3,RP11-568K15.1	0.0479163	30.9484	404	388.587
1	178045435	179080030	RASAL2-AS1,RASAL2-AS1,RASAL2,RASAL2,RASAL2,RP11-21M7.2,RASAL2,RP4-765C7.2,RP4-593C16.3,LINC00083,TEX35,TEX35,C1orf220,C1ORF220,RNA5SP69,RP5-1098D14.1,MIR4424,RP11-428K3.1,RALGPS2,RALGPS2,RALGPS2,PTPN2P1,RALGPS2,SNORA63,RALGPS2,ANGPTL1,FAM20B,FAM20B,RP11-177A2.5,TOR3A,ABL2	-0.0118712	30.3308	674	645.89
1	179080030	179402381	ABL2,ABL2,RP11-345I18.1,ABL2,SETP10,ABL2,SNORA67,ABL2,SNORA67,EIF4A1P11,ABL2,RP11-345I18.4,COX5BP8,RP11-345I18.6,SOAT1,RN7SL374P,AXDND1	-0.0971813	28.3777	210	200.445
1	179402381	183447126	AXDND1,AXDND1,MEF2AP1,HNRNPA1P54,AXDND1,HNRNPA1P54,AXDND1,AL160286.1,AXDND1,RP11-545A16.1,AXDND1,NPHS2,NPHS2,RNU5F-2P,RP11-545A16.3,RP11-545A16.4,TDRD5,AL359853.1,RP11-12M5.1,RP11-12M5.1,FAM163A,FAM163A,FAM163A,RP11-12M5.3,RP11-12M5.3,RP11-12M5.4,TOR1AIP2,TOR1AIP2,IFRG15,RP11-533E19.7,TOR1AIP1,TOR1AIP1,TOR1AIP1,RN7SL230P,RP11-533E19.2,RP11-533E19.5,RP11-533E19.5,CEP350,CEP350,CEP350,RP11-533E19.3…	-0.0117101	29.9419	2635	2527.01
1	183447126	188884123	SMG7,SMG7,AL137800.1,SMG7,NCF2,RP1-127C7.6,ARPC5,ARPC5,RGL1,RGL1,RGL1,APOBEC4,RGL1,RP11-293B7.1,RGL1,RP11-444D13.1,COLGALT2,TSEN15,Y_RNA,RP11-382D12.1,RN7SL654P,RP11-382D12.2,C1orf21,C1orf21,GS1-115G20.1,C1orf21,GS1-115G20.2,SNORD112,EDEM3,FAM129A,FAM129A,RNU7-13P,GS1-120K12.4,RNA5SP72,RNF2,RNF2,FTH1P25,TRMT1L,TRMT1L,SWT1,SWT1,SWT1,CTA-253N17.1,SWT1,RPL5P5,SWT1,Y_RNA,SWT1,RP4-635A23.3,SWT1,RP4-63…	0.00954444	30.4205	3540	3390.22
1	188884123	188910218	LINC01035	0.345881	31.2444	17	12.302
1	188910218	192924263	LINC01035,LINC01035,CLPTM1LP1,RP11-373J16.2,RNA5SP73,RP11-398M15.1,RP11-445J9.1,RP11-113I24.1,BRINP3,BRINP3,RP11-547I7.1,RP11-547I7.2,RP11-547I7.2,RP11-161I10.1,RP11-161I10.1,RP11-463J7.2,RP11-463J7.2,RP11-463J7.1,RP11-463J7.2,RP11-463J7.3,HNRNPA1P46,RP11-309H21.3,RP11-309H21.4,RP11-309H21.2,RP11-541F9.1,RP11-541F9.1,RP11-541F9.2,RP11-541F9.2,RGS18,RP11-142L4.3,RP11-142L4.2,RGS21,AL136987.1,RP5-1…	0.0243316	30.2723	2615	2483.67
1	192924263	193218984	ZNF101P2,UCHL5,UCHL5,snoU109,UCHL5,TROVE2,TROVE2,TROVE2,RP11-101E13.5,GLRX2,CDC73,CDC73,MIR1278,CDC73,B3GALT2	0.322918	45.7604	192	157.55
1	193218984	197563055	CDC73,LINC01031,RP11-21J7.1,RP11-21J7.1,RP11-98G13.1,U3,RPL23AP22,RP11-563D10.1,RP11-563D10.1,EEF1A1P14,RP11-476H20.1,RNU6-983P,RP11-489C13.1,AL357932.1,RP11-476B1.1,KCNT2,KCNT2,MIR4735,CFH,CFHR3,CFHR1,CFHR2,CFHR2,CFHR2,CFHR4,CFHR5,F13B,ASPM,ASPM,RP11-32D17.4,ZBTB41,CRB1,CRB1,RP11-332L8.1,CRB1,MRPS21P3,CRB1,RP11-75C23.1,DENND1B	0.0215918	30.4885	2828	2701.53
1	197563055	197602966	DENND1B	0.362156	33.0017	26	20.8745
1	197602966	197682786	DENND1B,DENND1B,Y_RNA,DENND1B,EEF1A1P32	0.0647485	31.3385	52	48.9973
1	197682786	197860847	DENND1B,DENND1B,RP11-448G4.2,DENND1B,FAM204BP,DENND1B,RP11-448G4.4	-0.0635578	29.3938	116	111.577
1	197860847	199762721	C1orf53,LHX9,NEK7,NEK7,RP11-401A10.2,ATP6V1G3,RP11-553K8.2,PTPRC,PTPRC,RP11-553K8.5,PTPRC,PEBP1P3,MIR181A1HG,MIR181A1HG,MIR181B1,MIR181A1,RP11-16L9.1,RP11-16L9.2,RP11-16L9.3,RP11-16L9.3,RP11-16L9.4,RP11-16L9.4,RP11-382E9.1,RP11-382E9.1,AC105941.1,RP11-382E9.1,RP11-104D3.1,RP11-382E9.1,RP11-104D3.2,AL450244.1,RP11-2L13.1	0.0303723	30.7075	1239	1185.73
1	199762721	200937002	RP11-567B20.1,RNU6-778P,RP11-567B20.2,RNU6-716P,RNU6-609P,NR5A2,NR5A2,RNU6-570P,NR5A2,AC096633.1,NR5A2,RP11-47A17.2,FAM58BP,RP11-532L16.3,RP11-532L16.1,LINC00862,ZNF281,RP11-469A15.2,KIF14,DDX59,DDX59,RP11-92G12.3,RP11-92G12.3,CAMSAP2,RPL34P6,GPR25,C1orf106,MROH3P,MROH3P,RNU6-704P	-0.0507731	29.075	765	729.838
1	200937002	203687736	KIF21B,KIF21B,RP11-168O16.1,RP11-168O16.1,RP11-168O16.2,RP11-168O16.2,CACNA1S,CACNA1S,ASCL5,TMEM9,IGFN1,IGFN1,RP11-567E21.3,PKP1,TNNT2,TNNT2,LAD1,LAD1,TNNI1,TNNI1,RP11-134G8.2,RP11-134G8.8,PHLDA3,CSRP1,CSRP1,RP11-134G8.7,RP11-134G8.7,RP11-134G8.7,RPS10P7,RP11-134G8.7,RPS10P7,RP11-134G8.6,AC096677.1,NAV1,NAV1,NAV1,RP11-25B7.1,NAV1,IPO9-AS1,NAV1,IPO9-AS1,MIR5191,NAV1,IPO9-AS1,RP11-90L20.2,NAV1,IPO9…	-0.00502711	29.0954	1792	1712.49
1	203687736	204068417	ATP2B4,ATP2B4,SNORA77,LAX1,ZC3H11A,ZBED6,ZC3H11A,ZC3H11A,RP11-397P13.6,ZC3H11A,RP11-397P13.7,SNRPE,KRT8P29,HSPE1P6,CBX1P3,AC096645.1,LINC00303,SOX13	-0.0817251	27.8289	248	236.148
1	204068417	206316865	SOX13,RP11-74C13.4,ETNK2,ETNK2,ETNK2,RP11-74C13.3,REN,RP11-203F10.1,KISS1,GOLT1A,PLEKHA6,PLEKHA6,RP11-203F10.5,PLEKHA6,RP11-203F10.6,PLEKHA6,RP11-739N20.2,RP11-739N20.2,RP11-739N20.2,RP11-739N20.3,RP11-739N20.2,PPP1R15B,RP11-739N20.2,PIK3C2B,PIK3C2B,MDM4,MDM4,RP11-430C7.2,MDM4,RNA5SP74,RP11-430C7.4,LRRN2,LRRN2,RP11-430C7.5,LRRN2,AL161793.1,LRRN2,RP11-23I7.1,RNA5SP75,SCARNA20,NFASC,NFASC,SNORD112,…	0.00250228	29.7092	1367	1301.58
1	206316865	206332221	CTSE	-0.589112	15.2946	10	7.35917
1	206482221	206557435	RP11-421E17.4,SRGAP2,SRGAP2,SRGAP2-AS1	0.13108	37.1396	49	42.983
1	206557435	206583530	SRGAP2	0.447609	54.3542	16	9.42264
1	206583530	207702542	SRGAP2,IKBKE,IKBKE,C1orf147,C1orf147,RP11-534L20.5,RASSF5,RASSF5,RP11-534L20.4,RASSF5,EIF2D,EIF2D,RP11-343H5.6,DYRK3,DYRK3,DYRK3,SNORD112,DYRK3,MAPKAPK2,MAPKAPK2,MAPKAPK2,RP11-343H5.4,Y_RNA,IL10,IL19,IL20,IL24,IL24,FAIM3,FAIM3,RP11-564A8.8,FAIM3,RP11-564A8.4,FAIM3,PIGR,FCAMR,C1orf116,snoU13,YOD1,YOD1,PFKFB2,PFKFB2,C4BPB,C4BPA,RP11-164O23.5,C4BPAP1,C4BPAP1,RP11-164O23.7,C4BPAP2,RP11-6J21.2,CD55,CR…	0.00738107	30.4898	729	697.725
1	207702542	207737847	CR1,CR1,RP11-78B10.2	-0.445539	17.2849	22	15.0814
1	207737847	218499697	CR1,RP11-78B10.2,CR1,CR1L,CD46P1,CR1L,RP11-57I17.3,CR1L,CD46,CD46,RP11-454L1.2,C1orf132,RP11-328D5.1,CD34,PLXNA2,RP11-2P2.1,RP11-565N2.1,RP11-565N2.2,RPS26P13,RP11-459K23.2,RP5-1051D14.1,RP11-385M4.1,RP11-385M4.2,RP11-385M4.3,ATP5G2P1,RP11-372M18.1,RP11-372M18.2,MIR205HG,RP1-272L16.1,CAMK1G,CAMK1G,LAMB3,LAMB3,LAMB3,MIR4260,RP1-28O10.1,RP1-28O10.1,G0S2,RP1-28O10.1,HSD11B1,HSD11B1,ADORA2BP,TRAF3IP3…	-0.0148482	29.6002	7008	6711.46
1	218499697	220059252	RRP15,RRP15,RP11-224O19.5,RP11-224O19.5,RP11-224O19.2,RP11-224O19.2,TGFB2,TGFB2,C1orf143,U3,RP11-412H9.1,RP11-412H9.2,RP11-135J2.4,RP11-135J2.4,LYPLAL1,LYPLAL1,LYPLAL1,RIMKLBP2,RP11-135J2.3,RP11-392O17.1,RP11-95P13.1,RP11-95P13.2,ZC3H11B,AC096643.1,SLC30A10,SLC30A10,RNA5SP76	0.0312605	30.6451	1016	975.515
1	220059252	223724821	SLC30A10,U3,EPRS,EPRS,snoU13,BPNT1,IARS2,IARS2,MIR215,MIR194-1,IARS2,snoU13,IARS2,RPS15AP12,IARS2,RAB3GAP2,RAB3GAP2,RAB3GAP2,SNORA36B,RAB3GAP2,RP11-568G11.4,RAB3GAP2,RP11-568G11.5,RAB3GAP2,MORF4L1P1,RAB3GAP2,AURKAPS1,XRCC6P3,RP11-302I18.1,RP11-302I18.3,RP11-410C4.5,AC096644.1,RP11-410C4.1,RP11-410C4.2,SLMO2P1,RP11-410C4.4,MARK1,MARK1,RN7SL464P,MARK1,HDAC1P2,MARK1,RP11-322F10.2,C1orf115,MARC2,MARC…	-0.00333353	29.9889	2387	2291.84
1	223724821	223747846	CAPN8,CAPN8,WI2-2998D17.2	-0.521884	15.394	11	7.35434
1	223797846	224309003	CAPN8,CAPN8,SNRPEP10,RNU6-1248P,CAPN2,TP53BP2,PHBP11,ACTBP11,CICP5,RP11-504P24.8,RNU6-1319P,RP11-504P24.2,RP11-504P24.3,RP11-504P24.4,RP11-504P24.4,RP11-504P24.4,RP11-504P24.6,AC138393.1,RP11-504P24.5,RN7SKP49,FBXO28	-0.00264293	29.928	330	314.722
1	224309003	224677405	FBXO28,RP11-365O16.1,DEGS1,DEGS1,DEGS1,SNORA72,RP11-365O16.3,RP11-365O16.6,RP11-365O16.6,NVL,NVL,NVL,MIR320B2,NVL,RP11-365O16.5,NVL,RNU6-1008P,snoU13,CNIH4,WDR26,WDR26,MIR4742,WDR26,CNIH3,CNIH3	-0.0717261	28.4589	240	228.355
1	224677405	226063517	CNIH3,CNIH3,AKR1B1P1,CNIH3,RP11-100E13.1,CNIH3,RP11-100E13.3,CNIH3,RP11-3L21.2,CNIH3,RP11-3L21.2,AL596330.1,RP11-449J1.1,DNAH14,LBR,LBR,AC092811.1,RP11-496N12.6,ENAH,RP11-145A3.1,RP11-145A3.1,RP11-145A3.2,RP11-145A3.1,RNU6-1304P,SRP9,RP11-145A3.4,EPHX1,EPHX1,RP11-285F7.2,EPHX1,RP11-285F7.2,TMEM63A,TMEM63A	0.00526795	30.5448	903	864.035
1	226063517	226154083	TMEM63A,LEFTY1,LEFTY1,RP4-559A3.7,RP4-559A3.7,LEFTY1,RP4-559A3.7,RP4-559A3.7,PYCR2,RP4-559A3.6,LEFTY2,LEFTY2,NDUFA3P3	0.439801	41.2059	59	54.348
1	226154083	235006475	SDE2,RP11-396C23.4,RP11-396C23.4,H3F3A,H3F3A,RP11-396C23.2,RP11-396C23.3,ACBD3,ACBD3,RP11-275I14.4,RP11-275I14.2,MIXL1,LIN9,LIN9,snoU13,snoU13,YBX1P9,PARP1,RP11-118H4.3,RP11-118H4.1,RN7SKP165,CDKN2AIPNLP1,C1orf95,ITPKB,ITPKB,ITPKB-IT1,ITPKB,ITPKB-IT1,ITPKB-AS1,ITPKB,ITPKB-AS1,RPS27P5,PSEN2,ADCK3,ADCK3,RP5-1087E8.2,CDC42BPA,CDC42BPA,RP5-1087E8.3,CDC42BPA,RP11-1B20.1,CDC42BPA,RP11-211A18.2,CDC42BPA…	-0.015646	29.5937	5740	5491.91
1	235006475	235831646	RN7SL668P,RP11-443B7.2,RP11-443B7.1,RP11-443B7.1,RP11-443B7.3,RP4-597N16.1,RP4-597N16.4,TOMM20,TOMM20,SNORA14B,RBM34,ARID4B,ARID4B,ARID4B,ARID4B-IT1,ARID4B,MIR4753,ARID4B,RPL23AP23,ARID4B,AL391994.1,ARID4B,GGPS1,GGPS1,GGPS1,RP11-382D8.3,RP11-382D8.5,TBCE,TBCE,TBCE-AS1,TBCE,RPS21P1,TBCE,B3GALNT2,B3GALNT2,RP4-534P7.2,MTND6P14,MTND6P14,MTND5P19,MTND5P19,MTND4P10,MTND4P10,RP11-293G6__B.4,MTND3P8,RP11…	-0.0658379	28.2813	505	482.347
1	235831646	236178553	LYST,LYST,LDHAP2,LYST,LYST-AS1,LYST,MIR1537,LYST,RNU5E-2P,RNU6-968P,RP5-940F7.2,RP4-580N22.2,NID1	0.0102135	30.9471	226	215.914
1	236178553	241494217	NID1,NID1,Y_RNA,RP4-764D2.1,GPR137B,GPR137B,ERO1LB,ERO1LB,ERO1LB,RNU2-70P,RP11-478H16.1,snoU13,EDARADD,EDARADD,ENO1P1,LGALS8,LGALS8,LGALS8-AS1,LGALS8,RP11-385F5.5,LGALS8,RP11-385F5.4,LGALS8,RP11-385F5.4,HEATR1,LGALS8,HEATR1,HEATR1,ACTN2,MTR,MTR,RP11-182B22.2,RPL35P1,MT1HL1,RYR2,RYR2,RN7SKP195,RYR2,MIR4428,RYR2,SNORA25,RP11-193H5.1,RP11-193H5.1,ZP4,RP11-193H5.1,RP11-193H5.2,MTRNR2L11,RP11-193H5.5,…	-0.0641719	28.1464	3460	3301.45
1	241494217	249237555	RGS7,RP11-527D7.1,FH,KMO,KMO,OPN3,OPN3,OPN3,CHML,OPN3,WDR64,WDR64,RP11-553N16.1,EXO1,RP11-323D18.5,BECN1P1,CFL1P4,MAP1LC3C,RNU6-1139P,TUBB8P6,PLD5,PLD5,RNA5SP81,PLD5,RP11-561I11.4,PLD5,RP11-561I11.4,RN7SKP12,PLD5,RP11-561I11.4,RP11-561I11.3,PLD5,RP11-561I11.3,PLD5,RP11-513D4.3,PLD5,RP11-513D4.2,PLD5,RP11-513D4.1,RP11-435I3.1,RSL24D1P4,RP11-498M14.1,AL445675.1,RP11-331N16.1,RP11-261C10.1,RP11-261C…	-0.0370939	29.0466	4941	4720.17
2	10000	6684481	FAM110C,AC079779.7,SH3YL1,SH3YL1,ACP1,ACP1,FAM150B,FAM150B,AC079779.4,AC079779.4,AC079779.5,AC079779.6,AC105393.1,AC105393.2,AC093326.1,AC093326.2,AC093326.3,TMEM18,TMEM18,AC092159.2,AC092159.2,AC092159.2,AC092159.3,AC116609.1,RP13-539J13.1,AC116609.3,AC116609.3,AC116609.2,LINC01115,AC113607.2,AC113607.3,AC116614.1,SNTG2,SNTG2,AC114808.3,SNTG2,AC114808.2,SNTG2,AC108462.1,TPO,AC144450.1,AC144450.1…	-0.0451868	28.3263	4242	4057.3
2	6684481	19188142	hsa-mir-7515,LINC00487,AC017076.5,AC017076.5,CMPK2,CMPK2,CMPK2,RSAD2,RSAD2,RP11-439M11.1,RNF144A-AS1,RNF144A-AS1,RNF144A,RNF144A,RNF144A,AC019048.1,AC019048.1,RN7SKP112,RP11-557L19.1,AC010904.1,AC013460.1,RNU6ATAC37P,AC092580.3,AC092580.4,AC092580.2,AC092580.1,AC092580.1,AC007463.2,LINC00298,LINC00298,LINC00299,LINC00298,LINC00299,U91324.1,LINC00299,AC011747.3,AC011747.3,AC011747.4,AC011747.4,AC0…	-0.0198598	29.2759	8105	7758.11
2	19188142	19224985	AC092594.1	-0.50135	15.9841	21	13.1453
2	19224985	23578854	AC092594.1,MIR4757,OSR1,AC010096.1,AC010096.2,AC019055.1,CISD1P1,LINC00954,TTC32,TTC32,RP11-79O8.1,WDR35,WDR35,AC079145.4,AC079145.4,MATN3,MATN3,LAPTM4A,LAPTM4A,RP11-644K8.1,RP11-644K8.1,AC098828.2,AC098828.3,RN7SL140P,RNU6-961P,SDC1,AC007041.2,RNU7-113P,PUM2,AC007041.1,SLC7A15P,RNA5SP86,RHOB,AC023137.2,Y_RNA,AC012065.4,HS1BP3,HS1BP3,RP11-130L8.2,HS1BP3,HS1BP3-IT1,HS1BP3,AC012065.5,GDF7,AC012065.…	0.00483275	29.8613	2820	2699.47
2	23578854	27790896	AC012506.3,AC012506.4,KLHL29,KLHL29,AC011239.1,ATAD2B,ATAD2B,PGAM1P6,ATAD2B,AC066692.3,ATAD2B,UBXN2A,UBXN2A,UBXN2A,SDHCP3,UBXN2A,RN7SL610P,MFSD2B,MFSD2B,C2orf44,MFSD2B,C2orf44,RNU6-370P,MFSD2B,C2orf44,FKBP1B,MFSD2B,FKBP1B,FKBP1B,SF3B14,SF3B14,FAM228B,TP53I3,FAM228B,TP53I3,FAM228B,FAM228B,PFN4,FAM228B,RP11-507M3.1,FAM228B,RP11-507M3.1,AC008073.7,RP11-507M3.1,AC008073.7,RP11-507M3.1,AC008073.7,FAM2…	-0.0418191	28.7475	2743	2617.69
2	27790896	32016753	C2orf16,C2orf16,AC074091.1,ZNF512,RP11-158I13.2,ZNF512,RP11-158I13.2,ZNF512,RP11-158I13.2,CCDC121,ZNF512,RP11-158I13.2,CCDC121,GPN1,ZNF512,RP11-158I13.2,GPN1,GPN1,GPN1,SNORA36,GPN1,SUPT7L,SUPT7L,SUPT7L,SLC4A1AP,SLC4A1AP,AC074091.13,MRPL33,MRPL33,AC110084.1,MRPL33,AC110084.1,RBKS,MRPL33,RBKS,MRPL33,RBKS,BRE,MRPL33,BRE,MRPL33,BRE,RP11-674I16.1,BRE,BRE,MIR4263,BRE,RP11-674I16.2,BRE,AC093690.1,BRE,AC…	-0.00392594	29.7759	2752	2638.7
2	32016753	34696864	AL133249.1,AL121652.2,KRT18P52,AL121652.3,AK2P2,RP11-1057B6.1,MEMO1,MEMO1,DPY30,MEMO1,DPY30,AL121652.1,DPY30,MEMO1,DPY30,CTC-336P14.1,DPY30,SPAST,SPAST,AL121655.1,RP11-563N4.1,SLC30A6,SLC30A6,SLC30A6,DDX50P1,SLC30A6,RNU6-647P,SLC30A6,NLRC4,NLRC4,YIPF4,AL133245.2,BIRC6,BIRC6,BIRC6-AS1,BIRC6,MIR558,TTC27,TTC27,MIR4765,LINC00486,LINC00486,AL121656.5,AL121656.5,Y_RNA,LTBP1,LTBP1,SNORD112,LTBP1,AL1332…	-0.0558638	29.0961	1742	1663.01
2	34696864	34736774	AC073218.1	-0.555854	15.0614	21	11.1831
2	34736774	35115919	AC073218.1,AC073218.2,AC073218.2,RP11-529E15.1,AC073218.2,AC073218.3,AC012593.1,AC012593.1,RN7SL602P	-0.0403919	28.4725	246	233.264
2	35115919	37100675	AC012593.1,AC012593.1,AC019064.1,AC013442.1,MIR548AD,RNU6-1117P,AC083939.1,MRPL50P1,AC009414.1,RP11-490M8.1,CRIM1,CRIM1,CRIM1,RP11-78I14.1,CRIM1,AC007401.2,AC007401.2,FEZ2,FEZ2,FEZ2,AC007401.1,RP11-294L11.1,VIT,AC007382.1,STRN,STRN,RNU6-577P	0.00593724	29.8715	1278	1215.25
2	37100675	37412281	STRN,STRN,RNU6-846P,HEATR5B,HEATR5B,GPATCH11,GPATCH11,GPATCH11,EIF2AK2,EIF2AK2,EIF2AK2,AC007899.3,SULT6B1	-0.0886222	28.9065	203	193.357
2	37412281	37957206	SULT6B1,SULT6B1,AC007390.4,SULT6B1,CEBPZ-AS1,CEBPZ-AS1,CEBPZ-AS1,CEBPZ,CEBPZ-AS1,CEBPZ,RP11-423P10.2,CEBPZ,CEBPZ-AS1,CEBPZ,CEBPZ,NDUFAF7,NDUFAF7,NDUFAF7,PRKD3,PRKD3,AC007391.2,RNU6-939P,QPCT,RNU6-1116P,AC006369.2,AC006369.2,CDC42EP3,CDC42EP3	0.000121958	30.8374	355	339.62
2	37957206	38003256	CDC42EP3,AC006369.3	0.52324	58.4761	30	19.0679
2	38003256	39849862	AC010878.3,LINC00211,RMDN2,RMDN2,RMDN2-AS1,RMDN2-AS1,RMDN2,RMDN2,RMDN2-AS1,CYP1B1,CYP1B1,CYP1B1,CYP1B1-AS1,CYP1B1-AS1,CYP1B1-AS1,AC009229.6,CYP1B1-AS1,RNU6-951P,RP11-314C9.2,AC009229.5,AC009229.5,RPL7P12,GAPDHP25,ATL2,AC016995.3,AC016995.3,AC093822.1,AC016995.3,RPLP0P6,RP11-541E12.1,HNRNPLL,HNRNPLL,AC011247.3,GALM,GALM,AC074366.3,SRSF7,SRSF7,GEMIN6,GEMIN6,GEMIN6,TTC39DP,GEMIN6,AC018693.5,DHX57,DH…	-0.0234399	30.0091	1203	1148.74
2	39849862	42173853	AC007246.3,AC007246.3,TMEM178A,TMEM178A,THUMPD2,SLC8A1-AS1,SLC8A1-AS1,AC007253.1,SLC8A1-AS1,SLC8A1,SLC8A1,SLC8A1-AS1,SLC8A1,SLC8A1,AC007377.1,AC007317.1,HNRNPA1P57,AC010739.1,snoZ247,LDHAP3,AC009413.2,Y_RNA,RNU4-63P,AC104654.1,AC104654.2,C2orf91	0.0269942	30.0238	1514	1437.74
2	42173853	43570704	C2orf91,AC013480.2,PKDCC,AC083949.1,AC083949.1,EML4,EML4,COX7A2L,SNORD75,KCNG3,KCNG3,AC025750.6,KCNG3,AC025750.5,KCNG3,MTA3,MTA3,MTA3,AC025750.7,MTA3,Y_RNA,MTA3,AC074375.1,MTA3,RNU6-137P,OXER1,HAAO,FTOP1,AC098824.6,AC016735.1,AC016735.2,AC016735.3,RNU6-242P,AC093609.1,THADA,THADA,ZFP36L2,THADA,AC010883.5	-0.0478735	28.5104	910	866.99
2	43570704	47463466	THADA,THADA,RNU6-958P,Y_RNA,PLEKHH2,PLEKHH2,AC011242.6,PLEKHH2,AC011242.5,RN7SKP66,DYNC2LI1,ABCG5,ABCG5,ABCG8,ABCG8,LRPPRC,LRPPRC,RNU6-1048P,AC019129.1,RNU6-566P,AC019129.2,AC019129.2,RP11-559M23.1,RP11-559M23.1,PPM1B,PPM1B,PPM1B,snoU13,AC013717.3,SLC3A1,SLC3A1,PREPL,PREPL,PREPL,CAMKMT,CAMKMT,AC067957.1,RP11-89K21.1,SIX3-AS1,SIX3-AS1,SIX3,SIX3,AC012354.6,AC012354.8,SIX2,AC093702.1,LINC01121,LINC0…	0.00537057	30.5759	2534	2421.7
2	47463466	48898691	AC073283.4,AC106869.2,AC073283.4,AC073283.4,BCYRN1,AC073283.4,BCYRN1,EPCAM,EPCAM,EPCAM,RN7SKP119,EPCAM,MIR559,MSH2,MSH2,AC138655.6,MSH2,KCNK12,MSH2,KCNK12,AC138655.4,KCNK12,AC138655.1,AC079250.1,MSH6,MSH6,AC006509.4,MSH6,AC006509.7,MSH6,RNU6-688P,MSH6,FBXO11,MSH6,FBXO11,RPL36AP15,FBXO11,FBXO11,AC079807.3,FBXO11,AC079807.2,AC079807.2,AC079807.1,AC079807.4,AC079807.4,RN7SKP224,FOXN2,FOXN2,RNU4-49P,…	-0.0379689	29.3163	934	892.119
2	48898691	52750008	STON1-GTF2A1L,GTF2A1L,STON1-GTF2A1L,GTF2A1L,LHCGR,STON1-GTF2A1L,LHCGR,STON1-GTF2A1L,TCEB2P3,CTBP2P5,FSHR,RNU6-439P,RPL7P13,SNORA75,NRXN1,NRXN1,AC009234.1,NRXN1,AC009234.2,NRXN1,AC007560.2,NRXN1,AC007560.1,NRXN1,AC007682.2,NRXN1,AC007682.3,NRXN1,AC007682.1,AC007682.1,AC007682.1,AC007680.2,AC007682.1,AC007402.1,AC007682.1,KNOP1P3,AC007682.1,CRYGGP,AC007682.1,AC097463.2,AC007682.1,AC097463.2,AC09746…	0.0196608	29.71	2508	2375.29
2	52750008	52785313	-	-0.549439	14.7268	23	12.1113
2	52785313	53750829	AC139712.2,FTH1P6,MIR4431,AC010967.2,AC010967.2,AC010967.3,AC010967.2,AC010967.1,SCARNA16,AC069157.1	0.0416908	30.6833	629	601.902
2	53750829	56430940	GPR75-ASB3,GPR75-ASB3,RNU6-997P,GPR75-ASB3,AC008064.1,GPR75-ASB3,ASB3,GPR75-ASB3,ASB3,CHAC2,GPR75-ASB3,ASB3,ERLEC1,ASB3,GPR75-ASB3,ERLEC1,ASB3,GPR75-ASB3,ASB3,GPR75-ASB3,snoU13,ASB3,GPR75-ASB3,MIR3682,ASB3,GPR75-ASB3,GPR75,PSME4,PSME4,ACYP2,ACYP2,ACYP2,AC008280.1,ACYP2,HMGB1P31,ACYP2,AC008280.3,ACYP2,RP11-477N3.1,ACYP2,RNU7-172P,ACYP2,TSPYL6,C2orf73,SPTBN1,SPTBN1,AC092839.3,SPTBN1,AC092839.3,RPL2…	-0.019781	30.5842	1745	1664.73
2	56430940	56914465	RP11-482H16.1,CCDC85A,RP11-482H16.1,CCDC85A,RNA5SP93	0.0386891	30.1041	315	298.528
2	56914465	56937490	-	0.3653	31.5307	15	11.0655
2	56937490	58644411	AC008173.1,snoU13,RP11-443I9.1,RP11-127H13.1,SNORD78,CTD-2026C7.1,VRK2,VRK2,AC073215.1,VRK2,FANCL,FANCL,FANCL,RP11-334G22.1,EIF3FP3,AC007250.4	0.0400002	30.6475	1111	1060.94
2	58644411	60323702	LINC01122,LINC01122,AC007238.1,AC007131.1,AC007131.1,RP11-444A22.1,AC007131.1,RP11-444A22.1,AC007131.2,AC007131.1,RP11-444A22.1,AC007131.2,AC007131.3,RP11-444A22.1,AC007131.2,RP11-444A22.1,AC007131.2,AC007179.1,RP11-444A22.1,AC007131.2,RP11-569H17.1,RP11-444A22.1,AC007131.2,AC007179.2,RP11-444A22.1,AC007131.2,RNU6-508P,RP11-444A22.1,AC007131.2,RNA5SP94,RP11-444A22.1	-0.00483733	29.3921	1094	1044.12
2	60323702	61478023	RP11-444A22.1,AC007381.3,AC007381.2,AC007381.2,RNU1-32P,AC007381.2,MIR4432,BCL11A,BCL11A,AC009970.1,RN7SL361P,RP11-416L21.2,RP11-416L21.1,RNU6-612P,ATP1B3P1,PAPOLG,AC010733.4,AC010733.4,RN7SL632P,AC010733.4,AC010733.7,AC010733.4,REL,REL,REL,RNU4-51P,REL,RP11-373L24.1,NONOP2,NONOP2,AC010733.5,PUS10,PUS10,RNA5SP95,PUS10,PEX13,PEX13,KIAA1841,KIAA1841,AC016747.3,KIAA1841,C2orf74,KIAA1841,C2orf74,RP11…	-0.0612966	28.7918	752	719.639
2	61478023	61565518	USP34	0.216392	43.4442	57	44.6779
2	61565518	61824933	USP34,USP34,AC016894.1,SNORA70B,USP34,RP11-355B11.2,RP11-355B11.2,RP11-355B11.2,XPO1,XPO1,AC016727.1,RP11-355B11.1,AC016727.3	-0.137613	27.0479	169	160.551
2	61824933	62366788	RNU6-1145P,AC108039.1,RPS24P7,AC108039.3,FAM161A,RP11-681L4.1,CCT4,AC107081.5,CCT4,CCT4,COMMD1,COMMD1,COMMD1,AC018462.2	-0.0588009	29.0749	353	336.158
2	62366788	65320129	COMMD1,AC018462.2,COMMD1,AC018462.2,AC018462.3,RP11-270B14.1,B3GNT2,B3GNT2,MIR5192,RN7SL51P,snoU13,RP11-642D6.1,AC093159.1,RN7SL18P,TMEM17,TMEM17,AC107083.1,AC092155.1,PSAT1P2,RSL24D1P2,AC092155.4,EHBP1,EHBP1,Y_RNA,EHBP1,AC007098.1,EHBP1,RP11-443F16.1,EHBP1,AC009501.4,AC009501.4,OTX1,RP11-511I11.2,RP11-511I11.1,DBIL5P2,WDPCP,WDPCP,AC074367.1,WDPCP,AC016734.1,WDPCP,MDH1,WDPCP,AC016734.2,WDPCP,RPS4…	0.00268067	30.8561	1924	1838.9
2	65320129	65469024	RAB1A,SNORA74,AC007318.5,ACTR2	-0.131609	27.3395	97	92.1814
2	65469024	69556732	ACTR2,SPRED2,SPRED2,AC012370.2,AC074391.1,AC074391.1,AC012370.3,AC074391.1,AC007389.1,AC074391.1,AC007389.2,AC074391.1,RN7SL635P,AC074391.1,VTRNA2-2P,AC074391.1,AC007389.3,AC074391.1,KRT18P33,AC074391.1,KRT18P33,AC007389.4,AC074391.1,RP11-340F16.1,AC074391.1,AC074391.2,AC118345.1,AC118345.2,AC092669.6,AC092669.2,AC092669.2,AC092669.6,MIR4778,AC092669.3,MEIS1-AS3,MEIS1-AS3,MEIS1,MEIS1,MEIS1,MEIS1-…	-0.00209306	29.9026	2661	2546.06
2	69556732	69661112	GFPT1,GFPT1,Y_RNA,NFU1	-0.137685	27.5538	68	64.4777
2	69661112	81661748	NFU1,RP11-427H3.3,RP11-427H3.3,AAK1,AAK1,AAK1,RN7SL604P,AAK1,SNORA36C,AAK1,RP11-77O7.1,AAK1,AC092431.2,AAK1,ANXA4,AAK1,ANXA4,snoU13,ANXA4,ANXA4,AC092431.3,GMCL1,GMCL1,RP11-401N16.1,SNRNP27,SNRNP27,MXD1,SNRNP27,MXD1,AC019206.1,MXD1,SNRNP27,MXD1,MXD1,snoU13,snoU13,ASPRV1,ASPRV1,PCBP1-AS1,PCBP1-AS1,PCBP1-AS1,RN7SL470P,PCBP1-AS1,PCBP1,AC016700.2,AC016700.2,AC016700.3,AC016700.3,AC016700.3,AC016700.4,…	-0.000666617	29.693	7816	7436.53
2	81661748	81687843	-	0.323352	32.6192	17	14.0454
2	81687843	85097079	AC012075.2,RNA5SP99,AC013262.1,RN7SL201P,AC079896.1,AC105761.1,RNU6-685P,AC105761.1,Y_RNA,AC010105.1,AC109638.1,MTND4P25,MTND5P27,MTND5P27,MTND6P7,MTND6P7,AC098817.3,AC098817.3,AC098817.5,AC138623.1,AC010744.1,RPL37P10,RNU6-1312P,SNORD112,AC104395.2,AC104395.1,AC016908.1,ST6GALNAC2P1,FUNDC2P2,AC106874.1,AC106874.1,AC106874.3,SUCLG1,DNAH6,DNAH6,DUXAP1,DNAH6,LDHAP7,TRABD2A	0.0113373	30.108	2218	2119.33
2	85097079	87566895	TRABD2A,TRABD2A,RPL12P18,TRABD2A,AC022210.1,TRABD2A,TMSB10,AC022210.2,KCMF1,RP11-60H5.1,AC078974.2,LSM3P3,TCF7L1,TCF7L1,TCF7L1-IT1,TCF7L1,RNU6-674P,TCF7L1,AC093162.3,TCF7L1,AC093162.1,AC093162.5,TGOLN2,Y_RNA,PEBP1P2,RETSAT,RETSAT,RETSAT,ELMOD3,ELMOD3,ELMOD3,RP11-717A5.1,ELMOD3,Y_RNA,RN7SL113P,ELMOD3,RNU7-162P,ELMOD3,RP11-717A5.2,CAPG,CAPG,SH2D6,SH2D6,SH2D6,Y_RNA,RNU7-64P,RN7SL251P,RN7SL251P,AC016…	-0.0289952	29.3549	1606	1528.94
2	87566895	87619085	AC068279.1	0.353285	49.9802	24	14.9214
2	87626760	89630436	LINC00152,LINC00152,RP11-1399P15.1,LINC00152,AC133644.3,MIR4435-1,AC133965.1,AC093616.4,PLGLB2,PLGLB2,RGPD2,RGPD2,RGPD2,MTATP8P2,RGPD2,AC108479.1,RGPD2,AC108479.2,snoU13,RNU2-63P,KRCC1,SMYD1,SMYD1,MIR4780,FABP1,THNSL2,RNY4P15,AC012671.3,MRPL45P1,RNU6-568P,AC012671.4,RNU6-1168P,RNU6-1007P,AC012671.2,FOXI3,AC012671.1,TEX37,AC104134.2,AC104134.2,EIF2AK3,EIF2AK3,EIF2AK3,AC062029.1,AC062029.1,RPIA,ANK…	-0.0298638	29.3347	1258	1189.83
2	89830436	89864198	-	1.27669	82.4981	16	13.4236
2	89881079	89899495	IGKV2D-40	0.0606938	33.4067	12	10.4226
2	89899495	90280089	IGKV1D-39,IGKV2D-38,IGKV1D-37,IGKV2D-36,IGKV1D-35,IGKV3D-34,IGKV1D-33,IGKV1D-32,IGKV3D-31,IGKV3D-31,IGKV2D-30,IGKV2D-29,IGKV2D-28,IGKV1D-27,IGKV2D-26,IGKV3D-25,IGKV2D-24,IGKV2D-23,IGKV2D-23,IGKV1D-22,IGKV1D-22,IGKV6D-21,IGKV3D-20,IGKV2D-19,IGKV2D-18,IGKV6D-41,IGKV1D-17,AC073416.1,IGKV1D-16,IGKV3D-15,IGKV2D-14,IGKV1D-13,IGKV1D-12,IGKV3D-11,IGKV2D-10,IGKV1D-42,IGKV1D-43,IGKV1D-8	-0.462347	16.4432	235	144.808
2	90280089	90307713	AC113612.2,AC113612.1	-0.0480092	30.3565	18	15.1444
2	90307713	90408391	-	0.949267	89.3763	25	15.8675
2	90411463	90537422	AC233263.2,AC233263.1	0.248931	42.3236	60	42.2622
2	91595103	91618140	-	1.71852	129.83	10	7.07926
2	91627356	91925312	AC018696.1,IGKV1OR2-118,AC018696.3,AC018696.5,AC018696.6,AC027612.6,RNA5SP100,DRD5P1,DRD5P1,AC027612.3,AC027612.3,RP11-165D20.1,AC027612.4	0.346586	50.356	111	66.0647
2	91925312	92215589	AC027612.4,AC027612.4,AC027612.1,AC027612.4,AC027612.2,GGT8P,IGKV1OR-1,ABCD1P5,AC127391.3,PABPC1P6,SLC9B1P2,ACTR3BP2,CHEK2P3,AC128677.3	0.129195	36.9226	178	152.097
2	92215589	92264736	IGKV1OR2-2	0.417536	50.8929	20	13.9195
2	92264736	92304669	-	1.32219	81.747	17	13.8263
2	95326171	96523437	CNN2P11,AC073464.4,CNN2P8,AC073464.6,CYP4F32P,CYP4F32P,AC073464.7,SNX18P14,AC073464.11,ANKRD20A8P,ANKRD20A8P,RNU6-1320P,AC097374.2,AC097374.2,TEKT4,AC097374.2,AC097374.3,AC097374.2,AC097374.3,AC097374.4,AC097374.2,AC097374.4,AC097374.2,RPS24P6,AC103563.2,AC103563.3,AC103563.4,AC103563.5,AC103563.6,AC103563.7,RN7SL575P,AC103563.8,MAL,MAL,MAL,AC103563.9,MRPS5,MRPS5,ZNF514,ZNF514,ZNF2,AC092835.2,PRO…	-0.00143107	30.0757	780	742.918
2	96526506	96629349	ANKRD36C	0.253784	38.8305	61	52.1359
2	96629349	97806660	ANKRD36C,RN7SL210P,FAHD2CP,FAHD2CP,GPAT2,GPAT2,ADRA2B,ASTL,DUSP2,DUSP2,AC012307.2,AC012307.2,STARD7,STARD7,STARD7-AS1,STARD7-AS1,TMEM127,CIAO1,SNRNP200,AC021188.4,ITPRIPL1,NCAPH,NEURL3,RP11-363D14.1,ARID5A,KANSL3,KANSL3,FER1L5,FER1L5,LMAN2L,CNNM4,CNNM4,MIR3127,CNNM4,RP11-353K11.1,RP11-353K11.1,CNNM3,CNNM3,ANKRD23,ANKRD23,ANKRD23,ANKRD39,ANKRD39,ANKRD23,SEMA4C,FAM178B,FAM178B,RNA5SP101,FAM178B,sno…	-0.0127955	28.8689	767	726.781
2	97806660	97923317	ANKRD36	0.329516	42.8337	74	64.3992
2	97923317	98940993	ANKRD36,IGKV1OR2-11,IGKV2OR2-10,IGKV2OR2-7,IGKV1OR2-6,IGKV3OR2-5,IGKV2OR2-7D,IGKV2OR2-8,IGKV1OR2-9,AC159540.3,AC159540.1,AC159540.1,AC159540.2,AC159540.2,ANKRD36B,ANKRD36B,AC159540.14,UBTFL6,COX5B,ACTR1B,ACTR1B,LINC01125,LINC01125,RNU4-8P,LINC01125,ZAP70,TMEM131,TMEM131,HMGN1P36,TMEM131,RNU7-96P,VWA3B,VWA3B,ATP5BP1,VWA3B,AC092675.1	0.00454918	30.4646	662	623.7
2	98940993	108242829	AC092675.3,AC092675.3,CNGA3,AC092675.4,AC092675.3,CNGA3,CNGA3,INPP4A,COA5,COA5,UNC50,UNC50,UNC50,MGAT4A,MGAT4A,MGAT4A,YWHAQP5,AC109826.1,RNU4-84P,KIAA1211L,KIAA1211L,RNU7-46P,TSGA10,TSGA10,AC019097.7,TSGA10,C2ORF15,C2orf15,TSGA10,C2orf15,TSGA10,C2orf15,LIPT1,MRPL30,C2orf15,LIPT1,MRPL30,C2orf15,LIPT1,MRPL30,MITD1,C2orf15,MRPL30,MITD1,C2orf15,MRPL30,C2orf15,C2orf15,LYG2,C2orf15,LYG1,C2orf15,TXNDC9,…	-0.0249779	29.4383	6059	5804.12
2	108242829	108539076	GACAT1,RGPD4-AS1,RGPD4-AS1,RGPD4,RGPD4,AC009963.3,AC009963.4,AC009963.4,AC009963.5,AC009963.6	-0.1043	27.7899	193	183.785
2	108539076	110992751	SLC5A7,AC023672.2,AC023672.1,AC019100.3,RP11-443K8.2,SULT1C3,AC019100.7,SULT1C2,RP11-443K8.1,SULT1C2P1,RP11-465O11.2,SULT1C4,RP11-465O11.1,GCC2,GCC2,AC012487.2,AC012487.2,AC012487.2,LIMS1,LIMS1,LIMS1,AC010095.5,AC010095.6,AC010095.7,RANBP2,RANBP2,CCDC138,CCDC138,CCDC138,AC073415.2,EDAR,SH3RF3-AS1,SH3RF3,SH3RF3,MIR4265,SH3RF3,SNRPGP9,SH3RF3,MIR4266,SEPT10,SEPT10,RP11-537E18.1,SEPT10,AC011753.5,SEP…	-0.0313654	29.2531	1503	1431.08
2	110992751	111020381	LINC00116,RP11-1223D19.1,RP11-1223D19.1	-0.34196	22.0571	18	15.6555
2	111020381	111086387	RP11-1223D19.1,RP11-1223D19.1,MIR4436B1,AC140479.1	-0.0439103	27.7152	43	40.0614
2	111086387	114018273	AC112229.6,AC112229.1,LINC01106,LINC01106,ZBTB45P2,AC112229.4,RP13-1039J1.4,RP13-1039J1.4,RP13-1039J1.4,RP13-1039J1.2,LIMS3,RP13-1039J1.2,LIMS3,LIMS3,LIMS3,RP13-1039J1.3,LIMS3,LIMS3L,AC108938.3,RGPD6,AC123886.2,AC114776.1,BUB1,AC114776.3,ACOXL,ACOXL,RPL5P9,ACOXL,AC096670.3,BCL2L11,AC108463.1,AC108463.1,MIR4435-1HG,AC108463.1,MIR4435-1HG,AC108463.2,MIR4435-1HG,MIR4435-1HG,RP11-181E10.3,MIR4435-1HG…	0.00560044	30.9866	1910	1801.07
2	114018273	114360583	PAX8,PAX8-AS1,PAX8,IGKV1OR2-108,AC016745.3,RP11-480C16.1,CBWD2,CBWD2,AC016745.1,FOXD4L1,RP11-395L14.3,RP11-395L14.4,RP11-395L14.4,RP11-395L14.5,RP11-395L14.5,FAM138B,MIR1302-3,MIR1302-3,WASH2P,WASH2P,WASH2P,DDX11L2,DDX11L2	0.0744698	33.0023	222	205.339
2	114360583	119920422	RPL23AP7,RPL23AP7,RABL2A,RABL2A,RP11-395L14.17,RP11-395L14.13,AC017074.1,AC017074.2,AC017074.2,RNU6-744P,SLC35F5,SLC35F5,MIR4782,AC024704.2,AC024704.2,AC104653.1,AC104653.1,snoU13,RP11-141B14.1,RP11-141B14.1,ACTR3,ACTR3,AC010982.1,AC110769.3,AC010982.1,AC010982.1,AC110769.1,AC010982.1,U3,AC010982.2,SEPHS1P7,RNU2-41P,DPP10,DPP10,DPP10-AS3,DPP10,DPP10-AS3,DPP10-AS2,DPP10,DPP10-AS2,DPP10,DPP10-AS1,D…	-0.00300177	29.5783	3616	3447.56
2	119920422	119998708	RN7SL468P,STEAP3	0.338414	41.2899	51	44.0281
2	119998708	127742879	STEAP3,STEAP3,STEAP3-AS1,C2orf76,C2orf76,DBI,DBI,TMEM37,SCTR,SCTR,AC013275.2,PCDP1,PCDP1,AC013275.1,TMEM177,AC069154.4,PTPN4,PTPN4,snoU13,AC016691.2,EPB41L5,EPB41L5,AC012363.4,AC012363.4,AC012363.4,Y_RNA,AC012363.4,AC012363.7,AC012363.4,AC012363.7,AC012363.8,AC012363.4,AC012363.8,MTND3P10,AC012363.10,MTND4P26,AC012363.4,MTND4P26,MTND5P28,AC012363.4,MTND5P28,TMEM185B,RALB,AC012363.13,INHBB,LINC011…	-0.011091	29.1299	5035	4796.4
2	127742879	131273423	RNU7-182P,RP11-521O16.1,RP11-521O16.2,RP11-521O16.2,BIN1,NIFKP9,CYP27C1,AC110926.4,ERCC3,MAP3K2,MAP3K2,RNU6-1147P,AC068282.3,PROC,PROC,MIR4783,IWS1,IWS1,AC010976.2,IWS1,AC010976.2,RNU4-48P,AC010976.2,IWS1,MYO7B,MYO7B,RP11-286H15.1,MYO7B,LIMS2,LIMS2,LIMS2,GPR17,WDR33,SFT2D3,WDR33,WDR33,RNY4P7,Y_RNA,RP5-935K16.1,RP5-935K16.1,RNU6-395P,POLR2D,POLR2D,AC006011.4,POLR2D,AMMECR1L,RP11-395A13.2,AC012306.…	-0.052061	28.125	2292	2186.64
2	131273423	131316403	AC013269.3,AC013269.3,CFC1B,AC013269.4,AC013269.5	-0.318975	20.1266	25	20.4582
2	131316403	131449950	AC140481.2,AC140481.2,AC140481.4,AC140481.4,CFC1,POTEJ,POTEJ,RNU6-848P,POTEJ,AC140481.1,CYP4F30P,CYP4F30P,FAR2P3,CYP4F30P,FAR2P3,KLF2P3	0.150265	36.3017	87	75.5608
2	131449950	132763926	FAR2P3,KLF2P3,FAR2P3,GPR148,AC140481.8,AC140481.8,AMER3,AMER3,CYCSP8,AC133785.1,AC133785.1,ARHGEF4,ARHGEF4,ARHGEF4,SCARNA4,ARHGEF4,FAM168B,FAM168B,PLEKHB2,PLEKHB2,NEK2P4,PLEKHB2,AC009477.7,PLEKHB2,NF1P8,PLEKHB2,MED15P8,PLEKHB2,POTEE,AC131180.1,PLEKHB2,POTEE,AC131180.1,RNU6-127P,PLEKHB2,POTEE,PLEKHB2,CYP4F31P,PLEKHB2,CYP4F31P,FAR2P4,PLEKHB2,FAR2P4,PLEKHB2,FAR2P4,KLF2P4,PLEKHB2,ARHGAP42P1,PLEKHB2,A…	-0.0252308	29.397	856	813.266
2	132763926	132963479	AC093787.1,RP11-629P16.1,AC098826.4,AC098826.5,ANKRD30BL,ANKRD30BL,RNU6-1132P	0.102504	35.7313	126	113.788
2	132963479	133120051	ANKRD30BL,ANKRD30BL,RNA5-8SP5,AC097532.2,ZNF806,RP11-725P16.2,FAM201B	0.553679	59.2721	88	54.7467
2	133121586	135763353	RNU6-175P,GPR39,GPR39,YBX1P7,GPR39,RN7SKP103,GPR39,RN7SKP103,AC104405.1,GPR39,LYPD1,LYPD1,LYPD1,AC010974.3,LYPD1,NCKAP5,NCKAP5,NCKAP5,AC016909.2,NCKAP5,AC016909.1,NCKAP5,AC011755.1,NCKAP5,AC010890.1,NCKAP5,RNU6-579P,NCKAP5,RN7SKP154,NCKAP5,NCKAP5-IT1,NCKAP5,AC011243.1,RN7SKP93,MGAT5,MGAT5,MIR3679,MGAT5,RNA5SP104,MGAT5,AC016906.1,TMEM163,AC013718.1,TMEM163,CCNT2-AS1,CCNT2-AS1,AC110620.2,CCNT2-AS1,…	0.000231329	29.7386	1721	1652.47
2	135763353	136776466	MAP3K19,RAB3GAP1,RAB3GAP1,snoU13,RAB3GAP1,SNORA40,ZRANB3,RAB3GAP1,ZRANB3,ZRANB3,ZRANB3,AC064850.4,ZRANB3,R3HDM1,R3HDM1,R3HDM1,RNU6-512P,R3HDM1,MIR128-1,UBXN4,LCT,LCT,Y_RNA,LCT,AC011893.3,MCM6,AC011999.1,DARS,DARS,AC093391.2,AC093391.2	-0.0468132	29.7007	660	631.256
2	136776466	139151141	AC093391.2,AC068492.1,CXCR4,HNRNPKP2,UBBP1,RN7SKP141,AC010146.2,AC010146.1,AC010146.1,AC092786.1,THSD7B,THSD7B,RNA5SP105,Y_RNA,AC020601.1,HNMT,AC069394.1,AC097523.1,YWHAEP5,AC097523.3	0.0109127	29.9679	1546	1480.05
2	139151141	139521080	AC097721.1,AC097721.2,AC097721.2,AC114763.1,AC097721.2,SPOPL,SPOPL,SPOPL,AC092620.2,RP11-231E19.1,AC092620.3,NXPH2	0.304674	46.0679	241	190.828
2	139521080	140970138	NXPH2,RN7SKP286,YY1P2,AHCYP4,AC062021.1,AC016710.1,SNORA72,MRPS18BP2,AC012497.2,AC078851.1,AC078851.1,AC078851.2,RN7SL283P,AC073928.2	0.0211918	30.0654	944	900.945
2	140970138	141128245	AC092156.3,AC092156.3,MTND2P19,MTND2P19,MTND2P19,MTND1P27,LRP1B	0.14309	30.8495	103	93.0314
2	141128245	141697737	LRP1B,LRP1B,AC117947.1,LRP1B,AC010740.1	-0.00426079	29.8504	371	355.066
2	141697737	142159778	LRP1B,LRP1B,Y_RNA,LRP1B,RNU6-904P,LRP1B,AC068287.1	-0.517289	15.1403	259	135.85
2	142159778	142199688	LRP1B	-0.708795	15.0221	26	19.3891
2	142199688	142558883	LRP1B,LRP1B,AC012353.1	-0.0178893	29.6903	234	223.414
2	142558883	143011714	LRP1B,LRP1B,AC012003.1,LRP1B,AC078882.1,AC078882.1	0.0843077	30.7943	295	277.027
2	143011714	144993423	AC016706.1,AC092578.1,AC013444.1,KYNU,KYNU,RP11-470B22.1,KYNU,AC013444.2,ARHGAP15,ARHGAP15,AC013437.2,ARHGAP15,AC013437.2,MTND6P11,MTND5P24,ARHGAP15,MTND5P24,MTND4P22,ARHGAP15,MTND4P22,AC013437.4,ARHGAP15,AC013437.4,MTND3P9,AC013437.6,ARHGAP15,AC013437.7,ARHGAP15,RP11-190J23.1,ARHGAP15,AC096558.1,RP11-570L15.2,ARHGAP15,RP11-570L15.2,ARHGAP15,RP11-570L15.2,RP11-570L15.1,ARHGAP15,RP11-570L15.1,ARHG…	0.0116252	30.1339	1291	1235.5
2	144993423	145352618	GTDC1,ZEB2,ZEB2,AC009951.2,ZEB2,AC009951.1,ZEB2,ZEB2-AS1,AC010090.1	-0.0518682	28.7082	234	223.559
2	145352618	150912666	TEX41,TEX41,AC023128.1,TEX41,AC023128.2,TEX41,RP11-514A9.1,AC064865.1,snR65,RPL6P5,AC092484.1,AC079163.1,AC079248.1,AC062031.1,RNU7-2P,RPL17P12,AC093084.1,PABPC1P2,RP11-638D14.1,AC103881.1,AC062032.1,snoU13,RNU6-692P,AC013406.1,Y_RNA,RNU6-715P,RNA5SP106,AC009480.4,ACVR2A,ACVR2A,RNU6-1275P,ACVR2A,AC009480.3,ACVR2A,ORC4,ORC4,ORC4,AC009480.1,ORC4,MBD5,MBD5,MBD5,SNORA48,MBD5,AC019070.1,AC017080.1,EPC…	0.0314792	30.4228	3547	3387.75
2	150912666	154449306	AC016682.1,AC016682.1,AC113610.1,RND3,AC104777.2,AC104777.2,AC104777.3,AC104777.1,AC104777.1,AC104777.4,AC104777.4,AC023469.2,AC023469.2,AC023469.1,AC023469.1,AC018731.3,AC018731.3,FABP5P10,RBM43,NMI,TNFAIP6,TNFAIP6,MIR4773-2,TNFAIP6,RN7SL124P,RIF1,RIF1,NEB,NEB,ARL5A,CACNB4,CACNB4,AC079790.2,AC079790.2,STAM2,STAM2,RPL30P2,Y_RNA,FMNL2,FMNL2,AC012066.1,FMNL2,RP11-17G11.1,PRPF40A,PRPF40A,ARL6IP6,ARL…	-0.00932185	30.1795	2304	2210.56
2	154449306	156159296	AC012501.2,DNAJA1P2,GALNT13,GALNT13,AC008166.1,GALNT13,AC009297.1,GALNT13,PHBP4,GALNT13,AC009227.2,AC009227.2,AC009227.3,RNA5SP107,AC061961.2,KCNJ3,CBX3P6,AC092625.1,RNU6-1001P,AC092662.2,MTND2P20,MTND2P20,ATP5A1P2	0.023113	30.3477	1113	1063.48
2	156159296	157097181	MTND4P28,MTND5P30,MTND5P30,MTND6P9,MTND6P9,AC092662.6,RNU6-546P,AC093375.1,AC073551.1	0.0830377	31.3764	611	579.253
2	157097181	162457400	NR4A2,snoU13,GPD2,GPD2,AC011308.1,RPLP0P7,AC108057.1,AC016732.2,GALNT5,GALNT5,RN7SKP281,ERMN,FAM133DP,CYTIP,CYTIP,AC019201.1,ACVR1C,AC019186.1,AC019186.1,ACVR1,ACVR1,ACVR1,AC013731.1,ACVR1,UPP2,UPP2,RP11-546J1.1,UPP2,UPP2,RNU6-436P,UPP2,RP11-1152H14.1,UPP2,AC005539.2,UPP2,RNU6-932P,UPP2,PTP4A1P1,UPP2,UPP2-IT1,CCDC148-AS1,CCDC148-AS1,CCDC148,CCDC148,CCDC148,HNRNPDLP2,CCDC148,RN7SL393P,CCDC148,PKP4…	0.00964871	30.8892	3487	3342.93
2	162457400	165337059	SLC4A10,SLC4A10,AC092841.1,SLC4A10,RPEP5,DPP4,DPP4,AC008063.2,TIMM8AP1,EIF3EP2,AC008063.3,GCG,AC007750.5,AC007750.5,FAP,FAP,IFIH1,IFIH1,GCA,GCA,GCA,KCNH7,KCNH7,KCNH7,RNA5SP109,KCNH7,AC007740.1,RPL7P61,RNU6-627P,FIGN,AC092684.1,AC092684.1,PRPS1P1,AC092684.1,CYP2C56P,AC110086.1	0.0373513	30.3457	1876	1783.79
2	165337059	170140074	GRB14,COBLL1,COBLL1,AC019181.3,SNORA70F,COBLL1,SNORA70F,COBLL1,AC019181.2,AC019181.2,RNA5SP110,RNA5SP111,SLC38A11,SLC38A11,AC013463.2,AC013463.2,SCN3A,SCN3A,SCN3A,RN7SL455P,SCN2A,SCN2A,MAPRE1P3,CSRNP3,GALNT3,GALNT3,AC009495.2,AC009495.4,AC009495.2,AC009495.4,AC009495.4,AC009495.4,AC009495.1,AC009495.4,AC009495.3,TTC21B,TTC21B,TTC21B-AS1,AC010127.3,AC010127.3,SCN1A,AC010127.3,SCN1A,Y_RNA,AC010127.…	0.00882822	30.3656	3128	2991.38
2	170140074	177532633	LRP2,BBS5,RP11-724O16.1,BBS5,RP11-724O16.1,KLHL41,KLHL41,FASTKD1,AC093899.3,PPIG,CCDC173,CCDC173,AC016772.4,CCDC173,PHOSPHO2,KLHL23,PHOSPHO2,KLHL23,KLHL23,KLHL23,SNORA51,KLHL23,PTCHD3P2,AC009967.3,SSB,SSB,METTL5,METTL5,METTL5,U3,UBR3,UBR3,AC092641.2,RNU6-1006P,MYO3B,MYO3B,AC012594.1,MYO3B,HMGB1P4,MYO3B,AC007277.3,AC007277.3,LINC01124,LINC01124,SP5,SP5,AC007405.4,AC007405.4,EIF2S2P4,AC007405.6,Y_R…	-0.0127073	30.3085	4810	4592.19
2	177532633	179409938	AC092162.1,AC092162.1,FUCA1P1,AC092162.1,AC092162.2,AC073636.1,RNU6-187P,AC079305.11,AC079305.11,RNA5SP112,AC079305.11,AC079305.8,AC079305.8,AC079305.8,AC079305.5,AC079305.8,Y_RNA,AC079305.8,KRT8P40,AC079305.8,HNRNPA3,MIR4444-2,HNRNPA3,NFE2L2,NFE2L2,DNAJC19P5,NFE2L2,MIR3128,NFE2L2,AC079305.10,NFE2L2,AC074286.1,NFE2L2,AC074286.1,RP11-337N6.2,NFE2L2,AC074286.1,RP11-337N6.1,NFE2L2,AC074286.1,AC01908…	0.0148383	31.3612	1223	1170.68
2	179409938	179638653	TTN-AS1,TTN,TTN-AS1,TTN,RP11-65L3.2,TTN-AS1,TTN,RP11-171I2.5,TTN-AS1,TTN,RP11-171I2.5,RP11-171I2.2,TTN-AS1,TTN,RP11-171I2.2,TTN-AS1,TTN,RP11-171I2.4,TTN-AS1,TTN,RP11-171I2.3,TTN-AS1,TTN,RP11-171I2.1	0.102889	33.043	149	143.169
2	179638653	180065383	TTN-AS1,TTN,TTN,RP11-88L24.4,TTN,TTN,CCDC141,TTN,CCDC141,RNU7-104P,CCDC141,CCDC141,RPS6P2,CCDC141,ACA59,SESTD1,SESTD1,snoU13	-0.00578405	30.5462	278	267.062
2	180065383	180080733	SESTD1	-0.519991	15.1029	10	5.70786
2	180080733	182289597	SESTD1,AC093911.1,AC068042.1,ZNF385B,ZNF385B,AC092642.1,ZNF385B,MIR1258,SNORA43,CWC22,RP11-512G4.1,AC009478.1,AC009478.1,AC009478.2,FTH1P20,AC104076.2,UBE2E3,UBE2E3,AC104076.3,UBE2E3,AC068196.1,AC068196.1,AC068196.1,AC104820.2,AC104820.2,AC104820.2,MIR4437,AC020595.1	0.0271065	30.9773	1439	1382.26
2	182289597	183189107	AC020595.1,ITGA4,ITGA4,CERKL,CERKL,CERKL,NEUROD1,AC013733.3,AC013733.4,AC013733.5,RNU6ATAC19P,RP11-366L5.1,RP11-366L5.1,SSFA2,SSFA2,PPP1R1C,PPP1R1C,KRT18P29,PPP1R1C,RNA5SP113,PPP1R1C,AC064837.1,PDE1A,PDE1A,RN7SL267P	0.0765101	33.144	586	562.236
2	183189107	183746312	PDE1A,DNAJC10,DNAJC10,RPL31P15,Y_RNA,FRZB,RNU6-1122P	0.0110813	31.3392	363	346.685
2	183746312	184094757	NCKAP1,NCKAP1,Y_RNA,SNORA77,KRT8P10,DUSP19,DUSP19,AC064871.3,AC064871.3,NUP35,RP11-438L19.1	-0.0549426	30.0596	227	217.192
2	184094757	185094042	LIN28AP1,CACYBPP2,AC093639.1,AC093639.1,snoU13	0.0270913	30.6555	651	623.801
2	185094042	185219912	-	0.188787	30.9045	82	70.7533
2	185219912	185586777	MIR548AE1,ZNF804A	0.0159413	30.1113	239	228.171
2	185586777	185835447	ZNF804A,ZNF804A,AC010747.2	0.59374	45.5281	162	154.298
2	185835447	190414351	AC080125.1,U8,AC007966.1,AC007966.1,FSIP2,FSIP2,FSIP2,AC008174.3,RPL21P32,AC097500.2,AC104058.1,RPL23AP35,RP11-410E4.1,MED28P3,ZC3H15,ZC3H15,DPRXP1,ZC3H15,AC018867.1,ZC3H15,AC018867.2,ITGAV,ITGAV,AC017101.10,AC017101.10,AC017101.10,FAM171B,FAM171B,ZSWIM2,AC018735.1,AC018735.1,AC007319.1,AC007319.1,AC007319.1,RN7SKP42,AC007319.1,RNU6-989P,AC007319.1,CALCRL,AC007319.1,CALCRL,GAPDHP59,AC007319.1,TFP…	0.0350261	31.0251	2983	2853.66
2	190414351	192633961	SLC40A1,ASNSD1,ANKAR,ANKAR,OSGEPL1,ANKAR,OSGEPL1,Y_RNA,OSGEPL1,OSGEPL1-AS1,OSGEPL1,OSGEPL1-AS1,RP11-455J20.3,OSGEPL1-AS1,ORMDL1,ORMDL1,AC013468.1,ORMDL1,PMS1,PMS1,C2orf88,C2orf88,AC008122.1,C2orf88,AC019178.3,C2orf88,HNRNPCP2,C2orf88,AC019178.2,C2orf88,MSTN,C2orf88,HIBCH,HIBCH,HIBCH,INPP1,INPP1,MFSD6,MFSD6,RP11-647K16.1,MFSD6,TMEM194B,TMEM194B,TMEM194B,AC093388.3,AC093388.3,AC093388.3,RN7SKP179,N…	-0.00378848	31.1729	1446	1380.93
2	192633961	196208975	AC098872.3,SDPR,SDPR,AC098617.1,AC098617.1,AC098617.1,DNAJB1P1,AC098617.1,TMEFF2,TMEFF2,AC098617.1,TMEFF2,AC013401.1,AC013401.1,AC013401.2,PCGEM1,PCGEM1,RPS17P8,AC092638.1,AC092638.2,AC074290.1,RP11-764E7.1,AC068135.1,GLULP6,HNRNPA1P47,AC018799.1,AC106883.1,AC073973.1,SNORD59,AC006196.1,AC010983.1	0.0257521	30.1245	2320	2200.84
2	196208975	196683290	AC064834.1,AC064834.1,RP11-762E8.1,RP11-762E8.1,RP11-762E8.1,RNU6-169P,AC064834.2,AC064834.3,SLC39A10,SLC39A10,AHCYP5,SLC39A10,RNU6-915P,SLC39A10,DNAH7,DNAH7	-0.0624254	28.9259	309	296.215
2	196683290	202986000	DNAH7,DNAH7,AC104600.1,DNAH7,AC114760.1,STK17B,STK17B,RP11-347P5.1,HECW2,HECW2,snoU13,HECW2,AC020571.3,HECW2,RN7SL820P,CCDC150,CCDC150,SCARNA16,CCDC150,GTF3C3,GTF3C3,C2orf66,PGAP1,ANKRD44,ANKRD44,HNRNPA3P15,ANKRD44,AC017035.2,ANKRD44,AC013264.2,ANKRD44,ANKRD44-IT1,ANKRD44,ANKRD44-IT1,ATP5G2P3,ANKRD44,AC010746.3,AC010746.3,NPM1P46,SF3B1,SF3B1,SNORA4,RNU6-1029P,COQ10B,HSPD1,HSPD1,HSPE1,HSPE1-MOB4,H…	-0.00721842	30.3694	4104	3926.17
2	202986000	204797299	AC079354.1,AC079354.1,AC079354.5,PSMA2P3,AC079354.1,PSMA2P3,DAZAP2P1,SUMO1,SUMO1,AC079354.6,AC079354.2,NOP58,NOP58,SNORD70,NOP58,SNORD11B,NOP58,SNORD11,RN7SL753P,AC064836.3,AC064836.3,RP11-686O6.1,RN7SL40P,RP11-686O6.2,BMPR2,BMPR2,RP11-27M5.1,BMPR2,AC073410.1,AC009960.1,AC009960.2,AC009960.4,AC009960.5,AC009960.5,AC009960.7,AC009960.6,MTND4P30,MTND4P30,AC009960.3,FAM117B,AC098831.4,ICA1L,ICA1L,KR…	-0.0642908	29.0737	1180	1125.32
2	204797299	205431254	ICOS,AC009965.1,AC009965.2,AC009498.1,DSTNP5,AC106901.1,AC016903.1,AC016903.2,PARD3B	0.0366138	30.6342	413	396.775
2	205431254	205455814	PARD3B	-0.39003	16.627	12	6.63462
2	205455814	205491119	PARD3B	0.0758809	30.6867	23	21.9112
2	205491119	205793514	PARD3B	-0.520777	15.0946	168	88.0725
2	205795049	206175729	PARD3B,PARD3B,AC008171.1	-0.0124725	29.1875	248	234.694
2	206175729	206797404	PARD3B,NRP2,NRP2,AC007362.3,NRP2,AC007362.1,RN7SKP178	0.0408052	30.2517	404	387.706
2	206797404	207305489	AC007679.1,AC007679.3,AC007679.3,INO80D,INO80D,INO80D,Vault,INO80D,Y_RNA,INO80D,AC007679.4,INO80D,AC007383.3,NDUFS1,NDUFS1,AC007383.4,GCSHP3,NDUFS1,AC007383.4,NDUFS1,EEF1B2,EEF1B2,EEF1B2,SNORD51,SNORA41,GPR1,RN7SKP200,AC007383.6,HMGN1P6,HMGN1P6,RN7SKP260,ZDBF2,AC017081.1,AC017081.2,HNRNPA1P51	-0.0644272	28.5603	331	315.806
2	207305489	208290959	ADAM23,ADAM23,AC010731.2,AC010731.3,AC010731.4,DYTN,DYTN,AC010731.6,DYTN,Y_RNA,MDH1B,MDH1B,FASTKD2,FASTKD2,FASTKD2,MIR3130-1,RP11-95H11.1,AC008269.2,CPO,KLF7,KLF7,MIR2355,KLF7,KLF7-IT1,AC007879.1,AC007879.1,AC007879.2,AC007879.2,AC007879.2,AC007879.4,AC007879.2,AC007879.3,AC007879.3,AC007879.7,AC007879.5,AC007879.5,AC007879.5,AC007879.6,AC007879.5,AC007879.6,MIR1302-4	0.0126398	30.6441	642	618.246
2	208290959	209485189	AC007879.5,AC007879.5,CREB1,CREB1,CREB1,METTL21A,METTL21A,AC079767.3,AC079767.4,RNU6-664P,PPP1R14BP2,Y_RNA,CCNYL1,CCNYL1,RP11-801F7.1,CCNYL1,MIR4775,FZD5,AC096772.6,PLEKHM3,PLEKHM3,AC083900.1,PLEKHM3,RNU6-360P,AC093698.1,RNA5SP116,AC093698.2,snoU13,CRYGEP,CRYGD,CRYGC,AC093698.4,CRYGB,CRYGA,C2orf80,AC016697.1,TPT1P2,AC016697.3,IDH1,IDH1,IDH1-AS1,IDH1,PIKFYVE,PIKFYVE,PIKFYVE,AC016697.2,PTH2R,AC0123…	-0.0477333	29.3149	778	741.368
2	209485189	210662534	PTH2R,RNA5SP117,HSPA8P6,CRYGFP,MEAF6P1,PKP4P1,MAP2,MAP2,RNA5SP118,UNC80	0.0321466	30.5258	767	733.652
2	210662534	211147593	UNC80,UNC80,SNAI1P1,RPE,RPE,KANSL1L,KANSL1L,KANSL1L,RP11-260M2.1,KANSL1L,AC007038.7,KANSL1L,AC006994.1,KANSL1L,AC006994.3,AC006994.2,AC006994.2,AC006994.2,ACADL,Y_RNA	-0.0351446	30.0191	316	302.906
2	211147593	212895958	MYL1,AC007970.1,AC007970.1,LANCL1,LANCL1,LANCL1,CPS1,CPS1,RP11-212J19.1,AC013404.1,ERBB4,ERBB4,RNA5SP119,ERBB4,MTND2P23,ERBB4,AC105921.5	0.0184355	30.0017	1139	1085.14
2	212895958	213411718	ERBB4,ERBB4,MIR548F2	0.0695451	30.6763	335	311.836
2	213411718	226299577	AC079610.1,AC079610.1,AC093865.1,AC079610.1,AC093381.2,AC079610.1,PCED1CP,AC079610.1,AC108066.1,AC079610.1,MIR4776-2,AC079610.1,IKZF2,IKZF2,IKZF2,RP11-105N14.1,RP11-105N14.1,RP11-105N14.3,RP11-105N14.2,RP11-105N14.2,AC079610.2,AC079610.2,AC079610.2,SPAG16,SPAG16,SPAG16,MIR4438,SPAG16,AC107218.3,SPAG16,AC107218.3,RPL5P8,SPAG16,AC107218.3,VWC2L,AC107218.3,VWC2L,AC107218.3,VWC2L,VWC2L-IT1,AC107218.3…	0.00250448	30.0663	8393	8044.35
2	226299577	227590511	NYAP2,AC016717.1,RP11-314B1.2,RP11-314B1.2,AC080002.1,AC068138.1,MIR5702	0.0772479	32.6853	840	804.166
2	227590511	227954306	IRS1,IRS1,RP11-395N3.2,RP11-395N3.2,RP11-395N3.2,RP11-395N3.1,RHBDD1,RHBDD1,SNORA48,COL4A4	0.0264355	31.6705	237	226.421
2	227954306	241269642	COL4A4,COL4A4,AC079235.1,COL4A4,COL4A3,COL4A3,COL4A3,AC097662.2,AC097662.2,AC097662.2,MFF,MFF,TM4SF20,MIR5703,AGFG1,AGFG1,C2orf83,C2orf83,AC064853.2,C2orf83,AC064853.3,AC064853.3,SLC19A3,RNA5SP121,SNRPGP8,AC073065.3,CCL20,TDGF1P2,DAW1,DAW1,SNORA25,SPHKAP,SPHKAP,RNU6-624P,AC074019.2,AC009410.1,AC009410.1,SNORD112,AC074019.1,RPL7L1P10,PID1,PID1,AC007677.2,PID1,RN7SKP283,DNER,DNER,RNU7-9P,DNER,AC007…	-0.0203061	29.0417	8601	8233.35
2	241269642	243189373	GPC1,GPC1,AC110619.2,GPC1,AC110619.2,AC110619.1,GPC1,AC110619.2,MIR149,ANKMY1,ANKMY1,DUSP28,ANKMY1,RNPEPL1,RNPEPL1,CAPN10-AS1,CAPN10-AS1,CAPN10,CAPN10,CAPN10,GPR35,GPR35,AQP12B,AC011298.1,AC011298.2,AC011298.2,AQP12A,KIF1A,AGXT,C2orf54,AC104809.3,AC104809.3,AC104809.4,AC104809.4,AC104809.3,AC104809.3,AC104809.2,SNED1,SNED1,AC093585.6,SNED1,AC005237.4,SNED1,MTERFD2,MTERFD2,PASK,PASK,AC005237.2,PAS…	-0.0527569	26.7185	1214	1152.46
3	60000	624874	AY269186.1,AY269186.2,CHL1-AS2,CHL1-AS2,CHL1,CHL1,CHL1,RNU6-1194P,CHL1,RPS8P6,CHL1,CHL1-AS1,AC090044.1	-0.0232863	28.9817	368	349.677
3	624874	657109	AC090044.1	0.46209	43.3555	21	19.3165
3	657109	5315788	AC090044.1,AC090044.1,AC087431.1,AC090044.2,AC087430.1,RN7SL120P,CNTN6,CNTN6,AC026214.2,AC090043.1,RPL23AP39,RPL21P17,RP11-204C23.1,RN7SKP144,CNTN4,CNTN4,CNTN4-AS2,CNTN4,AC026882.1,CNTN4,DNAJC19P4,CNTN4,CNTN4-AS1,CNTN4-AS1,IL5RA,IL5RA,SNORA43,TRNT1,TRNT1,CRBN,CRBN,CRBN,RP11-97C16.1,AC026188.1,AC024158.1,SUMF1,SUMF1,LRRN1,SUMF1,PNPT1P1,SUMF1,SETMAR,SUMF1,MRPS10P2,ITPR1-AS1,ITPR1-AS1,ITPR1,ITPR1,IT…	-0.0114896	29.2943	3033	2891
3	5315788	5671905	-	0.0425857	30.9599	230	220.631
3	5671905	5719489	-	0.361251	47.1197	31	25.1665
3	5719489	9429548	AC027119.1,AC026167.1,AC026167.1,AC091069.1,AC069277.2,AC069277.2,GRM7-AS3,AC069277.2,GRM7-AS3,AC024162.2,GRM7-AS3,GRM7-AS3,GRM7,GRM7-AS3,GRM7,MRPS36P1,GRM7,GRM7,GRM7-AS2,GRM7,GRM7-AS1,GRM7,RP11-157E16.1,LMCD1-AS1,LMCD1-AS1,AC069276.1,LMCD1-AS1,AC018832.1,LMCD1-AS1,RNU4ATAC17P,AC023481.1,LMCD1-AS1,AC023481.1,LMCD1-AS1,LMCD1,LMCD1-AS1,LINC00312,LMCD1-AS1,LINC00312,AC034187.2,LMCD1-AS1,AC034187.2,S…	0.0322732	30.6692	2417	2312.6
3	9429548	13534098	SETD5-AS1,SETD5-AS1,SETD5,SETD5,SETD5,AC018506.1,RP11-58B17.2,LHFPL4,DUSP5P2,MTMR14,CPNE9,BRPF1,OGG1,OGG1,CAMK1,OGG1,TADA3,TADA3,TADA3,ARPC4,ARPC4-TTLL3,ARPC4,ARPC4-TTLL3,ARPC4,ARPC4-TTLL3,TTLL3,ARPC4-TTLL3,TTLL3,ARPC4-TTLL3,TTLL3,RP11-266J6.2,TTLL3,TTLL3,RPUSD3,CIDEC,JAGN1,IL17RE,IL17RE,IL17RC,IL17RC,IL17RC,RNU6-882P,IL17RC,CRELD1,CRELD1,RP11-1020A11.1,CRELD1,CRELD1,PRRT3,PRRT3,PRRT3-AS1,PRRT3-A…	-0.0174372	29.033	2674	2552.61
3	13534098	19908891	HDAC11,FBLN2,LINC00620,LINC00620,AC093611.2,LINC00620,AC093611.1,WNT7A,VN1R20P,FGD5P1,FGD5P1,TPRXL,TPRXL,VN1R21P,CHCHD4,CHCHD4,TMEM43,TMEM43,TMEM43,RP11-434D12.1,TMEM43,RP11-434D12.1,AC093495.4,RP11-434D12.1,AC093495.4,XPC,XPC,XPC,LSM3,LSM3,RP11-536I6.2,RP11-536I6.1,RNA5SP124,SLC6A6,SLC6A6,GRIP2,GRIP2,GRIP2,RNU6-905P,RHBDF1P1,AC090952.5,CCDC174,C3orf20,C3orf20,AC090957.2,RP11-95M5.1,FGD5,FGD5,FGD…	0.0144704	30.2941	4153	3976.93
3	19908891	20430786	EFHB,EFHB,HSPA8P18,EFHB,RAB5A,RAB5A,RAB5A,PP2D1,PP2D1,PP2D1,RNU4-85P,PP2D1,AC097635.4,PP2D1,AC097635.5,KAT2B,KAT2B,MIR3135A,SGOL1,SGOL1,SGOL1-AS1,RNY4P22,RNU6-822P,AC107622.1,RP11-669C19.1	-0.0671595	28.8293	340	325.683
3	20430786	27461017	RP11-669C19.1,RNU6-815P,AC104441.1,AC104183.1,VENTXP7,RP11-180N14.1,ZNF385D,ZNF385D,ZNF385D-AS1,ZNF385D,AC023798.1,ZNF385D,ZNF385D-AS2,HMGB1P5,AC092421.1,RP11-1037D22.1,RANP7,SALL4P5,RPL24P7,UBE2E2-AS1,UBE2E2,UBE2E2,Y_RNA,UBE2E2,AC121251.1,UBE2E2,AC092038.1,UBE2E2,AC092038.2,RNU6-922P,RNU6-788P,AC020626.1,UBE2E1-AS1,UBE2E1-AS1,UBE2E1,UBE2E1,UBE2E1,AC124914.3,UBE2E1,NKIRAS1,NKIRAS1,NKIRAS1,RPL15,N…	0.0036097	29.9102	4579	4374.76
3	27461017	27787969	SLC4A7,RN7SL859P,SLC4A7,SLC4A7,RPS20P15,AC099535.4,RNU1-96P,AC137675.1,Y_RNA,AC098614.1,AC098614.2,RP11-222K16.1,AC098614.3,RP11-222K16.2,EOMES	-0.0857525	28.2142	213	203.161
3	27787969	28357448	AC098973.2,AC098973.2,AC098973.1,AC092415.1,CMC1,CMC1,AZI2	-0.00703474	30.2141	371	356.4
3	28357448	28383543	CMC1,AZI2,AZI2	0.262244	31.7251	17	14.2968
3	28383543	29881689	AZI2,AZI2,ZCWPW2,ZCWPW2,ZCWPW2,FAM96AP1,ZCWPW2,AC093142.2,LINC00693,AC097361.1,MESTP4,RBMS3-AS3,RBMS3-AS3,RBMS3,RBMS3,RBMS3,AC098650.1,RBMS3,RPS12P5,RBMS3,RBMS3-AS2,RBMS3,AC092796.1	-0.0070231	29.5733	976	931.794
3	29881689	31679156	RBMS3,RBMS3,RBMS3-AS1,RBMS3,AC099048.1,AC137674.1,AC137674.2,U3,AC116035.1,AC116035.1,AC116035.2,TGFBR2,TGFBR2,AC096921.2,RP11-1024P17.1,GADL1,hsa-mir-466,CNN2P6,RNA5SP127,AC115283.1,AC099540.1,THRAP3P1,STT3B	0.0315188	30.9522	1171	1126.31
3	31679156	34971699	OSBPL10,OSBPL10,OSBPL10-AS1,OSBPL10,ZNF587P1,OSBPL10,ZNF860,OSBPL10,RPL21P40,OSBPL10,SNORA25,OSBPL10,Y_RNA,OSBPL10,NIFKP7,GPD1L,GPD1L,AC094019.4,snoU13,AC097639.8,RP11-384L8.1,RP11-384L8.1,CMTM8,CMTM8,CMTM8,RP11-384L8.2,CMTM8,KRT18P15,CMTM8,KRT18P15,AC097639.1,CMTM7,CMTM7,CMTM6,CMTM6,AC104306.1,AC104306.2,DYNC1LI1,AC104306.4,IGBP1P3,RPL30P4,CNOT10,CNOT10,CNOT10-AS1,CNOT10,SUGT1P2,AC139452.2,TRIM7…	-0.0208375	29.897	2144	2045.05
3	34971699	35017748	-	0.191813	30.9048	29	25.5992
3	35017748	35372330	KRT8P18,RNU6-243P	-0.0179599	28.9862	231	219.699
3	35372330	35398425	-	0.420457	31.1822	17	11.356
3	35398425	35720772	ARPP21,ARPP21,ARPP21-AS1	-0.0060523	28.9927	210	199.503
3	35720772	35745331	ARPP21	0.230285	30.2066	16	13.2438
3	35745331	36058468	ARPP21,ARPP21,MIR128-2,AC104308.2	0.0167809	29.8102	204	194.979
3	36058468	36386955	RFC3P1	0.0795938	30.5598	214	201.805
3	36386955	41871457	STAC,NBPF21P,RN7SKP227,DCLK3,HSPD1P6,TRANK1,TRANK1,AC011816.1,RNU6ATAC4P,RP11-129K12.1,PRADC1P1,RP11-129K12.4,RP11-129K12.3,EPM2AIP1,EPM2AIP1,EPM2AIP1,MLH1,MLH1,MLH1,RPL29P11,MLH1,LRRFIP2,LRRFIP2,LRRFIP2,Y_RNA,LRRFIP2,UBE2D3P2,LRRFIP2,RNU6-1301P,LRRFIP2,UBE2FP1,LRRFIP2,RP11-285J16.1,AC097359.2,snoU13,RP11-259K5.1,RP11-259K5.2,AC097359.1,RP11-259K5.2,AC097359.1,GOLGA4,GOLGA4,GOLGA4,TCEA1P2,GOLGA4,…	0.00364553	30.3148	3573	3421.79
3	41871457	42249063	ULK4,ULK4,ATP6V0E1P2,ULK4,Y_RNA,ULK4,U8,ULK4,RPL36P20,RP11-626A1.1,TRAK1,TRAK1,RP11-193I22.2,TRAK1,TPMTP2	-0.0646694	28.6371	246	235.551
3	42249063	46880113	TRAK1,TRAK1,RNU4-78P,CCK,SALL4P6,EIF4BP4,LYZL4,AC092048.1,RP11-219I21.1,VIPR1,VIPR1,VIPR1-AS1,SEC22C,SEC22C,SS18L2,SEC22C,NKTR,RP4-613B23.1,NKTR,RP4-613B23.1,RP4-613B23.1,RP4-613B23.1,ZBTB47,ZBTB47,RN7SL567P,KLHL40,HHATL,CCDC13,HHATL,CCDC13,HHATL-AS1,CCDC13,HHATL-AS1,CCDC13,CCDC13,CCDC13-AS1,CCDC13,HIGD1A,CCDC13,HIGD1A,RP11-70C1.1,HIGD1A,ACKR2,RP11-70C1.3,ACKR2,RP11-70C1.3,RP11-141M3.5,KRBOX1,RP1…	0.0020341	30.2362	3017	2884.84
3	46880113	50415183	MYL3,MYL3,PTH1R,PTH1R,PTH1R,AC109583.1,CCDC12,CCDC12,NBEAL2,NBEAL2,NRADDP,SETD2,SETD2,snoU13,KIF9-AS1,KIF9-AS1,KIF9,KIF9,KIF9,snoU13,KIF9,KLHL18,KLHL18,RP11-708J19.1,RP11-708J19.1,PTPN23,PTPN23,PTPN23,SCAP,SCAP,SCAP,snoU13,ELP6,ELP6,RP11-708J19.2,ELP6,RP11-708J19.2,Y_RNA,AC099778.1,RN7SL870P,CSPG5,SMARCC1,SMARCC1,RP11-717D12.1,SMARCC1,RP11-395P16.1,SMARCC1,AC026318.1,DHX30,DHX30,MIR1226,DHX30,MAP…	-0.0589532	27.5281	2303	2190.43
3	50415183	50941683	CACNA2D2,CACNA2D2,RNA5SP131,C3orf18,C3orf18,HEMK1,HEMK1,CISH,CISH,MAPKAPK3,MAPKAPK3,RP11-804H8.6,MIR4787,DOCK3,DOCK3,DOCK3,RP11-804H8.5,DOCK3,RP11-646D13.1,DOCK3,ZNF652P1,DOCK3,ST13P14	0.00397517	29.2489	343	327.168
3	50941683	51007687	DOCK3	0.279981	45.8877	43	33.3158
3	51007687	58542929	DOCK3,MANF,RBM15B,RBM15B,VPRBP,VPRBP,VPRBP,RP11-89F17.5,RAD54L2,RAD54L2,RNU6ATAC29P,RAD54L2,TEX264,TEX264,TEX264,RNA5SP132,GRM2,IQCF6,RP11-314A5.3,IQCF3,IQCF3,RP11-314A5.3,IQCF3,IQCF2,RN7SL504P,IQCF5-AS1,IQCF5,IQCF1,RRP9,PARP3,GPR62,GPR62,PCBP4,PCBP4,PCBP4,RP11-155D18.14,PCBP4,RP11-155D18.14,RP11-155D18.12,PCBP4,RP11-155D18.14,RP11-155D18.12,ABHD14B,RP11-155D18.14,RP11-155D18.12,ABHD14B,RP11-155D…	-0.0293542	29.219	4909	4691.24
3	58542929	60222203	FAM107A,FAM107A,RP11-475O23.2,FAM107A,RP11-475O23.3,RP11-475O23.3,RP11-475O23.3,FAM3D,FAM3D,C3orf67,C3orf67,RP11-147N17.1,CTD-2185K10.1,RP11-285B24.1,RP11-719N22.2,RP11-719N22.1,FHIT,FHIT,NPCDR1	0.0204924	30.3999	1094	1050.11
3	60223738	60389516	FHIT	-0.52285	14.9525	80	42.1791
3	60389516	60460125	FHIT	0.0582532	29.4544	41	36.88
3	60460125	60495430	FHIT	-0.491526	15.2169	23	12.1205
3	60495430	60590599	FHIT	0.0244767	29.9957	62	58.4393
3	60590599	60830057	FHIT,FHIT,RP11-641C17.4,FHIT,RP11-641C17.2,FHIT,RP11-641C17.3,FHIT,RP11-641C17.1	-0.530861	14.9908	146	80.191
3	60830057	61869241	FHIT,FHIT,U3,PTPRG,PTPRG,Y_RNA,PTPRG,RPL10AP6	-0.0127464	30.2346	677	650.156
3	61869241	61884591	PTPRG	-0.932439	14.702	10	9.17052
3	61884591	71133150	PTPRG,PTPRG,RNU2-10P,PTPRG,RP11-154D3.1,PTPRG,PTPRG-AS1,PTPRG-AS1,PTPRG-AS1,C3orf14,PTPRG-AS1,FEZF2,FEZF2,CADPS,CADPS,RP11-1036F1.1,CADPS,RN7SL863P,CADPS,RNU6-139P,RP11-24H1.1,LINC00698,LINC00698,KRT8P35,UBL5P3,SYNPR,SYNPR,AC099545.1,SYNPR,SYNPR-AS1,SYNPR,SYNPR-AS1,RNA5SP134,SNTN,AC136289.1,AC136289.1,C3orf49,C3orf49,C3orf49,THOC7,THOC7,THOC7,THOC7-AS1,THOC7,ATXN7,ATXN7,ATXN7,PSMD6-AS2,PSMD6-AS2,…	-0.0122724	29.5491	5957	5705.26
3	71133150	71843855	FOXP1,FOXP1,FOXP1-AS1,FOXP1,MIR1284,FOXP1,FOXP1-IT1,RP11-154H23.3,EIF4E3,EIF4E3,GPR27,GPR27,PROK2	-0.0719904	27.9848	463	441.285
3	71843855	75566231	RN7SL271P,UBE2Q2P9,LINC00877,LINC00877,RP11-398A8.4,LINC00877,RP11-398A8.2,LINC00877,RP11-398A8.1,LINC00877,LINC00870,LINC00877,RP11-433A10.3,LINC00877,RP11-433A10.2,AC112219.1,RP11-447M4.1,RYBP,RP11-654C22.2,snoU13,RNU1-62P,RP11-654C22.1,RNA5SP136,SHQ1,SHQ1,RP11-624D20.1,PSMD12P,RP11-728B21.3,GXYLT2,GXYLT2,FTH1P23,GXYLT2,PPP4R2,PPP4R2,PPP4R2,RNU7-19P,PPP4R2,EBLN2,RNU6-557P,CCDC75P1,RNU6-1270P,PD…	-0.00988218	29.4381	2424	2319.59
3	75566231	75589256	CTD-2026G6.2,CTD-2026G6.3	-0.356528	18.2241	14	9.43598
3	75589256	75616886	CTD-2026G6.3,CTD-2026G6.3,RPS3AP15,CTD-2026G6.3,AC133041.1	-0.106878	25.8549	18	15.6814
3	75621491	75678286	CTD-2026G6.3,RP11-413E6.2,OR7E121P,UNC93B3,RP11-413E6.1	-0.45084	16.2333	34	21.651
3	75678286	75767316	MIR1324,AGGF1P3,RARRES2P1,FRG2C,LINC00960,ZNF717,ZNF717,RN7SL92P	0.316953	48.3121	38	25.2634
3	75767316	75790341	ZNF717,ZNF717,MIR4273	-0.297992	21.152	14	10.1258
3	75790341	75982216	ZNF717,ROBO2	0.0334061	32.0733	123	113.711
3	75982216	75999101	ROBO2	0.438781	55.3314	10	6.56605
3	75999101	76814186	ROBO2,ROBO2,Y_RNA,ROBO2,AC026877.1,ROBO2,RP11-550F7.1	-0.00374429	29.3085	531	503.605
3	76814186	76841816	ROBO2	0.27914	30.8852	18	14.592
3	76841816	81406907	ROBO2,ROBO2,RNU6-386P,ROBO2,VDAC1P7,RNU6-217P,AC134729.1,RP11-354H21.1,RP11-354H21.2,RN7SL647P,RN7SKP61,RP11-314M24.1,MRPS17P3,ROBO1,ROBO1,RP11-588D3.1,ROBO1,RN7SL751P,ROBO1,MIR3923,ROBO1,AC117479.1,HMGB1P38,OSBPL9P1,HNRNPA3P8,RP11-481N16.1,RP11-47P18.1,RP11-47P18.1,RP11-47P18.2,RP11-6B4.1,RP11-520D19.1,RP11-520D19.2	-0.00701107	29.3552	2973	2822.65
3	81406907	84065527	RP11-564P9.1,GBE1,GBE1,RNU2-28P,GBE1,SETP6,GBE1,SETP6,RP11-142L1.3,GBE1,RP11-142L1.1,RP11-142L1.1,RP11-359D24.1,RP11-260O18.1,RP11-260O18.1,RPL7AP23,CYP51A1P1,SRRM1P2	0.0398552	30.3653	1730	1636.61
3	84065527	90311443	AC108696.1,AC107025.1,LINC00971,LINC00971,RP11-651J20.1,RP11-735B13.2,AC132660.1,CADM2,CADM2,MIR5688,CADM2,CADM2-AS2,CADM2,CADM2-AS1,CADM2,CADM2-AS1,PRKRIRP2,snoZ40,RNU6-1129P,RP11-789F5.1,RN7SKP284,RP11-331K15.1,VGLL3,PPATP1,MIR4795,CHMP2B,CHMP2B,POU1F1,KRT8P25,APOOP2,PSMC1P6,RP11-451B8.1,RP11-451B8.1,RNU6-873P,RNU6ATAC6P,HTR1F,CGGBP1,CGGBP1,RP11-159G9.5,CGGBP1,RP11-159G9.5,CBX5P1,CGGBP1,RP11-15…	0.00467712	29.6339	4069	3858.82
3	90311443	90504854	-	0.794911	55.8536	116	93.094
3	93504854	98120633	RNU6-488P,PROS1,PROS1,Y_RNA,RNU6-511P,ARL13B,ARL13B,HMGN1P7,ARL13B,STX19,ARL13B,DHFRL1,DHFRL1,DHFRL1,NSUN3,NSUN3,NSUN3,RBBP4P2,NSUN3,RNU7-108P,ARMC10P1,RP11-118N24.2,WDR82P1,WDR82P1,LINC00879,LINC00879,RPS18P6,MTHFD2P1,AC108739.1,RP11-598F17.2,HNRNPKP4,AC108697.1,RP11-124D9.1,RNU6-1094P,MTRNR2L12,MTRNR2L12,RPL18AP8,AC117444.1,RCC2P5,CDV3P1,EPHA6,EPHA6,RP11-529P9.1,RP11-389G6.3,ARL6,CRYBG3,CRYBG3,…	0.00884565	29.8618	3006	2858.58
3	98120633	98602626	RP11-325B23.2,RP11-325B23.2,UBFD1P1,OR5K1,OR5K2,CLDND1,CLDND1,CLDND1,CPOX,CLDND1,CPOX,RP11-227H4.5,CPOX,RP11-227H4.5,RPL38P4,CPOX,CPOX,GPR15,RP11-227H4.1,AC021660.1,WWP1P1,ST3GAL6-AS1,ST3GAL6-AS1,ST3GAL6,ST3GAL6,ST3GAL6,PDLIM1P4,ST3GAL6,DCBLD2,ST3GAL6,DCBLD2,RNU6-26P,DCBLD2	0.298926	46.6103	314	240.433
3	98602626	99119925	DCBLD2,CTD-2021J15.1,CTD-2021J15.1,RNU6-1263P,CTD-2021J15.1,LINC00973,ACTG1P13,RP11-121C1.1,AC078828.1	0.0920327	33.027	335	320.278
3	99119925	101093950	RP11-779P15.1,RP11-779P15.2,RP11-201E8.1,COL8A1,COL8A1,AC055723.1,RP11-383I23.2,CMSS1,CMSS1,FILIP1L,CMSS1,FILIP1L,MIR3921,RP11-15N24.4,TMEM30C,SNORD61,VTI1BP1,TBC1D23,NIT2,RP11-114I8.4,TOMM70A,TOMM70A,LNP1,LNP1,TMEM45A,GPR128,GPR128,SNORA31,GPR128,GMFBP1,TFG,TFG,ABI3BP,ABI3BP,ABI3BP,RP11-301G23.1,ABI3BP,RNU6-865P,ACTR3P3,snoU13,IMPG2,SENP7,SENP7,ZNF90P1	0.023393	31.2338	1286	1234.88
3	101093950	101674184	SENP7,SENP7,RP11-144C15.1,SENP7,Y_RNA,SENP7,snoU13,FAM172BP,TRMT10C,PCNP,PCNP,RP11-234A1.1,RP11-454H13.1,RNU6-1256P,Y_RNA,ZBTB11,ZBTB11,Y_RNA,ZBTB11,ZBTB11-AS1,ZBTB11-AS1,RPL24,PDCL3P4,CEP97,NXPE3,NXPE3,RP11-49I4.3,NXPE3,NFKBIZ,NFKBIZ,RP11-221J22.1,RP11-221J22.1,Y_RNA	-0.0283779	30.2039	378	360.865
3	101674184	105094190	RP11-221J22.1,RP11-221J22.1,RP11-221J22.2,ZPLD1,RP11-280H21.1,RNU6-461P,RNU1-43P,NDUFA4P2,MIR548AB,RP11-628J14.1,TUBBP11,AC016970.1,RP11-40M23.1,RP11-281P11.1,ALCAM	0.0381348	30.7025	2226	2123.05
3	105094190	105281461	ALCAM	0.146291	31.8447	122	113.568
3	105281461	108821197	ALCAM,CBLB,RP11-93B21.1,Y_RNA,LINC00882,LINC00882,FCF1P3,LINC00882,MTND4P16,LINC00882,MTND4P16,RP11-52L11.9,MTND3P6,LINC00882,MTND3P6,RP11-52L11.7,RP11-52L11.6,LINC00882,RP11-52L11.6,MTND5P16,LINC00882,MTND5P16,MTND6P6,RP11-52L11.4,MTND1P16,LINC00882,MTND1P16,MTND2P14,LINC00882,RNU6-1308P,LINC00882,RP11-561O4.1,LINC00882,LINC00883,LINC00883,LINC00883,RP11-446H18.5,LINC00883,RP11-446H18.5,RP11-446…	0.0155599	30.9037	2305	2213.39
3	108821197	109378406	MORC1,MORC1-AS1,MORC1,RP11-59E19.1,RP11-59E19.4,LINC00488,RNU6-1236P,RP11-59E19.3,DPPA2,DPPA4,RP11-397K18.1,RP11-702L6.1,H3F3AP3,RP11-702L6.4,RP11-702L6.4,RP11-702L6.4,PPIAP15,AC092905.1,MIR4445,RP11-457K10.1	-0.0717151	28.5543	363	346.746
3	109378406	111590358	RP11-457K10.1,RP11-457K10.1,RP11-424I3.1,RP11-457K10.2,RP11-696F10.1,RP11-119D18.1,RNU6ATAC15P,RP11-179A18.1,Y_RNA,RP11-553A10.1,RP11-553A10.1,PVRL3-AS1,PVRL3-AS1,PVRL3-AS1,PVRL3,PVRL3,CD96,CD96,RP11-615J4.3,CD96,RP11-615J4.3,ATP6V0CP2,CD96,RP11-615J4.4,CD96,ZBED2,CD96,RP11-402J7.2,PLCXD2,PLCXD2,PLCXD2-AS1,PLCXD2,PHLDB2,PHLDB2	0.0340138	30.9644	1440	1375.09
3	111590358	111769954	PHLDB2,ABHD10,TAGLN3,RFKP2,TMPRSS7	0.313612	48.7363	117	83.3824
3	111769954	113387856	TMPRSS7,C3orf52,C3orf52,MIR567,C3orf52,GCSAM,GCSAM,RP11-757F18.5,RP11-757F18.5,SLC9C1,SLC9C1,RP11-757F18.3,RP11-90K6.1,RP11-90K6.1,CD200,CD200,RP11-231E6.1,BTLA,OR7E100P,ATG3,ATG3,SLC35A5,SLC35A5,RP11-572C15.6,CCDC80,RP11-572C15.3,RP11-572C15.5,RP11-180K7.1,CD200R1L,CD200R1,RP11-484K9.4,RP11-484K9.4,GTPBP8,GTPBP8,GTPBP8,C3orf17,C3orf17,C3orf17,RP11-572M11.4,RP11-572M11.4,RP11-572M11.4,RP11-572M11…	0.00774172	31.2102	1054	1009.36
3	113387856	113642668	KIAA2018,NAA50,NAA50,RP11-271C24.3,NAA50,RP11-271C24.2,ATP6V1A,RP11-271C24.2,ATP6V1A,ATP6V1A,GRAMD1C,GRAMD1C,RP11-435F17.1,GRAMD1C,RP11-435F17.3,GRAMD1C,VPS26AP1	-0.0652196	29.4968	166	157.742
3	113642668	114686476	GRAMD1C,GRAMD1C,RP11-255E6.6,ZDHHC23,ZDHHC23,ZDHHC23,KIAA1407,KIAA1407,KIAA1407,RP11-255E6.5,KIAA1407,QTRTD1,QTRTD1,RP11-274J15.2,DRD3,RP11-553L6.2,RP11-553L6.2,RP11-553L6.3,RP11-553L6.2,ZNF80,ZNF80,TIGIT,RP11-553L6.5,RP11-553L6.5,MIR568,ZBTB20,ZBTB20,ZBTB20-AS1,ZBTB20,RP11-197K3.1,ZBTB20,ZBTB20-AS2,ZBTB20,MIR4796,ZBTB20,ZBTB20-AS3,ZBTB20,YBX1P3	0.036633	32.0092	680	649.737
3	114686476	114815417	ZBTB20	0.182353	33.5099	84	79.0161
3	114815417	115734889	ZBTB20,ZBTB20,ZBTB20-AS4,RP11-190P13.2,RP11-190P13.2,RP11-190P13.1,GAP43,GAP43,RP11-326J18.1,LSAMP,LSAMP,RN7SL815P	0.0389889	30.9881	599	575.678
3	115734889	119922400	LSAMP,LSAMP,LSAMP-AS1,LSAMP,LINC00903,LSAMP,RN7SL582P,LSAMP,BZW1P2,LSAMP,TUSC7,LSAMP,MIR4447,LSAMP,LINC00901,LSAMP,RNU5E-8P,LSAMP,PTMAP8,LSAMP,RNU6-1200P,LSAMP,RP11-384F7.2,LSAMP,RP11-384F7.2,RP11-768G7.1,LSAMP,RP11-384F7.2,RP11-768G7.2,LSAMP,RP11-384F7.2,RP11-768G7.3,RP11-384F7.1,IGSF11,IGSF11,IGSF11-AS1,IGSF11,C3orf30,RP11-484M3.5,C3orf30,RP11-484M3.5,RP11-484M3.5,RP11-484M3.5,UPK1B,UPK1B,B4GAL…	0.00600994	29.8436	2728	2600.91
3	119922400	121162689	GPR156,GPR156,Y_RNA,RP11-174O3.1,LRRC58,RP11-174O3.3,RP11-174O3.4,FSTL1,RP11-359H3.4,RP11-359H3.1,AC126182.1,NDUFB4,HGD,RABL3,RABL3,RP11-567P17.1,RABL3,RP11-567P17.2,RABL3,GTF2E1,GTF2E1,NAP1L1P3,RP11-500K19.1,STXBP5L,STXBP5L,RP11-500K19.2,STXBP5L,MIR5682,STXBP5L,RP11-678L1.1,STXBP5L,RP11-10G15.4,POLQ	0.0503868	31.4548	808	775.782
3	121162689	123362360	POLQ,POLQ,RPL7AP11,ARGFX,snoU13,FBXO40,HCLS1,HCLS1,RN7SL172P,HCLS1,RN7SL172P,RNU4-62P,GOLGB1,IQCB1,IQCB1,EAF2,EAF2,SLC15A2,SLC15A2,AC072031.1,ILDR1,Y_RNA,CD86,CASR,CASR,SNORD112,CASR,AC068754.1,HNRNPA1P23,CSTA,CCDC58,FAM162A,FAM162A,WDR5B,WDR5B,WDR5B,RP11-299J3.8,RP11-299J3.6,RP11-299J3.8,RP11-299J3.8,KPNA1,KPNA1,KPNA1,RP11-592P9.1,PARP9,PARP9,DTX3L,DTX3L,PARP15,EIF4BP8,PARP14,HSPBAP1,HSPBAP1,sno…	-0.0107042	30.0336	1433	1370.77
3	123362360	124297182	MYLK-AS1,MYLK,MYLK,MYLK,MYLK-AS2,MYLK,RP11-9N20.3,MYLK,SNORA5,CCDC14,ROPN1,AC117401.1,KALRN,KALRN,MIR5002,KALRN,RPL7P15,KALRN,RNU6-143P	0.0424391	31.1068	609	585.25
3	124297182	125437696	KALRN,KALRN,AC080008.1,KALRN,RP11-71H17.7,UMPS,UMPS,MIR544B,UMPS,RP11-71H17.1,RP11-71H17.9,ITGB5,ITGB5,ITGB5-AS1,ITGB5,ENO1P3,MUC13,HEG1,RNA5SP137,SLC12A8,SLC12A8,RNU6-230P,SLC12A8,MIR5092,SLC12A8,ZNF148,ZNF148,ZNF148,DUTP1,ZNF148,RP11-775J23.2,RNU6-232P,snoU13,SNX4,SNX4,SNX4,Y_RNA,Y_RNA,OSBPL11,GS1-388B5.2,GS1-388B5.1,AF186996.2,OR7E130P,OR7E29P	-0.024142	29.7422	743	710.304
3	125437696	125462256	OR7E93P,OR7E53P,AF186996.1	0.501211	57.4503	16	9.1635
3	125462256	128193041	OR7E97P,GS1-388B5.8,RP11-379B18.6,RP11-379B18.6,RP11-379B18.1,RP11-379B18.6,MIR548I1,RP11-379B18.6,RPS3AP14,RP11-379B18.3,RP11-379B18.5,RP11-379B18.5,AC092902.1,RP11-379B18.5,ENPP7P4,ENPP7P4,RP11-379B18.5,ENPP7P4,ENPP7P4,RP11-666A20.4,FAM86JP,FAM86JP,ALG1L,ALG1L,RP11-666A20.3,ROPN1B,SLC41A3,SLC41A3,RP11-158I23.1,SLC41A3,AC117422.1,SLC41A3,RP11-124N2.1,ALDH1L1,ALDH1L1-AS1,ALDH1L1,ALDH1L1,U1,ALDH1L…	0.00416708	29.3377	1779	1699.04
3	128193041	129051113	GATA2,GATA2,RP11-475N22.4,RP11-475N22.4,TMED10P2,C3orf27,RPN1,RPN1,POU5F1P6,SNORA24,RAB7A,RAB7A,MARK2P8,RAB7A,FTH1P4,RAB7A,RN7SL698P,RAB7A,RPS15AP16,RP11-221E20.5,RP11-221E20.4,MARK2P6,RP11-723O4.9,RP11-723O4.2,RP11-723O4.2,RP11-723O4.3,ACAD9,ACAD9,KIAA1257,RP11-723O4.6,KIAA1257,RP11-723O4.6,KIAA1257,KIAA1257,EFCC1,EFCC1,RP11-434H6.2,GP9,snoU13,RAB43,ISY1-RAB43,RAB43,ISY1-RAB43,RP11-434H6.6,ISY1-…	-0.0537764	28.0709	559	533.539
3	129051113	135865028	RP13-685P2.8,RP13-685P2.7,RP11-529F4.1,RP11-529F4.1,RPL32P3,RPL32P3,RPL32P3,SNORA7B,EFCAB12,MBD4,MBD4,IFT122,IFT122,RHO,H1FOO,PLXND1,PLXND1,RN7SL752P,RP11-263I1.1,TMCC1,TMCC1,Y_RNA,RNU6-1142P,TMCC1,AC083799.1,TMCC1,TMCC1-AS1,TMCC1-AS1,RP11-93K22.6,TRH,RP11-93K22.1,RP11-93K22.7,OR7E129P,AC083906.1,OR7E21P,ALG1L2,ALG1L2,RP11-93K22.13,ALG1L2,AC083906.2,ALG1L2,FAM86HP,ALG1L2,RP11-77P16.4,RP11-77P16.4…	-0.000909751	30.0306	4415	4230.98
3	135865028	136621789	PPP2R3A,PPP2R3A,MSL2,MSL2,MSL2,TDGF1P6,RP11-463H24.1,PCCB,PCCB,STAG1,STAG1,STAG1,RNU6-1284P,STAG1,RNY4P4,STAG1,HMGN1P10,STAG1,RNU7-198P,STAG1,RNU6-789P,STAG1,RP11-102M11.1,RP11-102M11.2,RP11-731C17.1,SLC35G2,SLC35G2,RP11-731C17.2,SLC35G2,RP11-85F14.5,RP11-85F14.5,RP11-85F14.5,NCK1,NCK1,NCK1,RP11-85F14.1	-0.0724048	28.7933	493	469.992
3	136621789	138393192	NCK1,NCK1,IL20RB,IL20RB,IL20RB,IL20RB-AS1,RNA5SP142,RP11-575C1.1,NPM1P17,SOX14,RP11-2A4.3,RP11-2A4.4,HSPA8P9,CLDN18,CLDN18,RP11-461M2.2,DZIP1L,DZIP1L,KRT8P36,A4GNT,DBR1,ARMC8,ARMC8,NME9,NME9,MRAS,ESYT3,CEP70,FAIM,RP11-79L9.2,PIK3CB	0.000336909	30.4051	1154	1104.54
3	138393192	138635724	PIK3CB,PIK3CB,GAPDHP39,PIK3CB,RPL23AP40,PIK3CB,EEF1A1P25,ATP5G1P3	-0.114825	27.2113	158	149.913
3	138635724	138812250	RP11-548O1.3,RP11-548O1.3,FOXL2,FOXL2,FOXL2,C3orf72,C3orf72,PRR23A,PRR23A,MRPS22,MRPS22,MRPS22,PRR23B,MRPS22,PRR23C,MRPS22,RPL7L1P7	-0.0276285	29.5783	115	108.848
3	138812250	140101660	MRPS22,MRPS22,BPESC1,MRPS22,RP11-219D15.3,MRPS22,COPB2,COPB2,COPB2,RNU6-736P,COPB2,RP11-319G6.1,RP11-319G6.1,RP11-319G6.1,RBP2,RP11-319G6.1,RBP2,RP11-319G6.3,RP11-319G6.1,ACTG1P1,RP11-319G6.1,ACTG1P1,AC097103.1,RP11-319G6.1,RBP1,RP11-319G6.1,NMNAT3,RP11-319G6.1,NMNAT3,RP11-553K23.2,RP11-319G6.1,NMNAT3,RP11-553K23.2,RN7SKP124,NMNAT3,NMNAT3,RN7SL724P,RP11-442N1.2,RP11-442N1.1,RP11-166D18.1,RP11-166…	0.0324131	30.8913	839	805.157
3	140101660	141564526	CLSTN2,CLSTN2,AC092988.1,CLSTN2,RP11-68L1.2,CLSTN2,RP11-68L1.2,RP11-68L1.1,CLSTN2,RP11-68L1.1,CLSTN2,AC048346.1,CLSTN2,CLSTN2-AS1,RP11-13L2.1,TRIM42,RP11-691G17.1,RP11-4H14.1,SLC25A36,SLC25A36,RP11-231L11.3,SPSB4,SPSB4,RP11-231L11.1,ACPL2,ACPL2,RP11-764I5.1,ACPL2,RP11-438D8.2,RP11-438D8.2,RP11-438D8.2,RP11-789L4.1,RP11-438D8.2,ZBTB38,ZBTB38,KRT18P35,RASA2,RASA2,RASA2-IT1,RASA2,YWHAQP6,RP11-340E6.…	-0.00556482	30.0438	953	911.607
3	141564526	141975909	HMGN2P25,ATP1B3,ATP1B3,RNU6-509P,ATP1B3,ATP1B3-AS1,RP11-271K21.11,TFDP2,TFDP2,TFDP2,RP11-343B5.1,TFDP2,RNU6-425P,RP11-485G4.2,GK5	-0.084032	28.8571	268	255.271
3	141975909	142898450	XRN1,XRN1,RNU6-1294P,XRN1,RNU1-100P,XRN1,AC109992.1,ATR,RP11-383G6.4,ATR,ATR,RP11-383G6.3,RPL6P9,RNA5SP143,PLS1,PLS1,PLS1-AS1,PLS1,RN7SKP25,TRPC1,TRPC1,RNU7-47P,PCOLCE2,PCOLCE2,RP11-372E1.1,RP11-372E1.4,PAQR9,PAQR9,RP11-372E1.7,PAQR9,RP11-372E1.6,PAQR9,RP11-372E1.6,U2SURP,RP11-372E1.6,U2SURP,RP11-372E1.6,U2SURP,RP11-91G21.1,U2SURP,RP11-80H8.3,CHST2,CHST2,RP11-80H8.4,RP11-80H8.4,AC018450.1,PBX2P1	-0.0271331	30.4659	601	572.893
3	142898450	146582478	SLC9A9,SLC9A9,RP13-635I23.3,SLC9A9,SLC9A9-AS1,SLC9A9,SLC9A9-AS2,SLC9A9,GAPDHP47,SLC9A9,ST13P15,SLC9A9,RP11-501M7.1,RP11-8J23.1,C3orf58,RNA5SP144,RP11-622L21.1,GM2AP1,RPL21P39,RP11-88H10.2,RP11-88H10.2,RP11-88H10.3,RP11-88H10.3,RP11-274H2.5,RP11-274H2.2,AC107021.1,RP11-274H2.2,AC107021.1,RP11-274H2.3,RP11-274H2.2,RP11-274H2.3,RP11-274H2.2,RP11-274H2.3,PLOD2,RP11-274H2.2,PLOD2,PLOD2,PLSCR4,RP11-758…	0.0202409	30.4138	2395	2292.91
3	146582478	149710831	RP11-649A16.1,RP11-649A16.1,RP11-232M24.1,RP11-649A16.1,U3,RP11-649A16.1,RNU6-505P,RP11-649A16.1,RPL21P71,ZIC4,ZIC4,ZIC4-AS1,ZIC4,ZIC1,ZIC1,NPM1P28,RP11-78O22.1,AC092925.1,RP11-71N10.1,RP11-639B1.1,RP11-639B1.1,AC092958.1,RP11-501O2.1,RP11-501O2.3,RP11-501O2.3,HNRNPA1P20,RP11-501O2.3,RP11-501O2.4,RP11-501O2.4,RP11-501O2.4,RP11-501O2.5,RP11-501O2.5,RPL38P1,AGTR1,CPB1,CPB1,HMGB1P30,CPB1,RP11-680B3.…	-0.00786143	30.0727	2038	1950.26
3	149710831	150174405	PFN2,PFN2,HNRNPA1P24,PFN2,RP11-167H9.4,PFN2,RP11-167H9.4,RP11-63E16.1,RP11-167H9.4,RP11-63E16.1,RP11-167H9.4,RP11-167H9.4,snoU13,RP11-167H9.4,RPL32P9,RP11-167H9.4,RP11-167H9.5,RP11-167H9.5,RP11-167H9.6,RP11-483E7.1,TSC22D2	0.0552714	32.1206	302	289.034
3	150174405	155437959	TSC22D2,SERP1,SERP1,EIF2A,SERP1,SELT,SELT,SELT,RP11-392O18.2,FAM194A,FAM194A,RP11-103G8.2,RP11-103G8.2,RP11-103G8.2,RP11-103G8.1,RP11-103G8.1,SIAH2,SIAH2,SIAH2-AS1,CLRN1-AS1,CLRN1-AS1,FAM188B2,CLRN1-AS1,FAM188B2,RP11-166N6.3,CLRN1-AS1,FAM188B2,RP11-166N6.3,RP11-166N6.2,CLRN1-AS1,RP11-166N6.3,RP11-166N6.2,CLRN1-AS1,RP11-166N6.3,RP11-166N6.2,RP11-373I8.1,CLRN1-AS1,RP11-166N6.3,RP11-166N6.2,AC020636…	-0.00438262	30.5502	3429	3289.77
3	155437959	155649790	PLCH1,PLCH1,AC104472.1,RP11-674E16.1,C3orf33,SLC33A1,GMPS	-0.0964975	28.2713	138	132.055
3	155649790	155800221	GMPS,SETP14,VN2R1P,VN2R1P,KCNAB1,KCNAB1,KCNAB1,ALG1L15P	-0.0134319	30.9481	98	93.6782
3	155800221	156656758	KCNAB1,KCNAB1,RP11-294L13.1,KCNAB1,RP11-118D22.3,KCNAB1,KCNAB1-AS2,KCNAB1,KCNAB1-AS1,KCNAB1,RP11-305K5.1,SSR3,TIPARP-AS1,TIPARP-AS1,TIPARP,TIPARP,METTL15P1,LINC00886,LINC00886,PA2G4P4,LEKR1	0.0220934	31.3479	558	536.126
3	156656758	156701273	LEKR1,LEKR1,KLF3P2	0.211621	34.5841	29	27.6196
3	156701273	162525106	LEKR1,LEKR1,RP11-6F2.3,LEKR1,RN7SKP177,LINC00880,LINC00880,RP11-6F2.5,LINC00880,LINC00881,CCNL1,CCNL1,Y_RNA,KRT18P34,KRT18P34,RP11-555M1.3,RP11-555M1.3,RNA5SP146,RP11-550I24.2,RP11-550I24.2,RP11-550I24.2,RP11-550I24.3,RP11-550I24.2,VEPH1,VEPH1,VEPH1,PTX3,C3orf55,RN7SKP46,RP11-290K4.1,RP11-290K4.2,SHOX2,SHOX2,RSRC1,RSRC1,RSRC1,RP11-113A11.1,RSRC1,RP11-538P18.1,RSRC1,RP11-538P18.2,RP11-538P18.2,RP1…	0.0149948	30.6951	3794	3636.57
3	162525106	162545061	-	-0.505395	15.7252	12	6.65469
3	162545061	169833296	RP11-10O22.1,RP11-10O22.1,RP11-535I24.2,RP11-10O22.1,CT64,RP11-10O22.1,CT64,snoU13,CT64,RP11-418B12.1,AC104637.1,AC092962.1,RP11-208P4.1,MIR1263,MIR720,RP11-71H9.2,RP11-71H9.1,SI,Y_RNA,RP11-747D18.1,SLITRK3,RP11-85M11.2,BCHE,MTND4P17,RP11-12N13.6,MTND3P7,RP11-12N13.4,RP11-12N13.4,RP11-12N13.2,RP11-12N13.1,RP11-450H5.1,RP11-450H5.4,RN7SKP298,PSAT1P4,RP11-450H5.3,CBX1P5,RP11-12K11.2,RP11-12K11.1,AC…	0.012306	30.0984	4747	4524.12
3	169833296	170178673	PHC3,PHC3,RNU6-315P,PRKCI,PRKCI,Y_RNA,RP11-543D10.2,SKIL,RP11-469J4.3,RP11-469J4.3,CLDN11,CLDN11,CLDN11,SLC7A14	-0.10134	28.0444	225	213.637
3	170178673	175716994	CLDN11,SLC7A14,CLDN11,SLC7A14,KRT8P13,CLDN11,CLDN11,RP11-373E16.1,CLDN11,RP11-373E16.3,CLDN11,RP11-373E16.4,CLDN11,RNY5P3,RPL22L1,EIF5A2,KLF7P1,RNU1-70P,SLC2A2,TNIK,TNIK,MIR569,TNIK,Y_RNA,RP11-185E8.1,RNU6-348P,RP11-263C16.2,PLD1,PLD1,snoU13,PLD1,PP13439,TMEM212,TMEM212,TMEM212-AS1,TMEM212,TMEM212-AS1,TMEM212-IT1,FNDC3B,FNDC3B,RP11-423E7.1,FNDC3B,RN7SL141P,FNDC3B,AC092964.2,FNDC3B,AC092964.1,BZW1…	0.0144293	30.6676	3608	3451.6
3	175716994	175778395	-	0.207136	31.3311	40	35.1769
3	175778395	176596556	EI24P1,EI24P1,RP11-809F4.4,RP11-78E6.1,RP11-71G7.1,RP11-644C3.1,RP11-644C3.1,RNA5SP147,RP11-644C3.1,RP11-255G21.1	0.0245381	30.2957	533	507.532
3	176596556	177356387	MTND5P15,TBL1XR1,TBL1XR1,TBL1XR1-AS1,TBL1XR1,Y_RNA,TBL1XR1,RNU6-681P,LINC00501,LINC00501,ASS1P7,RP11-706D8.3,LINC00578,LINC00578,RN7SKP52,LINC00578,RP11-114M1.2,LINC00578,RP11-114M1.2,SNORA18	-0.0473048	28.7828	495	472.504
3	177356387	178724082	LINC00578,LINC00578,RP11-114M1.1,RP11-91K9.1,RP11-2L8.1,RP11-2L8.2,RNU6-1120P,RP11-33A14.1,RP11-33A14.1,KCNMB2,KCNMB2,KCNMB2,LINC01014,KCNMB2,LINC01014,RNA5SP148,KCNMB2,RP11-33A14.3,KCNMB2,RP11-385J1.2,RP11-385J1.2,KCNMB2,RP11-385J1.2	0.0210037	30.4179	889	851.483
3	178724082	179767889	ZMAT3,Y_RNA,RP11-360P21.2,RP11-360P21.2,PIK3CA,PIK3CA,PIK3CA,SNORA25,PIK3CA,RP11-245C23.3,PIK3CA,KCNMB3,KCNMB3,KCNMB3,LRRFIP1P1,ZNF639,RP11-255C15.4,RP11-255C15.3,MFN1,MFN1,RP11-145M9.4,RP11-145M9.4,AC007620.3,RP11-145M9.4,AC007620.3,GNB4,GNB4,GNB4,RP11-145M9.5,GNB4,RP11-145M9.2,MTHFD2P7,ACTL6A,ACTL6A,RP11-15L13.4,ACTL6A,RP11-15L13.4,RP11-145M9.6,ACTL6A,MRPL47,MRPL47,MRPL47,NDUFB5,NDUFB5,NDUFB5,s…	-0.0407736	29.6205	680	651.543
3	179767889	180467855	RNA5SP149,GAPDHP36,RP11-420J11.1,RP11-420J11.2,U8,RP11-496B10.3,RP11-496B10.3,RNU6-486P,RP11-496B10.3,RP11-496B10.1,RP11-496B10.3,TTC14,TTC14,CCDC39,CCDC39,CCDC39,CCDC39-AS1,CCDC39,RN7SL229P	0.0201297	30.005	456	435.906
3	180467855	180693501	CCDC39,CCDC39,RP11-259P15.4,CCDC39,RP11-259P15.3,CCDC39,FLYWCH1P1,CCDC39,FXR1,FXR1,FXR1,RP11-259P15.1	-0.11742	27.519	147	140.18
3	180693501	181359696	FXR1,DNAJC19,DNAJC19,SOX2-OT,SOX2-OT,SOX2-OT,RP11-262M14.2,SOX2-OT,RNU6-4P,SOX2-OT,FAUP2,SOX2-OT,RP11-275H4.1,SOX2-OT,RPL7AP25,SOX2-OT,RP11-4B14.3	-0.0130722	29.3125	434	414.34
3	181359696	181689724	SOX2-OT,SOX2-OT,SOX2,SOX2-OT,RN7SL703P,SOX2-OT,RNA5SP150,RP11-252O18.2,RP11-252O18.3,RP11-416O18.1,RP11-416O18.1,RN7SKP265	-0.109364	26.9668	215	203.934
3	181689724	182349779	RP11-416O18.1,RP11-416O18.2,RP11-338L18.1,RP11-139K4.1,RP11-139K4.1,RP11-139K4.4,RP11-139K4.2,RPL7L1P8	0.010181	30.387	430	413.756
3	182349779	185752899	RP11-646E18.2,RP11-646E18.3,RP11-646E18.4,RP11-225N10.1,RP11-225N10.1,ATP11B,ATP11B,ATP11B,RP11-225N10.3,ATP11B,RP11-531F16.4,DCUN1D1,DCUN1D1,RP11-531F16.3,MCCC1,MCCC1,MCCC1-AS1,LAMP3,MCF2L2,MCF2L2,B3GNT5,MCF2L2,B3GNT5,RNA5SP151,LINC00888,LINC00888,SNORA63,SNORA81,LINC00888,SNORA63,SNORA4,RP11-393B14.2,KLHL6,KLHL6,KLHL6-AS1,RP11-14I2.2,KLHL24,YEATS2,YEATS2,AC131160.1,YEATS2,YEATS2-AS1,MAP6D1,PARL…	-0.0396988	29.2172	2217	2113.91
3	185752899	187071474	ETV5,ETV5,ETV5-AS1,ETV5,DGKG,DGKG,RP11-78H24.1,RP11-48F14.1,RP11-48F14.1,RP11-48F14.2,CRYGS,CRYGS,TBCCD1,TBCCD1,TBCCD1,DNAJB11,DNAJB11,AHSG,FETUB,FETUB,RP11-134F2.2,RP11-134F2.2,RP11-134F2.2,HRG,HRG,RP11-795A2.2,RP11-795A2.3,RP11-573D15.8,KNG1,RP11-573D15.8,RP11-573D15.8,PSMD10P2,PSMD10P2,RNU6-1105P,RNU6-1105P,RP11-573D15.6,RP11-573D15.6,RP11-573D15.9,RP11-573D15.9,EIF4A2,EIF4A2,SNORD2,EIF4A2,SNO…	-0.00852821	29.8823	857	822.119
3	187071474	188907347	RTP4,snoU13,RP11-567G11.1,SST,RTP2,RTP2,RP11-211G3.3,RP11-211G3.3,RP11-211G3.3,BCL6,BCL6,BCL6,RP11-211G3.2,RP11-30O15.1,RP11-44H4.1,RP11-132N15.3,RP11-132N15.1,RP11-132N15.1,RP11-132N15.2,RP11-430L16.1,LPP-AS2,LPP-AS2,LPP,LPP,LPP,AC022498.1,LPP,LPP-AS1,LPP,AC063932.1,LPP,MIR28,TPRG1-AS1,TPRG1-AS1,TPRG1,TPRG1,TPRG1,RP11-297K7.1	0.0376565	30.8949	1195	1145.93
3	188907347	189272680	TPRG1,TPRG1,TPRG1-AS2	0.324817	46.5277	238	191.384
3	189272680	195212135	TP63,TP63,RP11-600G3.1,TP63,MIR944,LEPREL1,LEPREL1,MTAPP2,LEPREL1,RN7SL486P,LEPREL1,LEPREL1-AS1,LEPREL1-AS1,LEPREL1-AS1,AC067718.1,RNU6-1109P,NMNAT1P3,CLDN1,CLDN1,CLDN16,CLDN16,TMEM207,IL1RAP,IL1RAP,GCNT1P3,IL1RAP,RN7SKP296,RP11-268E23.2,RP11-95L3.2,CCT6P4,RP11-332P22.2,GMNC,OSTN,OSTN,OSTN-AS1,UTS2B,UTS2B,CCDC50,CCDC50,PYDC2,RP11-197K6.1,Y_RNA,RP11-655G22.2,AC026320.1,RP11-655G22.1,RN7SKP222,FGF1…	-0.0106413	29.6805	3850	3687.77
3	195212135	195233622	-	0.690874	51.8233	14	12.2486
3	195233622	195342590	PPP1R2,PPP1R2,RNU6ATAC24P,AC091633.3,AC091633.2,AC090018.1,APOD,AC069213.1	-0.0260584	29.4785	71	68.3745
3	195342590	195451558	AC069213.1,RP11-141C7.4,RP11-141C7.3,AC069513.4,AC069513.4,LINC00969,SDHAP2,LINC00969,SDHAP2,LINC00969,LINC00969,MIR570,LINC00969,MUC20	0.311225	45.0324	70	48.5885
3	195451558	195666425	LINC00969,MUC20,MUC20,MUC4,AC124944.5,AC124944.5,AC124944.4,TNK2,TNK2,TNK2-AS1,TNK2,AC124944.3,RP11-352G9.1,AC124944.3,RP11-352G9.1,RN7SL773P,RNU2-11P,AC024937.6	-0.0290926	27.7056	140	131.989
3	195666425	195729350	RP11-480A16.1,SDHAP1,AC024937.4	0.173256	36.8208	41	34.4613
3	195729350	197962430	TFRC,TFRC,AC024937.2,TFRC,RNU7-18P,LINC00885,ZDHHC19,ZDHHC19,Y_RNA,ZDHHC19,SLC51A,SLC51A,PCYT1A,PCYT1A,SLC51A,PCYT1A,PCYT1A,RP11-447L10.1,PCYT1A,RP11-447L10.1,AC069257.8,RP11-447L10.1,RP11-447L10.1,TCTEX1D2,RP11-447L10.1,TCTEX1D2,AC069257.6,RP11-447L10.1,TCTEX1D2,TM4SF19,RP11-447L10.1,TCTEX1D2,TM4SF19,TM4SF19-AS1,TM4SF19,TM4SF19-AS1,TM4SF19,RNU6-910P,UBXN7,UBXN7,RNU6-1279P,UBXN7,RN7SL434P,UBXN7,R…	-0.036461	29.2675	1451	1372.42
4	10000	69840	Z95704.4,ZNF595	0.236837	47.6671	27	15.9381
4	69840	3067401	ZNF595,ZNF595,Z95704.2,Z95704.3,Z95704.5,ZNF718,ZNF718,ZNF718,AC118278.1,RP11-1365D11.1,ZNF876P,ZNF876P,AC079140.1,RP11-478C6.6,RP11-478C6.6,RP11-478C6.5,ZNF732,ZNF732,RP11-478C6.1,ZNF141,RP11-478C6.2,ZNF141,ZNF141,RP11-478C6.4,ZNF141,MIR571,RP11-2H3.2,AC092574.1,RP11-2H3.6,ABCA11P,ZNF721,ABCA11P,ZNF721,AC092574.2,ZNF721,ZNF721,PIGG,PIGG,RP11-1263C18.1,RN7SL358P,PDE6B,PDE6B,RP11-1191J2.2,PDE6B,RP…	-0.0680171	26.7567	1912	1815.61
4	3067401	3572426	HTT-AS,HTT-AS,HTT,HTT,HTT,MSANTD1,MSANTD1,RGS12,RGS12,RP11-357G3.2,RGS12,RP11-357G3.1,HGFAC,DOK7,RP11-529E10.6,LRPAP1,LRPAP1,AL590235.1,RP11-529E10.7	-0.0128744	28.0743	329	312.494
4	3572426	3638432	LINC00955,RP3-368B9.2	0.356396	46.3232	43	27.4859
4	3638432	4121967	RP3-513G18.2,AC141928.1,ADRA2C,OR7E163P,OR7E162P,RP11-718M20.5,AC226119.5,AC226119.4,AC226119.5,AC226119.5,ALG1L7P,AC226119.5,ALG1L7P,FAM86EP,AC226119.5,FAM86EP,ENPP7P9,AC116562.2,RP11-489M13.1,AC116562.1,RP11-489M13.3,RP11-489M13.2	-0.0155911	27.5732	315	301.696
4	4121967	4152667	OR4D12P,UNC93B4	-0.45555	14.9925	20	11.1784
4	4152667	5285519	OR7E99P,OR7E43P,OTOP1,TMEM128,LYAR,LYAR,ZBTB49,ZBTB49,ZBTB49,RP11-265O12.1,RP11-265O12.1,NSG1,NSG1,STX18,STX18,STX18,STX18-IT1,STX18,RPS7P15,STX18,STX18-AS1,STX18-AS1,RP11-326I19.3,MSX1,LDHAP1,RN7SKP113,CYTL1,STK32B	0.0210567	30.2964	738	707.415
4	5285519	9157842	STK32B,STK32B,Y_RNA,STK32B,RN7SKP275,C4orf6,EVC2,EVC,EVC,CRMP1,CRMP1,MIR378D1,C4orf50,JAKMIP1,JAKMIP1,RP11-586D19.1,RP11-586D19.1,RP11-586D19.2,RP11-586D19.1,RP11-1406H17.1,WFS1,PPP2R2C,MAN2B2,MRFAP1,RP11-539L10.3,RP11-539L10.3,AC093323.3,AC093323.3,RP11-539L10.2,AC093323.1,S100P,MRFAP1L1,BLOC1S4,KIAA0232,TBC1D14,TBC1D14,AC092463.1,TBC1D14,AC097382.5,TBC1D14,AC097382.5,RN7SKP292,AC097382.1,TBC1D1…	-0.0281205	27.5641	2509	2405.31
4	9214705	9369155	USP17L13,USP17L13,USP17L11,USP17L13,USP17L12,USP17L14P,USP17L16P,USP17L17,USP17L18,USP17L19,USP17L20,USP17L21,USP17L22,USP17L24,USP17L25,USP17L26,USP17L5,USP17L27,USP17L28,USP17L29,USP17L30	0.303945	45.2967	44	29.6454
4	9370690	10211844	USP17L6P,RP11-1396O13.13,RP11-1396O13.14,RNA5SP153,RP11-1396O13.15,DEFB131,OR7E85P,UNC93B7,OR7E83P,RP11-1396O13.22,RP11-1396O13.1,MIR548I2,RP11-1396O13.2,RP11-264E23.1,AC097493.1,ENPP7P11,FAM86MP,ALG1L3P,RP11-751L19.1,OR7E35P,SLC2A9,SLC2A9,DRD5,SLC2A9,RNA5SP154,SLC2A9,RP13-560N11.1,SLC2A9,RP11-448G15.1,RP11-448G15.3,WDR1,WDR1,MIR3138,WDR1,RNA5SP155,RP11-480G3.1,AC006499.7,AC006499.6	0.017879	29.6173	530	508.367
4	10211844	10234869	-	-0.448726	15.8893	15	9.2313
4	10234869	18485243	AC006499.9,AC006499.8,AC006499.5,AC006499.4,AC006499.3,AC006499.2,AC006499.1,RP11-136I13.1,ZNF518B,RP11-136I13.2,CLNK,CLNK,RP11-61G19.1,RP11-61G19.1,MIR572,RNPS1P1,HS3ST1,HS3ST1,RNA5SP156,RP11-281P23.1,RP11-281P23.2,RP11-281P23.2,RP11-74M11.2,RP11-1J7.1,AC097452.1,RP11-168E17.1,RNU6-578P,RP11-352E6.1,RP11-352E6.1,RP11-352E6.2,RP11-22A3.2,RP11-22A3.1,RNU6-962P,HSP90AB2P,RAB28,NKX3-2,LINC01096,BOD1…	0.00214241	30.0376	5371	5148.5
4	18485243	19558175	RP11-608B3.1,RP11-3J1.1,RP11-3J1.1,RNA5SP157,RP11-3J1.1,RP11-608O21.1,RP11-608O21.1	0.0681688	30.8292	698	662.29
4	19558175	19829862	RP11-608O21.1,RP11-608O21.1,RP11-94H6.1	-0.462811	15.9133	162	89.8448
4	19829862	20815302	RP11-608O21.1,RP11-339D20.1,SLIT2,SLIT2,SLIT2-IT1,SLIT2,MIR218-1,PACRGL,PACRGL,KCNIP4,KCNIP4,KCNIP4,RP11-362J17.1	0.0716141	31.1841	642	611.807
4	20815302	23217503	KCNIP4,KCNIP4,RP11-120A1.1,KCNIP4,RP11-556G22.3,KCNIP4,RP11-556G22.1,KCNIP4,RP11-556G22.2,KCNIP4,RP11-17E2.2,RP11-17E2.2,RP11-17E2.2,RNU6-420P,GPR125,GPR125,snoU13,RP11-10G12.1,RP11-10G12.2,GBA3,GBA3,CDC42P6,RP11-412P11.1,RP11-552M14.1	0.00796474	29.7819	1565	1496.04
4	23217503	23542914	RP11-453O5.1,RFPL4AP3	0.0555099	29.7239	212	197.919
4	23542914	26235222	RP11-380P13.1,RP11-380P13.1,RP11-380P13.2,RP11-380P13.1,PPARGC1A,PPARGC1A,PPARGC1A,RP13-497K6.1,AC092846.1,AC092846.2,DHX15,DHX15,MIR573,DHX15,RN7SL16P,ATP5LP3,RP11-496D24.2,AC006390.4,HNRNPA1P65,SOD3,CCDC149,LGI2,SEPSECS,SEPSECS,PI4K2B,PI4K2B,PI4K2B,RP11-660M5.1,ZCCHC4,ZCCHC4,AC108218.1,ANAPC4,RP11-206P5.1,RP11-206P5.2,RNU7-126P,RP11-302F12.3,RP11-302F12.2,SLC34A2,SLC34A2,RP11-302F12.1,RP11-302F…	-0.0153547	29.352	1754	1679.02
4	26235222	26396392	RBPJ	-0.124377	27.6369	105	100.161
4	26396392	26591331	RBPJ,CCKAR,TBC1D19	-0.0199273	30.0459	127	122.194
4	26591331	28925995	TBC1D19,TBC1D19,AC093807.1,TBC1D19,SNORD74,STIM2,STIM2,RP11-293A21.1,STIM2,RP11-293A21.2,RP11-415C15.1,AC024132.1,AC024132.1,RP11-415C15.2,RP11-415C15.2,RP11-415C15.2,Y_RNA,RP11-415C15.2,RP11-415C15.3,IGBP1P5,AC007106.1,RP11-180C1.1,RP11-123O22.1,RN7SL101P,MESTP3	0.0118082	30.191	1521	1455.94
4	28925995	29338897	RP11-292B1.2,RP11-769N22.1,RP11-472K22.1,RP11-472K22.2	0.068062	30.4827	269	253.437
4	29338897	30430249	RP11-68D16.1,RP11-68D16.2,RNU6-1221P,EEF1A1P21,AC109351.1,RP11-390C19.1,RPS3AP17,RP11-174E22.2	-0.0131476	29.9341	711	679.771
4	30430249	31116373	PCDH7,PCDH7,RP11-619J20.1,PCDH7,RP11-93M12.1	0.0818558	32.9251	447	428.866
4	31116373	33641913	PCDH7,RP11-617I14.1,RP11-315A17.1,RP11-665I14.1,RP11-734I18.1,RP11-240A16.1,RP11-141P6.1,RP11-638O6.1,RP11-802H3.1,RP11-802H3.2,AC079772.1	0.00767986	30.1016	1627	1553.4
4	33641913	33660334	-	0.393879	46.49	12	10.473
4	33660334	34780892	RP11-79E3.3,RP11-79E3.3,RNU7-131P,RP11-79E3.3,RP11-79E3.2,RP11-79E3.3,RP11-79E3.2,RP11-79E3.1,RP11-548L20.1,AC093786.1,RP11-725M22.1	0.0312103	30.2124	729	687.652
4	34780892	34828477	-	-0.548252	15.2705	29	17.2073
4	34828477	39009848	snoU13,SEC63P2,RNU6-573P,ARAP2,ARAP2,RP11-640B6.1,ARAP2,RP11-431M7.3,RP11-431M7.3,DTHD1,DTHD1,RP11-431M7.2,RP11-431M7.2,RP11-722M1.1,RP11-722M1.1,RP11-698E18.1,RP11-103J17.2,RP11-103J17.1,MIR4801,KIAA1239,C4orf19,C4orf19,RP11-36B15.1,C4orf19,RELL1,RELL1,Y_RNA,RP11-9D8.1,PGM2,RP11-177C12.1,TBC1D1,TBC1D1,AC021106.1,PTTG2,TBC1D1,RP11-177C12.4,TBC1D1,MRPS33P2,AC098680.1,RP11-600L4.1,RP11-83C7.1,RP11-…	0.00281723	30.2771	2722	2607.74
4	39009848	41088254	TMEM156,KLHL5,KLHL5,RP11-360F5.1,RP11-360F5.3,WDR19,RFC1,RFC1,RNU6-32P,RNU6-887P,KLB,KLB,MIR5591,KLB,Y_RNA,RPL9,RPL9,LIAS,LIAS,RP11-472B18.1,UGDH,UGDH,UGDH-AS1,UGDH-AS1,UGDH-AS1,SMIM14,SMIM14,SMIM14,RNU7-11P,RP11-539G18.2,UBE2K,UBE2K,Y_RNA,UBE2K,RP11-539G18.1,UBE2K,RN7SL558P,UBE2K,ZBTB12P1,PDS5A,PDS5A,TCEB1P33,PDS5A,RNA5SP159,PDS5A,RP11-333E13.2,PABPC1P1,PDS5A,PABPC1P1,KRT18P25,RP11-333E13.4,RP11…	-0.0727583	28.6879	1352	1286.07
4	41088254	41869575	APBB2,APBB2,RNU6-1195P,UCHL1-AS1,UCHL1-AS1,UCHL1,UCHL1,Y_RNA,LIMCH1,LIMCH1,RP11-124A7.1,LIMCH1,RP11-227F19.5,OR5M14P,PHOX2B,PHOX2B,RP11-227F19.1,RP11-227F19.1,RP11-227F19.2,RP11-227F19.1,RP11-227F19.1,RNU1-49P,HMGB1P28	0.000510647	30.5916	509	487.77
4	41869575	42506605	LINC00682,RP11-457P14.5,RP11-457P14.6,TMEM33,DCAF4L1,RP11-814H16.2,SLC30A9,SLC30A9,ATP1B1P1,BEND4,RP11-63A11.1,SHISA3,ATP8A1,ATP8A1,AC084010.1,ATP8A1,RPS7P7	-0.0425558	29.2009	415	396.807
4	42506605	46037131	ATP8A1,ATP8A1,RP11-473D24.1,ATP8A1,RP11-109E24.2,RP11-109E24.1,RN7SKP82,GRXCR1,RP11-395F4.1,RP11-1E6.1,RP11-324J13.1,RP11-324J13.2,RP11-466J24.1,RN7SL691P,RN7SL193P,RP11-663P9.2,RP11-663P9.1,RP11-328N19.1,KCTD8,KCTD8,AC131951.1,RP11-500G9.1,YIPF7,YIPF7,GUF1,GUF1,GUF1,GNPDA2,GUF1,GNPDA2,RP11-700J17.1,GNPDA2,GNPDA2,RP11-700J17.2,RP11-55C6.1,PRDX4P1,RP11-362I1.1,PRKRIRP9,RP11-270L13.1,RNU6-931P,RN7S…	0.0137342	29.6689	2296	2182.19
4	46037131	46136907	GABRG1	0.175978	30.9133	65	56.144
4	46136907	49090269	RP11-320H14.1,GABRA2,GABRA2,RP11-436F23.1,RNU6-412P,RAC1P2,COX7B2,GABRA4,GABRA4,GABRB1,GABRB1,GABRB1,snoU13,RP11-731J8.2,COMMD8,ATP10D,ATP10D,RP11-731J8.1,ATP10D,AC092597.3,ATP10D,CORIN,CORIN,CORIN,RP11-100N21.1,CORIN,RN7SKP215,RP11-121C2.2,NFXL1,NFXL1,NIPAL1,NIPAL1,NIPAL1,CNGA1,NIPAL1,CNGA1,AC107068.1,TXK,TXK,RNU6-838P,TXK,RNU6-868P,TEC,TEC,Y_RNA,SLAIN2,SLC10A4,ZAR1,FRYL,FRYL,RNU5E-3P,OCIAD1,OCI…	0.0106147	30.6065	1923	1832.04
4	49090269	49490469	AC118282.3,AC118282.3,AC118282.2,AC118282.1,RP11-1281K21.2,AC118282.4,RP11-1281K21.1,RP11-241F15.1	0.319951	45.4219	63	43.3558
4	49490469	49521036	RP11-241F15.1,ANKRD20A17P,RP11-241F15.3	-0.200926	24.3079	17	13.99
4	49521036	49634134	RP11-241F15.5,RP11-1281K21.9,RP11-1281K21.10,RP11-241F15.6,RP11-241F15.7,RP11-241F15.9,SNX18P24,SNX18P24,RP11-241F15.10,AC119751.5,SNX18P25,AC119751.1,AC119751.3,AC119751.3,AC119751.2,AC119751.4	0.228529	40.328	69	54.704
4	52660117	52687746	-	0.479219	36.2015	13	10.1543
4	52687746	54893477	DCUN1D4,DCUN1D4,DUTP7,RP11-365H22.2,RP11-61F5.1,LRRC66,SGCB,RP11-535C7.1,SPATA18,RP11-588F10.1,RNU6-1252P,snoU13,USP46,USP46,USP46-AS1,USP46-AS1,RP11-177B4.2,DANCR,MIR4449,SNORA26,DANCR,DANCR,RP11-177B4.1,ERVMER34-1,ERVMER34-1,SNORA26,ERVMER34-1,AC104066.1,Y_RNA,RP11-752D24.3,RASL11B,SCFD2,SCFD2,RP11-752D24.2,SCFD2,RNU6-310P,FIP1L1,FIP1L1,LNX1,FIP1L1,LNX1,LNX1-AS1,FIP1L1,LNX1,RP11-18M17.1,FIP1L1,…	0.0181611	30.6499	1437	1381.11
4	54893477	55745378	FIP1L1,CHIC2,FIP1L1,CHIC2,AC110792.1,FIP1L1,FIP1L1,RP11-571I18.2,FIP1L1,MORF4L2P1,FIP1L1,GSX2,FIP1L1,AC110298.1,FIP1L1,snoU13,FIP1L1,RP11-601I15.1,FIP1L1,PDGFRA,PDGFRA,RP11-231C18.1,RP11-231C18.2,RP11-545H22.1,AC006552.1,KIT,RP11-273B19.2,RP11-273B19.1	-0.0380311	29.0908	555	533.962
4	55745378	57128373	RP11-463H12.2,RPL38P3,AC111194.1,RNU6-410P,RP11-530I17.1,RP11-530I17.1,RN7SL424P,RP11-530I17.1,KDR,KDR,RN7SL822P,RP11-530I17.2,RNU6-746P,RP11-148K14.1,SRD5A3,SRD5A3,FCF1P8,SRD5A3,SRD5A3-AS1,SRD5A3-AS1,SRD5A3-AS1,RP11-177J6.1,SRD5A3-AS1,TMEM165,TMEM165,TMEM165,AC069200.1,TMEM165,Y_RNA,TMEM165,CLOCK,CLOCK,CLOCK,Y_RNA,CLOCK,RN7SKP30,CLOCK,RP11-528I4.2,PDCL2,NMU,RNU6-276P,RP11-345F18.1,EXOC1,EXOC1,RN…	-0.0010999	30.9644	901	861.321
4	57128373	57920410	KIAA1211,KIAA1211,RNU6-197P,KIAA1211,MRPL22P1,RNA5SP162,AASDH,AASDH,RPL7AP31,AASDH,RP11-646I6.5,RP11-646I6.5,PPAT,PPAT,RP11-646I6.6,PPAT,AC068620.1,PAICS,RP11-393M11.2,SRP72,ARL9,THEGL,THEGL,GLDCP1,HOPX,RPL17P20,RP11-533F5.2,RN7SL492P,RN7SL357P,SPINK2,SPINK2,Y_RNA,REST,RP11-738E22.3,NOA1,NOA1,POLR2B,POLR2B,POLR2B,snoU13,POLR2B,RNU6-998P,POLR2B,IGFBP7,IGFBP7	-0.0600652	28.7956	516	492.633
4	57920410	59719378	IGFBP7,IGFBP7,UBE2CP3,IGFBP7,snoU13,IGFBP7,IGFBP7-AS1,IGFBP7-AS1,IGFBP7-AS1,RP11-300M6.1,RPS26P24,RP11-319E12.1,RP11-319E12.2,RP11-319E12.2,snoU13,RP11-685F15.1,RP11-685F15.1,RP11-4O3.1,RP11-4O3.1,RP11-4O3.2,SRIP1,RP11-25L5.2,RP11-577G20.1,RP11-577G20.2,RP11-506N2.1	0.00777826	29.6219	1171	1116.16
4	59719378	59807752	RP11-506N2.1	0.309781	30.9099	24	18.3496
4	59807752	62638195	RP11-506N2.1,RP11-506N2.1,RP11-340A13.2,RP11-340A13.2,RP11-340A13.2,RP11-340A13.1,RP11-340A13.2,RP11-340A13.3,RP11-340A13.3,RP11-622J8.1,Y_RNA,RP11-725D20.1,RP11-525J21.1,RNU6-1325P,AC095061.1,RP11-593F5.2,RP11-593F5.2,RP11-593F5.1,MIR548AG1,RP11-16N2.1,LPHN3,LPHN3,RPL17P19,LPHN3,RP11-798L4.1	0.00985599	29.312	1843	1737.17
4	62638195	62770201	LPHN3,LPHN3,RP11-621K7.1	-0.119342	27.2472	86	82.0619
4	62770201	63778661	LPHN3,LPHN3,Y_RNA,LPHN3,RP11-84A1.3,RP11-84A1.3,RP11-84A1.3,RP11-84A1.1,RPL21P47,RP11-30P21.2,RP11-26C10.1,HMGN1P11,AC110810.1,EXOC5P1	-0.00800508	28.981	657	619.16
4	63778661	63803220	-	0.330722	31.6898	16	12.8511
4	63803220	71533216	RP11-257A22.1,LARP1BP1,RP11-12K22.1,TECRL,TECRL,RNU6-191P,RP11-204H9.2,RP11-63H19.1,RP11-63H19.2,MTND6P16,MTND6P16,MTND5P13,RP11-63H19.5,RP11-63H19.8,RP11-63H19.6,RP11-158O16.1,RP11-707A18.1,RP11-633G11.1,EFTUD1P2,RP11-498E11.2,EPHA5,EPHA5,RP11-408P14.1,EPHA5,RP11-807H7.1,RP11-807H7.1,RP11-807H7.2,RNU2-40P,RP11-51P8.1,RP11-25H12.1,RP11-25H12.1,RP11-19C24.1,RP11-25H12.1,RP11-396M11.1,MIR1269A,RPS2…	0.0155468	29.7922	5027	4758.36
4	71533216	71843276	ENAM,IGJ,ENAM,UTP3,RNU6-520P,RNU6-784P,RP11-46J23.1,RUFY3,RP11-46J23.1,RUFY3,RUFY3,snoU13,GRSF1,RNU6-459P,RNU6-891P,MOB1B	-0.0944284	27.8884	202	192.226
4	71843276	75281558	MOB1B,MOB1B,DCK,DCK,SLC4A4,SLC4A4,RP11-1J11.1,SLC4A4,LDHAL6EP,GC,GC,RNA5SP163,RP11-545L5.1,NPFFR2,ADAMTS3,ADAMTS3,RP11-373J21.1,HNRNPA1P67,RNU4ATAC9P,RNU6ATAC5P,RP11-352E8.2,COX18,ANKRD17,ANKRD17,HMGA1P2,ANKRD17,RP11-692D12.1,RP11-692D12.1,RP11-692D12.1,SNORA3,RP11-580P21.1,ALB,AFP,AFM,RP11-622A1.2,RP11-622A1.1,RASSF6,AC112518.3,IL8,RP11-447E20.1,CXCL6,CXCL6,PPBPP1,PF4V1,CXCL1,HNRNPA1P55,CXCL1P,P…	0.00242718	30.3798	2239	2145.07
4	75281558	75323002	RP11-727M10.1,AREG	-0.461422	17.0151	27	17.583
4	75323002	75425844	AC142293.3	0.108774	33.5479	67	64.6437
4	75452279	75492189	AC142293.3,AC142293.3,RP11-727M10.2,AC142293.3,AREGB	-0.44777	17.0416	26	16.9514
4	75492189	76509897	AC142293.3,BTC,HSPE1P23,PARM1,PARM1,RP11-44F21.3,PARM1,RP11-44F21.2,RP11-44F21.5,RP11-44F21.4,RP11-598G2.1,RP11-542G1.1,RP11-542G1.1,RP11-542G1.2,RP11-542G1.1,RP11-542G1.2,RP11-542G1.3,RP11-542G1.1,RP11-542G1.3,RP11-542G1.1,RP11-542G1.3,RP11-567N4.2,RP11-542G1.3,RP11-567N4.2,RP11-567N4.2,RP11-567N4.2,RP11-567N4.3,RCHY1,RCHY1,THAP6,THAP6,C4orf26,CDKL2	0.0375307	31.7079	661	632.442
4	76509897	76975003	CDKL2,G3BP2,G3BP2,Y_RNA,G3BP2,USO1,USO1,RNU2-16P,RP11-556N4.1,PPEF2,NAAA,NAAA,SDAD1,SDAD1,SDAD1,AC110615.1,SDAD1,RP11-630D6.5,RP11-630D6.5,RP11-630D6.5,CXCL9,CXCL9,ART3,ART3,CXCL10,ART3,CXCL11,ART3,CXCL11,RP11-630D6.1	-0.0697209	29.2543	303	286.958
4	76975003	78115512	ART3,ART3,AC112719.1,NUP54,SCARB2,SCARB2,FAM47E,FAM47E,FAM47E,FAM47E-STBD1,FAM47E-STBD1,CCDC158,CCDC158,SNX5P1,CCDC158,RNU6-1000P,CCDC158,RP11-356M17.1,SNORD50,SHROOM3,SHROOM3,AC112249.1,SHROOM3,RP11-688H10.1,SHROOM3,RNU6-145P,SHROOM3,MIR4450,SHROOM3,MIR548AH,SHROOM3,AC107072.2,SHROOM3,RP11-359D14.2,SHROOM3,RP11-359D14.2,RP11-359D14.3,SHROOM3,RP11-359D14.3,RP11-359D14.3,AC104687.1,RP11-123J14.4,R…	-0.00369107	30.6893	743	711.499
4	78115512	78528428	CCNG2,CCNG2,CTB-179I1.3,CCNG2,CTB-179I1.1,CCNG2,CTB-179I1.2,CCNG2,RP11-625I7.1,RP11-625I7.1,CXCL13	0.0992076	32.4685	269	259.628
4	78528428	84921723	CXCL13,SNORD75,CNOT6L,MRPL1,MRPL1,RP13-488H8.1,RP11-777B9.1,HMGB1P44,HNRNPA1P56,RP11-777B9.4,RP11-777B9.5,FRAS1,FRAS1,SERBP1P5,FRAS1,AC093897.1,FRAS1,MINOS1P4,ANXA3,Y_RNA,snoU13,LINC01094,LINC01094,HIGD1AP13,RP11-109G23.1,RP11-109G23.3,RP11-109G23.3,BMP2K,BMP2K,BMP2K,MIR5096,BMP2K,PAQR3,BMP2K,PAQR3,RN7SL127P,PAQR3,LINC01088,LINC01088,NAA11,NAA11,GK2,LINC00989,OR7E94P,RP11-234K19.1,RP11-452C8.1,PC…	-0.00424281	30.3381	4163	3979.53
4	84921723	85388364	RP11-8L2.1,RP11-8L2.1,RNU6-774P,RP11-8L2.1,RP11-274J2.1,RP11-42A4.1	0.0654914	31.4537	304	292.119
4	85388364	91311947	NKX6-1,RPL3P13,CDS1,WDFY3,WDFY3,RN7SL552P,WDFY3,WDFY3-AS1,WDFY3,RNU6-469P,WDFY3,WDFY3-AS2,WDFY3-AS2,RN7SKP48,RP11-218C23.1,ARHGAP24,ARHGAP24,MIR4451,ARHGAP24,AC098870.1,ARHGAP24,RP13-514E23.2,RP13-514E23.1,MAPK10,MAPK10,RP11-778J15.1,MAPK10,RN7SKP96,MAPK10,MIR4452,MAPK10,PTPN13,PTPN13,SLC10A6,RP11-397E7.1,C4orf36,RP11-397E7.2,C4orf36,C4orf36,RP11-397E7.4,C4orf36,AFF1,AFF1,AFF1,TECRP1,KLHL8,KLHL8,…	0.00252528	30.7453	3859	3704.81
4	91311947	91611273	CCSER1	-0.514351	15.7584	182	103.561
4	91611273	91715654	CCSER1	0.0373453	30.6728	68	65.0545
4	91715654	92021120	CCSER1,CCSER1,TMSB4XP8	0.329729	45.5046	199	166.199
4	92021120	92057960	CCSER1,CCSER1,AC004054.1	0.00844168	31.1671	24	22.6834
4	92057960	92130105	CCSER1	0.316303	45.5106	47	38.4724
4	92130105	95042009	CCSER1,CCSER1,RP11-763F8.1,KRT19P6,RP11-354O24.1,AC093847.1,RP11-562F9.1,RP11-562F9.2,RP11-9B6.1,RP11-9B6.1,GRID2,GRID2,GRID2,MTND1P19,GRID2,RP11-428L21.2,GRID2,RP11-428L21.1,GRID2,RP11-131K17.1,GRID2,RP11-703C10.1,RNA5SP164,ATOH1,RP11-363G15.2	0.0270577	30.3361	1888	1798.74
4	95042009	96346763	RP11-363G15.2,RP11-363G15.2,HMGB3P15,RP11-363G15.2,SMARCAD1,SMARCAD1,HPGDS,RP11-398J16.1,AC109925.1,AC109925.1,PDLIM5,PDLIM5,RP11-554D13.1,RP11-168E14.1,BMPR1B,UNC5C	-0.0355166	30.0446	850	815.937
4	96346763	99745264	UNC5C,UNC5C,RP11-710C12.1,RP11-710C12.1,RPL30P6,PDHA2,RNU6-1059P,RNU6-34P,RP11-61G24.1,RP11-145G20.1,RP11-145G20.1,RN7SKP28,COX7A2P2,RP11-431J17.1,STPG2,STPG2,RP11-681L8.1,STPG2,RP11-681L8.1,STPG2-AS1,STPG2,RP11-681L8.1,STPG2-AS1,AC034154.1,STPG2,CRYZP2,STPG2,RPL5P12,STPG2,DUTP8,Y_RNA,RP11-323J4.1,RP11-323J4.1,RAP1GDS1,RAP1GDS1,RAP1GDS1,RP11-810D13.1,TSPAN5,TSPAN5,RP11-724M22.1,TSPAN5,RP11-1299A1…	0.0267628	30.4849	2214	2114.34
4	99745264	99934069	EIF4E,EIF4E,TBCAP3,EIF4E,RP11-571L19.7,AC019131.1,EIF4E,RP11-571L19.7,RP11-571L19.7,RP11-571L19.7,FAM177A1P1,RP11-571L19.7,RNU7-149P,RP11-571L19.7,NDUFS5P4,RP11-571L19.7,METAP1,METAP1,MIR3684,METAP1	-0.0887167	28.6331	123	116.786
4	99934069	101831335	METAP1,METAP1,ABT1P1,RP11-571L19.8,ADH5,ADH5,RP11-696N14.1,RP11-696N14.1,RP11-696N14.1,ADH4,RP11-696N14.1,PCNAP1,RP11-696N14.1,ADH6,RP11-696N14.1,ADH1A,ADH1B,ADH1C,ADH7,RP11-696N14.3,C4orf17,TRMT10A,TRMT10A,MTTP,MTTP,MTTP,RP11-766F14.1,RP11-766F14.1,RP11-766F14.2,DAPP1,LAMTOR3,DNAJB14,H2AFZ,H2AFZ,RP11-15B17.1,RP11-15B17.1,RP11-15B17.1,RP11-15B17.2,RP11-15B17.1,RP11-15B17.3,RP11-15B17.1,AC121157.1…	0.0223808	30.889	1236	1187.47
4	101831335	102004791	PPP3CA	0.503544	46.5579	113	105.648
4	102004791	105192995	PPP3CA,PPP3CA,MIR1255A,PPP3CA,AP001816.1,BANK1,BANK1,RNU6-462P,BANK1,MTND5P5,BANK1,RP11-498M5.2,SLC39A8,SLC39A8,RN7SL728P,SLC39A8,RP11-499E18.1,RP11-499E18.1,AF213884.1,AF213884.2,NFKB1,NFKB1,NFKB1,AF213884.3,MANBA,MANBA,AF224669.3,MANBA,LRRC37A15P,MANBA,LRRC37A15P,KRT8P46,MANBA,RP11-10L12.1,MANBA,RP11-10L12.2,UBE2D3,UBE2D3,RP11-10L12.4,UBE2D3,RP11-10L12.4,RNU7-151P,UBE2D3,snoU13,UBE2D3,CISD2,CIS…	0.0193233	31.0193	2076	1990.63
4	105192995	105260536	RP11-729M20.1,RP11-729M20.1,AC004052.1	0.214125	31.6134	44	38.8343
4	105260536	106031108	RP11-729M20.1,CXXC4,CXXC4,AC093628.1,AC004053.1,CXXC4,AC004053.1,AC004053.1,AC004053.1,AC004063.1,AC004053.1,RP11-556I14.2,RP11-556I14.2,RP11-556I14.2,RP11-395M19.1,RP11-556I14.2,RP11-556I14.1,RP11-556I14.1,RP11-556I14.1,RNU6-351P,RP11-556I14.1,AC004069.1,RP11-556I14.1,SNORA31	0.0399507	30.4977	502	478.475
4	106031108	107530808	RP11-556I14.1,AC004069.2,TET2,TET2,TET2-AS1,RN7SL89P,PPA2,PPA2,RNU6-553P,EEF1A1P9,AC004066.2,ATP5EP1,AC004066.3,AC004066.3,ARHGEF38,ARHGEF38,ARHGEF38,ARHGEF38-IT1,ARHGEF38,RP11-311D14.1,ARHGEF38,INTS12,INTS12,ARHGEF38,INTS12,GSTCD,INTS12,GSTCD,RP11-45L9.1,INTS12,INTS12,NPNT,NPNT,NPNT,RP11-710F7.2,NPNT,RP11-710F7.3,RP11-710F7.3,TBCK,TBCK,AIMP1,AIMP1,GIMD1,AC093680.1,RP13-612N21.1	0.00094525	30.5941	973	934.079
4	107530808	108883147	ACTR6P1,DKK2,DKK2,SNORD112,DKK2,RAC1P5,DKK2,RP11-713M6.2,RP11-713M6.2,RNU6-551P,PAPSS1,SGMS2,SGMS2,RP11-286E11.1,SGMS2,RP11-286E11.1,RNU6-733P,RP11-286E11.1,RP11-286E11.1,CYP2U1,RP11-286E11.1,CYP2U1,RP11-286E11.2	0.0484664	30.9597	881	841.405
4	108883147	111652295	RP11-286E11.1,HADH,LEF1,LEF1,LEF1-AS1,LEF1-AS1,RPSAP34,EXOC7P1,RPL34-AS1,RPL34-AS1,AC084209.1,RPL34,OSTC,OSTC,RNU6-431P,ETNPPL,RP11-75N20.2,RCC2P8,AC097473.1,RCC2P8,COL25A1,COL25A1,AC004051.2,AC004051.2,RBMXP4,RBMXP4,SEC24B-AS1,SEC24B-AS1,SEC24B-AS1,SEC24B,SEC24B,SEC24B,RN7SL55P,SEC24B,MIR576,SETP20,SETP20,CDC42P4,CDC42P4,CCDC109B,CCDC109B,HIGD1AP14,CCDC109B,CASP6,CASP6,CASP6,AC004067.5,PLA2G12A,…	-0.0127876	30.1428	1803	1730.61
4	111652295	113416016	RP11-777N19.1,AC024198.1,MIR297,LYPLA1P2,AC004062.2,RNU6-289P,RP11-255I10.1,RP11-255I10.2,RP11-269F21.1,RP11-269F21.1,RP11-269F21.2,RP11-269F21.1,RP11-269F21.3,RP11-269F21.3,RP11-269F21.3,CCDC34P1,TUBB8P3,RP11-477G18.1,C4orf32,C4orf32,RP11-477G18.2,RP11-73K9.2,RP11-73K9.2,AP1AR,AP1AR,RP11-73K9.3,Y_RNA,TIFA,TIFA,TIFA,ALPK1,ALPK1,ALPK1,RTEL1P1,TOX4P1	0.0304857	31.1229	1149	1098.96
4	113416016	113853492	NEUROG2,NEUROG2,RP11-402J6.1,RP11-402J6.1,RP11-402J6.1,RP11-402J6.2,RP11-402J6.1,C4orf21,C4orf21,C4orf21,RP11-402J6.3,C4orf21,LARP7,LARP7,LARP7,MIR302B,LARP7,MIR302B,MIR367,MIR302D,MIR302A,LARP7,MIR302B,MIR302C,OSTCP4,RP11-148B6.2,WRBP1,RP11-148B6.2,RP11-119H12.1,Y_RNA,RPL7AP30,RP11-119H12.3,ANK2,ANK2,RP11-119H12.4,ANK2,RP11-119H12.6,ANK2,RP11-119H12.6,RP11-119H12.5	-0.0746601	29.2714	285	271.988
4	113853492	119147723	ANK2,ANK2,RP11-650J17.1,ANK2,RP11-650J17.1,RP11-650J17.2,ANK2,AC004057.1,RN7SL184P,RNU1-138P,RNU1-138P,CAMK2D,RP11-397D21.1,ARSJ,ARSJ,RP11-26P13.2,RP11-362M19.1,UGT8,UGT8,MIR577,CIR1P2,RN7SL808P,NDST4,MRPS33P3,RPF2P2,PGAM4P2,KRT18P21,KRT18P21,RP11-659O3.1,RP11-659O3.1,RP11-659O3.1,EIF3KP3,RP11-659O3.1,RP11-166J5.1,RP11-659O3.1,TTC39CP1,MTRNR2L13,TRMT112P1,CUL4AP1,RP11-55L3.1,ACTN4P1,RNU6-119P,RP1…	0.0244908	30.6523	3447	3290.69
4	119147723	119838476	NDST3,SNHG8,SNHG8,PRSS12,PRSS12,NDUFS5P5,CEP170P1,RP11-384K6.6,RP11-384K6.6,RNU6-1054P,RP11-384K6.6,RP11-384K6.2,CICP16,RP11-384K6.4,METTL14,SEC24D,SYNPO2	-0.0262381	30.383	450	430.284
4	119838476	120323537	SYNPO2,SYNPO2,RP11-358D17.1,RP11-21I10.2,MYOZ2,RP11-455G16.1,RP11-455G16.1,USP53,USP53,C4orf3,FABP2,KLHL2P1,KLHL2P1,RNU4-33P,RP11-548H18.2	0.0197929	31.3339	316	302.147
4	120323537	120389542	RP11-33B1.4,RNU6-1217P,RP11-33B1.2,RP11-33B1.1,RP11-33B1.1,RP11-33B1.3	-0.211734	23.0189	41	34.7909
4	120389542	125100472	RP11-33B1.1,RP11-33B1.1,PDE5A,PDE5A,PDE5A,SNORA11,RP11-236P13.1,RP11-96A1.4,RP11-96A1.4,RP11-700N1.1,RP11-96A1.4,RP11-700N1.1,Y_RNA,RP11-700N1.1,RP11-96A1.5,MAD2L1,MAD2L1,RP11-679C8.2,RP11-679C8.2,RP11-679C8.2,LTV1P1,RP11-679C8.2,SAR1P3,RP11-501E14.1,PRDM5,PRDM5,RNU6-550P,PRDM5,SETP12,NDNF,NDNF,RN7SKP137,NDNF,RP11-647P12.1,RP11-647P12.1,RP11-647P12.2,TNIP3,TNIP3,RNU6-948P,Y_RNA,QRFPR,QRFPR,QRFPR,…	0.00597257	30.4848	3068	2945.26
4	125100472	125178757	CTD-2325B11.1	0.174746	31.6629	51	46.4935
4	125178757	128786018	RP11-93I21.2,TECRP2,RP11-93I21.3,ANKRD50,FAT4,FAT4,Y_RNA,RP11-399F2.2,RP11-399F2.2,NUPL1P1,RP11-399F2.2,TMEM248P1,RP11-318I4.1,RP11-318I4.2,RBM48P1,Y_RNA,RP11-810P8.1,RP11-125O18.1,RP11-18O11.1,RP11-18O11.2,INTU,SLC25A31,HSPA4L,HSPA4L,RP11-50D9.1,HSPA4L,RP11-50D9.3,RP11-50D9.3	0.0111442	30.3827	2350	2255.26
4	128786018	129134464	PLK4,PLK4,RNU6-583P,MFSD8,MFSD8,C4orf29,C4orf29,LARP1B,LARP1B,RP11-214O14.1,LARP1B,FOSL1P1	-0.0976078	28.4519	227	215.098
4	129134464	129616456	LARP1B,PGRMC2,RP11-420A23.1,RP11-130C6.1,RP11-184M15.1,RP11-184M15.2	0.0133138	30.9392	314	301.087
4	129616456	129745396	snoU13,JADE1	-0.11869	27.3028	84	79.785
4	129745396	139841122	JADE1,JADE1,SCLT1,SCLT1,SCLT1,C4orf33,C4orf33,RP11-392L5.2,ZSWIM5P3,RP11-378N18.1,RP11-419L4.1,RP11-519M16.1,RP11-519M16.1,RP11-422J15.1,RP11-422J15.1,RP11-422J15.1,RNY5P4,RP11-422J15.1,EEF1GP8,RP11-521E5.1,PGBD4P4,GAPDHP56,RP11-401I19.1,RP11-488I4.2,RNU6-224P,RP11-314N14.1,RP11-314N14.1,RP11-758B24.1,RN7SL205P,SNORA70,RP11-614F17.1,RP11-614F17.1,RP11-614F17.2,RPL7AP28,RP11-745L13.2,RP11-789C2.1,…	0.0133613	30.0269	6575	6263.68
4	139841122	140286274	RP11-371F15.3,RP11-371F15.3,RP11-577B7.1,CCRN4L,CCRN4L,AC093602.1,CCRN4L,ELF2,ELF2,ELF2,RNU6-531P,ELF2,RN7SL382P,ELF2,PPP1R14BP3,RN7SL311P,Y_RNA,RNU6-506P,RNU6-1074P,MGARP,MGARP,NDUFC1,NDUFC1,NDUFC1,NAA15,NAA15,NAA15,RNU6-1214P	-0.0947907	28.3061	290	276.546
4	140286274	142872757	NAA15,NAA15,RP11-83A24.2,RP11-83A24.2,RP11-83A24.2,RP11-83A24.1,RP11-83A24.2,ACA64,RP11-83A24.2,RAB33B,RAB33B,SETD7,SETD7,FTH1P24,SETD7,RP11-342I1.2,RP11-308D13.3,MGST2,MGST2,RN7SKP237,MGST2,H3F3AP6,MGST2,MAML3,MAML3,MAML3,RN7SKP253,MAML3,RP11-392B6.1,SCOC,SCOC,SNORD112,SCOC,RP11-425I13.3,SCOC,RP11-425I13.3,RP11-425I13.2,SCOC,RP11-425I13.3,RP11-425I13.1,CLGN,RP11-542P2.1,ELMOD2,UCP1,RN7SL152P,RP1…	-0.0036118	30.292	1685	1617.69
4	142872757	143801435	INPP4B,INPP4B,RPL5P13,INPP4B,LSM3P4,INPP4B,RP11-223C24.2,INPP4B,RP11-223C24.1	0.0685376	31.4995	605	580.181
4	143801435	145376349	RP11-284M14.1,RP11-284M14.1,RP11-54P19.1,RP11-284M14.1,USP38,USP38,RP11-364L4.3,RP11-364L4.3,Y_RNA,AC097658.1,AC097658.1,GAB1,GAB1,GAB1,MIR3139,GAB1,RP11-364L4.1,GAB1,RP11-58H15.1,RP11-58H15.3,SMARCA5,SMARCA5-AS1,SMARCA5,SMARCA5,RP11-481K16.2,GUSBP5,GUSBP5,FREM3,FREM3,FREM3,RP13-578N3.3,RP13-578N3.3,RP13-578N3.3,RP11-780M14.1,GYPE,RP11-673E1.3,RP11-673E1.3,RP11-673E1.1,RP11-673E1.1,RP11-673E1.1,R…	0.00785795	30.3477	1026	985.235
4	145376349	145423935	-	0.185331	32.2043	31	28.7967
4	145423935	149830933	RP11-361D14.2,KRT18P51,HHIP-AS1,HHIP-AS1,HHIP,HHIP,HSPD1P5,RP13-539F13.3,RP13-539F13.2,ANAPC10,ANAPC10,RN7SKP235,ANAPC10,ABCE1,ABCE1,ABCE1,OTUD4,OTUD4,OTUD4,Y_RNA,RPS23P4,RP11-142A22.4,RTN3P1,NMNAT1P4,SMAD1,SMAD1,SMAD1-AS2,SMAD1,SMAD1-AS1,RP11-557J10.5,MMAA,MMAA,RP11-557J10.3,MMAA,RP11-557J10.4,C4orf51,C4orf51,ZNF827,ZNF827,ZNF827,RP11-181K12.2,Y_RNA,RP11-203B7.2,RP11-203B7.1,LINC01095,LINC01095,…	-0.0104701	30.0042	2869	2753.42
4	149830933	150971442	CTB-191D16.1,RNU7-197P,RP11-563M4.1,RP11-342A1.1,RP11-24I21.1,RP11-526A4.1,RP11-526A4.1,RP11-707F2.1,RP11-526A4.1,RP11-707F2.2,RNA5SP167,RNU6-1230P,RP11-423J7.1	0.0396088	30.7167	743	709.137
4	150971442	151898585	DCLK2,DCLK2,RNU7-194P,LRBA,LRBA,RP11-174F8.1,LRBA,RP11-1336O20.2,LRBA,RP11-1336O20.2,MAB21L2,LRBA,MAB21L2,LRBA,AC110813.1,LRBA,ZBTB8OSP1,LRBA,RNA5SP168	-0.0289863	30.2638	604	577.826
4	151898585	152007570	LRBA,AK4P6	-0.166562	26.1236	71	67.0124
4	152007570	157054666	RPS3A,RPS3A,SNORD73,SH3D19,RPS3A,SH3D19,SNORD73A,SH3D19,SH3D19,RP11-372K14.2,SH3D19,RP11-731D1.1,SH3D19,PRSS48,SH3D19,PRSS48,RP11-731D1.3,SH3D19,RNU6-1282P,RP11-731D1.4,RP11-610P16.1,RP11-610P16.1,FAM160A1,FAM160A1,FAM160A1,AC097455.1,FAM160A1,RN7SKP35,RP11-164P12.4,RP11-164P12.4,PET112,PET112,PET112,RP11-164P12.3,RP11-424M21.1,RP11-503L23.1,RP11-73G16.3,RP11-73G16.3,RP11-73G16.2,RP11-73G16.2,RP1…	-0.00593616	30.1187	3287	3155.79
4	157054666	159409363	AC108211.1,RP11-171N4.1,RP11-171N4.2,RP11-171N4.2,RP11-171N4.3,RP11-171N4.3,RP11-171N4.4,PDGFC,PDGFC,RP11-154F14.2,RP11-612J15.3,RPPH1-3P,Y_RNA,GLRB,RNU6-582P,GRIA2,RP11-392C20.1,GRIA2,GRIA2,AC079233.1,RP11-364P22.1,AC093817.1,RP11-364P22.2,RP11-312A15.1,RP11-312A15.3,FAM198B,FAM198B,RP11-597D13.9,RP11-597D13.9,RP11-597D13.9,NUDT19P5,RP11-597D13.9,RP11-597D13.8,RP11-597D13.9,TMEM144,TMEM144,RP11-…	0.0285647	30.7024	1534	1470.31
4	159409363	161977426	RXFP1,RXFP1,RP11-781M16.2,C4orf46,C4orf46,ETFDH,ETFDH,ETFDH,U3,ETFDH,PPID,PPID,FNIP2,FNIP2,RNU6-128P,FNIP2,C4orf45,C4orf45,C4orf45,AC093700.1,C4orf45,RP11-815N9.2,C4orf45,FABP5P12,Y_RNA,RAPGEF2,RAPGEF2,AC095064.1,RAPGEF2,MIR3688-1,RAPGEF2,AC105316.1,RP11-138A23.1,RP11-138A23.2,U3,RP11-6C14.1,RP11-502M1.1,RP11-502M1.2,RPS14P7,AC106860.1	-0.00595598	29.9618	1672	1597.52
4	161977426	162057246	-	0.149254	31.0981	52	46.9959
4	162057246	165666042	RP11-234O6.2,RP11-234O6.2,FSTL5,FSTL5,FSTL5,RP11-497K21.1,MTHFD2P4,TOMM22P4,AC005150.1,RP11-580J4.1,RP11-563E2.2,NAF1,NAF1,RP11-719L21.1,NPY1R,NPY1R,NPY5R,NPY5R,RPL35AP12,TKTL2,TMA16,AC093788.1,MARCH1,MARCH1,MARCH1,RP11-218F10.3,MARCH1,RN7SKP105,MARCH1,RP11-606P2.1,MARCH1,RP11-39C10.1,MARCH1,ANP32C,RP11-75A5.1,RNU6-284P,RP11-294O2.1	0.00247131	30.0506	2350	2251.16
4	165666042	166083563	RP11-294O2.2,RP11-294O2.2,RNU6-668P,RP11-366M4.3,TRIM60P14,RP11-366M4.2,FAM218BP,RP11-366M4.18,RP11-366M4.6,NACA3P,RP11-366M4.8,RP11-366M4.8,TRIM61,RP11-366M4.8,TRIM61,FAM218A,RP11-366M4.8,TRIM61,RP11-366M4.11,RP11-366M4.12,RP11-366M4.13,RP11-366M4.14,RP11-366M4.1,RP11-366M4.15,TRIM60,RP11-366M4.17,RP11-219C20.1,RP11-219C20.3,TMEM192	-0.0928803	27.7024	270	256.559
4	166083563	167291612	TMEM192,TMEM192,KLHL2,KLHL2,KLHL2,RNU4-87P,KLHL2,GK3P,MSMO1,CPE,CPE,MIR578,CPE,HADHAP1,SCGB1D5P,RP11-443J23.1,RP11-511B7.1,RP11-340B18.1,TLL1,TLL1,RNA5SP170,AC093874.1,Y_RNA	0.00855996	30.6092	787	755.576
4	167291612	167409808	RP11-217C7.1	0.277138	43.6546	77	64.9293
4	167409808	169667799	RP11-217C7.1,SPOCK3,SPOCK3,RNA5SP171,RP11-436A7.1,RN7SL776P,PHBP14,RN7SKP188,RP11-521F1.1,RP11-310I9.1,RP11-310I9.1,ANXA10,ANXA10,DDX60,DDX60,snoU13,DDX60L,DDX60L,SNORA51,DDX60L,PALLD,PALLD,PALLD,BTF3L4P4,PALLD,RP11-610J23.1,PALLD,RNU6-1336P	0.012786	30.7097	1468	1403.24
4	169667799	169879630	PALLD,PALLD,RPL9P16,PALLD,RP11-635L1.3,PALLD,CBR4,PALLD,CBR4,RNU6-853P,CBR4	-0.862044	15.459	138	127.149
4	169879630	184314815	CBR4,CBR4,RNY4P17,CBR4,RP11-483A20.3,RP11-483A20.3,SH3RF1,SH3RF1,RPL6P12,SH3RF1,RP11-327O17.2,NEK1,NEK1,CLCN3,CLCN3,C4orf27,AC106878.1,PTGES3P3,RP11-205M3.1,RP11-205M3.3,RP11-205M3.3,RP11-6E9.5,RP11-6E9.4,RP11-6E9.4,MFAP3L,MFAP3L,AADAT,APOBEC3AP1,RP11-654F3.1,RP11-789C1.1,RP11-789C1.2,RP11-796L2.1,HSP90AA6P,RP11-322J23.1,RP11-213L8.1,RNU6ATAC13P,RP11-344G13.1,RP11-344G13.2,RP11-384D10.1,RP11-717H…	-0.0125755	29.8066	9399	8998.83
4	184314815	185680969	RP11-692E14.1,CDKN2AIP,VTI1BP2,RP11-367N14.2,ING2,RP11-367N14.3,snoU13,RWDD4,RWDD4,RNU6-479P,RWDD4,TRAPPC11,TRAPPC11,TRAPPC11,RNU6-335P,TRAPPC11,RNU6-1053P,STOX2,STOX2,RP11-739P1.2,RP11-616K6.1,ENPP6,RP11-162O12.1,AC079080.1,RN7SL28P,RP11-162O12.2,RP11-290F5.2,RP11-290F5.1,IRF2,IRF2,SNORD79,IRF2,RP11-326I11.5,IRF2,RP11-326I11.3,RP11-326I11.3,RP11-326I11.4,RP11-326I11.1,RP11-242J7.1,CASP3,CASP3,PR…	-0.540898	14.9043	856	509.225
4	185680969	188876849	ACSL1,ACSL1,RP11-701P16.1,ACSL1,RP11-701P16.2,RP11-701P16.5,RP11-701P16.5,MIR3945,LINC01093,RP11-701P16.3,MIR4455,RP11-386B13.4,HELT,RP11-386B13.3,RP11-386B13.3,RP11-386B13.1,AC093824.1,SLC25A4,KIAA1430,KIAA1430,SNX25,SNX25,SNX25,LRP2BP,SNX25,LRP2BP,RP11-714G18.1,LRP2BP,RP11-714G18.1,LRP2BP,LRP2BP,ANKRD37,ANKRD37,ANKRD37,UFSP2,UFSP2,UFSP2,Y_RNA,C4orf47,C4orf47,CCDC110,CCDC110,CCDC110,RP11-279O9.4…	-0.0265089	30.019	2078	1983.64
4	188876849	189288230	RP11-713C19.2,ZFP42,TRIML2,TRIML2,RP11-713C19.1,RNU6-173P,TRIML1,TRIML1,RP11-366H4.3,RP11-366H4.1,RP11-219G10.1	-0.104749	26.6674	266	251.922
4	189288230	190539259	NARG2P1,LINC01060,LINC01060,RP11-756P10.1,RNU7-192P,RP11-756P10.3,RP11-756P10.4,RP11-756P10.4,RP11-756P10.5,RP11-756P10.4,RP11-756P10.5,RP11-756P10.2,RP11-756P10.5,RP11-756P10.2,RP11-756P10.2,RP11-818C3.1,RP11-706F1.1,RP11-706F1.2,HSP90AA4P	-0.0441247	28.9763	809	771.954
4	190606799	191044276	AF146191.4,AF146191.4,AF250324.1,AF146191.4,RP11-463J17.1,FRG1,MLLT10P2,AF146191.8,TUBB7P,RNA5SP174,RNA5SP175,DUX4L9,FRG2,RARRES2P4,AGGF1P1,CLUHP4,CLUHP4,U85056.4,U85056.3,DUX4L8,DUX4L7,DUX4L6,DUX4L5,DUX4,DUX4L3,DUX4L2	0.0641243	33.8615	228	194.619
5	13070	4765475	RP11-811I15.1,CTD-2231H16.1,CTD-2231H16.1,PLEKHG4B,PLEKHG4B,PLEKHG4B,Y_RNA,LRRC14B,CTD-2083E4.7,CCDC127,CCDC127,CCDC127,CTD-2083E4.4,CCDC127,CTD-2083E4.4,SDHA,SDHA,CTD-2083E4.6,CTD-2083E4.6,PDCD6,PDCD6,PDCD6,CTD-2083E4.5,PDCD6,AHRR,AHRR,AHRR,CTD-2228K2.2,AHRR,CTD-2228K2.1,C5orf55,C5orf55,EXOC3,EXOC3,EXOC3,CTD-2228K2.5,EXOC3,CTD-2228K2.5,CTD-2228K2.7,SLC9A3,CTD-2228K2.7,SLC9A3,SLC9A3,SLC9A3,RP11-3…	-0.0528424	27.3674	3086	2939.07
5	4765475	7210753	RP11-445O3.2,RP11-445O3.2,CTD-2161F6.3,RP11-445O3.2,CTD-2161F6.3,CTD-2161F6.2,RP11-445O3.2,CTD-2161F6.2,RP11-445O3.2,CTD-2161F6.1,RP11-445O3.2,CTD-2046I8.1,CTD-2046I8.1,CTD-2247C11.2,CTD-2247C11.1,CTD-2247C11.1,LINC01020,LINC01020,LINC01020,CTD-2247C11.4,LINC01020,CTD-2247C11.5,CTD-2247C11.5,RN7SKP73,CTD-2297D10.2,CTD-2297D10.2,ADAMTS16,ADAMTS16,CTD-2297D10.1,ADAMTS16,ALG3P1,RP11-531A21.3,RP11-53…	-0.0118242	29.4008	1593	1532.06
5	7210753	8575381	RP11-404K5.3,RP11-404K5.1,RP11-404K5.2,RP11-404K5.4,CTD-2296D1.1,CTD-2296D1.1,CTD-2296D1.2,CTD-2296D1.2,CTD-2296D1.3,CTD-2296D1.4,CTD-2296D1.4,CTD-2296D1.5,CTD-2296D1.5,ADCY2,ADCY2,RP11-711G10.1,ADCY2,C5orf49,C5orf49,C5orf49,MTRR,MTRR,MTRR,FASTKD3,CTD-2072I24.1,RNU1-76P,RP11-215I16.1,RP11-480D4.1,RP11-480D4.1,RP11-480D4.2,RP11-480D4.1,RP11-480D4.2,RP11-480D4.5,RP11-480D4.1,RP11-480D4.2,RP11-480D4…	-0.0503135	28.6946	889	853.337
5	8575381	16597368	MTND6P2,RP11-417J1.3,RP11-417J1.3,RP11-315A16.1,RP11-143A12.3,CTD-2215L10.1,CTD-2215L10.1,SEMA5A,SEMA5A,SEMA5A,MIR4636,SEMA5A,CTD-2201E9.4,SEMA5A,CTD-2201E9.1,SEMA5A,CTD-2201E9.2,SEMA5A,SNHG18,SNHG18,SNHG18,SNORD123,CTD-2001E22.1,CTD-2001E22.1,TAS2R1,CTD-2001E22.1,TAS2R1,CTD-2143L24.1,TAS2R1,CTD-2143L24.1,CTD-2143L24.1,CTD-2143L24.1,RNA5SP177,CTD-2143L24.1,RP11-447B18.1,CTD-2199O4.1,CTD-2199O4.3,…	-0.0105544	29.7169	5218	5001.53
5	16597368	17829333	FAM134B,FAM134B,RP11-260E18.1,RP11-260E18.1,CTC-461F20.1,RP11-260E18.1,Y_RNA,RP11-260E18.1,MYO10,MYO10,RNA5SP179,MYO10,CTB-55B8.1,RNU6-660P,BASP1,BASP1,CTD-2228A4.1,BASP1,Y_RNA,BASP1,AC091878.1,BASP1,AC091878.1,RNA5SP180,BASP1,AC091878.1,DCAF13P2,BASP1,RNU6-1003P,CTD-2139B15.1,RN7SKP133,FTH1P10,CTD-2139B15.2,CTD-2139B15.5,CTD-2139B15.4,RP11-321E2.3,RP11-321E2.4,RP11-321E2.5,RP11-321E2.13,RP11-321…	-0.0824253	27.8065	756	719.824
5	17829333	21508824	RP11-454P21.1,RPL36AP21,SNORD81,RN7SL58P,CTD-2023M8.1,snoU13,UBE2V1P12,CTD-2151L9.2,RP11-81B23.1,RP11-124N3.3,RP11-124N3.3,RP11-124N3.2,RP11-124N3.3,RPL32P14,HSPD1P15,CDH18,CDH18,AC118463.1,CDH18,RP11-61K20.1,CDH18,RP11-420O16.2,CDH18,RP11-420O16.2,RP11-420O16.1,CDH18,RP11-420O16.1,RP11-774D14.1,RP11-774D14.1,CTD-2333M24.1,RP11-774D14.1,RP11-697E23.1,RP11-811J10.1,RP11-374A4.1,GUSBP1,GUSBP1,RP11-…	-0.0236083	29.0573	2393	2270.06
5	21508824	21573296	GUSBP1,GUSBP1,RP11-360I2.1	0.451625	55.7096	42	28.2579
5	21573296	31440534	GUSBP1,RP11-804N13.1,RP11-804N13.1,AC140132.1,RP11-804N13.1,CDH12,CDH12,CDH12,HSPD1P1,CDH12,RP11-855C21.1,CDH12,RP11-855C21.1,PMCHL1,CDH12,PMCHL1,CDH12,GCNT1P2,CTD-2234B20.1,RN7SL572P,CTD-2272G21.3,Y_RNA,CTD-2272G21.2,CTD-2272G21.1,CTD-2351A8.1,PRDM9,RP11-197O8.1,C5orf17,C5orf17,SNORA40,C5orf17,CTD-2138O14.1,C5orf17,Y_RNA,C5orf17,CTD-2015B23.2,CTD-2074D8.1,CDH10,CDH10,RP11-116O11.1,CDH10,RP11-116…	-0.0142421	29.2592	6426	6103.19
5	31440534	32547298	DROSHA,DROSHA,Y_RNA,DROSHA,C5orf22,C5orf22,RNU6-363P,PDZD2,PDZD2,RP11-5N11.2,PDZD2,RP11-5N11.1,PDZD2,RP11-5N11.3,PDZD2,RP11-5N11.4,PDZD2,RP11-5N11.5,PDZD2,RP11-5N11.6,PDZD2,RP11-5N11.7,PDZD2,RNU6-358P,PDZD2,CTD-2290C23.1,PDZD2,snoU13,PDZD2,RNU6-760P,PDZD2,CTD-2290C23.2,PDZD2,RPL5P14,PDZD2,AC025458.1,PDZD2,TPT1P5,PDZD2,CTD-2206G10.2,PDZD2,MIR4279,PDZD2,CTD-2152M20.2,CTD-2152M20.2,GOLPH3,GOLPH3,Y_R…	-0.0580343	28.2382	721	688.217
5	32547298	37021940	SUB1,CTD-2004A9.1,NPR3,NPR3,AC026703.2,NPR3,AC026703.1,CTD-2218G20.1,CTD-2066L21.3,CTD-2066L21.3,CTD-2218G20.2,CTD-2066L21.3,CTD-2066L21.1,CTD-2066L21.3,CTD-2066L21.1,CTD-2066L21.2,CTD-2066L21.1,CTD-2066L21.3,CTD-2066L21.3,CTD-2017D15.1,CTD-2066L21.3,RP11-36C20.1,CTD-2066L21.3,RP11-113I22.1,CTD-2203K17.1,CTD-2203K17.1,TARS,TARS,CTD-2233C11.3,CTD-2233C11.2,ADAMTS12,ADAMTS12,RNU6-923P,RXFP3,SLC45A2…	0.000356216	30.3499	2902	2786.63
5	37021940	37477847	NIPBL,RPS4XP6,C5orf42,C5orf42,CTD-2284O10.3,C5orf42,OFD1P17,C5orf42,RN7SL37P,CTD-2124B8.2,NUP155,NUP155,RNU7-75P,RP11-648M2.1,RP11-648M2.1,WDR70,WDR70	-0.0672417	29.2279	297	282.765
5	37477847	42936450	WDR70,WDR70,RP11-648M2.2,WDR70,RNU6-1190P,WDR70,RNU6-484P,AC008869.1,GDNF,GDNF-AS1,CTD-2194L12.2,CTD-2194L12.3,CTD-2194L12.3,CTD-2130F23.2,CTD-2130F23.2,CTD-2130F23.1,CTD-2116N24.1,CTD-2116N24.1,AC074129.1,CTD-2116N24.1,CTD-2207A17.1,EGFLAM,EGFLAM,EGFLAM-AS4,EGFLAM,EGFLAM-AS3,EGFLAM,EGFLAM-AS2,EGFLAM,EGFLAM-AS1,EGFLAM,CTD-2108O9.4,EGFLAM,CTD-2263F21.1,CTD-2263F21.1,LIFR,LIFR,LIFR-AS1,LIFR,LIFR-AS…	0.00343831	30.3751	3556	3414.61
5	42936450	43264948	CTD-2201E18.1,CTD-2201E18.5,CTD-2201E18.3,CTD-2201E18.3,CTD-2035E11.3,CTD-2201E18.3,CTD-2035E11.4,CTD-2201E18.3,ANXA2R,CTD-2201E18.3,ANXA2R,AC025171.1,CTD-2201E18.3,AC025171.1,CTD-2201E18.3,CTD-2035E11.5,CTD-2201E18.3,ZNF131,ZNF131,ZNF131,NIM1K,NIM1K,NIM1K,RP11-447H19.3,NIM1K,RP11-447H19.2,NIM1K,RP11-447H19.1	-0.0714529	28.0417	213	203.008
5	43264948	43713180	NIM1K,CTD-2636A23.2,CTD-2636A23.2,HMGCS1,HMGCS1,RP11-159F24.2,CCL28,C5orf28,C5orf28,RP11-159F24.3,RP11-159F24.3,RP11-159F24.3,C5orf34,RP11-159F24.3,C5orf34,EEF1A1P19,C5orf34,RP11-159F24.6,C5orf34,RP11-159F24.6,RP11-159F24.5,RP11-159F24.6,RP11-159F24.5,RP11-159F24.5,PAIP1,NNT-AS1,NNT-AS1,CTD-2210P15.2,NNT-AS1,NNT,NNT,NNT,RPL29P12	-0.00170038	30.6112	292	280.248
5	43713180	45693382	RP11-8L21.1,RNU6-381P,FGF10,FGF10,FGF10-AS1,FGF10-AS1,RP11-473L15.3,RP11-503D12.1,RN7SL383P,RP11-53O19.1,RP11-53O19.1,RP11-53O19.2,RP11-53O19.1,MRPS30,MRPS30,RP11-53O19.3,RP11-357F12.1,HCN1,HCN1,RP11-484L7.1,HCN1,RP11-484L7.2	0.0332823	30.4392	1290	1230.41
5	45693382	45905217	HCN1,CTD-2013M15.1	-0.0227749	29.3595	138	131.617
5	45905217	46219901	-	0.402637	34.7643	182	141.657
5	46230646	46365729	-	1.10145	63.6868	33	25.0086
5	46365729	46405641	-	0.55103	47.3764	24	20.9786
5	49442480	49560674	-	0.675314	52.0194	75	65.1117
5	49560674	50774846	EMB,RP11-269M20.2,RP11-269M20.1,RP11-269M20.3,PARP8,RP11-317O24.1,RP11-317O24.3,RP11-317O24.2,CTD-2089N3.1,CTD-2089N3.2,CTD-2089N3.2,CTD-2089N3.3,RNU6-480P,AC091866.1,RNU6-1296P,CTD-2312P21.1,snoU13,CTD-2314G24.2,CTD-2314G24.2,ISL1,ISL1,HMGB1P47,CTD-2335O3.2,CTD-2335O3.3	-0.00811791	29.9606	791	757.187
5	50774846	50862341	-	0.144596	30.1864	57	50.2
5	50862341	52613758	RNA5SP182,KATNBL1P4,CTD-2203A3.1,RPS17P11,CTD-2141G3.1,CTD-2288O8.1,CTD-2288O8.1,ITGA1,PELO,ITGA1,PELO,ITGA1,ITGA1,CTD-2207L17.2,ITGA1,CTD-2207L17.1,ITGA1,CTD-2175A23.1,CTD-2175A23.1,CTD-2175A23.1,ITGA2,ITGA2,ITGA2,CTD-2366F13.2,MOCS2,MOCS2,CTD-2366F13.1,CTD-2366F13.1,RP11-94D20.1	0.0384749	30.8078	1140	1085.02
5	52613758	52665947	-	0.1497	33.066	34	32.7305
5	52665947	52682832	-	-0.478383	15.4401	11	5.45728
5	52682832	53155607	RP11-289K10.1,FST,NDUFS4,NDUFS4,AC024569.1,CTD-2081C10.1,CTD-2081C10.1,AC025175.1,ASS1P9	0.0202507	30.7203	308	296.522
5	53155607	56590902	ASS1P9,CTD-2081C10.7,ARL15,ARL15,RNU6-272P,ARL15,MIR581,ARL15,RN7SL801P,ARL15,MIR4459,LINC01033,LINC01033,RPL37P25,HSPB3,SNX18,AC112198.1,AC112198.1,AC112198.2,AC112198.1,RP11-45H22.1,RP11-45H22.2,RP11-45H22.3,ESM1,ESM1,CTD-2313F11.1,CTD-2313F11.1,GZMK,CTD-2313F11.1,CTD-2313F11.1,Y_RNA,CTD-2313F11.2,CTD-2313F11.3,GZMAP1,GZMA,CDC20B,CDC20B,GPX8,CDC20B,MIR449A,MIR449B,CDC20B,MIR449B,CDC20B,MIR449C,…	-0.0210401	29.9106	2238	2145.42
5	56590902	58075232	CTD-2516K3.3,CTD-2023N9.1,CTD-2023N9.1,SALL4P1,CTD-2023N9.1,ACTBL2,CTD-2023N9.1,ACTBL2,AC025470.1,CTD-2023N9.2,CTD-2023N9.3,AC008780.1,RP11-772C9.1,AC116606.1,RP11-478P10.1,snoU13,CTD-2037L6.2,PGAM1P1,PLK2,GAPT,CTD-2117L12.3,MIR548AE2,CTD-2117L12.1,RAB3C,RAB3C,RP11-479O16.1	0.0537924	31.2721	960	922.202
5	58075232	61551971	RAB3C,RP11-479O16.1,RAB3C,RAB3C,RPL5P15,RAB3C,CTD-2176I21.2,CTD-2176I21.2,PDE4D,PDE4D,RP11-266N13.2,PDE4D,NDUFB4P2,PDE4D,MIR582,PDE4D,CTD-2254N19.1,PDE4D,RNU6-806P,PDE4D,RP11-546M4.1,FKSG52,PDE4D,FKSG52,PDE4D,SETP21,PDE4D,PART1,PART1,DEPDC1B,DEPDC1B,CTD-2003D5.1,DEPDC1B,AC109133.1,KRT8P31,ELOVL7,RP11-231G3.1,ERCC8,ERCC8,GNL3LP1,ERCC8,AC104113.3,ERCC8,NDUFAF2,NDUFAF2,NDUFAF2,AC008498.1,SMIM15,SMIM…	0.0104672	30.3858	2264	2171.49
5	61551971	61883528	KIF2A,KIF2A,DIMT1,KIF2A,DIMT1,IPO11,KIF2A,IPO11,KIF2A,IPO11,RNU6-661P,KIF2A,IPO11,CKS1B,IPO11,IPO11,RP11-95I19.2,IPO11,RP11-95I19.1,IPO11,LRRC70	-0.0716077	29.3325	216	205.823
5	61883528	68327391	IPO11,ISCA1P1,RP11-586E1.1,CTD-2049O17.1,RP11-158J3.2,RP11-158J3.2,HTR1A,RNF180,AC016561.1,RGS7BP,RGS7BP,RN7SL169P,RGS7BP,RNU6-294P,MRPL49P1,FAM159B,FAM159B,SREK1IP1,SREK1IP1,CWC27,RP11-307L14.1,RP11-307L14.2,RP11-307L14.2,Y_RNA,ADAMTS6,ADAMTS6,CTD-2194F4.2,ADAMTS6,RPEP1,ADAMTS6,CTD-2375G15.1,CTD-2116N20.1,CENPK,CENPK,PPWD1,PPWD1,TRIM23,TRIM23,RNU6-540P,TRIM23,TRAPPC13,CTC-534A2.2,TRAPPC13,CTC-53…	0.00458737	30.2553	4197	4019.09
5	68327391	68921430	CTC-498J12.1,SUMO2P4,SLC30A5,SLC30A5,CTC-498J12.3,CTC-498J12.3,RN7SL103P,SNORA50,CCNB1,CCNB1,snoU13,CENPH,MRPS36,CDK7,CCDC125,CCDC125,CFL1P5,CCDC125,CHCHD2P2,CHCHD2P2,RP11-1113N2.4,TAF9,TAF9,RAD17,RAD17,RAD17,MARVELD2,MARVELD2,RN7SL476P,RPS27P14,RP11-241G9.3,RP11-241G9.3,RN7SL616P,RP11-241G9.3,OCLN,RP11-241G9.3,OCLN,GUSBP3,OCLN,GUSBP3,OCLN,GUSBP3,RNU6-724P,OCLN,GUSBP3,snoU13,GUSBP3,GTF2H2C,GUSBP3…	-0.0938041	27.993	386	364.56
5	68921430	69170098	GUSBP3,GUSBP3,RP11-848G14.5,GUSBP3,RP11-974F13.5	0.0526038	33.343	159	140.225
5	69170098	70286031	RP11-98J23.2,RP11-98J23.2,RP11-98J23.1,CDH12P2,SERF1B,SMN2,SMN2,RN7SL9P,RP11-1319K7.1,CDH12P3,RP11-1415C14.4,RP11-1415C14.1,RP11-1415C14.3,RP11-1415C14.3,RP11-1415C14.2,GTF2H2B,RP11-497H16.9,RP11-497H16.7,RP11-497H16.2,RP11-497H16.8,RP11-497H16.6,RP11-497H16.5,RP11-497H16.5,RP11-497H16.4,RP11-589F5.4,CDH12P1,SERF1A,SMN1,NAIP	0.112236	36.9233	704	600.45
5	70286031	70424180	NAIP,RP11-195E2.4,GTF2H2,RP11-195E2.1,RP11-195E2.1,snoU13,RP11-1280N14.3	-0.108682	27.7794	89	80.2498
5	70424180	70712757	RP11-1280N14.3,CDH12P4,GUSBP9,GUSBP9,RP11-1198D22.3,GUSBP9,RP11-1198D22.1,GUSBP9,RP11-1198D22.1,RP11-1198D22.2,RP11-136K7.2,RP11-136K7.2,RP11-136K7.3,RP11-136K7.2,PMCHL2,RP11-136K7.2,AC145141.2	0.159313	38.9602	178	149.891
5	70712757	71122598	RP11-136K7.2,RP11-136K7.2,RP11-136K7.1,BDP1,BDP1,RP11-1174L13.2,BDP1,HMGN1P12,MCCC2,MCCC2,AC143336.1,CARTPT	-0.0429105	29.8287	267	254.409
5	71122598	73767376	MAP1B,MAP1B,MIR4803,MRPS27,MRPS27,RN7SL153P,MRPS27,PTCD2,PTCD2,PTCD2,CTC-365E16.1,CTC-365E16.1,RP11-389C8.3,RP11-389C8.1,YBX1P5,RP11-389C8.2,RP11-389C8.2,ZNF366,ZNF366,CTC-347C20.2,CTC-347C20.1,CTC-347C20.1,RPL7P22,CTC-347C20.1,AC063979.1,Y_RNA,CTD-2631K10.1,CTD-2631K10.1,TNPO1,TNPO1,TNPO1,MIR4804,CTD-2339M3.1,CTD-2376I4.1,CTD-2376I4.2,FCHO2,FCHO2,FCHO2,CTC-250P20.2,FCHO2,CTC-250P20.1,TMEM171,TME…	0.0173627	31.061	1723	1651.59
5	73767376	76008453	CTC-419K13.1,ENC1,ENC1,HEXB,HEXB,HEXB,GFM2,GFM2,GFM2,RNU6-658P,GFM2,NSA2,NSA2,FAM169A,FAM169A,RNU6-1330P,FAM169A,CTD-2060C23.1,FAM169A,CTD-2377O17.1,CTD-2377O17.1,SNORA40,CTD-2503O16.4,CTD-2503O16.4,CTD-2503O16.3,CTD-2503O16.4,CTD-2503O16.3,CTD-2503O16.1,CTD-2503O16.4,RPL27AP5,CTD-2503O16.4,RP11-229C3.4,GCNT4,RP11-229C3.2,ANKRD31,ANKRD31,SUMO2P5,CTD-2235C13.2,CTD-2235C13.2,HMGCR,HMGCR,CTD-2235C13…	-0.0114374	30.2273	1460	1399.59
5	76008453	76422898	CTD-2384B11.2,CTD-2384B11.2,F2R,F2R,snoU13,F2RL1,RN7SL208P,S100Z,RNU6ATAC36P,CRHBP,AGGF1,ZBED3,ZBED3,CTC-564N23.2,ZBED3,SNORA47,ZBED3,ZBED3-AS1,ZBED3-AS1	-0.0777318	28.6635	270	256.99
5	76422898	78455218	ZBED3-AS1,ZBED3-AS1,AC008581.1,ZBED3-AS1,HMGB1P35,PDE8B,PDE8B,ALDH7A1P1,PDE8B,WDR41,WDR41,WDR41,RPS2P24,WDR41,RPL7P23,OTP,TBCA,TBCA,ACTBP2,RP11-107N7.1,AP3B1,AP3B1,CTD-2179L22.1,AP3B1,AC024568.1,AP3B1,ATP6V1G1P6,CTD-2037K23.1,RNU6-183P,Y_RNA,CTD-2037K23.2,CTD-2037K23.2,SCAMP1,SCAMP1,LHFPL2,LHFPL2,HMGB1P21,LHFPL2,CTD-2073O6.1,LHFPL2,CTD-2045M21.1,ARSB,DMGDH,DMGDH,CTD-2299I21.1,DMGDH,BHMT2,DMGDH,BH…	0.00712232	31.0311	1324	1267.76
5	78455218	78551922	DMGDH,DMGDH,RNY3P1,DMGDH,CTC-422A18.1,DMGDH,SNORA18,DMGDH,AC016559.1,DMGDH,CTC-422A18.2,JMY	-0.143701	26.7793	63	59.1576
5	78551922	81365548	JMY,JMY,CTC-451P13.1,HOMER1,HOMER1,RP11-342F17.1,RP11-342F17.2,Y_RNA,PAPD4,CMYA5,CMYA5,CTC-431G16.2,CTC-431G16.2,CTC-431G16.3,RP11-168A11.1,MTX3,MTX3,THBS4,THBS4,THBS4,RP11-168A11.4,THBS4,TRMT112P2,THBS4,CTD-2201I18.1,CTD-2201I18.1,SERINC5,SERINC5,CTC-458I2.2,SERINC5,snoU13,KRT18P45,CTC-512J14.7,SNORA31,CTC-512J14.1,SPZ1,RBMX2P5,CTC-512J14.5,HNRNPA1P12,RNU6-211P,ZFYVE16,CTD-2015H6.3,CTD-2015H6.3,…	-0.0179049	30.2978	1832	1752.72
5	81365548	89206247	ATG10,ATG10,ATG10-AS1,ATG10,RN7SL378P,ATG10,RPS23P5,ATG10,RPS23,RPS23,RPS23,ATP6AP1L,ATP6AP1L,CTD-2015A6.1,CTD-2015A6.2,CTD-2218K11.2,RPL5P16,CTD-2218K11.3,RP11-78C3.1,CTD-2227C6.3,ST13P12,CTD-2227C6.2,RP11-343L5.2,TMEM167A,TMEM167A,SCARNA18,TMEM167A,XRCC4,XRCC4,XRCC4,CTD-2110K23.1,XRCC4,COQ10BP2,FTH1P9,VCAN,VCAN,VCAN-AS1,HAPLN1,HAPLN1,RN7SKP295,HAPLN1,RNU6-620P,CTC-484M2.1,RNU4-11P,RP11-456A14.1…	0.0241103	30.6428	5099	4870.86
5	89206247	89249227	AC113167.2	0.238718	32.601	28	25.3727
5	89249227	90765791	MIR3660,RP11-61G23.1,RP11-61G23.2,CTD-2373J6.1,CETN3,CETN3,AC093510.1,MBLAC2,MBLAC2,POLR3G,POLR3G,LYSMD3,LYSMD3,GPR98,GPR98,GPR98,CTD-2266L18.1,RP11-414H23.2,RP11-414H23.3,RNU4-90P,RP11-213H15.1,LUCAT1,LUCAT1,RP11-213H15.4,CTD-2061E19.1,CTD-2061E19.1,CTD-2061E19.6,ARRDC3	0.0037672	30.732	987	945.901
5	90765791	92914114	RAB5CP2,PCBP2P3,RP11-348J24.2,RP11-348J24.2,RP11-348J24.1,RP11-348J24.2,AC120120.1,RP11-348J24.2,RP11-133F8.2,RP11-133F8.2,RP11-133F8.2,CTC-529L17.1,CTC-529L17.1,CTC-529L17.1,CTC-529L17.2,CTC-529L17.2,AC026781.1,CTC-458G6.4,CTC-458G6.4,LDHBP3,CCT7P2,CTC-458G6.2,CTD-2091N23.1,POLD2P1,NR2F1-AS1	0.0596717	31.4714	1367	1309.1
5	92914114	92989328	NR2F1-AS1,NR2F1-AS1,NR2F1,NR2F1,FAM172A,FAM172A,MIR2277	-0.0883562	27.4465	49	46.5055
5	92989328	93211900	FAM172A,FAM172A,NPM1P27,FAM172A,POU5F2,FAM172A,POU5F2,RP11-185E12.2,FAM172A,RP11-185E12.2,FAM172A,RP11-549J18.1	0.0368111	31.4098	145	139.541
5	93211900	93256415	FAM172A	0.245418	33.9956	29	27.0822
5	93256415	93868873	FAM172A,KIAA0825	0.0509284	31.6682	399	382.85
5	93868873	99407091	KIAA0825,KIAA0825,MTND5P12,KIAA0825,MTND5P12,MTND6P3,RP11-461G12.2,KIAA0825,RP11-461G12.2,KIAA0825,AC093311.1,KIAA0825,CTC-303L1.1,KIAA0825,CTC-303L1.2,KIAA0825,CTC-303L1.2,ANKRD32,ANKRD32,ANKRD32,MCTP1,MCTP1,MCTP1,CTC-484P3.3,MCTP1,RPL7P18,MCTP1,CTC-558O19.1,FAM81B,FAM81B,CTD-2538A21.1,TTC37,TTC37,RNU6-308P,TTC37,ARSK,ARSK,GPR150,RFESD,RFESD,SPATA9,SPATA9,RFESD,SPATA9,CTD-2154I11.2,CTD-2154I11.2…	0.0160949	30.6976	3606	3447.21
5	99407091	99680318	RNU6-1119P	0.111047	30.7046	178	162.933
5	99680318	100717966	RP11-346J10.1,CTD-2001C12.1,CTD-2001C12.1,FAM174A,FAM174A,CTC-293G12.1,RN7SKP62,ST8SIA4,ST8SIA4,MIR548P	0.0223204	30.3041	676	644.628
5	100717966	100765550	-	0.261477	31.1626	31	25.2557
5	100765550	101797059	RN7SL802P,OR7H2P,RP11-1152B5.1,RNA5SP188,CTD-2333K2.1,SLCO4C1,AC008948.1,SLCO4C1,RN7SKP68,SLCO6A1	0.00824531	30.229	672	643.457
5	101797059	102866942	SLCO6A1,RP11-58B2.1,LINC00492,LINC00492,CTD-2340E1.2,LINC00492,LINC00491,LINC00491,PAM,EIF3KP1,GIN1,GIN1,PPIP5K2,PPIP5K2,CTC-503K11.2,C5orf30,CTD-2154H6.1,AC010423.1,CTD-2193G5.1	0.0521748	31.9275	697	671.236
5	102866942	103565359	CTD-2193G5.1,NUDT12,RP11-138J23.1,RP11-138J23.1,RNU1-140P	-0.00764856	30.5386	455	436.811
5	103565359	104851674	RN7SL255P,RP11-6N13.1,RP11-6N13.1,RP11-6N13.4,RP11-6N13.1,RP11-6N13.4,RNU6-334P,RP11-6N13.1,CTD-2374C24.1,RP11-6N13.1,CTD-2374C24.1,RAB9BP1	0.0859039	30.8235	838	785.302
5	104851674	111481265	RNA5SP189,CTC-278L1.1,CTD-2285G11.1,SNORA31,CTC-254B4.1,PSMC1P5,EFNA5,RP11-252I13.2,RP11-252I13.1,RN7SL782P,RN7SKP122,FBXL17,RP11-120B7.1,LINC01023,FER,FER,CTC-329H14.1,FER,CTD-2197I11.1,FER,Y_RNA,FER,RP11-47F1.1,FER,RNU6-47P,FER,GJA1P1,CTD-2587M2.1,PJA2,CTD-2128F4.1,RP11-231G15.2,RP11-231G15.3,RP11-231G15.1,KRT18P42,AC012603.1,CTC-332L22.1,CTC-332L22.1,MAN2A1,MAN2A1,MAN2A1,RN7SKP230,MAN2A1,CTC-2…	0.0229249	30.5496	4317	4134.04
5	111481265	115208203	EPB41L4A,EPB41L4A,EPB41L4A-AS1,EPB41L4A,EPB41L4A-AS1,SNORA13,EPB41L4A,CTC-459M5.1,EPB41L4A,CTC-459M5.2,EPB41L4A,RP11-526F3.1,EPB41L4A,CTC-470E21.1,EPB41L4A,EPB41L4A-AS2,EPB41L4A-AS2,HMGB3P16,RP11-159K7.1,RP11-159K7.2,APC,APC,CBX3P3,APC,CBX3P3,RNU6-482P,APC,CTC-554D6.1,CTC-554D6.1,CTC-554D6.1,CTC-487M23.8,SRP19,CTC-487M23.8,SRP19,CTC-487M23.8,CTC-487M23.8,REEP5,CTC-487M23.8,REEP5,XBP1P1,CTC-487M23…	0.0044085	30.5858	2428	2323.46
5	115208203	115446125	AP3S1,AQPEP,AQPEP,CTC-555I19.1,AQPEP,CTD-2287O16.3,CTD-2287O16.3,AC034236.2,CTD-2287O16.3,CTD-2287O16.3,AC034236.1,CTD-2287O16.3,ARL14EPL,CTD-2287O16.1,CTD-2287O16.3,ARL14EPL,ARL14EPL,CTD-2287O16.4,CTD-2287O16.5,CTD-2287O16.5,COMMD10,COMMD10	0.314388	48.3431	155	113.219
5	115446125	115502920	COMMD10	0.124994	33.1092	37	35.5299
5	115502920	117455418	COMMD10,COMMD10,RNU6-644P,COMMD10,HMGN2P27,COMMD10,CTC-339F2.2,SEMA6A,AC010296.1,SEMA6A,CTB-118N6.3,SEMA6A,SEMA6A,CTB-118N6.1,SEMA6A,CTB-118N6.2,CTB-118N6.2,RPS17P2,RP11-249M12.2,CTC-472C24.1,RP11-492L8.1,RP11-492L8.2,RPL35AP15,LINC00992,RP11-74D3.2,RPL7L1P4,CTD-3179P9.1	0.00298698	29.8281	1272	1211.46
5	117455418	117545982	CTD-3179P9.1	0.13076	29.4938	58	49.8184
5	117545982	118896766	CTD-3179P9.1,CTD-3179P9.2,CTD-2281M20.1,RP11-2N5.2,RP11-2N5.1,RNU7-34P,CTC-448D22.1,DTWD2,DTWD2,PTMAP2,CTB-161M19.4,CTB-161M19.4,RNU6-373P,CTB-161M19.4,CTB-161M19.1,CTB-161M19.2,CTB-161M19.4,CTB-161M19.2,CTB-161M19.4,DMXL1,CTB-161M19.4,DMXL1,snoU13,DMXL1,DMXL1,RP11-950K24.2,DMXL1,LAMTOR3P2,DMXL1,RNU6-701P,DMXL1,MIR5706,AC027320.1,TNFAIP8,TNFAIP8,RN7SL174P,RNA5SP190,HSD17B4,HSD17B4,snoU13,HSD17B4,…	-0.0292881	29.8006	879	842.428
5	118896766	125851773	HSD17B4,HSD17B4,snoU13,HSD17B4,FAM170A,CTD-2158P22.4,CTC-507E12.1,CTC-552D5.1,RNU6-718P,RP11-574H6.1,PRR16,PRR16,RP11-565F4.1,RNU4-69P,CTD-2334D19.1,AC008565.1,CTD-2613O8.1,CTD-2020P22.1,CTC-546K23.1,RP11-510I6.1,RP11-510I6.2,RP11-510I6.3,FTMT,SRFBP1,SRFBP1,LOX,LOX,CTC-441N14.2,CTC-441N14.2,ZNF474,CTC-441N14.2,ZNF474,CTC-441N14.1,ZNF474,CTC-441N14.1,ZNF474,CTC-441N14.4,CTC-441N14.4,CTD-2544H17.2,…	0.0185569	30.3297	4526	4334.81
5	125851773	126175654	ALDH7A1,ALDH7A1,RNU6-963P,PHAX,PHAX,RP11-395C3.1,RP11-395C3.1,C5orf48,RP11-772E11.1,HSPE1P10,RP11-434D11.4,RP11-434D11.4,RNU6-752P,RP11-434D11.4,LMNB1,LMNB1	-0.100556	27.1309	211	201.398
5	126175654	130473606	MARCH3,C5orf63,MRPS5P3,CTB-88F18.2,CTB-88F18.4,CTB-88F18.3,AC011416.1,MEGF10,MEGF10,CTD-2195M15.1,CTD-2195M15.3,HNRNPKP1,PRRC1,CTXN3,CTXN3,CTC-548H10.2,CTC-548H10.2,CTC-228N24.1,CTC-228N24.1,RP11-483H11.1,CTC-228N24.1,CTC-228N24.2,CTC-228N24.1,CTC-228N24.3,CTC-228N24.3,SLC12A2,SLC12A2,KDELC1P1,FBN2,FBN2,Y_RNA,FBN2,SLC27A6,SLC27A6,SLC27A6,CTC-573M9.1,ISOC1,ISOC1,MIR4633,MIR4460,ADAMTS19-AS1,ADAMTS…	0.0276306	31.0834	2799	2688.56
5	130473606	131294822	HINT1,HINT1,LYRM7,LYRM7,CDC42SE2,RAPGEF6,RAPGEF6,CTC-432M15.3,CTC-432M15.3,CTC-432M15.3,FNIP1,ACSL6,AC034228.7,ACSL6,AC034228.7,AC034228.4,ACSL6,AC034228.4	-0.0502688	29.8343	535	509.81
5	131294822	132244976	ACSL6,AC034228.4,ACSL6,ACSL6,AC034228.3,ACSL6,AC034228.2,AC034228.2,IL3,CSF2,snoZ6,AC063976.1,AC063976.2,AC063976.3,P4HA2-AS1,P4HA2-AS1,P4HA2,P4HA2,P4HA2,AC063976.7,P4HA2,PDLIM4,P4HA2,SLC22A4,SLC22A4,SLC22A4,AC034220.3,AC034220.3,AC034220.3,MIR3936,AC034220.3,SLC22A5,SLC22A5,C5orf56,C5orf56,AC116366.5,C5orf56,Y_RNA,C5orf56,AC116366.6,IRF1,IL5,IL5,RAD50,RAD50,RAD50,AC004041.2,AC004041.2,AC004041.2…	0.0216638	30.6791	619	588.437
5	132244976	132426104	AFF4,AFF4,AC010240.2,AFF4,AC010240.2,Y_RNA,AFF4,ATP6V0E1P1,AFF4,CTC-350I8.1,AC010240.3,Y_RNA,ZCCHC10,ZCCHC10,RP11-485M7.1,HSPA4	-0.109949	27.3985	118	112.311
5	132426104	133291834	HSPA4,RP11-485M7.3,CTB-49A3.2,CTB-49A3.2,CTB-49A3.1,CTB-49A3.2,FSTL4,FSTL4,FSTL4,CTB-49A3.5,FSTL4,CTB-49A3.4,FSTL4,CTB-3M24.3,FSTL4,MIR1289-2,AC005195.1,AC005178.1,snoU13,CTD-2131I18.1,C5orf15	0.00598023	29.6857	564	540.48
5	133291834	134320273	C5orf15,VDAC1,VDAC1,CTB-113I20.2,CTB-113I20.2,CTB-113I20.1,TCF7,TCF7,SKP1,SKP1,SKP1,CTD-2410N18.5,CTD-2410N18.5,CTD-2410N18.5,PPP2CA,CTD-2410N18.5,PPP2CA,CDKL3,CTD-2410N18.4,CTD-2410N18.5,PPP2CA,CDKL3,CTD-2410N18.4,MIR3661,CDKL3,CTD-2410N18.4,CTD-2410N18.3,CDKL3,CTD-2410N18.4,CDKL3,CTD-2410N18.4,CTD-2410N18.1,CDKL3,CTD-2410N18.4,UBE2B,UBE2B,RP11-215P8.3,RP11-215P8.3,CDKN2AIPNL,CDKN2AIPNL,RP11-215…	-0.0535615	28.4305	670	637.022
5	134320273	135941215	PCBD2,CATSPER3,CATSPER3,PITX1,PITX1,C5orf66,C5orf66,C5orf66,CTC-276P9.1,C5orf66,CTC-276P9.2,C5orf66,CTC-276P9.2,CTC-276P9.3,C5orf66,CTC-349C3.2,C5orf66,H2AFY,H2AFY,C5orf66,H2AFY,H2AFY,CTC-203F4.2,CTC-203F4.2,C5orf20,TIFAB,TIFAB,TIFAB,CTB-138E5.1,CTB-138E5.1,NEUROG1,CTC-321K16.1,CTC-321K16.1,CXCL14,CTC-321K16.4,AC009009.1,AC011431.1,AC011431.2,MIR5692C1,AC114296.1,RP11-119J18.1,SLC25A48,IL9,GS1-39…	0.0224666	30.1292	1056	1013.54
5	135941215	142023724	CTB-1I21.1,CTB-1I21.2,RNA5SP193,SPOCK1,SPOCK1,AC106775.1,KLHL3,KLHL3,MIR874,RP11-381K20.5,HNRNPA0,RP11-381K20.4,NPY6R,RP11-381K20.2,RP11-381K20.2,MYOT,RP11-381K20.2,MYOT,PKD2L2,RP11-381K20.2,PKD2L2,PKD2L2,PKD2L2,FAM13B,FAM13B,FAM13B,AC106753.1,FAM13B,RP11-325L7.1,FAM13B,RP11-325L7.2,RNU6-1148P,WNT8A,NME5,snoU13,NME5,RNU6-460P,NME5,NME5,RNU6-888P,NME5,BRD8,BRD8,BRD8,KIF20A,KIF20A,KIF20A,CDC23,CDC2…	-0.0300722	29.2456	3928	3748.15
5	142023724	144203417	AC005592.2,FGF1,AC005592.2,FGF1,AC005370.1,FGF1,AC005592.3,AC005592.1,ARHGAP26,ARHGAP26,ARHGAP26-AS1,ARHGAP26,ARHGAP26-IT1,NR3C1,NR3C1,RPL7P21,CTD-2050E21.1,RNU7-156P,CTD-2050E21.2,CTB-57H20.1,CTB-57H20.1,MIR5197,CTB-57H20.1,CTB-70D19.1,CTB-57H20.1,HMHB1,RN7SL87P,YIPF5,YIPF5,KCTD16,KCTD16,KCTD16,CTC-218H9.1,KCTD16,CKS1BP5,CTB-85P21.1,RN7SKP246	0.0173102	30.5271	1420	1358.92
5	144203417	144413712	CTC-342P15.1	0.103889	30.5725	137	127.219
5	144413712	147654088	AC132803.1,CTC-367F4.1,CTC-367F4.1,ASS1P10,ASS1P10,CTC-806A22.1,CTB-73N10.1,PRELID2,PRELID2,CTB-78O21.1,GRXCR2,SH3RF2,SH3RF2,AC005351.1,PLAC8L1,PLAC8L1,RP11-118M9.3,RP11-118M9.3,RP11-118M9.3,LARS,LARS,LARS,RP11-449H3.1,LARS,RP11-449H3.1,RP11-449H3.2,RBM27,RBM27,RNU7-180P,RBM27,CTC-359M8.1,RBM27,CTC-359M8.1,POU4F3,CTC-359M8.1,POU4F3,CTC-359M8.1,CTC-359M8.1,CTC-359M8.3,CTB-1H10.1,TCERG1,GPR151,CTB-…	0.00419349	30.2625	2110	2018.6
5	147654088	148840639	SPINK13,RP11-373N22.3,RP11-373N22.3,RP11-373N22.3,PGBD4P3,RP11-373N22.3,SPINK7,RP11-373N22.3,AC091948.1,RP11-373N22.3,AC091948.1,SPINK9,RP11-373N22.3,SPINK9,RP11-373N22.3,FBXO38,FBXO38,FBXO38,CTD-2283N19.1,HTR4,HTR4,HTR4-IT1,ADRB2,SH3TC2,SH3TC2,RP11-44B19.1,SH3TC2,RNU6-732P,SH3TC2,MIR584,CTC-529P8.1,CTC-529P8.1,RN7SKP145,ABLIM3,ABLIM3,RP11-331K21.1,ABLIM3,RP11-331K21.1,AC012613.2,RP11-331K21.1,AC…	0.0466713	31.2392	773	738.887
5	148840639	150203715	CSNK1A1,CSNK1A1,CTB-89H12.4,CSNK1A1,RPL29P14,ARHGEF37,ARHGEF37,AC021078.1,ARHGEF37,RNU6-588P,U3,RN7SL868P,PPARGC1B,PPARGC1B,MIR378A,PDE6A,PDE6A,AC008427.2,PDE6A,Y_RNA,SLC26A2,SLC26A2,TIGD6,TIGD6,TIGD6,HMGXB3,HMGXB3,HMGXB3,AC011406.2,HMGXB3,RPS20P4,HMGXB3,snoU13,HMGXB3,CSF1R,CSF1R,CSF1R,RPL7P1,CSF1R,Y_RNA,PDGFRB,CDX1,SLC6A7,SLC6A7,CAMK2A,CAMK2A,ARSI,TCOF1,CD74,RPS14,CTC-367J11.1,CTC-367J11.1,NDST1…	-0.0120912	29.0528	887	844.618
5	150203715	150223670	-	-0.42647	16.6427	12	7.56652
5	150223670	153499351	IRGM,IRGM,ZNF300,ZNF300,ZNF300P1,GPX3,TNIP1,ANXA6,ANXA6,CTB-17P3.4,CCDC69,CCDC69,GM2A,GM2A,SLC36A3,SLC36A2,SLC36A2,CTC-224D3.1,CTB-23I7.1,CTB-23I7.1,AC034205.1,CTB-23I7.1,CTB-23I7.2,CTB-23I7.1,CTB-23I7.3,SLC36A1,SLC36A1,RNA5SP197,FAT2,FAT2,CTC-251D13.1,CTB-113P19.4,SPARC,SPARC,CTB-113P19.1,CTB-113P19.1,CTB-113P19.1,RN7SKP232,CTB-113P19.1,CTB-113P19.5,CTB-113P19.5,ATOX1,ATOX1,CTB-113P19.3,ATOX1,CT…	0.0148489	30.0645	2133	2040.07
5	153499351	154337459	MFAP3,MFAP3,GALNT10,GALNT10,GALNT10,SAP30L-AS1,GALNT10,SAP30L-AS1,HNRNPA3P7,GALNT10,SAP30L-AS1,AC008625.1,GALNT10,SAP30L-AS1,MIR1294,GALNT10,SAP30L-AS1,RN7SL655P,SAP30L-AS1,SAP30L-AS1,SAP30L,SAP30L,HAND1,CTB-158E9.1,CTB-158E9.2,CIR1P1,MIR3141,MIR1303,RN7SL439P,LARP1,LARP1,Metazoa_SRP,LARP1,CTC-209L16.1,FAXDC2,FAXDC2,MIR378H,FAXDC2,CNOT8,CNOT8,GEMIN5,MRPL22	-0.0486475	28.6459	546	521.879
5	154337459	156214134	MRPL22,CTC-280C13.1,KIF4B,AC008410.1,CTD-2311A18.1,CTC-447K7.1,CTB-95D12.1,RNA5SP199,SGCD,SGCD,CTB-56J15.1,SGCD,CTC-340I23.2	-0.000872225	29.4523	1187	1128.68
5	156214134	157492822	RNU6-556P,PPP1R2P3,TIMD4,TIMD4,APOOP1,HAVCR1,HAVCR2,HAVCR2,CTB-120L21.1,HAVCR2,MED7,HAVCR2,MED7,ITK,MED7,ITK,ITK,ITK,FAM71B,ITK,CTB-4E7.1,ITK,AC010609.1,CTC-248O19.1,CTC-248O19.1,CYFIP2,CYFIP2,CYFIP2,FNDC9,CYFIP2,CTB-109A12.1,CYFIP2,CTB-109A12.1,CTB-47B11.3,CYFIP2,CTB-109A12.1,ADAM19,CTB-109A12.1,ADAM19,CTB-109A12.1,ADAM19,CTB-47B11.1,CTB-109A12.1,ADAM19,NIPAL4,ADAM19,NIPAL4,ADAM19,ADAM19,AC10680…	-0.0760202	28.5443	833	796.263
5	157492822	164018279	CTB-47B8.4,CTC-436K13.5,CTC-436K13.5,CTC-436K13.1,CTC-436K13.1,CTC-436K13.1,CTC-436K13.4,CTC-436K13.6,CTC-436K13.3,CTC-436K13.2,RP11-542A14.1,RP11-542A14.2,RP11-32D16.1,EBF1,EBF1,CTD-2363C16.1,EBF1,CTD-2363C16.2,RP11-175K6.1,RNF145,RNF145,CTB-11I22.1,CTB-11I22.1,CTB-11I22.1,CTB-11I22.2,CTB-11I22.1,CTB-11I22.2,SNORA68,UBLCP1,AC008697.1,AC008697.1,IL12B,AC008697.1,IL12B,RNU4ATAC2P,AC008703.1,AC0087…	0.00178509	29.5816	4249	4053.49
5	164018279	166904155	CTC-340A15.2,CTC-340A15.2,CTC-340A15.1,CTC-340A15.2,RNU6-209P,CTB-181F24.1,CTC-535M15.2,CTC-535M15.2,RN7SKP60,CTC-535M15.1,CTC-425K20.1,RPL7P20,RP11-67M9.1,AC122720.1,CTB-63M22.1,CTB-7E3.1,CTC-264O10.2,CTC-264O10.1,TENM2,TENM2,CTB-180C19.1,TENM2,CTC-286N12.1,TENM2,CTB-105L4.2	-0.0499202	28.3103	1880	1786.74
5	166904155	172186230	TENM2,TENM2,CTB-78F1.1,TENM2,CTB-78F1.2,TENM2,AC093304.1,TENM2,CTC-353G13.1,TENM2,CTB-77H17.1,TENM2,SNORA40,TENM2,CTB-178M22.1,TENM2,CTB-178M22.2,WWC1,RARS,FBLL1,PANK3,PANK3,SLC2A3P1,PANK3,MIR103A1,CTC-575D19.1,CTC-558O2.2,CTC-558O2.2,SLIT3,SLIT3,SLIT3,CTC-558O2.1,SLIT3,MIR218-2,SLIT3,Y_RNA,SLIT3,CTB-174D11.2,SLIT3,CTB-174D11.1,SLIT3,MIR585,RNU6-477P,SPDL1,DOCK2,DOCK2,CTB-37A13.1,DOCK2,FAM196B,DO…	-0.00554455	29.2301	3441	3302.4
5	172186230	172766475	RP11-779O18.1,RP11-779O18.1,RP11-779O18.2,RP11-779O18.3,RP11-779O18.3,RP11-779O18.3,DUSP1,Y_RNA,RP11-779O18.4,RP11-536N17.1,ERGIC1,CTC-308K20.1,CTC-308K20.2,CTC-308K20.1,RPL26L1,RPL26L1,CTC-308K20.3,ATP6V0E1,ATP6V0E1,CTC-308K20.4,ATP6V0E1,SNORA74B,CREBRF,CREBRF,CDC42P5,CTC-209H22.3,BNIP1,BNIP1,RPL7AP33,NKX2-5,RNA5SP200,STC2	-0.0658687	27.3606	378	360.439
5	172766475	175336133	RNU6-500P,CTB-32H22.1,CTB-164N12.1,CTB-33O18.1,CTB-33O18.2,CTB-33O18.3,BOD1,CTB-43E15.1,CTB-43E15.2,CTB-43E15.3,CTB-43E15.3,AC008674.1,CTB-43E15.4,CPEB4,C5orf47,RP11-619L12.1,NSG2,NSG2,RP11-619L12.3,NSG2,RP11-619L12.4,NSG2,CTC-229L21.1,CTC-430J12.2,RP11-267A15.1,RP11-267A15.1,GAPDHP71,SUMO2P6,RP11-267A15.3,HIGD1AP3,MSX2,CTD-2532K18.1,CTD-2532K18.1,MIR4634,CTD-2532K18.1,CTD-2532K18.2,CTC-281M20.1,…	0.00108071	29.6111	1674	1608.52
5	175336133	175371439	RP11-91H12.4,RP11-91H12.4,THOC3,RP11-91H12.4,THOC3,AC138965.1	0.256595	44.9558	23	16.2025
5	175371439	175613975	RP11-91H12.4,THOC3,THOC3,THOC3,RP11-91H12.3,THOC3,OR1X1P,RP11-826N14.1,RP11-826N14.2,RP11-826N14.2,FAM153B,FAM153B,FAM153B,RP11-844P9.1,RP11-826N14.4,RP11-826N14.4,RP11-844P9.2,RP11-844P9.2	-0.0147387	29.9937	154	141.145
5	175613975	180800877	RP11-844P9.2,RP11-844P9.4,SIMC1,SIMC1,RP11-844P9.3,SIMC1,KIAA1191,KIAA1191,RP11-843P14.2,KIAA1191,RP11-843P14.2,RP11-843P14.1,KIAA1191,RP11-843P14.1,KIAA1191,ARL10,ARL10,MIR1271,ARL10,NOP16,ARL10,NOP16,HIGD2A,ARL10,HIGD2A,ARL10,CLTB,CLTB,FAF2,FAF2,AC010297.1,RNF44,CDHR2,CDHR2,RN7SL684P,CDHR2,Y_RNA,CDHR2,GPRIN1,GPRIN1,SNCB,SNCB,MIR4281,EIF4E1B,EIF4E1B,TSPAN17,TSPAN17,RP11-375B1.1,RP11-375B1.1,RP11…	-0.0551141	27.5349	3364	3189.85
5	180800877	180874559	WBP1LP4	-0.258901	20.8142	48	38.8802
5	180874559	180905260	AC138031.2,AC138031.1	0.0207122	31.1789	19	16.7902
6	60000	87630	-	0.0246781	32.5899	18	16.1806
6	93770	202755	RP1-24O22.5,OR4F1P,LINC00266-3,LINC00266-3,CICP18,RP3-416J7.1,RP3-416J7.4	-0.492409	16.4023	45	27.3382
6	202755	256480	RP3-416J7.4,RP3-416J7.5,RP3-416J7.5	-0.0325347	28.0579	35	33.6453
6	256480	296390	DUSP22	0.270627	43.5172	26	20.9661
6	296390	383885	DUSP22	0.459962	53.8365	55	33.0102
6	383885	1783806	IRF4,EXOC2,EXOC2,RP1-20B11.2,EXOC2,HUS1B,EXOC2,RP11-532F6.2,RP11-532F6.3,RP11-532F6.3,RP11-532F6.4,RP11-532F6.4,RP11-532F6.5,RP11-532F6.5,RP11-284J1.1,RP5-1077H22.2,RP5-1077H22.1,RP5-856G1.1,AL033381.1,snoU13,FOXQ1,RP4-668J24.2,FOXF2,RN7SL352P,RP11-157J24.1,RP11-157J24.2,FOXC1,GMDS	-0.0312725	28.8081	911	871.711
6	1783806	2268867	GMDS,GMDS,GMDS-AS1,GMDS-AS1	-0.538724	15.21	303	180.142
6	2268867	4999634	GMDS-AS1,GMDS-AS1,HMGN2P28,GMDS-AS1,AL031768.1,GMDS-AS1,RP1-136B1.1,C6orf195,RP11-145H9.3,MYLK4,WRNIP1,SERPINB1,MIR4645,RP11-420G6.4,RP11-420G6.4,SERPINB9,RP1-90J20.10,RP1-90J20.2,SERPINB6,LINC01011,NQO2,LINC01011,NQO2,RP1-90J20.8,NQO2,RP1-90J20.8,NQO2,NQO2,RP1-90J20.12,RP1-90J20.12,RP1-90J20.12,HTATSF1P2,RP1-90J20.11,FAM136BP,SERPINB8P1,RP1-40E16.2,RIPK1,RIPK1,RP1-40E16.12,RIPK1,RNA5SP201,BPHL,B…	-0.0190783	29.6198	1779	1705.08
6	4999634	5265189	RPP40,RP11-428J1.5,RP11-428J1.5,RP11-428J1.4,RP11-428J1.4,RP11-428J1.4,RMRPP2,RP11-530A18.1,PPP1R3G,LYRM4,LYRM4,MIR3691,LYRM4,AL162381.1,LYRM4,FARS2,FARS2	-0.89828	14.576	173	158.567
6	5265189	18417082	FARS2,FARS2,RP3-520B18.1,FARS2,RP1-232P20.1,FARS2,HNRNPA1P37,FARS2,RP1-256G22.2,RP1-182O16.1,RP1-182O16.2,RP3-380B8.4,RN7SL221P,PKMP5,NRN1,AL157775.1,F13A1,F13A1,MIR5683,LY86-AS1,SNAPC5P1,LY86-AS1,LY86-AS1,CNN3P1,LY86-AS1,LY86,LY86,RP1-80N2.3,RP1-80N2.2,RP3-470L22.1,BTF3P7,RP3-429O6.1,RN7SL554P,RP11-556O15.1,snoU13,RREB1,RREB1,RP11-405O10.2,RREB1,Y_RNA,SSR1,SSR1,RP11-69L16.4,SSR1,CAGE1,SSR1,CAGE1…	-0.0261322	29.3956	8568	8207.75
6	18417082	19419438	RNF144B,MIR548A1,RP11-254A17.1,RP11-686D16.1,RPL5P20	0.0251025	30.2311	653	626.654
6	19419438	20377278	RNA5SP205,RP1-167F1.2,RP1-167F1.2,KRT18P38,RP1-167F1.2,UQCRFS1P3,RP1-167F1.2,RNU6-801P,RP1-167F1.2,RP3-471C18.2,RP1-167F1.2,RP3-471C18.2,RP3-471C18.1,RP1-167F1.2,RP4-625H18.2,RP1-167F1.2,ID4,ID4,RP1-130G2.1,MBOAT1,MBOAT1,RP11-239H6.2,RP11-239H6.2	-0.018047	29.8456	624	599.09
6	20377278	20627484	E2F3,E2F3,RN7SL128P,AL136303.1,E2F3,E2F3-IT1,E2F3,RNU6-141P,Y_RNA,CDKAL1	0.276687	45.0393	163	126.577
6	20627484	21528529	CDKAL1,CDKAL1,RP3-348I23.3,CDKAL1,RP3-348I23.2,CDKAL1,RNU6-150P,RP1-135L22.1,RP11-204E9.1	-0.0195506	29.8912	587	563.221
6	21528529	21972145	SOX4,RP3-322L4.2,CASC15	-0.102251	26.8936	289	273.773
6	21972145	23921597	CASC15,CASC15,RN7SKP240,CASC15,CASC14,CASC15,RP11-524C21.1,RP11-524C21.2,RP3-404K8.2,RP3-404K8.2,PRL,HDGFL1,RP1-309H15.2,RP1-209A6.1,RP11-108N13.1,RNU6-1060P,RP11-439H9.1,RP4-810F7.1,SPTLC1P2	0.00158472	29.3925	1268	1206.65
6	23921597	25505718	RP1-59B16.1,HNRNPA1P58,NRSN1,SNORD46,DCDC2,DCDC2,KAAG1,RNU6-391P,MRS2,MRS2,GPLD1,GPLD1,GPLD1,ALDH5A1,ALDH5A1,KIAA0319,KIAA0319,KRT8P43,TDP2,TDP2,ACOT13,ACOT13,ACOT13,RP1-30M3.5,ACOT13,C6orf62,C6orf62,RP1-30M3.6,C6orf62,RP3-369A17.4,RP3-369A17.4,RP3-369A17.2,GMNN,C6orf229,FAM65B,FAM65B,FAM65B,AL512428.1,FAM65B,RP1-245M18.2,FAM65B,PPIAP29,FAM65B,RP11-367G6.3,FAM65B,RP11-367G6.3,ASS1P1,FAM65B,RP11-3…	-0.0397984	29.551	1032	989.867
6	25505718	26672319	LRRC16A,SCGN,SCGN,PRELID1P2,HIST1H2AA,HIST1H2AA,HIST1H2BA,HIST1H2BPS1,HIST1H2APS1,HIST1H2APS1,SLC17A4,SLC17A1,SLC17A3,SLC17A3,HIST1H2APS2,SLC17A2,TRIM38,TRIM38,U91328.21,U91328.21,U91328.21,U91328.20,U91328.21,U91328.19,U91328.19,U91328.22,HIST1H1PS2,HIST1H1A,HIST1H3A,HIST1H4A,HIST1H4B,HIST1H3B,HIST1H3B,HIST1H2AB,HIST1H2AB,HIST1H2BB,U91328.2,U91328.2,HIST1H3C,HIST1H3C,HIST1H1C,HFE,HIST1H4C,HIST1H…	0.000276223	30.3517	760	730.065
6	26672319	26782839	RP11-457M11.5	0.242942	43.7575	72	54.3254
6	26782839	31949654	GUSBP2,GUSBP2,RP11-239L20.3,GUSBP2,LINC00240,LINC00240,LINC00240,RP11-239L20.6,LINC00240,TRNAI2,VN1R12P,VN1R13P,VN1R11P,RNU2-62P,RP1-86C11.7,HIST1H2BJ,HIST1H2AG,HIST1H2BK,HIST1H2BK,HIST1H4I,HIST1H2BK,HIST1H2AH,MIR3143,RP11-209A2.1,PRSS16,XXbac-BPGBPG24O18.1,POM121L2,VN1R10P,ZNF204P,ZNF391,ZNF391,RP1-153G14.4,RP1-153G14.4,MCFD2P1,ZNF184,XXbac-BPGBPG34I8.1,HNRNPA1P1,XXbac-BPG34I8.3,RNU6-471P,TRNAI6…	-0.0184721	29.5514	3357	3202.84
6	31949654	32004914	STK19,C4A,C4A,C4A,C4A-AS1,C4B,C4B,C4B-AS1,C4B-AS1	-0.529555	13.6374	21	13.42
6	32004914	32454670	CYP21A2,CYP21A2,TNXB,TNXB,TNXB,RNA5SP206,TNXB,ATF6B,ATF6B,ATF6B,FKBPL,FKBPL,PRRT1,PRRT1,PPT2,PRRT1,PPT2,PPT2-EGFL8,PPT2,PPT2-EGFL8,PPT2,PPT2-EGFL8,EGFL8,PPT2-EGFL8,EGFL8,AGPAT1,PPT2-EGFL8,AGPAT1,AGPAT1,AGPAT1,RNF5,RNF5,RNF5,AGER,PBX2,XXbac-BPG300A18.13,PBX2,GPSM3,GPSM3,NOTCH4,NOTCH4,XXbac-BPG154L12.4,C6orf10,C6orf10,HNRNPA1P2,C6orf10,RNU6-603P,HCG23,HCG23,BTNL2,BTNL2,HLA-DRA,HLA-DRB9	-0.0125603	29.5166	293	277.707
6	32468485	32540630	HLA-DRB5,RNU1-61P,HLA-DRB6	-0.272977	23.2795	26	21.5731
6	32540630	38306095	HLA-DRB1,HLA-DQA1,HLA-DQB1,HLA-DQB1-AS1,XXbac-BPG254F23.6,HLA-DQB1,XXbac-BPG254F23.6,HLA-DQB1,MTCO3P1,XXbac-BPG254F23.7,HLA-DQB3,HLA-DQA2,MIR3135B,HLA-DQB2,HLA-DOB,TAP2,TAP2,PSMB8,PSMB8,TAPSAR1,PSMB9,PSMB8,TAPSAR1,PSMB9,TAP1,TAPSAR1,PSMB9,TAP1,PSMB9,TAP1,PSMB9,PPP1R2P1,HLA-Z,HLA-DMB,HLA-DMB,AL645941.1,XXbac-BPG181M17.5,HLA-DMB,XXbac-BPG181M17.5,XXbac-BPG181M17.5,XXbac-BPG181M17.5,HLA-DMA,HLA-DMA,…	-0.025637	28.8069	3747	3570.18
6	38306095	41291673	BTBD9,BTBD9,AL031905.1,BTBD9,BTBD9-AS1,BTBD9,Y_RNA,BTBD9,RP1-319M7.2,GLO1,RP3-503A6.2,RP3-503A6.2,DNAH8,DNAH8,DNAH8,RN7SL465P,DNAH8,RP1-217P22.2,DNAH8,SNORA8,DNAH8,RP1-207H1.3,DNAH8,RP1-207H1.3,RP1-207H1.2,RP1-202I21.3,GLP1R,SAYSD1,SAYSD1,ANKRD18EP,KCNK5,KCNK17,KCNK16,KIF6,KIF6,RP1-137F1.3,KIF6,E2F4P1,KIF6,RNU1-54P,DAAM2,DAAM2,RP11-61I13.3,DAAM2,RP11-61I13.3,MOCS1,DAAM2,MOCS1,MOCS1,RP1-278E11.3,T…	0.00347458	29.6441	1945	1867.3
6	41291673	43683205	NCR2,AL136967.1,RP11-328M4.2,RP11-328M4.2,RP11-328M4.3,RP11-328M4.2,FOXP4,FOXP4,FOXP4,MIR4641,MDFI,NPM1P51,TFEB,TFEB,AL035588.1,TFEB,RP11-298J23.5,TFEB,PGC,PGC,RP11-298J23.8,FRS3,FRS3,PRICKLE4,PRICKLE4,TOMM6,PRICKLE4,TOMM6,USP49,USP49,RP11-298J23.9,USP49,USP49,SNORA8,USP49,RP5-973N23.4,MED20,MED20,Y_RNA,MED20,BYSL,BYSL,CCND3,CCND3,RNU6-761P,CCND3,RP11-533O20.2,CCND3,TAF8,TAF8,RP11-7K24.3,C6orf132…	-0.0422302	28.2033	1558	1481.06
6	43683205	56486652	RP1-261G23.5,VEGFA,RP1-261G23.7,VEGFA,RP11-344J7.2,RP5-1120P11.1,RP5-1120P11.1,C6orf223,RP5-1120P11.1,AL109615.1,RP5-1120P11.1,RP5-1120P11.3,RP5-1120P11.3,RP5-1120P11.4,MRPL14,MRPL14,TMEM63B,TMEM63B,CAPN11,RP1-302G2.5,SLC29A1,HSP90AB1,HSP90AB1,SLC35B2,MIR4647,SLC35B2,MIR4647,SLC35B2,SLC35B2,NFKBIE,NFKBIE,TMEM151B,TMEM151B,RP11-444E17.6,TMEM151B,RP11-444E17.6,TCTE1,TMEM151B,RP11-444E17.6,AARS2,RP1…	0.0184576	30.4898	8337	7965.4
6	56486652	57205033	DST,DST,RP11-472M19.2,DST,RPL17P26,DST,RNU6-626P,BEND6,BEND6,OSTCP6,BEND6,FTH1P15,KIAA1586,ZNF451,ZNF451,RP11-203B9.4,RP11-203B9.4,BAG2,BAG2,BAG2,RAB23,RAB23,PRIM2	-0.0178796	31.0064	468	446.413
6	57205033	57608738	PRIM2,PRIM2,MIR548U,PRIM2,RP1-71H19.2	0.400323	53.646	151	95.8433
6	57608738	58744897	GAPDHP41,RP11-343D24.2,RP11-325M4.2,RBBP4P3,RP11-452D24.1,XXbac-BPGBPG55C20.1,XXbac-BPGBPG55C20.3,XXbac-BPGBPG55C20.2,GUSBP4,POM121L14P,LINC00680,XXbac-BPG55C20.7,XXbac-BPG55C20.7,GAPDHP15,RP11-278J20.2,RBBP4P4,RP11-143A22.1	0.013238	29.6823	704	662.62
6	58744897	58775565	-	0.525198	38.8975	20	16.7926
6	61880166	61916969	-	1.25968	72.4874	15	9.58688
6	61916969	61936904	-	0.629921	35.2716	13	8.37768
6	61936904	62128589	RP1-91N13.1,AL356131.1	0.0645303	29.5599	125	114.183
6	62178589	62238455	-	0.555744	36.5036	39	28.6308
6	62238455	63751991	MTRNR2L9,RP1-240B8.3,RP1-240B8.3,KHDRBS2,KHDRBS2,RP11-448N11.1,RP11-448N11.2,RP11-448N11.3,AL589736.1,AL121931.1,AL590558.1	0.0329076	29.6594	984	925.612
6	63751991	64379817	RP11-184C23.1,FKBP1C,SPTLC1P3,RP11-184C23.4,LGSN,RP3-407E4.2,RP3-407E4.3,RP3-407E4.4,EEF1B2P5,PTP4A1,PTP4A1,RPL7AP34,PTP4A1,RP5-1148A21.3,RP11-164N20.2,RPL9P18,PHF3	-0.0442207	29.6277	409	392.984
6	64379817	65681519	PHF3,PHF3,EYS,EYS,EYS,RP11-59D5__B.3,EYS,RP11-59D5__B.2,EYS,GCNT1P4,EYS,RP11-349P19.1,EYS,HNRNPDP2,EYS,RP11-307F22.2	0.0185328	30.0298	846	802.231
6	65681519	66160447	EYS,EYS,AL109922.1,EYS,AL109922.2,EYS,RP11-74E24.2	0.0880075	29.5826	312	283.289
6	66160447	69001781	EYS,EYS,AL109612.1,SLC25A51P1,ADH5P4,NUFIP1P,AC002485.1,RP11-24C14.1,RNU7-66P,AL590874.1,SNORD65,RP11-409K15.1,RNA5SP208,RNU6-280P,Y_RNA,RP11-301G19.1,RP11-301G19.2,RP11-542F9.1,RP11-406O16.1	0.00877286	29.2723	1850	1742.18
6	69001781	69083138	RP11-406O16.1	0.161895	30.1912	53	45.7299
6	69083138	71780179	AL606923.1,RP11-361F19.1,RP3-525N10.2,RP3-525N10.2,BAI3,BAI3,BAI3,AL158051.1,AL358133.1,LMBRD1,LMBRD1,NPM1P37,LMBRD1,GAPDHP42,COL19A1,COL19A1,RPL37P15,COL9A1,COL9A1,RP1-149L1.1,RP11-462G2.1,RP11-462G2.2,FAM135A,FAM135A,FAM135A,RNU7-48P,C6orf57,RP11-134K13.4,RP11-134K13.2,SLC25A6P6,SMAP1,SMAP1,RP11-160A9.3,SMAP1,RP11-160A9.2,SMAP1,B3GAT2,B3GAT2	-0.00110506	29.8745	1757	1672.46
6	71780179	72797902	RP1-20N4.1,U3,LYPLA1P3,RNU6-411P,RP11-154D6.1,RP11-154D6.1,OGFRL1,RP11-154D6.1,OGFRL1,RP3-331H24.5,RP11-154D6.1,RP3-331H24.5,RP3-331H24.5,RP3-331H24.4,RP3-331H24.5,RP3-331H24.5,LINC00472,RP3-331H24.5,LINC00472,MIR30C2,RP3-331H24.5,LINC00472,MIR30A,LINC00472,RP1-288M22.2,AL035467.1,RP1-288M22.1,KRT19P1,AL354933.1,RNU4-66P,RIMS1	0.0763094	31.3164	663	633.234
6	72797902	73000526	RIMS1,RIMS1,AL445256.1	-0.00195166	29.6649	126	118.614
6	73000526	73061927	RIMS1,RIMS1,RP5-1046G13.2	0.152947	32.0546	40	37.3933
6	73061927	73893911	RIMS1,RP11-135M8__A.1,RP3-474G15.1,KCNQ5,KCNQ5,KCNQ5-IT1,KCNQ5,MIR4282,KCNQ5,KNOP1P4,KCNQ5,PGAM1P10,KCNQ5,KCNQ5-AS1,KCNQ5,RP11-257K9.3	-0.00394717	30.1637	542	520.732
6	73893911	74372839	KCNQ5,KHDC1P1,RP11-257K9.8,RP11-257K9.8,RP11-257K9.8,KHDC1L,RP11-257K9.8,KHDC1,RP11-257K9.8,KHDC1,AC019205.1,RP11-398K22.12,KHDC1,RP11-398K22.12,KHDC1,RP11-398K22.12,RPSAP41,KHDC1,RP11-398K22.12,EIF3EP1,KHDC1,SDCBP2P1,PAICSP3,DPPA5,KHDC3L,OOEP,OOEP-AS1,OOEP,OOEP-AS1,RPL39P3,OOEP,OOEP,RPS6P8,OOEP,snoU13,OOEP,DDX43,DDX43,DDX43,MB21D1,MB21D1,MB21D1,AC019205.2,MTO1,MTO1,RNU6-975P,MTO1,AL603910.1,MTO1…	-0.0932337	27.7469	312	297.542
6	74372839	76027598	RP11-553A21.3,RP11-553A21.3,CD109,CD109,TXNP7,RP11-554D15.1,RP11-554D15.1,RP11-9G10.1,RP11-554D15.1,RP11-554D15.3,RP11-554D15.1,RP11-554D15.3,RP11-554D15.2,RP11-554D15.1,RP11-554D15.3,RP11-554D15.4,RP11-554D15.3,RP11-554D15.3,AL590684.1,RP11-560O20.1,COL12A1,COX7A2,TMEM30A,TMEM30A,RP1-234P15.4,RP1-234P15.4,RP1-234P15.4,FILIP1,FILIP1	0.0208774	31.1108	1078	1031.12
6	76027598	76701474	FILIP1,HMGB1P39,FILIP1,FILIP1,RP11-415D17.3,FILIP1,U3,FILIP1,MIR4463,FILIP1,RP11-415D17.4,FILIP1,RP11-415D17.1,FILIP1,RNU1-34P,RPL26P20,RP11-474L11.3,RNU6-1338P,SENP6,SENP6,RP11-474L11.5,SENP6,RNU6-1016P,SENP6,RN7SKP163,MYO6,MYO6,RNU6-155P,MYO6,RNA5SP209,MYO6,snoU13,IMPG1,IMPG1,Y_RNA	-0.029599	30.6886	439	419.975
6	76701474	79687101	IMPG1,RNU6-248P,RNU6-261P,RP11-35J1.1,RP11-35J1.1,U6,RP11-354K4.1,RP11-354K4.2,HTR1B,RPS6P7,MEI4,SNORD112,RP3-390M24.1,RP11-173D14.3,IRAK1BP1,IRAK1BP1,PHIP,PHIP,PHIP,AL356776.1	0.0234133	30.38	1941	1859.46
6	79687101	79768457	PHIP	0.155812	33.093	53	50.5973
6	79768457	81220593	PHIP,PHIP,RP11-477E3.2,HMGN3,HMGN3,HMGN3-AS1,HMGN3-AS1,RP11-46B11.2,Y_RNA,RP3-508D13.1,RP1-232L24.2,RP1-232L24.4,RP1-232L24.3,DBIP1,LCA5,RP11-342L8.2,RP11-177G23.2,SH3BGRL2,RP1-159G19.1,AL132875.1,RP1-92C4.1,RP1-92C4.2,ELOVL4,GAPDHP63,RPL35AP18,TTK,RP11-296E7.1,AK4P5,BCKDHB,RP11-250B2.6,RPL17P25,RP11-250B2.3,RP11-250B2.5,RP11-250B2.2,RP11-11L12.2	0.0216313	31.1643	946	910.253
6	81220593	82856931	RP11-486E2.1,FAM46A,FAM46A,RP1-300G12.2,FAM46A,AL359693.1,FAM46A,RNA5SP210,FAM46A,RP5-991C6.4,SNORA70,RP5-991C6.2,RP5-991C6.3,RP11-379B8.1,RP11-801I18.1	0.0614918	30.9684	1066	1016.14
6	82856931	83117885	IBTK,IBTK,RNU6-130P,RP3-492P14.2,TPBG	-0.0478301	29.7699	170	162.694
6	83117885	89383864	UBE3D,UBE3D,LAP3P1,UBE3D,RP11-445L13__B.3,DOPEY1,DOPEY1,AL139333.1,DOPEY1,PGM3,PGM3,PGM3,RWDD2A,RWDD2A,ME1,ME1,AL391416.1,ME1,RP11-378G13.2,PRSS35,SNAP91,RP3-393K13.1,RIPPLY2,CYB5R4,RP4-676J13.2,RP11-51G5.1,MRAP2,KIAA1009,RP1-90L14.1,RP1-90L14.1,SMARCE1P2,TBX18,TBX18,RP11-132M7.2,RP11-132M7.3,TBX18,RP11-132M7.3,RP3-435K13.1,RP3-455E7.1,RP1-161C16.1,RP11-30P6.1,RP11-30P6.1,KRT18P64,RP11-30P6.6,DUT…	0.00346719	30.4654	4077	3913.68
6	89383864	90773063	RNGTT,RNGTT,SNORA73,AL079342.1,RP1-72A23.3,RP1-72A23.1,RNU2-61P,RP11-63L7.5,PNRC1,PNRC1,RN7SL336P,SRSF12,PM20D2,GABRR1,GABRR2,GABRR2,TUBB3P1,UBE2J1,RRAGD,NACAP7,ANKRD6,ANKRD6,RN7SL11P,ANKRD6,RP11-16C18.3,ANKRD6,LYRM2,LYRM2,MDN1,MDN1,RP1-122O8.7,MDN1,DNAJC19P6,MDN1,RP11-63K6.1,snoU13,CASP8AP2,CASP8AP2,Y_RNA,RP11-63K6.4,RP11-63K6.5,GJA10,Y_RNA,RP11-63K6.7,BACH2,BACH2,RP3-512E2.2,BACH2,RN7SKP110	-0.0382633	29.5787	905	864.156
6	90773063	93815485	BACH2,BACH2,RP3-453I5.2,MIR4464,RP1-45N11.1,AL391559.1,MAP3K7,RP1-177I10.1,MIR4643,CASC6,RP3-433F14.4,RP3-433F14.2,RP3-433F14.1,RP3-433F14.2,RP3-433F14.1,RN7SL415P,RP11-40G16.1,RPL5P19,U3,RP1-149C7.1,AL359987.1,RP11-127B16.1,AL589947.1,ATF1P1,RP1-23E21.2,RP1-23E21.2,COPS5P1	0.0274602	30.0808	1982	1881.94
6	93815485	94077975	EPHA7	0.116357	30.4492	171	155.902
6	94077975	97167537	EPHA7,SNORA18,RP11-524K14.1,RP3-463P15.1,RP3-399J4.2,RP3-399J4.4,RP3-399J4.1,CYCSP17,MANEA-AS1,MANEA-AS1,MANEA,MANEA,RP11-374I15.1,KRT18P50,FUT9,RN7SL797P,UFL1-AS1,UFL1-AS1,UFL1,UFL1,FHL5,RPS7P8,RPS7P8,RNU4-70P,RP11-304C16.2,RP11-304C16.3	0.037503	30.0071	1913	1804.75
6	97167537	100371104	EEF1GP6,RP3-417O22.3,RP3-417O22.3,GPR63,GPR63,NDUFAF4,RN7SL509P,KLHL32,MMS22L,MMS22L,RP3-418C23.2,RP3-418C23.2,RP1-104O17.1,RP1-104O17.1,RP1-104O17.2,RP1-104O17.2,RP1-104O17.2,RP1-104O17.3,RP11-436D23.1,RP11-436D23.1,MIR2113,RP11-436D23.1,EIF4EBP2P3,RP11-436D23.1,RP11-111D3.2,RP3-453D15.1,RP11-67P15.1,POU3F2,FBXL4,RP3-364H10.1,MIR548AI,BDH2P1,FAXC,COQ3,PNISR,PNISR,RP11-98I9.4,RP11-98I9.4,USP45,US…	-0.00125171	30.0935	2087	1993.16
[truncated: 1,125 more rows]

## Sheet: All Genes in CNVs
sample	gene	chromosome	start	end	log2	depth	weight	n_bins	segment_weight	segment_probes
[truncated: 4,791 more rows]

## Sheet: Discordant Genes CNV
sample	gene	chromosome	start	end	log2	depth	weight	n_bins	segment_weight	segment_probes
[truncated: 2,310 more rows]

[truncated: 3 more sheets: Discord. Genes Expressed, Discord. Expr. Genes Nodes, Discor. Expr. Genes Rewired]
