# Supplementary material for: Extensive rewiring of the EGFR network in colorectal cancer cells expressing transforming levels of KRASG13D
Source: Nat Commun. 2020 Jan 24;11:499. doi: 10.1038/s41467-019-14224-9 (PMC6981206; doi:10.1038/s41467-019-14224-9)
Supplement: Supplementary file 13 — Supplementary Data 9 [file 41467_2019_14224_MOESM13_ESM.xlsx]

## Sheet: DE proteins & pathways
Protein IDs	Majority protein IDs	Protein names	Gene names	Intensity	Ratio H/L count	Peptides	Unique peptides	Sequence coverage [%]	Mol. weight [kDa]	Log2 fold change log2(HCT/HKE)	Fold change	HCT/HKE Significance A
Q9C0D2	Q9C0D2	Centrosomal protein KIAA1731	KIAA1731	9.18196	8	6	6	3.1	295.17	3.3202	9.98803	8.48676e-36
Q8N6Y0	Q8N6Y0	Usher syndrome type-1C protein-binding protein 1	USHBP1	10.1947	13	3	3	7.4	76.067	3.1287	8.74646	5.15633e-32
P02765	P02765	Alpha-2-HS-glycoprotein;Alpha-2-HS-glycoprotein chain A;Alpha-2-HS-glycoprotein chain B	AHSG	9.90694	28	2	2	3.5	39.324	3.11804	8.68208	8.25037e-32
P02656	P02656	Apolipoprotein C-III	APOC3	8.79884	17	1	1	16.2	10.852	3.1001	8.57478	1.81299e-31
P01023	P01023	Alpha-2-macroglobulin	A2M	9.26616	38	5	3	3.5	163.29	2.81699	7.04691	2.52136e-26
P05109	P05109	Protein S100-A8;Protein S100-A8, N-terminally processed	S100A8	9.07056	80	3	3	31.2	10.834	2.78407	6.88793	9.30469e-26
O75531	O75531	Barrier-to-autointegration factor;Barrier-to-autointegration factor, N-terminally processed	BANF1	9.90301	53	8	8	44.9	10.058	2.74499	6.70385	4.29895e-25
P25311	P25311	Zinc-alpha-2-glycoprotein	AZGP1	8.36983	30	7	7	26.8	34.258	2.20144	4.59938	8.5787e-17
Q8WX93	Q8WX93	Palladin	PALLD	9.74052	46	29	28	27.3	150.56	2.10867	4.31294	1.49387e-15
Q5T0N5	Q5T0N5	Formin-binding protein 1-like	FNBP1L	8.457	12	6	6	11.6	70.065	2.09234	4.26439	2.44008e-15
O95071	O95071	E3 ubiquitin-protein ligase UBR5	UBR5	9.99885	95	35	35	18.8	309.35	1.87029	3.65606	1.34479e-12
P02771	P02771	Alpha-fetoprotein	AFP	8.74218	13	3	3	4.4	68.677	1.83664	3.57177	3.30116e-12
Q02413	Q02413	Desmoglein-1	DSG1	9.04497	11	15	15	18.1	113.75	1.68792	3.22192	1.45153e-10
P31944	P31944	Caspase-14;Caspase-14 subunit p19;Caspase-14 subunit p10	CASP14	8.46516	52	5	5	22.3	27.679	1.64244	3.12193	4.34834e-10
Q9ULC5	Q9ULC5	Long-chain-fatty-acid--CoA ligase 5	ACSL5	9.96352	138	26	24	46.3	75.99	1.60377	3.03937	1.08122e-09
Q14160	Q14160	Protein scribble homolog	SCRIB	9.13344	27	24	24	20.6	174.88	1.57039	2.96985	2.33445e-09
P06702	P06702	Protein S100-A9	S100A9	8.56895	33	3	3	37.7	13.242	1.49301	2.81476	1.3125e-08
O14944	O14944	Proepiregulin;Epiregulin	EREG	9.34044	80	3	3	19.5	19.044	1.40949	2.65643	7.72916e-08
Q8TEQ6	Q8TEQ6	Gem-associated protein 5	GEMIN5	10.5838	654	54	54	42.8	168.59	1.40283	2.6442	8.86718e-08
P12532	P12532	Creatine kinase U-type, mitochondrial	CKMT1A	10.0823	147	16	14	52.3	47.036	1.32402	2.50363	4.30353e-07
P33316	P33316	Deoxyuridine 5-triphosphate nucleotidohydrolase, mitochondrial	DUT	10.3545	334	8	8	42.5	26.563	1.28917	2.44387	8.42651e-07
Q02952	Q02952	A-kinase anchor protein 12	AKAP12	11.7622	5329	126	126	78.2	191.48	1.28438	2.43577	9.2307e-07
Q5UIP0	Q5UIP0	Telomere-associated protein RIF1	RIF1	8.80998	26	16	16	11.3	274.46	1.2654	2.40394	1.32013e-06
Q9NSD9	Q9NSD9	Phenylalanine--tRNA ligase beta subunit	FARSB	10.7331	760	26	26	44.1	66.115	1.18577	2.27485	5.62309e-06
Q99757	Q99757	Thioredoxin, mitochondrial	TXN2	9.4034	53	6	6	37.3	18.383	1.18197	2.26886	6.01293e-06
P00492;Q9NRG1	P00492	Hypoxanthine-guanine phosphoribosyltransferase	HPRT1	10.6148	403	11	11	61	24.579	1.14107	2.20545	1.22193e-05
Q9Y285	Q9Y285	Phenylalanine--tRNA ligase alpha subunit	FARSA	10.1796	253	22	22	55.7	57.563	1.11504	2.16601	1.89696e-05
Q92805	Q92805	Golgin subfamily A member 1	GOLGA1	9.34881	20	6	6	16.8	88.183	1.10084	2.1448	2.40223e-05
Q14195	Q14195	Dihydropyrimidinase-related protein 3	DPYSL3	9.40593	67	17	12	43.2	61.963	1.09604	2.13767	2.60028e-05
O15067	O15067	Phosphoribosylformylglycinamidine synthase	PFAS	10.5265	480	37	37	40.4	144.73	1.04692	2.06611	5.74754e-05
P27338	P27338	Amine oxidase [flavin-containing] B	MAOB	9.47159	99	16	14	34.2	58.762	1.03961	2.05567	6.44938e-05
P29218	P29218	Inositol monophosphatase 1	IMPA1	10.324	388	12	12	42.2	30.188	1.03396	2.04764	7.04722e-05
O95059	O95059	Ribonuclease P protein subunit p14	RPP14	9.26879	68	6	6	62.9	13.693	1.03172	2.04446	7.29822e-05
O94915	O94915	Protein furry homolog-like	FRYL	9.22386	30	20	20	9	339.59	1.00794	2.01104	0.00010541
Q9H4A3;Q9Y3S1	Q9H4A3	Serine/threonine-protein kinase WNK1	WNK1	9.72704	214	29	24	14.7	250.79	0.985327	1.97976	0.000148507
P26640	P26640	Valine--tRNA ligase	VARS	11.3286	2108	73	73	57.7	140.47	0.974732	1.96528	0.000173969
Q15257	Q15257	Serine/threonine-protein phosphatase 2A activator	PPP2R4	9.86987	122	7	7	26.3	40.667	0.952557	1.9353	0.000241129
P49750	P49750	YLP motif-containing protein 1	YLPM1	8.71176	21	13	13	10.4	219.98	0.948788	1.93025	0.000254724
Q14232	Q14232	Translation initiation factor eIF-2B subunit alpha	EIF2B1	10.1209	280	16	16	54.4	33.712	0.922243	1.89506	0.000372842
P13611	P13611	Versican core protein	VCAN	8.95254	21	6	6	2.4	372.82	0.919605	1.8916	0.000387032
Q92598	Q92598	Heat shock protein 105 kDa	HSPH1	11.1317	1806	53	49	61	96.864	0.914111	1.88441	0.000418224
P52292	P52292	Importin subunit alpha-1	KPNA2	10.3872	522	17	17	34.4	57.861	0.911918	1.88155	0.000431318
P78346	P78346	Ribonuclease P protein subunit p30	RPP30	9.57574	93	9	9	32.5	29.321	0.908602	1.87723	0.000451847
Q9H2H9	Q9H2H9	Sodium-coupled neutral amino acid transporter 1	SLC38A1	9.10034	56	4	4	7.4	54.047	0.907159	1.87535	0.00046106
P23470	P23470	Receptor-type tyrosine-protein phosphatase gamma	PTPRG	8.9084	18	4	4	3.2	162	0.902807	1.8697	0.000489923
Q9Y2D5	Q9Y2D5	A-kinase anchor protein 2	AKAP2	8.65807	12	7	7	9.2	94.659	0.875466	1.8346	0.000713408
P49247	P49247	Ribose-5-phosphate isomerase	RPIA	9.98486	163	10	10	37.6	33.269	0.872119	1.83035	0.000746489
P50552	P50552	Vasodilator-stimulated phosphoprotein	VASP	10.435	794	17	17	44.2	39.829	0.869094	1.82652	0.000777608
Q13428	Q13428	Treacle protein	TCOF1	10.3208	631	36	36	27.7	152.1	0.863473	1.81941	0.000838662
Q00534	Q00534	Cyclin-dependent kinase 6	CDK6	8.68529	18	5	4	18.4	36.938	0.861082	1.8164	0.000865961
Q9Y375	Q9Y375	Complex I intermediate-associated protein 30, mitochondrial	NDUFAF1	8.81399	20	3	3	12.8	37.763	0.854195	1.80775	0.000949248
Q9BZX2	Q9BZX2	Uridine-cytidine kinase 2	UCK2	9.42826	73	5	4	24.1	29.299	0.844707	1.7959	0.00107618
O43805	O43805	Sjoegren syndrome nuclear autoantigen 1	SSNA1	8.35774	13	3	3	35.3	13.596	0.836321	1.78549	0.00120126
P22102	P22102	Trifunctional purine biosynthetic protein adenosine-3;Phosphoribosylamine--glycine ligase;Phosphoribosylformylglycinamidine cyclo-ligase;Phosphoribosylglycinamide formyltransferase	GART	11.2116	1839	52	52	59.5	107.77	0.832548	1.78083	0.0012618
P52732	P52732	Kinesin-like protein KIF11	KIF11	9.05285	16	13	13	16.9	119.16	0.82651	1.77339	0.00136458
Q0VDF9	Q0VDF9	Heat shock 70 kDa protein 14	HSPA14	9.61791	120	14	14	34.8	54.794	0.818119	1.76311	0.00152026
Q16831	Q16831	Uridine phosphorylase 1	UPP1	10.046	254	16	16	45.8	33.934	0.811975	1.75561	0.00164447
Q96K37	Q96K37	Solute carrier family 35 member E1	SLC35E1	8.6342	20	2	2	8.8	44.772	0.805974	1.74833	0.00177471
Q14315	Q14315	Filamin-C	FLNC	11.0023	1941	131	116	58.4	291.02	0.804302	1.7463	0.00181265
Q9Y606	Q9Y606	tRNA pseudouridine synthase A, mitochondrial	PUS1	9.50619	88	7	7	19.4	47.47	0.794702	1.73472	0.00204534
Q96KB5	Q96KB5	Lymphokine-activated killer T-cell-originated protein kinase	PBK	9.9034	188	12	12	37.9	36.085	0.7905	1.72967	0.00215555
Q9NZJ9;Q96G61;Q8NFP7	Q9NZJ9	Diphosphoinositol polyphosphate phosphohydrolase 2	NUDT4	9.15697	36	3	3	18.9	20.306	0.787056	1.72555	0.00224993
Q9H583	Q9H583	HEAT repeat-containing protein 1;HEAT repeat-containing protein 1, N-terminally processed	HEATR1	10.4976	751	61	61	31.7	242.37	0.784524	1.72252	0.0023217
P36873	P36873	Serine/threonine-protein phosphatase PP1-gamma catalytic subunit	PPP1CC	9.0154	39	18	2	54.2	36.983	0.782316	1.71989	0.002386
Q9BUE6	Q9BUE6	Iron-sulfur cluster assembly 1 homolog, mitochondrial	ISCA1	8.14635	13	3	3	31	14.179	0.768641	1.70366	0.00282185
Q9NX74	Q9NX74	tRNA-dihydrouridine(20) synthase [NAD(P)+]-like	DUS2	8.87336	42	8	8	20.1	55.05	0.76407	1.69827	0.00298303
Q13257	Q13257	Mitotic spindle assembly checkpoint protein MAD2A	MAD2L1	9.71283	168	9	9	33.2	23.51	0.752278	1.68445	0.00343838
Q9Y276	Q9Y276	Mitochondrial chaperone BCS1	BCS1L	8.68185	30	9	9	23.4	47.534	0.750411	1.68227	0.00351598
Q969X6	Q969X6	Cirhin	CIRH1A	8.51438	12	5	5	9.5	76.889	0.747301	1.67865	0.00364883
Q5TC12	Q5TC12	ATP synthase mitochondrial F1 complex assembly factor 1	ATPAF1	8.56632	22	7	7	22.9	36.436	0.742222	1.67275	0.00387569
P17707	P17707	S-adenosylmethionine decarboxylase proenzyme;S-adenosylmethionine decarboxylase alpha chain;S-adenosylmethionine decarboxylase beta chain	AMD1	7.88622	11	2	2	6.9	38.339	0.738379	1.6683	0.00405575
Q9HCK8	Q9HCK8	Chromodomain-helicase-DNA-binding protein 8	CHD8	8.24895	9	7	5	3.7	290.52	0.73786	1.6677	0.00408063
Q9UKN8	Q9UKN8	General transcription factor 3C polypeptide 4	GTF3C4	9.19753	38	14	14	25.2	91.981	0.72633	1.65443	0.00467059
E9PRG8	E9PRG8		LOC102288414	9.18201	42	1	1	10.7	13.798	0.72375	1.65147	0.00481272
P04818	P04818	Thymidylate synthase	TYMS	9.29288	24	9	9	37.1	35.716	0.72278	1.65036	0.00486718
P23921	P23921	Ribonucleoside-diphosphate reductase large subunit	RRM1	10.5515	592	27	27	35.7	90.069	0.721526	1.64893	0.00493841
Q9ULT8	Q9ULT8	E3 ubiquitin-protein ligase HECTD1	HECTD1	10.4544	837	78	78	36.7	289.38	0.720444	1.64769	0.00500058
Q96T88	Q96T88	E3 ubiquitin-protein ligase UHRF1	UHRF1	9.0333	24	11	11	18.3	89.813	0.719183	1.64625	0.00507397
P23434	P23434	Glycine cleavage system H protein, mitochondrial	GCSH	9.78885	154	3	3	22.5	18.884	0.715436	1.64198	0.00529783
P0CG35;P0CG34	P0CG35;P0CG34	Thymosin beta-15B;Thymosin beta-15A	TMSB15B;TMSB15A	8.43781	16	2	2	31.1	5.2288	0.714268	1.64065	0.00536946
Q9Y3D8	Q9Y3D8	Adenylate kinase isoenzyme 6	AK6	9.29239	59	5	5	38.4	20.061	0.710216	1.63605	0.00562457
Q96HQ2	Q96HQ2	CDKN2AIP N-terminal-like protein	CDKN2AIPNL	9.36414	59	5	5	57.8	13.196	0.707689	1.63319	0.00578916
P12268	P12268	Inosine-5-monophosphate dehydrogenase 2	IMPDH2	11.4838	2346	35	32	62.3	55.804	0.703777	1.62876	0.00605258
Q14691	Q14691	DNA replication complex GINS protein PSF1	GINS1	8.8377	43	3	3	24	22.988	0.700402	1.62496	0.00628845
Q9NVX2	Q9NVX2	Notchless protein homolog 1	NLE1	9.58598	103	8	8	21	53.32	0.696733	1.62083	0.00655427
Q08J23	Q08J23	tRNA (cytosine(34)-C(5))-methyltransferase	NSUN2	9.82802	210	25	25	37.5	86.47	0.696349	1.6204	0.00658261
O15344	O15344	E3 ubiquitin-protein ligase Midline-1	MID1	9.07236	44	9	8	16.9	75.25	0.692775	1.61639	0.00685224
Q99986	Q99986	Serine/threonine-protein kinase VRK1	VRK1	10.0663	282	14	14	46	45.476	0.691023	1.61443	0.00698797
Q9Y3R5	Q9Y3R5	Protein dopey-2	DOPEY2	8.89177	29	11	10	4.9	258.23	0.689092	1.61227	0.00714043
Q93096	Q93096	Protein tyrosine phosphatase type IVA 1	PTP4A1	8.35322	23	4	2	27.7	19.815	0.685572	1.60834	0.00742593
Q7Z7E8	Q7Z7E8	Ubiquitin-conjugating enzyme E2 Q1	UBE2Q1	8.92909	14	3	3	9.2	46.126	0.684288	1.60691	0.00753263
Q99543	Q99543	DnaJ homolog subfamily C member 2;DnaJ homolog subfamily C member 2, N-terminally processed	DNAJC2	9.31848	40	19	19	39	71.996	0.67961	1.60171	0.00793301
Q9UQE7	Q9UQE7	Structural maintenance of chromosomes protein 3	SMC3	10.7008	1090	71	71	57.3	141.54	0.674076	1.59557	0.00843114
Q13263	Q13263	Transcription intermediary factor 1-beta	TRIM28	11.3029	2114	46	46	69.9	88.549	0.672405	1.59373	0.00858701
Q8IYL3	Q8IYL3	UPF0688 protein C1orf174	C1orf174	8.61988	33	2	2	13.2	25.977	0.672398	1.59372	0.00858762
Q7Z4H3	Q7Z4H3	HD domain-containing protein 2	HDDC2	9.75364	171	9	9	64.7	23.39	0.670025	1.5911	0.0088134
P33552	P33552	Cyclin-dependent kinases regulatory subunit 2	CKS2	8.35095	37	2	2	20.3	9.8602	0.66298	1.58335	0.0095151
Q8N4J0	Q8N4J0	UPF0586 protein C9orf41	C9orf41	8.5852	18	4	4	10.8	47.185	0.661841	1.5821	0.00963316
P62380	P62380	TATA box-binding protein-like protein 1	TBPL1	8.13111	14	1	1	7	20.886	0.65581	1.5755	0.0102801
Q9UJM3	Q9UJM3	ERBB receptor feedback inhibitor 1	ERRFI1	9.01423	20	8	8	28.8	50.559	0.647805	1.56678	0.0111983
O75691	O75691	Small subunit processome component 20 homolog	UTP20	9.74859	218	39	39	17.2	318.38	0.645529	1.56431	0.0114723
Q9BXR0	Q9BXR0	Queuine tRNA-ribosyltransferase	QTRT1	9.41182	70	6	6	19.6	44.047	0.640571	1.55895	0.0120899
Q9Y223	Q9Y223	Bifunctional UDP-N-acetylglucosamine 2-epimerase/N-acetylmannosamine kinase;UDP-N-acetylglucosamine 2-epimerase (hydrolyzing);N-acetylmannosamine kinase	GNE	8.79362	22	6	6	10.8	79.274	0.63784	1.556	0.0124426
P78310	P78310	Coxsackievirus and adenovirus receptor	CXADR	8.36871	5	4	4	17	40.029	0.637286	1.5554	0.0125153
O43665	O43665	Regulator of G-protein signaling 10	RGS10	9.69746	253	9	9	52	20.236	0.628611	1.54608	0.0137028
Q15651	Q15651	High mobility group nucleosome-binding domain-containing protein 3	HMGN3	7.86325	21	6	4	40.4	10.666	0.621055	1.538	0.014817
Q6F5E8	Q6F5E8	Leucine-rich repeat-containing protein 16C	RLTPR	8.3937	12	4	4	3.8	154.69	0.618096	1.53485	0.0152748
P30154	P30154	Serine/threonine-protein phosphatase 2A 65 kDa regulatory subunit A beta isoform	PPP2R1B	8.82215	28	11	4	20.6	66.213	0.617534	1.53425	0.0153631
P14635	P14635	G2/mitotic-specific cyclin-B1	CCNB1	8.96196	61	9	9	23.8	48.337	0.6121	1.52848	0.0162404
Q9Y6M7	Q9Y6M7	Sodium bicarbonate cotransporter 3	SLC4A7	8.54828	12	5	5	6.9	136.04	0.611125	1.52745	0.0164024
P49736	P49736	DNA replication licensing factor MCM2	MCM2	10.7929	802	39	39	47.7	101.89	0.607845	1.52398	0.0169578
P19623	P19623	Spermidine synthase	SRM	10.359	324	14	14	39.4	33.824	0.606271	1.52232	0.0172302
Q53FT3	Q53FT3	Protein Hikeshi	C11orf73	8.83395	58	2	2	11.2	21.627	0.605571	1.52158	0.0173526
P26358	P26358	DNA (cytosine-5)-methyltransferase 1	DNMT1	10.434	828	56	56	37.4	183.16	0.603075	1.51895	0.0177952
Q05519	Q05519	Serine/arginine-rich splicing factor 11	SRSF11	9.68285	120	8	8	19.8	53.542	0.602371	1.51821	0.0179217
O75607	O75607	Nucleoplasmin-3	NPM3	10.479	276	5	5	39.9	19.343	0.599875	1.51559	0.0183769
Q96QU8	Q96QU8	Exportin-6	XPO6	8.84396	19	8	8	9.2	128.88	0.598042	1.51366	0.0187175
Q05048	Q05048	Cleavage stimulation factor subunit 1	CSTF1	9.55262	60	8	8	27.4	48.357	0.594978	1.51045	0.0192994
P52758	P52758	Ribonuclease UK114	HRSP12	9.94349	268	6	6	65.7	14.494	0.591876	1.50721	0.0199046
P18858	P18858	DNA ligase 1	LIG1	9.80372	170	21	21	29.2	101.73	0.586885	1.502	0.0209129
Q9BRS2	Q9BRS2	Serine/threonine-protein kinase RIO1	RIOK1	8.92404	24	5	5	15	65.582	0.586501	1.5016	0.0209924
Q96QD8	Q96QD8	Sodium-coupled neutral amino acid transporter 2	SLC38A2	10.0886	247	8	8	20.8	56.025	0.586347	1.50144	0.0210242
Q13451	Q13451	Peptidyl-prolyl cis-trans isomerase FKBP5	FKBP5	10.099	461	26	26	54.3	51.212	0.58289	1.49785	0.0217518
Q8IZL8	Q8IZL8	Proline-, glutamic acid- and leucine-rich protein 1	PELP1	9.9703	153	15	15	18.5	119.7	0.581733	1.49665	0.0220002
P60033	P60033	CD81 antigen	CD81	8.69181	14	3	3	21.6	25.809	0.581109	1.496	0.0221353
Q9H974	Q9H974	Queuine tRNA-ribosyltransferase subunit QTRTD1	QTRTD1	9.44832	55	7	7	20	46.712	0.579695	1.49453	0.0224436
P63313	P63313	Thymosin beta-10	TMSB10	10.1693	584	7	7	81.8	5.0256	0.578281	1.49307	0.0227559
Q9BSD7	Q9BSD7	Cancer-related nucleoside-triphosphatase	NTPCR	9.38387	52	5	5	28.4	20.713	0.577107	1.49185	0.023018
P36639	P36639	7,8-dihydro-8-oxoguanine triphosphatase	NUDT1	9.81109	143	6	6	29.4	22.519	0.577093	1.49184	0.0230212
Q9NQS1	Q9NQS1	Cell death regulator Aven	AVEN	7.44022	18	2	2	7.7	38.506	0.575252	1.48994	0.0234374
Q96LR5	Q96LR5	Ubiquitin-conjugating enzyme E2 E2	UBE2E2	8.76012	26	5	2	39.3	22.255	0.571604	1.48617	0.0242819
Q14566	Q14566	DNA replication licensing factor MCM6	MCM6	10.8905	1161	45	45	53.6	92.888	0.571356	1.48592	0.0243402
P53396	P53396	ATP-citrate synthase	ACLY	11.5508	2955	66	66	63.1	120.84	0.570064	1.48459	0.0246461
P33991	P33991	DNA replication licensing factor MCM4	MCM4	10.7878	890	41	41	52.3	96.557	0.568952	1.48345	0.0249123
Q6P1Q9	Q6P1Q9	Methyltransferase-like protein 2B	METTL2B	8.08696	5	3	2	11.6	43.426	0.566377	1.4808	0.0255377
P57678	P57678	Gem-associated protein 4	GEMIN4	9.78247	166	19	19	21.2	120.04	0.566366	1.48079	0.0255404
Q8WUH1	Q8WUH1	Protein Churchill	CHURC1	9.27423	63	4	4	33.8	16.111	0.564535	1.47891	0.0259934
P15407	P15407	Fos-related antigen 1	FOSL1	9.06164	23	5	5	22.9	29.413	0.55937	1.47363	0.0273091
Q86WR7	Q86WR7	Proline and serine-rich protein 2	PROSER2	7.83525	4	3	3	9.2	45.801	0.558806	1.47305	0.0274559
Q8IUF8	Q8IUF8	Bifunctional lysine-specific demethylase and histidyl-hydroxylase MINA	MINA	9.5272	129	8	8	21.9	52.8	0.558684	1.47293	0.0274879
Q52LW3	Q52LW3	Rho GTPase-activating protein 29	ARHGAP29	9.75821	216	34	34	33.3	142.06	0.558169	1.4724	0.027623
Q07864	Q07864	DNA polymerase epsilon catalytic subunit A	POLE	9.72663	136	26	26	14.7	261.51	0.55615	1.47034	0.0281579
P46976	P46976	Glycogenin-1	GYG1	9.25732	49	4	4	14.3	39.383	0.552323	1.46645	0.0291963
Q9H0A8	Q9H0A8	COMM domain-containing protein 4	COMMD4	8.4327	3	3	3	22.6	21.764	0.550423	1.46452	0.029724
Q13464	Q13464	Rho-associated protein kinase 1	ROCK1	9.61491	139	35	28	29.7	158.17	0.548831	1.4629	0.0301723
Q9BRX5	Q9BRX5	DNA replication complex GINS protein PSF3	GINS3	8.99186	46	6	6	37	24.534	0.548628	1.46269	0.0302298
Q9GZT4	Q9GZT4	Serine racemase	SRR	8.47084	14	2	2	7.4	36.566	0.543595	1.4576	0.0316884
P46926	P46926	Glucosamine-6-phosphate isomerase 1	GNPDA1	10.2327	247	12	8	57.4	32.668	0.542937	1.45694	0.0318834
Q9HA77	Q9HA77	Probable cysteine--tRNA ligase, mitochondrial	CARS2	8.46376	9	3	3	7.8	62.223	0.541713	1.4557	0.032249
P25205	P25205	DNA replication licensing factor MCM3	MCM3	10.8886	1430	55	55	64	90.98	0.534401	1.44834	0.0345088
Q9BTW9	Q9BTW9	Tubulin-specific chaperone D	TBCD	10.4046	496	35	35	38.6	132.6	0.533788	1.44773	0.0347043
O95757	O95757	Heat shock 70 kDa protein 4L	HSPA4L	10.1675	372	35	31	51.1	94.511	0.532843	1.44678	0.0350072
Q15785	Q15785	Mitochondrial import receptor subunit TOM34	TOMM34	10.402	545	21	21	63.1	34.559	0.532181	1.44611	0.0352209
Q8TB72	Q8TB72	Pumilio homolog 2	PUM2	8.83689	23	8	5	9.8	114.21	0.53052	1.44445	0.0357621
O60678	O60678	Protein arginine N-methyltransferase 3	PRMT3	9.28326	53	5	5	11.3	59.875	0.528016	1.44194	0.0365914
O95232	O95232	Luc7-like protein 3	LUC7L3	9.95026	261	16	16	32.4	51.466	0.526695	1.44063	0.0370353
Q9NYV4;Q96Q40;O94921;Q07002;Q14004	Q9NYV4	Cyclin-dependent kinase 12	CDK12	9.06845	63	9	8	10.5	164.15	0.524214	1.43815	0.0378815
Q71DI3;Q16695	Q71DI3;Q16695	Histone H3.2;Histone H3.1t	HIST2H3A;HIST3H3	9.39562	17	8	1	56.6	15.388	0.523546	1.43748	0.0381122
Q15858	Q15858	Sodium channel protein type 9 subunit alpha	SCN9A	8.34122	14	1	1	0.7	226.37	0.522945	1.43689	0.0383208
Q3KRA6	Q3KRA6	UPF0538 protein C2orf76	C2orf76	8.71926	21	4	4	27	14.609	0.517979	1.43195	0.0400811
Q96KR1	Q96KR1	Zinc finger RNA-binding protein	ZFR	9.67521	150	16	16	23.4	117.01	0.51606	1.43004	0.0407793
Q13126	Q13126	S-methyl-5-thioadenosine phosphorylase	MTAP	10.9374	798	24	24	83.4	31.236	0.514926	1.42892	0.0411972
P16930	P16930	Fumarylacetoacetase	FAH	8.75266	24	2	2	5.3	46.374	0.514908	1.4289	0.0412037
Q9NQ29	Q9NQ29	Putative RNA-binding protein Luc7-like 1	LUC7L	9.5833	75	10	5	29.9	43.727	0.512631	1.42665	0.042053
Q14137	Q14137	Ribosome biogenesis protein BOP1	BOP1	9.59745	108	17	17	26.8	83.629	0.51163	1.42566	0.0424313
Q9Y697	Q9Y697	Cysteine desulfurase, mitochondrial	NFS1	9.01837	39	8	8	22.1	50.195	0.511213	1.42525	0.0425897
O95671	O95671	N-acetylserotonin O-methyltransferase-like protein	ASMTL	9.82155	159	14	14	26.6	68.856	0.5111	1.42514	0.0426325
P31350	P31350	Ribonucleoside-diphosphate reductase subunit M2	RRM2	10.1005	250	13	12	40.4	44.877	0.508961	1.42302	0.0434535
P22234	P22234	Multifunctional protein ADE2;Phosphoribosylaminoimidazole-succinocarboxamide synthase;Phosphoribosylaminoimidazole carboxylase	PAICS	11.3461	1445	32	32	66.6	47.079	0.506094	1.4202	0.0445748
Q9BXV9	Q9BXV9	Uncharacterized protein C14orf142	C14orf142	8.47493	14	3	3	42	10.859	0.505135	1.41926	0.0449552
Q5VW36	Q5VW36	Focadhesin	FOCAD	9.52118	145	16	16	9.8	200.07	0.503732	1.41788	0.0455164
O75179	O75179	Ankyrin repeat domain-containing protein 17	ANKRD17	9.1949	74	23	14	11.2	274.25	0.503567	1.41771	0.0455828
Q9H1K1	Q9H1K1	Iron-sulfur cluster assembly enzyme ISCU, mitochondrial	ISCU	9.36778	109	4	4	25.7	17.999	0.502171	1.41634	0.0461481
P33993	P33993	DNA replication licensing factor MCM7	MCM7	10.8737	1209	42	42	58.1	81.307	0.499251	1.41348	0.0473494
Q9BRT9	Q9BRT9	DNA replication complex GINS protein SLD5;DNA replication complex GINS protein SLD5, N-terminally processed	GINS4	9.31783	55	5	5	34.1	26.047	0.499152	1.41338	0.0473909
Q9H061	Q9H061	Transmembrane protein 126A	TMEM126A	9.00869	36	4	4	18.5	21.527	0.497549	1.41181	0.0480619
Q9P032	Q9P032	NADH dehydrogenase [ubiquinone] 1 alpha subcomplex assembly factor 4	NDUFAF4	9.33905	96	8	8	52	20.266	0.497408	1.41168	0.0481214
Q12834	Q12834	Cell division cycle protein 20 homolog	CDC20	9.72886	103	8	8	20.6	54.722	0.49631	1.4106	0.0485863
P18827	P18827	Syndecan-1	SDC1	8.63513	13	3	3	11.9	32.461	0.496215	1.41051	0.0486264
Q99661	Q99661	Kinesin-like protein KIF2C	KIF2C	9.02502	53	14	13	21.8	81.312	0.493584	1.40794	0.0497561
P50416	P50416	Carnitine O-palmitoyltransferase 1, liver isoform	CPT1A	9.44661	99	13	13	19	88.367	0.493398	1.40776	0.0498372
Q5JUR7	Q5JUR7	Testis-expressed sequence 30 protein	TEX30	9.5128	13	3	3	19.4	25.585	0.49334	1.4077	0.0498622
Q9BTE3	Q9BTE3	Mini-chromosome maintenance complex-binding protein	MCMBP	10.1705	376	22	22	38.6	72.979	0.493197	1.40756	0.0499243
O15162	O15162	Phospholipid scramblase 1	PLSCR1	8.87084	27	4	4	16.4	35.049	-0.652981	-1.57241	0.049505
Q9UM54	Q9UM54	Unconventional myosin-VI	MYO6	10.6872	952	61	61	48.1	149.69	-0.653365	-1.57283	0.0493639
P23229	P23229	Integrin alpha-6;Integrin alpha-6 heavy chain;Integrin alpha-6 light chain;Processed integrin alpha-6	ITGA6	10.6508	766	43	43	44.8	126.6	-0.653859	-1.57337	0.0491831
P30483;P30488;P30487;P30481;P30461	P30483;P30488;P30487;P30481;P30461	HLA class I histocompatibility antigen, B-45 alpha chain;HLA class I histocompatibility antigen, B-50 alpha chain;HLA class I histocompatibility antigen, B-49 alpha chain;HLA class I histocompatibility antigen, B-44 alpha chain;HLA class I histocompatibility antigen, B-13 alpha chain	HLA-B	9.83131	168	13	2	37.6	40.414	-0.656289	-1.57602	0.0483019
Q6ZSZ5	Q6ZSZ5	Rho guanine nucleotide exchange factor 18	ARHGEF18	9.65568	38	9	9	12.6	130.78	-0.656604	-1.57637	0.0481889
Q8TE77	Q8TE77	Protein phosphatase Slingshot homolog 3	SSH3	9.47576	34	8	8	14.4	72.995	-0.657198	-1.57702	0.047976
Q9UNF0	Q9UNF0	Protein kinase C and casein kinase substrate in neurons protein 2	PACSIN2	10.1494	348	13	12	25.7	55.738	-0.65772	-1.57759	0.0477894
Q9BST9	Q9BST9	Rhotekin	RTKN	8.66005	22	4	4	10.8	62.667	-0.659358	-1.57938	0.0472082
Q15847	Q15847	Adipogenesis regulatory factor	ADIRF	10.2636	970	7	7	80.3	7.8547	-0.660185	-1.58029	0.046917
Q15833	Q15833	Syntaxin-binding protein 2	STXBP2	9.89029	237	21	21	40.3	66.452	-0.661431	-1.58165	0.0464811
P28331	P28331	NADH-ubiquinone oxidoreductase 75 kDa subunit, mitochondrial	NDUFS1	10.2832	376	21	21	39.2	79.467	-0.661563	-1.5818	0.0464352
Q08426	Q08426	Peroxisomal bifunctional enzyme;Enoyl-CoA hydratase/3,2-trans-enoyl-CoA isomerase;3-hydroxyacyl-CoA dehydrogenase	EHHADH	8.12463	5	4	4	6.8	79.494	-0.662826	-1.58318	0.0459974
P10606	P10606	Cytochrome c oxidase subunit 5B, mitochondrial	COX5B	10.6397	589	9	9	51.2	13.696	-0.664105	-1.58458	0.0455573
Q86Y39	Q86Y39	NADH dehydrogenase [ubiquinone] 1 alpha subcomplex subunit 11	NDUFA11	9.67364	107	4	4	31.9	14.852	-0.664749	-1.58529	0.0453369
Q9BYM8	Q9BYM8	RanBP-type and C3HC4-type zinc finger-containing protein 1	RBCK1	8.46586	22	3	3	7.8	57.571	-0.666	-1.58667	0.0449119
P13798	P13798	Acylamino-acid-releasing enzyme	APEH	10.6805	621	17	17	33.3	81.224	-0.667172	-1.58796	0.0445168
Q9BTY2	Q9BTY2	Plasma alpha-L-fucosidase	FUCA2	9.39623	51	5	5	10.9	54.066	-0.667329	-1.58813	0.0444641
Q8TC12;Q96NR8	Q8TC12	Retinol dehydrogenase 11	RDH11	10.2114	283	10	10	40.3	35.386	-0.667498	-1.58832	0.0444072
Q8N4C6	Q8N4C6	Ninein	NIN	10.1162	36	4	4	3.7	243.25	-0.672723	-1.59408	0.0426843
P49821	P49821	NADH dehydrogenase [ubiquinone] flavoprotein 1, mitochondrial	NDUFV1	9.7805	168	15	15	29.3	50.817	-0.673764	-1.59523	0.0423481
O76054	O76054	SEC14-like protein 2	SEC14L2	8.93594	46	4	4	13.6	46.145	-0.674096	-1.5956	0.0422411
P14209	P14209	CD99 antigen	CD99	8.93366	58	2	2	13	18.848	-0.674877	-1.59646	0.0419908
P51116	P51116	Fragile X mental retardation syndrome-related protein 2	FXR2	8.84062	20	12	9	25.7	74.222	-0.675218	-1.59684	0.0418818
Q9NSA3	Q9NSA3	Beta-catenin-interacting protein 1	CTNNBIP1	8.82119	65	3	3	30.9	9.1703	-0.678824	-1.60083	0.0407446
P30044	P30044	Peroxiredoxin-5, mitochondrial	PRDX5	11.2634	931	13	13	45.8	22.086	-0.678884	-1.6009	0.0407256
P13473	P13473	Lysosome-associated membrane glycoprotein 2	LAMP2	9.89111	130	4	4	8.8	44.96	-0.679688	-1.60179	0.0404759
Q16775	Q16775	Hydroxyacylglutathione hydrolase, mitochondrial	HAGH	9.95298	198	9	9	36	33.805	-0.680202	-1.60236	0.0403169
Q5VZF2	Q5VZF2	Muscleblind-like protein 2	MBNL2	8.84978	30	8	3	16.9	40.517	-0.683567	-1.60611	0.0392884
P21926	P21926	CD9 antigen	CD9	10.5402	473	7	7	20.2	25.416	-0.684337	-1.60696	0.0390563
P45877	P45877	Peptidyl-prolyl cis-trans isomerase C	PPIC	9.62891	88	4	3	16.5	22.763	-0.685603	-1.60837	0.038677
Q86UE4	Q86UE4	Protein LYRIC	MTDH	9.84649	199	14	14	25.9	63.836	-0.687015	-1.60995	0.0382581
Q6PIU2	Q6PIU2	Neutral cholesterol ester hydrolase 1	NCEH1	9.88078	189	8	8	21.8	45.807	-0.687782	-1.61081	0.0380318
Q9BT40	Q9BT40	Inositol polyphosphate 5-phosphatase K	INPP5K	8.66337	16	2	2	6	51.09	-0.688572	-1.61169	0.0378001
Q969L2	Q969L2	Protein MAL2	MAL2	10.0447	132	2	2	18.2	19.125	-0.689179	-1.61237	0.037623
Q8IWE2	Q8IWE2	Protein NOXP20	FAM114A1	9.47338	49	8	8	22.6	60.741	-0.689522	-1.61275	0.0375231
O96011	O96011	Peroxisomal membrane protein 11B	PEX11B	9.31944	84	11	11	41.3	28.431	-0.690688	-1.61405	0.0371856
Q8NFU3	Q8NFU3	Thiosulfate sulfurtransferase/rhodanese-like domain-containing protein 1	TSTD1	9.82332	243	5	5	67.8	12.53	-0.693879	-1.61763	0.0362746
P27105	P27105	Erythrocyte band 7 integral membrane protein	STOM	8.86661	32	5	5	21.2	31.73	-0.697266	-1.62143	0.035329
Q32P44	Q32P44	Echinoderm microtubule-associated protein-like 3	EML3	8.44204	10	5	5	8.7	95.196	-0.699567	-1.62402	0.0346985
O43181	O43181	NADH dehydrogenase [ubiquinone] iron-sulfur protein 4, mitochondrial	NDUFS4	9.34992	58	3	3	19.4	20.108	-0.704481	-1.62956	0.033384
P46940	P46940	Ras GTPase-activating-like protein IQGAP1	IQGAP1	11.5673	3907	115	110	68.9	189.25	-0.706987	-1.63239	0.0327303
O60831	O60831	PRA1 family protein 2	PRAF2	9.17281	37	2	2	12.4	19.258	-0.707361	-1.63281	0.0326336
P62256	P62256	Ubiquitin-conjugating enzyme E2 H	UBE2H	9.77565	134	6	6	32.2	20.655	-0.708295	-1.63387	0.0323933
Q7RTU9;A6NGW2	Q7RTU9;A6NGW2	Stereocilin;Putative stereocilin-like protein	STRC;STRCP1	9.25445	14	4	4	2.7	192.96	-0.709291	-1.635	0.032139
Q9H9H4	Q9H9H4	Vacuolar protein sorting-associated protein 37B	VPS37B	9.84098	58	4	4	16.1	31.307	-0.710864	-1.63678	0.0317405
P61020	P61020	Ras-related protein Rab-5B	RAB5B	9.42919	167	9	6	56.3	23.707	-0.712386	-1.63851	0.031359
Q9NZ01	Q9NZ01	Very-long-chain enoyl-CoA reductase	TECR	9.9883	265	15	15	33.1	36.034	-0.714783	-1.64124	0.030766
Q69YU5	Q69YU5	Uncharacterized protein C12orf73	C12orf73	8.64918	29	3	3	45.1	8.0224	-0.714834	-1.64129	0.0307537
P49902	P49902	Cytosolic purine 5-nucleotidase	NT5C2	10.0949	296	17	17	40.1	64.969	-0.718563	-1.64554	0.0298508
P05091	P05091	Aldehyde dehydrogenase, mitochondrial	ALDH2	10.2596	442	23	21	48.7	56.381	-0.720136	-1.64734	0.029477
Q96HR9	Q96HR9	Receptor expression-enhancing protein 6	REEP6	10.0446	228	7	7	35.3	20.733	-0.722337	-1.64985	0.0289604
P12830	P12830	Cadherin-1;E-Cad/CTF1;E-Cad/CTF2;E-Cad/CTF3	CDH1	10.0001	199	12	12	17.5	97.455	-0.722872	-1.65046	0.028836
O43688	O43688	Lipid phosphate phosphohydrolase 2	PPAP2C	8.46583	21	4	4	16	32.573	-0.722926	-1.65053	0.0288236
Q5UCC4	Q5UCC4	ER membrane protein complex subunit 10	EMC10	9.09318	42	3	3	7.6	27.347	-0.725327	-1.65328	0.0282713
P49327	P49327	Fatty acid synthase;[Acyl-carrier-protein] S-acetyltransferase;[Acyl-carrier-protein] S-malonyltransferase;3-oxoacyl-[acyl-carrier-protein] synthase;3-oxoacyl-[acyl-carrier-protein] reductase;3-hydroxyacyl-[acyl-carrier-protein] dehydratase;Enoyl-[acyl-carrier-protein] reductase;Oleoyl-[acyl-carrier-protein] hydrolase	FASN	12.7553	14649	176	176	76	273.42	-0.725453	-1.65342	0.0282426
O15118	O15118	Niemann-Pick C1 protein	NPC1	9.69294	125	14	14	13.5	142.17	-0.726299	-1.65439	0.0280502
O14907	O14907	Tax1-binding protein 3	TAX1BP3	10.0249	241	3	3	32.3	13.735	-0.727196	-1.65542	0.0278477
P51397	P51397	Death-associated protein 1	DAP	8.93335	111	5	5	59.8	11.164	-0.727714	-1.65601	0.0277313
Q9UDT6	Q9UDT6	CAP-Gly domain-containing linker protein 2	CLIP2	8.9365	35	12	7	11.5	115.84	-0.728186	-1.65655	0.0276256
P82970	P82970	High mobility group nucleosome-binding domain-containing protein 5	HMGN5	9.12992	49	8	8	35.5	31.524	-0.730303	-1.65899	0.0271557
Q96FV2	Q96FV2	Secernin-2	SCRN2	9.3556	53	5	5	16.7	46.596	-0.730609	-1.65934	0.0270883
Q9Y6I3;Q9H201	Q9Y6I3	Epsin-1	EPN1	8.74946	17	3	3	8	60.293	-0.733256	-1.66239	0.026512
O95834	O95834	Echinoderm microtubule-associated protein-like 2	EML2	10.2697	354	19	18	35.7	70.678	-0.735439	-1.6649	0.0260444
Q96BJ8	Q96BJ8	Engulfment and cell motility protein 3	ELMO3	9.03443	24	7	7	12.6	81.466	-0.735739	-1.66525	0.0259806
O43493	O43493	Trans-Golgi network integral membrane protein 2	TGOLN2	8.95928	11	5	5	14.6	51.112	-0.736413	-1.66603	0.0258382
O94992	O94992	Protein HEXIM1	HEXIM1	9.82774	129	7	7	22	40.623	-0.7385	-1.66844	0.0254009
Q9BTU6	Q9BTU6	Phosphatidylinositol 4-kinase type 2-alpha	PI4K2A	9.14517	38	14	14	44.3	54.022	-0.739044	-1.66907	0.0252881
Q6UVK1	Q6UVK1	Chondroitin sulfate proteoglycan 4	CSPG4	9.08368	60	20	20	12.8	250.53	-0.741378	-1.67177	0.0248085
P01892	P01892	HLA class I histocompatibility antigen, A-2 alpha chain	HLA-A	9.80168	140	18	0	60	40.921	-0.743459	-1.67419	0.0243876
P13284	P13284	Gamma-interferon-inducible lysosomal thiol reductase	IFI30	8.64059	32	1	1	4.4	27.963	-0.745515	-1.67657	0.023978
O95182	O95182	NADH dehydrogenase [ubiquinone] 1 alpha subcomplex subunit 7	NDUFA7	9.3352	155	11	11	61.9	12.551	-0.746949	-1.67824	0.0236957
Q96JY6	Q96JY6	PDZ and LIM domain protein 2	PDLIM2	8.50734	15	3	3	12.5	37.458	-0.747516	-1.6789	0.0235849
P09110	P09110	3-ketoacyl-CoA thiolase, peroxisomal	ACAA1	9.75462	86	8	8	25.9	44.292	-0.747632	-1.67903	0.0235623
P16435	P16435	NADPH--cytochrome P450 reductase	POR	10.5448	672	32	32	52.9	76.689	-0.749927	-1.68171	0.0231188
P14854	P14854	Cytochrome c oxidase subunit 6B1	COX6B1	9.79597	271	6	6	54.7	10.192	-0.751255	-1.68326	0.0228654
P02686	P02686	Myelin basic protein	MBP	8.84641	97	5	5	26.6	33.117	-0.753778	-1.6862	0.0223909
Q14764	Q14764	Major vault protein	MVP	11.009	1338	51	51	61.1	99.326	-0.756803	-1.68974	0.0218333
Q8N138	Q8N138	ORM1-like protein 3	ORMDL3	8.16953	26	3	2	20.3	17.494	-0.757376	-1.69041	0.0217289
P04083	P04083	Annexin A1	ANXA1	12.1864	4872	36	36	76.9	38.714	-0.758673	-1.69193	0.0214945
Q14573	Q14573	Inositol 1,4,5-trisphosphate receptor type 3	ITPR3	9.97993	302	42	39	20	304.1	-0.767724	-1.70258	0.019919
P05026	P05026	Sodium/potassium-transporting ATPase subunit beta-1	ATP1B1	9.71364	121	6	6	20.5	35.061	-0.774136	-1.71017	0.0188649
O00244	O00244	Copper transport protein ATOX1	ATOX1	9.5144	235	8	8	85.3	7.4016	-0.774469	-1.71056	0.0188114
P15954	P15954	Cytochrome c oxidase subunit 7C, mitochondrial	COX7C	9.4432	112	2	2	28.6	7.2454	-0.785591	-1.7238	0.0171026
Q99988	Q99988	Growth/differentiation factor 15	GDF15	9.8319	230	9	9	30.2	34.14	-0.786287	-1.72463	0.0170003
P07305	P07305	Histone H1.0;Histone H1.0, N-terminally processed	H1F0	9.58181	277	6	6	27.8	20.863	-0.786748	-1.72518	0.0169329
Q15418	Q15418	Ribosomal protein S6 kinase alpha-1	RPS6KA1	9.80742	155	18	13	32.2	82.722	-0.788318	-1.72706	0.016705
P07602	P07602	Prosaposin;Saposin-A;Saposin-B-Val;Saposin-B;Saposin-C;Saposin-D	PSAP	10.5081	672	22	22	37.6	58.112	-0.789625	-1.72863	0.0165173
Q99536	Q99536	Synaptic vesicle membrane protein VAT-1 homolog	VAT1	10.7209	666	21	21	60.6	41.92	-0.791876	-1.73132	0.0161984
Q08AF3	Q08AF3	Schlafen family member 5	SLFN5	9.81879	155	14	13	20.9	101.05	-0.792438	-1.732	0.0161197
Q16762	Q16762	Thiosulfate sulfurtransferase	TST	9.75857	94	7	7	36.7	33.429	-0.79299	-1.73266	0.0160426
Q96B97	Q96B97	SH3 domain-containing kinase-binding protein 1	SH3KBP1	10.3228	504	28	28	49.5	73.125	-0.793303	-1.73304	0.0159991
P10619	P10619	Lysosomal protective protein;Lysosomal protective protein 32 kDa chain;Lysosomal protective protein 20 kDa chain	CTSA	9.90318	160	8	8	20.2	54.465	-0.796385	-1.73674	0.0155759
Q13277	Q13277	Syntaxin-3	STX3	9.3057	79	8	8	21.8	33.155	-0.802308	-1.74389	0.0147902
P11498	P11498	Pyruvate carboxylase, mitochondrial	PC	9.56545	96	18	18	20	129.63	-0.804032	-1.74597	0.0145683
Q7L5N7	Q7L5N7	Lysophosphatidylcholine acyltransferase 2	LPCAT2	8.62302	41	4	4	9.2	60.207	-0.805565	-1.74783	0.0143733
P04792	P04792	Heat shock protein beta-1	HSPB1	11.8369	2684	21	21	90.7	22.782	-0.805593	-1.74786	0.0143697
O60825	O60825	6-phosphofructo-2-kinase/fructose-2,6-bisphosphatase 2;6-phosphofructo-2-kinase;Fructose-2,6-bisphosphatase	PFKFB2	8.36139	6	9	6	19.8	58.476	-0.806987	-1.74955	0.0141945
Q9Y4K1	Q9Y4K1	Absent in melanoma 1 protein	AIM1	8.81969	25	13	13	10.1	188.67	-0.808695	-1.75163	0.0139824
P42892	P42892	Endothelin-converting enzyme 1	ECE1	9.1608	37	7	7	12.9	87.163	-0.808778	-1.75173	0.013972
P08133	P08133	Annexin A6	ANXA6	10.9665	1461	44	44	62.9	75.872	-0.811311	-1.75481	0.0136628
P00403	P00403	Cytochrome c oxidase subunit 2	MT-CO2	10.5811	287	6	6	26.4	25.565	-0.812777	-1.75659	0.0134867
O95999	O95999	B-cell lymphoma/leukemia 10	BCL10	9.54686	114	7	7	27	26.251	-0.817275	-1.76207	0.0129585
Q9UBR2	Q9UBR2	Cathepsin Z	CTSZ	9.53328	80	4	4	15.8	33.868	-0.819904	-1.76529	0.0126583
Q9H098	Q9H098	Protein FAM107B	FAM107B	9.32809	82	6	6	47.3	15.558	-0.824956	-1.77148	0.0120987
Q53GA4	Q53GA4	Pleckstrin homology-like domain family A member 2	PHLDA2	9.79994	130	6	6	42.1	17.092	-0.825698	-1.77239	0.0120184
P07384	P07384	Calpain-1 catalytic subunit	CAPN1	11.0449	1340	45	45	62.3	81.889	-0.826404	-1.77326	0.0119424
Q969T9	Q969T9	WW domain-binding protein 2	WBP2	9.35438	90	6	6	32.2	28.087	-0.829112	-1.77659	0.0116549
P09669	P09669	Cytochrome c oxidase subunit 6C	COX6C	9.97307	388	10	10	74.7	8.7813	-0.830145	-1.77786	0.0115469
O95470	O95470	Sphingosine-1-phosphate lyase 1	SGPL1	10.0878	361	17	17	29.9	63.523	-0.830881	-1.77877	0.0114705
Q07817	Q07817	Bcl-2-like protein 1	BCL2L1	9.12688	39	2	2	7.7	26.049	-0.834071	-1.78271	0.0111443
O43286	O43286	Beta-1,4-galactosyltransferase 5	B4GALT5	8.82333	18	2	2	6.4	45.118	-0.835908	-1.78498	0.0109603
Q9UP95;Q9UHW9	Q9UP95	Solute carrier family 12 member 4	SLC12A4	9.2408	11	5	5	7.6	120.65	-0.837661	-1.78715	0.0107872
Q9Y314	Q9Y314	Nitric oxide synthase-interacting protein	NOSIP	10.0858	323	17	17	64.5	33.172	-0.839407	-1.78931	0.0106172
Q9UHG3	Q9UHG3	Prenylcysteine oxidase 1	PCYOX1	9.95173	260	14	14	37.2	56.639	-0.847939	-1.79993	0.00982035
Q96GK7;Q6P2I3	Q96GK7	Fumarylacetoacetate hydrolase domain-containing protein 2A	FAHD2A	9.49798	95	7	7	28.7	34.596	-0.85026	-1.80283	0.00961296
O75907	O75907	Diacylglycerol O-acyltransferase 1	DGAT1	8.91608	13	4	4	14.1	55.278	-0.850715	-1.80339	0.00957285
P08962	P08962	CD63 antigen	CD63	9.25518	83	3	3	8.4	25.636	-0.851504	-1.80438	0.00950348
Q96N66	Q96N66	Lysophospholipid acyltransferase 7	MBOAT7	9.89247	160	9	9	23.3	52.764	-0.852874	-1.8061	0.00938417
P50151	P50151	Guanine nucleotide-binding protein G(I)/G(S)/G(O) subunit gamma-10	GNG10	9.41632	108	5	5	88.2	7.2053	-0.864601	-1.82084	0.00841627
O00483	O00483	Cytochrome c oxidase subunit NDUFA4	NDUFA4	9.87737	244	5	5	55.6	9.3697	-0.865288	-1.8217	0.00836243
P15586	P15586	N-acetylglucosamine-6-sulfatase	GNS	9.59883	94	7	7	16.5	62.081	-0.867439	-1.82442	0.00819583
Q92896	Q92896	Golgi apparatus protein 1	GLG1	10.3572	388	38	38	34	134.55	-0.869537	-1.82708	0.00803625
P14406	P14406	Cytochrome c oxidase subunit 7A2, mitochondrial	COX7A2	10.1119	82	3	3	56.6	9.3959	-0.881402	-1.84216	0.00718498
O95786	O95786	Probable ATP-dependent RNA helicase DDX58	DDX58	8.84484	11	6	6	7.5	106.6	-0.882744	-1.84388	0.00709404
P04062	P04062	Glucosylceramidase	GBA	9.36309	72	6	6	13.2	59.716	-0.882779	-1.84392	0.00709164
P05161	P05161	Ubiquitin-like protein ISG15	ISG15	10.2411	389	10	10	64.2	17.887	-0.883354	-1.84466	0.00705298
P13716	P13716	Delta-aminolevulinic acid dehydratase	ALAD	8.76533	13	4	4	17	36.294	-0.88506	-1.84684	0.00693942
Q9P2E9	Q9P2E9	Ribosome-binding protein 1	RRBP1	10.3312	523	48	48	40	152.47	-0.889458	-1.85248	0.0066541
Q9BR76	Q9BR76	Coronin-1B	CORO1B	10.3423	319	15	14	31.7	54.234	-0.891842	-1.85554	0.00650389
Q15392	Q15392	Delta(24)-sterol reductase	DHCR24	10.2248	329	17	17	35.7	60.101	-0.892095	-1.85587	0.00648816
P14621	P14621	Acylphosphatase-2	ACYP2	8.89065	71	5	5	40.4	11.139	-0.900776	-1.86707	0.00596775
P28065	P28065	Proteasome subunit beta type-9	PSMB9	8.78153	30	3	3	14.2	23.264	-0.906252	-1.87417	0.00565918
Q99735	Q99735	Microsomal glutathione S-transferase 2	MGST2	9.06565	55	1	1	9.5	16.62	-0.908993	-1.87773	0.0055102
Q9NR19	Q9NR19	Acetyl-coenzyme A synthetase, cytoplasmic	ACSS2	10.1507	312	19	19	34	78.579	-0.910023	-1.87908	0.00545512
O60613	O60613	15 kDa selenoprotein	2015-09-01	9.06737	74	3	3	22.8	17.79	-0.914192	-1.88451	0.00523727
Q15417	Q15417	Calponin-3	CNN3	10.155	324	12	11	41	36.413	-0.916854	-1.88799	0.00510234
P26006	P26006	Integrin alpha-3;Integrin alpha-3 heavy chain;Integrin alpha-3 light chain	ITGA3	10.8082	603	26	26	24.9	116.61	-0.922873	-1.89589	0.0048087
P35754	P35754	Glutaredoxin-1	GLRX	9.76517	297	4	4	31.1	11.776	-0.925391	-1.8992	0.00469046
O14493	O14493	Claudin-4	CLDN4	9.10047	60	5	4	31.6	22.077	-0.92682	-1.90108	0.00462453
Q13308	Q13308	Inactive tyrosine-protein kinase 7	PTK7	10.2391	322	29	29	39.3	118.39	-0.930015	-1.9053	0.00448017
P12074	P12074	Cytochrome c oxidase subunit 6A1, mitochondrial	COX6A1	9.45422	66	3	3	43.1	12.155	-0.934266	-1.91092	0.00429439
O95049	O95049	Tight junction protein ZO-3	TJP3	9.23078	58	9	9	13.7	101.4	-0.935201	-1.91216	0.00425448
P56377	P56377	AP-1 complex subunit sigma-2	AP1S2	8.633	9	3	2	20.4	18.615	-0.937423	-1.9151	0.00416102
Q6YHK3	Q6YHK3	CD109 antigen	CD109	10.1157	309	27	27	22	161.69	-0.939204	-1.91747	0.00408744
P30740	P30740	Leukocyte elastase inhibitor	SERPINB1	10.6921	772	23	22	62.3	42.741	-0.952946	-1.93582	0.00355815
Q14108	Q14108	Lysosome membrane protein 2	SCARB2	9.65994	121	10	10	23	54.29	-0.954173	-1.93747	0.00351407
Q969X1	Q969X1	Protein lifeguard 3	TMBIM1	8.29977	5	3	3	8.7	34.607	-0.961255	-1.947	0.00326922
Q9NQX7	Q9NQX7	Integral membrane protein 2C;CT-BRI3	ITM2C	8.02189	7	2	2	11.6	30.223	-0.963954	-1.95065	0.00318006
Q9UKE5	Q9UKE5	TRAF2 and NCK-interacting protein kinase	TNIK	8.93998	36	18	8	14.4	154.94	-0.970646	-1.95972	0.00296848
Q14534	Q14534	Squalene monooxygenase	SQLE	8.74153	11	8	8	25.4	63.922	-0.973974	-1.96424	0.00286811
O75874	O75874	Isocitrate dehydrogenase [NADP] cytoplasmic	IDH1	11.1038	1116	27	26	67.1	46.659	-0.980109	-1.97261	0.00269117
P11279	P11279	Lysosome-associated membrane glycoprotein 1	LAMP1	10.6118	418	8	8	18	44.882	-0.984251	-1.97829	0.00257742
Q14116	Q14116	Interleukin-18	IL18	10.2688	357	15	15	81.9	22.326	-0.987367	-1.98256	0.00249474
O76070;Q16143	O76070	Gamma-synuclein	SNCG	9.88345	293	14	14	95.3	13.331	-0.987671	-1.98298	0.00248683
Q6DD88	Q6DD88	Atlastin-3	ATL3	10.1712	392	14	14	29.4	60.541	-0.987915	-1.98332	0.00248046
Q9UDY8	Q9UDY8	Mucosa-associated lymphoid tissue lymphoma translocation protein 1	MALT1	9.62035	67	16	16	24.6	92.271	-1.00669	-2.0093	0.00203414
Q5T0F9	Q5T0F9	Coiled-coil and C2 domain-containing protein 1B	CC2D1B	8.85888	23	5	4	7	94.223	-1.01018	-2.01416	0.00195958
Q9H008	Q9H008	Phospholysine phosphohistidine inorganic pyrophosphate phosphatase	LHPP	9.58797	93	5	5	25.6	29.165	-1.01511	-2.02106	0.00185879
Q9H6S3	Q9H6S3	Epidermal growth factor receptor kinase substrate 8-like protein 2	EPS8L2	9.99905	196	19	19	38.3	80.62	-1.02272	-2.03175	0.00171264
P16278	P16278	Beta-galactosidase	GLB1	9.23391	51	10	10	19.6	76.074	-1.02891	-2.04048	0.00160147
Q93052	Q93052	Lipoma-preferred partner	LPP	8.8723	39	6	6	12.6	65.746	-1.03112	-2.04361	0.00156342
Q00577	Q00577	Transcriptional activator protein Pur-alpha	PURA	8.33516	20	2	2	11.2	34.91	-1.03362	-2.04715	0.00152148
Q5VYY1	Q5VYY1	Ankyrin repeat domain-containing protein 22	ANKRD22	8.5948	11	1	1	5.2	21.848	-1.03827	-2.05376	0.00144598
O95154	O95154	Aflatoxin B1 aldehyde reductase member 3	AKR7A3	7.88441	14	2	1	6.9	37.206	-1.05058	-2.07136	0.00126278
Q9BQ69	Q9BQ69	O-acetyl-ADP-ribose deacetylase MACROD1	MACROD1	9.36986	34	5	5	20.9	35.505	-1.06029	-2.08535	0.00113358
Q5T280	Q5T280	Uncharacterized protein C9orf114	C9orf114	8.43276	10	1	1	3.7	42.008	-1.06576	-2.09327	0.00106635
O15327	O15327	Type II inositol 3,4-bisphosphate 4-phosphatase	INPP4B	8.54716	11	3	3	4.9	104.74	-1.06785	-2.09631	0.00104163
P11413	P11413	Glucose-6-phosphate 1-dehydrogenase	G6PD	11.1628	1611	43	43	80.4	59.256	-1.06884	-2.09775	0.00103007
P11166	P11166	Solute carrier family 2, facilitated glucose transporter member 1	SLC2A1	9.50782	104	6	6	11.6	54.083	-1.09723	-2.13944	0.000745812
O00115	O00115	Deoxyribonuclease-2-alpha	DNASE2	8.91609	46	3	3	10	39.58	-1.13143	-2.19076	0.000500403
P07203	P07203	Glutathione peroxidase 1	GPX1	9.64084	96	9	9	52.7	22.088	-1.15543	-2.22751	0.000375667
P19971	P19971	Thymidine phosphorylase	TYMP	10.0472	207	16	16	45	49.955	-1.17364	-2.2558	0.00030113
P30508;Q07000;P30501;P30510;P30505;P30504;Q9TNN7;P04222	P30508;Q07000;P30501;P30510;P30505;P30504;Q9TNN7	HLA class I histocompatibility antigen, Cw-12 alpha chain;HLA class I histocompatibility antigen, Cw-15 alpha chain;HLA class I histocompatibility antigen, Cw-2 alpha chain;HLA class I histocompatibility antigen, Cw-14 alpha chain;HLA class I histocompatibility antigen, Cw-8 alpha chain;HLA class I histocompatibility antigen, Cw-4 alpha chain;HLA class I histocompatibility antigen, Cw-5 alpha cha…	HLA-C	8.79202	28	13	0	41.5	40.885	-1.1812	-2.26765	0.000274466
P0DMN0;P0DMM9	P0DMN0;P0DMM9	Sulfotransferase 1A4;Sulfotransferase 1A3	SULT1A4;SULT1A3	9.2401	32	10	4	45.4	34.196	-1.18878	-2.2796	0.000249946
Q2M2I8	Q2M2I8	AP2-associated protein kinase 1	AAK1	8.43834	11	7	7	9.8	103.88	-1.18957	-2.28085	0.000247535
P48449	P48449	Lanosterol synthase	LSS	10.178	284	21	21	34.3	83.308	-1.19627	-2.29146	0.000227757
P36969	P36969	Phospholipid hydroperoxide glutathione peroxidase, mitochondrial	GPX4	8.59036	12	2	2	13.2	22.174	-1.22727	-2.34124	0.000154146
P04066	P04066	Tissue alpha-L-fucosidase	FUCA1	8.78626	18	3	3	6.2	53.688	-1.24934	-2.37733	0.000116085
P47895;O94788	P47895	Aldehyde dehydrogenase family 1 member A3	ALDH1A3	11.2162	1536	35	33	63.5	56.108	-1.27109	-2.41344	8.73861e-05
P07339	P07339	Cathepsin D;Cathepsin D light chain;Cathepsin D heavy chain	CTSD	10.3118	336	14	14	40.5	44.552	-1.27348	-2.41744	8.46812e-05
P50225;P50226	P50225;P50226	Sulfotransferase 1A1;Sulfotransferase 1A2	SULT1A1;SULT1A2	9.80946	161	11	5	40.7	34.165	-1.28042	-2.4291	7.72616e-05
P32320	P32320	Cytidine deaminase	CDA	9.58742	100	5	5	61.6	16.185	-1.28112	-2.43028	7.65448e-05
P21980	P21980	Protein-glutamine gamma-glutamyltransferase 2	TGM2	8.56512	4	7	7	14.4	77.328	-1.29331	-2.4509	6.50783e-05
P17900	P17900	Ganglioside GM2 activator;Ganglioside GM2 activator isoform short	GM2A	9.01791	55	5	5	26.9	20.838	-1.29357	-2.45134	6.48501e-05
P10909	P10909	Clusterin;Clusterin beta chain;Clusterin alpha chain	CLU	9.06157	16	3	3	11.4	52.494	-1.29437	-2.4527	6.41627e-05
Q01628;P13164;C9JQL5	Q01628	Interferon-induced transmembrane protein 3	IFITM3	9.71564	199	3	2	48.9	14.632	-1.31676	-2.49106	4.74346e-05
Q8IWE4	Q8IWE4	DCN1-like protein 3	DCUN1D3	8.78684	16	6	6	24.3	34.291	-1.32277	-2.50146	4.37038e-05
Q08174	Q08174	Protocadherin-1	PCDH1	9.25452	22	12	12	15.2	114.74	-1.34849	-2.54645	3.06643e-05
Q53FA7	Q53FA7	Quinone oxidoreductase PIG3	TP53I3	9.32699	56	8	8	28.3	35.536	-1.34914	-2.5476	3.03876e-05
P61916	P61916	Epididymal secretory protein E1	NPC2	9.68032	147	7	7	52.3	16.57	-1.35299	-2.55441	2.88032e-05
P29373;P29762	P29373	Cellular retinoic acid-binding protein 2	CRABP2	11.1098	1243	16	16	73.9	15.693	-1.36006	-2.56696	2.60907e-05
Q16555	Q16555	Dihydropyrimidinase-related protein 2	DPYSL2	10.5804	542	25	20	60.1	62.293	-1.36547	-2.5766	2.41839e-05
Q13510	Q13510	Acid ceramidase;Acid ceramidase subunit alpha;Acid ceramidase subunit beta	ASAH1	9.2042	79	7	7	21.8	44.659	-1.38479	-2.61134	1.8395e-05
P09104	P09104	Gamma-enolase	ENO2	10.3515	204	17	14	44.9	47.268	-1.395	-2.62989	1.58962e-05
P52943	P52943	Cysteine-rich protein 2	CRIP2	8.92421	18	3	3	32.2	22.492	-1.42318	-2.68176	1.05688e-05
O60437	O60437	Periplakin	PPL	10.295	428	85	85	51.1	204.74	-1.4593	-2.74975	6.19408e-06
Q96CM8	Q96CM8	Acyl-CoA synthetase family member 2, mitochondrial	ACSF2	8.09121	4	8	8	18	68.124	-1.46854	-2.76742	5.39139e-06
P31431	P31431	Syndecan-4	SDC4	8.70117	14	6	6	30.3	21.641	-1.48626	-2.80162	4.12283e-06
P06396	P06396	Gelsolin	GSN	10.59	673	29	28	42.6	85.696	-1.49262	-2.814	3.74139e-06
Q8NBP7	Q8NBP7	Proprotein convertase subtilisin/kexin type 9	PCSK9	8.84299	20	5	5	10.4	74.285	-1.4977	-2.82392	3.46124e-06
P32004	P32004	Neural cell adhesion molecule L1	L1CAM	8.32539	3	4	4	4.6	140	-1.51994	-2.86779	2.45478e-06
O76062	O76062	Delta(14)-sterol reductase	TM7SF2	8.96588	14	2	2	5.7	46.405	-1.54622	-2.92051	1.62558e-06
Q9UK22	Q9UK22	F-box only protein 2	FBXO2	10.2501	148	9	9	40.2	33.327	-1.62915	-3.09331	4.23767e-07
P22676	P22676	Calretinin	CALB2	9.98484	162	14	13	55	31.54	-1.64747	-3.13284	3.12063e-07
Q86WV6	Q86WV6	Stimulator of interferon genes protein	TMEM173	8.63426	4	6	6	27.2	42.192	-1.74858	-3.36028	5.43499e-08
P07093	P07093	Glia-derived nexin	SERPINE2	8.60227	32	4	4	8.3	44.002	-1.76772	-3.40515	3.86011e-08
P12273	P12273	Prolactin-inducible protein	PIP	8.7892	21	6	6	43.8	16.572	-1.80731	-3.49989	1.88092e-08
O95833	O95833	Chloride intracellular channel protein 3	CLIC3	8.83368	10	4	4	24.6	26.648	-1.8688	-3.65229	5.97457e-09
Q70J99	Q70J99	Protein unc-13 homolog D	UNC13D	8.20404	7	7	7	8.1	123.28	-1.96173	-3.89529	9.83883e-10
Q92876	Q92876	Kallikrein-6	KLK6	8.82925	25	4	4	21.7	26.855	-2.00794	-4.02208	3.88855e-10
P29034	P29034	Protein S100-A2	S100A2	9.68008	251	6	6	27.6	11.117	-2.01585	-4.04419	3.31031e-10
P50238	P50238	Cysteine-rich protein 1	CRIP1	9.20262	111	4	4	51.9	8.5328	-2.07403	-4.21061	9.93635e-11
Q9NRW3	Q9NRW3	DNA dC->dU-editing enzyme APOBEC-3C	APOBEC3C	9.20804	50	4	3	25.8	22.826	-2.07551	-4.21493	9.63373e-11
P26447	P26447	Protein S100-A4	S100A4	11.0282	853	10	10	64.4	11.728	-2.14252	-4.41533	2.30997e-11
Q08380	Q08380	Galectin-3-binding protein	LGALS3BP	10.1855	223	13	13	22.9	65.33	-2.20111	-4.59833	6.39051e-12
P80188	P80188	Neutrophil gelatinase-associated lipocalin	LCN2	9.00924	8	5	5	28.8	22.588	-2.29604	-4.91108	7.41699e-13
P47929	P47929	Galectin-7	LGALS7	8.05488	12	4	4	32.4	15.075	-2.63066	-6.19309	1.84081e-16
Q08188	Q08188	Protein-glutamine gamma-glutamyltransferase E;Protein-glutamine gamma-glutamyltransferase E 50 kDa catalytic chain;Protein-glutamine gamma-glutamyltransferase E 27 kDa non-catalytic chain	TGM3	8.33622	27	8	8	13.9	76.631	-3.34101	-10.1331	1.03074e-25
P20742	P20742	Pregnancy zone protein	PZP	8.79862	14	4	2	3	163.86	-3.38331	-10.4346	2.47436e-26
P05090	P05090	Apolipoprotein D	APOD	8.30361	29	3	3	17.5	21.275	-3.72204	-13.1961	1.41893e-31
P31151;Q86SG5	P31151	Protein S100-A7	S100A7	8.84518	25	5	5	54.5	11.471	-4.0859	-16.9816	9.28892e-38

## Sheet: DE proteins
Proteins higher abundant in mtKRAS-Hi than mtKRAS-Lo	Proteins lower abundant in mtKRAS-Hi than mtKRAS-Lo
Q9C0D2	O15162
Q8N6Y0	Q9UM54
P02765	P23229
P02656	P30483
P01023	Q6ZSZ5
P05109	Q8TE77
O75531	Q9UNF0
P25311	Q9BST9
Q8WX93	Q15847
Q5T0N5	Q15833
O95071	P28331
P02771	Q08426
Q02413	P10606
P31944	Q86Y39
Q9ULC5	Q9BYM8
Q14160	P13798
P06702	Q9BTY2
O14944	Q8TC12
Q8TEQ6	Q8N4C6
P12532	P49821
P33316	O76054
Q02952	P14209
Q5UIP0	P51116
Q9NSD9	Q9NSA3
Q99757	P30044
P00492	P13473
Q9Y285	Q16775
Q92805	Q5VZF2
Q14195	P21926
O15067	P45877
P27338	Q86UE4
P29218	Q6PIU2
O95059	Q9BT40
O94915	Q969L2
Q9H4A3	Q8IWE2
P26640	O96011
Q15257	Q8NFU3
P49750	P27105
Q14232	Q32P44
P13611	O43181
Q92598	P46940
P52292	O60831
P78346	P62256
Q9H2H9	Q7RTU9
P23470	Q9H9H4
Q9Y2D5	P61020
P49247	Q9NZ01
P50552	Q69YU5
Q13428	P49902
Q00534	P05091
Q9Y375	Q96HR9
Q9BZX2	P12830
O43805	O43688
P22102	Q5UCC4
P52732	P49327
Q0VDF9	O15118
Q16831	O14907
Q96K37	P51397
Q14315	Q9UDT6
Q9Y606	P82970
Q96KB5	Q96FV2
Q9NZJ9	Q9Y6I3
Q9H583	O95834
P36873	Q96BJ8
Q9BUE6	O43493
Q9NX74	O94992
Q13257	Q9BTU6
Q9Y276	Q6UVK1
Q969X6	P01892
Q5TC12	P13284
P17707	O95182
Q9HCK8	Q96JY6
Q9UKN8	P09110
E9PRG8	P16435
P04818	P14854
P23921	P02686
Q9ULT8	Q14764
Q96T88	Q8N138
P23434	P04083
P0CG35	Q14573
Q9Y3D8	P05026
Q96HQ2	O00244
P12268	P15954
Q14691	Q99988
Q9NVX2	P07305
Q08J23	Q15418
O15344	P07602
Q99986	Q99536
Q9Y3R5	Q08AF3
Q93096	Q16762
Q7Z7E8	Q96B97
Q99543	P10619
Q9UQE7	Q13277
Q13263	P11498
Q8IYL3	Q7L5N7
Q7Z4H3	P04792
P33552	O60825
Q8N4J0	Q9Y4K1
P62380	P42892
Q9UJM3	P08133
O75691	P00403
Q9BXR0	O95999
Q9Y223	Q9UBR2
P78310	Q9H098
O43665	Q53GA4
Q15651	P07384
Q6F5E8	Q969T9
P30154	P09669
P14635	O95470
Q9Y6M7	Q07817
P49736	O43286
P19623	Q9UP95
Q53FT3	Q9Y314
P26358	Q9UHG3
Q05519	Q96GK7
O75607	O75907
Q96QU8	P08962
Q05048	Q96N66
P52758	P50151
P18858	O00483
Q9BRS2	P15586
Q96QD8	Q92896
Q13451	P14406
Q8IZL8	O95786
P60033	P04062
Q9H974	P05161
P63313	P13716
Q9BSD7	Q9P2E9
P36639	Q9BR76
Q9NQS1	Q15392
Q96LR5	P14621
Q14566	P28065
P53396	Q99735
P33991	Q9NR19
Q6P1Q9	O60613
P57678	Q15417
Q8WUH1	P26006
P15407	P35754
Q86WR7	O14493
Q8IUF8	Q13308
Q52LW3	P12074
Q07864	O95049
P46976	P56377
Q9H0A8	Q6YHK3
Q13464	P30740
Q9BRX5	Q14108
Q9GZT4	Q969X1
P46926	Q9NQX7
Q9HA77	Q9UKE5
P25205	Q14534
Q9BTW9	O75874
O95757	P11279
Q15785	Q14116
Q8TB72	O76070
O60678	Q6DD88
O95232	Q9UDY8
Q9NYV4	Q5T0F9
Q71DI3	Q9H008
Q15858	Q9H6S3
Q3KRA6	P16278
Q96KR1	Q93052
Q13126	Q00577
P16930	Q5VYY1
Q9NQ29	O95154
Q14137	Q9BQ69
Q9Y697	Q5T280
O95671	O15327
P31350	P11413
P22234	P11166
Q9BXV9	O00115
Q5VW36	P07203
O75179	P19971
Q9H1K1	P30508
P33993	P0DMN0
Q9BRT9	Q2M2I8
Q9H061	P48449
Q9P032	P36969
Q12834	P04066
P18827	P47895
Q99661	P07339
P50416	P50225
Q5JUR7	P32320
Q9BTE3	P21980
	P17900
	P10909
	Q01628
	Q8IWE4
	Q08174
	Q53FA7
	P61916
	P29373
	Q16555
	Q13510
	P09104
	P52943
	O60437
	Q96CM8
	P31431
	P06396
	Q8NBP7
	P32004
	O76062
	Q9UK22
	P22676
	Q86WV6
	P07093
	P12273
	O95833
	Q70J99
	Q92876
	P29034
	P50238
	Q9NRW3
	P26447
	Q08380
	P80188
	P47929
	Q08188
	P20742
	P05090
	P31151

## Sheet: DE pathways_Up
Pathways upregulated in mtKRAS-Hi
Pathway Name	Source Name	Pathway uploaded gene count	Genes in InnateDB for this entity	Pathway p-value	Pathway p-value (corrected)	Gene Symbols
Unwinding of DNA	REACTOME	7	11	6.65101e-12	1.6561e-09	GINS1; GINS4; MCM2; MCM3; MCM4; MCM6; MCM7;
DNA strand elongation	REACTOME	8	32	1.87733e-09	2.33728e-07	GINS1; GINS4; LIG1; MCM2; MCM3; MCM4; MCM6; MCM7;
Metabolism of nucleotides	REACTOME	10	72	7.41741e-09	4.61734e-07	GART; HPRT1; IMPDH2; PAICS; PFAS; RRM1; RRM2; TYMS; UCK2; UPP1;
Cell Cycle, Mitotic	REACTOME	22	454	6.35068e-09	5.27106e-07	BANF1; CCNB1; CDC20; CDK6; GINS1; GINS4; KIF2C; LIG1; MAD2L1; MCM2; MCM3; MCM4; MCM6; MCM7; POLE; PPP1CC; PPP2R1B; RRM2; SMC3; SSNA1; TYMS; VRK1;
Cell Cycle	REACTOME	22	523	8.14517e-08	4.0563e-06	BANF1; CCNB1; CDC20; CDK6; GINS1; GINS4; KIF2C; LIG1; MAD2L1; MCM2; MCM3; MCM4; MCM6; MCM7; POLE; PPP1CC; PPP2R1B; RRM2; SMC3; SSNA1; TYMS; VRK1;
DNA replication	KEGG	7	37	1.62508e-07	6.74409e-06	LIG1; MCM2; MCM3; MCM4; MCM6; MCM7; POLE;
G1/S Transition	REACTOME	10	109	4.14931e-07	1.29147e-05	CCNB1; MCM2; MCM3; MCM4; MCM6; MCM7; POLE; PPP2R1B; RRM2; TYMS;
Mitotic G1-G1/S phases	REACTOME	11	136	3.85075e-07	1.36977e-05	CCNB1; CDK6; MCM2; MCM3; MCM4; MCM6; MCM7; POLE; PPP2R1B; RRM2; TYMS;
Activation of the pre-replicative complex	REACTOME	6	30	9.20001e-07	2.54534e-05	MCM2; MCM3; MCM4; MCM6; MCM7; POLE;
Synthesis of DNA	REACTOME	9	97	1.47219e-06	3.0548e-05	GINS1; GINS4; LIG1; MCM2; MCM3; MCM4; MCM6; MCM7; POLE;
Cell cycle	KEGG	10	126	1.59529e-06	3.05559e-05	CCNB1; CDC20; CDK6; MAD2L1; MCM2; MCM3; MCM4; MCM6; MCM7; SMC3;
S Phase	REACTOME	10	124	1.37711e-06	3.11728e-05	GINS1; GINS4; LIG1; MCM2; MCM3; MCM4; MCM6; MCM7; POLE; SMC3;
Cdk regulation of dna replication	PID BIOCARTA	5	18	1.35091e-06	3.36376e-05	MCM2; MCM3; MCM4; MCM6; MCM7;
DNA Replication	REACTOME	9	105	2.86938e-06	5.1034e-05	GINS1; GINS4; LIG1; MCM2; MCM3; MCM4; MCM6; MCM7; POLE;
Purine ribonucleoside monophosphate biosynthesis	REACTOME	4	11	5.00068e-06	8.30113e-05	GART; IMPDH2; PAICS; PFAS;
G2/M Checkpoints	REACTOME	6	43	8.37298e-06	0.000130304	CCNB1; MCM2; MCM3; MCM4; MCM6; MCM7;
Pyrimidine nucleotides nucleosides metabolism	INOH	6	47	1.42106e-05	0.000208144	DUT; RRM1; RRM2; TYMS; UCK2; UPP1;
Purine metabolism	KEGG	10	174	2.82666e-05	0.000391021	GART; HPRT1; IMPDH2; NTPCR; PAICS; PFAS; POLE; RRM1; RRM2; TAF9;
Purine metabolism	REACTOME	5	33	3.26461e-05	0.000427836	GART; HPRT1; IMPDH2; PAICS; PFAS;
Cell Cycle Checkpoints	REACTOME	8	117	5.45297e-05	0.000678895	CCNB1; CDC20; MAD2L1; MCM2; MCM3; MCM4; MCM6; MCM7;
Activation of ATR in response to replication stress	REACTOME	5	37	5.78192e-05	0.000685571	MCM2; MCM3; MCM4; MCM6; MCM7;
Purine nucleotides nucleosides metabolism	INOH	7	102	0.000158536	0.00179434	GART; HPRT1; IMPDH2; PAICS; PFAS; RRM1; RRM2;
Pyrimidine metabolism	KEGG	7	104	0.000178994	0.00193781	DUT; POLE; RRM1; RRM2; TYMS; UCK2; UPP1;
Resolution of Sister Chromatid Cohesion	REACTOME	7	112	0.000283277	0.002939	CCNB1; CDC20; KIF2C; MAD2L1; PPP1CC; PPP2R1B; SMC3;
DNA Replication Pre-Initiation	REACTOME	6	82	0.000335342	0.00321154	MCM2; MCM3; MCM4; MCM6; MCM7; POLE;
M/G1 Transition	REACTOME	6	82	0.000335342	0.00321154	MCM2; MCM3; MCM4; MCM6; MCM7; POLE;
Mitotic Prometaphase	REACTOME	7	120	0.000431688	0.00398112	CCNB1; CDC20; KIF2C; MAD2L1; PPP1CC; PPP2R1B; SMC3;
Metabolism of polyamines	REACTOME	3	14	0.000481624	0.00428301	AMD1; MTAP; SRM;
E2F mediated regulation of DNA replication	REACTOME	4	33	0.000510907	0.00438676	CCNB1; PPP2R1B; RRM2; TYMS;
E2F transcription factor network	PID NCI	5	64	0.000791987	0.00657349	MCM3; RRM1; RRM2; TRIM28; TYMS;
Cysteine and methionine metabolism	KEGG	4	38	0.000882093	0.0070852	AMD1; DNMT1; MTAP; SRM;
Assembly of the pre-replicative complex	REACTOME	5	67	0.000976374	0.00759741	MCM2; MCM3; MCM4; MCM6; MCM7;
Mitotic Anaphase	REACTOME	8	181	0.00106936	0.00806883	BANF1; CDC20; KIF2C; MAD2L1; PPP1CC; PPP2R1B; SMC3; VRK1;
Mitotic Metaphase and Anaphase	REACTOME	8	182	0.00110808	0.00811502	BANF1; CDC20; KIF2C; MAD2L1; PPP1CC; PPP2R1B; SMC3; VRK1;
Orc1 removal from chromatin	REACTOME	5	70	0.00119093	0.00823723	MCM2; MCM3; MCM4; MCM6; MCM7;
Switching of origins to a post-replicative state	REACTOME	5	70	0.00119093	0.00823723	MCM2; MCM3; MCM4; MCM6; MCM7;
tRNA Aminoacylation	REACTOME	4	42	0.00129154	0.008463	CARS2; FARSA; FARSB; VARS;
Thiamine metabolism	KEGG	2	5	0.00126427	0.00850821	NFS1; NTPCR;
Removal of licensing factors from origins	REACTOME	5	72	0.00135215	0.00863296	MCM2; MCM3; MCM4; MCM6; MCM7;
Lipid digestion, mobilization, and transport	REACTOME	4	43	0.00141161	0.00878725	A2M; APOC3; PPP1CC; SDC1;
Regulation of DNA replication	REACTOME	5	75	0.00162347	0.00985959	MCM2; MCM3; MCM4; MCM6; MCM7;
Aminoacyl-tRNA biosynthesis	KEGG	4	45	0.00167472	0.00992867	CARS2; FARSA; FARSB; VARS;
Pyrimidine metabolism	REACTOME	3	22	0.00190656	0.0103203	TYMS; UCK2; UPP1;
Drug metabolism	KEGG	4	47	0.00197011	0.0104374	HPRT1; IMPDH2; UCK2; UPP1;
Oocyte meiosis	KEGG	6	114	0.00190275	0.0105285	CCNB1; CDC20; MAD2L1; PPP1CC; PPP2R1B; SMC3;
Clearance of Nuclear Envelope Membranes from Chromatin	REACTOME	2	6	0.00188226	0.0106519	BANF1; VRK1;
Phosphorylation of Emi1	REACTOME	2	6	0.00188226	0.0106519	CCNB1; CDC20;
Cytosolic tRNA aminoacylation	REACTOME	3	24	0.00246455	0.012524	FARSA; FARSB; VARS;
Endogenous TLR signaling	PID NCI	3	24	0.00246455	0.012524	S100A8; S100A9; VCAN;
Lipoprotein metabolism	REACTOME	3	25	0.00277752	0.0138321	A2M; APOC3; SDC1;
Pyrimidine salvage reactions	REACTOME	2	9	0.00441727	0.0215667	UCK2; UPP1;
M Phase	REACTOME	9	281	0.00478159	0.0228965	BANF1; CCNB1; CDC20; KIF2C; MAD2L1; PPP1CC; PPP2R1B; SMC3; VRK1;
Initiation of Nuclear Envelope Reformation	REACTOME	2	10	0.00548055	0.0248119	BANF1; VRK1;
MASTL Facilitates Mitotic Progression	REACTOME	2	10	0.00548055	0.0248119	CCNB1; PPP2R1B;
Nuclear Envelope Reassembly	REACTOME	2	10	0.00548055	0.0248119	BANF1; VRK1;
Metabolism	REACTOME	28	1535	0.00660673	0.0293763	A2M; ACLY; ACSL5; AMD1; APOC3; CPT1A; FAH; GART; GYG1; HPRT1; IMPA1; IMPDH2; MAOB; MTAP; NUDT4; PAICS; PFAS; PPP1CC; PPP2R1B; RPIA; RRM1; RRM2; SDC1; SRM; TYMS; UCK2; UPP1; VCAN;
HDL-mediated lipid transport	REACTOME	2	13	0.00928974	0.0405815	A2M; APOC3;
Aurora B signaling	PID NCI	3	39	0.00983228	0.042211	KIF2C; NSUN2; PPP1CC;
Glycine, serine and threonine metabolism	KEGG	3	40	0.0105425	0.0444928	GCSH; MAOB; SRR;
Chylomicron-mediated lipid transport	REACTOME	2	15	0.0123209	0.0486971	APOC3; SDC1;
Estrogen responsive protein efp controls cell cycle and breast tumors growth	PID BIOCARTA	2	15	0.0123209	0.0486971	CCNB1; CDK6;
C-MYB transcription factor network	PID NCI	4	78	0.0120351	0.0491268	CCNB1; CDK6; MCM4; TRIM28;
Validated targets of C-MYC transcriptional activation	PID NCI	4	78	0.0120351	0.0491268	CCNB1; FOSL1; MINA; TAF9;

## Sheet: DE pathways_Down
Pathways downregulated in mtKRAS-Hi
Pathway Name	Source Name	Pathway uploaded gene count	Genes in InnateDB for this entity	Pathway p-value	Pathway p-value (corrected)	Gene Symbols
Metabolism	REACTOME	62	1535	6.3342e-15	2.09662e-12	ACAA1; ACSS2; AKR7A3; ALAD; ALDH2; ASAH1; B4GALT5; CDA; COX5B; COX6A1; COX6B1; COX6C; COX7C; CRABP2; CSPG4; CTSA; DGAT1; DHCR24; ENO2; FASN; G6PD; GBA; GLB1; GLRX; GM2A; GNG10; GNS; GPX1; GPX4; IDH1; INPP4B; INPP5K; IQGAP1; ITPR3; LPCAT2; LSS; MBOAT7; MGST2; MT-CO2; NDUFA11; NDUFA4; NDUFA7; NDUFS1; NDUFS4; NDUFV1; NOSIP; NT5C2; PC; PFKFB2; PI4K2A; PPAP2C; PSAP; PSMB9; SDC4; SGPL1; SLC2A1; SQLE; S…
Lysosome	KEGG	18	123	2.20394e-13	3.64753e-11	AP1S2; ASAH1; CD63; CTSA; CTSD; CTSZ; DNASE2; FUCA1; GBA; GLB1; GM2A; GNS; LAMP1; LAMP2; NPC1; NPC2; PSAP; SCARB2;
Respiratory electron transport	REACTOME	12	87	5.35279e-09	5.90591e-07	COX5B; COX6A1; COX6B1; COX6C; COX7C; MT-CO2; NDUFA11; NDUFA4; NDUFA7; NDUFS1; NDUFS4; NDUFV1;
Oxidative phosphorylation	KEGG	14	137	1.45335e-08	1.20265e-06	COX5B; COX6A1; COX6B1; COX6C; COX7A2; COX7C; LHPP; MT-CO2; NDUFA11; NDUFA4; NDUFA7; NDUFS1; NDUFS4; NDUFV1;
Alzheimer's disease	KEGG	15	172	3.76202e-08	2.49046e-06	CAPN1; COX5B; COX6A1; COX6B1; COX6C; COX7A2; COX7C; ITPR3; MT-CO2; NDUFA11; NDUFA4; NDUFA7; NDUFS1; NDUFS4; NDUFV1;
Respiratory electron transport, ATP synthesis by chemiosmotic coupling, and heat production by uncoupling proteins.	REACTOME	12	108	6.43704e-08	3.5511e-06	COX5B; COX6A1; COX6B1; COX6C; COX7C; MT-CO2; NDUFA11; NDUFA4; NDUFA7; NDUFS1; NDUFS4; NDUFV1;
Huntington's disease	KEGG	15	198	2.42836e-07	1.14827e-05	COX5B; COX6A1; COX6B1; COX6C; COX7A2; COX7C; GPX1; MT-CO2; NDUFA11; NDUFA4; NDUFA7; NDUFS1; NDUFS4; NDUFV1; TGM2;
Parkinson's disease	KEGG	13	149	3.18215e-07	1.17032e-05	COX5B; COX6A1; COX6B1; COX6C; COX7A2; COX7C; MT-CO2; NDUFA11; NDUFA4; NDUFA7; NDUFS1; NDUFS4; NDUFV1;
The citric acid (TCA) cycle and respiratory electron transport	REACTOME	13	149	3.18215e-07	1.17032e-05	COX5B; COX6A1; COX6B1; COX6C; COX7C; CRABP2; MT-CO2; NDUFA11; NDUFA4; NDUFA7; NDUFS1; NDUFS4; NDUFV1;
Metabolism of lipids and lipoproteins	REACTOME	25	554	5.85046e-07	1.9365e-05	ACAA1; ASAH1; CRABP2; CTSA; DGAT1; DHCR24; FASN; GBA; GLB1; GM2A; GPX1; GPX4; IDH1; INPP4B; INPP5K; LPCAT2; LSS; MBOAT7; PI4K2A; PPAP2C; PSAP; SGPL1; SQLE; TECR; TM7SF2;
Sphingolipid metabolism	REACTOME	8	67	6.37283e-06	0.000191764	ASAH1; CTSA; GBA; GLB1; GM2A; PPAP2C; PSAP; SGPL1;
Glycosphingolipid metabolism	REACTOME	6	36	1.35549e-05	0.000373889	ASAH1; CTSA; GBA; GLB1; GM2A; PSAP;
Cardiac muscle contraction	KEGG	8	79	2.19193e-05	0.000558099	ATP1B1; COX5B; COX6A1; COX6B1; COX6C; COX7A2; COX7C; MT-CO2;
Other glycan degradation	KEGG	4	18	0.00012466	0.00294731	FUCA1; FUCA2; GBA; GLB1;
Orphan transporters	REACTOME	8	105	0.000169015	0.0037296	APOD; COX5B; COX6A1; COX6B1; COX6C; COX7C; LCN2; MT-CO2;
Steroid biosynthesis	KEGG	4	20	0.000192839	0.00398935	DHCR24; LSS; SQLE; TM7SF2;
Cholesterol biosynthesis	REACTOME	4	21	0.000235459	0.00458453	DHCR24; LSS; SQLE; TM7SF2;
Pyruvate metabolism	KEGG	5	39	0.000266632	0.00490307	ACSS2; ACYP2; ALDH2; HAGH; PC;
Lysosome Vesicle Biogenesis	REACTOME	4	23	0.000340368	0.00592957	AP1S2; CTSZ; DNASE2; GNS;
Basigin interactions	REACTOME	4	25	0.000475082	0.00786261	ATP1B1; ITGA3; ITGA6; L1CAM;
Sphingolipid metabolism	KEGG	5	47	0.000645441	0.0101734	ASAH1; GBA; GLB1; PPAP2C; SGPL1;
Glutathione metabolism	KEGG	5	49	0.000783397	0.0117866	G6PD; GPX1; GPX4; IDH1; MGST2;
Pyruvate metabolism	INOH	4	32	0.00124532	0.0179218	ACSS2; ACYP2; ALDH2; HAGH;
EGFR1	NETPATH	16	472	0.00180044	0.024831	ANXA1; CDH1; EPN1; GSN; IQGAP1; ITGA3; LPP; MT-CO2; MVP; MYO6; PLSCR1; RBCK1; RPS6KA1; SDC4; SH3KBP1; WBP2;
Clathrin derived vesicle budding	REACTOME	5	60	0.00196761	0.0250492	AP1S2; CTSZ; DNASE2; GNS; TGOLN2;
trans-Golgi Network Vesicle Budding	REACTOME	5	60	0.00196761	0.0250492	AP1S2; CTSZ; DNASE2; GNS; TGOLN2;
Activation of gene expression by SREBF (SREBP)	REACTOME	4	37	0.00215881	0.0264654	FASN; LSS; SQLE; TM7SF2;
Downregulated of mta-3 in er-negative breast tumors	PID BIOCARTA	3	19	0.00266196	0.0314682	CDH1; CTSD; HSPB1;
Synthesis of 12-eicosatetraenoic acid derivatives	REACTOME	2	6	0.00320219	0.0341911	GPX1; GPX4;
Synthesis of 15-eicosatetraenoic acid derivatives	REACTOME	2	6	0.00320219	0.0341911	GPX1; GPX4;
Synthesis of 5-eicosatetraenoic acids	REACTOME	2	6	0.00320219	0.0341911	GPX1; GPX4;
Propanoate metabolism	INOH	3	22	0.00409424	0.0423498	ACSS2; ALDH2; EHHADH;
Glycogen storage diseases	REACTOME	10	253	0.004617	0.0424508	B4GALT5; CSPG4; ENO2; G6PD; GLB1; GNS; PC; PFKFB2; SDC4; SLC2A1;
Metabolism of carbohydrates	REACTOME	10	253	0.004617	0.0424508	B4GALT5; CSPG4; ENO2; G6PD; GLB1; GNS; PC; PFKFB2; SDC4; SLC2A1;
Myoclonic epilepsy of Lafora	REACTOME	10	253	0.004617	0.0424508	B4GALT5; CSPG4; ENO2; G6PD; GLB1; GNS; PC; PFKFB2; SDC4; SLC2A1;
Metabolism of nucleotides	REACTOME	5	72	0.00437026	0.0438351	CDA; GLRX; GPX1; NT5C2; TYMP;
