# Supplementary material for: Extensive rewiring of the EGFR network in colorectal cancer cells expressing transforming levels of KRASG13D
Source: Nat Commun. 2020 Jan 24;11:499. doi: 10.1038/s41467-019-14224-9 (PMC6981206; doi:10.1038/s41467-019-14224-9)
Supplement: Supplementary file 14 — Supplementary Data 10 [file 41467_2019_14224_MOESM14_ESM.xlsx]

## Sheet: DP proteins
Proteins differentially phosphorylated (DP) between mtKRAS-Hi and mtKRAS-Lo
#	Retention time (min)	Charge	m/z	Measured mass	Mass error (u)	Mass error (ppm)	Score	Sequence	Modifications	Marker	Accession	Description	Use in quantitation	Max fold change	Highest mean condition	Lowest mean condition	Anova	Maximum CV
31131	50.8582	2	957.932	1913.85	-0.00322464	-1.68489	34.28	RFSEGVLQSPSQDQEK	[3] Phospho (ST)	TRUE	sp|Q9C0C2|TB182_HUMAN	182 kDa tankyrase-1-binding protein OS=Homo sapiens GN=TNKS1BP1 PE=1 SV=4	TRUE	4.03566	HKE3	HCT116	0.000128027	48.793
44683	68.4988	2	965.421	1928.83	-0.0137208	-7.11347	21.97	QYTSPEEIDAQLQAEK	[4] Phospho (ST)	TRUE	sp|Q13442|HAP28_HUMAN	28 kDa heat- and acid-stable phosphoprotein OS=Homo sapiens GN=PDAP1 PE=1 SV=1	TRUE	2.39469	HCT116	HKE3	0.0175922	68.3493
8461	52.5074	2	825.367	1648.72	-0.00468588	-2.84212	111.5	KAEAGAGSATEFQFR	[8] Phospho (ST)	TRUE	sp|P46783|RS10_HUMAN	40S ribosomal protein S10 OS=Homo sapiens GN=RPS10 PE=1 SV=1	TRUE	1.85335	HCT116	HKE3	4.42774e-05	18.6416
14552	59.4025	2	755.347	1508.68	0.00362244	2.40107	44.63	IEDVTPIPSDSTR	[12] Phospho (ST)	TRUE	sp|P62263|RS14_HUMAN	40S ribosomal protein S14 OS=Homo sapiens GN=RPS14 PE=1 SV=3	TRUE	1.8542	HCT116	HKE3	0.0060767	35.0659
30372	34.6319	2	829.399	1656.78	-0.00313005	-1.88923	21.45	DLLHPSPEEEKRK	[6] Phospho (ST)	TRUE	sp|P42677|RS27_HUMAN	40S ribosomal protein S27 OS=Homo sapiens GN=RPS27 PE=1 SV=3	TRUE	4.38565	HCT116	HKE3	0.00080433	46.4588
3554	43.7176	2	857.396	1712.78	-0.000705942	-0.412162	33.43	TLNAETPKSSPLPAK	[6] Phospho (ST)|[10] Phospho (ST)	TRUE	sp|Q7L2J0|MEPCE_HUMAN	7SK snRNA methylphosphate capping enzyme OS=Homo sapiens GN=MEPCE PE=1 SV=1	TRUE	1.52202	HCT116	HKE3	0.0108578	32.7709
3770	46.3242	2	665.296	1328.58	0.00055873	0.420548	47.11	SGTSSPQSPVFR	[8] Phospho (ST)	TRUE	sp|Q8N556|AFAP1_HUMAN	Actin filament-associated protein 1 OS=Homo sapiens GN=AFAP1 PE=1 SV=2	TRUE	1.90906	HKE3	HCT116	0.0290081	48.8995
88953	40.7396	2	1103.51	2205.01	-0.00104938	-0.475908	37.7	ARQPLSEASNQQPLSGGEEK	[15] Phospho (ST)	TRUE	sp|Q9NQW6|ANLN_HUMAN	Actin-binding protein anillin OS=Homo sapiens GN=ANLN PE=1 SV=2	TRUE	Infinity	HCT116	HKE3	4.08525e-10	150.825
20018	48.3042	2	873.001	1743.99	-0.00259535	-1.48817	28.07	TPISPLKTGVSKPIVK	[4] Phospho (ST)	TRUE	sp|Q9NQW6|ANLN_HUMAN	Actin-binding protein anillin OS=Homo sapiens GN=ANLN PE=1 SV=2	TRUE	1.80694	HCT116	HKE3	0.00610395	31.9881
7749	40.7213	3	736.009	2205.01	-0.00118331	-0.536648	60.4	ARQPLSEASNQQPLSGGEEK	[15] Phospho (ST)	TRUE	sp|Q9NQW6|ANLN_HUMAN	Actin-binding protein anillin OS=Homo sapiens GN=ANLN PE=1 SV=2	TRUE	1.61783	HCT116	HKE3	0.00775899	41.806
54871	26.3284	3	750.992	2249.95	-0.00198259	-0.88117	24.74	SSQTGTEPGAAHTSSPQPSTSR	[15] Phospho (ST)	TRUE	sp|Q9C0C7|AMRA1_HUMAN	Activating molecule in BECN1-regulated autophagy protein 1 OS=Homo sapiens GN=AMBRA1 PE=1 SV=2	TRUE	1.5182	HCT116	HKE3	0.0449705	38.0587
6606	35.072	2	959.476	1916.94	-0.00260742	-1.3602	25.38	SGPKPFSAPKPQTSPSPK	[14] Phospho (ST)	TRUE	sp|Q01518|CAP1_HUMAN	Adenylyl cyclase-associated protein 1 OS=Homo sapiens GN=CAP1 PE=1 SV=5	TRUE	1.66641	HCT116	HKE3	0.00590847	32.4324
94883	62.504	2	994.416	1986.82	-0.00241058	-1.21328	26.62	SQDADSPGSSGAPENLTFK	[9] Phospho (ST)	TRUE	tr|A8MQ02|A8MQ02_HUMAN	Afadin OS=Homo sapiens GN=MLLT4 PE=1 SV=2	TRUE	1.81566	HCT116	HKE3	0.0341722	95.1415
11586	54.0631	2	704.348	1406.68	0.000738594	0.525062	65.74	NSPASPLKELSGK	[5] Phospho (ST)	TRUE	tr|E7EMD6|E7EMD6_HUMAN	A-kinase anchor protein 10, mitochondrial OS=Homo sapiens GN=AKAP10 PE=1 SV=3	TRUE	1.62929	HCT116	HKE3	0.00165279	27.465
10409	46.4916	3	769.687	2306.04	-0.00175176	-0.759638	36.31	KPESPYGNLCDAPDSPRPVK	[15] Phospho (ST)	TRUE	sp|Q9UKA4|AKA11_HUMAN	A-kinase anchor protein 11 OS=Homo sapiens GN=AKAP11 PE=1 SV=1	TRUE	1.78619	HCT116	HKE3	3.98092e-07	10.0329
31461	49.2605	2	1228.53	2455.05	-0.000973171	-0.396396	62.21	LKETCVSGEDPTQGADLSPDEK	[18] Phospho (ST)	TRUE	sp|Q02952|AKA12_HUMAN	A-kinase anchor protein 12 OS=Homo sapiens GN=AKAP12 PE=1 SV=4	TRUE	9.74693	HCT116	HKE3	3.77145e-05	58.4628
3878	49.245	3	819.355	2455.04	-0.00337668	-1.37541	31.74	LKETCVSGEDPTQGADLSPDEK	[18] Phospho (ST)	TRUE	sp|Q02952|AKA12_HUMAN	A-kinase anchor protein 12 OS=Homo sapiens GN=AKAP12 PE=1 SV=4	TRUE	2.04982	HCT116	HKE3	3.22877e-05	21.2235
10927	53.5424	2	794.852	1587.69	-0.00271537	-1.71026	88.78	SVPEDDGHALLAER	[1] Phospho (ST)	TRUE	sp|Q02952|AKA12_HUMAN	A-kinase anchor protein 12 OS=Homo sapiens GN=AKAP12 PE=1 SV=4	TRUE	1.77916	HCT116	HKE3	0.00446085	40.8981
7682	74.5598	3	695.323	2082.95	-0.000709432	-0.340591	37.63	DALGDSLQVPVSPSSTTSSR	[12] Phospho (ST)	TRUE	sp|Q9Y2D5|AKAP2_HUMAN	A-kinase anchor protein 2 OS=Homo sapiens GN=AKAP2 PE=1 SV=3	TRUE	1.91884	HCT116	HKE3	0.00581604	38.5658
11954	37.1131	2	674.829	1347.64	-0.000301986	-0.224085	24.63	ATSPQKSPSVPK	[N-term] Acetyl (Protein N-term)|[7] Phospho (ST)	TRUE	sp|Q9NVD7|PARVA_HUMAN	Alpha-parvin OS=Homo sapiens GN=PARVA PE=1 SV=1	TRUE	1.9677	HKE3	HCT116	0.00598794	40.765
28604	25.6196	3	728.982	2183.93	-0.00125573	-0.574988	21.9	SCGTDSQSENEASPVKRPR	[13] Phospho (ST)	TRUE	tr|H0Y398|H0Y398_HUMAN	AN1-type zinc finger protein 3 (Fragment) OS=Homo sapiens GN=ZFAND3 PE=1 SV=1	TRUE	1.66048	HCT116	HKE3	0.00789701	31.4295
37521	29.5746	2	816.92	1631.83	-0.00270614	-1.65835	20.15	KSSPSVKPAVDPAAAK	[5] Phospho (ST)	TRUE	sp|Q6FI81|CPIN1_HUMAN	Anamorsin OS=Homo sapiens GN=CIAPIN1 PE=1 SV=2	TRUE	2.41527	HCT116	HKE3	2.82776e-05	25.1934
17919	44.5235	4	508.253	2028.98	0.00290315	1.43084	23.93	SFADIGKKHSDPHLLER	[10] Phospho (ST)	TRUE	tr|C9JRP1|C9JRP1_HUMAN	Anion exchange protein (Fragment) OS=Homo sapiens GN=SLC4A7 PE=1 SV=1	TRUE	1.66663	HCT116	HKE3	0.00845043	30.3883
17479	58.9933	3	852.028	2553.06	0.00236572	0.926622	37.5	SLSKSDSDLLTCSPTEDATMGSR	[3] Phospho (ST)|[20] Oxidation (M)	TRUE	sp|Q92625|ANS1A_HUMAN	Ankyrin repeat and SAM domain-containing protein 1A OS=Homo sapiens GN=ANKS1A PE=1 SV=4	TRUE	2.14686	HCT116	HKE3	0.0191594	50.5815
14053	46.8074	3	767.351	2299.03	0.00517424	2.25062	29.78	EHYPVSSPSSPSPPAQPGGVSR	[12] Phospho (ST)	TRUE	tr|H0YM23|H0YM23_HUMAN	Ankyrin repeat domain-containing protein 17 (Fragment) OS=Homo sapiens GN=ANKRD17 PE=1 SV=1	TRUE	1.56647	HCT116	HKE3	0.000699734	15.6325
25835	36.4376	3	904.074	2709.2	-0.00554729	-2.04757	54.21	MTSLETKTSDTETEPSKTVSTANR	[1] Oxidation (M)|[6] Phospho (ST)	TRUE	tr|A0A087WV66|A0A087WV66_HUMAN	Antigen KI-67 OS=Homo sapiens GN=MKI67 PE=1 SV=1	TRUE	4.73913	HCT116	HKE3	0.000702868	53.5126
31625	36.447	4	678.31	2709.21	0.00384272	1.41839	44.8	MTSLETKTSDTETEPSKTVSTANR	[1] Oxidation (M)|[13] Phospho (ST)	TRUE	tr|A0A087WV66|A0A087WV66_HUMAN	Antigen KI-67 OS=Homo sapiens GN=MKI67 PE=1 SV=1	TRUE	3.94595	HCT116	HKE3	0.000524479	61.1193
28097	39.0311	2	1023.39	2044.77	-0.00288507	-1.41095	35.34	MPCESSPPESADTPTSTR	[1] Oxidation (M)|[6] Phospho (ST)	TRUE	tr|A0A087WV66|A0A087WV66_HUMAN	Antigen KI-67 OS=Homo sapiens GN=MKI67 PE=1 SV=1	TRUE	3.38741	HCT116	HKE3	0.0102898	62.2946
22924	39.7001	3	898.745	2693.21	0.00287024	1.06573	20.78	MTSLETKTSDTETEPSKTVSTANR	[13] Phospho (ST)	TRUE	tr|A0A087WV66|A0A087WV66_HUMAN	Antigen KI-67 OS=Homo sapiens GN=MKI67 PE=1 SV=1	TRUE	2.85997	HCT116	HKE3	0.000994293	53.6696
34129	43.0045	3	801.679	2402.02	-0.000971434	-0.404425	48.5	ELFQTPDHTEESTTDDKTTK	[5] Phospho (ST)	TRUE	tr|A0A087WV66|A0A087WV66_HUMAN	Antigen KI-67 OS=Homo sapiens GN=MKI67 PE=1 SV=1	TRUE	2.32717	HCT116	HKE3	0.00471657	56.3713
30773	39.7315	4	674.308	2693.2	-0.0058692	-2.17926	21.11	MTSLETKTSDTETEPSKTVSTANR	[13] Phospho (ST)	TRUE	tr|A0A087WV66|A0A087WV66_HUMAN	Antigen KI-67 OS=Homo sapiens GN=MKI67 PE=1 SV=1	TRUE	2.13283	HCT116	HKE3	0.000855635	33.3844
24822	32.0266	3	660.949	1979.83	-0.00242081	-1.22274	46.47	MTSLETKTSDTETEPSK	[1] Oxidation (M)|[9] Phospho (ST)	TRUE	tr|A0A087WV66|A0A087WV66_HUMAN	Antigen KI-67 OS=Homo sapiens GN=MKI67 PE=1 SV=1	TRUE	2.05036	HCT116	HKE3	0.00690607	38.2134
35324	36.7636	2	1026.97	2051.92	-0.0017843	-0.869575	65.69	ILCKSPQSDPADTPTNTK	[5] Phospho (ST)	TRUE	tr|A0A087WV66|A0A087WV66_HUMAN	Antigen KI-67 OS=Homo sapiens GN=MKI67 PE=1 SV=1	TRUE	2.0323	HCT116	HKE3	0.000359607	28.4747
34829	37.5444	2	996.46	1990.9	-0.00228498	-1.14771	61.54	IACKSPQPDPVDTPASTK	[5] Phospho (ST)	TRUE	tr|A0A087WV66|A0A087WV66_HUMAN	Antigen KI-67 OS=Homo sapiens GN=MKI67 PE=1 SV=1	TRUE	1.99731	HCT116	HKE3	0.000470935	23.8939
24157	33.7326	3	695.988	2084.94	-0.00191437	-0.918186	65.9	IPCKSSPELEDTATSSKR	[6] Phospho (ST)	TRUE	tr|A0A087WV66|A0A087WV66_HUMAN	Antigen KI-67 OS=Homo sapiens GN=MKI67 PE=1 SV=1	TRUE	1.94311	HCT116	HKE3	0.00019981	19.4971
16152	38.6721	2	965.428	1928.84	-0.00297275	-1.54121	42.09	IPCKSSPELEDTATSSK	[5] Phospho (ST)	TRUE	tr|A0A087WV66|A0A087WV66_HUMAN	Antigen KI-67 OS=Homo sapiens GN=MKI67 PE=1 SV=1	TRUE	1.93691	HCT116	HKE3	0.000524589	31.9474
62115	41.9456	2	952.448	1902.88	-0.00262123	-1.3775	27.42	RSSITEPEGPNGPNIQK	[3] Phospho (ST)	TRUE	sp|Q13625|ASPP2_HUMAN	Apoptosis-stimulating of p53 protein 2 OS=Homo sapiens GN=TP53BP2 PE=1 SV=2	TRUE	5.94916	HCT116	HKE3	0.00128079	62.8228
11923	35.8298	2	441.708	881.401	0.000108422	0.123011	30.89	SLSPGVSR	[3] Phospho (ST)	TRUE	tr|E7EQT4|E7EQT4_HUMAN	Apoptotic chromatin condensation inducer in the nucleus OS=Homo sapiens GN=ACIN1 PE=1 SV=2	TRUE	1.95234	HKE3	HCT116	0.0459496	57.3197
20349	44.3722	2	1142.98	2283.95	-0.000465739	-0.203918	36.39	IHQDSESGDELSSSSTEQIR	[7] Phospho (ST)	TRUE	tr|Q1RLN5|Q1RLN5_HUMAN	ARHGAP12 protein OS=Homo sapiens GN=ARHGAP12 PE=1 SV=1	TRUE	4.46699	HCT116	HKE3	0.000477721	58.7019
2371	71.8769	3	852.722	2555.15	-0.000509245	-0.199302	22.15	ATTPPNQGRPDSPVYANLQELK	[2] Phospho (ST)|[3] Phospho (ST)	TRUE	tr|Q1RLN5|Q1RLN5_HUMAN	ARHGAP12 protein OS=Homo sapiens GN=ARHGAP12 PE=1 SV=1	TRUE	2.41105	HCT116	HKE3	0.0321696	63.4056
3012	44.3886	3	762.323	2283.95	-0.00212054	-0.928453	78.72	IHQDSESGDELSSSSTEQIR	[7] Phospho (ST)	TRUE	tr|Q1RLN5|Q1RLN5_HUMAN	ARHGAP12 protein OS=Homo sapiens GN=ARHGAP12 PE=1 SV=1	TRUE	1.92562	HCT116	HKE3	0.00864502	39.8794
39578	30.898	2	700.29	1398.57	-0.00108542	-0.776096	25.6	MSSEGPPRMSPK	[1] Oxidation (M)|[10] Phospho (ST)	TRUE	tr|H0YH87|H0YH87_HUMAN	Ataxin-2 (Fragment) OS=Homo sapiens GN=ATXN2 PE=1 SV=1	TRUE	4.70447	HCT116	HKE3	0.0208654	102.25
88705	55.4149	2	1193.54	2385.08	0.000218614	0.0916591	65.18	GQSTGKGPPQSPVFEGVYNNSR	[11] Phospho (ST)	TRUE	sp|Q8WWM7|ATX2L_HUMAN	Ataxin-2-like protein OS=Homo sapiens GN=ATXN2L PE=1 SV=2	TRUE	15.795	HCT116	HKE3	0.0160294	119.265
3589	75.0885	2	956.933	1911.85	-0.00163824	-0.856888	48.3	EVDGLLTSEPMGSPVSSK	[13] Phospho (ST)	TRUE	sp|Q8WWM7|ATX2L_HUMAN	Ataxin-2-like protein OS=Homo sapiens GN=ATXN2L PE=1 SV=2	TRUE	1.94515	HCT116	HKE3	0.00271591	28.5807
3637	55.2409	3	796.033	2385.08	0.000879251	0.368647	91.6	GQSTGKGPPQSPVFEGVYNNSR	[11] Phospho (ST)	TRUE	sp|Q8WWM7|ATX2L_HUMAN	Ataxin-2-like protein OS=Homo sapiens GN=ATXN2L PE=1 SV=2	TRUE	1.51533	HCT116	HKE3	0.00363386	24.6667
20989	64.9745	2	966.896	1931.78	-0.000331745	-0.17173	70.22	LQWDGSSDLSPSDSGSSK	[10] Phospho (ST)	TRUE	tr|K7EKG9|K7EKG9_HUMAN	Ataxin-7-like protein 3 (Fragment) OS=Homo sapiens GN=ATXN7L3 PE=1 SV=1	TRUE	1.57564	HCT116	HKE3	0.0128681	46.0968
43984	52.9526	3	454.854	1361.54	-0.000381711	-0.280352	23.61	DRNSWGGFSEK	[4] Phospho (ST)	TRUE	sp|Q8WXF7|ATLA1_HUMAN	Atlastin-1 OS=Homo sapiens GN=ATL1 PE=1 SV=1	TRUE	5.3872	HKE3	HCT116	0.000284792	58.7564
888	45.9112	3	613.309	1836.91	0.00170229	0.926717	54.15	KPNIFYSGPASPARPR	[11] Phospho (ST)	TRUE	sp|Q6PL18|ATAD2_HUMAN	ATPase family AAA domain-containing protein 2 OS=Homo sapiens GN=ATAD2 PE=1 SV=1	TRUE	1.51858	HKE3	HCT116	0.0441572	35.3171
14326	42.9676	2	873.389	1744.76	-0.00372213	-2.13331	21.73	TASFSESRADEVAPAK	[3] Phospho (ST)	TRUE	sp|P53396|ACLY_HUMAN	ATP-citrate synthase OS=Homo sapiens GN=ACLY PE=1 SV=3	TRUE	2.13484	HCT116	HKE3	0.00128943	41.1402
4142	40.7762	2	780.865	1559.71	-0.00224864	-1.4417	61.34	AKPAMPQDSVPSPR	[12] Phospho (ST)	TRUE	sp|P53396|ACLY_HUMAN	ATP-citrate synthase OS=Homo sapiens GN=ACLY PE=1 SV=3	TRUE	1.63328	HCT116	HKE3	0.00400154	32.8989
20569	33.1848	3	563.61	1687.81	-0.00203499	-1.2057	31.56	KAKPAMPQDSVPSPR	[13] Phospho (ST)	TRUE	sp|P53396|ACLY_HUMAN	ATP-citrate synthase OS=Homo sapiens GN=ACLY PE=1 SV=3	TRUE	1.53377	HCT116	HKE3	0.00219213	23.5128
2987	60.9535	4	710.084	2836.31	-0.00215726	-0.760587	21.19	KLGPGRPLPTFPTSECTSDVEPDTR	[18] Phospho (ST)	TRUE	sp|Q8TDD1|DDX54_HUMAN	ATP-dependent RNA helicase DDX54 OS=Homo sapiens GN=DDX54 PE=1 SV=2	TRUE	1.67389	HCT116	HKE3	0.00884891	28.7652
24787	38.9837	3	453.553	1357.64	-0.00323453	-2.38247	30.45	SSTPLHSPSPIR	[7] Phospho (ST)	TRUE	sp|O95817|BAG3_HUMAN	BAG family molecular chaperone regulator 3 OS=Homo sapiens GN=BAG3 PE=1 SV=3	TRUE	3.53152	HKE3	HCT116	0.000937817	50.4645
12986	38.9837	2	679.827	1357.64	0.000491838	0.362275	34.34	SSTPLHSPSPIR	[7] Phospho (ST)	TRUE	sp|O95817|BAG3_HUMAN	BAG family molecular chaperone regulator 3 OS=Homo sapiens GN=BAG3 PE=1 SV=3	TRUE	2.40088	HKE3	HCT116	0.00194498	44.3981
10107	44.4862	3	661.685	1982.03	-0.00185402	-0.935412	38.95	EVRSPTKAPHLQLIEGK	[6] Phospho (ST)	TRUE	sp|O43491|E41L2_HUMAN	Band 4.1-like protein 2 OS=Homo sapiens GN=EPB41L2 PE=1 SV=1	TRUE	1.72189	HCT116	HKE3	0.00247896	25.8161
22966	46.062	2	796.831	1591.65	-0.00407079	-2.55759	86.9	SNSDESNFSEKLR	[3] Phospho (ST)	TRUE	tr|A0A087WWW9|A0A087WWW9_HUMAN	B-cell lymphoma/leukemia 10 OS=Homo sapiens GN=BCL10 PE=1 SV=1	TRUE	2.56097	HKE3	HCT116	0.00309805	56.688
40942	41.9988	3	971.42	2911.24	-0.00298845	-1.02652	34.74	SGSGSVGNGSSRYSPSQNSPIHHIPSR	[14] Phospho (ST)|[16] Phospho (ST)	TRUE	sp|Q9NYF8|BCLF1_HUMAN	Bcl-2-associated transcription factor 1 OS=Homo sapiens GN=BCLAF1 PE=1 SV=2	TRUE	2.85	HCT116	HKE3	0.00940855	64.5079
15141	41.9166	4	728.816	2911.23	-0.00627715	-2.15618	21.83	SGSGSVGNGSSRYSPSQNSPIHHIPSR	[3] Phospho (ST)|[13] Phospho (Y)	TRUE	sp|Q9NYF8|BCLF1_HUMAN	Bcl-2-associated transcription factor 1 OS=Homo sapiens GN=BCLAF1 PE=1 SV=2	TRUE	1.625	HCT116	HKE3	0.00156212	21.4019
3100	54.8287	2	665.829	1329.64	-0.000412192	-0.310002	39.68	LVRLSSDSFAR	[5] Phospho (ST)	TRUE	tr|A0A087WSV0|A0A087WSV0_HUMAN	Bcl-2-like protein 12 OS=Homo sapiens GN=BCL2L12 PE=1 SV=1	TRUE	1.88886	HKE3	HCT116	0.00128907	32.2481
30748	43.7176	3	781.048	2340.12	0.00139478	0.59603	25.85	DKDVTLSPVKAGPATTTSSETR	[7] Phospho (ST)	TRUE	sp|Q8NFC6|BD1L1_HUMAN	Biorientation of chromosomes in cell division protein 1-like 1 OS=Homo sapiens GN=BOD1L1 PE=1 SV=2	TRUE	2.19597	HCT116	HKE3	0.000214042	29.108
85640	57.459	3	456.899	1367.67	0.000384185	0.280904	20.74	RLSLTMGGVQAR	[3] Phospho (ST)	TRUE	sp|O75815|BCAR3_HUMAN	Breast cancer anti-estrogen resistance protein 3 OS=Homo sapiens GN=BCAR3 PE=1 SV=1	TRUE	7.89988	HKE3	HCT116	2.9372e-06	37.9403
16412	54.3559	2	880.879	1759.74	-0.00227355	-1.29198	42.14	NSKYEYDPDISPPR	[11] Phospho (ST)	TRUE	tr|H7C462|H7C462_HUMAN	BUD13 homolog (Fragment) OS=Homo sapiens GN=BUD13 PE=1 SV=1	TRUE	1.77216	HCT116	HKE3	0.0205593	48.0457
16773	73.2282	3	739.612	2215.81	-0.00130929	-0.590885	32.37	MPQDGSDDEDEEWPTLEK	[1] Oxidation (M)|[6] Phospho (ST)	TRUE	sp|Q13895|BYST_HUMAN	Bystin OS=Homo sapiens GN=BYSL PE=1 SV=3	TRUE	1.94793	HCT116	HKE3	0.033545	66.5942
22968	43.9166	3	831.384	2491.13	-0.0034046	-1.36669	57.66	QKEAGLSQSHDDLSNATATPSVR	[9] Phospho (ST)	TRUE	sp|O14523|C2C2L_HUMAN	C2 domain-containing protein 2-like OS=Homo sapiens GN=C2CD2L PE=1 SV=3	TRUE	2.23948	HCT116	HKE3	0.000639294	30.6023
41833	48.277	2	879.897	1757.78	-0.00134959	-0.767783	39.92	AMTVEKASPVGDGNFR	[8] Phospho (ST)	TRUE	sp|Q86YS7|C2CD5_HUMAN	C2 domain-containing protein 5 OS=Homo sapiens GN=C2CD5 PE=1 SV=1	TRUE	2.28009	HCT116	HKE3	0.00423911	43.4832
4499	45.0364	2	509.26	1016.51	0.000457733	0.450301	27.81	RLSSFVTK	[3] Phospho (ST)	TRUE	tr|F8VPD4|F8VPD4_HUMAN	CAD protein OS=Homo sapiens GN=CAD PE=1 SV=1	TRUE	3.43777	HKE3	HCT116	0.000833695	54.1637
31630	58.8036	2	819.872	1637.73	-0.000505784	-0.308832	34.08	VLGTSPEAIDSAENR	[5] Phospho (ST)	TRUE	tr|F8VPD4|F8VPD4_HUMAN	CAD protein OS=Homo sapiens GN=CAD PE=1 SV=1	TRUE	1.52807	HCT116	HKE3	0.0443003	66.5878
2029	35.7531	2	559.774	1117.53	0.0051278	4.58852	26.97	TRTFSATVR	[5] Phospho (ST)	TRUE	tr|H3BNU9|H3BNU9_HUMAN	Calcium-regulated heat stable protein 1 (Fragment) OS=Homo sapiens GN=CARHSP1 PE=1 SV=1	TRUE	1.5282	HKE3	HCT116	0.036108	33.9753
37001	60.5533	2	817.846	1633.68	-0.000381723	-0.233659	42.42	SSESDHFSYVQLR	[4] Phospho (ST)	TRUE	sp|Q96JQ2|CLMN_HUMAN	Calmin OS=Homo sapiens GN=CLMN PE=1 SV=1	TRUE	3.11934	HKE3	HCT116	0.00155639	49.5709
5397	25.1038	3	533.598	1597.77	-0.0012332	-0.771825	34.56	SQPGQKPAASPRPR	[N-term] Acetyl (Protein N-term)|[1] Phospho (ST)	TRUE	tr|F8W7E0|F8W7E0_HUMAN	Calpastatin (Fragment) OS=Homo sapiens GN=CAST PE=1 SV=1	TRUE	2.01526	HKE3	HCT116	0.00341899	30.6607
2515	50.9793	2	1028.98	2055.95	-0.00133222	-0.647984	35.89	TDSREDEISPPPPNPVVK	[9] Phospho (ST)	TRUE	sp|P10644|KAP0_HUMAN	cAMP-dependent protein kinase type I-alpha regulatory subunit OS=Homo sapiens GN=PRKAR1A PE=1 SV=1	TRUE	1.74213	HCT116	HKE3	0.000387173	23.3686
6954	43.8603	3	589.968	1766.88	-0.00156971	-0.888405	24.34	VLLLEANRHSPGPER	[10] Phospho (ST)	TRUE	sp|Q9UDT6|CLIP2_HUMAN	CAP-Gly domain-containing linker protein 2 OS=Homo sapiens GN=CLIP2 PE=1 SV=1	TRUE	1.80627	HKE3	HCT116	0.0123238	39.2056
38649	53.0741	2	1077.97	2153.92	-0.000806908	-0.374623	76.35	NQVVSSTNGELNTDDPTAGR	[7] Phospho (ST)	TRUE	tr|H0YBN6|H0YBN6_HUMAN	Casein kinase I isoform gamma-3 (Fragment) OS=Homo sapiens GN=CSNK1G3 PE=1 SV=1	TRUE	3.51577	HCT116	HKE3	0.00908458	79.2559
17519	53.0741	3	718.981	2153.92	-0.00182339	-0.846542	51.9	NQVVSSTNGELNTDDPTAGR	[7] Phospho (ST)	TRUE	tr|H0YBN6|H0YBN6_HUMAN	Casein kinase I isoform gamma-3 (Fragment) OS=Homo sapiens GN=CSNK1G3 PE=1 SV=1	TRUE	1.55509	HCT116	HKE3	0.0464885	35.2651
32055	58.3901	2	949.927	1897.84	-0.00219773	-1.15801	87.09	TSVQTEDDQLIAGQSAR	[2] Phospho (ST)	TRUE	sp|P35221|CTNA1_HUMAN	Catenin alpha-1 OS=Homo sapiens GN=CTNNA1 PE=1 SV=1	TRUE	2.41708	HKE3	HCT116	0.0175535	58.7905
1780	48.1193	3	714.665	2140.97	-0.00137232	-0.640981	47.47	SRTSVQTEDDQLIAGQSAR	[4] Phospho (ST)	TRUE	sp|P35221|CTNA1_HUMAN	Catenin alpha-1 OS=Homo sapiens GN=CTNNA1 PE=1 SV=1	TRUE	1.54162	HKE3	HCT116	0.0306638	33.0662
2581	50.7457	3	620.952	1859.83	-0.00151946	-0.816987	62.47	RTSMGGTQQQFVEGVR	[2] Phospho (ST)	TRUE	tr|B4DGU4|B4DGU4_HUMAN	Catenin beta-1 OS=Homo sapiens GN=CTNNB1 PE=1 SV=1	TRUE	1.87225	HKE3	HCT116	0.0105182	40.5001
21306	76.9259	3	1121.49	3361.46	-0.0132653	-3.94628	60.06	LRSYEDMIGEEVPSDQYYWAPLAQHER	[3] Phospho (ST)	TRUE	tr|C9JZR2|C9JZR2_HUMAN	Catenin delta-1 OS=Homo sapiens GN=CTNND1 PE=1 SV=2	TRUE	4.30089	HCT116	HKE3	0.0257927	244.937
897	71.1764	2	549.763	1097.51	0.000258554	0.235582	51.05	GSLASLDSLR	[5] Phospho (ST)	TRUE	tr|C9JZR2|C9JZR2_HUMAN	Catenin delta-1 OS=Homo sapiens GN=CTNND1 PE=1 SV=2	TRUE	1.60654	HKE3	HCT116	0.0376129	39.5476
3000	76.4064	2	609.774	1217.53	0.0010135	0.832423	35.67	SVDFDSLTVR	[1] Phospho (ST)	TRUE	sp|Q9Y5K6|CD2AP_HUMAN	CD2-associated protein OS=Homo sapiens GN=CD2AP PE=1 SV=1	TRUE	1.96379	HKE3	HCT116	0.04995	56.285
10793	45.1427	3	831.407	2491.2	-0.00651182	-2.61392	35.48	LVINSGNGAVEDRKPSGLNGEASK	[16] Phospho (ST)	TRUE	sp|P16070|CD44_HUMAN	CD44 antigen OS=Homo sapiens GN=CD44 PE=1 SV=3	TRUE	1.80425	HKE3	HCT116	0.000354066	22.9174
5483	46.739	2	492.232	982.449	0.000220892	0.224838	32.13	ALRASESGI	[5] Phospho (ST)	TRUE	sp|P48960|CD97_HUMAN	CD97 antigen OS=Homo sapiens GN=CD97 PE=1 SV=4	TRUE	2.40539	HKE3	HCT116	0.0252737	68.5001
30602	34.8613	2	828.398	1654.78	0.000518292	0.313209	58.4	ILATDVSSKNTPDSK	[11] Phospho (ST)	TRUE	tr|H0Y8J2|H0Y8J2_HUMAN	Centromere protein C (Fragment) OS=Homo sapiens GN=CENPC PE=1 SV=1	TRUE	4.52324	HCT116	HKE3	1.5626e-08	16.4146
15410	44.2264	3	648.976	1943.91	-0.00385667	-1.98397	22.24	SVPVNNLPERSPTDSPR	[11] Phospho (ST)	TRUE	sp|P49454|CENPF_HUMAN	Centromere protein F OS=Homo sapiens GN=CENPF PE=1 SV=2	TRUE	1.55981	HCT116	HKE3	0.00939761	31.9667
12326	44.2357	3	712.367	2134.08	0.00227338	1.06528	20.68	VAQRSPVDSGTILREPTTK	[5] Phospho (ST)	TRUE	sp|P49454|CENPF_HUMAN	Centromere protein F OS=Homo sapiens GN=CENPF PE=1 SV=2	TRUE	1.51317	HCT116	HKE3	0.0104236	28.1
52639	35.3988	3	797.698	2390.07	-0.00428617	-1.79332	40.71	SSPVNNHHSPGQTPTLGQPEAR	[9] Phospho (ST)	TRUE	sp|Q5SW79|CE170_HUMAN	Centrosomal protein of 170 kDa OS=Homo sapiens GN=CEP170 PE=1 SV=1	TRUE	6.31747	HCT116	HKE3	0.000744841	58.6406
33526	57.8263	4	1045.95	4179.75	0.000407002	0.0973747	35.89	NQATSATSEKDNDDDQSDKGTYTIELENPNSEEVEAR	[23] Phospho (ST)	TRUE	sp|Q5SW79|CE170_HUMAN	Centrosomal protein of 170 kDa OS=Homo sapiens GN=CEP170 PE=1 SV=1	TRUE	3.5334	HCT116	HKE3	0.00857254	93.6306
20148	38.6523	2	716.309	1430.6	-0.000600871	-0.420012	25.94	STGSATSLASQGER	[4] Phospho (ST)	TRUE	sp|Q5SW79|CE170_HUMAN	Centrosomal protein of 170 kDa OS=Homo sapiens GN=CEP170 PE=1 SV=1	TRUE	2.11395	HCT116	HKE3	0.00226864	44.4716
20406	58.8388	2	905.438	1808.86	0.00140224	0.775208	59.22	KVYEDSGIPLPAESPK	[14] Phospho (ST)	TRUE	sp|Q8IXM2|BAP18_HUMAN	Chromatin complexes subunit BAP18 OS=Homo sapiens GN=BAP18 PE=1 SV=1	TRUE	2.41322	HCT116	HKE3	1.18829e-06	20.3145
115973	67.8079	2	1139.47	2276.93	-0.00844489	-3.70888	30.29	SSSVSPSSWKSPPASPESWK	[11] Phospho (ST)|[15] Phospho (ST)	TRUE	sp|Q96JM3|CHAP1_HUMAN	Chromosome alignment-maintaining phosphoprotein 1 OS=Homo sapiens GN=CHAMP1 PE=1 SV=2	TRUE	3.87415	HCT116	HKE3	0.0412718	118.469
15510	61.1168	2	985.942	1969.87	-0.000672417	-0.341351	52.32	KPSGSPDLWKLSPDQR	[5] Phospho (ST)|[12] Phospho (ST)	TRUE	sp|Q96JM3|CHAP1_HUMAN	Chromosome alignment-maintaining phosphoprotein 1 OS=Homo sapiens GN=CHAMP1 PE=1 SV=2	TRUE	2.23582	HCT116	HKE3	0.00356998	38.4303
2856	61.1248	3	657.632	1969.87	0.00303247	1.53943	50.99	KPSGSPDLWKLSPDQR	[3] Phospho (ST)|[12] Phospho (ST)	TRUE	sp|Q96JM3|CHAP1_HUMAN	Chromosome alignment-maintaining phosphoprotein 1 OS=Homo sapiens GN=CHAMP1 PE=1 SV=2	TRUE	1.57335	HCT116	HKE3	0.000111391	16.5207
22482	36.7064	2	940.909	1879.8	-0.00213779	-1.13724	48.01	GDAASSPAPAASVGSSQGGAR	[6] Phospho (ST)	TRUE	tr|E7EXA6|E7EXA6_HUMAN	Chromosome transmission fidelity protein 18 homolog OS=Homo sapiens GN=CHTF18 PE=1 SV=2	TRUE	2.42531	HCT116	HKE3	0.000830647	40.0789
18595	36.7236	3	627.608	1879.8	-0.00304537	-1.62004	62.6	GDAASSPAPAASVGSSQGGAR	[6] Phospho (ST)	TRUE	tr|E7EXA6|E7EXA6_HUMAN	Chromosome transmission fidelity protein 18 homolog OS=Homo sapiens GN=CHTF18 PE=1 SV=2	TRUE	1.64893	HCT116	HKE3	0.0440772	49.2586
17673	45.9218	2	498.28	994.545	-0.000978751	-0.984118	27.77	KVSLVLEK	[3] Phospho (ST)	TRUE	sp|Q9P2M7|CING_HUMAN	Cingulin OS=Homo sapiens GN=CGN PE=1 SV=2	TRUE	59.1402	HKE3	HCT116	4.1899e-09	52.8691
5240	43.0492	3	619.614	1855.82	3.1745e-06	0.00171056	52.23	SHSQASLAGPGPVDPSNR	[3] Phospho (ST)	TRUE	sp|Q9P2M7|CING_HUMAN	Cingulin OS=Homo sapiens GN=CGN PE=1 SV=2	TRUE	1.91673	HKE3	HCT116	0.00847798	41.4462
29398	55.6459	3	942.088	2823.24	-0.00287921	-1.01982	68.01	VSNSPEPQKAVEQEDELSDVSQGGSK	[4] Phospho (ST)	TRUE	sp|O60271|JIP4_HUMAN	C-Jun-amino-terminal kinase-interacting protein 4 OS=Homo sapiens GN=SPAG9 PE=1 SV=4	TRUE	2.38406	HCT116	HKE3	0.0486948	71.8281
5681	61.0014	3	774.679	2321.01	-0.004585	-1.97542	35.74	SASQSSLDKLDQELKEQQK	[3] Phospho (ST)|[6] Phospho (ST)	TRUE	sp|O60271|JIP4_HUMAN	C-Jun-amino-terminal kinase-interacting protein 4 OS=Homo sapiens GN=SPAG9 PE=1 SV=4	TRUE	1.96135	HCT116	HKE3	0.00853858	43.3322
30681	55.8473	3	757.378	2269.11	-0.000879606	-0.387643	46.89	NFVFHTLSPVKAEAAKESSK	[8] Phospho (ST)	TRUE	tr|E7ESG2|E7ESG2_HUMAN	Claspin OS=Homo sapiens GN=CLSPN PE=1 SV=1	TRUE	3.31579	HCT116	HKE3	0.00998277	44.6423
22250	55.7972	4	568.287	2269.12	0.00291496	1.28463	64	NFVFHTLSPVKAEAAKESSK	[8] Phospho (ST)	TRUE	tr|E7ESG2|E7ESG2_HUMAN	Claspin OS=Homo sapiens GN=CLSPN PE=1 SV=1	TRUE	2.02848	HCT116	HKE3	0.0204784	40.6718
7295	59.5465	3	613.645	1837.91	0.0015215	0.827841	30.46	NFVFHTLSPVKAEAAK	[8] Phospho (ST)	TRUE	tr|E7ESG2|E7ESG2_HUMAN	Claspin OS=Homo sapiens GN=CLSPN PE=1 SV=1	TRUE	1.62868	HCT116	HKE3	0.00297856	27.7493
783	50.4195	4	712.319	2845.25	-0.00671425	-2.3598	42.96	RPNEDSDEDEEKGAVVPPVHDIYR	[6] Phospho (ST)	TRUE	sp|Q12996|CSTF3_HUMAN	Cleavage stimulation factor subunit 3 OS=Homo sapiens GN=CSTF3 PE=1 SV=1	TRUE	1.67776	HCT116	HKE3	0.00753721	34.2554
4196	55.1102	3	649.311	1944.91	0.000444904	0.228753	40.97	FSFRSQEDLNEPIKR	[5] Phospho (ST)	TRUE	sp|Q7Z460|CLAP1_HUMAN	CLIP-associating protein 1 OS=Homo sapiens GN=CLASP1 PE=1 SV=1	TRUE	1.54763	HCT116	HKE3	0.039315	41.288
7714	35.5458	2	727.835	1453.66	-0.000779056	-0.535929	61.06	SRSDIDVNAAAGAK	[3] Phospho (ST)	TRUE	tr|E7EW49|E7EW49_HUMAN	CLIP-associating protein 2 OS=Homo sapiens GN=CLASP2 PE=1 SV=1	TRUE	1.5861	HCT116	HKE3	0.0118631	32.953
29302	32.5542	4	426.199	1700.77	0.00133675	0.785966	35.48	VIETPENDFKHHR	[4] Phospho (ST)	TRUE	tr|A0A024QZ33|A0A024QZ33_HUMAN	Coiled-coil domain containing 55, isoform CRA_a OS=Homo sapiens GN=CCDC55 PE=1 SV=1	TRUE	2.15363	HCT116	HKE3	0.000706705	33.6034
10208	37.3972	3	475.549	1423.63	0.00065806	0.462243	27.22	SLDDLSAPPHHR	[1] Phospho (ST)	TRUE	sp|A6NKD9|CC85C_HUMAN	Coiled-coil domain-containing protein 85C OS=Homo sapiens GN=CCDC85C PE=1 SV=1	TRUE	1.6294	HCT116	HKE3	0.0265219	50.6295
43321	56.2116	2	1232.04	2462.06	0.00213508	0.867192	49.85	LQQGAGLESPQGQPEPGAASPQR	[9] Phospho (ST)|[20] Phospho (ST)	TRUE	sp|Q9H6F5|CCD86_HUMAN	Coiled-coil domain-containing protein 86 OS=Homo sapiens GN=CCDC86 PE=1 SV=1	TRUE	10.0353	HCT116	HKE3	0.0328651	175.912
20285	49.2511	3	867.729	2600.17	-0.000355684	-0.136793	33.54	QQDLHLESPQRQPEYSPESPR	[8] Phospho (ST)	TRUE	sp|Q9H6F5|CCD86_HUMAN	Coiled-coil domain-containing protein 86 OS=Homo sapiens GN=CCDC86 PE=1 SV=1	TRUE	2.58986	HCT116	HKE3	0.00341844	55.4885
20122	50.2707	2	1192.06	2382.1	3.8484e-05	0.0161555	50.33	LQQGAGLESPQGQPEPGAASPQR	[20] Phospho (ST)	TRUE	sp|Q9H6F5|CCD86_HUMAN	Coiled-coil domain-containing protein 86 OS=Homo sapiens GN=CCDC86 PE=1 SV=1	TRUE	2.50164	HCT116	HKE3	0.000488718	45.7334
1096	37.4516	3	650.966	1949.87	-0.00126296	-0.647712	60.22	AGLGSPERPPKTSPGSPR	[5] Phospho (ST)|[16] Phospho (ST)	TRUE	sp|Q9H6F5|CCD86_HUMAN	Coiled-coil domain-containing protein 86 OS=Homo sapiens GN=CCDC86 PE=1 SV=1	TRUE	1.5355	HCT116	HKE3	0.00634534	23.8893
17752	73.0285	3	729.992	2186.95	0.00122063	0.558141	71.36	YQPLASTASDNDFVTPEPR	[9] Phospho (ST)	TRUE	sp|Q15021|CND1_HUMAN	Condensin complex subunit 1 OS=Homo sapiens GN=NCAPD2 PE=1 SV=3	TRUE	1.57104	HCT116	HKE3	0.0271657	46.0001
10542	39.0636	2	567.769	1133.52	0.001419	1.25185	48.57	SPQQSAALPR	[1] Phospho (ST)	TRUE	tr|A0A0A6YYG7|A0A0A6YYG7_HUMAN	Condensin-2 complex subunit H2 OS=Homo sapiens GN=NCAPH2 PE=1 SV=1	TRUE	2.13032	HKE3	HCT116	0.0175527	55.8271
5445	32.777	3	502.907	1505.7	0.00143689	0.954299	26.46	ESRSPQQSAALPR	[4] Phospho (ST)	TRUE	tr|A0A0A6YYG7|A0A0A6YYG7_HUMAN	Condensin-2 complex subunit H2 OS=Homo sapiens GN=NCAPH2 PE=1 SV=1	TRUE	1.52361	HKE3	HCT116	0.0484428	39.0565
47151	50.1598	3	734.295	2199.86	0.00282143	1.28255	27.99	LSSSDRYSDASDDSFSEPR	[4] Phospho (ST)	TRUE	sp|Q9NRF8|PYRG2_HUMAN	CTP synthase 2 OS=Homo sapiens GN=CTPS2 PE=1 SV=1	TRUE	1.70491	HCT116	HKE3	0.0473908	95.5809
3246	51.3841	2	551.277	1100.54	0.00152664	1.38718	54.03	KGSFSALVGR	[3] Phospho (ST)	TRUE	sp|Q13619|CUL4A_HUMAN	Cullin-4A OS=Homo sapiens GN=CUL4A PE=1 SV=3	TRUE	2.35773	HKE3	HCT116	0.00574869	52.4593
47359	56.0502	3	582.624	1744.85	0.000493196	0.282658	26.09	DRSPAPSPVLPSSSLR	[3] Phospho (ST)	TRUE	sp|Q8IWT3|CUL9_HUMAN	Cullin-9 OS=Homo sapiens GN=CUL9 PE=1 SV=2	TRUE	3.74228	HKE3	HCT116	0.0122684	91.649
52769	74.5029	3	560.962	1679.87	0.000625871	0.372572	29.67	LTLNSPIFDKPLSR	[5] Phospho (ST)	TRUE	tr|A0A087WZU2|A0A087WZU2_HUMAN	Cyclin-dependent kinase 16 OS=Homo sapiens GN=CDK16 PE=1 SV=1	TRUE	6.66652	HKE3	HCT116	0.0224905	78.2038
12495	45.9112	2	589.75	1177.49	0.00153147	1.30063	24.27	RFSMEDVSK	[3] Phospho (ST)	TRUE	sp|Q07002|CDK18_HUMAN	Cyclin-dependent kinase 18 OS=Homo sapiens GN=CDK18 PE=1 SV=3	TRUE	2.99035	HKE3	HCT116	0.00149407	55.0387
105704	74.8388	2	1126.92	2251.82	-0.00165069	-0.733048	49.67	DFQDYMEPEEGCQGSPQR	[15] Phospho (ST)	TRUE	sp|O43237|DC1L2_HUMAN	Cytoplasmic dynein 1 light intermediate chain 2 OS=Homo sapiens GN=DYNC1LI2 PE=1 SV=1	TRUE	5.05867	HCT116	HKE3	0.0211587	131.457
11143	66.2713	2	840.906	1679.8	0.00309486	1.8424	42.24	LSQMQSPIPLTETR	[6] Phospho (ST)	TRUE	sp|Q2VPK5|CTU2_HUMAN	Cytoplasmic tRNA 2-thiolation protein 2 OS=Homo sapiens GN=CTU2 PE=1 SV=1	TRUE	1.59791	HCT116	HKE3	0.00403098	23.7492
13746	28.4057	2	741.384	1480.75	-8.09271e-05	-0.0546526	25.37	ISLSKSPTKTDPK	[6] Phospho (ST)	TRUE	sp|Q5BKZ1|ZN326_HUMAN	DBIRD complex subunit ZNF326 OS=Homo sapiens GN=ZNF326 PE=1 SV=2	TRUE	1.54368	HCT116	HKE3	0.00689259	27.6408
29969	42.2114	2	916.391	1830.77	-0.00322228	-1.76007	33.24	DGDKSPMSSLQISNEK	[5] Phospho (ST)|[7] Oxidation (M)	TRUE	sp|Q9UER7|DAXX_HUMAN	Death domain-associated protein 6 OS=Homo sapiens GN=DAXX PE=1 SV=2	TRUE	2.66952	HCT116	HKE3	0.0127747	76.3319
14289	49.0785	4	654.331	2613.29	0.00275289	1.05342	24.67	RNSVERPAEPVAGAATPSLVEQQK	[3] Phospho (ST)	TRUE	sp|Q9BTC0|DIDO1_HUMAN	Death-inducer obliterator 1 OS=Homo sapiens GN=DIDO1 PE=1 SV=5	TRUE	3.6077	HKE3	HCT116	7.7206e-06	26.8518
6276	49.0286	3	872.104	2613.29	-0.00103333	-0.395412	43.49	RNSVERPAEPVAGAATPSLVEQQK	[3] Phospho (ST)	TRUE	sp|Q9BTC0|DIDO1_HUMAN	Death-inducer obliterator 1 OS=Homo sapiens GN=DIDO1 PE=1 SV=5	TRUE	3.11963	HKE3	HCT116	1.98154e-05	27.9436
46476	48.277	2	857.432	1712.85	-1.89975e-05	-0.0110912	52.8	KQISGQYSGSPQLLK	[10] Phospho (ST)	TRUE	sp|Q96N67|DOCK7_HUMAN	Dedicator of cytokinesis protein 7 OS=Homo sapiens GN=DOCK7 PE=1 SV=4	TRUE	22.6645	HCT116	HKE3	0.0178448	108.107
72685	56.909	2	1134.49	2266.96	0.000246464	0.10872	47.42	SLSNSNPDISGTPTSPDDEVR	[15] Phospho (ST)	TRUE	sp|Q96N67|DOCK7_HUMAN	Dedicator of cytokinesis protein 7 OS=Homo sapiens GN=DOCK7 PE=1 SV=4	TRUE	4.38155	HCT116	HKE3	0.00397806	71.7631
8869	51.2618	2	758.825	1515.64	0.000234163	0.154498	66.57	SPSGSAFGSQENLR	[9] Phospho (ST)	TRUE	sp|Q96N67|DOCK7_HUMAN	Dedicator of cytokinesis protein 7 OS=Homo sapiens GN=DOCK7 PE=1 SV=4	TRUE	1.7828	HCT116	HKE3	0.00621739	39.3637
42208	40.4038	4	736.345	2941.35	-0.0054044	-1.83738	24.61	RSSLPLDHGSPAQENPESEKSSPAVSR	[3] Phospho (ST)	TRUE	tr|R4GN35|R4GN35_HUMAN	DENN domain-containing protein 4C OS=Homo sapiens GN=DENND4C PE=1 SV=1	TRUE	2.29027	HKE3	HCT116	0.00289546	33.6826
13427	64.5051	2	507.255	1012.5	0.000411744	0.406662	40.69	STSLSALVR	[3] Phospho (ST)	TRUE	tr|R4GN35|R4GN35_HUMAN	DENN domain-containing protein 4C OS=Homo sapiens GN=DENND4C PE=1 SV=1	TRUE	2.08298	HKE3	HCT116	0.0225342	59.5653
26018	52.4059	2	878.874	1755.73	-0.00280216	-1.596	21.86	TPSSSPPITPPASETK	[5] Phospho (ST)|[9] Phospho (ST)	TRUE	tr|F5GZ90|F5GZ90_HUMAN	Denticleless protein homolog OS=Homo sapiens GN=DTL PE=1 SV=1	TRUE	2.91321	HCT116	HKE3	0.00307088	62.1353
4291	59.1797	3	764.067	2289.18	0.00171771	0.750361	21.74	NFTKPQDGDVIAPLITPQKK	[16] Phospho (ST)	TRUE	sp|Q9Y3Z3|SAMH1_HUMAN	Deoxynucleoside triphosphate triphosphohydrolase SAMHD1 OS=Homo sapiens GN=SAMHD1 PE=1 SV=2	TRUE	1.50336	HCT116	HKE3	0.0201271	26.0106
51319	57.3122	3	1070.09	3207.25	-0.0012336	-0.384628	49.26	GTEPSTDGETSEAESNYSVSEHHDTILR	[2] Phospho (ST)|[5] Phospho (ST)	TRUE	sp|Q5QJE6|TDIF2_HUMAN	Deoxynucleotidyltransferase terminal-interacting protein 2 OS=Homo sapiens GN=DNTTIP2 PE=1 SV=2	TRUE	11.4614	HCT116	HKE3	0.0462517	109.885
1238	34.47	2	819.863	1637.71	-0.00112922	-0.689512	43.18	PCSEETPAISPSKR	[10] Phospho (ST)	TRUE	tr|H0YNJ9|H0YNJ9_HUMAN	Deoxyuridine 5'-triphosphate nucleotidohydrolase, mitochondrial OS=Homo sapiens GN=DUT PE=1 SV=1	TRUE	1.88106	HCT116	HKE3	0.0232328	51.6891
15364	55.6294	3	805.331	2412.97	-0.00212526	-0.880764	49.22	NYFTDKAASYTEEDENHTAK	[9] Phospho (ST)	TRUE	sp|Q14126|DSG2_HUMAN	Desmoglein-2 OS=Homo sapiens GN=DSG2 PE=1 SV=2	TRUE	2.73158	HCT116	HKE3	0.00035359	52.5566
40496	53.4465	2	544.246	1086.48	0.00211342	1.94521	23.91	EANLAASFGK	[7] Phospho (ST)	TRUE	tr|E9PEX6|E9PEX6_HUMAN	Dihydrolipoyl dehydrogenase OS=Homo sapiens GN=DLD PE=1 SV=1	TRUE	2.72173	HCT116	HKE3	0.00672152	72.4907
4366	41.4074	3	623.615	1867.82	-0.000623998	-0.334077	41.24	RNSRDGDPLPSSLSCK	[3] Phospho (ST)	TRUE	tr|H3BP35|H3BP35_HUMAN	Diphosphomevalonate decarboxylase (Fragment) OS=Homo sapiens GN=MVD PE=1 SV=1	TRUE	2.17661	HKE3	HCT116	0.000289698	29.2901
15342	36.6119	3	587.601	1759.78	-0.00110182	-0.626109	35.89	RLSMSEVKDDNSATK	[3] Phospho (ST)	TRUE	sp|Q8TDM6|DLG5_HUMAN	Disks large homolog 5 OS=Homo sapiens GN=DLG5 PE=1 SV=4	TRUE	2.78381	HKE3	HCT116	0.000980492	44.9627
87730	39.1872	2	800.399	1598.78	0.00142227	0.889596	39.44	ADANSPPKPLSKPR	[N-term] Acetyl (Protein N-term)|[5] Phospho (ST)	TRUE	tr|K7ENQ6|K7ENQ6_HUMAN	DNA (cytosine-5)-methyltransferase 1 (Fragment) OS=Homo sapiens GN=DNMT1 PE=1 SV=1	TRUE	2.17938	HCT116	HKE3	0.00489394	37.5327
7432	54.2606	3	795.358	2383.05	-0.00239704	-1.00587	51.35	RTIQEVLEEQSEDEDREAK	[11] Phospho (ST)	TRUE	sp|P18858|DNLI1_HUMAN	DNA ligase 1 OS=Homo sapiens GN=LIG1 PE=1 SV=1	TRUE	1.85039	HCT116	HKE3	0.00682622	31.6977
12076	51.3841	3	795.36	2383.06	0.00298245	1.25153	48.7	TIQEVLEEQSEDEDREAKR	[10] Phospho (ST)	TRUE	sp|P18858|DNLI1_HUMAN	DNA ligase 1 OS=Homo sapiens GN=LIG1 PE=1 SV=1	TRUE	1.57459	HCT116	HKE3	0.0497313	49.1519
2115	59.2507	3	654.938	1961.79	0.00247245	1.2603	61.73	SGDHLHNDSQIEADFR	[N-term] Acetyl (Protein N-term)|[9] Phospho (ST)	TRUE	sp|P11387|TOP1_HUMAN	DNA topoisomerase 1 OS=Homo sapiens GN=TOP1 PE=1 SV=2	TRUE	1.65942	HCT116	HKE3	0.000792992	20.3815
63690	57.0843	2	1183.54	2365.07	-0.000475076	-0.200872	43.74	IKNENTEGSPQEDGVELEGLK	[9] Phospho (ST)	TRUE	sp|P11388|TOP2A_HUMAN	DNA topoisomerase 2-alpha OS=Homo sapiens GN=TOP2A PE=1 SV=3	TRUE	11.2958	HCT116	HKE3	0.03248	96.8964
21840	49.5474	3	832.061	2493.16	-0.00238753	-0.957631	29.23	KIKNENTEGSPQEDGVELEGLK	[10] Phospho (ST)	TRUE	sp|P11388|TOP2A_HUMAN	DNA topoisomerase 2-alpha OS=Homo sapiens GN=TOP2A PE=1 SV=3	TRUE	2.95508	HCT116	HKE3	0.00485598	57.9023
7140	57.1035	3	789.362	2365.06	-0.00431924	-1.82627	27.05	IKNENTEGSPQEDGVELEGLK	[9] Phospho (ST)	TRUE	sp|P11388|TOP2A_HUMAN	DNA topoisomerase 2-alpha OS=Homo sapiens GN=TOP2A PE=1 SV=3	TRUE	1.97153	HCT116	HKE3	0.000586508	31.4547
16066	58.6581	3	802.736	2405.19	0.0012124	0.504078	30.6	QEQINTEPLEDTVLSPTKKR	[15] Phospho (ST)	TRUE	sp|O15446|RPA34_HUMAN	DNA-directed RNA polymerase I subunit RPA34 OS=Homo sapiens GN=CD3EAP PE=1 SV=1	TRUE	3.78975	HCT116	HKE3	0.0386157	51.5826
19021	75.0705	3	708.002	2120.99	-0.00241394	-1.13812	38.2	QEQINTEPLEDTVLSPTK	[15] Phospho (ST)	TRUE	sp|O15446|RPA34_HUMAN	DNA-directed RNA polymerase I subunit RPA34 OS=Homo sapiens GN=CD3EAP PE=1 SV=1	TRUE	1.96287	HCT116	HKE3	0.0235737	40.8367
14985	49.3452	2	737.379	1472.74	-0.0023924	-1.62445	34.16	SKPIPIMPASPQK	[10] Phospho (ST)	TRUE	tr|G8JLD5|G8JLD5_HUMAN	Dynamin-1-like protein OS=Homo sapiens GN=DNM1L PE=1 SV=1	TRUE	1.53829	HCT116	HKE3	0.0458161	58.5266
33213	64.5586	3	584.969	1751.88	-0.00199846	-1.14075	20.19	KQSLPATSIPTPASFK	[11] Phospho (ST)	TRUE	sp|P49792|RBP2_HUMAN	E3 SUMO-protein ligase RanBP2 OS=Homo sapiens GN=RANBP2 PE=1 SV=2	TRUE	1.98164	HKE3	HCT116	0.0296108	41.8585
48086	48.6831	2	1045.47	2088.93	-0.00201345	-0.963863	50.13	KALVVPEPEPDSDSNQER	[14] Phospho (ST)	TRUE	sp|Q5VTR2|BRE1A_HUMAN	E3 ubiquitin-protein ligase BRE1A OS=Homo sapiens GN=RNF20 PE=1 SV=2	TRUE	1.9555	HCT116	HKE3	0.0125496	49.0936
28379	39.8143	3	819.698	2456.07	-0.000787181	-0.320504	34.45	LGAGGGSPEKSPSAQELKEQGNR	[7] Phospho (ST)|[11] Phospho (ST)	TRUE	sp|Q9UNE7|CHIP_HUMAN	E3 ubiquitin-protein ligase CHIP OS=Homo sapiens GN=STUB1 PE=1 SV=2	TRUE	1.8342	HCT116	HKE3	0.0195831	48.4813
32370	43.8603	2	936.909	1871.8	-0.00236415	-1.26303	36.48	LGAGGGSPEKSPSAQELK	[7] Phospho (ST)|[11] Phospho (ST)	TRUE	sp|Q9UNE7|CHIP_HUMAN	E3 ubiquitin-protein ligase CHIP OS=Homo sapiens GN=STUB1 PE=1 SV=2	TRUE	1.70203	HCT116	HKE3	0.0481129	63.7125
11269	59.9084	3	760.374	2278.1	0.000162508	0.0713348	46.34	NHLLQFALESPAKSPASSSSK	[10] Phospho (ST)	TRUE	sp|Q9NS91|RAD18_HUMAN	E3 ubiquitin-protein ligase RAD18 OS=Homo sapiens GN=RAD18 PE=1 SV=2	TRUE	2.13097	HCT116	HKE3	0.0157882	48.3349
3904	76.9259	2	481.788	961.562	0.000310599	0.323015	34.55	VLSPLIIK	[3] Phospho (ST)	TRUE	sp|Q8NCN4|RN169_HUMAN	E3 ubiquitin-protein ligase RNF169 OS=Homo sapiens GN=RNF169 PE=1 SV=2	TRUE	2.96184	HKE3	HCT116	0.0170526	66.6643
5605	41.2945	3	659.977	1976.91	-0.00355208	-1.79678	65.59	RLSAPLPSSCGDPEKQR	[3] Phospho (ST)	TRUE	tr|H0YKX0|H0YKX0_HUMAN	E3 ubiquitin-protein ligase RNF31 (Fragment) OS=Homo sapiens GN=RNF31 PE=1 SV=1	TRUE	2.02594	HKE3	HCT116	0.000251624	23.4707
31287	56.5948	2	1156.49	2310.97	-0.00364532	-1.57739	36.4	TGSTSSKEDDYESDAATIVQK	[1] Phospho (ST)	TRUE	sp|Q5T4S7|UBR4_HUMAN	E3 ubiquitin-protein ligase UBR4 OS=Homo sapiens GN=UBR4 PE=1 SV=1	TRUE	3.09584	HCT116	HKE3	0.00361567	54.9052
26866	43.5068	3	974.086	2919.24	0.00821983	2.81576	38.75	TSPADHGGSVGSESGGSAVDSVAGEHSVSGR	[17] Phospho (ST)	TRUE	sp|Q5T4S7|UBR4_HUMAN	E3 ubiquitin-protein ligase UBR4 OS=Homo sapiens GN=UBR4 PE=1 SV=1	TRUE	2.29688	HCT116	HKE3	0.0489483	67.5741
25555	43.4809	4	730.816	2919.24	0.00889059	3.04553	47.35	TSPADHGGSVGSESGGSAVDSVAGEHSVSGR	[17] Phospho (ST)	TRUE	sp|Q5T4S7|UBR4_HUMAN	E3 ubiquitin-protein ligase UBR4 OS=Homo sapiens GN=UBR4 PE=1 SV=1	TRUE	2.12607	HCT116	HKE3	0.00451545	40.8212
12786	48.0133	5	1071.84	5354.18	-0.00861023	-1.60813	36.45	SSAYGDATAEGHPAGPGSVSSSTGAISTTTGHQEGDGSEGEGEGETEGDVHTSNR	[23] Phospho (ST)	TRUE	sp|Q5T4S7|UBR4_HUMAN	E3 ubiquitin-protein ligase UBR4 OS=Homo sapiens GN=UBR4 PE=1 SV=1	TRUE	2.12508	HCT116	HKE3	0.0403516	54.6067
28845	57.6015	2	892.443	1782.87	-2.81384e-05	-0.0157826	24.12	AAPPPPPPPPPLESSPR	[15] Phospho (ST)	TRUE	sp|Q5T4S7|UBR4_HUMAN	E3 ubiquitin-protein ligase UBR4 OS=Homo sapiens GN=UBR4 PE=1 SV=1	TRUE	1.8161	HCT116	HKE3	0.00125745	22.4871
8127	56.5756	3	771.332	2310.97	-3.19569e-05	-0.0138283	44.24	TGSTSSKEDDYESDAATIVQK	[11] Phospho (Y)	TRUE	sp|Q5T4S7|UBR4_HUMAN	E3 ubiquitin-protein ligase UBR4 OS=Homo sapiens GN=UBR4 PE=1 SV=1	TRUE	1.57296	HCT116	HKE3	0.00216485	25.8485
63743	47.0561	3	739.647	2215.92	0.0101917	4.59931	26.84	KTASPEDSDMPDHDLEPPR	[8] Phospho (ST)	TRUE	tr|E7EMW7|E7EMW7_HUMAN	E3 ubiquitin-protein ligase UBR5 OS=Homo sapiens GN=UBR5 PE=1 SV=1	TRUE	3.23483	HCT116	HKE3	0.00635762	68.951
17745	51.8379	3	779.694	2336.06	-0.00822053	-3.51896	60.77	STPAPKEEEKVNEEQWSLR	[2] Phospho (ST)	TRUE	tr|E7EMW7|E7EMW7_HUMAN	E3 ubiquitin-protein ligase UBR5 OS=Homo sapiens GN=UBR5 PE=1 SV=1	TRUE	1.89204	HCT116	HKE3	0.0195994	44.549
7032	52.7772	2	626.345	1250.68	0.000631893	0.505242	56.66	KAISSANLLVR	[4] Phospho (ST)	TRUE	tr|H0Y3M3|H0Y3M3_HUMAN	Echinoderm microtubule-associated protein-like 3 (Fragment) OS=Homo sapiens GN=EML3 PE=1 SV=2	TRUE	1.85015	HKE3	HCT116	0.0135059	42.3693
12906	26.9755	3	638.953	1913.84	-0.00214049	-1.11843	28.2	SVGKVEPSSQSPGRSPR	[11] Phospho (ST)|[15] Phospho (ST)	TRUE	tr|X6RLX0|X6RLX0_HUMAN	ELKS/Rab6-interacting/CAST family member 1 OS=Homo sapiens GN=ERC1 PE=1 SV=1	TRUE	1.75623	HCT116	HKE3	0.0119495	34.0238
7373	50.3584	3	744.03	2229.07	-0.000739744	-0.331862	49.15	TSPLKDNPSPEPQLDDIKR	[2] Phospho (ST)	TRUE	sp|Q96JC9|EAF1_HUMAN	ELL-associated factor 1 OS=Homo sapiens GN=EAF1 PE=1 SV=1	TRUE	1.66374	HCT116	HKE3	7.94282e-05	18.2047
4946	54.0631	3	770.689	2309.05	0.0110976	4.80618	35.05	TSPLKDNPSPEPQLDDIKR	[2] Phospho (ST)|[9] Phospho (ST)	TRUE	sp|Q96JC9|EAF1_HUMAN	ELL-associated factor 1 OS=Homo sapiens GN=EAF1 PE=1 SV=1	TRUE	1.52247	HCT116	HKE3	0.00220226	20.9245
17979	53.3206	2	1009.46	2016.91	0.000807686	0.400458	32.46	DSAYQSITHYRPVSASR	[16] Phospho (ST)	TRUE	sp|P50402|EMD_HUMAN	Emerin OS=Homo sapiens GN=EMD PE=1 SV=1	TRUE	1.67702	HCT116	HKE3	0.000180978	16.8493
6061	42.3736	2	972.955	1943.9	-0.0028221	-1.45177	48.99	SDKSPDLAPTPAPQSTPR	[4] Phospho (ST)	TRUE	sp|Q9BY44|EIF2A_HUMAN	Eukaryotic translation initiation factor 2A OS=Homo sapiens GN=EIF2A PE=1 SV=3	TRUE	1.54642	HCT116	HKE3	0.0010213	21.7072
15816	35.8801	2	481.183	960.352	-0.00030066	-0.313072	24.84	TCFSPNR	[4] Phospho (ST)	TRUE	sp|O00303|EIF3F_HUMAN	Eukaryotic translation initiation factor 3 subunit F OS=Homo sapiens GN=EIF3F PE=1 SV=1	TRUE	2.14275	HCT116	HKE3	0.0300039	67.924
12122	60.3028	2	778.931	1555.85	-0.000856879	-0.550747	35.23	RSPVPAQIAITVPK	[2] Phospho (ST)	TRUE	sp|O43432|IF4G3_HUMAN	Eukaryotic translation initiation factor 4 gamma 3 OS=Homo sapiens GN=EIF4G3 PE=1 SV=2	TRUE	2.24816	HKE3	HCT116	0.0012833	40.3875
8142	34.4639	3	709.653	2125.94	-0.00162392	-0.763862	40.34	GGSSKDLLDNQSQEEQRR	[3] Phospho (ST)	TRUE	sp|O43432|IF4G3_HUMAN	Eukaryotic translation initiation factor 4 gamma 3 OS=Homo sapiens GN=EIF4G3 PE=1 SV=2	TRUE	1.69892	HKE3	HCT116	0.0136236	34.1175
21054	30.7593	3	532.917	1595.73	-0.00120861	-0.757404	29.47	RSGSPLEKDSDGLR	[4] Phospho (ST)	TRUE	tr|B1AKL4|B1AKL4_HUMAN	Eukaryotic translation initiation factor 4E transporter OS=Homo sapiens GN=EIF4ENIF1 PE=1 SV=1	TRUE	2.01053	HCT116	HKE3	0.00838746	44.3943
11402	54.1703	3	916.071	2745.19	-0.00537433	-1.95772	24.84	ASEENLLSSSSVPSADRDSSPTTNSK	[20] Phospho (ST)	TRUE	tr|B1AKL4|B1AKL4_HUMAN	Eukaryotic translation initiation factor 4E transporter OS=Homo sapiens GN=EIF4ENIF1 PE=1 SV=1	TRUE	1.65626	HCT116	HKE3	0.00513158	31.5899
2377	48.9536	4	589.518	2354.04	0.00115366	0.490076	20.96	NKPGPNIESGNEDDDASFKIK	[9] Phospho (ST)	TRUE	tr|A0A087WUT6|A0A087WUT6_HUMAN	Eukaryotic translation initiation factor 5B OS=Homo sapiens GN=EIF5B PE=1 SV=1	TRUE	2.13205	HCT116	HKE3	0.00627625	43.8797
431	48.94	3	785.688	2354.04	-0.000942271	-0.400278	57.1	NKPGPNIESGNEDDDASFKIK	[9] Phospho (ST)	TRUE	tr|A0A087WUT6|A0A087WUT6_HUMAN	Eukaryotic translation initiation factor 5B OS=Homo sapiens GN=EIF5B PE=1 SV=1	TRUE	1.94465	HCT116	HKE3	0.00128964	30.8636
810	45.9684	2	1057.44	2112.86	-0.00217673	-1.03023	64.87	NKPGPNIESGNEDDDASFK	[9] Phospho (ST)	TRUE	tr|A0A087WUT6|A0A087WUT6_HUMAN	Eukaryotic translation initiation factor 5B OS=Homo sapiens GN=EIF5B PE=1 SV=1	TRUE	1.92401	HCT116	HKE3	0.00131919	33.5146
30454	42.681	2	945.441	1888.87	-0.00126307	-0.668694	74.57	HQQQLLASPGSSTVDNK	[8] Phospho (ST)	TRUE	tr|F2Z2X4|F2Z2X4_HUMAN	Exportin-4 OS=Homo sapiens GN=XPO4 PE=1 SV=1	TRUE	2.74801	HCT116	HKE3	8.11373e-05	32.7328
97869	31.7014	3	839.033	2514.08	-0.00246493	-0.980448	22.79	EVMESAVGNSSGSGQNEESPRKR	[19] Phospho (ST)	TRUE	sp|Q9NVF7|FBX28_HUMAN	F-box only protein 28 OS=Homo sapiens GN=FBXO28 PE=1 SV=1	TRUE	25.8693	HCT116	HKE3	0.00475505	187.108
63512	35.671	3	749.635	2245.88	0.00305115	1.35855	25.65	EVMESAVGNSSGSGQNEESPR	[3] Oxidation (M)|[19] Phospho (ST)	TRUE	sp|Q9NVF7|FBX28_HUMAN	F-box only protein 28 OS=Homo sapiens GN=FBXO28 PE=1 SV=1	TRUE	5.69885	HCT116	HKE3	0.00377932	133.726
760	64.8881	2	509.242	1016.47	0.000679435	0.668426	66.05	LGSFGSITR	[3] Phospho (ST)	TRUE	sp|Q14315|FLNC_HUMAN	Filamin-C OS=Homo sapiens GN=FLNC PE=1 SV=3	TRUE	2.38924	HKE3	HCT116	0.00578673	52.7164
11776	63.4418	2	928.451	1854.89	-0.000186964	-0.100795	48.58	LQPQEISPPPTANLDR	[7] Phospho (ST)	TRUE	sp|Q05397|FAK1_HUMAN	Focal adhesion kinase 1 OS=Homo sapiens GN=PTK2 PE=1 SV=2	TRUE	1.59466	HCT116	HKE3	0.00212732	18.773
26768	43.935	2	841.344	1680.67	-0.000259871	-0.154623	21.45	SAPASPTHPGLMSPR	[1] Phospho (ST)|[5] Phospho (ST)|[12] Oxidation (M)	TRUE	sp|P85037|FOXK1_HUMAN	Forkhead box protein K1 OS=Homo sapiens GN=FOXK1 PE=1 SV=1	TRUE	2.87462	HCT116	HKE3	0.00216396	51.9285
9570	52.6292	2	833.346	1664.68	-0.00093157	-0.55961	71.08	SAPASPTHPGLMSPR	[1] Phospho (ST)|[5] Phospho (ST)	TRUE	sp|P85037|FOXK1_HUMAN	Forkhead box protein K1 OS=Homo sapiens GN=FOXK1 PE=1 SV=1	TRUE	1.86277	HCT116	HKE3	0.00739953	42.3339
18682	49.514	4	831.114	3320.43	-0.00486507	-1.46519	22.73	HSSDINHLVTQGRESPEGSYTDDANQEVR	[10] Phospho (ST)	TRUE	tr|A0A075B6Q2|A0A075B6Q2_HUMAN	Formin-binding protein 1-like (Fragment) OS=Homo sapiens GN=FNBP1L PE=1 SV=1	TRUE	3.74649	HCT116	HKE3	0.000367778	52.0342
35651	50.7036	2	955.454	1908.89	-0.00132273	-0.692929	88.89	AINGPTSASGDDISKLQR	[9] Phospho (ST)	TRUE	tr|B4DXZ6|B4DXZ6_HUMAN	Fragile X mental retardation syndrome-related protein 1 OS=Homo sapiens GN=FXR1 PE=1 SV=1	TRUE	3.85353	HCT116	HKE3	0.000414758	52.0861
42470	50.0987	3	938.059	2811.16	-0.00644458	-2.2925	23.2	RGPNYTSGYGTNSELSNPSETESER	[19] Phospho (ST)	TRUE	tr|B4DXZ6|B4DXZ6_HUMAN	Fragile X mental retardation syndrome-related protein 1 OS=Homo sapiens GN=FXR1 PE=1 SV=1	TRUE	2.66158	HCT116	HKE3	0.0318476	70.9662
70874	41.836	3	798.344	2392.01	0.00269469	1.12654	34.96	TGGPAYGPSSDVSTASETESEKR	[16] Phospho (ST)	TRUE	sp|P51116|FXR2_HUMAN	Fragile X mental retardation syndrome-related protein 2 OS=Homo sapiens GN=FXR2 PE=1 SV=2	TRUE	2.33291	HCT116	HKE3	0.00566368	45.3163
76890	34.5155	3	1062.76	3185.27	0.000696953	0.218805	23.9	MDAPASGSACSGLNKQEPGGSHGSETEDTGR	[1] Oxidation (M)|[24] Phospho (ST)	TRUE	sp|Q9UKJ3|GPTC8_HUMAN	G patch domain-containing protein 8 OS=Homo sapiens GN=GPATCH8 PE=1 SV=2	TRUE	10.214	HCT116	HKE3	0.0178854	114.897
22388	55.4858	2	802.842	1603.67	-0.000726307	-0.452903	43.84	NLVSPAYCTQESR	[4] Phospho (ST)	TRUE	sp|Q9NUQ3|TXLNG_HUMAN	Gamma-taxilin OS=Homo sapiens GN=TXLNG PE=1 SV=2	TRUE	2.31832	HCT116	HKE3	0.00262402	49.9002
25906	40.1024	3	722.641	2164.9	0.000302477	0.139719	50.47	RYSGDSDSSASSAQSGPLGTR	[3] Phospho (ST)	TRUE	tr|A0A5E8|A0A5E8_HUMAN	GAS2-like protein 1 OS=Homo sapiens GN=GAS2L1 PE=1 SV=1	TRUE	1.76082	HKE3	HCT116	0.0131807	32.5752
40056	51.5414	3	747.985	2240.93	-0.00277343	-1.23762	23.65	HNSSDGFDSAIGRPNGGNFGR	[3] Phospho (ST)	TRUE	tr|D4PHA4|D4PHA4_HUMAN	GC-rich promoter binding protein 1, isoform CRA_c OS=Homo sapiens GN=GPBP1 PE=1 SV=1	TRUE	2.91894	HCT116	HKE3	0.000222387	36.2861
24189	47.6326	2	1264.56	2527.1	0.00123265	0.487772	56.86	GKLSAEENPDDSEVPSSSGINSTK	[4] Phospho (ST)	TRUE	sp|Q9Y5Q9|TF3C3_HUMAN	General transcription factor 3C polypeptide 3 OS=Homo sapiens GN=GTF3C3 PE=1 SV=1	TRUE	3.6487	HCT116	HKE3	0.00067609	52.6551
29765	65.533	3	872.704	2615.09	-0.00535672	-2.04838	32.94	ILLVDSPGMGNADDEQQEEGTSSK	[6] Phospho (ST)|[9] Oxidation (M)	TRUE	sp|Q9UKN8|TF3C4_HUMAN	General transcription factor 3C polypeptide 4 OS=Homo sapiens GN=GTF3C4 PE=1 SV=2	TRUE	2.34665	HCT116	HKE3	0.02483	53.3185
24472	43.3909	2	703.837	1405.66	0.00596683	4.24488	31.46	AVAGVMITASHNR	[10] Phospho (ST)	TRUE	sp|Q6PCE3|PGM2L_HUMAN	Glucose 1,6-bisphosphate synthase OS=Homo sapiens GN=PGM2L1 PE=1 SV=3	TRUE	4.71804	HKE3	HCT116	4.82426e-06	30.6521
17957	46.006	2	964.919	1927.82	-0.00288644	-1.49725	33	RDSSDTTPLLNGSSQDR	[3] Phospho (ST)	TRUE	tr|A0A087WYX5|A0A087WYX5_HUMAN	Golgi SNAP receptor complex member 1 OS=Homo sapiens GN=GOSR1 PE=1 SV=1	TRUE	2.98549	HKE3	HCT116	0.000380509	41.064
8418	46.0121	3	643.616	1927.83	-0.00228471	-1.18512	53.51	RDSSDTTPLLNGSSQDR	[7] Phospho (ST)	TRUE	tr|A0A087WYX5|A0A087WYX5_HUMAN	Golgi SNAP receptor complex member 1 OS=Homo sapiens GN=GOSR1 PE=1 SV=1	TRUE	2.94563	HKE3	HCT116	0.00248152	56.288
10962	41.9166	3	752.999	2255.98	-0.000685395	-0.303813	44.9	DGRRDSSDTTPLLNGSSQDR	[7] Phospho (ST)	TRUE	tr|A0A087WYX5|A0A087WYX5_HUMAN	Golgi SNAP receptor complex member 1 OS=Homo sapiens GN=GOSR1 PE=1 SV=1	TRUE	1.89119	HKE3	HCT116	0.00116021	27.5245
17532	39.522	2	974.906	1947.8	-0.00223747	-1.14872	37.65	GYTSDSEVYTDHGRPGK	[4] Phospho (ST)	TRUE	sp|Q92538|GBF1_HUMAN	Golgi-specific brefeldin A-resistance guanine nucleotide exchange factor 1 OS=Homo sapiens GN=GBF1 PE=1 SV=2	TRUE	1.89257	HCT116	HKE3	0.0011379	34.5325
11889	46.7542	3	764.696	2291.07	-0.00203526	-0.888344	20.65	KRESESESDETPPAAPQLIK	[4] Phospho (ST)	TRUE	sp|O60832|DKC1_HUMAN	H/ACA ribonucleoprotein complex subunit 4 OS=Homo sapiens GN=DKC1 PE=1 SV=3	TRUE	1.50536	HCT116	HKE3	0.00118707	16.1747
158	33.7835	2	526.263	1050.51	0.000709318	0.675213	21.36	IESPKLER	[3] Phospho (ST)	TRUE	sp|Q92598|HS105_HUMAN	Heat shock protein 105 kDa OS=Homo sapiens GN=HSPH1 PE=1 SV=1	TRUE	2.15307	HCT116	HKE3	0.00837008	49.53
10	51.0606	2	578.274	1154.53	0.000538438	0.466368	71.76	QLSSGVSEIR	[3] Phospho (ST)	TRUE	sp|P04792|HSPB1_HUMAN	Heat shock protein beta-1 OS=Homo sapiens GN=HSPB1 PE=1 SV=2	TRUE	2.47958	HKE3	HCT116	0.002124	50.6774
6588	31.5929	3	421.866	1262.58	-0.000178665	-0.141509	27.36	DQSPSRAPGLR	[3] Phospho (ST)	TRUE	sp|P09601|HMOX1_HUMAN	Heme oxygenase 1 OS=Homo sapiens GN=HMOX1 PE=1 SV=1	TRUE	2.51356	HKE3	HCT116	0.00218894	45.7041
2740	31.5808	2	632.295	1262.58	-0.00143138	-1.1337	28.47	DQSPSRAPGLR	[3] Phospho (ST)	TRUE	sp|P09601|HMOX1_HUMAN	Heme oxygenase 1 OS=Homo sapiens GN=HMOX1 PE=1 SV=1	TRUE	2.21139	HKE3	HCT116	0.00259247	41.4039
43378	51.1846	3	663.337	1986.99	-0.000611621	-0.307813	25.58	GVSPSKAHGLGSNLVTEVR	[5] Phospho (ST)	TRUE	tr|A0A087WZC2|A0A087WZC2_HUMAN	Hepatocyte nuclear factor 1-beta OS=Homo sapiens GN=HNF1B PE=1 SV=1	TRUE	3.82917	HCT116	HKE3	0.00305586	69.4774
5165	45.8977	4	622.772	2487.06	-0.00448799	-1.80453	32.23	TLDSDEERPRPAPPDWSHMR	[4] Phospho (ST)|[19] Oxidation (M)	TRUE	sp|Q9BW71|HIRP3_HUMAN	HIRA-interacting protein 3 OS=Homo sapiens GN=HIRIP3 PE=1 SV=3	TRUE	3.13161	HCT116	HKE3	0.00163743	54.4316
2746	52.7498	4	618.774	2471.07	-0.000703222	-0.284582	23.29	TLDSDEERPRPAPPDWSHMR	[1] Phospho (ST)	TRUE	sp|Q9BW71|HIRP3_HUMAN	HIRA-interacting protein 3 OS=Homo sapiens GN=HIRIP3 PE=1 SV=3	TRUE	2.37872	HCT116	HKE3	0.016802	49.4852
24594	32.0572	4	476.731	1902.89	-0.000663587	-0.348725	23.49	NGVAAEVSPAKEENPRR	[8] Phospho (ST)	TRUE	sp|Q9BW71|HIRP3_HUMAN	HIRA-interacting protein 3 OS=Homo sapiens GN=HIRIP3 PE=1 SV=3	TRUE	2.29665	HCT116	HKE3	2.06144e-05	25.1985
3834	32.1237	3	635.305	1902.89	-0.00126957	-0.66718	20.29	NGVAAEVSPAKEENPRR	[8] Phospho (ST)	TRUE	sp|Q9BW71|HIRP3_HUMAN	HIRA-interacting protein 3 OS=Homo sapiens GN=HIRIP3 PE=1 SV=3	TRUE	1.7664	HCT116	HKE3	0.00199948	25.3267
46456	54.3096	2	1037.48	2072.95	-0.000580835	-0.280197	78.04	AQSSPAAPASLSAPEPASQAR	[4] Phospho (ST)	TRUE	tr|H0YI15|H0YI15_HUMAN	Histone deacetylase 7 (Fragment) OS=Homo sapiens GN=HDAC7 PE=1 SV=1	TRUE	2.63526	HKE3	HCT116	0.00107357	36.5203
42048	34.2852	3	694.692	2081.06	-0.000212499	-0.102111	21.09	SETAPAAPAAAPPAEKAPVKK	[1] Phospho (ST)	TRUE	sp|P16403|H12_HUMAN	Histone H1.2 OS=Homo sapiens GN=HIST1H1C PE=1 SV=2	TRUE	192.064	HCT116	HKE3	0.00059255	181.314
3067	41.0976	2	1062.54	2123.06	-0.00183373	-0.86372	36.17	SETAPAAPAAAPPAEKAPVKK	[N-term] Acetyl (Protein N-term)|[3] Phospho (ST)	TRUE	sp|P16403|H12_HUMAN	Histone H1.2 OS=Homo sapiens GN=HIST1H1C PE=1 SV=2	TRUE	2.15103	HCT116	HKE3	6.2535e-05	24.2981
251	50.0566	2	998.492	1994.97	-0.00276649	-1.38673	49.4	SETAPAAPAAAPPAEKAPVK	[N-term] Acetyl (Protein N-term)|[3] Phospho (ST)	TRUE	sp|P16403|H12_HUMAN	Histone H1.2 OS=Homo sapiens GN=HIST1H1C PE=1 SV=2	TRUE	1.71104	HCT116	HKE3	0.00834526	40.3704
151	41.1113	3	708.696	2123.07	-0.000756634	-0.356387	32.76	SETAPAAPAAAPPAEKAPVKK	[N-term] Acetyl (Protein N-term)|[1] Phospho (ST)	TRUE	sp|P16403|H12_HUMAN	Histone H1.2 OS=Homo sapiens GN=HIST1H1C PE=1 SV=2	TRUE	1.56891	HCT116	HKE3	0.0176337	34.6785
19903	41.6594	2	992.492	1982.97	-0.00221214	-1.11557	35.72	SETAPAAPAAPAPAEKTPVK	[3] Phospho (ST)	TRUE	sp|P10412|H14_HUMAN	Histone H1.4 OS=Homo sapiens GN=HIST1H1E PE=1 SV=2	TRUE	204.331	HCT116	HKE3	0.00326805	90.5992
6214	32.8429	3	704.696	2111.07	-0.00071189	-0.337218	28.27	SETAPAAPAAPAPAEKTPVKK	[17] Phospho (ST)	TRUE	sp|P10412|H14_HUMAN	Histone H1.4 OS=Homo sapiens GN=HIST1H1E PE=1 SV=2	TRUE	5.81712	HCT116	HKE3	4.27451e-05	48.7855
19583	32.8491	4	528.774	2111.07	0.00077162	0.365512	25.37	SETAPAAPAAPAPAEKTPVKK	[17] Phospho (ST)	TRUE	sp|P10412|H14_HUMAN	Histone H1.4 OS=Homo sapiens GN=HIST1H1E PE=1 SV=2	TRUE	4.91159	HCT116	HKE3	0.00104513	96.2181
14711	34.9431	3	704.695	2111.06	-0.00188437	-0.892616	20.67	SETAPAAPAAPAPAEKTPVKK	[1] Phospho (ST)	TRUE	sp|P10412|H14_HUMAN	Histone H1.4 OS=Homo sapiens GN=HIST1H1E PE=1 SV=2	TRUE	3.933	HCT116	HKE3	5.45075e-07	26.9042
4135	41.7017	3	661.997	1982.97	-0.00181657	-0.916085	41.3	SETAPAAPAAPAPAEKTPVK	[3] Phospho (ST)	TRUE	sp|P10412|H14_HUMAN	Histone H1.4 OS=Homo sapiens GN=HIST1H1E PE=1 SV=2	TRUE	3.8086	HCT116	HKE3	6.82621e-06	29.7453
15924	55.9771	2	1053.48	2104.95	0.000491221	0.233365	33.66	SETAPAAPAAPAPAEKTPVK	[N-term] Acetyl (Protein N-term)|[1] Phospho (ST)|[17] Phospho (ST)	TRUE	sp|P10412|H14_HUMAN	Histone H1.4 OS=Homo sapiens GN=HIST1H1E PE=1 SV=2	TRUE	2.61494	HCT116	HKE3	0.00698468	66.1679
5090	41.5133	2	1077.54	2153.07	-0.00271823	-1.26249	48.93	SETAPAAPAAPAPAEKTPVKK	[N-term] Acetyl (Protein N-term)|[3] Phospho (ST)	TRUE	sp|P10412|H14_HUMAN	Histone H1.4 OS=Homo sapiens GN=HIST1H1E PE=1 SV=2	TRUE	1.87867	HCT116	HKE3	0.000125075	21.7905
14445	60.8216	3	472.901	1415.68	0.00107874	0.761993	27.96	RISGLIYEETR	[3] Phospho (ST)	TRUE	sp|P62805|H4_HUMAN	Histone H4 OS=Homo sapiens GN=HIST1H4A PE=1 SV=2	TRUE	2.29636	HKE3	HCT116	0.00140445	44.5933
3358	60.8395	2	708.848	1415.68	0.000141228	0.0997596	20.67	RISGLIYEETR	[3] Phospho (ST)	TRUE	sp|P62805|H4_HUMAN	Histone H4 OS=Homo sapiens GN=HIST1H4A PE=1 SV=2	TRUE	1.67316	HKE3	HCT116	0.00507784	34.9711
19829	65.533	2	972.951	1943.89	-0.000118315	-0.060865	30.94	ESSIIAPAPAEDVDTPPR	[15] Phospho (ST)	TRUE	sp|Q15910|EZH2_HUMAN	Histone-lysine N-methyltransferase EZH2 OS=Homo sapiens GN=EZH2 PE=1 SV=2	TRUE	1.67428	HCT116	HKE3	7.67929e-05	17.439
44830	49.6421	2	1001	1999.99	-0.00358342	-1.79171	24.48	GIGTPPNTTPIKNGSPEIK	[15] Phospho (ST)	TRUE	sp|O96028|NSD2_HUMAN	Histone-lysine N-methyltransferase NSD2 OS=Homo sapiens GN=WHSC1 PE=1 SV=1	TRUE	2.4107	HCT116	HKE3	0.000565469	42.2573
16150	53.0741	2	885.913	1769.81	-0.00199856	-1.12925	56.95	NYGYNPSPVKPEGLR	[7] Phospho (ST)	TRUE	tr|E9PRF4|E9PRF4_HUMAN	Histone-lysine N-methyltransferase SETDB1 (Fragment) OS=Homo sapiens GN=SETDB1 PE=1 SV=1	TRUE	2.29788	HCT116	HKE3	8.01701e-05	27.5072
7689	53.0241	3	590.945	1769.81	0.000513181	0.289963	37.25	NYGYNPSPVKPEGLR	[7] Phospho (ST)	TRUE	tr|E9PRF4|E9PRF4_HUMAN	Histone-lysine N-methyltransferase SETDB1 (Fragment) OS=Homo sapiens GN=SETDB1 PE=1 SV=1	TRUE	1.52506	HCT116	HKE3	0.000816317	19.9139
119493	44.196	3	417.54	1249.6	-0.00117979	-0.944135	26.11	RLSPPACTLR	[3] Phospho (ST)	TRUE	sp|P28360|MSX1_HUMAN	Homeobox protein MSX-1 OS=Homo sapiens GN=MSX1 PE=1 SV=3	TRUE	Infinity	HKE3	HCT116	0.0103819	102.739
9376	65.311	5	652.919	3259.56	0.00598135	1.83502	20.39	RPTPNDDTLDEGVGLVHSNIATEHIPSPAK	[27] Phospho (ST)	TRUE	sp|Q01581|HMCS1_HUMAN	Hydroxymethylglutaryl-CoA synthase, cytoplasmic OS=Homo sapiens GN=HMGCS1 PE=1 SV=2	TRUE	2.05438	HCT116	HKE3	0.03876	43.5457
20580	62.0545	2	928.926	1855.84	0.00200696	1.08143	28.78	LPATAAEPEAAVISNGEH	[14] Phospho (ST)	TRUE	sp|Q01581|HMCS1_HUMAN	Hydroxymethylglutaryl-CoA synthase, cytoplasmic OS=Homo sapiens GN=HMGCS1 PE=1 SV=2	TRUE	1.58712	HCT116	HKE3	0.000227883	19.4337
3987	64.5243	2	978.92	1955.82	-0.00173377	-0.886462	74.12	NVSSFPDDATSPLQENR	[11] Phospho (ST)	TRUE	tr|J3KS65|J3KS65_HUMAN	Importin subunit alpha-1 (Fragment) OS=Homo sapiens GN=KPNA2 PE=1 SV=1	TRUE	1.8568	HCT116	HKE3	0.000282647	31.0924
16446	61.4978	4	554.753	2214.98	0.00115636	0.522062	22.94	DLQSPDFTTGFHSDKIEAK	[4] Phospho (ST)	TRUE	tr|E7EPI0|E7EPI0_HUMAN	Inhibitor of Bruton tyrosine kinase OS=Homo sapiens GN=IBTK PE=1 SV=1	TRUE	1.62758	HCT116	HKE3	0.0471176	47.7752
2549	61.5115	3	739.339	2214.99	0.0113795	5.13751	63.97	DLQSPDFTTGFHSDKIEAK	[4] Phospho (ST)	TRUE	tr|E7EPI0|E7EPI0_HUMAN	Inhibitor of Bruton tyrosine kinase OS=Homo sapiens GN=IBTK PE=1 SV=1	TRUE	1.53993	HCT116	HKE3	0.00569598	31.6171
3674	65.9376	2	637.792	1273.57	2.66413e-05	0.0209186	44.56	VASFSIPGSSSR	[3] Phospho (ST)	TRUE	sp|Q14573|ITPR3_HUMAN	Inositol 1,4,5-trisphosphate receptor type 3 OS=Homo sapiens GN=ITPR3 PE=1 SV=2	TRUE	2.48225	HKE3	HCT116	0.000986304	48.7682
46865	45.4276	3	877.044	2628.11	-0.00230499	-0.877053	23.96	ASSDGEGTMSRPASVDGSPVSPSTNR	[21] Phospho (ST)	TRUE	sp|P35568|IRS1_HUMAN	Insulin receptor substrate 1 OS=Homo sapiens GN=IRS1 PE=1 SV=1	TRUE	4.60271	HKE3	HCT116	0.0019883	77.8964
37918	27.394	2	704.341	1406.67	0.00116815	0.830438	20.8	VNLSPNRNQSAK	[4] Phospho (ST)	TRUE	sp|P35568|IRS1_HUMAN	Insulin receptor substrate 1 OS=Homo sapiens GN=IRS1 PE=1 SV=1	TRUE	3.75212	HKE3	HCT116	0.000351884	41.8862
14279	56.5563	2	807.346	1612.68	2.64811e-05	0.0164206	23.43	ASPPESDGFSDVRK	[N-term] Acetyl (Protein N-term)|[2] Phospho (ST)	TRUE	sp|P35568|IRS1_HUMAN	Insulin receptor substrate 1 OS=Homo sapiens GN=IRS1 PE=1 SV=1	TRUE	3.59785	HKE3	HCT116	0.000160372	48.3124
21842	27.6946	3	577.588	1729.74	-0.000892475	-0.515958	40.5	RHSSETFSSTPSATR	[4] Phospho (ST)	TRUE	sp|P35568|IRS1_HUMAN	Insulin receptor substrate 1 OS=Homo sapiens GN=IRS1 PE=1 SV=1	TRUE	3.01784	HKE3	HCT116	1.40557e-05	25.2481
32030	48.7528	2	775.349	1548.68	0.00205119	1.32448	56.67	SNTPESIAETPPAR	[1] Phospho (ST)	TRUE	sp|Q9Y4H2|IRS2_HUMAN	Insulin receptor substrate 2 OS=Homo sapiens GN=IRS2 PE=1 SV=2	TRUE	2.22358	HKE3	HCT116	0.0080376	46.3656
22282	39.4106	2	696.819	1391.62	0.00437732	3.14549	30.85	HNSASVENVSLR	[5] Phospho (ST)	TRUE	sp|Q9Y4H2|IRS2_HUMAN	Insulin receptor substrate 2 OS=Homo sapiens GN=IRS2 PE=1 SV=2	TRUE	1.64946	HKE3	HCT116	0.0152435	34.3822
2186	46.7253	3	619.294	1854.86	-0.000926195	-0.499333	25.3	LEEPPELNRQSPNPR	[11] Phospho (ST)	TRUE	sp|Q7Z5L9|I2BP2_HUMAN	Interferon regulatory factor 2-binding protein 2 OS=Homo sapiens GN=IRF2BP2 PE=1 SV=2	TRUE	1.89129	HKE3	HCT116	0.00471424	37.7191
4462	57.5878	3	730.391	2188.15	-0.00179991	-0.822568	42.28	APLKPYPVSPSDKVLIQEK	[9] Phospho (ST)	TRUE	tr|A0A0A0MSX9|A0A0A0MSX9_HUMAN	Isoleucine--tRNA ligase, cytoplasmic OS=Homo sapiens GN=IARS PE=1 SV=1	TRUE	1.56478	HCT116	HKE3	0.00595064	28.9536
49460	57.4985	2	1090.43	2178.84	-0.00406869	-1.86737	54.52	SEDEDSLEEAGSPAPGPCPR	[1] Phospho (ST)	TRUE	sp|Q8TBB5|KLDC4_HUMAN	Kelch domain-containing protein 4 OS=Homo sapiens GN=KLHDC4 PE=1 SV=1	TRUE	2.29589	HCT116	HKE3	0.0201874	120.059
30942	43.2307	2	794.331	1586.65	0.00380052	2.39532	26.69	ACPEEPAAPSPEPR	[10] Phospho (ST)	TRUE	sp|O94819|KBTBB_HUMAN	Kelch repeat and BTB domain-containing protein 11 OS=Homo sapiens GN=KBTBD11 PE=1 SV=1	TRUE	2.40766	HKE3	HCT116	0.0440866	69.7876
14499	60.9248	2	817.863	1633.71	0.000957785	0.586264	95.37	QSSATSSFGGLGGGSVR	[3] Phospho (ST)	TRUE	sp|P08727|K1C19_HUMAN	Keratin, type I cytoskeletal 19 OS=Homo sapiens GN=KRT19 PE=1 SV=4	TRUE	1.51408	HKE3	HCT116	0.0248104	31.138
17575	48.2619	3	614.939	1841.79	0.000427679	0.232208	21.2	SYTSGPGSRISSSSFSR	[16] Phospho (ST)	TRUE	sp|P05787|K2C8_HUMAN	Keratin, type II cytoskeletal 8 OS=Homo sapiens GN=KRT8 PE=1 SV=7	TRUE	1.80957	HCT116	HKE3	0.025794	45.202
16559	53.8998	3	465.576	1393.71	-0.00200868	-1.44125	31.86	RASSLNVLNVGGK	[3] Phospho (ST)	TRUE	tr|H0YG16|H0YG16_HUMAN	Kinesin light chain 1 (Fragment) OS=Homo sapiens GN=KLC1 PE=1 SV=1	TRUE	1.88969	HKE3	HCT116	0.0274992	48.3598
27453	55.9892	2	632.268	1262.52	-0.000395998	-0.313656	43.26	TLSSSSMDLSR	[5] Phospho (ST)	TRUE	sp|Q9H0B6|KLC2_HUMAN	Kinesin light chain 2 OS=Homo sapiens GN=KLC2 PE=1 SV=1	TRUE	4.09613	HKE3	HCT116	0.0334364	66.3668
38980	72.5627	3	494.565	1480.67	-2.88348e-05	-0.0194741	31.84	AMSLNTLNVDAPR	[6] Phospho (ST)	TRUE	sp|Q6P597|KLC3_HUMAN	Kinesin light chain 3 OS=Homo sapiens GN=KLC3 PE=1 SV=2	TRUE	2.50989	HKE3	HCT116	0.00061151	41.553
41268	30.7593	3	809.985	2426.93	0.00162494	0.669543	20.19	FSLVDLAGNERGADTTKASR	[2] Phospho (ST)|[15] Phospho (ST)|[16] Phospho (ST)|[19] Phospho (ST)	TRUE	sp|Q8N4N8|KIF2B_HUMAN	Kinesin-like protein KIF2B OS=Homo sapiens GN=KIF2B PE=1 SV=3	TRUE	3.56768	HCT116	HKE3	0.00655241	74.3429
27585	65.1042	3	701.997	2102.97	0.00247831	1.17848	32.74	THDHQLESSLSPVEVFAK	[11] Phospho (ST)	TRUE	tr|Q5JW53|Q5JW53_HUMAN	Kinetochore-associated protein DSN1 homolog (Fragment) OS=Homo sapiens GN=DSN1 PE=1 SV=1	TRUE	2.60931	HCT116	HKE3	0.0172592	61.7676
23856	69.2338	2	810.838	1619.66	-0.00172776	-1.06674	36.12	SLPTTVPESPNYR	[1] Phospho (ST)|[9] Phospho (ST)	TRUE	sp|Q6PKG0|LARP1_HUMAN	La-related protein 1 OS=Homo sapiens GN=LARP1 PE=1 SV=2	TRUE	2.17617	HCT116	HKE3	0.00300908	41.9334
8778	60.7311	3	705.642	2113.9	-0.00125572	-0.594029	58.65	HSSNPPLESHVGWVMDSR	[3] Phospho (ST)	TRUE	sp|Q6PKG0|LARP1_HUMAN	La-related protein 1 OS=Homo sapiens GN=LARP1 PE=1 SV=2	TRUE	2.10758	HCT116	HKE3	0.0373468	49.9697
13155	61.6448	2	770.855	1539.7	-0.0013627	-0.885043	65.77	SLPTTVPESPNYR	[1] Phospho (ST)	TRUE	sp|Q6PKG0|LARP1_HUMAN	La-related protein 1 OS=Homo sapiens GN=LARP1 PE=1 SV=2	TRUE	1.50786	HCT116	HKE3	0.00270477	20.2692
52295	45.8787	2	1071.46	2140.91	-0.00333521	-1.55785	45.7	NSGTQSDGEEKQPGLVMER	[6] Phospho (ST)	TRUE	tr|J3QRV5|J3QRV5_HUMAN	Lethal(2) giant larvae protein homolog 2 OS=Homo sapiens GN=LLGL2 PE=1 SV=1	TRUE	11.1152	HCT116	HKE3	0.04886	129.368
15482	37.3837	3	719.974	2156.9	-0.00464411	-2.15314	21.55	NSGTQSDGEEKQPGLVMER	[4] Phospho (ST)|[17] Oxidation (M)	TRUE	tr|J3QRV5|J3QRV5_HUMAN	Lethal(2) giant larvae protein homolog 2 OS=Homo sapiens GN=LLGL2 PE=1 SV=1	TRUE	1.57531	HCT116	HKE3	0.0308891	39.2797
7417	45.9112	3	714.643	2140.91	-0.0015402	-0.719415	41.95	NSGTQSDGEEKQPGLVMER	[6] Phospho (ST)	TRUE	tr|J3QRV5|J3QRV5_HUMAN	Lethal(2) giant larvae protein homolog 2 OS=Homo sapiens GN=LLGL2 PE=1 SV=1	TRUE	1.54301	HCT116	HKE3	0.0443512	47.7128
68200	64.675	2	776.847	1551.68	0.00107527	0.692974	21.56	LSGEMPPASPSFPR	[9] Phospho (ST)	TRUE	sp|Q96JM7|LMBL3_HUMAN	Lethal(3)malignant brain tumor-like protein 3 OS=Homo sapiens GN=L3MBTL3 PE=1 SV=2	TRUE	1.69027	HCT116	HKE3	0.0330085	74.8599
31058	30.1748	4	432.234	1724.91	-0.00365281	-2.11769	25.8	RISHEGSPVKPVAIR	[7] Phospho (ST)	TRUE	sp|Q96II8|LRCH3_HUMAN	Leucine-rich repeat and calponin homology domain-containing protein 3 OS=Homo sapiens GN=LRCH3 PE=1 SV=2	TRUE	2.06032	HCT116	HKE3	0.00209068	37.8096
11189	54.0098	4	722.335	2885.31	-0.016227	-5.62397	24.56	ASQSPQKQHPLLDGVDGECPFPSRR	[4] Phospho (ST)	TRUE	sp|Q96II8|LRCH3_HUMAN	Leucine-rich repeat and calponin homology domain-containing protein 3 OS=Homo sapiens GN=LRCH3 PE=1 SV=2	TRUE	1.57099	HCT116	HKE3	3.83926e-05	11.6895
35141	64.6009	3	1243.91	3728.69	7.22734e-05	0.019383	31.02	KYTLENKEEGSLSDTEADAVSGQLPDPTTNPSAGK	[15] Phospho (ST)	TRUE	sp|Q8N1G4|LRC47_HUMAN	Leucine-rich repeat-containing protein 47 OS=Homo sapiens GN=LRRC47 PE=1 SV=1	TRUE	3.84203	HCT116	HKE3	0.0235598	114.509
4995	43.6313	2	425.215	848.416	0.000553658	0.652579	29.78	TVSPPIR	[3] Phospho (ST)	TRUE	sp|Q9UHB6|LIMA1_HUMAN	LIM domain and actin-binding protein 1 OS=Homo sapiens GN=LIMA1 PE=1 SV=1	TRUE	1.95239	HKE3	HCT116	0.049239	59.7532
3297	47.0744	3	468.245	1401.71	0.00040261	0.287227	25.44	LRSPPEALVQGR	[3] Phospho (ST)	TRUE	sp|Q9UHB6|LIMA1_HUMAN	LIM domain and actin-binding protein 1 OS=Homo sapiens GN=LIMA1 PE=1 SV=1	TRUE	1.91134	HKE3	HCT116	0.0147041	47.7471
19725	54.8409	3	765.72	2294.14	0.00671301	2.92617	45.11	SNSISKSPGPSSPKEPLLFSR	[3] Phospho (ST)	TRUE	tr|B5MC51|B5MC51_HUMAN	LIM domain kinase 2 OS=Homo sapiens GN=LIMK2 PE=1 SV=1	TRUE	1.67785	HCT116	HKE3	0.0436046	47.6431
21353	75.2256	2	1020.4	2038.79	-0.00139227	-0.682893	66.9	SQSTTFNPDDMSEPEFK	[4] Phospho (ST)	TRUE	sp|Q86W92|LIPB1_HUMAN	Liprin-beta-1 OS=Homo sapiens GN=PPFIBP1 PE=1 SV=2	TRUE	4.42313	HCT116	HKE3	0.0215775	94.9263
8323	64.8006	4	744.36	2973.41	0.00146087	0.49131	28.17	TASAPNLAETEKETAEHLDLAGASSRPK	[3] Phospho (ST)	TRUE	sp|Q86W92|LIPB1_HUMAN	Liprin-beta-1 OS=Homo sapiens GN=PPFIBP1 PE=1 SV=2	TRUE	3.69476	HCT116	HKE3	0.0170025	52.3284
7458	63.9758	3	732.636	2194.89	-0.00120604	-0.549475	23.56	SQSTTFNPDDMSEPEFKR	[3] Phospho (ST)	TRUE	sp|Q86W92|LIPB1_HUMAN	Liprin-beta-1 OS=Homo sapiens GN=PPFIBP1 PE=1 SV=2	TRUE	2.77147	HCT116	HKE3	0.0374528	57.6815
7658	66.3223	2	795.863	1589.71	-0.0012157	-0.764731	27.72	NSPFQIPPPSPDSK	[10] Phospho (ST)	TRUE	sp|Q86W92|LIPB1_HUMAN	Liprin-beta-1 OS=Homo sapiens GN=PPFIBP1 PE=1 SV=2	TRUE	1.79362	HCT116	HKE3	0.000146596	17.8484
11472	27.7652	3	879.039	2634.1	-0.00186873	-0.709439	66.39	TKFASDDEHDEHDENGATGPVKR	[5] Phospho (ST)	TRUE	sp|P05455|LA_HUMAN	Lupus La protein OS=Homo sapiens GN=SSB PE=1 SV=2	TRUE	2.20169	HCT116	HKE3	0.0321798	65.2094
674	30.7409	3	802.659	2404.95	-0.00183212	-0.76181	27.16	FASDDEHDEHDENGATGPVKR	[3] Phospho (ST)	TRUE	sp|P05455|LA_HUMAN	Lupus La protein OS=Homo sapiens GN=SSB PE=1 SV=2	TRUE	1.64336	HCT116	HKE3	0.0280866	35.5747
22842	67.5056	3	931.386	2791.14	0.00381534	1.36695	22.93	AAKNSVDLDDYEEEQDHLDACFK	[5] Phospho (ST)	TRUE	sp|O75151|PHF2_HUMAN	Lysine-specific demethylase PHF2 OS=Homo sapiens GN=PHF2 PE=1 SV=4	TRUE	2.8363	HCT116	HKE3	0.0315051	53.297
36810	56.8291	2	1032.46	2062.9	0.000466628	0.2262	109.09	SPPSSSEIFTPAHEENVR	[1] Phospho (ST)	TRUE	tr|I3L317|I3L317_HUMAN	Mapk-regulated corepressor-interacting protein 1 OS=Homo sapiens GN=FAM195B PE=1 SV=1	TRUE	3.25236	HCT116	HKE3	0.00825779	50.254
8956	50.4331	3	864.728	2591.16	-0.00164799	-0.636005	49.48	TSSPRSPPSSSEIFTPAHEENVR	[6] Phospho (ST)	TRUE	tr|I3L317|I3L317_HUMAN	Mapk-regulated corepressor-interacting protein 1 OS=Homo sapiens GN=FAM195B PE=1 SV=1	TRUE	1.98845	HCT116	HKE3	0.0413056	47.6588
7571	56.8291	3	688.641	2062.9	0.00174237	0.844622	27.59	SPPSSSEIFTPAHEENVR	[1] Phospho (ST)	TRUE	tr|I3L317|I3L317_HUMAN	Mapk-regulated corepressor-interacting protein 1 OS=Homo sapiens GN=FAM195B PE=1 SV=1	TRUE	1.57719	HCT116	HKE3	1.63285e-05	10.659
2804	32.4713	3	830.041	2487.1	-0.00294356	-1.18353	40.98	GDVTAEEAAGASPAKANGQENGHVK	[12] Phospho (ST)	TRUE	sp|P49006|MRP_HUMAN	MARCKS-related protein OS=Homo sapiens GN=MARCKSL1 PE=1 SV=2	TRUE	3.00201	HCT116	HKE3	0.00107237	40.7645
4590	32.4822	4	622.781	2487.1	-0.00653155	-2.62617	36.7	GDVTAEEAAGASPAKANGQENGHVK	[12] Phospho (ST)	TRUE	sp|P49006|MRP_HUMAN	MARCKS-related protein OS=Homo sapiens GN=MARCKSL1 PE=1 SV=2	TRUE	1.77201	HCT116	HKE3	0.00590472	32.1642
33767	51.5943	3	828.708	2483.1	0.00619941	2.49664	40.47	IVRGDQPAASGDSDDDEPPPLPR	[13] Phospho (ST)	TRUE	sp|O00264|PGRC1_HUMAN	Membrane-associated progesterone receptor component 1 OS=Homo sapiens GN=PGRMC1 PE=1 SV=3	TRUE	2.21437	HCT116	HKE3	0.00572786	56.4259
13302	37.7598	4	701.351	2801.37	-0.00130683	-0.466495	43.27	RRPGAQPLPPPPPSQSPEPTEPHPR	[16] Phospho (ST)	TRUE	tr|A0A0A0MS90|A0A0A0MS90_HUMAN	Methyl-CpG-binding domain protein 1 OS=Homo sapiens GN=MBD1 PE=1 SV=1	TRUE	1.51312	HCT116	HKE3	0.0463229	28.3292
18394	55.0827	2	1090.02	2178.02	0.000508009	0.233243	52.84	EQSSDLTPSGDVSPVKPLSR	[13] Phospho (ST)	TRUE	sp|Q8WYQ5|DGCR8_HUMAN	Microprocessor complex subunit DGCR8 OS=Homo sapiens GN=DGCR8 PE=1 SV=1	TRUE	2.33176	HCT116	HKE3	4.20171e-06	22.6833
3773	37.0195	3	596.291	1785.85	-0.0015124	-0.846876	34.15	ARVDHGAEIITQSPGR	[13] Phospho (ST)	TRUE	sp|P11137|MTAP2_HUMAN	Microtubule-associated protein 2 OS=Homo sapiens GN=MAP2 PE=1 SV=4	TRUE	4.21515	HKE3	HCT116	8.04973e-06	34.7558
6536	41.4465	2	780.364	1558.71	-0.00150533	-0.965751	60.03	VDHGAEIITQSPGR	[11] Phospho (ST)	TRUE	sp|P11137|MTAP2_HUMAN	Microtubule-associated protein 2 OS=Homo sapiens GN=MAP2 PE=1 SV=4	TRUE	3.43987	HKE3	HCT116	3.23886e-05	38.5143
25923	31.8316	3	556.94	1667.8	0.0103976	6.23439	32.82	RKSVPSETVVEDSR	[3] Phospho (ST)	TRUE	sp|P11137|MTAP2_HUMAN	Microtubule-associated protein 2 OS=Homo sapiens GN=MAP2 PE=1 SV=4	TRUE	1.85832	HKE3	HCT116	0.0034006	38.2038
50791	34.9567	2	934.944	1867.87	-0.00221675	-1.18678	22.5	ETERASPIKMDLAPSK	[2] Phospho (ST)|[10] Oxidation (M)	TRUE	tr|E7EVA0|E7EVA0_HUMAN	Microtubule-associated protein OS=Homo sapiens GN=MAP4 PE=1 SV=1	TRUE	3.90572	HCT116	HKE3	0.0250121	96.0364
8164	46.1069	2	926.946	1851.88	-0.00217	-1.17178	57.68	ETERASPIKMDLAPSK	[6] Phospho (ST)	TRUE	tr|E7EVA0|E7EVA0_HUMAN	Microtubule-associated protein OS=Homo sapiens GN=MAP4 PE=1 SV=1	TRUE	1.96506	HCT116	HKE3	0.00115497	33.6068
11561	50.4195	3	792.349	2374.03	0.00140798	0.593079	44.69	TDHGAEIVYKSPVVSGDTSPR	[11] Phospho (ST)|[19] Phospho (ST)	TRUE	tr|A0A0G2JQJ7|A0A0G2JQJ7_HUMAN	Microtubule-associated protein OS=Homo sapiens GN=MAPT PE=1 SV=1	TRUE	1.60491	HCT116	HKE3	0.0202042	39.897
28150	69.9674	3	527.25	1578.73	0.000638498	0.404438	32.15	ALSSDSILSPAPDAR	[6] Phospho (ST)	TRUE	sp|Q8IVT2|MISP_HUMAN	Mitotic interactor and substrate of PLK1 OS=Homo sapiens GN=MISP PE=1 SV=1	TRUE	3.38284	HKE3	HCT116	0.000759232	57.3137
1573	70.0064	2	790.372	1578.73	-0.000414329	-0.262445	69.93	ALSSDSILSPAPDAR	[4] Phospho (ST)	TRUE	sp|Q8IVT2|MISP_HUMAN	Mitotic interactor and substrate of PLK1 OS=Homo sapiens GN=MISP PE=1 SV=1	TRUE	2.28744	HKE3	HCT116	0.000771939	42.2202
2648	56.8486	3	579.284	1734.83	-0.00133458	-0.769285	51.9	RALSSDSILSPAPDAR	[7] Phospho (ST)	TRUE	sp|Q8IVT2|MISP_HUMAN	Mitotic interactor and substrate of PLK1 OS=Homo sapiens GN=MISP PE=1 SV=1	TRUE	2.24634	HKE3	HCT116	0.000539032	39.7277
15743	71.7666	2	888.9	1775.79	-0.00195928	-1.10333	66.25	ASTPDWVSEGPQPGLR	[3] Phospho (ST)	TRUE	sp|Q8IVT2|MISP_HUMAN	Mitotic interactor and substrate of PLK1 OS=Homo sapiens GN=MISP PE=1 SV=1	TRUE	1.76523	HKE3	HCT116	0.0304389	36.3338
3720	56.8291	2	868.422	1734.83	-0.00106439	-0.613544	75.54	RALSSDSILSPAPDAR	[4] Phospho (ST)	TRUE	sp|Q8IVT2|MISP_HUMAN	Mitotic interactor and substrate of PLK1 OS=Homo sapiens GN=MISP PE=1 SV=1	TRUE	1.6932	HKE3	HCT116	0.00161011	24.6498
49957	57.191	2	932.39	1862.77	0.0162643	8.73134	26.61	FGSTGSTPPVSPTPSER	[7] Phospho (ST)|[11] Phospho (ST)	TRUE	tr|W0Z7M9|W0Z7M9_HUMAN	MKL/myocardin-like protein 1 OS=Homo sapiens GN=mkl1 PE=1 SV=1	TRUE	1.78482	HKE3	HCT116	0.0415278	43.3184
19646	64.0111	3	630.988	1889.94	0.00238657	1.26278	34.05	SGEISLPIKEEPSPISK	[13] Phospho (ST)	TRUE	sp|Q9ULH7|MKL2_HUMAN	MKL/myocardin-like protein 2 OS=Homo sapiens GN=MKL2 PE=1 SV=3	TRUE	1.73907	HCT116	HKE3	0.00307941	33.2969
41604	37.825	2	846.437	1690.86	-0.00581836	-3.44105	26.22	KTESPIKLSPATPSR	[4] Phospho (ST)	TRUE	sp|Q9Y6X9|MORC2_HUMAN	MORC family CW-type zinc finger protein 2 OS=Homo sapiens GN=MORC2 PE=1 SV=2	TRUE	2.0277	HCT116	HKE3	0.00566344	36.0573
10896	61.1442	4	562.748	2246.96	-0.00029175	-0.129842	32.57	SKSLCHDEIENLLDSDHR	[3] Phospho (ST)	TRUE	tr|B4DIG0|B4DIG0_HUMAN	M-phase inducer phosphatase 2 OS=Homo sapiens GN=CDC25B PE=1 SV=1	TRUE	3.10932	HCT116	HKE3	0.0182288	51.5153
16442	61.0975	3	749.995	2246.96	0.00181554	0.807999	43.75	SKSLCHDEIENLLDSDHR	[3] Phospho (ST)	TRUE	tr|B4DIG0|B4DIG0_HUMAN	M-phase inducer phosphatase 2 OS=Homo sapiens GN=CDC25B PE=1 SV=1	TRUE	3.03412	HCT116	HKE3	0.00484046	46.3557
33806	41.2945	3	902.749	2705.22	-0.00238984	-0.883416	26.73	SVYATMGDHENRSPVKEPVEQPR	[5] Phospho (ST)	TRUE	sp|Q96T58|MINT_HUMAN	Msx2-interacting protein OS=Homo sapiens GN=SPEN PE=1 SV=1	TRUE	3.28794	HCT116	HKE3	0.017251	56.7069
8345	38.7887	4	610.8	2439.17	0.000628718	0.257759	34.63	SLVHEVGKPPQDVTDDSPPSKK	[17] Phospho (ST)	TRUE	sp|Q96T58|MINT_HUMAN	Msx2-interacting protein OS=Homo sapiens GN=SPEN PE=1 SV=1	TRUE	1.53168	HCT116	HKE3	0.00238369	19.0244
15295	70.3215	2	665.302	1328.59	7.04666e-06	0.00530386	25.93	EVYELLDSPGK	[8] Phospho (ST)	TRUE	tr|E9PBS1|E9PBS1_HUMAN	Multifunctional protein ADE2 (Fragment) OS=Homo sapiens GN=PAICS PE=1 SV=1	TRUE	1.60213	HCT116	HKE3	0.0414946	78.3543
13245	65.7212	2	709.376	1416.74	0.000190843	0.134706	51.37	SVSPLLSTHVLGK	[1] Phospho (ST)	TRUE	tr|X6R907|X6R907_HUMAN	Myb/SANT-like DNA-binding domain-containing protein 3 (Fragment) OS=Homo sapiens GN=MSANTD3 PE=1 SV=1	TRUE	1.87156	HKE3	HCT116	0.00395022	36.8275
66110	47.7661	3	679.96	2036.86	-0.00257143	-1.26245	21.98	GNKSPSPPDGSPAATPEIR	[4] Phospho (ST)|[6] Phospho (ST)	TRUE	sp|O00499|BIN1_HUMAN	Myc box-dependent-interacting protein 1 OS=Homo sapiens GN=BIN1 PE=1 SV=1	TRUE	2.91217	HCT116	HKE3	0.0100361	63.9541
6749	75.6367	3	633.316	1896.93	-3.96927e-05	-0.0209248	27.86	KFELLPTPPLSPSRR	[7] Phospho (ST)|[11] Phospho (ST)	TRUE	tr|A0A087WUS5|A0A087WUS5_HUMAN	Myc proto-oncogene protein OS=Homo sapiens GN=MYC PE=1 SV=1	TRUE	2.1788	HCT116	HKE3	0.00735049	50.6617
49301	49.8462	2	1081.97	2161.93	-0.00222233	-1.02794	91.93	DYTGCSTSESLSPVKQAPR	[12] Phospho (ST)	TRUE	sp|O95297|MPZL1_HUMAN	Myelin protein zero-like protein 1 OS=Homo sapiens GN=MPZL1 PE=1 SV=1	TRUE	8.03229	HCT116	HKE3	0.000164201	90.9333
8499	49.8462	3	721.651	2161.93	-0.00300137	-1.38828	73.04	DYTGCSTSESLSPVKQAPR	[12] Phospho (ST)	TRUE	sp|O95297|MPZL1_HUMAN	Myelin protein zero-like protein 1 OS=Homo sapiens GN=MPZL1 PE=1 SV=1	TRUE	1.65807	HCT116	HKE3	0.00143113	21.7364
51370	37.793	3	740.05	2217.13	-0.00384955	-1.73628	23.76	VIPAKSPPPPTHSTQLGAPSR	[6] Phospho (ST)	TRUE	sp|Q14814|MEF2D_HUMAN	Myocyte-specific enhancer factor 2D OS=Homo sapiens GN=MEF2D PE=1 SV=1	TRUE	3.45234	HKE3	HCT116	0.00745426	65.8525
3866	42.3675	2	761.866	1521.72	-0.00121605	-0.799131	46.8	RGSLSNAGDPEIVK	[3] Phospho (ST)	TRUE	tr|B1AKJ5|B1AKJ5_HUMAN	Nardilysin (N-arginine dibasic convertase), isoform CRA_d OS=Homo sapiens GN=NRDC PE=1 SV=1	TRUE	2.4552	HKE3	HCT116	0.00118378	44.3946
7416	42.339	3	508.25	1521.73	0.00817323	5.37105	25.46	RGSLSNAGDPEIVK	[3] Phospho (ST)	TRUE	tr|B1AKJ5|B1AKJ5_HUMAN	Nardilysin (N-arginine dibasic convertase), isoform CRA_d OS=Homo sapiens GN=NRDC PE=1 SV=1	TRUE	2.11558	HKE3	HCT116	0.00650221	45.8144
2948	41.2782	3	712.011	2133.01	3.30273e-06	0.00154839	36.07	RGSLSNAGDPEIVKSPSDPK	[3] Phospho (ST)	TRUE	tr|B1AKJ5|B1AKJ5_HUMAN	Nardilysin (N-arginine dibasic convertase), isoform CRA_d OS=Homo sapiens GN=NRDC PE=1 SV=1	TRUE	2.04022	HKE3	HCT116	0.000113672	21.5031
24741	61.0688	2	993.939	1985.86	-0.00186623	-0.939756	52.95	SLSEQPVMDTATATEQAK	[3] Phospho (ST)	TRUE	sp|P18615|NELFE_HUMAN	Negative elongation factor E OS=Homo sapiens GN=NELFE PE=1 SV=3	TRUE	2.25531	HCT116	HKE3	0.00884576	55.0764
14720	51.9496	2	839.393	1676.77	-0.00533202	-3.17992	48.33	ASSLNENVDHSALLK	[3] Phospho (ST)	TRUE	tr|D3DTX6|D3DTX6_HUMAN	Neurabin-2 OS=Homo sapiens GN=PPP1R9B PE=1 SV=1	TRUE	1.56043	HKE3	HCT116	0.0428007	37.454
17447	46.062	3	910.758	2729.25	-0.0035201	-1.28977	40.16	GHYEVTGSDDETGKLQGSGVSLASKK	[8] Phospho (ST)	TRUE	sp|Q09666|AHNK_HUMAN	Neuroblast differentiation-associated protein AHNAK OS=Homo sapiens GN=AHNAK PE=1 SV=2	TRUE	2.07128	HCT116	HKE3	0.0176258	39.8018
3962	60.073	3	666.641	1996.9	0.000938254	0.469855	32.77	ASLGSLEGEAEAEASSPKGK	[16] Phospho (ST)	TRUE	sp|Q09666|AHNK_HUMAN	Neuroblast differentiation-associated protein AHNAK OS=Homo sapiens GN=AHNAK PE=1 SV=2	TRUE	1.53615	HCT116	HKE3	0.0488656	43.4093
3749	29.6894	3	645.604	1933.79	-0.0028608	-1.47937	49.76	KADSVSSNHTLSSNATR	[6] Phospho (ST)|[7] Phospho (ST)	TRUE	sp|P30989|NTR1_HUMAN	Neurotensin receptor type 1 OS=Homo sapiens GN=NTSR1 PE=1 SV=2	TRUE	2.72297	HCT116	HKE3	0.000695145	45.9438
3220	25.5365	3	618.949	1853.83	-0.00130276	-0.702742	38.17	KADSVSSNHTLSSNATR	[4] Phospho (ST)	TRUE	sp|P30989|NTR1_HUMAN	Neurotensin receptor type 1 OS=Homo sapiens GN=NTSR1 PE=1 SV=2	TRUE	2.18779	HCT116	HKE3	0.00873335	39.911
73144	36.5659	2	837.859	1673.7	-0.00131252	-0.784199	27.02	APSPTAEQPPGGGDSAR	[5] Phospho (ST)	TRUE	sp|Q15742|NAB2_HUMAN	NGFI-A-binding protein 2 OS=Homo sapiens GN=NAB2 PE=1 SV=1	TRUE	23.173	HCT116	HKE3	0.0150234	87.8651
47676	68.1834	2	789.846	1577.68	-0.000510619	-0.323652	24.31	SFSPKSPLELGEK	[3] Phospho (ST)|[6] Phospho (ST)	TRUE	sp|Q15742|NAB2_HUMAN	NGFI-A-binding protein 2 OS=Homo sapiens GN=NAB2 PE=1 SV=1	TRUE	6.80276	HCT116	HKE3	0.00372938	60.058
21359	34.3562	3	564.251	1689.73	-0.00492641	-2.91549	36.54	AVPSPTTGEEGSVHSR	[4] Phospho (ST)	TRUE	sp|Q5SYE7|NHSL1_HUMAN	NHS-like protein 1 OS=Homo sapiens GN=NHSL1 PE=1 SV=2	TRUE	1.51453	HKE3	HCT116	0.0436516	33.236
13591	57.7707	3	742.006	2223	-0.00373155	-1.67861	34.29	KPTDGASSSNCVTDISHLVR	[9] Phospho (ST)	TRUE	sp|P49321|NASP_HUMAN	Nuclear autoantigenic sperm protein OS=Homo sapiens GN=NASP PE=1 SV=2	TRUE	2.25698	HCT116	HKE3	0.000848904	30.2406
5403	55.5118	3	776.017	2325.03	-0.00234589	-1.00897	24.81	RKTSDANETEDHLESLICK	[4] Phospho (ST)	TRUE	sp|Q09161|NCBP1_HUMAN	Nuclear cap-binding protein subunit 1 OS=Homo sapiens GN=NCBP1 PE=1 SV=1	TRUE	2.19153	HCT116	HKE3	0.0107847	37.8827
2808	55.5602	4	582.265	2325.03	0.000354939	0.15266	38.12	RKTSDANETEDHLESLICK	[3] Phospho (ST)	TRUE	sp|Q09161|NCBP1_HUMAN	Nuclear cap-binding protein subunit 1 OS=Homo sapiens GN=NCBP1 PE=1 SV=1	TRUE	2.0756	HCT116	HKE3	0.0437916	47.7254
106970	51.1121	2	1050.44	2098.87	-0.00153023	-0.729076	55.87	TEMDKSPFNSPSPQDSPR	[12] Phospho (ST)	TRUE	sp|P08651|NFIC_HUMAN	Nuclear factor 1 C-type OS=Homo sapiens GN=NFIC PE=1 SV=2	TRUE	21.7989	HCT116	HKE3	0.0122848	244.949
89612	51.2211	2	1050.44	2098.87	0.000925473	0.44094	60.43	TEMDKSPFNSPSPQDSPR	[12] Phospho (ST)	TRUE	sp|P08651|NFIC_HUMAN	Nuclear factor 1 C-type OS=Homo sapiens GN=NFIC PE=1 SV=2	TRUE	17.5858	HCT116	HKE3	0.00347436	162.727
6425	61.0494	2	929.407	1856.8	-0.00287529	-1.54852	60.9	NWTEDMEGGISSPVKK	[12] Phospho (ST)	TRUE	sp|P08651|NFIC_HUMAN	Nuclear factor 1 C-type OS=Homo sapiens GN=NFIC PE=1 SV=2	TRUE	1.9579	HCT116	HKE3	0.0462937	42.5215
17971	57.4054	2	959.905	1917.8	-0.0045747	-2.38539	25.34	EISSPARPCSFEEAMK	[4] Phospho (ST)	TRUE	sp|O94916|NFAT5_HUMAN	Nuclear factor of activated T-cells 5 OS=Homo sapiens GN=NFAT5 PE=1 SV=1	TRUE	1.57847	HCT116	HKE3	0.0104429	33.6208
13658	46.7724	2	433.71	865.406	4.86546e-08	5.62217e-05	20.24	SLIGSPGR	[5] Phospho (ST)	TRUE	tr|C9JE98|C9JE98_HUMAN	Nuclear receptor corepressor 2 OS=Homo sapiens GN=NCOR2 PE=1 SV=1	TRUE	2.03447	HKE3	HCT116	0.0401543	61.3795
4717	53.1596	4	782.83	3127.29	-0.00190439	-0.608957	41.08	VVDYSQFQESDDADEDYGRDSGPPTKK	[10] Phospho (ST)	TRUE	sp|Q9H1E3|NUCKS_HUMAN	Nuclear ubiquitous casein and cyclin-dependent kinase substrate 1 OS=Homo sapiens GN=NUCKS1 PE=1 SV=1	TRUE	1.88645	HCT116	HKE3	0.0444086	46.9502
99795	51.9416	2	1228.06	2454.1	-0.00382281	-1.55772	22.03	SQDATFSPGSEQAEKSPGPIVSR	[16] Phospho (ST)	TRUE	tr|C9J0I9|C9J0I9_HUMAN	Nuclear-interacting partner of ALK OS=Homo sapiens GN=ZC3HC1 PE=1 SV=1	TRUE	36.6718	HCT116	HKE3	0.0131048	244.949
18774	56.7594	3	811.332	2430.97	0.00109932	0.452212	48.49	SWDSSSPVDRPEPEAASPTTR	[6] Phospho (ST)|[17] Phospho (ST)	TRUE	tr|C9J0I9|C9J0I9_HUMAN	Nuclear-interacting partner of ALK OS=Homo sapiens GN=ZC3HC1 PE=1 SV=1	TRUE	2.49824	HCT116	HKE3	0.000150601	39.5592
16440	48.6682	2	853.406	1704.8	-0.00168565	-0.98877	35.11	NWGAVVRSPEGTPQK	[8] Phospho (ST)	TRUE	tr|C9J0I9|C9J0I9_HUMAN	Nuclear-interacting partner of ALK OS=Homo sapiens GN=ZC3HC1 PE=1 SV=1	TRUE	2.17917	HCT116	HKE3	3.73254e-06	17.772
12825	60.6996	2	1004.97	2007.93	-0.0013293	-0.662021	28.94	SMGTGDTPGLEVPSSPLRK	[15] Phospho (ST)	TRUE	tr|C9J0I9|C9J0I9_HUMAN	Nuclear-interacting partner of ALK OS=Homo sapiens GN=ZC3HC1 PE=1 SV=1	TRUE	1.84822	HCT116	HKE3	0.0367562	45.8713
8862	58.5073	3	845.698	2534.07	-0.000654505	-0.258282	32.89	SQDATFSPGSEQAEKSPGPIVSR	[5] Phospho (ST)|[16] Phospho (ST)	TRUE	tr|C9J0I9|C9J0I9_HUMAN	Nuclear-interacting partner of ALK OS=Homo sapiens GN=ZC3HC1 PE=1 SV=1	TRUE	1.60509	HCT116	HKE3	0.0248211	42.4496
7655	51.8163	3	784.676	2351.01	-0.00164592	-0.700092	33.01	SWDSSSPVDRPEPEAASPTTR	[6] Phospho (ST)	TRUE	tr|C9J0I9|C9J0I9_HUMAN	Nuclear-interacting partner of ALK OS=Homo sapiens GN=ZC3HC1 PE=1 SV=1	TRUE	1.50814	HCT116	HKE3	0.00154961	23.1463
5914	36.31	3	1113.12	3336.35	-0.00245667	-0.736334	49.14	NYQQNYQNSESGEKNEGSESAPEGQAQQR	[11] Phospho (ST)	TRUE	sp|P67809|YBOX1_HUMAN	Nuclease-sensitive element-binding protein 1 OS=Homo sapiens GN=YBX1 PE=1 SV=3	TRUE	1.59849	HCT116	HKE3	0.00846254	26.0078
9387	36.318	4	835.095	3336.35	-0.00442628	-1.32668	28.96	NYQQNYQNSESGEKNEGSESAPEGQAQQR	[11] Phospho (ST)	TRUE	sp|P67809|YBOX1_HUMAN	Nuclease-sensitive element-binding protein 1 OS=Homo sapiens GN=YBX1 PE=1 SV=3	TRUE	1.55105	HCT116	HKE3	0.0205126	27.3427
10974	40.7762	3	642.987	1925.94	0.000997312	0.517831	50.44	SCGPASQSTLGLKGSLKR	[15] Phospho (ST)	TRUE	sp|Q9BXS6|NUSAP_HUMAN	Nucleolar and spindle-associated protein 1 OS=Homo sapiens GN=NUSAP1 PE=1 SV=1	TRUE	1.7216	HCT116	HKE3	0.000264161	24.7052
28194	38.3768	2	992.965	1983.92	-0.00365349	-1.84155	28.23	KFSKEEPVSSGPEEAVGK	[10] Phospho (ST)	TRUE	sp|O00567|NOP56_HUMAN	Nucleolar protein 56 OS=Homo sapiens GN=NOP56 PE=1 SV=4	TRUE	3.11227	HCT116	HKE3	9.49746e-05	33.2624
22595	42.9091	3	930.767	2789.28	-0.00295045	-1.05778	27.88	HIKEEPLSEEEPCTSTAIASPEKK	[20] Phospho (ST)	TRUE	sp|Q9Y2X3|NOP58_HUMAN	Nucleolar protein 58 OS=Homo sapiens GN=NOP58 PE=1 SV=1	TRUE	3.15269	HCT116	HKE3	0.00448907	48.057
1016	47.3541	3	957.423	2869.25	-0.00351889	-1.22641	53.55	HIKEEPLSEEEPCTSTAIASPEKK	[8] Phospho (ST)|[20] Phospho (ST)	TRUE	sp|Q9Y2X3|NOP58_HUMAN	Nucleolar protein 58 OS=Homo sapiens GN=NOP58 PE=1 SV=1	TRUE	2.62014	HCT116	HKE3	0.000533673	35.2714
4978	53.687	3	914.724	2741.15	-0.00340606	-1.24256	59.13	HIKEEPLSEEEPCTSTAIASPEK	[8] Phospho (ST)|[20] Phospho (ST)	TRUE	sp|Q9Y2X3|NOP58_HUMAN	Nucleolar protein 58 OS=Homo sapiens GN=NOP58 PE=1 SV=1	TRUE	2.50846	HCT116	HKE3	0.00753998	50.9205
999	47.3479	4	718.32	2869.25	0.000870854	0.303513	24.43	HIKEEPLSEEEPCTSTAIASPEKK	[8] Phospho (ST)|[20] Phospho (ST)	TRUE	sp|Q9Y2X3|NOP58_HUMAN	Nucleolar protein 58 OS=Homo sapiens GN=NOP58 PE=1 SV=1	TRUE	2.2006	HCT116	HKE3	0.000206466	25.3396
5405	42.8349	4	698.327	2789.28	-0.00332706	-1.1928	35.11	HIKEEPLSEEEPCTSTAIASPEKK	[20] Phospho (ST)	TRUE	sp|Q9Y2X3|NOP58_HUMAN	Nucleolar protein 58 OS=Homo sapiens GN=NOP58 PE=1 SV=1	TRUE	1.90487	HCT116	HKE3	0.000877014	23.6004
8544	43.5686	2	787.347	1572.68	-0.00555788	-3.53401	48.66	LRSDAGLESDTAMK	[3] Phospho (ST)	TRUE	sp|Q9NR30|DDX21_HUMAN	Nucleolar RNA helicase 2 OS=Homo sapiens GN=DDX21 PE=1 SV=5	TRUE	1.55141	HCT116	HKE3	0.026187	44.015
19871	40.2724	2	696.831	1391.65	0.0026052	1.87203	66.94	TLGTPTQPGSTPR	[4] Phospho (ST)	TRUE	sp|Q8NFH5|NUP53_HUMAN	Nucleoporin NUP53 OS=Homo sapiens GN=NUP35 PE=1 SV=1	TRUE	2.5185	HKE3	HCT116	0.0102094	53.905
5986	62.3152	2	970.898	1939.78	-0.00232673	-1.19948	69.23	ADHSFSDGVPSDSVEAAK	[N-term] Acetyl (Protein N-term)|[11] Phospho (ST)	TRUE	sp|Q99733|NP1L4_HUMAN	Nucleosome assembly protein 1-like 4 OS=Homo sapiens GN=NAP1L4 PE=1 SV=1	TRUE	1.68327	HCT116	HKE3	0.0038165	36.453
7697	61.0302	2	970.898	1939.78	-0.0027259	-1.40526	39.03	ADHSFSDGVPSDSVEAAK	[N-term] Acetyl (Protein N-term)|[4] Phospho (ST)	TRUE	sp|Q99733|NP1L4_HUMAN	Nucleosome assembly protein 1-like 4 OS=Homo sapiens GN=NAP1L4 PE=1 SV=1	TRUE	1.56686	HCT116	HKE3	0.00588362	29.9367
18128	62.3152	3	647.602	1939.78	-0.000413157	-0.212991	39.52	ADHSFSDGVPSDSVEAAK	[N-term] Acetyl (Protein N-term)|[4] Phospho (ST)	TRUE	sp|Q99733|NP1L4_HUMAN	Nucleosome assembly protein 1-like 4 OS=Homo sapiens GN=NAP1L4 PE=1 SV=1	TRUE	1.52547	HCT116	HKE3	0.0367298	57.4479
6383	60.8864	2	824.373	1646.73	0.00147417	0.895208	110.92	SFSLASSSNSPISQR	[10] Phospho (ST)	TRUE	sp|Q9BXB4|OSB11_HUMAN	Oxysterol-binding protein-related protein 11 OS=Homo sapiens GN=OSBPL11 PE=1 SV=2	TRUE	1.59095	HCT116	HKE3	0.00592467	30.1912
12027	50.6822	3	723.994	2168.96	-0.00258761	-1.19302	47.65	DLHQPSLSPASPHSQGFER	[8] Phospho (ST)	TRUE	sp|Q9BZF1|OSBL8_HUMAN	Oxysterol-binding protein-related protein 8 OS=Homo sapiens GN=OSBPL8 PE=1 SV=3	TRUE	3.81976	HCT116	HKE3	4.51559e-06	30.6398
7464	51.2346	3	723.995	2168.96	-0.00118733	-0.547416	33.24	DLHQPSLSPASPHSQGFER	[11] Phospho (ST)	TRUE	sp|Q9BZF1|OSBL8_HUMAN	Oxysterol-binding protein-related protein 8 OS=Homo sapiens GN=OSBPL8 PE=1 SV=3	TRUE	2.51281	HCT116	HKE3	1.28351e-05	31.9007
20683	73.2088	3	813.399	2437.17	0.000512424	0.210253	42.25	IASDEEIQGTKDAVIQDLERK	[3] Phospho (ST)	TRUE	sp|Q8WX93|PALLD_HUMAN	Palladin OS=Homo sapiens GN=PALLD PE=1 SV=3	TRUE	4.35431	HCT116	HKE3	0.00030395	34.6672
50260	35.4383	3	678.605	2032.79	-0.00111447	-0.548247	29.9	DGGRSSPGGQDEGGFMAQGK	[6] Phospho (ST)|[16] Oxidation (M)	TRUE	tr|F5GZ78|F5GZ78_HUMAN	Paxillin OS=Homo sapiens GN=PXN PE=1 SV=1	TRUE	2.09698	HCT116	HKE3	0.0445898	94.1568
18885	49.356	2	637.318	1272.62	-0.00135748	-1.06668	35.13	SIVVIHPDTGR	[1] Phospho (ST)	TRUE	tr|K7EKI8|K7EKI8_HUMAN	Periplakin OS=Homo sapiens GN=PPL PE=1 SV=1	TRUE	6.4392	HKE3	HCT116	1.4253e-05	49.4898
39482	56.9321	2	872.894	1743.77	0.00176681	1.01321	37.39	SPGDTAKDALFASQEK	[1] Phospho (ST)	TRUE	tr|Q5QNY5|Q5QNY5_HUMAN	Peroxisomal biogenesis factor 19 (Fragment) OS=Homo sapiens GN=PEX19 PE=1 SV=1	TRUE	1.78963	HCT116	HKE3	0.00161987	30.7064
23027	58.5605	2	988.912	1975.81	0.000363856	0.184155	29.08	NATDLQNSSMSEEELTK	[9] Phospho (ST)	TRUE	tr|Q5QNY5|Q5QNY5_HUMAN	Peroxisomal biogenesis factor 19 (Fragment) OS=Homo sapiens GN=PEX19 PE=1 SV=1	TRUE	1.69011	HCT116	HKE3	0.0408854	62.2383
29069	41.344	3	556.256	1665.75	-0.00228687	-1.37288	22.83	SAEEEAADLPTKPTK	[1] Phospho (ST)	TRUE	sp|Q8WW12|PCNP_HUMAN	PEST proteolytic signal-containing nuclear protein OS=Homo sapiens GN=PCNP PE=1 SV=2	TRUE	2.63742	HCT116	HKE3	0.00306839	49.7994
79531	53.8613	2	949.9	1897.79	-3.97246e-05	-0.0209321	20.59	SHSSPSLNPDTSPITAK	[1] Phospho (ST)|[15] Phospho (ST)	TRUE	tr|E5RJ29|E5RJ29_HUMAN	PH and SEC7 domain-containing protein 3 OS=Homo sapiens GN=PSD3 PE=1 SV=1	TRUE	4.98013	HCT116	HKE3	0.000644009	57.2125
29275	48.2071	2	761.844	1521.67	0.0017856	1.17345	44.26	SSSPVQVEEEPVR	[3] Phospho (ST)	TRUE	sp|Q8IZ21|PHAR4_HUMAN	Phosphatase and actin regulator 4 OS=Homo sapiens GN=PHACTR4 PE=1 SV=1	TRUE	4.21882	HKE3	HCT116	0.006387	71.1641
36969	68.4094	3	584.952	1751.84	0.000918307	0.524197	27.49	SDSELEVKPAESLLR	[3] Phospho (ST)	TRUE	sp|Q92539|LPIN2_HUMAN	Phosphatidate phosphatase LPIN2 OS=Homo sapiens GN=LPIN2 PE=1 SV=1	TRUE	1.79037	HCT116	HKE3	0.00301309	43.7392
6414	49.4798	2	924.899	1847.78	-0.00422066	-2.28417	93.52	SVENLPECGITHEQR	[1] Phospho (ST)	TRUE	tr|A0A0B4J1S8|A0A0B4J1S8_HUMAN	Phosphatidylinositol 4-kinase beta OS=Homo sapiens GN=PI4KB PE=1 SV=1	TRUE	1.55411	HCT116	HKE3	0.025297	42.6259
19860	29.156	3	684.98	2051.92	0.00126355	0.61579	41.67	VAAAAGSGPSPPGSPGHDRER	[10] Phospho (ST)	TRUE	sp|Q9BTU6|P4K2A_HUMAN	Phosphatidylinositol 4-kinase type 2-alpha OS=Homo sapiens GN=PI4K2A PE=1 SV=1	TRUE	1.62022	HKE3	HCT116	0.00639479	25.657
13836	50.2274	2	655.287	1308.56	0.00040505	0.309539	49.72	LEISPDSSPER	[4] Phospho (ST)	TRUE	tr|B8QGS9|B8QGS9_HUMAN	Plakophilin-2 OS=Homo sapiens GN=PKP2 PE=1 SV=1	TRUE	3.12457	HKE3	HCT116	0.0174663	71.8223
8939	43.3054	2	733.339	1464.66	0.00214394	1.46378	55.71	RLEISPDSSPER	[5] Phospho (ST)	TRUE	tr|B8QGS9|B8QGS9_HUMAN	Plakophilin-2 OS=Homo sapiens GN=PKP2 PE=1 SV=1	TRUE	2.21181	HKE3	HCT116	0.00238395	42.0449
33454	49.2511	2	1083.48	2164.94	-0.00104984	-0.484926	56.96	GGSGSHNWGTVKDELTESPK	[18] Phospho (ST)	TRUE	sp|Q8NC51|PAIRB_HUMAN	Plasminogen activator inhibitor 1 RNA-binding protein OS=Homo sapiens GN=SERBP1 PE=1 SV=2	TRUE	12.7399	HCT116	HKE3	0.000669741	88.6693
1454	49.2931	3	722.654	2164.94	-0.00193038	-0.891652	63.52	GGSGSHNWGTVKDELTESPK	[18] Phospho (ST)	TRUE	sp|Q8NC51|PAIRB_HUMAN	Plasminogen activator inhibitor 1 RNA-binding protein OS=Homo sapiens GN=SERBP1 PE=1 SV=2	TRUE	2.35642	HCT116	HKE3	5.29935e-06	18.429
18626	49.0926	3	782.728	2345.16	-0.00185442	-0.790743	20.44	RKELEEVSPETPVVPATTQR	[8] Phospho (ST)	TRUE	sp|Q15149|PLEC_HUMAN	Plectin OS=Homo sapiens GN=PLEC PE=1 SV=3	TRUE	2.84376	HCT116	HKE3	0.00802238	50.5083
10445	53.8613	2	780.382	1558.75	-0.00137703	-0.883422	70.39	SLQEEHVAVAQLR	[1] Phospho (ST)	TRUE	sp|Q15149|PLEC_HUMAN	Plectin OS=Homo sapiens GN=PLEC PE=1 SV=3	TRUE	2.15913	HCT116	HKE3	1.47859e-06	15.0035
11513	53.8805	3	520.591	1558.75	0.000306858	0.196862	34.54	SLQEEHVAVAQLR	[1] Phospho (ST)	TRUE	sp|Q15149|PLEC_HUMAN	Plectin OS=Homo sapiens GN=PLEC PE=1 SV=3	TRUE	2.05045	HCT116	HKE3	0.00158449	48.5424
841	44.317	2	534.753	1067.49	0.000718719	0.67328	44.62	ELSPAGSISK	[3] Phospho (ST)	TRUE	sp|O95453|PARN_HUMAN	Poly(A)-specific ribonuclease PARN OS=Homo sapiens GN=PARN PE=1 SV=1	TRUE	2.51751	HKE3	HCT116	0.00373445	51.8818
34898	53.4315	2	916.414	1830.81	-0.0021895	-1.19591	43.07	SQANGAGALSYVSPNTSK	[17] Phospho (ST)	TRUE	sp|O95453|PARN_HUMAN	Poly(A)-specific ribonuclease PARN OS=Homo sapiens GN=PARN PE=1 SV=1	TRUE	2.14245	HKE3	HCT116	0.0179769	56.9822
4182	32.9363	2	598.8	1195.59	0.00053144	0.444502	36.04	KELSPAGSISK	[4] Phospho (ST)	TRUE	sp|O95453|PARN_HUMAN	Poly(A)-specific ribonuclease PARN OS=Homo sapiens GN=PARN PE=1 SV=1	TRUE	1.98387	HKE3	HCT116	0.00322228	39.6159
45103	54.3666	3	815.711	2444.11	-0.00656708	-2.68689	25.19	ASASGSGAQVGGPISSGSSASSVTVTR	[19] Phospho (ST)	TRUE	sp|P02545|LMNA_HUMAN	Prelamin-A/C OS=Homo sapiens GN=LMNA PE=1 SV=1	TRUE	2.51598	HKE3	HCT116	0.0385682	60.5078
3170	64.5751	2	823.862	1645.71	-0.0004668	-0.283646	123.77	SVGGSGGGSFGDNLVTR	[5] Phospho (ST)	TRUE	sp|P02545|LMNA_HUMAN	Prelamin-A/C OS=Homo sapiens GN=LMNA PE=1 SV=1	TRUE	1.50885	HCT116	HKE3	0.0337704	39.2411
33958	41.1365	2	1041.43	2080.85	-0.00117376	-0.56408	34.89	ERDHSPTPSVFNSDEER	[5] Phospho (ST)	TRUE	sp|Q6UN15|FIP1_HUMAN	Pre-mRNA 3'-end-processing factor FIP1 OS=Homo sapiens GN=FIP1L1 PE=1 SV=1	TRUE	5.51268	HCT116	HKE3	0.00246845	71.8634
15217	50.9793	2	1058.44	2114.87	0.00026653	0.126026	30.56	DHSPTPSVFNSDEERYR	[3] Phospho (ST)	TRUE	sp|Q6UN15|FIP1_HUMAN	Pre-mRNA 3'-end-processing factor FIP1 OS=Homo sapiens GN=FIP1L1 PE=1 SV=1	TRUE	2.55453	HCT116	HKE3	0.0183329	56.0299
5132	49.0987	3	827.667	2479.98	-0.000790088	-0.318587	38.4	ERDHSPTPSVFNSDEERYR	[5] Phospho (ST)|[13] Phospho (ST)	TRUE	sp|Q6UN15|FIP1_HUMAN	Pre-mRNA 3'-end-processing factor FIP1 OS=Homo sapiens GN=FIP1L1 PE=1 SV=1	TRUE	2.00953	HCT116	HKE3	0.0071684	36.771
4776	49.14	4	621.002	2479.98	0.000467175	0.188378	20.66	ERDHSPTPSVFNSDEERYR	[5] Phospho (ST)|[13] Phospho (ST)	TRUE	sp|Q6UN15|FIP1_HUMAN	Pre-mRNA 3'-end-processing factor FIP1 OS=Homo sapiens GN=FIP1L1 PE=1 SV=1	TRUE	1.71214	HCT116	HKE3	0.00422846	31.6261
1878	57.386	3	732.619	2194.84	0.000776217	0.353656	28	DHSPTPSVFNSDEERYR	[3] Phospho (ST)|[11] Phospho (ST)	TRUE	sp|Q6UN15|FIP1_HUMAN	Pre-mRNA 3'-end-processing factor FIP1 OS=Homo sapiens GN=FIP1L1 PE=1 SV=1	TRUE	1.61408	HCT116	HKE3	0.00626071	39.485
15280	48.6014	2	956.469	1910.92	-0.00101646	-0.53192	40.33	QNDTPKGPQPPTVSPIR	[14] Phospho (ST)	TRUE	sp|P46087|NOP2_HUMAN	Probable 28S rRNA (cytosine(4447)-C(5))-methyltransferase OS=Homo sapiens GN=NOP2 PE=1 SV=2	TRUE	1.94454	HCT116	HKE3	2.01052e-05	17.7651
37461	34.7408	2	854.351	1706.69	-0.0025981	-1.5223	41.99	SNSEVEDVGPTSHNR	[3] Phospho (ST)	TRUE	sp|Q13206|DDX10_HUMAN	Probable ATP-dependent RNA helicase DDX10 OS=Homo sapiens GN=DDX10 PE=1 SV=2	TRUE	3.62365	HCT116	HKE3	0.00862015	90.1406
49066	57.6705	2	951.927	1901.84	-0.00206306	-1.08477	50.13	ISLEQPPNGSDTPNPEK	[10] Phospho (ST)	TRUE	sp|Q9UHI6|DDX20_HUMAN	Probable ATP-dependent RNA helicase DDX20 OS=Homo sapiens GN=DDX20 PE=1 SV=2	TRUE	3.23765	HCT116	HKE3	3.92834e-05	39.1825
27917	55.1471	3	841.357	2521.05	-0.000792717	-0.314439	47.48	SYLEGSSDNQLKDSESTPVDDR	[7] Phospho (ST)	TRUE	sp|Q9UHI6|DDX20_HUMAN	Probable ATP-dependent RNA helicase DDX20 OS=Homo sapiens GN=DDX20 PE=1 SV=2	TRUE	2.2278	HCT116	HKE3	0.0097695	82.5709
19296	55.5738	3	751.328	2250.96	-0.00271644	-1.20679	39.35	DAHDVSPTSTDTEAQLTVER	[8] Phospho (ST)	TRUE	sp|Q8IVF2|AHNK2_HUMAN	Protein AHNAK2 OS=Homo sapiens GN=AHNAK2 PE=1 SV=2	TRUE	2.00794	HCT116	HKE3	0.0339215	52.8406
9244	60.1444	2	555.771	1109.53	-0.000143657	-0.129476	41.48	AVSPAVPFSR	[3] Phospho (ST)	TRUE	tr|I3L2J0|I3L2J0_HUMAN	Protein capicua homolog OS=Homo sapiens GN=CIC PE=1 SV=1	TRUE	2.07533	HKE3	HCT116	0.00861639	44.8861
12449	51.0159	2	513.281	1024.55	0.000487351	0.475675	27.4	KVFSPVIR	[4] Phospho (ST)	TRUE	tr|I3L2J0|I3L2J0_HUMAN	Protein capicua homolog OS=Homo sapiens GN=CIC PE=1 SV=1	TRUE	1.89193	HKE3	HCT116	0.0266337	47.5847
21466	33.2064	3	900.409	2698.21	-0.00311714	-1.15526	32.77	STVTGERQSGDGQESTEPVENKVGK	[16] Phospho (ST)	TRUE	sp|O15234|CASC3_HUMAN	Protein CASC3 OS=Homo sapiens GN=CASC3 PE=1 SV=2	TRUE	1.6336	HCT116	HKE3	0.0347759	52.6644
29082	50.5165	4	481.76	1923.01	0.00284742	1.48071	21.17	HSSILKPPRSPLQDLR	[10] Phospho (ST)	TRUE	sp|Q8NG31|CASC5_HUMAN	Protein CASC5 OS=Homo sapiens GN=CASC5 PE=1 SV=3	TRUE	1.67353	HCT116	HKE3	0.0479251	60.7185
43672	34.1337	2	662.791	1323.57	0.00251224	1.89808	22.1	ALMTSHGSVEGR	[8] Phospho (ST)	TRUE	sp|Q9H8V3|ECT2_HUMAN	Protein ECT2 OS=Homo sapiens GN=ECT2 PE=1 SV=4	TRUE	3.24589	HCT116	HKE3	0.00122731	106.682
11540	53.7322	3	589.276	1764.81	-0.00148916	-0.84381	45.35	ETRISFVEEDVHPK	[2] Phospho (ST)	TRUE	sp|Q8WYP5|ELYS_HUMAN	Protein ELYS OS=Homo sapiens GN=AHCTF1 PE=1 SV=3	TRUE	1.77987	HCT116	HKE3	0.000200922	19.1385
14411	73.2558	2	687.801	1373.59	0.000510401	0.371583	60.29	NVFTSAEELER	[5] Phospho (ST)	TRUE	tr|B8ZZF5|B8ZZF5_HUMAN	Protein eva-1 homolog A OS=Homo sapiens GN=EVA1A PE=1 SV=1	TRUE	1.58062	HKE3	HCT116	0.0203333	38.1471
4027	58.5605	2	740.319	1478.62	0.000212773	0.143899	49.77	HSLEEGLDMVNR	[2] Phospho (ST)	TRUE	sp|Q7Z309|F122B_HUMAN	Protein FAM122B OS=Homo sapiens GN=FAM122B PE=1 SV=2	TRUE	3.21771	HCT116	HKE3	3.51302e-05	30.3601
9258	58.5332	3	493.881	1478.62	-0.000457978	-0.309733	27.44	HSLEEGLDMVNR	[2] Phospho (ST)	TRUE	sp|Q7Z309|F122B_HUMAN	Protein FAM122B OS=Homo sapiens GN=FAM122B PE=1 SV=2	TRUE	2.95783	HCT116	HKE3	0.000111934	40.9925
37887	48.1921	3	499.213	1494.62	-0.00165179	-1.10516	37.95	HSLEEGLDMVNR	[2] Phospho (ST)|[9] Oxidation (M)	TRUE	sp|Q7Z309|F122B_HUMAN	Protein FAM122B OS=Homo sapiens GN=FAM122B PE=1 SV=2	TRUE	1.96608	HCT116	HKE3	0.0225495	52.2935
2950	48.1507	3	610.979	1829.91	-0.000686233	-0.375008	20.67	HSLLLSSSPNRIPSSR	[8] Phospho (ST)	TRUE	tr|G1UD79|G1UD79_HUMAN	Protein FAM122B OS=Homo sapiens GN=SPACIA2 PE=1 SV=1	TRUE	2.02462	HCT116	HKE3	1.42948e-05	23.9921
9693	65.3016	3	885.366	2653.08	-0.00585375	-2.2064	46.23	GQTPLTEGSEDLDGHSDPEESFAR	[16] Phospho (ST)	TRUE	sp|Q86VR2|F134C_HUMAN	Protein FAM134C OS=Homo sapiens GN=FAM134C PE=1 SV=1	TRUE	1.92927	HCT116	HKE3	0.0341054	53.2917
13666	63.196	2	881.885	1761.76	-0.00539032	-3.05962	56.92	FSTYSQSPPDTPSLR	[7] Phospho (ST)	TRUE	tr|A0A0A0MTL6|A0A0A0MTL6_HUMAN	Protein FAM65A OS=Homo sapiens GN=FAM65A PE=1 SV=1	TRUE	1.50089	HCT116	HKE3	0.0465935	39.6865
3157	29.8109	3	476.248	1425.72	-0.00259769	-1.82201	32.67	RGSPVPPVPERR	[3] Phospho (ST)	TRUE	tr|J3KPS2|J3KPS2_HUMAN	Protein FAM83H (Fragment) OS=Homo sapiens GN=FAM83H PE=1 SV=1	TRUE	1.5336	HKE3	HCT116	0.0376533	38.2064
27640	66.7528	2	601.25	1200.49	0.00122721	1.02226	24.78	SNTLDIMDGR	[3] Phospho (ST)	TRUE	sp|O94915|FRYL_HUMAN	Protein furry homolog-like OS=Homo sapiens GN=FRYL PE=1 SV=2	TRUE	115.527	HCT116	HKE3	5.42937e-06	186.135
48576	49.7477	4	778.578	3110.28	-0.000119672	-0.0384763	32.7	GHHVTDSENDEPLNLNASDSESEELHR	[18] Phospho (ST)	TRUE	sp|Q96ST2|IWS1_HUMAN	Protein IWS1 homolog OS=Homo sapiens GN=IWS1 PE=1 SV=2	TRUE	2.65951	HCT116	HKE3	0.0437845	73.6399
14356	31.0361	3	855.027	2562.06	-0.00368834	-1.4396	46.29	NSSTETDQQPHSPDSSSSVHSIR	[12] Phospho (ST)	TRUE	sp|Q92613|JADE3_HUMAN	Protein Jade-3 OS=Homo sapiens GN=JADE3 PE=1 SV=1	TRUE	1.71069	HCT116	HKE3	0.0283496	33.9373
38498	63.196	2	1004.95	2007.88	-0.00152536	-0.759685	28.62	SDSASSEPVGIYQGFEKK	[3] Phospho (ST)	TRUE	sp|Q05655|KPCD_HUMAN	Protein kinase C delta type OS=Homo sapiens GN=PRKCD PE=1 SV=2	TRUE	2.54626	HCT116	HKE3	0.0216529	59.7498
15881	74.2652	2	940.901	1879.79	-0.00122785	-0.653184	31.88	SDSASSEPVGIYQGFEK	[3] Phospho (ST)	TRUE	sp|Q05655|KPCD_HUMAN	Protein kinase C delta type OS=Homo sapiens GN=PRKCD PE=1 SV=2	TRUE	1.92639	HCT116	HKE3	0.00625451	49.2892
22359	50.7129	3	493.584	1477.73	-8.19817e-05	-0.0554782	22.71	RSSLPNGEGLQLK	[3] Phospho (ST)	TRUE	sp|Q9ULR3|PPM1H_HUMAN	Protein phosphatase 1H OS=Homo sapiens GN=PPM1H PE=1 SV=2	TRUE	2.16543	HKE3	HCT116	0.0136808	59.6523
14892	50.6822	2	739.872	1477.73	0.000219585	0.148596	33.21	RSSLPNGEGLQLK	[3] Phospho (ST)	TRUE	sp|Q9ULR3|PPM1H_HUMAN	Protein phosphatase 1H OS=Homo sapiens GN=PPM1H PE=1 SV=2	TRUE	1.94282	HKE3	HCT116	0.00560989	41.8493
9352	47.6691	3	502.908	1505.7	-0.00198705	-1.31968	49.92	AVSPPHLDGPPSPR	[12] Phospho (ST)	TRUE	sp|P29590|PML_HUMAN	Protein PML OS=Homo sapiens GN=PML PE=1 SV=3	TRUE	1.63228	HKE3	HCT116	0.0496175	48.3387
1188	70.4083	2	600.332	1198.65	0.00103816	0.866113	41.39	LIPGPLSPVAR	[7] Phospho (ST)	TRUE	sp|P48634|PRC2A_HUMAN	Protein PRRC2A OS=Homo sapiens GN=PRRC2A PE=1 SV=3	TRUE	1.93359	HKE3	HCT116	0.0196692	52.7683
40721	36.6482	3	972.076	2913.21	-0.00137157	-0.470811	28.99	QRGSETGSETHESDLAPSDKEAPTPK	[10] Phospho (ST)|[13] Phospho (ST)	TRUE	sp|P48634|PRC2A_HUMAN	Protein PRRC2A OS=Homo sapiens GN=PRRC2A PE=1 SV=3	TRUE	1.86263	HCT116	HKE3	0.0498707	51.8657
42243	56.3925	3	700.95	2099.83	0.00296278	1.41096	52.6	DQMEGSPNSSESFEHIAR	[6] Phospho (ST)	TRUE	sp|Q9Y520|PRC2C_HUMAN	Protein PRRC2C OS=Homo sapiens GN=PRRC2C PE=1 SV=4	TRUE	2.92166	HCT116	HKE3	0.0103803	69.7645
17659	39.8915	3	978.081	2931.22	-0.00227708	-0.776835	25.25	SVEDVRPHHTDANNQSACFEAPDQK	[1] Phospho (ST)	TRUE	sp|Q9Y520|PRC2C_HUMAN	Protein PRRC2C OS=Homo sapiens GN=PRRC2C PE=1 SV=4	TRUE	2.90775	HCT116	HKE3	0.0020979	44.246
3368	39.8915	4	733.814	2931.23	0.000802765	0.273867	45.23	SVEDVRPHHTDANNQSACFEAPDQK	[10] Phospho (ST)	TRUE	sp|Q9Y520|PRC2C_HUMAN	Protein PRRC2C OS=Homo sapiens GN=PRRC2C PE=1 SV=4	TRUE	1.86049	HCT116	HKE3	0.00109582	24.3092
7549	52.9811	2	759.882	1517.75	-0.000421889	-0.27797	32.31	AQKLPDLSPVENK	[8] Phospho (ST)	TRUE	sp|Q9Y520|PRC2C_HUMAN	Protein PRRC2C OS=Homo sapiens GN=PRRC2C PE=1 SV=4	TRUE	1.53513	HCT116	HKE3	0.00279377	30.4708
20816	50.085	2	863.363	1724.71	-0.00447625	-2.59535	21.59	AAAAAWEEPSSGNGTAR	[11] Phospho (ST)	TRUE	sp|Q9P258|RCC2_HUMAN	Protein RCC2 OS=Homo sapiens GN=RCC2 PE=1 SV=2	TRUE	2.58048	HCT116	HKE3	0.00988486	55.7956
51123	73.0285	3	680.305	2037.89	0.000214047	0.105033	35.99	KAGLSEEDDSLVDVYYR	[5] Phospho (ST)	TRUE	sp|Q14690|RRP5_HUMAN	Protein RRP5 homolog OS=Homo sapiens GN=PDCD11 PE=1 SV=3	TRUE	2.09178	HCT116	HKE3	0.00147233	32.7169
14253	41.4224	3	808.666	2422.98	-0.00149573	-0.617309	39.99	RSEACPCQPDSGSPLPAEEEK	[13] Phospho (ST)	TRUE	tr|A0A0G2JPP5|A0A0G2JPP5_HUMAN	Protein scribble homolog OS=Homo sapiens GN=SCRIB PE=1 SV=1	TRUE	68.0378	HCT116	HKE3	1.11196e-06	91.1397
37829	36.8865	3	860.701	2579.08	0.00164609	0.638246	40.05	RSEACPCQPDSGSPLPAEEEKR	[13] Phospho (ST)	TRUE	tr|A0A0G2JPP5|A0A0G2JPP5_HUMAN	Protein scribble homolog OS=Homo sapiens GN=SCRIB PE=1 SV=1	TRUE	14.8491	HCT116	HKE3	1.6478e-05	73.036
13787	52.9098	2	468.731	935.448	-0.000132418	-0.141556	31.41	ALSPAELR	[3] Phospho (ST)	TRUE	tr|A0A0G2JPP5|A0A0G2JPP5_HUMAN	Protein scribble homolog OS=Homo sapiens GN=SCRIB PE=1 SV=1	TRUE	4.20708	HCT116	HKE3	0.000403281	72.7619
9872	55.6459	2	784.386	1566.76	0.00260141	1.66038	54.77	QSPASPPPLGGGAPVR	[5] Phospho (ST)	TRUE	tr|A0A0G2JPP5|A0A0G2JPP5_HUMAN	Protein scribble homolog OS=Homo sapiens GN=SCRIB PE=1 SV=1	TRUE	3.05297	HCT116	HKE3	0.000192913	65.269
7021	77.3904	2	733.392	1464.77	-0.00406106	-2.77248	27.93	LPLLPPESPGPLR	[8] Phospho (ST)	TRUE	tr|A0A0G2JPP5|A0A0G2JPP5_HUMAN	Protein scribble homolog OS=Homo sapiens GN=SCRIB PE=1 SV=1	TRUE	2.70026	HCT116	HKE3	2.38066e-05	27.0825
64323	46.4553	2	930.923	1859.83	0.000532979	0.286574	50.77	WKEPGSGGPQNLSGPGGR	[13] Phospho (ST)	TRUE	sp|Q9H0W8|SMG9_HUMAN	Protein SMG9 OS=Homo sapiens GN=SMG9 PE=1 SV=1	TRUE	9.00842	HCT116	HKE3	0.000220635	52.4598
29575	57.9151	2	973.489	1944.96	-0.00429622	-2.20889	26.5	LIPITGGNARSPEDQLGK	[5] Phospho (ST)	TRUE	sp|Q9UK61|TASOR_HUMAN	Protein TASOR OS=Homo sapiens GN=FAM208A PE=1 SV=3	TRUE	1.55817	HCT116	HKE3	0.0131561	34.2785
39311	42.048	2	1008.97	2015.93	-0.000875723	-0.4344	36.31	AQGEPVAGHESPKIPYEK	[11] Phospho (ST)	TRUE	tr|H7BXG7|H7BXG7_HUMAN	Protein transport protein Sec31A OS=Homo sapiens GN=SEC31A PE=1 SV=1	TRUE	2.95559	HCT116	HKE3	0.0184418	61.5553
59718	62.0545	2	978.937	1955.86	-0.00405483	-2.07317	51.7	SDKGSPGEDGFVPSALGTR	[5] Phospho (ST)	TRUE	tr|A0A087WVN1|A0A087WVN1_HUMAN	Protein-lysine N-methyltransferase METTL10 OS=Homo sapiens GN=METTL10 PE=1 SV=1	TRUE	2.06833	HCT116	HKE3	0.0142895	54.5421
26204	63.8118	2	951.932	1901.85	-0.00166097	-0.873344	68.41	SDAAVDTSSEITTKDLK	[N-term] Acetyl (Protein N-term)|[1] Phospho (ST)	TRUE	tr|B8ZZQ6|B8ZZQ6_HUMAN	Prothymosin alpha OS=Homo sapiens GN=PTMA PE=1 SV=1	TRUE	5.27363	HCT116	HKE3	0.0169279	58.0248
23266	49.7736	3	763.323	2286.95	-0.00448021	-1.95903	34.79	GLPNGMDADCKDFNRTPGSR	[19] Phospho (ST)	TRUE	sp|Q8TB72|PUM2_HUMAN	Pumilio homolog 2 OS=Homo sapiens GN=PUM2 PE=1 SV=2	TRUE	1.75562	HCT116	HKE3	0.0278685	48.9686
10525	55.0388	2	785.412	1568.81	0.000975968	0.622108	21.51	SLSPVAAPPLREPR	[3] Phospho (ST)	TRUE	sp|Q8NDT2|RB15B_HUMAN	Putative RNA-binding protein 15B OS=Homo sapiens GN=RBM15B PE=1 SV=3	TRUE	1.55144	HCT116	HKE3	0.00929137	36.8808
3312	40.7046	4	455.966	1819.83	-0.00224201	-1.23198	22.46	DRTPPHLLYSDRDR	[3] Phospho (ST)	TRUE	sp|Q8NDT2|RB15B_HUMAN	Putative RNA-binding protein 15B OS=Homo sapiens GN=RBM15B PE=1 SV=3	TRUE	1.55098	HCT116	HKE3	0.0021463	24.9195
23068	74.7699	2	771.369	1540.72	0.0105002	6.81514	66.29	SASTDLGTADVVLGR	[4] Phospho (ST)	TRUE	tr|B5MCG9|B5MCG9_HUMAN	R3H domain-containing protein 2 OS=Homo sapiens GN=R3HDM2 PE=1 SV=2	TRUE	1.76584	HKE3	HCT116	0.0100989	34.4714
3413	72.2673	2	636.822	1271.63	-0.000471741	-0.370973	54.15	RSSLLSLMTGK	[3] Phospho (ST)	TRUE	sp|Q6WKZ4|RFIP1_HUMAN	Rab11 family-interacting protein 1 OS=Homo sapiens GN=RAB11FIP1 PE=1 SV=3	TRUE	1.69499	HKE3	HCT116	0.0215678	36.9811
43500	38.7058	3	802.343	2404.01	-0.00570707	-2.37398	74.76	GDHASLENEKPGTGDVCSAPAGR	[5] Phospho (ST)	TRUE	tr|G3XAJ6|G3XAJ6_HUMAN	Raft-linking protein, isoform CRA_c OS=Homo sapiens GN=RFTN1 PE=1 SV=1	TRUE	4.67158	HCT116	HKE3	1.60208e-05	36.4113
8769	46.8778	2	774.347	1546.68	-0.00498639	-3.22392	53.73	VIEPPAASCPSSPR	[12] Phospho (ST)	TRUE	tr|A0A0A0MRX4|A0A0A0MRX4_HUMAN	Ral guanine nucleotide dissociation stimulator-like 3 OS=Homo sapiens GN=RGL3 PE=1 SV=1	TRUE	1.74247	HKE3	HCT116	0.027087	45.3406
12651	36.3547	3	935.046	2802.12	-0.00369223	-1.31765	41.33	SAGGSSPEGGEDSDREDGNYCPPVKR	[13] Phospho (ST)	TRUE	sp|Q9H6Z4|RANB3_HUMAN	Ran-binding protein 3 OS=Homo sapiens GN=RANBP3 PE=1 SV=1	TRUE	1.54069	HCT116	HKE3	0.0131749	28.2214
4967	58.2007	2	903.443	1804.87	-0.00080805	-0.447705	56.38	VLSPPKLNEVSSDANR	[3] Phospho (ST)	TRUE	sp|Q9H6Z4|RANB3_HUMAN	Ran-binding protein 3 OS=Homo sapiens GN=RANBP3 PE=1 SV=1	TRUE	1.53262	HCT116	HKE3	0.000339116	13.8652
65854	71.0842	3	1338.56	4012.67	-0.00401558	-1.00072	20.89	DTHEDHDTSTENTDESNHDPQFEPIVSLPEQEIK	[9] Phospho (ST)	TRUE	tr|C9JJ34|C9JJ34_HUMAN	Ran-specific GTPase-activating protein (Fragment) OS=Homo sapiens GN=RANBP1 PE=1 SV=1	TRUE	1766.85	HCT116	HKE3	2.66029e-05	244.949
32177	51.4985	3	679.675	2036	-0.00144368	-0.709075	29.93	RSSAIGIENIQEVQEKR	[3] Phospho (ST)	TRUE	tr|F2Z357|F2Z357_HUMAN	Rap1 GTPase-activating protein 1 OS=Homo sapiens GN=RAP1GAP PE=1 SV=1	TRUE	2.87222	HKE3	HCT116	0.000845398	58.4485
20367	60.7476	2	773.921	1545.83	-0.000426727	-0.276051	52.56	AAGISLIVPGKSPTR	[12] Phospho (ST)	TRUE	tr|F2Z357|F2Z357_HUMAN	Rap1 GTPase-activating protein 1 OS=Homo sapiens GN=RAP1GAP PE=1 SV=1	TRUE	2.09882	HKE3	HCT116	0.00220878	38.9792
20118	60.7476	3	516.284	1545.83	0.000881806	0.570443	35.33	AAGISLIVPGKSPTR	[12] Phospho (ST)	TRUE	tr|F2Z357|F2Z357_HUMAN	Rap1 GTPase-activating protein 1 OS=Homo sapiens GN=RAP1GAP PE=1 SV=1	TRUE	2.03144	HKE3	HCT116	0.00823268	41.3192
50231	46.8627	2	832.382	1662.75	0.00190028	1.14286	26.35	AGGGGGLGAGSPALSGGQGR	[11] Phospho (ST)	TRUE	sp|Q6IQ22|RAB12_HUMAN	Ras-related protein Rab-12 OS=Homo sapiens GN=RAB12 PE=1 SV=3	TRUE	1.72545	HCT116	HKE3	0.0117627	42.3943
22432	47.1793	3	738.672	2213	-0.0160097	-7.23437	48.04	QVAGDAPVEQATAETASPVHR	[17] Phospho (ST)	TRUE	sp|Q92766|RREB1_HUMAN	Ras-responsive element-binding protein 1 OS=Homo sapiens GN=RREB1 PE=1 SV=3	TRUE	2.01761	HKE3	HCT116	0.0157129	43.6594
39569	31.6158	3	762.039	2283.1	-0.00573475	-2.51182	22.03	VTENGGSPQGIKSPSKPPGPNR	[13] Phospho (ST)	TRUE	sp|Q92766|RREB1_HUMAN	Ras-responsive element-binding protein 1 OS=Homo sapiens GN=RREB1 PE=1 SV=3	TRUE	1.71853	HCT116	HKE3	0.0469859	54.1056
39364	49.7928	2	1055.47	2108.93	-0.00555425	-2.63367	28.19	GPTSTSIDNIDGTPVRDER	[13] Phospho (ST)	TRUE	sp|Q5VT52|RPRD2_HUMAN	Regulation of nuclear pre-mRNA domain-containing protein 2 OS=Homo sapiens GN=RPRD2 PE=1 SV=1	TRUE	2.10339	HCT116	HKE3	0.0032809	34.2751
14288	64.3774	3	682.631	2044.87	-0.00345319	-1.68871	28.07	SQSLPNSLDYTQTSDPGR	[3] Phospho (ST)	TRUE	tr|H0YNE5|H0YNE5_HUMAN	Regulator of microtubule dynamics protein 3 (Fragment) OS=Homo sapiens GN=RMDN3 PE=1 SV=1	TRUE	2.28898	HKE3	HCT116	0.000130752	28.8101
10351	64.3581	2	1023.44	2044.87	-0.00498225	-2.43646	83.15	SQSLPNSLDYTQTSDPGR	[3] Phospho (ST)	TRUE	tr|H0YNE5|H0YNE5_HUMAN	Regulator of microtubule dynamics protein 3 (Fragment) OS=Homo sapiens GN=RMDN3 PE=1 SV=1	TRUE	2.01277	HKE3	HCT116	0.000575269	29.5841
43257	31.7551	3	948.725	2843.15	-0.00461316	-1.62255	25.86	LHRIETDEEESCDNAHGDANQPAR	[6] Phospho (ST)	TRUE	sp|Q96T23|RSF1_HUMAN	Remodeling and spacing factor 1 OS=Homo sapiens GN=RSF1 PE=1 SV=2	TRUE	2.90722	HCT116	HKE3	0.00461868	60.2074
3020	51.6287	3	708.687	2123.04	-0.000853244	-0.401897	40.57	KSNLDEEVNVIPPHTPVR	[15] Phospho (ST)	TRUE	sp|P06400|RB_HUMAN	Retinoblastoma-associated protein OS=Homo sapiens GN=RB1 PE=1 SV=2	TRUE	1.55423	HCT116	HKE3	0.0277834	27.3245
15335	51.6574	4	531.767	2123.04	-0.000513679	-0.241954	23.12	KSNLDEEVNVIPPHTPVR	[15] Phospho (ST)	TRUE	sp|P06400|RB_HUMAN	Retinoblastoma-associated protein OS=Homo sapiens GN=RB1 PE=1 SV=2	TRUE	1.52521	HCT116	HKE3	0.0238944	25.5807
46195	61.9479	2	848.419	1694.82	-0.000594289	-0.350649	29.66	EAVITPVASATQSVSR	[5] Phospho (ST)	TRUE	sp|P28749|RBL1_HUMAN	Retinoblastoma-like protein 1 OS=Homo sapiens GN=RBL1 PE=1 SV=3	TRUE	2.76512	HCT116	HKE3	0.000407134	42.6834
12206	59.8753	2	794.864	1587.71	0.00256195	1.61361	41.19	DMQPLSPISVHER	[6] Phospho (ST)	TRUE	sp|P28749|RBL1_HUMAN	Retinoblastoma-like protein 1 OS=Homo sapiens GN=RBL1 PE=1 SV=3	TRUE	1.99515	HCT116	HKE3	0.000124561	22.3522
14315	61.8565	3	651.325	1950.95	-0.00426101	-2.18406	43.64	VKSPVSLTAHSLIGASPK	[3] Phospho (ST)|[16] Phospho (ST)	TRUE	sp|P28749|RBL1_HUMAN	Retinoblastoma-like protein 1 OS=Homo sapiens GN=RBL1 PE=1 SV=3	TRUE	1.75766	HCT116	HKE3	4.90725e-05	15.988
18247	59.9277	3	542.898	1625.67	-0.00105118	-0.646614	30.96	SLDSESISPGDFHR	[8] Phospho (ST)	TRUE	sp|Q52LW3|RHG29_HUMAN	Rho GTPase-activating protein 29 OS=Homo sapiens GN=ARHGAP29 PE=1 SV=2	TRUE	1.84005	HCT116	HKE3	0.00233989	36.8062
5879	56.8608	3	713.315	2136.92	-0.00140173	-0.655958	63.57	SLFFSSKEDIHTSESESK	[6] Phospho (ST)	TRUE	sp|Q52LW3|RHG29_HUMAN	Rho GTPase-activating protein 29 OS=Homo sapiens GN=ARHGAP29 PE=1 SV=2	TRUE	1.62768	HCT116	HKE3	0.0337588	41.153
7047	51.0224	2	626.797	1251.58	0.00238454	1.90523	38.09	HQSFGAAVLSR	[3] Phospho (ST)	TRUE	sp|Q5VV41|ARHGG_HUMAN	Rho guanine nucleotide exchange factor 16 OS=Homo sapiens GN=ARHGEF16 PE=1 SV=1	TRUE	1.55248	HKE3	HCT116	0.0430828	38.3245
48447	33.0675	3	588.607	1762.8	-0.00124034	-0.703621	25	EEHRLSATQQSELR	[6] Phospho (ST)	TRUE	sp|Q12774|ARHG5_HUMAN	Rho guanine nucleotide exchange factor 5 OS=Homo sapiens GN=ARHGEF5 PE=1 SV=3	TRUE	2.7154	HKE3	HCT116	6.65006e-05	28.4714
21136	54.9067	2	838.91	1675.81	-0.000673896	-0.402132	25.44	KESAPQVLLPEEEK	[3] Phospho (ST)	TRUE	tr|B1ALK7|B1ALK7_HUMAN	Rho guanine nucleotide exchange factor 7 OS=Homo sapiens GN=ARHGEF7 PE=1 SV=1	TRUE	2.67262	HKE3	HCT116	0.000434409	42.6815
37758	35.8133	2	692.858	1383.7	-0.000817807	-0.591028	30.65	SVAPLPPQRSPR	[10] Phospho (ST)	TRUE	sp|Q9BST9|RTKN_HUMAN	Rhotekin OS=Homo sapiens GN=RTKN PE=1 SV=2	TRUE	3.90293	HKE3	HCT116	0.000795149	62.5334
16496	29.5189	3	622.607	1864.8	-0.00314585	-1.68696	34.64	KPRPSEGDEDCLPASK	[5] Phospho (ST)	TRUE	tr|Q5VU10|Q5VU10_HUMAN	Ribonuclease P protein subunit p30 (Fragment) OS=Homo sapiens GN=RPP30 PE=1 SV=1	TRUE	2.13259	HCT116	HKE3	0.00155332	40.4587
11486	71.9794	3	567.937	1700.79	-0.000574841	-0.337985	35.71	ELLDTSFEDLSKPK	[6] Phospho (ST)	TRUE	sp|P78345|RPP38_HUMAN	Ribonuclease P protein subunit p38 OS=Homo sapiens GN=RPP38 PE=1 SV=2	TRUE	1.89111	HCT116	HKE3	0.00109798	27.799
33338	49.245	2	1172.03	2342.04	-0.00146483	-0.625449	36.76	VQAYEEPSVASSPNGKESDLR	[12] Phospho (ST)	TRUE	sp|Q99575|POP1_HUMAN	Ribonucleases P/MRP protein subunit POP1 OS=Homo sapiens GN=POP1 PE=1 SV=2	TRUE	3.03704	HCT116	HKE3	0.00536775	51.4971
56297	60.7311	2	967.983	1933.95	0.00104866	0.54224	73.13	GLSLVDKENTPPALSGTR	[10] Phospho (ST)	TRUE	sp|P31350|RIR2_HUMAN	Ribonucleoside-diphosphate reductase subunit M2 OS=Homo sapiens GN=RRM2 PE=1 SV=1	TRUE	9.61569	HCT116	HKE3	0.00153586	79.3158
10315	60.6781	3	645.659	1933.95	0.00281488	1.45551	49.33	GLSLVDKENTPPALSGTR	[10] Phospho (ST)	TRUE	sp|P31350|RIR2_HUMAN	Ribonucleoside-diphosphate reductase subunit M2 OS=Homo sapiens GN=RRM2 PE=1 SV=1	TRUE	1.84023	HCT116	HKE3	0.00109166	27.6731
101609	18.7797	3	482.907	1445.7	-0.00262172	-1.81346	32.62	KSPAKSPNPSTPR	[2] Phospho (ST)	TRUE	sp|O76021|RL1D1_HUMAN	Ribosomal L1 domain-containing protein 1 OS=Homo sapiens GN=RSL1D1 PE=1 SV=3	TRUE	1.94274	HCT116	HKE3	0.0267057	40.9515
2563	68.9326	2	1024.5	2046.99	2.72107e-05	0.013293	37.28	ATNESEDEIPQLVPIGKK	[5] Phospho (ST)	TRUE	sp|O76021|RL1D1_HUMAN	Ribosomal L1 domain-containing protein 1 OS=Homo sapiens GN=RSL1D1 PE=1 SV=3	TRUE	1.71698	HCT116	HKE3	0.0104683	31.5065
1363	64.7706	3	755.685	2264.03	0.000929879	0.410718	41.18	VGDGDLSAEEIPENEVSLRR	[7] Phospho (ST)	TRUE	sp|Q14684|RRP1B_HUMAN	Ribosomal RNA processing protein 1 homolog B OS=Homo sapiens GN=RRP1B PE=1 SV=3	TRUE	2.35991	HCT116	HKE3	0.00992753	52.028
13927	52.5288	3	674.623	2020.85	0.0022505	1.11364	30.42	VFCVEEEDSESSLQKR	[9] Phospho (ST)	TRUE	sp|Q14684|RRP1B_HUMAN	Ribosomal RNA processing protein 1 homolog B OS=Homo sapiens GN=RRP1B PE=1 SV=3	TRUE	2.07448	HCT116	HKE3	0.000789043	43.3983
13769	75.443	3	703.651	2107.93	0.000880131	0.417533	49.91	VGDGDLSAEEIPENEVSLR	[7] Phospho (ST)	TRUE	sp|Q14684|RRP1B_HUMAN	Ribosomal RNA processing protein 1 homolog B OS=Homo sapiens GN=RRP1B PE=1 SV=3	TRUE	2.03879	HCT116	HKE3	0.0320074	55.1669
15736	47.0439	2	969.939	1937.86	-0.00316923	-1.63542	37.18	AGLSPANCQSDRVNLEK	[4] Phospho (ST)	TRUE	sp|Q14692|BMS1_HUMAN	Ribosome biogenesis protein BMS1 homolog OS=Homo sapiens GN=BMS1 PE=1 SV=1	TRUE	1.53943	HCT116	HKE3	0.00611298	29.6237
70077	32.769	3	785.345	2353.01	-0.0129324	-5.49605	36.54	ETSPQVKGEEMPAGKDQEASR	[3] Phospho (ST)	TRUE	sp|Q9GZR2|REXO4_HUMAN	RNA exonuclease 4 OS=Homo sapiens GN=REXO4 PE=1 SV=2	TRUE	2.1955	HCT116	HKE3	0.0265393	119.86
1788	50.4033	2	1037.99	2073.97	-0.00212199	-1.02315	45.43	DKSPVREPIDNLTPEER	[3] Phospho (ST)	TRUE	tr|G3XAC6|G3XAC6_HUMAN	RNA-binding protein 39 OS=Homo sapiens GN=RBM39 PE=1 SV=1	TRUE	1.99822	HCT116	HKE3	5.42979e-05	21.6221
48722	46.7724	2	919.933	1837.85	-0.00480344	-2.61361	53.89	AAATGAVAASAASGQAEGKK	[N-term] Acetyl (Protein N-term)|[13] Phospho (ST)	TRUE	sp|Q9NWH9|SLTM_HUMAN	SAFB-like transcription modulator OS=Homo sapiens GN=SLTM PE=1 SV=2	TRUE	2.25572	HCT116	HKE3	0.0139385	48.6598
15139	53.0864	2	775.854	1549.69	-0.00123613	-0.797658	48.89	SVVSFDKVKEPR	[1] Phospho (ST)|[4] Phospho (ST)	TRUE	sp|Q15424|SAFB1_HUMAN	Scaffold attachment factor B1 OS=Homo sapiens GN=SAFB PE=1 SV=4	TRUE	1.58427	HCT116	HKE3	0.0107541	26.6172
61743	61.6448	2	928.36	1854.71	-0.00581171	-3.13348	26.58	TFSFSDDENKPPSPK	[5] Phospho (ST)|[13] Phospho (ST)	TRUE	sp|Q9UHJ3|SMBT1_HUMAN	Scm-like with four MBT domains protein 1 OS=Homo sapiens GN=SFMBT1 PE=1 SV=2	TRUE	7.81943	HCT116	HKE3	0.0163504	102.243
5685	47.2144	3	757.663	2269.97	-0.00380813	-1.67761	43.65	NHLSPQQGGATPQVPSPCCR	[4] Phospho (ST)	TRUE	sp|Q9H4L4|SENP3_HUMAN	Sentrin-specific protease 3 OS=Homo sapiens GN=SENP3 PE=1 SV=2	TRUE	1.6092	HCT116	HKE3	0.00501094	27.4064
12687	36.6774	2	907.413	1812.81	-0.0024254	-1.33792	25.62	SRLTPVSPESSSTEEK	[4] Phospho (ST)	TRUE	sp|Q13501|SQSTM_HUMAN	Sequestosome-1 OS=Homo sapiens GN=SQSTM1 PE=1 SV=1	TRUE	2.12326	HKE3	HCT116	0.00349358	44.7588
4578	36.688	3	605.278	1812.81	-0.0016428	-0.906213	50.79	SRLTPVSPESSSTEEK	[4] Phospho (ST)	TRUE	sp|Q13501|SQSTM_HUMAN	Sequestosome-1 OS=Homo sapiens GN=SQSTM1 PE=1 SV=1	TRUE	1.93782	HKE3	HCT116	0.0173747	51.7195
13614	33.2219	2	810.878	1619.74	-0.00223271	-1.37843	29.95	SRVSVSPGRTSVTK	[4] Phospho (ST)|[11] Phospho (ST)	TRUE	tr|M0R088|M0R088_HUMAN	Serine/arginine repetitive matrix protein 1 (Fragment) OS=Homo sapiens GN=SRRM1 PE=1 SV=1	TRUE	1.50403	HCT116	HKE3	0.00337319	20.5607
7919	64.0304	3	784.353	2350.04	0.00570005	2.42552	47.38	KETESEAEDNLDDLEKHLR	[5] Phospho (ST)	TRUE	tr|A9Z1X7|A9Z1X7_HUMAN	Serine/arginine repetitive matrix protein 1 OS=Homo sapiens GN=SRRM1 PE=1 SV=1	TRUE	1.74983	HCT116	HKE3	0.048081	48.8366
61509	62.7062	2	1022.89	2043.76	-0.00195183	-0.955015	24.7	MSCFSRPSMSPTPLDR	[1] Oxidation (M)|[8] Phospho (ST)|[10] Phospho (ST)	TRUE	sp|Q9UQ35|SRRM2_HUMAN	Serine/arginine repetitive matrix protein 2 OS=Homo sapiens GN=SRRM2 PE=1 SV=2	TRUE	36.3725	HCT116	HKE3	0.0362657	93.5734
12128	34.8552	2	490.258	978.501	-0.000422507	-0.43179	34.26	SRSPLAIR	[1] Phospho (ST)	TRUE	sp|Q9UQ35|SRRM2_HUMAN	Serine/arginine repetitive matrix protein 2 OS=Homo sapiens GN=SRRM2 PE=1 SV=2	TRUE	4.14455	HKE3	HCT116	0.000101108	49.3154
5756	35.4049	2	651.263	1300.51	-0.000671932	-0.516667	24.3	SVSPCSNVESR	[3] Phospho (ST)	TRUE	sp|Q9UQ35|SRRM2_HUMAN	Serine/arginine repetitive matrix protein 2 OS=Homo sapiens GN=SRRM2 PE=1 SV=2	TRUE	3.06288	HKE3	HCT116	0.00846794	64.9068
18131	47.162	3	419.863	1256.57	-0.000397315	-0.316191	27.58	SLTRSPPAIR	[3] Phospho (ST)|[5] Phospho (ST)	TRUE	sp|Q9UQ35|SRRM2_HUMAN	Serine/arginine repetitive matrix protein 2 OS=Homo sapiens GN=SRRM2 PE=1 SV=2	TRUE	2.69114	HKE3	HCT116	0.0024316	49.2037
21079	47.3784	3	984.417	2950.23	-0.00806175	-2.73257	22.11	RGEGDAPFSEPGTTSTQRPSSPETATK	[16] Phospho (ST)|[20] Phospho (ST)	TRUE	sp|Q9UQ35|SRRM2_HUMAN	Serine/arginine repetitive matrix protein 2 OS=Homo sapiens GN=SRRM2 PE=1 SV=2	TRUE	2.39281	HCT116	HKE3	0.0143416	81.0343
21584	45.015	3	747.306	2238.9	-0.00430261	-1.92175	22.62	SCFESSPDPELKSRTPSR	[6] Phospho (ST)|[15] Phospho (ST)	TRUE	sp|Q9UQ35|SRRM2_HUMAN	Serine/arginine repetitive matrix protein 2 OS=Homo sapiens GN=SRRM2 PE=1 SV=2	TRUE	1.76853	HCT116	HKE3	0.0233452	63.8002
8969	41.5405	3	640.589	1918.75	-0.00271338	-1.41414	33.07	NHSGSRTPPVALNSSR	[3] Phospho (ST)|[5] Phospho (ST)|[7] Phospho (ST)	TRUE	sp|Q9UQ35|SRRM2_HUMAN	Serine/arginine repetitive matrix protein 2 OS=Homo sapiens GN=SRRM2 PE=1 SV=2	TRUE	1.73183	HCT116	HKE3	0.0121635	47.6717
5420	29.0351	2	913.9	1825.79	-0.00167489	-0.917352	48.04	THTTALAGRSPSPASGR	[10] Phospho (ST)|[12] Phospho (ST)	TRUE	sp|Q9UQ35|SRRM2_HUMAN	Serine/arginine repetitive matrix protein 2 OS=Homo sapiens GN=SRRM2 PE=1 SV=2	TRUE	1.65413	HCT116	HKE3	0.00253327	24.296
11180	39.8915	2	796.856	1591.7	-0.00183472	-1.15268	78.52	QVAEQGGDLSPAANR	[10] Phospho (ST)	TRUE	sp|O94804|STK10_HUMAN	Serine/threonine-protein kinase 10 OS=Homo sapiens GN=STK10 PE=1 SV=1	TRUE	1.68699	HKE3	HCT116	0.0248296	37.8248
9932	40.1709	3	569.261	1704.76	-0.0108234	-6.34887	30.57	GSGPQRPHSFSEALR	[9] Phospho (ST)	TRUE	sp|Q6DT37|MRCKG_HUMAN	Serine/threonine-protein kinase MRCK gamma OS=Homo sapiens GN=CDC42BPG PE=1 SV=2	TRUE	1.62035	HKE3	HCT116	0.036438	37.147
1829	33.1664	3	513.255	1536.74	0.00203296	1.32291	56.65	RLSSTSLASGHSVR	[3] Phospho (ST)	TRUE	tr|B4DTS2|B4DTS2_HUMAN	Serine/threonine-protein kinase OS=Homo sapiens GN=PRKD2 PE=1 SV=1	TRUE	1.71843	HKE3	HCT116	0.0055052	33.3159
22228	33.1928	2	769.377	1536.74	-0.00129501	-0.842701	26.61	RLSSTSLASGHSVR	[3] Phospho (ST)	TRUE	tr|B4DTS2|B4DTS2_HUMAN	Serine/threonine-protein kinase OS=Homo sapiens GN=PRKD2 PE=1 SV=1	TRUE	1.59712	HKE3	HCT116	0.00315026	24.1799
1984	57.2745	2	921.916	1841.82	-0.00167112	-0.907318	53.05	SDNGELEDKPPAPPVR	[N-term] Acetyl (Protein N-term)|[1] Phospho (ST)	TRUE	sp|Q13177|PAK2_HUMAN	Serine/threonine-protein kinase PAK 2 OS=Homo sapiens GN=PAK2 PE=1 SV=3	TRUE	1.57118	HCT116	HKE3	0.0154989	40.2605
46759	43.0337	2	953.902	1905.79	-0.00522331	-2.74075	38.89	EIIDASDKEGMSPAKR	[6] Phospho (ST)|[12] Phospho (ST)	TRUE	sp|Q13523|PRP4B_HUMAN	Serine/threonine-protein kinase PRP4 homolog OS=Homo sapiens GN=PRPF4B PE=1 SV=3	TRUE	2.32115	HCT116	HKE3	0.0444089	75.0321
43886	60.1838	3	493.233	1476.68	-0.000256519	-0.173714	21.05	RFSDGAASIQAFK	[3] Phospho (ST)	TRUE	tr|H0Y4E8|H0Y4E8_HUMAN	Serine/threonine-protein kinase SIK3 (Fragment) OS=Homo sapiens GN=SIK3 PE=1 SV=1	TRUE	25.0646	HKE3	HCT116	6.06519e-06	60.528
16211	47.6326	3	597.939	1790.79	-0.000618744	-0.345513	49.48	QLSADSAEAHSLNVNR	[6] Phospho (ST)	TRUE	tr|H0Y4E8|H0Y4E8_HUMAN	Serine/threonine-protein kinase SIK3 (Fragment) OS=Homo sapiens GN=SIK3 PE=1 SV=1	TRUE	2.08795	HKE3	HCT116	0.00179352	42.0167
36262	47.6447	2	896.405	1790.79	1.12536e-05	0.00628414	69.33	QLSADSAEAHSLNVNR	[3] Phospho (ST)	TRUE	tr|H0Y4E8|H0Y4E8_HUMAN	Serine/threonine-protein kinase SIK3 (Fragment) OS=Homo sapiens GN=SIK3 PE=1 SV=1	TRUE	1.8784	HKE3	HCT116	0.00441967	34.3604
28283	59.6779	2	580.262	1158.51	0.00170277	1.46979	22.8	SGSTSPLGFAR	[5] Phospho (ST)	TRUE	sp|O75385|ULK1_HUMAN	Serine/threonine-protein kinase ULK1 OS=Homo sapiens GN=ULK1 PE=1 SV=2	TRUE	2.22942	HKE3	HCT116	0.0396631	72.1312
5536	48.6334	3	861.095	2580.26	-0.00401175	-1.55478	73.6	AVTIANSPSKPSEKDSVVSLESQK	[9] Phospho (ST)	TRUE	sp|Q8NEF9|SRFB1_HUMAN	Serum response factor-binding protein 1 OS=Homo sapiens GN=SRFBP1 PE=1 SV=1	TRUE	1.56612	HCT116	HKE3	0.00874893	31.0442
14606	53.3756	3	570.962	1709.86	0.00387392	2.26563	65.65	KESIIKSEGELLER	[3] Phospho (ST)	TRUE	sp|A1X283|SPD2B_HUMAN	SH3 and PX domain-containing protein 2B OS=Homo sapiens GN=SH3PXD2B PE=1 SV=3	TRUE	1.69392	HKE3	HCT116	0.00781891	33.0192
4639	47.2371	3	504.907	1511.7	-0.00169407	-1.12064	38.27	ANSPSLFGTEGKPK	[5] Phospho (ST)	TRUE	sp|Q96B97|SH3K1_HUMAN	SH3 domain-containing kinase-binding protein 1 OS=Homo sapiens GN=SH3KBP1 PE=1 SV=2	TRUE	1.87704	HKE3	HCT116	0.017953	44.699
23590	40.2082	2	755.832	1509.65	-0.00111058	-0.735651	30.83	NYDPKVTPDPER	[7] Phospho (ST)	TRUE	sp|O76094|SRP72_HUMAN	Signal recognition particle subunit SRP72 OS=Homo sapiens GN=SRP72 PE=1 SV=3	TRUE	1.65025	HCT116	HKE3	0.0426882	40.1076
3417	62.857	2	768.864	1535.71	0.00132981	0.865924	56	LIDLESPTPESQK	[6] Phospho (ST)	TRUE	sp|O43166|SI1L1_HUMAN	Signal-induced proliferation-associated 1-like protein 1 OS=Homo sapiens GN=SIPA1L1 PE=1 SV=4	TRUE	1.82137	HKE3	HCT116	0.0132501	46.2333
11287	42.538	3	642.271	1923.79	-0.00296553	-1.5415	34.88	DMNSPTDRHPDGYLAR	[4] Phospho (ST)	TRUE	sp|Q7Z6B7|SRGP1_HUMAN	SLIT-ROBO Rho GTPase-activating protein 1 OS=Homo sapiens GN=SRGAP1 PE=1 SV=1	TRUE	1.59205	HCT116	HKE3	0.0370192	49.3413
29027	58.7843	4	700.552	2798.18	0.000338575	0.120998	33.75	RSASPDDDLGSSNWEAADLGNEERK	[4] Phospho (ST)	TRUE	tr|E9PM92|E9PM92_HUMAN	Small acidic protein OS=Homo sapiens GN=C11orf58 PE=1 SV=2	TRUE	1.738	HCT116	HKE3	0.0387435	64.8042
18174	40.9282	2	901.396	1800.78	-0.001439	-0.799101	23.71	GPPSPPAPVMHSPSRK	[4] Phospho (ST)|[12] Phospho (ST)	TRUE	tr|G3V3A4|G3V3A4_HUMAN	SNW domain-containing protein 1 OS=Homo sapiens GN=SNW1 PE=1 SV=1	TRUE	2.60193	HCT116	HKE3	0.0059774	51.055
48323	44.1492	2	949.391	1896.77	0.000396742	0.209168	40.58	AHLGSSDNVATMSNEER	[6] Phospho (ST)	TRUE	tr|D6RB01|D6RB01_HUMAN	Soluble lamin-associated protein of 75 kDa OS=Homo sapiens GN=FAM169A PE=1 SV=1	TRUE	6.83626	HCT116	HKE3	0.00981112	93.1095
9964	48.6831	2	680.331	1358.65	-0.00120015	-0.883341	45.25	ELQSKEFLSAK	[4] Phospho (ST)	TRUE	tr|H0YD64|H0YD64_HUMAN	Solute carrier family 43 member 3 (Fragment) OS=Homo sapiens GN=SLC43A3 PE=1 SV=1	TRUE	1.75087	HCT116	HKE3	3.83982e-05	17.2395
20779	33.2788	3	655.284	1962.83	-0.00217457	-1.10787	25.41	TSSKESSPIPSPTSDRK	[3] Phospho (ST)|[6] Phospho (ST)	TRUE	tr|A0A087WUZ3|A0A087WUZ3_HUMAN	Spectrin beta chain, non-erythrocytic 1 OS=Homo sapiens GN=SPTBN1 PE=1 SV=1	TRUE	1.84417	HKE3	HCT116	0.011571	38.7654
36335	77.0605	3	493.592	1477.76	0.00113233	0.766254	64.01	SQSLPTTLLSPVR	[3] Phospho (ST)	TRUE	sp|P28290|SSFA2_HUMAN	Sperm-specific antigen 2 OS=Homo sapiens GN=SSFA2 PE=1 SV=3	TRUE	4.42474	HCT116	HKE3	0.0372041	136.879
36139	45.8305	2	1096.47	2190.92	-0.00365444	-1.66799	41.4	KSGSQDFPQCNTIENTGTK	[4] Phospho (ST)	TRUE	sp|P28290|SSFA2_HUMAN	Sperm-specific antigen 2 OS=Homo sapiens GN=SSFA2 PE=1 SV=3	TRUE	2.00207	HCT116	HKE3	0.0249003	40.8368
1293	60.9343	2	857.401	1712.79	0.000314121	0.183397	99.85	TPLGASLDEQSSSTLK	[6] Phospho (ST)	TRUE	sp|P28290|SSFA2_HUMAN	Sperm-specific antigen 2 OS=Homo sapiens GN=SSFA2 PE=1 SV=3	TRUE	1.9567	HCT116	HKE3	0.0323015	42.5834
11797	64.457	4	603.806	2411.2	0.00366997	1.52206	36.25	SVHISTPEKEPCAPLTIPSIR	[6] Phospho (ST)	TRUE	sp|P28290|SSFA2_HUMAN	Sperm-specific antigen 2 OS=Homo sapiens GN=SSFA2 PE=1 SV=3	TRUE	1.82679	HCT116	HKE3	0.00915747	32.2424
23155	44.5817	4	673.297	2689.16	0.0020293	0.754622	25.13	WDETPKTERDTPGHGSGWAETPR	[11] Phospho (ST)	TRUE	sp|O75533|SF3B1_HUMAN	Splicing factor 3B subunit 1 OS=Homo sapiens GN=SF3B1 PE=1 SV=3	TRUE	1.6775	HCT116	HKE3	0.00794742	31.502
61249	41.6061	2	810.35	1618.69	-0.00127567	-0.78809	33.82	KDSGSSSVFAESPGGK	[5] Phospho (ST)	TRUE	tr|A0A087X165|A0A087X165_HUMAN	SRC kinase-signaling inhibitor 1 OS=Homo sapiens GN=SRCIN1 PE=1 SV=1	TRUE	8.22857	HKE3	HCT116	1.03607e-05	54.5827
7131	40.8577	2	605.285	1208.56	6.58049e-05	0.0544492	24.81	RGSDELTVPR	[3] Phospho (ST)	TRUE	tr|A0A087X165|A0A087X165_HUMAN	SRC kinase-signaling inhibitor 1 OS=Homo sapiens GN=SRCIN1 PE=1 SV=1	TRUE	2.82151	HKE3	HCT116	0.00119675	50.1365
32606	53.8105	5	645.268	3221.31	0.00277261	0.860709	24.24	RVPGSSGHLHKTEDGDWEWSDDEMDEK	[20] Phospho (ST)	TRUE	sp|Q9UEW8|STK39_HUMAN	STE20/SPS1-related proline-alanine-rich protein kinase OS=Homo sapiens GN=STK39 PE=1 SV=3	TRUE	4.9035	HCT116	HKE3	0.0139005	83.2543
15318	53.6472	4	806.333	3221.3	-0.000699289	-0.217082	48.76	RVPGSSGHLHKTEDGDWEWSDDEMDEK	[20] Phospho (ST)	TRUE	sp|Q9UEW8|STK39_HUMAN	STE20/SPS1-related proline-alanine-rich protein kinase OS=Homo sapiens GN=STK39 PE=1 SV=3	TRUE	3.28129	HCT116	HKE3	0.0177868	71.4561
17047	61.4376	2	867.925	1733.83	-0.00024839	-0.14326	40.93	NLEQILNGGESPKQK	[11] Phospho (ST)	TRUE	sp|Q13033|STRN3_HUMAN	Striatin-3 OS=Homo sapiens GN=STRN3 PE=1 SV=3	TRUE	1.81707	HCT116	HKE3	0.000389343	23.7471
36155	43.4297	3	865.707	2594.1	0.00573233	2.20976	24.41	REEGPPPPSPDGASSDAEPEPPSGR	[15] Phospho (ST)	TRUE	sp|Q9NTJ3|SMC4_HUMAN	Structural maintenance of chromosomes protein 4 OS=Homo sapiens GN=SMC4 PE=1 SV=2	TRUE	2.61307	HCT116	HKE3	0.00164862	50.6907
3851	52.1554	3	815.739	2444.2	0.000401064	0.164088	47.03	ILGSASPEEEQEKPILDRPTR	[6] Phospho (ST)	TRUE	sp|Q7Z422|SZRD1_HUMAN	SUZ domain-containing protein 1 OS=Homo sapiens GN=SZRD1 PE=1 SV=1	TRUE	1.7057	HCT116	HKE3	0.003443	30.1339
21420	50.1137	3	885.714	2654.12	-0.00569108	-2.14424	28.21	KLSSSSEPYEEDEFNDDQSIKK	[3] Phospho (ST)	TRUE	sp|Q9H4L7|SMRCD_HUMAN	SWI/SNF-related matrix-associated actin-dependent regulator of chromatin subfamily A containing DEAD/H box 1 OS=Homo sapiens GN=SMARCAD1 PE=1 SV=2	TRUE	2.25808	HCT116	HKE3	0.0307838	72.0316
37021	37.4243	2	1001.98	2001.95	-0.000728375	-0.363833	28.76	LKPGGVGAPSSSSPSPSPSAR	[13] Phospho (ST)	TRUE	sp|Q92797|SYMPK_HUMAN	Symplekin OS=Homo sapiens GN=SYMPK PE=1 SV=2	TRUE	2.15573	HKE3	HCT116	0.0115468	46.0354
5521	37.4304	3	668.32	2001.94	-0.0141882	-7.08716	20.75	LKPGGVGAPSSSSPSPSPSAR	[13] Phospho (ST)	TRUE	sp|Q92797|SYMPK_HUMAN	Symplekin OS=Homo sapiens GN=SYMPK PE=1 SV=2	TRUE	1.60748	HKE3	HCT116	0.0139749	33.7873
8166	50.7634	2	486.22	970.426	-0.000858301	-0.884457	28.45	SFSQPGLR	[3] Phospho (ST)	TRUE	sp|Q86TI0|TBCD1_HUMAN	TBC1 domain family member 1 OS=Homo sapiens GN=TBC1D1 PE=1 SV=2	TRUE	2.11728	HKE3	HCT116	0.0328992	61.2774
4461	42.1945	2	627.305	1252.59	-0.00179776	-1.43523	46.16	AAGGAPSPPPPVR	[7] Phospho (ST)	TRUE	sp|Q4KMP7|TB10B_HUMAN	TBC1 domain family member 10B OS=Homo sapiens GN=TBC1D10B PE=1 SV=3	TRUE	2.16457	HKE3	HCT116	0.00862617	51.4186
16414	54.7049	2	821.38	1640.75	0.000612328	0.373201	66.35	KDSSSVVEWTQAPK	[5] Phospho (ST)	TRUE	sp|Q8TC07|TBC15_HUMAN	TBC1 domain family member 15 OS=Homo sapiens GN=TBC1D15 PE=1 SV=2	TRUE	1.69437	HKE3	HCT116	0.00807205	32.4001
18016	54.7953	3	547.923	1640.75	0.00112947	0.688391	34.34	KDSSSVVEWTQAPK	[5] Phospho (ST)	TRUE	sp|Q8TC07|TBC15_HUMAN	TBC1 domain family member 15 OS=Homo sapiens GN=TBC1D15 PE=1 SV=2	TRUE	1.63854	HKE3	HCT116	0.0232586	41.4611
47219	45.015	2	826.323	1650.63	-5.67784e-05	-0.034398	26.41	HGSYEDAVHSGALND	[10] Phospho (ST)	TRUE	sp|P17987|TCPA_HUMAN	T-complex protein 1 subunit alpha OS=Homo sapiens GN=TCP1 PE=1 SV=1	TRUE	2.44157	HCT116	HKE3	0.0390688	72.6688
43933	43.6743	3	984.724	2951.15	-0.00481208	-1.63058	43.18	SSLSNNECGSLDKTSPEMSNSNNDER	[15] Phospho (ST)	TRUE	sp|Q5UIP0|RIF1_HUMAN	Telomere-associated protein RIF1 OS=Homo sapiens GN=RIF1 PE=1 SV=2	TRUE	14.2129	HCT116	HKE3	0.0350984	99.7096
33996	67.5978	2	1042.45	2082.89	0.00159384	0.765204	47.6	ELDPSLVSANDSPSGMQTR	[12] Phospho (ST)	TRUE	sp|Q5UIP0|RIF1_HUMAN	Telomere-associated protein RIF1 OS=Homo sapiens GN=RIF1 PE=1 SV=2	TRUE	2.93393	HCT116	HKE3	0.0260941	75.67
4494	53.6596	2	654.777	1307.54	-0.000485012	-0.370935	58.95	AEDVSSAAPSPR	[N-term] Acetyl (Protein N-term)|[10] Phospho (ST)	TRUE	sp|P54274|TERF1_HUMAN	Telomeric repeat-binding factor 1 OS=Homo sapiens GN=TERF1 PE=1 SV=3	TRUE	2.64996	HKE3	HCT116	0.037813	74.5738
24286	62.589	2	912.39	1822.76	0.00485146	2.6616	50.43	DDGSSMSFYVRPSPAK	[13] Phospho (ST)	TRUE	sp|Q9NYB0|TE2IP_HUMAN	Telomeric repeat-binding factor 2-interacting protein 1 OS=Homo sapiens GN=TERF2IP PE=1 SV=1	TRUE	1.83211	HCT116	HKE3	0.0361673	44.316
11550	44.4051	4	727.587	2906.32	0.000989763	0.340556	21.07	AGDNIPEEQPVASTPTTVSDGENKKDK	[19] Phospho (ST)	TRUE	sp|Q9Y320|TMX2_HUMAN	Thioredoxin-related transmembrane protein 2 OS=Homo sapiens GN=TMX2 PE=1 SV=1	TRUE	2.17032	HCT116	HKE3	0.000554612	30.0583
3672	63.1371	2	922.909	1843.8	-0.00247593	-1.34284	36.2	ADKPDMGEIASFDKAK	[N-term] Acetyl (Protein N-term)|[11] Phospho (ST)	TRUE	sp|P63313|TYB10_HUMAN	Thymosin beta-10 OS=Homo sapiens GN=TMSB10 PE=1 SV=2	TRUE	4.04332	HCT116	HKE3	0.00310386	46.5441
1443	63.1551	3	615.61	1843.81	0.00150626	0.81693	25.41	ADKPDMGEIASFDKAK	[N-term] Acetyl (Protein N-term)|[11] Phospho (ST)	TRUE	sp|P63313|TYB10_HUMAN	Thymosin beta-10 OS=Homo sapiens GN=TMSB10 PE=1 SV=2	TRUE	3.13871	HCT116	HKE3	0.00351879	39.8984
4390	51.2346	3	620.941	1859.8	-0.00124102	-0.667288	23.73	ADKPDMGEIASFDKAK	[N-term] Acetyl (Protein N-term)|[6] Oxidation (M)|[11] Phospho (ST)	TRUE	sp|P63313|TYB10_HUMAN	Thymosin beta-10 OS=Homo sapiens GN=TMSB10 PE=1 SV=2	TRUE	2.80192	HCT116	HKE3	0.0112221	62.2804
3815	72.6503	2	823.345	1644.67	0.000485975	0.295484	55.21	ADKPDMGEIASFDK	[N-term] Acetyl (Protein N-term)|[11] Phospho (ST)	TRUE	sp|P63313|TYB10_HUMAN	Thymosin beta-10 OS=Homo sapiens GN=TMSB10 PE=1 SV=2	TRUE	1.97176	HCT116	HKE3	0.0146352	37.473
26756	54.5038	2	895.88	1789.75	-0.00289796	-1.6192	40.68	SDKPDMAEIEKFDK	[N-term] Acetyl (Protein N-term)|[1] Phospho (ST)|[6] Oxidation (M)	TRUE	sp|P62328|TYB4_HUMAN	Thymosin beta-4 OS=Homo sapiens GN=TMSB4X PE=1 SV=2	TRUE	3.60993	HCT116	HKE3	0.021344	78.5408
4593	66.5073	2	887.884	1773.75	-0.0005279	-0.297618	58.9	SDKPDMAEIEKFDK	[N-term] Acetyl (Protein N-term)|[1] Phospho (ST)	TRUE	sp|P62328|TYB4_HUMAN	Thymosin beta-4 OS=Homo sapiens GN=TMSB4X PE=1 SV=2	TRUE	2.78694	HCT116	HKE3	0.00248101	37.5262
4513	66.5332	3	592.26	1773.76	0.00360581	2.03287	43.66	SDKPDMAEIEKFDK	[N-term] Acetyl (Protein N-term)|[1] Phospho (ST)	TRUE	sp|P62328|TYB4_HUMAN	Thymosin beta-4 OS=Homo sapiens GN=TMSB4X PE=1 SV=2	TRUE	2.46584	HCT116	HKE3	0.00382277	36.5803
20874	53.5114	2	886.862	1771.71	0.000573678	0.323799	33.59	NREEEWDPEYTPK	[11] Phospho (ST)	TRUE	sp|Q9Y2W1|TR150_HUMAN	Thyroid hormone receptor-associated protein 3 OS=Homo sapiens GN=THRAP3 PE=1 SV=2	TRUE	2.57822	HCT116	HKE3	0.00424421	45.7213
33510	51.3992	2	1067.96	2133.9	-0.00119628	-0.560608	38.1	ASESSKPWPDATYGTGSASR	[17] Phospho (ST)	TRUE	sp|Q9Y2W1|TR150_HUMAN	Thyroid hormone receptor-associated protein 3 OS=Homo sapiens GN=THRAP3 PE=1 SV=2	TRUE	2.3977	HCT116	HKE3	0.0152067	84.2774
4082	58.735	2	963.484	1924.95	0.000536709	0.278817	23.6	ERSPALKSPLQSVVVR	[3] Phospho (ST)|[8] Phospho (ST)	TRUE	sp|Q9Y2W1|TR150_HUMAN	Thyroid hormone receptor-associated protein 3 OS=Homo sapiens GN=THRAP3 PE=1 SV=2	TRUE	2.27565	HCT116	HKE3	0.000147246	23.0625
14933	58.7542	4	482.246	1924.96	0.00316283	1.64307	59.15	ERSPALKSPLQSVVVR	[3] Phospho (ST)|[8] Phospho (ST)	TRUE	sp|Q9Y2W1|TR150_HUMAN	Thyroid hormone receptor-associated protein 3 OS=Homo sapiens GN=THRAP3 PE=1 SV=2	TRUE	1.71866	HCT116	HKE3	0.00204045	23.2884
451	58.7158	3	642.659	1924.96	0.00240119	1.2474	52.03	ERSPALKSPLQSVVVR	[3] Phospho (ST)|[8] Phospho (ST)	TRUE	sp|Q9Y2W1|TR150_HUMAN	Thyroid hormone receptor-associated protein 3 OS=Homo sapiens GN=THRAP3 PE=1 SV=2	TRUE	1.62768	HCT116	HKE3	4.86203e-05	14.4726
2310	59.5917	3	424.543	1270.61	0.000725837	0.571252	23.48	RIDISPSTFR	[5] Phospho (ST)	TRUE	sp|Q9Y2W1|TR150_HUMAN	Thyroid hormone receptor-associated protein 3 OS=Homo sapiens GN=THRAP3 PE=1 SV=2	TRUE	1.51826	HKE3	HCT116	0.0472037	38.1149
14352	36.194	3	494.905	1481.69	0.000358591	0.242015	20.6	IDSPGFKPASQQK	[3] Phospho (ST)	TRUE	sp|Q07157|ZO1_HUMAN	Tight junction protein ZO-1 OS=Homo sapiens GN=TJP1 PE=1 SV=3	TRUE	2.45952	HKE3	HCT116	0.00125945	41.6314
18820	36.2076	2	741.853	1481.69	-0.000130195	-0.0878688	20.05	IDSPGFKPASQQK	[3] Phospho (ST)	TRUE	sp|Q07157|ZO1_HUMAN	Tight junction protein ZO-1 OS=Homo sapiens GN=TJP1 PE=1 SV=3	TRUE	2.41613	HKE3	HCT116	0.000248687	33.1959
50104	57.799	2	1016	2029.98	-0.0039077	-1.92499	46.18	KVQVAALQASPPLDQDDR	[10] Phospho (ST)	TRUE	sp|Q9UDY2|ZO2_HUMAN	Tight junction protein ZO-2 OS=Homo sapiens GN=TJP2 PE=1 SV=2	TRUE	3.42008	HCT116	HKE3	0.0129499	43.5198
5871	46.3734	4	667.034	2664.11	-0.000350503	-0.131565	38.68	GSYGSDAEEEEYRQQLSEHSKR	[5] Phospho (ST)	TRUE	sp|Q9UDY2|ZO2_HUMAN	Tight junction protein ZO-2 OS=Homo sapiens GN=TJP2 PE=1 SV=2	TRUE	1.73712	HCT116	HKE3	0.00712118	36.7871
36312	54.634	2	976.9	1951.78	-0.00234516	-1.20154	23.26	GLCRDEEDTSFESLSK	[10] Phospho (ST)	TRUE	tr|E7EQA9|E7EQA9_HUMAN	TRAF family member-associated NF-kappa-B activator OS=Homo sapiens GN=TANK PE=1 SV=1	TRUE	49.1687	HCT116	HKE3	0.00982808	92.2899
18479	54.6068	3	651.604	1951.79	0.00171742	0.87992	28.85	GLCRDEEDTSFESLSK	[10] Phospho (ST)	TRUE	tr|E7EQA9|E7EQA9_HUMAN	TRAF family member-associated NF-kappa-B activator OS=Homo sapiens GN=TANK PE=1 SV=1	TRUE	5.78049	HCT116	HKE3	1.173e-05	34.8662
6918	39.9801	3	476.557	1426.65	-0.000605288	-0.424273	27.17	SEGSPVLPHEPAK	[4] Phospho (ST)	TRUE	sp|Q9UKE5|TNIK_HUMAN	TRAF2 and NCK-interacting protein kinase OS=Homo sapiens GN=TNIK PE=1 SV=1	TRUE	3.23704	HCT116	HKE3	0.000221296	56.2808
5606	40.0456	2	714.331	1426.65	-0.00130039	-0.911499	61.08	SEGSPVLPHEPAK	[4] Phospho (ST)	TRUE	sp|Q9UKE5|TNIK_HUMAN	TRAF2 and NCK-interacting protein kinase OS=Homo sapiens GN=TNIK PE=1 SV=1	TRUE	3.15227	HCT116	HKE3	6.58095e-05	42.379
6912	50.4694	2	866.881	1731.75	8.77189e-05	0.0506534	51.11	QNSDPTSENPPLPTR	[3] Phospho (ST)	TRUE	sp|Q9UKE5|TNIK_HUMAN	TRAF2 and NCK-interacting protein kinase OS=Homo sapiens GN=TNIK PE=1 SV=1	TRUE	2.16585	HCT116	HKE3	0.00105735	43.2291
2601	49.3301	2	548.773	1095.53	-0.000156962	-0.143275	48.14	TTSISPALAR	[5] Phospho (ST)	TRUE	sp|Q9UKE5|TNIK_HUMAN	TRAF2 and NCK-interacting protein kinase OS=Homo sapiens GN=TNIK PE=1 SV=1	TRUE	1.88814	HCT116	HKE3	0.00826178	58.9384
33047	39.5389	2	784.382	1566.75	0.00088403	0.564245	20.09	NCPAVTLTSPAKTK	[9] Phospho (ST)	TRUE	sp|Q9UGU0|TCF20_HUMAN	Transcription factor 20 OS=Homo sapiens GN=TCF20 PE=1 SV=3	TRUE	2.35772	HCT116	HKE3	0.00116577	40.6291
28766	57.7788	3	734.635	2200.88	-0.00332501	-1.51076	56.98	SRDATPPVSPINMEDQER	[5] Phospho (ST)|[9] Phospho (ST)	TRUE	sp|P17275|JUNB_HUMAN	Transcription factor jun-B OS=Homo sapiens GN=JUNB PE=1 SV=1	TRUE	2.29609	HCT116	HKE3	0.0163231	95.3848
36988	70.091	2	907.852	1813.69	-0.000283532	-0.156329	53.73	SDQDHSMDEMTAVVK	[N-term] Acetyl (Protein N-term)|[1] Phospho (ST)	TRUE	tr|H3BUU5|H3BUU5_HUMAN	Transcription factor Sp1 (Fragment) OS=Homo sapiens GN=SP1 PE=1 SV=1	TRUE	2.67152	HCT116	HKE3	0.0206165	58.5643
7932	42.4027	2	930.932	1859.85	-0.00256693	-1.38018	50.97	QASTDAGTAGALTPQHVR	[4] Phospho (ST)	TRUE	sp|P46937|YAP1_HUMAN	Transcriptional coactivator YAP1 OS=Homo sapiens GN=YAP1 PE=1 SV=2	TRUE	2.09408	HCT116	HKE3	0.000101123	23.6956
30998	45.473	2	911.39	1820.77	-0.00229774	-1.26196	52.22	DASSSPASTASSASSTSLK	[3] Phospho (ST)	TRUE	tr|Q5T7A9|Q5T7A9_HUMAN	Transducin-like enhancer protein 1 OS=Homo sapiens GN=TLE1 PE=1 SV=2	TRUE	2.30887	HKE3	HCT116	0.00272463	59.2096
5130	44.1259	2	498.198	994.381	0.00175219	1.76209	23.19	SYTPEYR	[3] Phospho (ST)	TRUE	sp|Q13595|TRA2A_HUMAN	Transformer-2 protein homolog alpha OS=Homo sapiens GN=TRA2A PE=1 SV=1	TRUE	2.58766	HKE3	HCT116	0.010007	55.4405
13681	72.8444	2	885.911	1769.81	-0.000277407	-0.156744	39.39	ASGADSKGDDLSTAILK	[N-term] Acetyl (Protein N-term)|[2] Phospho (ST)	TRUE	sp|P55072|TERA_HUMAN	Transitional endoplasmic reticulum ATPase OS=Homo sapiens GN=VCP PE=1 SV=4	TRUE	1.95659	HCT116	HKE3	0.00197409	29.8962
11534	42.2381	2	1048.98	2095.95	-0.00290716	-1.38703	73.4	KGTENGVNGTLTSNVADSPR	[18] Phospho (ST)	TRUE	tr|G3XAN4|G3XAN4_HUMAN	Translocating chain-associated membrane protein 1 OS=Homo sapiens GN=TRAM1 PE=1 SV=1	TRUE	1.62757	HCT116	HKE3	0.0199547	35.9478
44584	30.8155	3	704.314	2109.92	0.00839566	3.97915	20.69	ESGYHENGVVKAENGTSPR	[17] Phospho (ST)	TRUE	sp|Q15035|TRAM2_HUMAN	Translocating chain-associated membrane protein 2 OS=Homo sapiens GN=TRAM2 PE=1 SV=1	TRUE	2.48052	HCT116	HKE3	0.0129332	71.2124
10709	36.2491	3	632.294	1893.86	-0.0105002	-5.54431	73.47	RRGSDPASGEVEASQLR	[4] Phospho (ST)	TRUE	sp|Q8WWA1|TMM40_HUMAN	Transmembrane protein 40 OS=Homo sapiens GN=TMEM40 PE=1 SV=2	TRUE	2.43303	HKE3	HCT116	5.82085e-05	22.5825
10696	43.4701	3	580.266	1737.78	0.00819027	4.7131	31.52	RGSDPASGEVEASQLR	[3] Phospho (ST)	TRUE	sp|Q8WWA1|TMM40_HUMAN	Transmembrane protein 40 OS=Homo sapiens GN=TMEM40 PE=1 SV=2	TRUE	2.41931	HKE3	HCT116	0.00542351	54.3326
62332	47.7251	2	1100.08	2198.14	-0.00118768	-0.54031	28.13	SLGNILQAKPTSSPAKGPPQK	[13] Phospho (ST)	TRUE	tr|J3KQ96|J3KQ96_HUMAN	Treacle protein (Fragment) OS=Homo sapiens GN=TCOF1 PE=1 SV=1	TRUE	20.3386	HCT116	HKE3	0.0105368	144.473
34280	53.0741	2	825.436	1648.86	0.00217471	1.31892	42.1	GTISAPGKVVTAAAQAK	[4] Phospho (ST)	TRUE	tr|J3KQ96|J3KQ96_HUMAN	Treacle protein (Fragment) OS=Homo sapiens GN=TCOF1 PE=1 SV=1	TRUE	11.1488	HCT116	HKE3	0.000725979	116.417
52482	55.5329	2	883.424	1764.83	0.00214689	1.21649	26.58	SPQVKPASTMGMGPLGK	[1] Phospho (ST)	TRUE	tr|J3KQ96|J3KQ96_HUMAN	Treacle protein (Fragment) OS=Homo sapiens GN=TCOF1 PE=1 SV=1	TRUE	4.78935	HCT116	HKE3	0.000674304	54.1846
28626	27.0106	3	687.31	2058.91	-0.00512406	-2.48872	49.93	ASGKTSQVGAASAPAKESPR	[6] Phospho (ST)|[18] Phospho (ST)	TRUE	tr|J3KQ96|J3KQ96_HUMAN	Treacle protein (Fragment) OS=Homo sapiens GN=TCOF1 PE=1 SV=1	TRUE	3.29245	HCT116	HKE3	0.000661587	52.5629
4299	35.3988	2	1036.97	2071.93	-0.00249366	-1.20354	41.65	LGAGEGGEASVSPEKTSTTSK	[12] Phospho (ST)	TRUE	tr|J3KQ96|J3KQ96_HUMAN	Treacle protein (Fragment) OS=Homo sapiens GN=TCOF1 PE=1 SV=1	TRUE	2.21354	HCT116	HKE3	0.000174932	28.4778
14732	30.137	4	551.013	2200.02	-0.0016521	-0.750945	46.4	KLGAGEGGEASVSPEKTSTTSK	[13] Phospho (ST)	TRUE	tr|J3KQ96|J3KQ96_HUMAN	Treacle protein (Fragment) OS=Homo sapiens GN=TCOF1 PE=1 SV=1	TRUE	2.11069	HCT116	HKE3	6.4528e-05	25.1589
18272	53.0393	3	550.626	1648.86	0.00204289	1.23897	35.74	GTISAPGKVVTAAAQAK	[4] Phospho (ST)	TRUE	tr|J3KQ96|J3KQ96_HUMAN	Treacle protein (Fragment) OS=Homo sapiens GN=TCOF1 PE=1 SV=1	TRUE	2.01085	HCT116	HKE3	0.0159483	46.2918
910	47.6903	3	733.721	2198.14	-0.00389221	-1.77068	27.79	SLGNILQAKPTSSPAKGPPQK	[13] Phospho (ST)	TRUE	tr|J3KQ96|J3KQ96_HUMAN	Treacle protein (Fragment) OS=Homo sapiens GN=TCOF1 PE=1 SV=1	TRUE	1.90558	HCT116	HKE3	2.19312e-05	19.0163
1968	26.7897	2	818.887	1635.76	-0.00147831	-0.903745	76.33	TSQVGAASAPAKESPR	[14] Phospho (ST)	TRUE	tr|J3KQ96|J3KQ96_HUMAN	Treacle protein (Fragment) OS=Homo sapiens GN=TCOF1 PE=1 SV=1	TRUE	1.83057	HCT116	HKE3	0.00405323	34.3469
901	49.3882	3	441.566	1321.68	0.000899914	0.680889	41.49	TVANLLSGKSPR	[10] Phospho (ST)	TRUE	tr|J3KQ96|J3KQ96_HUMAN	Treacle protein (Fragment) OS=Homo sapiens GN=TCOF1 PE=1 SV=1	TRUE	1.82511	HCT116	HKE3	0.0110817	47.0089
743	35.3988	3	691.651	2071.93	-0.00125329	-0.604892	54.57	LGAGEGGEASVSPEKTSTTSK	[12] Phospho (ST)	TRUE	tr|J3KQ96|J3KQ96_HUMAN	Treacle protein (Fragment) OS=Homo sapiens GN=TCOF1 PE=1 SV=1	TRUE	1.81083	HCT116	HKE3	0.00429878	35.5362
830	26.8039	3	546.261	1635.76	0.000495266	0.302774	57.95	TSQVGAASAPAKESPR	[14] Phospho (ST)	TRUE	tr|J3KQ96|J3KQ96_HUMAN	Treacle protein (Fragment) OS=Homo sapiens GN=TCOF1 PE=1 SV=1	TRUE	1.69451	HCT116	HKE3	0.0109038	32.7427
42731	38.1345	2	892.902	1783.79	-0.0016884	-0.946526	24.32	RPGNSTVTSSPPVTPK	[8] Phospho (ST)|[14] Phospho (ST)	TRUE	sp|Q7Z2Z1|TICRR_HUMAN	Treslin OS=Homo sapiens GN=TICRR PE=1 SV=2	TRUE	4.22335	HCT116	HKE3	6.94825e-06	33.414
23012	67.7671	3	542.607	1624.8	0.00206259	1.26944	23.3	NLFNQELLSPSKR	[9] Phospho (ST)	TRUE	sp|Q7Z2Z1|TICRR_HUMAN	Treslin OS=Homo sapiens GN=TICRR PE=1 SV=2	TRUE	1.53576	HCT116	HKE3	0.0153831	42.8775
17789	57.0843	2	730.814	1459.61	7.7547e-05	0.0531285	42.31	NGSLTNHFSFEK	[3] Phospho (ST)	TRUE	sp|P22102|PUR2_HUMAN	Trifunctional purine biosynthetic protein adenosine-3 OS=Homo sapiens GN=GART PE=1 SV=1	TRUE	8.48533	HCT116	HKE3	9.25874e-06	51.7942
48297	34.7786	2	871.325	1740.64	-0.00273752	-1.57271	25.52	GDQCCYSHSPPTPR	[9] Phospho (ST)	TRUE	sp|Q9NXH9|TRM1_HUMAN	tRNA (guanine(26)-N(2))-dimethyltransferase OS=Homo sapiens GN=TRMT1 PE=1 SV=1	TRUE	2.76907	HCT116	HKE3	0.0073515	57.9892
8176	50.2139	3	474.541	1420.6	-0.0011604	-0.816837	55.41	NSPTFKSFEER	[7] Phospho (ST)	TRUE	tr|J3KNE7|J3KNE7_HUMAN	Tumor protein D53 OS=Homo sapiens GN=TPD52L1 PE=1 SV=1	TRUE	1.74034	HKE3	HCT116	0.0462989	53.7717
4258	50.2139	2	711.308	1420.6	-0.000900185	-0.633664	59.77	NSPTFKSFEER	[7] Phospho (ST)	TRUE	tr|J3KNE7|J3KNE7_HUMAN	Tumor protein D53 OS=Homo sapiens GN=TPD52L1 PE=1 SV=1	TRUE	1.72584	HKE3	HCT116	0.0387527	50.7036
2045	51.1364	3	773.026	2316.06	2.92049e-05	0.0126098	54.36	ESLCDSPHQNLSRPLLENK	[2] Phospho (ST)	TRUE	sp|O15042|SR140_HUMAN	U2 snRNP-associated SURP motif-containing protein OS=Homo sapiens GN=U2SURP PE=1 SV=2	TRUE	1.57848	HCT116	HKE3	0.000128078	17.0921
69113	50.3775	2	1308.61	2615.22	0.00356259	1.36226	24.54	RVSEVEEEKEPVPQPLPSDDTR	[3] Phospho (ST)	TRUE	sp|O43290|SNUT1_HUMAN	U4/U6.U5 tri-snRNP-associated protein 1 OS=Homo sapiens GN=SART1 PE=1 SV=1	TRUE	42.0972	HCT116	HKE3	0.0388059	156.988
1101	50.3775	3	872.745	2615.21	0.00123899	0.473763	45.62	RVSEVEEEKEPVPQPLPSDDTR	[3] Phospho (ST)	TRUE	sp|O43290|SNUT1_HUMAN	U4/U6.U5 tri-snRNP-associated protein 1 OS=Homo sapiens GN=SART1 PE=1 SV=1	TRUE	1.63463	HCT116	HKE3	0.0164981	37.6088
47227	44.1337	2	1010.48	2018.94	-4.19233e-05	-0.020765	35.5	TLLSESSSQSSKSPSLSSK	[13] Phospho (ST)	TRUE	sp|Q9UPU5|UBP24_HUMAN	Ubiquitin carboxyl-terminal hydrolase 24 OS=Homo sapiens GN=USP24 PE=1 SV=3	TRUE	2.53763	HCT116	HKE3	0.0070855	67.5732
21644	69.7382	2	725.87	1449.73	0.00262069	1.80772	38.31	NIGNGIISSPLTGK	[9] Phospho (ST)	TRUE	sp|Q9P275|UBP36_HUMAN	Ubiquitin carboxyl-terminal hydrolase 36 OS=Homo sapiens GN=USP36 PE=1 SV=3	TRUE	1.64467	HCT116	HKE3	0.000796226	31.6017
61851	59.055	4	1019.93	4075.68	-0.00476299	-1.16864	24.75	SRVPVRPPQQYSDDEDDYEDDEEDDVQNTNSALR	[12] Phospho (ST)	TRUE	tr|F8W6N3|F8W6N3_HUMAN	Ubiquitin carboxyl-terminal hydrolase OS=Homo sapiens GN=BAP1 PE=1 SV=1	TRUE	2.96068	HCT116	HKE3	0.0326424	118.629
26079	53.1719	2	768.29	1534.57	-0.00309549	-2.01718	69.17	SQSMDIDGVSCEK	[3] Phospho (ST)	TRUE	sp|O95155|UBE4B_HUMAN	Ubiquitin conjugation factor E4 B OS=Homo sapiens GN=UBE4B PE=1 SV=1	TRUE	5.68516	HKE3	HCT116	0.0115863	97.1212
14996	44.0242	2	1037	2071.99	3.58863e-05	0.0173197	31.67	RYPSSISSSPQKDLTQAK	[9] Phospho (ST)	TRUE	sp|Q14157|UBP2L_HUMAN	Ubiquitin-associated protein 2-like OS=Homo sapiens GN=UBAP2L PE=1 SV=2	TRUE	2.54384	HCT116	HKE3	0.0135747	43.0004
6035	52.3621	2	1020.5	2039	-0.00240853	-1.18123	36.94	SPAVATSTAAPPPPSSPLPSK	[16] Phospho (ST)	TRUE	sp|Q14157|UBP2L_HUMAN	Ubiquitin-associated protein 2-like OS=Homo sapiens GN=UBAP2L PE=1 SV=2	TRUE	1.66438	HKE3	HCT116	0.00755202	35.1449
1328	39.0636	3	590.959	1769.86	-0.00129684	-0.732736	49.15	RLSTSPDVIQGHQPR	[5] Phospho (ST)	TRUE	sp|Q9Y385|UB2J1_HUMAN	Ubiquitin-conjugating enzyme E2 J1 OS=Homo sapiens GN=UBE2J1 PE=1 SV=2	TRUE	1.89426	HKE3	HCT116	0.00133295	32.5139
21071	44.317	3	694.359	2080.05	-0.00291617	-1.40197	47.94	ALSGRASPVPAPSSGLHAAVR	[7] Phospho (ST)	TRUE	sp|Q9P206|K1522_HUMAN	Uncharacterized protein KIAA1522 OS=Homo sapiens GN=KIAA1522 PE=1 SV=2	TRUE	3.99246	HKE3	HCT116	2.35491e-05	39.6639
56881	46.7076	2	858.427	1714.84	-0.00550987	-3.21305	26.63	KPSVGVPPPASPSYPR	[11] Phospho (ST)	TRUE	sp|Q9P206|K1522_HUMAN	Uncharacterized protein KIAA1522 OS=Homo sapiens GN=KIAA1522 PE=1 SV=2	TRUE	3.68998	HKE3	HCT116	0.000906536	45.4009
11528	36.668	3	645.665	1933.97	-0.00284966	-1.47347	53.55	GLAGPPASPGKAQPPKPER	[8] Phospho (ST)	TRUE	sp|Q9P206|K1522_HUMAN	Uncharacterized protein KIAA1522 OS=Homo sapiens GN=KIAA1522 PE=1 SV=2	TRUE	2.51217	HKE3	HCT116	5.45797e-05	25.3753
25644	37.9029	2	586.26	1170.51	-0.00183649	-1.56897	29.23	FSSVSSPQPR	[6] Phospho (ST)	TRUE	sp|Q9P206|K1522_HUMAN	Uncharacterized protein KIAA1522 OS=Homo sapiens GN=KIAA1522 PE=1 SV=2	TRUE	1.83124	HKE3	HCT116	0.0458008	55.1591
3124	48.4341	2	697.307	1392.6	0.00288053	2.06846	48.27	NSPTFKSFEEK	[7] Phospho (ST)	TRUE	tr|H0YC42|H0YC42_HUMAN	Uncharacterized protein OS=Homo sapiens PE=4 SV=2	TRUE	1.52039	HKE3	HCT116	0.0333717	35.6735
4131	43.1333	2	504.227	1006.44	0.00120849	1.20076	22.89	RFSFSQR	[3] Phospho (ST)	TRUE	sp|Q92614|MY18A_HUMAN	Unconventional myosin-XVIIIa OS=Homo sapiens GN=MYO18A PE=1 SV=3	TRUE	2.62024	HKE3	HCT116	0.00233194	47.9246
19491	29.1141	3	544.93	1631.77	0.00255072	1.56317	36.79	RPHGSTLSVSASPEK	[12] Phospho (ST)	TRUE	tr|X6RAB3|X6RAB3_HUMAN	USP6 N-terminal-like protein OS=Homo sapiens GN=USP6NL PE=1 SV=1	TRUE	1.61797	HCT116	HKE3	0.0121972	31.171
31221	60.6589	2	955.91	1909.81	-0.00425773	-2.2294	36.68	RTPSDDEEDNLFAPPK	[4] Phospho (ST)	TRUE	sp|Q641Q2|FA21A_HUMAN	WASH complex subunit FAM21A OS=Homo sapiens GN=FAM21A PE=1 SV=3	TRUE	1.65548	HKE3	HCT116	0.0345715	38.6368
7710	59.8014	2	750.846	1499.68	0.00148019	0.987003	42.33	SRPTSFADELAAR	[5] Phospho (ST)	TRUE	sp|Q641Q2|FA21A_HUMAN	WASH complex subunit FAM21A OS=Homo sapiens GN=FAM21A PE=1 SV=3	TRUE	1.60084	HKE3	HCT116	0.00970011	33.8659
15369	65.7212	3	707.305	2118.89	0.00505116	2.38387	32.32	EAEHLSSPWGESSPEELR	[13] Phospho (ST)	TRUE	sp|Q6PJI9|WDR59_HUMAN	WD repeat-containing protein 59 OS=Homo sapiens GN=WDR59 PE=1 SV=2	TRUE	1.60626	HCT116	HKE3	0.00259255	27.7536
45726	52.0587	2	853.436	1704.86	0.00124147	0.728198	49.63	KLSGLEQPQGALQTR	[3] Phospho (ST)	TRUE	tr|E9PS41|E9PS41_HUMAN	WD repeat-containing protein 74 OS=Homo sapiens GN=WDR74 PE=1 SV=1	TRUE	1.83656	HKE3	HCT116	0.00658693	36.0324
11610	45.5611	2	949.941	1897.87	-0.001577	-0.830931	62.46	RPESPSEISPIKGSVR	[4] Phospho (ST)|[9] Phospho (ST)	TRUE	sp|Q7Z5K2|WAPL_HUMAN	Wings apart-like protein homolog OS=Homo sapiens GN=WAPL PE=1 SV=1	TRUE	2.3284	HCT116	HKE3	2.22432e-05	20.9115
20108	67.3119	3	595.265	1782.77	-8.94147e-06	-0.00501549	24.52	SDSFENPVLQQHFR	[3] Phospho (ST)	TRUE	sp|P12956|XRCC6_HUMAN	X-ray repair cross-complementing protein 6 OS=Homo sapiens GN=XRCC6 PE=1 SV=2	TRUE	2.02639	HCT116	HKE3	0.00566647	50.6261
25251	64.9303	2	886.453	1770.89	2.04866e-05	0.0115685	39.36	IVSGSPISTPSPSPLPR	[5] Phospho (ST)	TRUE	sp|Q9ULM3|YETS2_HUMAN	YEATS domain-containing protein 2 OS=Homo sapiens GN=YEATS2 PE=1 SV=2	TRUE	1.98481	HKE3	HCT116	0.0227517	62.8489
62182	44.5565	2	880.854	1759.69	-0.00259048	-1.47212	22.72	SASPYPSHSLSSPQR	[3] Phospho (ST)|[11] Phospho (ST)	TRUE	sp|Q5T200|ZC3HD_HUMAN	Zinc finger CCCH domain-containing protein 13 OS=Homo sapiens GN=ZC3H13 PE=1 SV=1	TRUE	14.6406	HKE3	HCT116	8.69332e-06	52.668
23018	43.8603	3	861.351	2581.03	-0.00197462	-0.765051	46.61	NGDECAYHHPISPCKAFPNCK	[12] Phospho (ST)	TRUE	tr|H0YJA2|H0YJA2_HUMAN	Zinc finger CCCH domain-containing protein 14 (Fragment) OS=Homo sapiens GN=ZC3H14 PE=1 SV=1	TRUE	2.65315	HCT116	HKE3	0.0129497	48.9095
17718	62.5508	3	584.582	1750.72	0.00079739	0.455463	34.9	RESCGSSVLTDFEGK	[3] Phospho (ST)	TRUE	tr|H0Y704|H0Y704_HUMAN	Zinc finger protein 185 (Fragment) OS=Homo sapiens GN=ZNF185 PE=1 SV=2	TRUE	2.02466	HKE3	HCT116	0.00485937	41.3523
30188	58.0221	4	567.257	2265	0.00158849	0.70132	20.19	RESCGSSVLTDFEGKDVATK	[3] Phospho (ST)	TRUE	tr|H0Y704|H0Y704_HUMAN	Zinc finger protein 185 (Fragment) OS=Homo sapiens GN=ZNF185 PE=1 SV=2	TRUE	1.60721	HKE3	HCT116	0.0128877	29.3239
30316	58.1567	2	792.87	1583.73	0.00206188	1.30192	26.84	SSPTQETQAPFIAK	[2] Phospho (ST)	TRUE	tr|H7C1R1|H7C1R1_HUMAN	Zinc finger protein 185 (Fragment) OS=Homo sapiens GN=ZNF185 PE=1 SV=2	TRUE	1.58083	HCT116	HKE3	0.0424064	53.1635
25980	68.8233	2	773.359	1544.7	0.00181149	1.17271	31.26	SEPHSPGIPEIFR	[5] Phospho (ST)	TRUE	sp|Q8ND82|Z280C_HUMAN	Zinc finger protein 280C OS=Homo sapiens GN=ZNF280C PE=1 SV=1	TRUE	1.80115	HCT116	HKE3	0.0141755	42.2791
14752	68.8693	3	515.908	1544.7	0.000543711	0.351984	35.59	SEPHSPGIPEIFR	[5] Phospho (ST)	TRUE	sp|Q8ND82|Z280C_HUMAN	Zinc finger protein 280C OS=Homo sapiens GN=ZNF280C PE=1 SV=1	TRUE	1.5584	HCT116	HKE3	0.00405866	36.9466
22772	41.7937	3	884.731	2651.17	-0.00121726	-0.459141	29.25	SLSPGAASSSSGDGDGKEGLEEPKGPR	[3] Phospho (ST)	TRUE	sp|Q6ZN18|AEBP2_HUMAN	Zinc finger protein AEBP2 OS=Homo sapiens GN=AEBP2 PE=1 SV=2	TRUE	2.28108	HCT116	HKE3	5.3707e-05	30.0329
48206	52.4952	2	956.982	1911.95	0.000204694	0.10706	41.11	GPPASSPAPAPKFSPVTPK	[14] Phospho (ST)	TRUE	sp|Q15942|ZYX_HUMAN	Zyxin OS=Homo sapiens GN=ZYX PE=1 SV=1	TRUE	1.70448	HCT116	HKE3	0.0248257	44.2212

## Sheet: DP proteins_mtKRAS-Hi
Proteins higher phosphorylated in mtKRAS-Hi
P16403
Q92598
A0A087WUT6
Q9Y2W1
P05455
J3KQ96
Q12996
Q9Y2X3
Q9H6F5
O43290
H0YNJ9
P28290
Q14684
P63313
Q8NC51
G3XAC6
Q6UN15
Q13177
O15042
P11387
Q1RLN5
P10644
E7EPI0
O76021
Q9UKE5
Q9BW71
P49006
Q09161
Q96JM3
G1UD79
Q8TDD1
P06400
P02545
P30989
Q8NDT2
Q9Y520
Q7L2J0
Q8WWM7
Q7Z422
Q02952
Q09666
J3KS65
Q7Z309
P10412
P53396
Q7Z460
Q9Y3Z3
A0A0A0MSX9
P62328
Q9H1E3
Q96JC9
Q9H6Z4
Q9UQ35
Q8NEF9
O60271
Q9H4L4
Q9UDY2
Q52LW3
P67809
Q99733
Q9BY44
Q9BXB4
A0A0B4J1S8
P08651
Q01518
A0A087WUS5
A0A0G2JPP5
P11388
E7ESG2
J3QRV5
P18858
Q86W92
Q9BZF1
I3L317
C9J0I9
Q9Y2D5
E9PRF4
E7EW49
Q9NQW6
A9Z1X7
P46937
Q5T4S7
E7EVA0
Q96T58
P46783
O95297
Q9NR30
Q6PKG0
Q96N67
Q01581
P85037
Q86VR2
H0YD64
O43491
A6NKD9
P31350
Q9UKA4
Q15149
B4DIG0
Q9BXS6
Q2VPK5
Q96II8
Q9NS91
Q7Z6B7
B1AKL4
P78345
G3XAN4
Q8WYP5
Q9Y320
A0A0G2JQJ7
E7EMD6
Q7Z5K2
Q05397
O60832
P28749
P49454
X6RLX0
A0A0A0MS90
P49321
M0R088
A0A0A0MTL6
P55072
Q5BKZ1
H0YM23
Q92613
P62263
Q8ND82
G8JLD5
Q14157
Q15424
Q9NYF8
P46087
E9PBS1
Q9UEW8
Q14126
Q6PJI9
Q14692
O00303
Q05655
O15446
A0A087WV66
H7C462
Q5VU10
Q13895
Q13033
Q92625
H0YBN6
Q92538
P05787
E7EMW7
Q15021
P22102
C9JRP1
O94916
P50402
G3V3A4
Q8WYQ5
E7EQA9
E7EXA6
A0A075B6Q2
Q8IVF2
X6RAB3
Q9ULH7
B5MC51
Q15910
P12956
Q5SW79
Q8IXM2
Q8WX93
Q9P258
K7EKG9
C9JZR2
Q9H4L7
O15234
Q9P275
Q9NUQ3
Q6ZN18
O75151
O14523
Q7Z2Z1
H0YJA2
Q5QNY5
O75533
Q8TB72
O76094
Q9Y5Q9
Q9NYB0
P18615
F5GZ90
B8ZZQ6
Q5JW53
O94915
Q9UHI6
O00567
Q9UNE7
H0Y398
P17275
E9PM92
Q8WW12
Q8NG31
A0A024QZ33
Q9UK61
Q9UKN8
Q9UER7
H7C1R1
P42677
F2Z2X4
H0Y8J2
Q8NFC6
F8VPD4
Q9UGU0
Q99575
O00264
Q5UIP0
Q8N1G4
B4DXZ6
Q9NTJ3
Q92539
H3BUU5
Q13206
Q6FI81
H7BXG7
Q5VT52
Q92766
H0YH87
D4PHA4
E9PEX6
P48634
Q8N4N8
Q9Y6X9
Q86YS7
Q96T23
A0A087WZC2
G3XAJ6
Q9H8V3
Q15035
Q13442
O96028
Q13523
Q9NRF8
P17987
Q9UPU5
Q15742
Q5VTR2
Q15942
Q9NXH9
D6RB01
Q96ST2
Q9NWH9
Q8TBB5
Q6IQ22
F5GZ78
Q14690
Q5QJE6
Q9C0C7
A0A087WVN1
Q9UHJ3
F8W6N3
Q13625
Q9NVF7
Q9H0W8
C9JJ34
O00499
Q96JM7
Q9GZR2
P51116
Q9UKJ3
E5RJ29
K7ENQ6
A8MQ02
O43237

## Sheet: DP pathways_mtKRAS-Hi
Pathways with higher phosphorylated proteins in mtKRAS-Hi
Pathway Name	Source Name	Pathway uploaded gene count	Genes in InnateDB for this entity	Pathway p-value	Pathway p-value (corrected)	Gene Symbols
Apoptotic execution phase	REACTOME	8	50	5.60866e-08	1.51434e-05	DSG2; HIST1H1C; HIST1H1E; PAK2; PLEC; PRKCD; PTK2; TJP2;
Cell Cycle	REACTOME	20	523	7.24183e-07	6.51765e-05	AHCTF1; CASC5; CENPF; CLASP1; DKC1; EMD; KIF2B; LIG1; LPIN2; NCAPD2; RB1; RBL1; RCC2; RPS27; RRM2; RSF1; SMC4; TERF2IP; TOP2A; WAPAL;
Mitotic Prometaphase	REACTOME	10	120	6.59465e-07	8.90278e-05	AHCTF1; CASC5; CENPF; CLASP1; KIF2B; NCAPD2; RCC2; RPS27; SMC4; WAPAL;
Cell Cycle, Mitotic	REACTOME	17	454	7.32579e-06	0.000494491	AHCTF1; CASC5; CENPF; CLASP1; EMD; KIF2B; LIG1; LPIN2; NCAPD2; RB1; RBL1; RCC2; RPS27; RRM2; SMC4; TOP2A; WAPAL;
M Phase	REACTOME	13	281	1.06477e-05	0.000574978	AHCTF1; CASC5; CENPF; CLASP1; EMD; KIF2B; LPIN2; NCAPD2; RB1; RCC2; RPS27; SMC4; WAPAL;
Hiv-1 nef: negative effector of fas and tnf	PID BIOCARTA	6	52	1.97296e-05	0.000887834	DAXX; LMNA; PAK2; PRKCD; PTK2; RB1;
Resolution of Sister Chromatid Cohesion	REACTOME	8	112	2.84605e-05	0.00109776	AHCTF1; CASC5; CENPF; CLASP1; KIF2B; RCC2; RPS27; WAPAL;
Apoptotic cleavage of cellular proteins	REACTOME	5	36	4.0351e-05	0.00136185	DSG2; PLEC; PRKCD; PTK2; TJP2;
Rna polymerase iii transcription	PID BIOCARTA	3	8	6.77947e-05	0.00183046	GTF3C3; GTF3C4; SSB;
TSLP	NETPATH	9	161	6.22523e-05	0.00186757	AHCTF1; BOD1L1; CASC5; JUNB; LMNA; NCAPD2; PLEC; SERBP1; SRRM2;
Mitotic Metaphase and Anaphase	REACTOME	9	182	0.000159526	0.00358932	AHCTF1; CASC5; CENPF; CLASP1; EMD; KIF2B; RCC2; RPS27; WAPAL;
Mitotic Anaphase	REACTOME	9	181	0.000153008	0.00375565	AHCTF1; CASC5; CENPF; CLASP1; EMD; KIF2B; RCC2; RPS27; WAPAL;
Apoptosis	REACTOME	8	155	0.000279958	0.00581452	DSG2; HIST1H1C; HIST1H1E; PAK2; PLEC; PRKCD; PTK2; TJP2;
Signaling by Robo receptor	REACTOME	4	31	0.000334783	0.00602609	CAP1; CLASP1; PAK2; SRGAP1;
Gene Expression	REACTOME	25	1118	0.000317754	0.00612812	AEBP2; CASC3; CD3EAP; CSTF3; DDX20; DGCR8; EIF3F; EZH2; GTF3C3; GTF3C4; JUNB; NCBP1; NFIC; PRKCD; RBL1; RDBP; RPS10; RPS14; RPS27; SF3B1; SMG9; SRP72; SSB; YAP1; YBX1;
Separation of Sister Chromatids	REACTOME	8	173	0.000585156	0.00987452	AHCTF1; CASC5; CENPF; CLASP1; KIF2B; RCC2; RPS27; WAPAL;
Formation of Senescence-Associated Heterochromatin Foci (SAHF)	REACTOME	3	16	0.000636187	0.0101041	HIST1H1C; HIST1H1E; RB1;
Nonsense Mediated Decay (NMD) enhanced by the Exon Junction Complex (EJC)	REACTOME	6	105	0.000978998	0.0125871	CASC3; NCBP1; RPS10; RPS14; RPS27; SMG9;
Nonsense-Mediated Decay (NMD)	REACTOME	6	105	0.000978998	0.0125871	CASC3; NCBP1; RPS10; RPS14; RPS27; SMG9;
RNA Polymerase III Abortive And Retractive Initiation	REACTOME	4	40	0.000901928	0.0128169	GTF3C3; GTF3C4; NFIC; SSB;
RNA Polymerase III Transcription	REACTOME	4	40	0.000901928	0.0128169	GTF3C3; GTF3C4; NFIC; SSB;
Fas signaling pathway (cd95)	PID BIOCARTA	3	19	0.00107496	0.0131927	DAXX; PAK2; RB1;
Formation of the ternary complex, and subsequently, the 43S complex	REACTOME	4	48	0.00179644	0.0210886	EIF3F; RPS10; RPS14; RPS27;
AndrogenReceptor	NETPATH	7	164	0.00205653	0.0231359	DAXX; PTK2; RB1; STUB1; TOP1; WHSC1; XRCC6;
Chromosome Maintenance	REACTOME	5	84	0.00218558	0.0236042	CASC5; DKC1; LIG1; RSF1; TERF2IP;
IL6	NETPATH	5	85	0.00230236	0.0239091	DAXX; EIF2A; PRKCD; PTK2; RB1;
RNA transport	KEGG	7	170	0.00251965	0.0251965	CASC3; DDX20; EIF3F; FXR2; NCBP1; POP1; RPP38;
Ribosomal scanning and start codon recognition	REACTOME	4	55	0.00297069	0.0276581	EIF3F; RPS10; RPS14; RPS27;
Translation initiation complex formation	REACTOME	4	55	0.00297069	0.0276581	EIF3F; RPS10; RPS14; RPS27;
Activation of the mRNA upon binding of the cap-binding complex and eIFs, and subsequent binding to 43S	REACTOME	4	56	0.00317274	0.0285547	EIF3F; RPS10; RPS14; RPS27;
Role of Abl in Robo-Slit signaling	REACTOME	2	9	0.00403285	0.0351248	CAP1; CLASP1;
DNA Damage/Telomere Stress Induced Senescence	REACTOME	4	62	0.00458479	0.0386842	HIST1H1C; HIST1H1E; RB1; TERF2IP;
Apoptotic cleavage of cell adhesion proteins	REACTOME	2	10	0.00500532	0.0409526	DSG2; TJP2;
EGFR1	NETPATH	12	472	0.00516195	0.040992	AHNAK; ANKS1A; DSG2; KRT8; MPZL1; PLEC; PRKAR1A; PRKCD; PRPF4B; PTK2; RPS10; TJP2;
Condensation of Prometaphase Chromosomes	REACTOME	2	11	0.00607427	0.045557	NCAPD2; SMC4;
Regulation of transcriptional activity by pml	PID BIOCARTA	2	11	0.00607427	0.045557	DAXX; RB1;

## Sheet: DP proteins_mtKRAS-Lo
Proteins higher phosphorylated in mtKRAS-Lo
P04792
Q14315
O95453
Q6PL18
C9JZR2
P48634
Q9Y385
Q8IVT2
P35221
B4DTS2
H3BNU9
Q7Z5L9
Q9Y2W1
B4DGU4
P09601
B1AKJ5
Q9Y5K6
A0A087WSV0
H0YC42
J3KPS2
Q13619
Q9UHB6
P62805
Q6WKZ4
O43166
Q14573
Q8N556
P11137
Q8NCN4
Q92614
J3KNE7
H3BP35
Q4KMP7
P54274
F8VPD4
Q13501
Q96B97
Q13595
Q9P2M7
F8W7E0
A0A0A6YYG7
P48960
Q92797
H0YKX0
Q9UQ35
Q14157
Q9BTC0
Q9UDT6
H0Y3M3
Q5VV41
A0A087X165
Q641Q2
O43432
Q86TI0
A0A087WYX5
A0A0A0MRX4
B8QGS9
I3L2J0
P29590
Q6DT37
H0YNE5
Q8WWA1
P16070
O94804
Q9P206
E7EQT4
Q9NVD7
Q07002
O95817
X6R907
R4GN35
C9JE98
P35568
Q07157
B8ZZF5
P08727
A1X283
D3DTX6
Q9ULR3
Q8TDM6
H0Y4E8
Q8TC07
H0YG16
H0Y704
K7EKI8
Q9BTU6
Q8NFH5
F2Z357
A0A087WUZ3
B1ALK7
Q5SYE7
Q9Y4H2
Q92766
A0A087WWW9
B5MCG9
Q6PCE3
Q9ULM3
A0A5E8
O95155
Q9H0B6
O75385
Q8IZ21
O94819
Q5T7A9
Q9C0C2
P49792
Q96JQ2
Q9BST9
Q6P597
Q8WXF7
P02545
E9PS41
H0YI15
Q8IWT3
Q12774
W0Z7M9
Q14814
A0A087WZU2
Q5T200
O75815
P28360

## Sheet: DP pathways_mtKRAS-Lo
Pathways with higher phosphorylated proteins in mtKRAS-Lo	Pathways with higher phosphorylated proteins in mtKRAS-Hi	Pathways with higher phosphorylated proteins in mtKRAS-Hi	Pathways with higher phosphorylated proteins in mtKRAS-Hi	Pathways with higher phosphorylated proteins in mtKRAS-Hi	Pathways with higher phosphorylated proteins in mtKRAS-Hi	Pathways with higher phosphorylated proteins in mtKRAS-Hi	Pathways with higher phosphorylated proteins in mtKRAS-Hi	Pathways with higher phosphorylated proteins in mtKRAS-Hi	Pathways with higher phosphorylated proteins in mtKRAS-Hi	Pathways with higher phosphorylated proteins in mtKRAS-Hi	Pathways with higher phosphorylated proteins in mtKRAS-Hi	Pathways with higher phosphorylated proteins in mtKRAS-Hi	Pathways with higher phosphorylated proteins in mtKRAS-Hi	Pathways with higher phosphorylated proteins in mtKRAS-Hi	Pathways with higher phosphorylated proteins in mtKRAS-Hi	Pathways with higher phosphorylated proteins in mtKRAS-Hi	Pathways with higher phosphorylated proteins in mtKRAS-Hi	Pathways with higher phosphorylated proteins in mtKRAS-Hi	Pathways with higher phosphorylated proteins in mtKRAS-Hi	Pathways with higher phosphorylated proteins in mtKRAS-Hi	Pathways with higher phosphorylated proteins in mtKRAS-Hi	Pathways with higher phosphorylated proteins in mtKRAS-Hi	Pathways with higher phosphorylated proteins in mtKRAS-Hi	Pathways with higher phosphorylated proteins in mtKRAS-Hi	Pathways with higher phosphorylated proteins in mtKRAS-Hi	Pathways with higher phosphorylated proteins in mtKRAS-Hi	Pathways with higher phosphorylated proteins in mtKRAS-Hi	Pathways with higher phosphorylated proteins in mtKRAS-Hi	Pathways with higher phosphorylated proteins in mtKRAS-Hi	Pathways with higher phosphorylated proteins in mtKRAS-Hi	Pathways with higher phosphorylated proteins in mtKRAS-Hi	Pathways with higher phosphorylated proteins in mtKRAS-Hi	Pathways with higher phosphorylated proteins in mtKRAS-Hi	Pathways with higher phosphorylated proteins in mtKRAS-Hi	Pathways with higher phosphorylated proteins in mtKRAS-Hi	Pathways with higher phosphorylated proteins in mtKRAS-Hi	Pathways with higher phosphorylated proteins in mtKRAS-Hi	Pathways with higher phosphorylated proteins in mtKRAS-Hi	Pathways with higher phosphorylated proteins in mtKRAS-Hi	Pathways with higher phosphorylated proteins in mtKRAS-Hi	Pathways with higher phosphorylated proteins in mtKRAS-Hi	Pathways with higher phosphorylated proteins in mtKRAS-Hi	Pathways with higher phosphorylated proteins in mtKRAS-Hi	Pathways with higher phosphorylated proteins in mtKRAS-Hi	Pathways with higher phosphorylated proteins in mtKRAS-Hi	Pathways with higher phosphorylated proteins in mtKRAS-Hi	Pathways with higher phosphorylated proteins in mtKRAS-Hi	Pathways with higher phosphorylated proteins in mtKRAS-Hi	Pathways with higher phosphorylated proteins in mtKRAS-Hi
Pathway Name	Source Name	Pathway uploaded gene count	Genes in InnateDB for this entity	Pathway p-value	Pathway p-value (corrected)	Gene Symbols
Cytokine Signaling in Immune system	REACTOME	8	267	2.34322e-05	0.0034211	CD44; EIF4G3; IRS1; IRS2; NUP35; PML; RANBP2; SQSTM1;
IRS activation	REACTOME	2	6	0.000302516	0.0220836	IRS1; IRS2;
Leptin	NETPATH	4	96	0.000927714	0.0270893	CD44; HSPB1; IRS1; IRS2;
Immune System	REACTOME	13	1127	0.0011468	0.0279054	CD44; EIF4G3; IRS1; IRS2; ITPR3; KLC2; KLC3; NUP35; PML; RANBP2; SH3KBP1; SQSTM1; UBE2J1;
CDO in myogenesis	REACTOME	2	29	0.0076598	0.0310648	CTNNA1; MEF2D;
IGF1 pathway	PID NCI	2	29	0.0076598	0.0310648	IRS1; IRS2;
Myogenesis	REACTOME	2	29	0.0076598	0.0310648	CTNNA1; MEF2D;
P38 mapk signaling pathway	PID BIOCARTA	2	29	0.0076598	0.0310648	HSPB1; MEF2D;
Rev-mediated nuclear export of HIV RNA	REACTOME	2	29	0.0076598	0.0310648	NUP35; RANBP2;
Interactions of Rev with host cellular proteins	REACTOME	2	31	0.00872238	0.0318367	NUP35; RANBP2;
Interactions of Vpr with host cellular proteins	REACTOME	2	31	0.00872238	0.0318367	NUP35; RANBP2;
Signaling mediated by p38-alpha and p38-beta	PID NCI	2	31	0.00872238	0.0318367	HSPB1; KRT19;
Signal attenuation	REACTOME	2	13	0.0015414	0.0321492	IRS1; IRS2;
Nuclear Pore Complex (NPC) Disassembly	REACTOME	2	30	0.00818325	0.0322907	NUP35; RANBP2;
IL-13 signaling	INOH	2	10	0.000897052	0.0327424	IRS1; IRS2;
Cell junction organization	REACTOME	3	87	0.00722213	0.0351477	CTNNA1; FLNC; PARVA;
Interferon Signaling	REACTOME	5	158	0.000723034	0.0351876	CD44; EIF4G3; NUP35; PML; RANBP2;
Signalling by NGF	REACTOME	5	271	0.00753388	0.0354821	ARHGEF16; IRS1; IRS2; ITPR3; SQSTM1;
IL-7	NETPATH	2	28	0.00715218	0.0360075	IRS1; IRS2;
Nuclear import of Rev protein	REACTOME	2	28	0.00715218	0.0360075	NUP35; RANBP2;
Vpr-mediated nuclear import of PICs	REACTOME	2	28	0.00715218	0.0360075	NUP35; RANBP2;
Ubiquitin mediated proteolysis	KEGG	4	140	0.00370137	0.0360267	CUL4A; PML; UBE2J1; UBE4B;
E-cadherin signaling in the nascent adherens junction	PID NCI	2	34	0.0104324	0.036265	CTNNA1; TJP1;
Signaling by the B Cell Receptor (BCR)	REACTOME	4	188	0.0103898	0.0369978	IRS1; IRS2; ITPR3; SH3KBP1;
Deadenylation of mRNA	REACTOME	2	23	0.00485679	0.0373206	PARN; TNKS1BP1;
Signaling by Leptin	REACTOME	2	23	0.00485679	0.0373206	IRS1; IRS2;
Antiviral mechanism by IFN-stimulated genes	REACTOME	3	68	0.00362646	0.0378188	EIF4G3; NUP35; RANBP2;
ISG15 antiviral mechanism	REACTOME	3	68	0.00362646	0.0378188	EIF4G3; NUP35; RANBP2;
Insulin receptor signaling	INOH	3	85	0.00677254	0.0380304	EIF4G3; IRS1; IRS2;
IL9	NETPATH	2	24	0.005283	0.0385659	IRS1; IRS2;
Glucose transport	REACTOME	2	36	0.0116481	0.0386506	NUP35; RANBP2;
Signaling events regulated by Ret tyrosine kinase	PID NCI	2	36	0.0116481	0.0386506	IRS1; IRS2;
Viral Messenger RNA Synthesis	REACTOME	2	37	0.0122783	0.0389702	NUP35; RANBP2;
VEGFA-VEGFR2 Pathway	REACTOME	3	105	0.0120672	0.0391513	CTNNA1; HSPB1; ITPR3;
Signaling by FGFR in disease	REACTOME	4	162	0.00620812	0.039408	IRS1; IRS2; ITPR3; MYO18A;
Signaling by EGFR	REACTOME	4	164	0.00648055	0.0394233	IRS1; IRS2; ITPR3; SH3KBP1;
Signaling by EGFR in Cancer	REACTOME	4	166	0.00676084	0.0394833	IRS1; IRS2; ITPR3; SH3KBP1;
Alpha6Beta4Integrin	NETPATH	3	74	0.00460239	0.0395264	IRS1; IRS2; RTKN;
Antigen activates B Cell Receptor (BCR) leading to generation of second messengers	REACTOME	2	38	0.0129231	0.0401441	ITPR3; SH3KBP1;
SOS-mediated signalling	REACTOME	2	19	0.00332091	0.0404044	IRS1; IRS2;
Growth hormone receptor signaling	REACTOME	2	22	0.00444732	0.0405818	IRS1; IRS2;
Regulation of Glucokinase by Glucokinase Regulatory Protein	REACTOME	2	26	0.00618503	0.0410461	NUP35; RANBP2;
Kinesins	REACTOME	2	39	0.0135824	0.0413132	KLC2; KLC3;
TSLP	NETPATH	4	161	0.00607482	0.0422345	DIDO1; LMNA; SRRM2; STK10;
mTOR signaling pathway	PID NCI	2	40	0.0142562	0.0424776	IRS1; PML;
Signaling by VEGF	REACTOME	3	114	0.0150464	0.043074	CTNNA1; HSPB1; ITPR3;
Tight junction	KEGG	4	135	0.00324829	0.0431137	CGN; CTNNA1; SYMPK; TJP1;
Stabilization and expansion of the E-cadherin adherens junction	PID NCI	2	41	0.0149442	0.0436369	CTNNA1; LIMA1;
Cell-Cell communication	REACTOME	4	132	0.00299552	0.0437346	CD2AP; CTNNA1; FLNC; PARVA;
Hexose transport	REACTOME	2	42	0.0156463	0.0439299	NUP35; RANBP2;
Nuclear Envelope Breakdown	REACTOME	2	44	0.0170922	0.0470843	NUP35; RANBP2;
Cell-extracellular matrix interactions	REACTOME	2	18	0.00297997	0.0483417	FLNC; PARVA;
Nephrin/Neph1 signaling in the kidney podocyte	PID NCI	2	18	0.00297997	0.0483417	CD2AP; TJP1;
Adaptive Immune System	REACTOME	7	604	0.0186129	0.0503238	IRS1; IRS2; ITPR3; KLC2; KLC3; SH3KBP1; UBE2J1;
Deadenylation-dependent mRNA decay	REACTOME	2	48	0.0201475	0.0534826	PARN; TNKS1BP1;
Type II diabetes mellitus	KEGG	2	49	0.0209446	0.0546056	IRS1; IRS2;
Downstream signaling of activated FGFR	REACTOME	3	134	0.0230387	0.0590113	IRS1; IRS2; ITPR3;
Cell death signalling via NRAGE, NRIF and NADE	REACTOME	2	60	0.0305449	0.0696806	ARHGEF16; SQSTM1;
IL4-mediated signaling events	PID NCI	2	60	0.0305449	0.0696806	IRS1; IRS2;
PI3K Cascade	REACTOME	2	60	0.0305449	0.0696806	IRS1; IRS2;
Signaling by FGFR	REACTOME	3	145	0.0282497	0.0711114	IRS1; IRS2; ITPR3;
Downstream signal transduction	REACTOME	3	146	0.0287522	0.0711495	IRS1; IRS2; ITPR3;
DAP12 signaling	REACTOME	3	147	0.0292594	0.0711979	IRS1; IRS2; ITPR3;
Signaling by ERBB2	REACTOME	3	149	0.0302882	0.072493	IRS1; IRS2; ITPR3;
mTOR signaling pathway	KEGG	2	62	0.0324468	0.0728805	IRS1; ULK1;
DAP12 interactions	REACTOME	3	155	0.0334887	0.0729754	IRS1; IRS2; ITPR3;
TNFalpha	NETPATH	4	270	0.0341171	0.0732514	HSPB1; IRS1; IRS2; PML;
Interferon gamma signaling	REACTOME	2	63	0.0334149	0.0739178	CD44; PML;
Signaling events mediated by Hepatocyte Growth Factor Receptor (c-Met)	PID NCI	2	67	0.0373991	0.0791344	CTNNA1; SH3KBP1;
Adipocytokine signaling pathway	KEGG	2	70	0.0405014	0.0832845	IRS1; IRS2;
IL1	NETPATH	2	70	0.0405014	0.0832845	IRS1; SQSTM1;
Arrhythmogenic right ventricular cardiomyopathy (ARVC)	KEGG	2	74	0.044784	0.0838265	CTNNA1; LMNA;
IL4	NETPATH	2	74	0.044784	0.0838265	IRS1; IRS2;
IRS-mediated signalling	REACTOME	2	76	0.046986	0.0846908	IRS1; IRS2;
Transcriptional regulation by small RNAs	REACTOME	2	76	0.046986	0.0846908	NUP35; RANBP2;
p73 transcription factor network	PID NCI	2	75	0.04588	0.0847909	PML; UBE4B;
PI-3K cascade	REACTOME	2	85	0.0573686	0.0854675	IRS1; IRS2;
PI3K events in ERBB2 signaling	REACTOME	2	85	0.0573686	0.0854675	IRS1; IRS2;
PI3K events in ERBB4 signaling	REACTOME	2	85	0.0573686	0.0854675	IRS1; IRS2;
PI3K/AKT Signaling in Cancer	REACTOME	2	85	0.0573686	0.0854675	IRS1; IRS2;
PIP3 activates AKT signaling	REACTOME	2	85	0.0573686	0.0854675	IRS1; IRS2;
Regulation of mRNA stability by proteins that bind AU-rich elements	REACTOME	2	85	0.0573686	0.0854675	HSPB1; PARN;
RNA transport	KEGG	3	170	0.0422331	0.0856393	EIF4G3; NUP35; RANBP2;
Bacterial invasion of epithelial cells	KEGG	2	77	0.0481018	0.0856446	CD2AP; CTNNA1;
Fc epsilon receptor (FCERI) signaling	REACTOME	3	173	0.0441078	0.0858633	IRS1; IRS2; ITPR3;
Signaling by PDGF	REACTOME	3	174	0.044742	0.0859517	IRS1; IRS2; ITPR3;
Adherens junction	KEGG	2	73	0.043698	0.086215	CTNNA1; TJP1;
Constitutive PI3K/AKT Signaling in Cancer	REACTOME	2	73	0.043698	0.086215	IRS1; IRS2;
[truncated: 5,000 more columns]
