# Supplementary material for: Extensive rewiring of the EGFR network in colorectal cancer cells expressing transforming levels of KRASG13D
Source: Nat Commun. 2020 Jan 24;11:499. doi: 10.1038/s41467-019-14224-9 (PMC6981206; doi:10.1038/s41467-019-14224-9)
Supplement: Supplementary file 15 — Supplementary Data 11 [file 41467_2019_14224_MOESM15_ESM.xlsx]

## Sheet: Pathway analysis
Pathway analysis of rewired proteins
Pathway Name	Source Name	# Rewired proteins in this pathway	All proteins in this pathway in InnateDB	Pathway P-value	Pathway P-value (corrected)	Rewired proteins in this pathway
Spliceosome	KEGG	35	133	8.97541e-15	5.74426e-12	AQR; CHERP; DDX23; DDX39B; DDX46; DHX15; EFTUD2; EIF4A3; HNRNPA1; HNRNPA3; HNRNPC; HSPA6; HSPA8; NCBP1; PRPF6; PRPF8; RBM17; RBM25; RBMX; RBMXL2; SF3B1; SF3B2; SF3B3; SNRNP200; SNRNP40; SNRPD1; SNRPD2; SNRPE; SNRPF; SNRPG; SRSF2; SRSF6; SRSF7; TRA2B; U2SURP;
Mitochondrial translation elongation	REACTOME	27	82	2.705e-14	1.15413e-11	DAP3; MRPL10; MRPL12; MRPL17; MRPL18; MRPL22; MRPL2; MRPL32; MRPL53; MRPS12; MRPS14; MRPS15; MRPS18A; MRPS18C; MRPS22; MRPS23; MRPS25; MRPS26; MRPS27; MRPS31; MRPS33; MRPS5; MRPS6; MRPS7; MRPS9; PTCD3; TUFM;
mRNA Splicing - Minor Pathway	REACTOME	19	41	1.37113e-13	4.38761e-11	DDX23; EFTUD2; GTF2F1; NCBP1; PRPF6; PRPF8; SF3B1; SF3B2; SF3B3; SNRNP200; SNRNP40; SNRPD1; SNRPD2; SNRPE; SNRPF; SNRPG; SRSF2; SRSF6; SRSF7;
mRNA Splicing	REACTOME	30	111	3.58829e-13	5.10335e-11	CCAR1; CD2BP2; DDX23; DHX9; EFTUD2; GTF2F1; HNRNPA0; HNRNPA1; HNRNPA3; HNRNPC; HNRNPR; HSPA8; NCBP1; PCBP2; PRPF6; PRPF8; RBMX; SF3B1; SF3B2; SF3B3; SNRNP200; SNRNP40; SNRPD1; SNRPD2; SNRPE; SNRPF; SNRPG; SRSF2; SRSF6; SRSF7;
mRNA Splicing - Major Pathway	REACTOME	30	111	3.58829e-13	5.10335e-11	CCAR1; CD2BP2; DDX23; DHX9; EFTUD2; GTF2F1; HNRNPA0; HNRNPA1; HNRNPA3; HNRNPC; HNRNPR; HSPA8; NCBP1; PCBP2; PRPF6; PRPF8; RBMX; SF3B1; SF3B2; SF3B3; SNRNP200; SNRNP40; SNRPD1; SNRPD2; SNRPE; SNRPF; SNRPG; SRSF2; SRSF6; SRSF7;
Mitochondrial translation	REACTOME	27	89	2.59499e-13	5.53599e-11	DAP3; MRPL10; MRPL12; MRPL17; MRPL18; MRPL22; MRPL2; MRPL32; MRPL53; MRPS12; MRPS14; MRPS15; MRPS18A; MRPS18C; MRPS22; MRPS23; MRPS25; MRPS26; MRPS27; MRPS31; MRPS33; MRPS5; MRPS6; MRPS7; MRPS9; PTCD3; TUFM;
Mitochondrial translation termination	REACTOME	26	83	3.11548e-13	5.69687e-11	DAP3; MRPL10; MRPL12; MRPL17; MRPL18; MRPL22; MRPL2; MRPL32; MRPL53; MRPS12; MRPS14; MRPS15; MRPS18A; MRPS18C; MRPS22; MRPS23; MRPS25; MRPS26; MRPS27; MRPS31; MRPS33; MRPS5; MRPS6; MRPS7; MRPS9; PTCD3;
Mitochondrial translation initiation	REACTOME	26	82	2.25853e-13	5.78185e-11	DAP3; MRPL10; MRPL12; MRPL17; MRPL18; MRPL22; MRPL2; MRPL32; MRPL53; MRPS12; MRPS14; MRPS15; MRPS18A; MRPS18C; MRPS22; MRPS23; MRPS25; MRPS26; MRPS27; MRPS31; MRPS33; MRPS5; MRPS6; MRPS7; MRPS9; PTCD3;
Processing of Capped Intron-Containing Pre-mRNA	REACTOME	30	115	9.86757e-13	1.14823e-10	CCAR1; CD2BP2; DDX23; DHX9; EFTUD2; GTF2F1; HNRNPA0; HNRNPA1; HNRNPA3; HNRNPC; HNRNPR; HSPA8; NCBP1; PCBP2; PRPF6; PRPF8; RBMX; SF3B1; SF3B2; SF3B3; SNRNP200; SNRNP40; SNRPD1; SNRPD2; SNRPE; SNRPF; SNRPG; SRSF2; SRSF6; SRSF7;
Pathogenic Escherichia coli infection	KEGG	21	56	1.14125e-12	1.21733e-10	ACTB; ACTG1; ARPC5; CDC42; EZR; NCK1; NCK2; NCL; PRKCA; RHOA; ROCK1; TUBA1C; TUBA4A; TUBB2A; TUBB4A; TUBB4B; TUBB; TUBB8; WASL; YWHAQ; YWHAZ;
Prefoldin mediated transfer of substrate to CCT/TriC	REACTOME	15	27	1.75679e-12	1.72977e-10	ACTB; CCT2; CCT3; CCT4; CCT5; CCT6A; CCT7; CCT8; PFDN6; TCP1; TUBA1C; TUBA4A; TUBB2A; TUBB4A; TUBB4B;
Cooperation of Prefoldin and TriC/CCT in actin and tubulin folding	REACTOME	15	28	3.58642e-12	3.27901e-10	ACTB; CCT2; CCT3; CCT4; CCT5; CCT6A; CCT7; CCT8; PFDN6; TCP1; TUBA1C; TUBA4A; TUBB2A; TUBB4A; TUBB4B;
Signaling events mediated by VEGFR1 and VEGFR2	PID NCI	21	60	5.45093e-12	4.65146e-10	AKT1; CAV1; CBL; CDC42; CTNNA1; DNM2; GAB1; GRB10; GRB2; HSP90AA1; HSP90AB1; IQGAP1; PDPK1; PRKACA; PRKCA; PTK2; PTPN6; RAF1; RHOA; ROCK1; SRC;
Folding of actin by CCT/TriC	REACTOME	9	9	6.17774e-12	4.94219e-10	ACTB; CCT2; CCT3; CCT4; CCT5; CCT6A; CCT7; CCT8; TCP1;
Formation of tubulin folding intermediates by CCT/TriC	REACTOME	13	21	8.17955e-12	6.15872e-10	CCT2; CCT3; CCT4; CCT5; CCT6A; CCT7; CCT8; TCP1; TUBA1C; TUBA4A; TUBB2A; TUBB4A; TUBB4B;
Organelle biogenesis and maintenance	REACTOME	32	142	1.24417e-11	8.84744e-10	ATP5B; CARM1; CYCS; DAP3; MRPL10; MRPL12; MRPL17; MRPL18; MRPL22; MRPL2; MRPL32; MRPL53; MRPS12; MRPS14; MRPS15; MRPS18A; MRPS18C; MRPS22; MRPS23; MRPS25; MRPS26; MRPS27; MRPS31; MRPS33; MRPS5; MRPS6; MRPS7; MRPS9; POLRMT; PTCD3; SSBP1; TUFM;
VEGFA-VEGFR2 Pathway	REACTOME	27	105	1.98715e-11	1.33871e-09	ACTB; ACTG1; AKT1; CAV1; CDC42; CDK1; CTNNA1; DOCK1; ELMO2; HSP90AA1; HSPB1; ITPR3; MAPK3; NCK1; NCK2; PDPK1; PRKACA; PRKACB; PRKCA; PRKCZ; PTK2; RAC1; RAF1; RASA1; RHOA; ROCK1; YWHAB;
PDGFR-beta signaling pathway	PID NCI	24	85	3.09389e-11	1.98009e-09	ACTN4; ACTR3; ARHGDIA; ARPC5; CBL; CSK; DNM2; DOCK4; GAB1; GRB10; GRB2; IQGAP1; KSR1; PPP2CA; PPP2R1A; PRKCA; PRKCE; PTPN1; RAC1; RAF1; RASA1; RHOA; SHC1; WASL;
Signaling by VEGF	REACTOME	27	114	1.54282e-10	9.40384e-09	ACTB; ACTG1; AKT1; CAV1; CDC42; CDK1; CTNNA1; DOCK1; ELMO2; HSP90AA1; HSPB1; ITPR3; MAPK3; NCK1; NCK2; PDPK1; PRKACA; PRKACB; PRKCA; PRKCZ; PTK2; RAC1; RAF1; RASA1; RHOA; ROCK1; YWHAB;
ErbB1 downstream signaling	PID NCI	23	85	2.06589e-10	1.20198e-08	ACTR3; AKT1; ARPC5; CAPN2; CDC42; DUSP1; GAB1; GRB2; IQGAP1; KSR1; MAPK7; PDPK1; PEBP1; PPP2CA; PPP2R1A; PPP2R2A; PRKCA; PRKCZ; RAC1; RAF1; SRC; WASL; YWHAZ;
Parkinson's disease	KEGG	31	149	2.27516e-10	1.26618e-08	ATP5A1; ATP5B; ATP5E; ATP5O; COX4I1; COX6B1; COX6C; CYC1; CYCS; GNAI2; MT-CO1; MT-CO2; MT-ND4; NDUFA10; NDUFC2; NDUFS2; PARK7; PRKACA; PRKACB; SDHA; SLC25A4; SLC25A5; SLC25A6; SNCA; UQCRB; UQCRC1; UQCRC2; UQCRFS1; UQCRQ; VDAC1; VDAC2;
Adherens junction	KEGG	21	73	3.66948e-10	1.95706e-08	ACTB; ACTG1; ACTN4; CDC42; CSNK2A1; CSNK2B; CTNNA1; FARP2; FGFR1; IQGAP1; MAPK3; PARD3; PTPN1; PTPN6; PTPRF; RAC1; RHOA; SRC; TJP1; WASL; YES1;
Protein folding	REACTOME	18	55	6.50128e-10	3.20063e-08	ACTB; AP3M1; CCT2; CCT3; CCT4; CCT5; CCT6A; CCT7; CCT8; NOP56; PFDN6; TBCD; TCP1; TUBA1C; TUBA4A; TUBB2A; TUBB4A; TUBB4B;
Chaperonin-mediated protein folding	REACTOME	17	49	6.92969e-10	3.28519e-08	ACTB; AP3M1; CCT2; CCT3; CCT4; CCT5; CCT6A; CCT7; CCT8; NOP56; PFDN6; TCP1; TUBA1C; TUBA4A; TUBB2A; TUBB4A; TUBB4B;
Hemostasis	REACTOME	64	508	1.19111e-09	5.2573e-08	ACTB; ACTN4; AKT1; ANXA2; ATP1B3; ATP2A2; C1QBP; CAPZA1; CAPZA2; CAPZB; CAV1; CD44; CD9; CDC42; CFL1; CSK; DOCK1; DOCK4; DOK2; EHD2; FLNA; GAB2; GLG1; GNAI2; GNG12; HSPA5; ITGA3; ITPR3; KIF11; LCK; LYN; MAPK3; PDPK1; PPIA; PPP2CA; PPP2R1A; PPP2R5C; PPP2R5E; PRKACA; PRKACB; PRKAR1A; PRKAR1B; PRKCA; PRKCE; PRKCG; PRKCZ; PTK2; PTPN1; PTPN6; RAC1; RAF1; RHOA; SH2B3; SHC1; SLC16A3; SLC7A5; TLN1; TUBA1…
Tight junction	KEGG	28	135	1.85363e-09	7.90882e-08	ACTB; ACTG1; ACTN4; AKT1; CDC42; CSDA; CSNK2A1; CSNK2B; CTNNA1; GNAI2; LLGL1; LLGL2; PARD3; PARD6B; PPP2CA; PPP2R1A; PPP2R2A; PRKCA; PRKCE; PRKCG; PRKCI; PRKCZ; RHOA; SRC; TJP1; TJP2; VAPA; YES1;
Axon guidance	REACTOME	48	336	2.88194e-09	1.18996e-07	ABLIM1; ACTB; ACTG1; ACTR3; ADAM10; AGRN; ALCAM; AP2A2; AP2M1; ARHGEF7; ARPC5; CDC42; CDK1; CFL1; CSNK2A1; CSNK2B; DNM2; DOCK1; EPHA2; EZR; FARP2; GIT1; GPC1; HSP90AA1; HSP90AB1; HSPA8; LYN; MAPK3; NCK1; NCK2; PRNP; PTK2; PTPRA; RAC1; RAF1; RASA1; RHOA; ROCK1; RPS6KA1; TLN1; TUBA1C; TUBA4A; TUBB2A; TUBB4A; TUBB4B; WASL; YES1; YWHAB;
Mcalpain and friends in cell motility	PID BIOCARTA	13	30	2.98192e-09	1.19277e-07	CAPN1; CAPN2; EZR; GRB2; MAPK3; MYLK; PRKACB; PRKAR1A; PRKAR1B; PTK2; RAC1; SHC1; TLN1;
EPH-Ephrin signaling	REACTOME	22	91	5.22613e-09	2.0271e-07	ACTB; ACTG1; ACTR3; ADAM10; AP2A2; AP2M1; ARHGEF7; ARPC5; CDC42; CFL1; EPHA2; GIT1; HSP90AA1; LYN; NCK2; PTK2; RAC1; RASA1; RHOA; ROCK1; WASL; YES1;
Respiratory electron transport, ATP synthesis by chemiosmotic coupling, and heat production by uncoupling proteins.	REACTOME	24	108	6.42231e-09	2.41781e-07	ATP5A1; ATP5B; ATP5E; ATP5J2; ATP5O; COX4I1; COX6B1; COX6C; CYC1; CYCS; ETFB; LRPPRC; MT-CO1; MT-CO2; MT-ND4; NDUFA10; NDUFC2; NDUFS2; SDHA; UQCRB; UQCRC1; UQCRC2; UQCRFS1; UQCRQ;
Transcription factor creb and its extracellular signals	PID BIOCARTA	12	27	8.62216e-09	3.06566e-07	AKT1; CAMK2A; CAMK2D; GRB2; MAPK3; PDPK1; PRKACB; PRKAR1A; PRKAR1B; PRKCA; RPS6KA1; SHC1;
Apoptotic execution phase	REACTOME	16	50	8.50577e-09	3.11068e-07	BMX; DSG1; DSG2; DSP; GSN; HIST1H1C; HIST1H1D; HIST1H1E; HMGB1; HMGB2; PLEC; PTK2; ROCK1; TJP1; TJP2; VIM;
Integrin signaling pathway	PID BIOCARTA	13	33	1.21681e-08	4.2095e-07	ACTN4; CAPN1; CAV1; CSK; GRB2; NOLC1; PTK2; RHOA; ROCK1; SHC1; SRC; TLN1; ZYX;
EPHB-mediated forward signaling	REACTOME	14	39	1.36661e-08	4.60331e-07	ACTB; ACTG1; ACTR3; ARPC5; CDC42; CFL1; LYN; PTK2; RAC1; RASA1; RHOA; ROCK1; WASL; YES1;
The citric acid (TCA) cycle and respiratory electron transport	REACTOME	28	149	1.8637e-08	5.96385e-07	ATP5A1; ATP5B; ATP5E; ATP5J2; ATP5O; COX4I1; COX6B1; COX6C; CRABP2; CS; CYC1; CYCS; ETFB; LRPPRC; MDH2; MT-CO1; MT-CO2; MT-ND4; NDUFA10; NDUFC2; NDUFS2; SDHA; SLC16A3; UQCRB; UQCRC1; UQCRC2; UQCRFS1; UQCRQ;
Fcgamma receptor (FCGR) dependent phagocytosis	REACTOME	21	89	1.85837e-08	6.09926e-07	ACTB; ACTG1; ACTR3; ARPC5; CDC42; CFL1; DOCK1; ELMO2; HSP90AA1; HSP90AB1; ITPR3; LYN; MAPK3; MYO1C; MYO5A; NCK1; PRKCE; PTK2; RAC1; WASL; YES1;
IGF1 pathway	PID NCI	12	29	2.31552e-08	6.8927e-07	AKT1; GRB10; GRB2; NCK2; PDPK1; PRKCZ; PRKD1; PTK2; PTPN1; RAF1; SHC1; YWHAZ;
Gap junction	KEGG	21	90	2.29666e-08	6.99935e-07	CDK1; CSNK1D; GNAI2; GRB2; ITPR3; MAPK3; MAPK7; PRKACA; PRKACB; PRKCA; PRKCG; RAF1; SRC; TJP1; TUBA1C; TUBA4A; TUBB2A; TUBB4A; TUBB4B; TUBB; TUBB8;
Apoptosis	REACTOME	28	155	4.55011e-08	1.32367e-06	AKT1; BMX; CYCS; DSG1; DSG2; DSP; GSN; HIST1H1C; HIST1H1D; HIST1H1E; HMGB1; HMGB2; PLEC; PSME2; PSME3; PTK2; RIPK1; ROCK1; SFN; TJP1; TJP2; TRAF2; VIM; YWHAB; YWHAG; YWHAH; YWHAQ; YWHAZ;
Erk and pi-3 kinase are necessary for collagen binding in corneal epithelia	PID BIOCARTA	12	31	5.66468e-08	1.61129e-06	ACTN4; CAPN1; CSK; GSN; MAPK3; MYLK; PTK2; RHOA; ROCK1; SRC; TLN1; ZYX;
Integrin-linked kinase signaling	PID NCI	14	45	1.09821e-07	2.86879e-06	AKT1; ARHGEF7; CDC37; CDC42; ELMO2; GIT2; HSP90AA1; IQGAP1; NCK2; RAC1; RUVBL1; RUVBL2; XPO1; ZYX;
Regulation of actin dynamics for phagocytic cup formation	REACTOME	17	66	1.07702e-07	2.87205e-06	ACTB; ACTG1; ACTR3; ARPC5; CDC42; CFL1; DOCK1; ELMO2; HSP90AA1; HSP90AB1; MAPK3; MYO1C; MYO5A; NCK1; PTK2; RAC1; WASL;
Alzheimer's disease	KEGG	29	172	1.25441e-07	3.21128e-06	ADAM10; ATP2A2; ATP5A1; ATP5B; ATP5E; ATP5O; CAPN1; CAPN2; COX4I1; COX6B1; COX6C; CYC1; CYCS; ITPR3; MAPK3; MT-CO1; MT-CO2; NDUFA10; NDUFC2; NDUFS2; PPP3CA; PPP3CB; SDHA; SNCA; UQCRB; UQCRC1; UQCRC2; UQCRFS1; UQCRQ;
Alpha4 beta1 integrin signaling events	PID NCI	12	33	1.2814e-07	3.21607e-06	DOCK1; GIT1; PRKACA; PRKACB; PRKAR1A; PRKAR1B; PTK2; PTPRA; RAC1; SRC; TLN1; YWHAZ;
Signaling by EGFR in Cancer	REACTOME	28	166	2.0541e-07	5.05625e-06	ADAM10; AKT1; AP2A2; AP2M1; ARHGEF7; CBL; CDC37; CDC42; CDK1; CSK; FGF2; GAB1; HSP90AA1; ITPR3; LCK; MAPK3; PDPK1; PRKACA; PRKACB; PRKAR1A; PRKAR1B; PRKCA; PRKCE; PRKCG; RAF1; SH3KBP1; SHC1; YWHAB;
Respiratory electron transport	REACTOME	19	87	3.28524e-07	7.78725e-06	COX4I1; COX6B1; COX6C; CYC1; CYCS; ETFB; LRPPRC; MT-CO1; MT-CO2; MT-ND4; NDUFA10; NDUFC2; NDUFS2; SDHA; UQCRB; UQCRC1; UQCRC2; UQCRFS1; UQCRQ;
Signaling events regulated by Ret tyrosine kinase	PID NCI	12	36	3.85805e-07	8.97873e-06	GAB1; GRB10; GRB2; NCK1; PRKACA; PRKCA; PTK2; RAC1; RASA1; RHOA; SHC1; SRC;
Signaling events mediated by focal adhesion kinase	PID NCI	14	50	4.73033e-07	1.08122e-05	ARHGEF7; BMX; CAPN2; DOCK1; GIT2; GRB2; PTK2; RAC1; RAF1; RASA1; RHOA; SRC; TLN1; WASL;
Signaling events mediated by Hepatocyte Growth Factor Receptor (c-Met)	PID NCI	16	67	7.81614e-07	1.7552e-05	CBL; CDC42; CTNNA1; GAB1; GAB2; GRB2; PDPK1; PTK2; PTPN1; RAC1; RAF1; RHOA; SH3KBP1; SHC1; SRC; WASL;
Mitochondrial protein import	REACTOME	14	52	8.02228e-07	1.77043e-05	ATP5A1; ATP5B; CHCHD4; CS; CYC1; GRPEL1; HSPA9; HSPD1; SLC25A4; SLC25A6; TIMM50; TIMM9; TOMM22; VDAC1;
TCR signaling in naïve CD4+ T cells	PID NCI	15	60	9.21011e-07	1.99813e-05	AKT1; CBL; CDC42; CSK; FLNA; GAB2; GRB2; LCK; NCK1; PDPK1; PRKCA; PRKCE; PTPN6; SHC1; STK39;
CTLA4 inhibitory signaling	REACTOME	9	21	9.7412e-07	2.07812e-05	AKT1; LCK; LYN; PDPK1; PPP2CA; PPP2R1A; PPP2R5C; PPP2R5E; YES1;
Bacterial invasion of epithelial cells	KEGG	17	77	1.16471e-06	2.36639e-05	ACTB; ACTG1; ARPC5; CAV1; CAV2; CBL; CDC42; CTNNA1; DNM2; DOCK1; GAB1; PTK2; RAC1; RHOA; SHC1; SRC; WASL;
Translocation of GLUT4 to the plasma membrane	REACTOME	17	77	1.16471e-06	2.36639e-05	ACTB; ACTG1; AKT1; MYO1C; MYO5A; RAC1; SFN; TUBA1C; TUBA4A; TUBB2A; TUBB4A; TUBB4B; YWHAB; YWHAG; YWHAH; YWHAQ; YWHAZ;
Oocyte meiosis	KEGG	21	114	1.59551e-06	3.04814e-05	CAMK2A; CAMK2D; CDK1; ITPR3; MAPK3; PPP1CA; PPP2CA; PPP2R1A; PPP2R5C; PPP2R5E; PPP3CA; PPP3CB; PRKACA; PRKACB; RPS6KA1; SKP1; YWHAB; YWHAG; YWHAH; YWHAQ; YWHAZ;
Ucalpain and friends in cell spread	PID BIOCARTA	8	17	1.6765e-06	3.11002e-05	ACTN4; CAPN1; EZR; PTK2; RAC1; RHOA; SRC; TLN1;
EPHA2 forward signaling	PID NCI	8	17	1.6765e-06	3.11002e-05	CBL; EPHA2; GRB2; PTK2; RAC1; RHOA; SHC1; SRC;
Recycling pathway of L1	REACTOME	12	41	1.8702e-06	3.4198e-05	ACTB; ACTG1; AP2A2; AP2M1; DNM2; EZR; RPS6KA1; TUBA1C; TUBA4A; TUBB2A; TUBB4A; TUBB4B;
Signaling by EGFR	REACTOME	26	164	1.90067e-06	3.42657e-05	ADAM10; AKT1; AP2A2; AP2M1; ARHGEF7; CBL; CDC42; CDK1; CSK; FGF2; GAB1; ITPR3; LCK; MAPK3; PDPK1; PRKACA; PRKACB; PRKAR1A; PRKAR1B; PRKCA; PRKCE; PRKCG; RAF1; SH3KBP1; SHC1; YWHAB;
Insulin Pathway	PID NCI	12	42	2.48387e-06	4.0761e-05	AKT1; CAV1; CBL; GRB10; GRB2; NCK1; NCK2; PDPK1; PTPN1; PTPRA; RASA1; SHC1;
DCC mediated attractive signaling	REACTOME	7	13	2.45237e-06	4.07667e-05	ABLIM1; CDC42; DOCK1; NCK1; PTK2; RAC1; WASL;
Regulation of KIT signaling	REACTOME	7	13	2.45237e-06	4.07667e-05	CBL; LCK; LYN; PRKCA; PTPN6; SH2B3; YES1;
Stathmin and breast cancer resistance to antimicrotubule agents	PID BIOCARTA	9	23	2.44214e-06	4.16792e-05	CAMK2A; CAMK2D; CDK1; PRKACB; PRKAR1A; PRKAR1B; STMN1; TUBA1C; TUBA4A;
Noncanonical Wnt signaling pathway	PID NCI	9	23	2.44214e-06	4.16792e-05	CAMK2A; CDC42; CSNK1A1; FLNA; PRKCZ; RAC1; RHOA; ROCK1; YES1;
Metabolism of non-coding RNA	REACTOME	9	23	2.44214e-06	4.16792e-05	DDX20; GEMIN4; GEMIN5; NCBP1; SNRPD1; SNRPD2; SNRPE; SNRPF; SNRPG;
snRNP Assembly	REACTOME	9	23	2.44214e-06	4.16792e-05	DDX20; GEMIN4; GEMIN5; NCBP1; SNRPD1; SNRPD2; SNRPE; SNRPF; SNRPG;
Association of TriC/CCT with target proteins during biosynthesis	REACTOME	10	29	2.58087e-06	4.18166e-05	AP3M1; CCT2; CCT3; CCT4; CCT5; CCT6A; CCT7; CCT8; NOP56; TCP1;
Apoptotic cleavage of cellular proteins	REACTOME	11	36	3.1544e-06	5.04705e-05	BMX; DSG1; DSG2; DSP; GSN; PLEC; PTK2; ROCK1; TJP1; TJP2; VIM;
Vegf hypoxia and angiogenesis	PID BIOCARTA	10	30	3.67484e-06	5.80716e-05	AKT1; CAV1; CSK; GRB2; HSP90AA1; PDPK1; PRKCA; PTK2; SHC1; SRC;
Bcr signaling pathway	PID BIOCARTA	10	31	5.14959e-06	8.03839e-05	CSNK2A1; GRB2; LYN; MAPK3; PPP3CA; PPP3CB; PRKCA; RAC1; RAF1; SHC1;
VEGFR1 specific signals	PID NCI	9	25	5.50601e-06	8.4912e-05	AKT1; CAV1; CBL; HSP90AA1; NCK1; PDPK1; PRKACA; PRKCA; RASA1;
Regulation of splicing through sam68	PID BIOCARTA	6	10	5.88679e-06	8.97035e-05	CDK1; KHDRBS1; MAPK3; RAF1; RASA1; SRC;
Phospholipids as signalling intermediaries	PID BIOCARTA	10	32	7.11053e-06	0.000104615	AKT1; GRB2; MAPK3; PDPK1; PRKCA; PTK2; RAC1; RAF1; SHC1; SRC;
EPHB forward signaling	PID NCI	10	32	7.11053e-06	0.000104615	CDC42; GRB2; NCK1; PTK2; RAC1; RASA1; ROCK1; SHC1; SRC; WASL;
Platelet activation, signaling and aggregation	REACTOME	30	219	6.95257e-06	0.000104698	ACTN4; AKT1; CD9; CDC42; CFL1; CSK; FLNA; GAB2; GNAI2; GNG12; HSPA5; ITPR3; LCK; LYN; MAPK3; PDPK1; PPIA; PRKCA; PRKCE; PRKCG; PRKCZ; PTK2; PTPN1; RAC1; RAF1; RHOA; SHC1; TLN1; TUBA4A; YWHAZ;
Sprouty regulation of tyrosine kinase signals	PID BIOCARTA	8	20	7.45145e-06	0.000108385	CBL; GRB2; MAPK3; RAF1; RASA1; SH3KBP1; SHC1; SRC;
DARPP-32 events	REACTOME	9	26	7.99729e-06	0.000115017	PPP1CA; PPP2CA; PPP2R1A; PPP3CA; PPP3CB; PRKACA; PRKACB; PRKAR1A; PRKAR1B;
Activation of BAD and translocation to mitochondria	REACTOME	7	15	8.31334e-06	0.000118234	AKT1; SFN; YWHAB; YWHAG; YWHAH; YWHAQ; YWHAZ;
Oxidative phosphorylation	KEGG	22	137	9.48558e-06	0.000131973	ATP5A1; ATP5B; ATP5E; ATP5J2; ATP5O; ATP6V0A1; COX4I1; COX6B1; COX6C; CYC1; MT-CO1; MT-CO2; MT-ND4; NDUFA10; NDUFC2; NDUFS2; SDHA; UQCRB; UQCRC1; UQCRC2; UQCRFS1; UQCRQ;
BCR signaling pathway	PID NCI	14	63	9.45546e-06	0.000133	AKT1; CSK; CSNK2A1; GRB2; LYN; MAPK3; PDPK1; PPP3CA; PPP3CB; PTPN6; RAC1; RAF1; RASA1; SHC1;
NGF signalling via TRKA from the plasma membrane	REACTOME	27	191	1.1163e-05	0.000153641	AKT1; AP2A2; AP2M1; CDK1; DNM2; DUSP4; FGF2; GAB1; ITPR3; LCK; MAPK3; MAPK7; PDPK1; PPP2CA; PPP2R1A; PRKACA; PRKACB; PRKAR1A; PRKAR1B; PRKCA; PRKCE; PRKCG; RAF1; RHOA; RPS6KA1; SHC1; YWHAB;
Signaling by Wnt	REACTOME	36	294	1.15725e-05	0.000157584	AKT1; AP2A2; AP2M1; CAMK2A; CAV1; CDC73; CSNK1A1; CSNK2A1; CSNK2B; GNG12; H2AFX; H2BFS; HIST1H2AE; HIST1H2BA; ITPR3; LEO1; PPP2CA; PPP2R1A; PPP2R5C; PPP2R5E; PPP3CA; PPP3CB; PRKCA; PRKCG; PSME2; PSME3; RAC1; RHOA; RUVBL1; SCRIB; SKP1; TMED5; VPS29; WNT16; XPO1; YWHAZ;
Signaling by ERBB2	REACTOME	23	149	1.17019e-05	0.000157668	AKT1; CDC37; CDK1; ERBB2IP; FGF2; GAB1; HSP90AA1; ITPR3; LCK; MAPK3; PDPK1; PRKACA; PRKACB; PRKAR1A; PRKAR1B; PRKCA; PRKCE; PRKCG; RAF1; SHC1; SRC; YES1; YWHAB;
Fc gamma R-mediated phagocytosis	KEGG	17	93	1.74073e-05	0.000229704	AKT1; ARPC5; CDC42; CFL1; DNM2; GAB2; GSN; LYN; MAPK3; MARCKS; MARCKSL1; PRKCA; PRKCE; PRKCG; RAC1; RAF1; WASL;
Developmental Biology	REACTOME	52	502	1.91249e-05	0.000249795	ABLIM1; ACTB; ACTG1; ACTR3; ADAM10; AGRN; AKT1; ALCAM; AP2A2; AP2M1; ARHGEF7; ARPC5; CARM1; CDC42; CDK1; CFL1; CSNK2A1; CSNK2B; CTNNA1; DNM2; DOCK1; EPHA2; EZR; FARP2; FGF2; GIT1; GPC1; HSP90AA1; HSP90AB1; HSPA8; LYN; MAPK3; NCK1; NCK2; PRNP; PTK2; PTPRA; RAC1; RAF1; RASA1; RHOA; ROCK1; RPS6KA1; TLN1; TUBA1C; TUBA4A; TUBB2A; TUBB4A; TUBB4B; WASL; YES1; YWHAB;
Long-term potentiation	KEGG	14	67	2.00225e-05	0.000258877	ARAF; CAMK2A; CAMK2D; ITPR3; MAPK3; PPP1CA; PPP3CA; PPP3CB; PRKACA; PRKACB; PRKCA; PRKCG; RAF1; RPS6KA1;
Gastric acid secretion	KEGG	15	76	2.09906e-05	0.00026868	ACTB; ACTG1; ATP1A1; ATP1B3; CAMK2A; CAMK2D; EZR; GNAI2; ITPR3; MYLK2; MYLK; PRKACA; PRKACB; PRKCA; PRKCG;
Huntington's disease	KEGG	27	198	2.17108e-05	0.000275147	AP2A2; AP2M1; ATP5A1; ATP5B; ATP5E; ATP5O; COX4I1; COX6B1; COX6C; CYC1; CYCS; MT-CO1; MT-CO2; NDUFA10; NDUFC2; NDUFS2; SDHA; SLC25A4; SLC25A5; SLC25A6; UQCRB; UQCRC1; UQCRC2; UQCRFS1; UQCRQ; VDAC1; VDAC2;
Internalization of ErbB1	PID NCI	9	29	2.19596e-05	0.000275571	ARHGEF7; CBL; CDC42; GRB2; PTK2; RAF1; SH3KBP1; SHC1; SRC;
Focal adhesion	KEGG	28	210	2.33636e-05	0.000290344	ACTB; ACTG1; ACTN4; AKT1; CAPN2; CAV1; CAV2; CDC42; DOCK1; FLNA; GRB2; ITGA3; MAPK3; MYLK2; MYLK; PDPK1; PPP1CA; PRKCA; PRKCG; PTK2; RAC1; RAF1; RHOA; ROCK1; SHC1; SRC; TLN1; ZYX;
Gap junction trafficking and regulation	REACTOME	11	44	2.64935e-05	0.000326073	ACTB; ACTG1; AP2M1; DNM2; MYO6; TJP1; TUBA1C; TUBA4A; TUBB2A; TUBB4A; TUBB4B;
Signaling events mediated by Stem cell factor receptor (c-Kit)	PID NCI	12	52	2.7394e-05	0.000333946	AKT1; CBL; GAB1; GRB10; GRB2; LYN; MAPK3; PDPK1; PTPN6; RAF1; SH2B3; SHC1;
Innate Immune System	REACTOME	56	563	2.93328e-05	0.000350897	ACTB; ACTG1; ACTR3; AKT1; ARPC5; CAPZA1; CAPZA2; CD59; CDC42; CDK1; CFL1; DHX9; DNM2; DOCK1; DUSP4; ELMO2; FGF2; GAB1; GAB2; HMGB1; HSP90AA1; HSP90AB1; HSP90B1; ISG15; ITCH; ITPR3; LCK; LYN; MAPK3; MAPK7; MYO1C; MYO5A; NCK1; PCBP2; PDPK1; PPP2CA; PPP2R1A; PPP3CA; PPP3CB; PRKACA; PRKACB; PRKAR1A; PRKAR1B; PRKCA; PRKCE; PRKCG; PRKDC; PTK2; RAC1; RAF1; RIPK1; RPS6KA1; TRAF2; WASL; YES1; YWHAB;
Cbl mediated ligand-induced downregulation of egf receptors pathway	PID BIOCARTA	5	8	2.91981e-05	0.000352581	CBL; GRB2; PRKCA; SH3KBP1; SRC;
Signalling by NGF	REACTOME	33	271	3.00706e-05	0.000356392	AKT1; AP2A2; AP2M1; ARHGDIA; ARHGEF7; CDK1; DNM2; DUSP4; FGF2; GAB1; ITPR3; LCK; MAPK3; MAPK7; OBSCN; PDPK1; PPP2CA; PPP2R1A; PRKACA; PRKACB; PRKAR1A; PRKAR1B; PRKCA; PRKCE; PRKCG; PRKCI; RAC1; RAF1; RHOA; RPS6KA1; SHC1; SQSTM1; YWHAB;
Ribosome	KEGG	21	137	3.11146e-05	0.000365383	MRPL10; MRPL12; MRPL17; MRPL18; MRPL22; MRPL2; MRPL32; MRPS12; MRPS14; MRPS15; MRPS18A; MRPS18C; MRPS2; MRPS5; MRPS6; MRPS7; MRPS9; RPL22; RPL22L1; RPL4; RPS27;
CDC42 signaling events	PID NCI	13	61	3.16591e-05	0.000368397	ACTR3; ARHGDIA; ARHGEF7; ARPC5; CBL; CDC42; CFL1; CTNNA1; IQGAP1; PRKCE; PRKCZ; RAC1; WASL;
Class I PI3K signaling events mediated by Akt	PID NCI	8	24	3.5472e-05	0.000409047	AKT1; HSP90AA1; PDPK1; PRKACA; PRKDC; RAF1; SRC; YWHAZ;
Disease	REACTOME	100	1192	3.62293e-05	0.000414049	ADAM10; AGRN; AKT1; AP1G1; AP2A2; AP2M1; ARHGEF7; ATP6V0A1; B4GALT5; BANF1; CANX; CAV1; CBL; CD44; CDC37; CDC42; CDC73; CDK1; CSK; CSNK1A1; CSNK2A1; CSNK2B; FASN; FGF2; FGFR1; FKBP1A; G6PD; GAB1; GAB2; GOT1; GPC1; GSN; GSTO1; GTF2F1; H2AFX; H2BFS; HIST1H2AE; HIST1H2BA; HSP90AA1; IDH1; IPO5; ITCH; ITPR3; LCK; LDLR; LEO1; MAPK3; MDH2; NCBP1; NEDD8; NPM1; P4HB; PARD3; PDPK1; PFKFB3; PGK1; PPIA; PPP1…
ErbB signaling pathway	KEGG	16	89	3.79705e-05	0.000430109	AKT1; ARAF; CAMK2A; CAMK2D; CBL; GAB1; GRB2; MAPK3; NCK1; NCK2; PRKCA; PRKCG; PTK2; RAF1; SHC1; SRC;
Protein processing in endoplasmic reticulum	KEGG	24	171	3.8485e-05	0.000432112	BAG2; CANX; CAPN1; CAPN2; DERL1; DNAJA1; DNAJA2; DNAJB1; FBXO2; HSP90AA1; HSP90AB1; HSP90B1; HSPA4L; HSPA5; HSPA6; HSPA8; HSPH1; HYOU1; LMAN2; P4HB; RAD23B; SKP1; SSR1; TRAF2;
VEGFR2 mediated cell proliferation	REACTOME	9	31	3.98784e-05	0.000443864	CDK1; ITPR3; MAPK3; PDPK1; PRKCA; PRKCZ; RAF1; RASA1; YWHAB;
L1CAM interactions	REACTOME	18	109	4.15306e-05	0.000458268	ACTB; ACTG1; ALCAM; AP2A2; AP2M1; CSNK2A1; CSNK2B; DNM2; EZR; HSPA8; MAPK3; RAC1; RPS6KA1; TUBA1C; TUBA4A; TUBB2A; TUBB4A; TUBB4B;
Regulation of actin cytoskeleton	KEGG	28	217	4.27197e-05	0.0004634	ACTB; ACTG1; ACTN4; ARAF; ARHGEF7; ARPC5; CDC42; CFL1; DOCK1; EZR; FGF2; FGFR1; GIT1; GNG12; GSN; IQGAP1; ITGA3; MAPK3; MYLK2; MYLK; PPP1CA; PTK2; RAC1; RAF1; RHOA; ROCK1; SRC; WASL;
Costimulation by the CD28 family	REACTOME	13	64	5.40756e-05	0.000581654	AKT1; CDC42; CSK; LCK; LYN; PDPK1; PPP2CA; PPP2R1A; PPP2R5C; PPP2R5E; PTPN6; RAC1; YES1;
Integration of energy metabolism	REACTOME	17	102	5.99066e-05	0.000639004	ACLY; FASN; GNAI2; GNG12; IQGAP1; ITPR3; MARCKS; PPP2CA; PPP2R1A; PRKACA; PRKACB; PRKAR1A; PRKAR1B; PRKCA; SLC25A4; SLC25A5; SLC25A6;
TCR signaling in naïve CD8+ T cells	PID NCI	11	48	6.33451e-05	0.000670097	AKT1; CBL; CSK; GRB2; HLA-A; LCK; PDPK1; PRKCA; PRKCE; PTPN6; SHC1;
Role of erk5 in neuronal survival pathway	PID BIOCARTA	8	26	6.8052e-05	0.000702473	AKT1; GRB2; MAPK3; MAPK7; PDPK1; RAF1; RPS6KA1; SHC1;
Signaling pathway from g-protein families	PID BIOCARTA	8	26	6.8052e-05	0.000702473	MAPK3; PPP3CA; PPP3CB; PRKACB; PRKAR1A; PRKAR1B; PRKCA; RAF1;
Netrin-mediated signaling events	PID NCI	8	26	6.8052e-05	0.000702473	CAMK2A; CDC42; DOCK1; NCK1; PTK2; RAC1; RHOA; WASL;
Stabilization and expansion of the E-cadherin adherens junction	PID NCI	10	41	7.74446e-05	0.000793032	CAMSAP3; CTNNA1; EPHA2; GIT1; LIMA1; MYO6; NCK1; RHOA; ROCK1; ZYX;
Immune System	REACTOME	94	1127	8.11689e-05	0.000824573	ACTB; ACTG1; ACTR3; ADAR; AKT1; AP1G1; AP2A2; AP2M1; ARPC5; BLK; CAMK2A; CAMK2D; CANX; CAPZA1; CAPZA2; CBL; CD44; CD59; CDC42; CDK1; CFL1; CSK; DHX9; DNM2; DOCK1; DUSP4; EIF4A1; EIF4A2; EIF4A3; ELMO2; FBXO2; FGF2; GAB1; GAB2; HLA-A; HLA-B; HMGB1; HSP90AA1; HSP90AB1; HSP90B1; HSPA5; ISG15; ITCH; ITPR3; KEAP1; KIF11; LCK; LYN; MAPK3; MAPK7; MYO1C; MYO5A; NCK1; PCBP2; PDPK1; PPM1B; PPP2CA; PPP2R1A; …
Trefoil factors initiate mucosal healing	PID BIOCARTA	9	34	8.89217e-05	0.000889217	AKT1; CYCS; GRB2; MAPK3; PDPK1; RAF1; RHOA; RPS6KA1; SHC1;
Calcium signaling by hbx of hepatitis b virus	PID BIOCARTA	6	15	0.000109568	0.00107882	CSNK2A1; GRB2; MAPK3; RAF1; SHC1; SRC;
Gap junction trafficking	REACTOME	10	43	0.000119419	0.00112394	ACTB; ACTG1; AP2M1; DNM2; MYO6; TUBA1C; TUBA4A; TUBB2A; TUBB4A; TUBB4B;
Role of erbb2 in signal transduction and oncology	PID BIOCARTA	8	28	0.000122294	0.00112616	AKT1; CARM1; GRB2; LRPPRC; MAPK3; PDPK1; RAF1; SHC1;
ErbB2/ErbB3 signaling events	PID NCI	8	28	0.000122294	0.00112616	AKT1; GRB2; NF2; PPP3CB; PRKACA; RAF1; SHC1; SRC;
Nectin adhesion pathway	PID NCI	8	28	0.000122294	0.00112616	CDC42; CTNNA1; FARP2; IQGAP1; PTK2; RAC1; SRC; TLN1;
Apoptotic cleavage of cell adhesion proteins	REACTOME	5	10	0.000119318	0.00113976	DSG1; DSG2; DSP; TJP1; TJP2;
Initiation of Nuclear Envelope Reformation	REACTOME	5	10	0.000119318	0.00113976	BANF1; EMD; PPP2CA; PPP2R1A; PPP2R2A;
Nuclear Envelope Reassembly	REACTOME	5	10	0.000119318	0.00113976	BANF1; EMD; PPP2CA; PPP2R1A; PPP2R2A;
Membrane Trafficking	REACTOME	26	207	0.000125151	0.00114424	ACTB; ACTG1; AKT1; AP1G1; AP2M1; AP3B1; AP3S1; DNM2; HSPA8; MYO1C; MYO5A; MYO6; RAB5C; RAC1; SFN; TJP1; TUBA1C; TUBA4A; TUBB2A; TUBB4A; TUBB4B; YWHAB; YWHAG; YWHAH; YWHAQ; YWHAZ;
Signaling by FGFR in disease	REACTOME	22	162	0.000131832	0.00119678	AKT1; CBL; CDK1; FGF2; FGFR1; GAB1; GAB2; ITPR3; LCK; MAPK3; PDPK1; PPP2CA; PPP2R1A; PRKACA; PRKACB; PRKAR1A; PRKAR1B; PRKCA; PRKCE; PRKCG; RAF1; YWHAB;
Cardiac muscle contraction	KEGG	14	79	0.000134966	0.00119969	ATP1A1; ATP1B3; ATP2A2; COX4I1; COX6B1; COX6C; CYC1; MT-CO1; MT-CO2; UQCRB; UQCRC1; UQCRC2; UQCRFS1; UQCRQ;
Centrosome maturation	REACTOME	14	79	0.000134966	0.00119969	CCP110; CDK1; CEP192; CSNK1D; HSP90AA1; PPP2R1A; PRKACA; TUBA1C; TUBA4A; TUBB2A; TUBB4A; TUBB4B; TUBB; YWHAG;
Recruitment of mitotic centrosome proteins and complexes	REACTOME	14	79	0.000134966	0.00119969	CCP110; CDK1; CEP192; CSNK1D; HSP90AA1; PPP2R1A; PRKACA; TUBA1C; TUBA4A; TUBB2A; TUBB4A; TUBB4B; TUBB; YWHAG;
Loss of Nlp from mitotic centrosomes	REACTOME	12	61	0.00014425	0.00124757	CCP110; CDK1; CEP192; CSNK1D; HSP90AA1; PPP2R1A; PRKACA; TUBA4A; TUBB4A; TUBB4B; TUBB; YWHAG;
Loss of proteins required for interphase microtubule organizationÃ?Â from the centrosome	REACTOME	12	61	0.00014425	0.00124757	CCP110; CDK1; CEP192; CSNK1D; HSP90AA1; PPP2R1A; PRKACA; TUBA4A; TUBB4A; TUBB4B; TUBB; YWHAG;
Integrins in angiogenesis	PID NCI	10	44	0.00014675	0.00126067	AKT1; CBL; FGF2; HSP90AA1; PTK2; RAC1; RHOA; ROCK1; SRC; TLN1;
Role of Calcineurin-dependent NFAT signaling in lymphocytes	PID NCI	9	36	0.000144027	0.0012627	CSNK1A1; CSNK2A1; FKBP1A; MAPK3; PRKACA; PRKCZ; RAN; XPO1; YWHAQ;
G2/M Transition	REACTOME	18	120	0.00015038	0.00128325	CCP110; CDK1; CEP192; CSNK1D; HSP90AA1; PPP2CA; PPP2R1A; PPP2R2A; PRKACA; SKP1; TUBA1C; TUBA4A; TUBB2A; TUBB4A; TUBB4B; TUBB; XPO1; YWHAG;
HSF1-dependent transactivation	REACTOME	7	22	0.000154949	0.00131348	CAMK2A; CAMK2D; DNAJB1; HSP90AA1; HSP90AB1; HSPA8; PTGES3;
Factors involved in megakaryocyte development and platelet production	REACTOME	20	142	0.000159831	0.00133715	ACTB; CAPZA1; CAPZA2; CAPZB; CDC42; DOCK1; DOCK4; EHD2; KIF11; PRKACA; PRKACB; PRKAR1A; PRKAR1B; RAC1; SH2B3; TUBA1C; TUBA4A; TUBB2A; TUBB4A; TUBB4B;
Host Interactions of HIV factors	REACTOME	18	121	0.000167484	0.00139208	AP1G1; AP2A2; AP2M1; BANF1; LCK; NPM1; PPIA; PSME2; PSME3; RAC1; RAN; RCC1; SKP1; SLC25A4; SLC25A5; SLC25A6; TPR; XPO1;
VEGF signaling pathway	KEGG	12	62	0.00016975	0.0014018	AKT1; CDC42; HSPB1; MAPK3; PPP3CA; PPP3CB; PRKCA; PRKCG; PTK2; RAC1; RAF1; SRC;
Angiopoietin receptor Tie2-mediated signaling	PID NCI	10	45	0.00017917	0.00146075	AKT1; BMX; DOK2; FGF2; GRB2; NCK1; PTK2; RAC1; RASA1; SHC1;
Neurotrophic factor-mediated Trk receptor signaling	PID NCI	10	45	0.00017917	0.00146075	CDC42; DNAJA3; DOCK1; GAB1; GAB2; GRB2; RAC1; RASA1; SHC1; SQSTM1;
IL2-mediated signaling events	PID NCI	9	37	0.000180804	0.00146475	DOK2; GAB2; GRB2; LCK; PRKCE; RAF1; RASA1; RHOA; SHC1;
Vpr-mediated induction of apoptosis by mitochondrial outer membrane permeabilization	REACTOME	3	3	0.000186356	0.00149085	SLC25A4; SLC25A5; SLC25A6;
Mitotic G2-G2/M phases	REACTOME	18	122	0.000186269	0.00149952	CCP110; CDK1; CEP192; CSNK1D; HSP90AA1; PPP2CA; PPP2R1A; PPP2R2A; PRKACA; SKP1; TUBA1C; TUBA4A; TUBB2A; TUBB4A; TUBB4B; TUBB; XPO1; YWHAG;
Opioid Signalling	REACTOME	14	82	0.000203581	0.00161853	GNAI2; GNG12; ITPR3; PPP1CA; PPP2CA; PPP2R1A; PPP3CA; PPP3CB; PRKACA; PRKACB; PRKAR1A; PRKAR1B; PRKCA; PRKCG;
Regulation of eif-4e and p70s6 kinase	PID BIOCARTA	7	23	0.000211853	0.0016739	AKT1; EIF4A1; MAPK3; PABPC1; PDPK1; PPP2CA; PRKCA;
Signaling by FGFR	REACTOME	20	145	0.000213189	0.00167412	AKT1; CBL; CDK1; FGF2; GAB1; ITPR3; LCK; MAPK3; PDPK1; PPP2CA; PPP2R1A; PRKACA; PRKACB; PRKAR1A; PRKAR1B; PRKCA; PRKCE; PRKCG; RAF1; YWHAB;
Cellular response to heat stress	REACTOME	9	38	0.000225076	0.00175669	CAMK2A; CAMK2D; DNAJB1; HSP90AA1; HSP90AB1; HSPA8; KIAA1967; MAPK3; PTGES3;
Downstream signal transduction	REACTOME	20	146	0.000234159	0.00181651	AKT1; CDK1; FGF2; GAB1; ITPR3; LCK; MAPK3; NCK1; NCK2; PDPK1; PRKACA; PRKACB; PRKAR1A; PRKAR1B; PRKCA; PRKCE; PRKCG; RAF1; RASA1; YWHAB;
Role of nicotinic acetylcholine receptors in the regulation of apoptosis	PID BIOCARTA	6	17	0.00024551	0.00189309	AGRN; AKT1; PDPK1; PTK2; SRC; YWHAH;
TGF-beta receptor signaling	PID NCI	10	47	0.000262262	0.00201015	CAMK2A; CAV1; FKBP1A; GRB2; ITCH; PDPK1; PPP1CA; PPP2CA; PPP2R2A; SHC1;
Tpo signaling pathway	PID BIOCARTA	7	24	0.00028448	0.00212944	CSNK2A1; GRB2; MAPK3; PRKCA; RAF1; RASA1; SHC1;
Cytosolic tRNA aminoacylation	REACTOME	7	24	0.00028448	0.00212944	AARS; FARSA; FARSB; IARS; LARS; RARS; VARS;
Signaling by SCF-KIT	REACTOME	18	127	0.000310515	0.00229745	AKT1; CBL; CDK1; FGF2; GAB1; GAB2; GRB10; LCK; LYN; MAPK3; PDPK1; PRKCA; PTPN6; RAC1; RAF1; SH2B3; YES1; YWHAB;
MAPK signaling pathway	KEGG	29	257	0.00034216	0.00246047	AKT1; CDC42; DUSP1; DUSP4; ELK4; FGF2; FGFR1; FLNA; GNG12; GRB2; HSPA6; HSPA8; HSPB1; LAMTOR3; MAPK3; MAPK7; PPM1B; PPP3CA; PPP3CB; PRKACA; PRKACB; PRKCA; PRKCG; RAC1; RAF1; RASA1; RPS6KA1; STMN1; TRAF2;
Protein kinase a at the centrosome	PID BIOCARTA	5	12	0.000340637	0.00246337	CDK1; PPP1CA; PRKACB; PRKCE; RHOA;
ERKs are inactivated	REACTOME	5	12	0.000340637	0.00246337	DUSP4; MAPK3; MAPK7; PPP2CA; PPP2R1A;
Gap junction degradation	REACTOME	5	12	0.000340637	0.00246337	ACTB; ACTG1; AP2M1; DNM2; MYO6;
Nitric oxide signaling pathway	PID BIOCARTA	6	18	0.000350592	0.00250702	PPP3CA; PPP3CB; PRKACB; PRKAR1A; PRKAR1B; PRKCA;
Activation of BH3-only proteins	REACTOME	7	25	0.000375833	0.00265782	AKT1; SFN; YWHAB; YWHAG; YWHAH; YWHAQ; YWHAZ;
Integrin alphaIIb beta3 signaling	REACTOME	7	25	0.000375833	0.00265782	AKT1; CSK; PDPK1; PTK2; PTPN1; SHC1; TLN1;
Regulation of insulin secretion	REACTOME	13	77	0.000381871	0.00268568	GNAI2; GNG12; IQGAP1; ITPR3; MARCKS; PRKACA; PRKACB; PRKAR1A; PRKAR1B; PRKCA; SLC25A4; SLC25A5; SLC25A6;
DAG and IP3 signaling	REACTOME	8	33	0.000423907	0.00294892	ITPR3; PRKACA; PRKACB; PRKAR1A; PRKAR1B; PRKCA; PRKCE; PRKCG;
Purine metabolism	REACTOME	8	33	0.000423907	0.00294892	ADK; ATIC; CAT; GART; HPRT1; IMPDH2; NT5C2; PAICS;
Regulation of PLK1 Activity at G2/M Transition	REACTOME	13	78	0.000434831	0.00300856	CCP110; CDK1; CEP192; CSNK1D; HSP90AA1; PPP2R1A; PRKACA; SKP1; TUBA4A; TUBB4A; TUBB4B; TUBB; YWHAG;
GPVI-mediated activation cascade	REACTOME	10	50	0.00044566	0.0030505	AKT1; CDC42; GAB2; LCK; LYN; PDPK1; PRKCZ; RAC1; RHOA; SHC1;
Mitotic Prometaphase	REACTOME	17	120	0.000454982	0.00309775	BUB3; CASC5; CDK1; CSNK2A1; CSNK2B; PPP2CA; PPP2R1A; PPP2R5C; PPP2R5E; RCC2; RPS27; TUBA1C; TUBA4A; TUBB2A; TUBB4A; TUBB4B; XPO1;
Links between pyk2 and map kinases	PID BIOCARTA	7	26	0.000489225	0.00321133	GRB2; MAPK3; PRKCA; RAC1; RAF1; SHC1; SRC;
Pdgf signaling pathway	PID BIOCARTA	7	26	0.000489225	0.00321133	CSNK2A1; GRB2; MAPK3; PRKCA; RAF1; RASA1; SHC1;
Trk receptor signaling mediated by PI3K and PLC-gamma	PID NCI	7	26	0.000489225	0.00321133	AKT1; CAMK2A; GAB1; GRB2; PDPK1; SHC1; SRC;
Role of mal in rho-mediated activation of srf	PID BIOCARTA	6	19	0.000487839	0.00325226	CDC42; MAPK3; RAC1; RAF1; RHOA; ROCK1;
Metabolism of nitric oxide	REACTOME	6	19	0.000487839	0.00325226	AKT1; CAV1; DNM2; HSP90AA1; PTS; WASL;
Post-chaperonin tubulin folding pathway	REACTOME	6	19	0.000487839	0.00325226	TBCD; TUBA1C; TUBA4A; TUBB2A; TUBB4A; TUBB4B;
eNOS activation and regulation	REACTOME	6	19	0.000487839	0.00325226	AKT1; CAV1; DNM2; HSP90AA1; PTS; WASL;
Multiple antiapoptotic pathways from igf-1r signaling lead to bad phosphorylation	PID BIOCARTA	5	13	0.00052762	0.00332686	GRB2; MAPK3; RAF1; SHC1; YWHAH;
Trka receptor signaling pathway	PID BIOCARTA	5	13	0.00052762	0.00332686	AKT1; GRB2; PDPK1; PRKCA; SHC1;
Activation of DNA fragmentation factor	REACTOME	5	13	0.00052762	0.00332686	HIST1H1C; HIST1H1D; HIST1H1E; HMGB1; HMGB2;
Apoptosis induced DNA fragmentation	REACTOME	5	13	0.00052762	0.00332686	HIST1H1C; HIST1H1D; HIST1H1E; HMGB1; HMGB2;
Endocytosis	KEGG	25	214	0.000515988	0.00335261	ACAP2; AP2A2; AP2M1; CAV1; CAV2; CBL; CDC42; DNM2; EHD2; GIT1; GIT2; HLA-A; HLA-B; HSPA6; HSPA8; ITCH; LDLR; PARD3; PARD6B; PRKCI; PRKCZ; RAB5C; RHOA; SH3KBP1; SRC;
Fc-epsilon receptor I signaling in mast cells	PID NCI	11	60	0.000514631	0.00336086	AKT1; CBL; DUSP1; GAB2; GRB2; LYN; MAPK3; PTK2; RAF1; RASA1; SHC1;
E-cadherin signaling in the nascent adherens junction	PID NCI	8	34	0.000526979	0.00338961	AKT1; CDC42; CTNNA1; IQGAP1; RAC1; RHOA; SRC; TJP1;
FGF signaling pathway	PID NCI	10	51	0.000526506	0.00340368	AKT1; CAMK2A; CBL; FGFR1; GAB1; GRB2; PDPK1; RPS6KA1; SHC1; SRC;
IL2 signaling events mediated by PI3K	PID NCI	8	35	0.000649429	0.00401579	AKT1; GAB2; GRB2; HSP90AA1; LCK; PRKCZ; RAC1; SHC1;
EGFR interacts with phospholipase C-gamma	REACTOME	8	35	0.000649429	0.00401579	ITPR3; PRKACA; PRKACB; PRKAR1A; PRKAR1B; PRKCA; PRKCE; PRKCG;
PLC-gamma1 signalling	REACTOME	8	35	0.000649429	0.00401579	ITPR3; PRKACA; PRKACB; PRKAR1A; PRKAR1B; PRKCA; PRKCE; PRKCG;
Igf-1 signaling pathway	PID BIOCARTA	6	20	0.000663542	0.0040638	CSNK2A1; GRB2; MAPK3; RAF1; RASA1; SHC1;
Ras signaling pathway	PID BIOCARTA	6	20	0.000663542	0.0040638	AKT1; CDC42; PDPK1; RAC1; RAF1; RHOA;
Shigellosis	KEGG	11	62	0.000688076	0.00419399	ACTB; ACTG1; ARPC5; CD44; CDC42; DOCK1; MAPK3; RAC1; ROCK1; SRC; WASL;
Ceramide signaling pathway	PID NCI	9	44	0.000720139	0.00436861	AIFM1; AKT1; CYCS; KSR1; MAPK3; PRKCZ; RAF1; RIPK1; TRAF2;
Vibrio cholerae infection	KEGG	10	53	0.000724818	0.00437626	ACTB; ACTG1; ATP6V0A1; KDELR1; PRKACA; PRKACB; PRKCA; PRKCG; TJP1; TJP2;
Attenuation phase	REACTOME	5	14	0.000782372	0.00467961	DNAJB1; HSP90AA1; HSP90AB1; HSPA8; PTGES3;
Microtubule-dependent trafficking of connexons from Golgi to the plasma membrane	REACTOME	5	14	0.000782372	0.00467961	TUBA1C; TUBA4A; TUBB2A; TUBB4A; TUBB4B;
Thromboxane A2 receptor signaling	PID NCI	7	28	0.00079695	0.00472267	AKT1; GNAI2; PRKACA; PRKCZ; RAC1; RHOA; ROCK1;
PLCG1 events in ERBB2 signaling	REACTOME	8	36	0.000793829	0.00472605	ITPR3; PRKACA; PRKACB; PRKAR1A; PRKAR1B; PRKCA; PRKCE; PRKCG;
Posttranslational regulation of adherens junction stability and dissassembly	PID NCI	9	45	0.000855381	0.00502242	ADAM10; CTNNA1; DNM2; DSP; IQGAP1; PTPN1; PTPN6; RAC1; SRC;
Signaling events mediated by PTP1B	PID NCI	9	45	0.000855381	0.00502242	AKT1; CAPN1; CAV1; CSK; GRB2; PTPN1; RHOA; SHC1; SRC;
Phosphoinositides and their downstream targets	PID BIOCARTA	6	21	0.000884526	0.00514633	AKT1; LYN; PDPK1; PRKCE; PRKCZ; RAC1;
ERK/MAPK targets	REACTOME	6	21	0.000884526	0.00514633	DUSP4; MAPK3; MAPK7; PPP2CA; PPP2R1A; RPS6KA1;
Lissencephaly gene (LIS1) in neuronal migration and development	PID NCI	7	29	0.000999452	0.00573677	CDC42; CSNK2A1; IQGAP1; PAFAH1B2; PAFAH1B3; RAC1; RHOA;
LPA receptor mediated events	PID NCI	9	46	0.00101056	0.00577465	AKT1; GAB1; LYN; PRKCE; PRKD1; PTK2; RAC1; RHOA; SRC;
Wnt signaling pathway	KEGG	18	140	0.00101593	0.00577954	CACYBP; CAMK2A; CAMK2D; CSNK1A1; CSNK1A1L; CSNK2A1; CSNK2B; PPP3CA; PPP3CB; PRKACA; PRKACB; PRKCA; PRKCG; RAC1; RHOA; RUVBL1; SKP1; WNT16;
Rap1 signalling	REACTOME	5	15	0.00111877	0.00628084	PRKACA; PRKACB; RAF1; YWHAB; YWHAZ;
Transport of connexons to the plasma membrane	REACTOME	5	15	0.00111877	0.00628084	TUBA1C; TUBA4A; TUBB2A; TUBB4A; TUBB4B;
Intrinsic Pathway for Apoptosis	REACTOME	8	38	0.0011597	0.00642606	AKT1; CYCS; SFN; YWHAB; YWHAG; YWHAH; YWHAQ; YWHAZ;
Erk1/erk2 mapk signaling pathway	PID BIOCARTA	6	22	0.00115812	0.00644517	GRB2; MAPK3; RAF1; RPS6KA1; SHC1; SRC;
GMCSF-mediated signaling events	PID NCI	6	22	0.00115812	0.00644517	GAB2; GRB2; LYN; RAF1; SHC1; YWHAZ;
EPO signaling pathway	PID NCI	7	30	0.00124031	0.00678462	CBL; GAB1; GRB2; LYN; PTPN6; SH2B3; SHC1;
N-cadherin signaling events	PID NCI	7	30	0.00124031	0.00678462	CTNNA1; FGFR1; GSN; PTPN1; RAC1; RHOA; ROCK1;
CD28 co-stimulation	REACTOME	7	30	0.00124031	0.00678462	AKT1; CDC42; LCK; LYN; PDPK1; RAC1; YES1;
Cell surface interactions at the vascular wall	REACTOME	14	98	0.00130194	0.00706139	ATP1B3; CAV1; CD44; DOK2; GLG1; ITGA3; LCK; LYN; PPIA; PTPN6; SHC1; SLC16A3; SLC7A5; YES1;
Insulin signaling pathway	KEGG	18	143	0.00130101	0.00708634	AKT1; ARAF; CBL; FASN; GRB2; MAPK3; PDPK1; PPP1CA; PRKACA; PRKACB; PRKAR1A; PRKAR1B; PRKCI; PRKCZ; PTPN1; PTPRF; RAF1; SHC1;
Cytokine Signaling in Immune system	REACTOME	28	267	0.0013629	0.00732988	ADAR; CAMK2A; CAMK2D; CBL; CD44; CDK1; EIF4A1; EIF4A2; EIF4A3; GAB2; HLA-A; HLA-B; ISG15; LCK; LYN; MAPK3; PPM1B; PRKACA; PTPN1; PTPN6; RAF1; SHC1; SKP1; SQSTM1; TPR; YES1; YWHAB; YWHAZ;
Cell-Cell communication	REACTOME	17	132	0.00136263	0.00735934	ACTB; ACTG1; ACTN4; CD151; CTNNA1; FLNA; IQGAP1; NCK1; NCK2; PARD3; PARD6B; PLEC; PRKCI; PTK2; PTPN6; RAC1; WASL;
EPH-ephrin mediated repulsion of cells	REACTOME	9	48	0.0013893	0.00740958	ACTB; ACTG1; ADAM10; AP2A2; AP2M1; EPHA2; LYN; RAC1; YES1;
Aurora B signaling	PID NCI	8	39	0.00138724	0.00742959	MYLK; NCL; NPM1; PEBP1; RASA1; RHOA; STMN1; VIM;
Apoptosis	KEGG	13	88	0.0014029	0.0074511	AIFM1; AKT1; CAPN1; CAPN2; CYCS; PPP3CA; PPP3CB; PRKACA; PRKACB; PRKAR1A; PRKAR1B; RIPK1; TRAF2;
Neurotrophin signaling pathway	KEGG	16	121	0.00141048	0.0074604	AKT1; ARHGDIA; CAMK2A; CAMK2D; CDC42; GAB1; GRB2; MAPK3; MAPK7; PDPK1; RAC1; RAF1; RHOA; RPS6KA1; SH2B3; SHC1;
Signaling by Interleukins	REACTOME	15	110	0.00143842	0.00757689	CBL; CDK1; GAB2; LCK; LYN; MAPK3; PRKACA; PTPN6; RAF1; SHC1; SKP1; SQSTM1; YES1; YWHAB; YWHAZ;
Ccr3 signaling in eosinophils	PID BIOCARTA	6	23	0.00149209	0.0076702	CFL1; MAPK3; PRKCA; PTK2; RAF1; RHOA;
How progesterone initiates the oocyte maturation	PID BIOCARTA	6	23	0.00149209	0.0076702	CDK1; MAPK3; PRKACB; PRKAR1A; PRKAR1B; SRC;
Regulation of bad phosphorylation	PID BIOCARTA	6	23	0.00149209	0.0076702	AKT1; PDPK1; PRKACB; PRKAR1A; PRKAR1B; YWHAH;
SHC-related events	REACTOME	6	23	0.00149209	0.0076702	CDK1; GRB10; MAPK3; RAF1; SHC1; YWHAB;
Validated targets of C-MYC transcriptional activation	PID NCI	12	78	0.00148155	0.00774036	CAD; DDX18; EIF4A1; HSP90AA1; HSPA4; HSPD1; MINA; NCL; NPM1; RCC1; RUVBL1; RUVBL2;
Gene Expression	REACTOME	87	1118	0.00147938	0.00776066	AARS; ADAR; AKT1; CARM1; CBX3; CCAR1; CD2BP2; DDX20; DDX23; DDX6; DHX9; DNMT1; EDC3; EDC4; EEF1B2; EEF1G; EEF2; EFTUD2; EIF3H; EIF4A1; EIF4A2; EIF4A3; FARSA; FARSB; GATAD2B; GEMIN4; GEMIN5; GTF2F1; H2AFX; H2BFS; HIST1H2AE; HIST1H2BA; HNRNPA0; HNRNPA1; HNRNPA3; HNRNPC; HNRNPR; HSPA8; HSPB1; IARS; IGF2BP3; IPO8; LARS; MAPK3; NCBP1; PABPC1; PARS2; PCBP2; POLRMT; PPP2CA; PPP2R1A; PPP2R2A; PRKCA; PRPF…
Syndecan-4-mediated signaling events	PID NCI	7	31	0.00152433	0.00777347	DNM2; FGF2; FGFR1; PRKCA; PTK2; RAC1; RHOA;
Gluconeogenesis	REACTOME	7	31	0.00152433	0.00777347	GOT1; MDH2; PGK1; PRKACA; PRKACB; SLC25A10; SLC25A1;
The igf-1 receptor and longevity	PID BIOCARTA	5	16	0.00155145	0.00781836	AKT1; CAT; GRB2; PDPK1; SHC1;
Beta-catenin phosphorylation cascade	REACTOME	5	16	0.00155145	0.00781836	CSNK1A1; PPP2CA; PPP2R1A; PPP2R5C; PPP2R5E;
Platelet sensitization by LDL	REACTOME	5	16	0.00155145	0.00781836	PPP2CA; PPP2R1A; PPP2R5C; PPP2R5E; PTPN6;
Il-2 receptor beta chain in t cell activation	PID BIOCARTA	9	49	0.00161742	0.00805565	AKT1; CBL; GRB2; MAPK3; PDPK1; PPIA; PTPN6; RAF1; SHC1;
Phospholipase C-mediated cascade	REACTOME	9	49	0.00161742	0.00805565	FGF2; ITPR3; PRKACA; PRKACB; PRKAR1A; PRKAR1B; PRKCA; PRKCE; PRKCG;
Signaling by WNT in cancer	REACTOME	24	219	0.0016259	0.00806649	AKT1; CAV1; CDC73; CSNK1A1; CSNK2A1; CSNK2B; H2AFX; H2BFS; HIST1H2AE; HIST1H2BA; LEO1; PPP2CA; PPP2R1A; PPP2R5C; PPP2R5E; PSME2; PSME3; RUVBL1; SKP1; TMED5; VPS29; WNT16; XPO1; YWHAZ;
Downstream signaling of activated FGFR	REACTOME	17	134	0.00160956	0.00807935	AKT1; CDK1; FGF2; GAB1; ITPR3; LCK; MAPK3; PDPK1; PRKACA; PRKACB; PRKAR1A; PRKAR1B; PRKCA; PRKCE; PRKCG; RAF1; YWHAB;
mTOR signaling pathway	PID NCI	8	40	0.00164886	0.0081488	AKT1; CYCS; EEF2; EIF4A1; PDCD4; PDPK1; PRKCA; RPS6KA1;
PECAM1 interactions	REACTOME	4	10	0.00168738	0.00827529	LCK; LYN; PTPN6; YES1;
SLBP independent Processing of Histone Pre-mRNAs	REACTOME	4	10	0.00168738	0.00827529	NCBP1; SNRPE; SNRPF; SNRPG;
NOSTRIN mediated eNOS trafficking	REACTOME	3	5	0.00170806	0.0083447	CAV1; DNM2; WASL;
Resolution of Sister Chromatid Cohesion	REACTOME	15	112	0.00172854	0.00841268	BUB3; CASC5; CDK1; PPP2CA; PPP2R1A; PPP2R5C; PPP2R5E; RCC2; RPS27; TUBA1C; TUBA4A; TUBB2A; TUBB4A; TUBB4B; XPO1;
DAP12 signaling	REACTOME	18	147	0.00178454	0.0086523	AKT1; CDK1; FGF2; GAB1; ITPR3; LCK; MAPK3; PDPK1; PRKACA; PRKACB; PRKAR1A; PRKAR1B; PRKCA; PRKCE; PRKCG; RAC1; RAF1; YWHAB;
Ceramide signaling pathway	PID BIOCARTA	7	32	0.00185655	0.00890031	AIFM1; CYCS; KSR1; MAPK3; RAF1; RIPK1; TRAF2;
Role of egf receptor transactivation by gpcrs in cardiac hypertrophy	PID BIOCARTA	7	32	0.00185655	0.00890031	GRB2; MAPK3; PRKCA; RAF1; RHOA; RPS6KA1; SHC1;
EPHA-mediated growth cone collapse	REACTOME	7	32	0.00185655	0.00890031	EPHA2; HSP90AA1; LYN; PTK2; RHOA; ROCK1; YES1;
Regulation of ck1/cdk5 by type 1 glutamate receptors	PID BIOCARTA	6	24	0.00189463	0.00891591	CSNK1D; PPP1CA; PPP3CA; PRKACB; PRKAR1A; PRKAR1B;
Retinoic acid receptors-mediated signaling	PID NCI	6	24	0.00189463	0.00891591	AKT1; CDK1; MAPK3; PRKACA; PRKCA; PRKCG;
a6b1 and a6b4 Integrin signaling	PID NCI	6	24	0.00189463	0.00891591	AKT1; CD9; GRB2; PRKCA; RAC1; SHC1;
Nuclear Events (kinase and transcription factor activation)	REACTOME	6	24	0.00189463	0.00891591	DUSP4; MAPK3; MAPK7; PPP2CA; PPP2R1A; RPS6KA1;
Recruitment of NuMA to mitotic centrosomes	REACTOME	6	24	0.00189463	0.00891591	CDK1; TUBA1C; TUBA4A; TUBB2A; TUBB4A; TUBB4B;
Netrin-1 signaling	REACTOME	8	41	0.00194801	0.00913353	ABLIM1; CDC42; DOCK1; EZR; NCK1; PTK2; RAC1; WASL;
Long-term depression	KEGG	10	60	0.00195604	0.00913769	ARAF; GNAI2; ITPR3; LYN; MAPK3; PPP2CA; PPP2R1A; PRKCA; PRKCG; RAF1;
Akt signaling pathway	PID BIOCARTA	5	17	0.0020956	0.00954579	AKT1; HSP90AA1; PDPK1; PPP2CA; YWHAH;
Nerve growth factor pathway (ngf)	PID BIOCARTA	5	17	0.0020956	0.00954579	CSNK2A1; GRB2; MAPK3; RAF1; SHC1;
Role of pi3k subunit p85 in regulation of actin organization and cell migration	PID BIOCARTA	5	17	0.0020956	0.00954579	ACTR3; CDC42; RAC1; RHOA; WASL;
Y branching of actin filaments	PID BIOCARTA	5	17	0.0020956	0.00954579	ACTR3; CDC42; NCK1; RAC1; WASL;
Class I PI3K signaling events	PID NCI	5	17	0.0020956	0.00954579	HSP90AA1; PDPK1; RAC1; RHOA; SRC;
E-cadherin signaling in keratinocytes	PID NCI	5	17	0.0020956	0.00954579	CTNNA1; RAC1; RHOA; SRC; ZYX;
Antigen processing and presentation	KEGG	11	71	0.00217641	0.00987873	CANX; HLA-A; HLA-B; HSP90AA1; HSP90AB1; HSPA4; HSPA5; HSPA6; HSPA8; PSME2; PSME3;
Signaling by PDGF	REACTOME	20	174	0.0022062	0.00997859	AKT1; CDK1; FGF2; GAB1; ITPR3; LCK; MAPK3; NCK1; NCK2; PDPK1; PRKACA; PRKACB; PRKAR1A; PRKAR1B; PRKCA; PRKCE; PRKCG; RAF1; RASA1; YWHAB;
Bioactive peptide induced signaling pathway	PID BIOCARTA	7	33	0.00224226	0.0100705	CAMK2A; CAMK2D; GRB2; MAPK3; MYLK; PRKCA; SHC1;
Rho cell motility signaling pathway	PID BIOCARTA	7	33	0.00224226	0.0100705	ARHGEF5; CFL1; GSN; MYLK; RHOA; ROCK1; TLN1;
tRNA Aminoacylation	REACTOME	8	42	0.00228833	0.0102415	AARS; FARSA; FARSB; IARS; LARS; PARS2; RARS; VARS;
IL8- and CXCR2-mediated signaling events	PID NCI	6	25	0.00237425	0.0105157	AKT1; CBL; GNAI2; PDPK1; PPP2CA; PPP2R1A;
Basigin interactions	REACTOME	6	25	0.00237425	0.0105157	ATP1B3; CAV1; ITGA3; PPIA; SLC16A3; SLC7A5;
EGFR downregulation	REACTOME	6	25	0.00237425	0.0105157	AP2A2; AP2M1; ARHGEF7; CBL; CDC42; SH3KBP1;
Keratinocyte differentiation	PID BIOCARTA	9	52	0.00248677	0.0109761	GRB2; MAPK3; PRKCA; PRKCE; PRKCG; RAF1; RIPK1; SHC1; TRAF2;
Cell to cell adhesion signaling	PID BIOCARTA	4	11	0.00253247	0.0110257	CSK; CTNNA1; PTK2; SRC;
Formation of annular gap junctions	REACTOME	4	11	0.00253247	0.0110257	ACTB; ACTG1; AP2M1; DNM2;
Purine ribonucleoside monophosphate biosynthesis	REACTOME	4	11	0.00253247	0.0110257	ATIC; GART; IMPDH2; PAICS;
SLBP Dependent Processing of Replication-Dependent Histone Pre-mRNAs	REACTOME	4	11	0.00253247	0.0110257	NCBP1; SNRPE; SNRPF; SNRPG;
Angiotensin ii mediated activation of jnk pathway via pyk2 dependent signaling	PID BIOCARTA	7	34	0.00268696	0.0116193	GRB2; MAPK3; PRKCA; RAC1; RAF1; SHC1; SRC;
Platelet Aggregation (Plug Formation)	REACTOME	7	34	0.00268696	0.0116193	AKT1; CSK; PDPK1; PTK2; PTPN1; SHC1; TLN1;
Nephrin/Neph1 signaling in the kidney podocyte	PID NCI	5	18	0.00276676	0.0118443	AKT1; GRB2; RAC1; TJP1; WASL;
Formation of ATP by chemiosmotic coupling	REACTOME	5	18	0.00276676	0.0118443	ATP5A1; ATP5B; ATP5E; ATP5J2; ATP5O;
Signaling by constitutively active EGFR	REACTOME	5	18	0.00276676	0.0118443	CBL; CDC37; GAB1; HSP90AA1; SHC1;
M Phase	REACTOME	28	281	0.00289571	0.012355	BANF1; BUB3; CASC5; CDK1; CSNK2A1; CSNK2B; EMD; H2AFX; H2BFS; HIST1H2AE; HIST1H2BA; PPP2CA; PPP2R1A; PPP2R2A; PPP2R5C; PPP2R5E; PRKCA; PSME2; PSME3; RCC2; RPS27; TPR; TUBA1C; TUBA4A; TUBB2A; TUBB4A; TUBB4B; XPO1;
T cell receptor signaling pathway	KEGG	14	107	0.00302895	0.0128806	AKT1; CBL; CDC42; GRB2; LCK; MAPK3; NCK1; NCK2; PDPK1; PPP3CA; PPP3CB; PTPN6; RAF1; RHOA;
Arrhythmogenic right ventricular cardiomyopathy (ARVC)	KEGG	11	74	0.00304366	0.0129003	ACTB; ACTG1; ACTN4; ATP2A2; CTNNA1; DSG2; DSP; EMD; ITGA3; LMNA; PKP2;
Nfat and hypertrophy of the heart	PID BIOCARTA	8	44	0.00310767	0.013042	AKT1; ATP2A2; GRB2; PDPK1; PPP3CA; PPP3CB; SHC1; YWHAH;
SHP2 signaling	PID NCI	8	44	0.00310767	0.013042	GAB1; GAB2; GRB2; LCK; PRKACA; RAF1; RHOA; SHC1;
Metabolism of proteins	REACTOME	56	678	0.00313048	0.0130948	ACTB; AP3M1; ASNS; ATP5A1; ATP5B; B4GALT5; CANX; CCT2; CCT3; CCT4; CCT5; CCT6A; CCT7; CCT8; CHCHD4; CS; CYC1; EEF1B2; EEF1G; EEF2; EIF3H; EIF4A1; EIF4A2; EIF5A; GMPPA; GRPEL1; HDGF; HSP90B1; HSPA5; HSPA9; HSPD1; HYOU1; LMNA; MYO5A; NOP56; PABPC1; PFDN6; RPL22; RPL4; RPS27; SHC1; SLC25A4; SLC25A6; SSR1; TBCD; TCP1; TIMM50; TIMM9; TLN1; TOMM22; TUBA1C; TUBA4A; TUBB2A; TUBB4A; TUBB4B; VDAC1;
DAP12 interactions	REACTOME	18	155	0.00321367	0.013399	AKT1; CDK1; FGF2; GAB1; ITPR3; LCK; MAPK3; PDPK1; PRKACA; PRKACB; PRKAR1A; PRKAR1B; PRKCA; PRKCE; PRKCG; RAC1; RAF1; YWHAB;
Scavenging by Class F Receptors	REACTOME	3	6	0.00327112	0.01342	HSP90AA1; HSPH1; HYOU1;
5-Phosphoribose 1-diphosphate biosynthesis	REACTOME	2	2	0.00326819	0.0134511	PRPS1; PRPS2;
NEP/NS2 Interacts with the Cellular Export Machinery	REACTOME	2	2	0.00326819	0.0134511	RAN; XPO1;
vRNP Assembly	REACTOME	2	2	0.00326819	0.0134511	HSP90AA1; IPO5;
T cell receptor signaling pathway	PID BIOCARTA	9	54	0.00324762	0.0134966	GRB2; LCK; MAPK3; PPP3CA; PPP3CB; PRKCA; RAC1; RAF1; SHC1;
Influence of ras and rho proteins on g1 to s transition	PID BIOCARTA	6	27	0.00360018	0.0144459	AKT1; MAPK3; PDPK1; RAC1; RAF1; RHOA;
VEGFR2 mediated vascular permeability	REACTOME	6	27	0.00360018	0.0144459	AKT1; CAV1; CTNNA1; HSP90AA1; PDPK1; RAC1;
How does salmonella hijack a cell	PID BIOCARTA	4	12	0.00362839	0.0144683	ACTR3; CDC42; RAC1; WASL;
Hormone-sensitive lipase (HSL)-mediated triacylglycerol hydrolysis	REACTOME	4	12	0.00362839	0.0144683	CAV1; PPP1CA; PRKACA; PRKACB;
Aminoacyl-tRNA biosynthesis	KEGG	8	45	0.00359466	0.0145147	AARS; FARSA; FARSB; IARS; LARS; PARS2; RARS; VARS;
Interleukin-2 signaling	REACTOME	8	45	0.00359466	0.0145147	CDK1; GAB2; LCK; MAPK3; PTPN6; RAF1; SHC1; YWHAB;
PLC beta mediated events	REACTOME	8	45	0.00359466	0.0145147	GNAI2; ITPR3; PRKACA; PRKACB; PRKAR1A; PRKAR1B; PRKCA; PRKCG;
IL8- and CXCR1-mediated signaling events	PID NCI	5	19	0.00358065	0.0145963	AKT1; CBL; GNAI2; PDPK1; PRKCE;
Fatty Acyl-CoA Biosynthesis	REACTOME	5	19	0.00358065	0.0145963	ACLY; ACSL5; FASN; SLC25A1; TECR;
Glioma	KEGG	10	66	0.0040266	0.0159076	AKT1; ARAF; CAMK2A; CAMK2D; GRB2; MAPK3; PRKCA; PRKCG; RAF1; SHC1;
Cell Cycle, Mitotic	REACTOME	40	454	0.00407531	0.0160505	BANF1; BUB3; CASC5; CCP110; CDK1; CEP192; CSNK1D; CSNK2A1; CSNK2B; EMD; H2AFX; H2BFS; HIST1H2AE; HIST1H2BA; HSP90AA1; MCM3; MCM4; MCM7; POLE; PPP2CA; PPP2R1A; PPP2R2A; PPP2R5C; PPP2R5E; PRKACA; PRKCA; PSME2; PSME3; RCC2; RPS27; SKP1; TPR; TUBA1C; TUBA4A; TUBB2A; TUBB4A; TUBB4B; TUBB; XPO1; YWHAG;
G-protein mediated events	REACTOME	8	46	0.00413868	0.01625	GNAI2; ITPR3; PRKACA; PRKACB; PRKAR1A; PRKAR1B; PRKCA; PRKCG;
CaM pathway	REACTOME	6	28	0.0043647	0.017033	PRKACA; PRKACB; PRKAR1A; PRKAR1B; PRKCA; PRKCG;
Calmodulin induced events	REACTOME	6	28	0.0043647	0.017033	PRKACA; PRKACB; PRKAR1A; PRKAR1B; PRKCA; PRKCG;
Post NMDA receptor activation events	REACTOME	7	37	0.00443271	0.0172458	CAMK2A; CAMK2D; PDPK1; PRKACA; PRKACB; RAF1; RPS6KA1;
Regulation of pgc-1a	PID BIOCARTA	5	20	0.00455302	0.0175538	CAMK2A; CAMK2D; PPP3CA; PPP3CB; YWHAH;
SHC-mediated signalling	REACTOME	5	20	0.00455302	0.0175538	CDK1; MAPK3; RAF1; SHC1; YWHAB;
SHC1 events in EGFR signaling	REACTOME	5	20	0.00455302	0.0175538	CDK1; MAPK3; RAF1; SHC1; YWHAB;
Hedgehog 'off' state	REACTOME	14	112	0.00460797	0.0177123	CSNK1A1; ITCH; PRKACA; PRKACB; PRKAR1A; PRKAR1B; PSME2; PSME3; SKP1; TUBA1C; TUBA4A; TUBB2A; TUBB4A; TUBB4B;
Agrin in postsynaptic differentiation	PID BIOCARTA	8	47	0.00474399	0.0181805	AGRN; ARHGEF7; CDC42; GIT2; MAPK3; PTK2; RAC1; SRC;
Attenuation of gpcr signaling	PID BIOCARTA	4	13	0.00500651	0.0190724	PRKACB; PRKAR1A; PRKAR1B; PRKCA;
Advanced glycosylation endproduct receptor signaling	REACTOME	4	13	0.00500651	0.0190724	CAPZA1; CAPZA2; HMGB1; MAPK3;
Cellular responses to stress	REACTOME	24	240	0.00535762	0.0202892	CAMK2A; CAMK2D; CAT; CYCS; DNAJB1; ERF; H2AFX; H2BFS; HIST1H1C; HIST1H1D; HIST1H1E; HIST1H2AE; HIST1H2BA; HSP90AA1; HSP90AB1; HSPA8; KIAA1967; MAPK3; MAPK7; P4HB; PRDX1; PRDX2; PTGES3; RPS6KA1;
Interleukin-3, 5 and GM-CSF signaling	REACTOME	8	48	0.00541492	0.0204457	CBL; GAB2; LYN; PRKACA; PTPN6; SHC1; YES1; YWHAZ;
Glucose metabolism	REACTOME	10	69	0.00556845	0.0209636	GOT1; MDH2; PFKFB3; PGK1; PPP2CA; PPP2R1A; PRKACA; PRKACB; SLC25A10; SLC25A1;
Growth hormone signaling pathway	PID BIOCARTA	5	21	0.00569943	0.0211457	GRB2; PRKCA; PTPN6; RPS6KA1; SHC1;
CXCR3-mediated signaling events	PID NCI	5	21	0.00569943	0.0211457	AKT1; GNAI2; PDPK1; RAF1; SRC;
IL3-mediated signaling events	PID NCI	5	21	0.00569943	0.0211457	GAB2; GRB2; SHC1; YWHAG; YWHAZ;
Nephrin interactions	REACTOME	5	21	0.00569943	0.0211457	ACTN4; IQGAP1; NCK1; NCK2; WASL;
GnRH signaling pathway	KEGG	12	92	0.0059929	0.0221703	CAMK2A; CAMK2D; CDC42; GRB2; ITPR3; MAPK3; MAPK7; PRKACA; PRKACB; PRKCA; RAF1; SRC;
Deposition of new CENPA-containing nucleosomes at the centromere	REACTOME	8	49	0.0061559	0.0225775	CASC5; H2AFX; H2BFS; HIST1H2AE; HIST1H2BA; NPM1; RUVBL1; SMARCA5;
Nucleosome assembly	REACTOME	8	49	0.0061559	0.0225775	CASC5; H2AFX; H2BFS; HIST1H2AE; HIST1H2BA; NPM1; RUVBL1; SMARCA5;
Fmlp induced chemokine gene expression in hmc-1 cells	PID BIOCARTA	6	30	0.00624315	0.0226381	MAPK3; PPP3CA; PPP3CB; PRKCA; RAC1; RAF1;
Syndecan-2-mediated signaling events	PID NCI	6	30	0.00624315	0.0226381	CAV2; EZR; PRKACA; RASA1; RHOA; SRC;
Ca-dependent events	REACTOME	6	30	0.00624315	0.0226381	PRKACA; PRKACB; PRKAR1A; PRKAR1B; PRKCA; PRKCG;
MAPK targets/ Nuclear events mediated by MAP kinases	REACTOME	6	30	0.00624315	0.0226381	DUSP4; MAPK3; MAPK7; PPP2CA; PPP2R1A; RPS6KA1;
Axon guidance	KEGG	15	128	0.00628732	0.0226698	ABLIM1; CDC42; CFL1; EPHA2; GNAI2; MAPK3; NCK1; NCK2; PPP3CA; PPP3CB; PTK2; RAC1; RASA1; RHOA; ROCK1;
Signaling by Hedgehog	REACTOME	15	128	0.00628732	0.0226698	CSNK1A1; ITCH; P4HB; PRKACA; PRKACB; PRKAR1A; PRKAR1B; PSME2; PSME3; SKP1; TUBA1C; TUBA4A; TUBB2A; TUBB4A; TUBB4B;
Cell Cycle	REACTOME	44	523	0.00615099	0.0226895	BANF1; BUB3; CASC5; CCP110; CDK1; CEP192; CSNK1D; CSNK2A1; CSNK2B; EMD; H2AFX; H2BFS; HIST1H2AE; HIST1H2BA; HSP90AA1; MCM3; MCM4; MCM7; NPM1; POLE; PPP2CA; PPP2R1A; PPP2R2A; PPP2R5C; PPP2R5E; PRKACA; PRKCA; PSME2; PSME3; RCC2; RPS27; RUVBL1; RUVBL2; SKP1; SMARCA5; TPR; TUBA1C; TUBA4A; TUBB2A; TUBB4A; TUBB4B; TUBB; XPO1; YWHAG;
Phosphorylation of mek1 by cdk5/p35 down regulates the map kinase pathway	PID BIOCARTA	4	14	0.00669616	0.0239416	GRB2; MAPK3; RAF1; SHC1;
Transcription regulation by methyltransferase of carm1	PID BIOCARTA	4	14	0.00669616	0.0239416	CARM1; PRKACB; PRKAR1A; PRKAR1B;
S1P3 pathway	PID NCI	4	14	0.00669616	0.0239416	AKT1; RAC1; RHOA; SRC;
Orphan transporters	REACTOME	13	105	0.00673373	0.0240088	ANXA2; CARM1; COX4I1; COX6B1; COX6C; CYCS; LRPPRC; MT-CO1; MT-CO2; TBCD; TUBB2A; TUBB4A; TUBB4B;
Fc epsilon RI signaling pathway	KEGG	10	71	0.00682905	0.0242811	AKT1; GAB2; GRB2; LYN; MAPK3; PDPK1; PRKCA; PRKCE; RAC1; RAF1;
Aldosterone-regulated sodium reabsorption	KEGG	7	40	0.00692253	0.0245453	ATP1A1; ATP1B3; MAPK3; PDPK1; PRKCA; PRKCG; SFN;
CXCR4-mediated signaling events	PID NCI	8	50	0.00697138	0.0246502	AKT1; CFL1; CSK; ITCH; LCK; PDPK1; PRKCZ; PTK2;
Cyclin A/B1 associated events during G2/M transition	REACTOME	5	22	0.00703511	0.024807	CDK1; PPP2CA; PPP2R1A; PPP2R2A; XPO1;
Aurora A signaling	PID NCI	6	31	0.00737567	0.0258654	AKT1; ARHGEF7; GIT1; PRKACA; RAN; RASA1;
disassembly of the destruction complex and recruitment of AXIN to the membrane	REACTOME	6	31	0.00737567	0.0258654	CAV1; CSNK1A1; PPP2CA; PPP2R1A; PPP2R5C; PPP2R5E;
Chemokine signaling pathway	KEGG	19	181	0.00756539	0.0263144	AKT1; CDC42; GNAI2; GNG12; GRB2; LYN; MAPK3; PARD3; PRKACA; PRKACB; PRKCZ; PTK2; RAC1; RAF1; RHOA; ROCK1; SHC1; SRC; WASL;
Mitotic Anaphase	REACTOME	19	181	0.00756539	0.0263144	BANF1; BUB3; CASC5; EMD; PPP2CA; PPP2R1A; PPP2R2A; PPP2R5C; PPP2R5E; PSME2; PSME3; RCC2; RPS27; TUBA1C; TUBA4A; TUBB2A; TUBB4A; TUBB4B; XPO1;
Metabolism of nucleotides	REACTOME	10	72	0.00753701	0.0263589	ADK; ATIC; CAD; CAT; CMPK1; GART; HPRT1; IMPDH2; NT5C2; PAICS;
Metabolism	REACTOME	109	1535	0.00771197	0.0267516	ACLY; ACSL5; ADH1C; ADK; AGPAT4; AGRN; AKT1; ASNS; ATIC; ATP5A1; ATP5B; ATP5E; ATP5J2; ATP5O; B4GALT5; BDH1; BLVRB; CAD; CARM1; CAT; CAV1; CD44; CKB; CMPK1; COX4I1; COX6B1; COX6C; CPT1A; CRABP2; CS; CYC1; CYCS; DNM2; ETFB; FASN; G6PD; GART; GNAI2; GNG12; GOT1; GPC1; GRHPR; GSTO1; HADHA; HADHB; HPRT1; HSP90AA1; IDH1; IMPDH2; IQGAP1; ITPR3; LBR; LDLR; LRPPRC; MARCKS; MAT2A; MAT2B; MDH2; MGST1; MGST…
Actions of nitric oxide in the heart	PID BIOCARTA	7	41	0.0079467	0.0272702	AKT1; CAV1; HSP90AA1; PDPK1; PRKACB; PRKAR1A; PRKAR1B;
Activation of NMDA receptor upon glutamate binding and postsynaptic events	REACTOME	7	41	0.0079467	0.0272702	CAMK2A; CAMK2D; PDPK1; PRKACA; PRKACB; RAF1; RPS6KA1;
Cleavage of Growing Transcript in the Termination Region	REACTOME	7	41	0.0079467	0.0272702	NCBP1; SNRPE; SNRPF; SNRPG; SRSF2; SRSF6; SRSF7;
RNA Polymerase II Transcription Termination	REACTOME	7	41	0.0079467	0.0272702	NCBP1; SNRPE; SNRPF; SNRPG; SRSF2; SRSF6; SRSF7;
Mitotic Metaphase and Anaphase	REACTOME	19	182	0.00801234	0.0274219	BANF1; BUB3; CASC5; EMD; PPP2CA; PPP2R1A; PPP2R2A; PPP2R5C; PPP2R5E; PSME2; PSME3; RCC2; RPS27; TUBA1C; TUBA4A; TUBB2A; TUBB4A; TUBB4B; XPO1;
Inactivation of Cdc42 and Rac	REACTOME	3	8	0.00840145	0.0286769	CDC42; GPC1; RAC1;
SHC-related events triggered by IGF1R	REACTOME	5	23	0.00857484	0.0291909	CDK1; MAPK3; RAF1; SHC1; YWHAB;
Pten dependent cell cycle arrest and apoptosis	PID BIOCARTA	4	15	0.0087243	0.0293871	AKT1; GRB2; PTK2; SHC1;
Repression of pain sensation by the transcriptional regulator dream	PID BIOCARTA	4	15	0.0087243	0.0293871	MAPK3; PRKACB; PRKAR1A; PRKAR1B;
Activation of Rac	REACTOME	4	15	0.0087243	0.0293871	GPC1; NCK1; NCK2; RAC1;
WNT5A-dependent internalization of FZD4	REACTOME	4	15	0.0087243	0.0293871	AP2A2; AP2M1; PRKCA; PRKCG;
Hiv-1 nef: negative effector of fas and tnf	PID BIOCARTA	8	52	0.00884388	0.0296339	CYCS; GSN; LMNA; LMNB2; PTK2; RASA1; RIPK1; TRAF2;
RNF mutants show enhanced WNT signaling and proliferation	REACTOME	20	197	0.00893948	0.0296439	AKT1; CAV1; CDC73; CSNK1A1; CSNK2A1; CSNK2B; H2AFX; H2BFS; HIST1H2AE; HIST1H2BA; LEO1; PPP2CA; PPP2R1A; PPP2R5C; PPP2R5E; PSME2; PSME3; RUVBL1; XPO1; YWHAZ;
TCF dependent signaling in response to WNT	REACTOME	20	197	0.00893948	0.0296439	AKT1; CAV1; CDC73; CSNK1A1; CSNK2A1; CSNK2B; H2AFX; H2BFS; HIST1H2AE; HIST1H2BA; LEO1; PPP2CA; PPP2R1A; PPP2R5C; PPP2R5E; PSME2; PSME3; RUVBL1; XPO1; YWHAZ;
XAV939 inhibits tankyrase, stabilizing AXIN	REACTOME	20	197	0.00893948	0.0296439	AKT1; CAV1; CDC73; CSNK1A1; CSNK2A1; CSNK2B; H2AFX; H2BFS; HIST1H2AE; HIST1H2BA; LEO1; PPP2CA; PPP2R1A; PPP2R5C; PPP2R5E; PSME2; PSME3; RUVBL1; XPO1; YWHAZ;
misspliced LRP5 mutants have enhanced beta-catenin-dependent signaling	REACTOME	20	197	0.00893948	0.0296439	AKT1; CAV1; CDC73; CSNK1A1; CSNK2A1; CSNK2B; H2AFX; H2BFS; HIST1H2AE; HIST1H2BA; LEO1; PPP2CA; PPP2R1A; PPP2R5C; PPP2R5E; PSME2; PSME3; RUVBL1; XPO1; YWHAZ;
Regulation of mRNA stability by proteins that bind AU-rich elements	REACTOME	11	85	0.00883109	0.0296688	AKT1; HSPA8; HSPB1; PABPC1; PRKCA; PSME2; PSME3; TNPO1; XPO1; YWHAB; YWHAZ;
Glucagon-like Peptide-1 (GLP1) regulates insulin secretion	REACTOME	7	42	0.00907837	0.0300266	GNG12; IQGAP1; ITPR3; PRKACA; PRKACB; PRKAR1A; PRKAR1B;
Beta oxidation of myristoyl-CoA to lauroyl-CoA	REACTOME	2	3	0.00943185	0.0310354	HADHA; HADHB;
Beta oxidation of palmitoyl-CoA to myristoyl-CoA	REACTOME	2	3	0.00943185	0.0310354	HADHA; HADHB;
Caspase Cascade in Apoptosis	PID NCI	8	53	0.00990996	0.032525	AKT1; CYCS; GSN; PTK2; RIPK1; TOP1; TRAF2; VIM;
Corticosteroids and cardioprotection	PID BIOCARTA	5	24	0.0103328	0.0337397	AKT1; ANXA1; CAV1; HSP90AA1; PDPK1;
Plasma membrane estrogen receptor signaling	PID NCI	5	24	0.0103328	0.0337397	AKT1; GRB2; RHOA; SHC1; SRC;
Vascular smooth muscle contraction	KEGG	14	123	0.0104371	0.0339935	ARAF; ITPR3; MAPK3; MYLK2; MYLK; PPP1CA; PRKACA; PRKACB; PRKCA; PRKCE; PRKCG; RAF1; RHOA; ROCK1;
Glypican 1 network	PID NCI	4	16	0.0111153	0.035658	FGF2; FGFR1; GPC1; PRNP;
Nongenotropic Androgen signaling	PID NCI	4	16	0.0111153	0.035658	AKT1; PTK2; RAF1; SRC;
PKA activation	REACTOME	4	16	0.0111153	0.035658	PRKACA; PRKACB; PRKAR1A; PRKAR1B;
RAF/MAP kinase cascade	REACTOME	4	16	0.0111153	0.035658	CDK1; MAPK3; RAF1; YWHAB;
Sema3A PAK dependent Axon repulsion	REACTOME	4	16	0.0111153	0.035658	CFL1; HSP90AA1; HSP90AB1; RAC1;
TGF-beta receptor signaling in EMT (epithelial to mesenchymal transition)	REACTOME	4	16	0.0111153	0.035658	FKBP1A; PARD3; PRKCZ; RHOA;
Regulation of map kinase pathways through dual specificity phosphatases	PID BIOCARTA	3	9	0.0120721	0.0383431	DUSP1; DUSP4; MAPK3;
GP1b-IX-V activation signalling	REACTOME	3	9	0.0120721	0.0383431	FLNA; RAF1; YWHAZ;
Nef Mediated CD4 Down-regulation	REACTOME	3	9	0.0120721	0.0383431	AP2A2; AP2M1; LCK;
eNOS activation	REACTOME	3	9	0.0120721	0.0383431	AKT1; CAV1; HSP90AA1;
Semaphorin interactions	REACTOME	9	66	0.0123345	0.0385079	CDC42; CFL1; FARP2; HSP90AA1; HSP90AB1; RAC1; RHOA; ROCK1; TLN1;
p75(NTR)-mediated signaling	PID NCI	8	55	0.0123244	0.0385702	AKT1; ARHGDIA; CYCS; PRKACB; RAC1; RHOA; SHC1; SQSTM1;
FAS (CD95) signaling pathway	PID NCI	5	25	0.0123224	0.0386586	AKT1; EZR; PDPK1; RIPK1; SRC;
Detoxification of Reactive Oxygen Species	REACTOME	5	25	0.0123224	0.0386586	CAT; CYCS; P4HB; PRDX1; PRDX2;
Glutamate Binding, Activation of AMPA Receptors and Synaptic Plasticity	REACTOME	5	25	0.0123224	0.0386586	CAMK2A; CAMK2D; MYO6; PRKCA; PRKCG;
SHC1 events in ERBB4 signaling	REACTOME	5	25	0.0123224	0.0386586	CDK1; MAPK3; RAF1; SHC1; YWHAB;
Trafficking of AMPA receptors	REACTOME	5	25	0.0123224	0.0386586	CAMK2A; CAMK2D; MYO6; PRKCA; PRKCG;
mRNA surveillance pathway	KEGG	11	90	0.0133377	0.0415383	DDX39B; EIF4A3; NCBP1; PABPC1; PABPC4; PPP1CA; PPP2CA; PPP2R1A; PPP2R2A; PPP2R5C; PPP2R5E;
Epithelial cell signaling in Helicobacter pylori infection	KEGG	9	67	0.0135507	0.0420991	ADAM10; ATP6V0A1; CDC42; CSK; GIT1; LYN; RAC1; SRC; TJP1;
Tnfr1 signaling pathway	PID BIOCARTA	4	17	0.0138905	0.0427401	LMNA; LMNB2; RIPK1; TRAF2;
Ephrin signaling	REACTOME	4	17	0.0138905	0.0427401	ARHGEF7; GIT1; NCK2; RAC1;
PKA activation in glucagon signalling	REACTOME	4	17	0.0138905	0.0427401	PRKACA; PRKACB; PRKAR1A; PRKAR1B;
PKA-mediated phosphorylation of CREB	REACTOME	4	17	0.0138905	0.0427401	PRKACA; PRKACB; PRKAR1A; PRKAR1B;
Progesterone-mediated oocyte maturation	KEGG	11	91	0.0144171	0.0441481	AKT1; ARAF; CDK1; GNAI2; HSP90AA1; HSP90AB1; MAPK3; PRKACA; PRKACB; RAF1; RPS6KA1;
The role of Nef in HIV-1 replication and disease pathogenesis	REACTOME	5	26	0.0145564	0.0444682	AP1G1; AP2A2; AP2M1; LCK; RAC1;
Non-small cell lung cancer	KEGG	8	57	0.0151449	0.0461557	AKT1; ARAF; GRB2; MAPK3; PDPK1; PRKCA; PRKCG; RAF1;
Natural killer cell mediated cytotoxicity	KEGG	14	130	0.0164467	0.0498858	ARAF; GRB2; HLA-A; HLA-B; LCK; MAPK3; PPP3CA; PPP3CB; PRKCA; PRKCG; PTPN6; RAC1; RAF1; SHC1;
HIV Infection	REACTOME	20	209	0.0164124	0.0498998	AP1G1; AP2A2; AP2M1; BANF1; GTF2F1; LCK; NCBP1; NPM1; PPIA; PSME2; PSME3; RAC1; RAN; RCC1; SKP1; SLC25A4; SLC25A5; SLC25A6; TPR; XPO1;
MASTL Facilitates Mitotic Progression	REACTOME	3	10	0.0165227	0.0499977	CDK1; PPP2CA; PPP2R1A;
