# Supplementary material for: Extensive rewiring of the EGFR network in colorectal cancer cells expressing transforming levels of KRASG13D
Source: Nat Commun. 2020 Jan 24;11:499. doi: 10.1038/s41467-019-14224-9 (PMC6981206; doi:10.1038/s41467-019-14224-9)
Supplement: Supplementary file 16 — Supplementary Data 12 [file 41467_2019_14224_MOESM16_ESM.xlsx]

## Sheet: CORUM_mtKRAS-Hi
CORUM complexes in mtKRAS-Hi PPIN
ComplexID	Complex name	Fraction_match	#Proteins in CORUM complex	#Proteins found in EGFRNetmtKRAS-Hi	GO description	FunCat description	Complex comment	PubMed ID	Matched_protein_list
126	CCT complex (chaperonin containing TCP1 complex)	1	8	8	protein stabilization;protein folding;ATP binding;cytoplasm	protein folding and stabilization;ATP binding;cytoplasm	The chaperonins are a family of molecular chaperones involved in protein folding, assembly and transport. The chaperonin-containing TCP-1 (CCT) is abundant in eukaryotic cytosol. CCT micro-complexes have mol. wts ranging from 120 to 250 kDa and are present in cells at lower abundance (<5%) as compared with intact CCT.	9250675	TCP1;CCT6A;CCT5;CCT3;CCT8;CCT4;CCT2;CCT7;
27	Arp2/3 complex	1	7	7	None	None	None	9359840	ARPC1B;ARPC2;ARPC3;ARPC5;ARPC4;ACTR3;ACTR2;
614	NRD complex (Nucleosome remodeling and deacetylation complex)	1	7	7	DNA topological change;regulation of RNA biosynthetic process;regulation of transcription, DNA-templated;protein acetylation;protein deacetylation;chromosome organization;nucleus	DNA conformation modification (e.g. chromatin);transcriptional control;modification by acetylation, deacetylation;organization of chromosome structure;nucleus	None	9804427	KDM1A;RBBP4;CHD3;MTA1;HDAC1;CHD4;HDAC2;
112	Prefoldin complex	1	6	6	protein stabilization;protein folding;cytoskeleton organization	protein folding and stabilization;cytoskeleton/structural proteins	None	12456645	PFDN6;PFDN1;VBP1;PFDN5;PFDN4;PFDN2;
33	Prefoldin complex	1	6	6	protein stabilization;protein folding;actin cytoskeleton organization;microtubule cytoskeleton organization	protein folding and stabilization;actin cytoskeleton;microtubule cytoskeleton	None	14634002	PFDN6;PFDN1;VBP1;PFDN5;PFDN4;PFDN2;
559	Decapping complex	1	5	5	regulation of mRNA stability;cytoplasm	control of mRNA stability;cytoplasm	Decapping is a key step in mRNA turnover. The decapping complex was found to be localized in cytoplasmic processing bodies (PBs), which are thought to be the sites of mRNA decay.	16364915	DDX6;EDC4;DCP2;EDC3;DCP1A;
5877	MAP2K1 BRAF RAF1 YWHAE KSR1 complex	1	5	5	signaling	cellular signalling	None	17979178	RAF1;BRAF;YWHAE;MAP2K1;KSR1;
889	MTA1 HDAC core complex	1	5	5	DNA topological change;negative regulation of transcription, DNA-templated;protein acetylation;protein deacetylation;hormone-mediated signaling pathway;signaling;chromosome organization;nucleus	DNA conformation modification (e.g. chromatin);transcription repression;modification by acetylation, deacetylation;hormone mediated signal transduction;cellular signalling;organization of chromosome structure;nucleus	None	12920132	RBBP4;MTA1;RBBP7;HDAC1;HDAC2;
308	60S ribosomal subunit, cytoplasmic	0.895833	48	43	translation;cytoplasm	translation;cytoplasm	None	14681386	RPLP1;RPLP2;RPLP0;RPL35A;RPL7;RPL13;RPL10;RPL12;RPL9;RPL9;RPL4;RPL3;RPL13A;RPL35;RPL5;RPL21;RPL28;RPL29;RPL34;RPL14;RPL26;RPL15;RPL27;RPL37A;RPL37;RPL7A;RPL23A;RPL23;RPL39;RPL31;RPL10A;RPL32;RPL11;RPL8;UBA52;RPL38;RPL24;RPL36A;RPL19;RPL18A;RPL6;RPL18;RPL36;
835	6S methyltransferase and RG containing Sm proteins complex	0.875	8	7	RNA splicing;cytoplasm	splicing;cytoplasm	snRNPs, integral components of the pre-mRNA splicing machinery, consist of seven Sm proteins which assemble in the cytoplasm as a ring structure on the snRNAs U1, U2, U4, and U5. The survival motor neuron (SMN) protein, the spinal muscular atrophy disease gene product, is crucial for snRNP core particle assembly in vivo. Results indicate that methylation of Sm proteins by the methylosome directs …	11713266	SNRPB;CLNS1A;SNRPE;SNRPF;SNRPG;SNRPD1;SNRPD2;
5266	TNF alpha/NF kappa B signaling complex 6	0.857143	14	12	I-kappaB kinase/NF-kappaB signaling;cytokine activity	NIK-I-kappaB/NF-kappaB cascade;cytokines (interleukines, colony stimulating factors, etc.)	None	14743216	CHUK;HSP90AA1;HSP90AB1;FBL;RPL4;RPS13;RPS11;RPL8;RPL6;CDC37;MAP3K14;IKBKG;
2480	CIN85 complex (CIN85, CRK, BCAR1, CBL, PIK3R1, GRB2, SOS1)	0.857143	7	6	transmembrane receptor protein tyrosine kinase signaling pathway	transmembrane receptor protein tyrosine kinase signalling pathways	The authors propose that CIN85 acts as a mediator to couple the c-Cbl signaling pathway with other pathways through its multiple protein complexes, thereby leading to their interplay.	11071869	CBL;CRK;BCAR1;GRB2;SOS1;SH3KBP1;
61	Mi2/NuRD complex	0.857143	7	6	DNA topological change;negative regulation of transcription, DNA-templated;RNA biosynthetic process;protein acetylation;protein deacetylation;chromosome organization;nucleus	DNA conformation modification (e.g. chromatin);transcription repression;RNA synthesis;modification by acetylation, deacetylation;organization of chromosome structure;nucleus	None	9790534	MTA2;RBBP4;HDAC1;CHD4;RBBP7;HDAC2;
5380	TRBP containing complex (DICER, RPL7A, EIF6, MOV10 and subunits of the 60S ribosomal particle)	0.84	25	21	RNA biosynthetic process;regulation of translation;RNA binding	RNA synthesis;translational control;RNA binding	In mass spectrometric sequencing analyses the authors showed that in addition to RISC subunits they obtained protein sequences corresponding to nearly all subunits of the large (60S) ribosomal particle. The ability of eIF6 to inhibit joining of the 60S and 40S subunits of the ribosome and, thus, to prevent formation of a translationally competent complex, raises the possibility that eIF6 may repr…	17507929	RPLP1;RPLP2;RPL35A;RPL7;RPL13;RPL12;RPL21;RPL28;RPL34;RPL14;EIF6;RPL15;RPL27;RPL37A;RPL7A;RPL10A;RPL32;RPL11;RPL19;RPL18A;RPL36;
1231	FIB associated protein complex	0.833333	6	5	rRNA processing;rRNA modification;ribosome biogenesis;nucleus	rRNA processing;rRNA modification;ribosome biogenesis;nucleus	FIB-associated protein complexes contain a number of ribosomal proteins and potential trans-acting factors involved in ribosome biogenesis, and the complexes are dependent on RNA integrity.	14583623	PRMT5;FBL;C1QBP;TUBA1A;PRMT1;
2837	Profilin 1 complex	0.833333	6	5	protein complex assembly;endocytosis;actin cytoskeleton organization	assembly of protein complexes;endocytosis;actin cytoskeleton	In brain profilin I complex links the actin cytoskeleton and endocytic membrane flow, directing actin and clathrin assembly to distinct membrane domains.	9463375	HSPA8;VCP;ACTG1;CLTC;TUBB2B;
834	20S methylosome and RG containing Sm protein complex	0.833333	6	5	RNA splicing;protein hydroxylation;protein methylation;cytoplasm	splicing;posttranslational modification of amino acids (e.g. hydroxylation, methylation);cytoplasm	None	11713266	PRMT5;SNRPB;CLNS1A;SNRPD1;SNRPD2;
886	MTA1 complex	0.833333	6	5	DNA topological change;negative regulation of transcription, DNA-templated;protein acetylation;protein deacetylation;hormone-mediated signaling pathway;signaling;chromosome organization;nucleus	DNA conformation modification (e.g. chromatin);transcription repression;modification by acetylation, deacetylation;hormone mediated signal transduction;cellular signalling;organization of chromosome structure;nucleus	None	12920132	RBBP4;MTA1;RBBP7;HDAC1;HDAC2;
1495	PID complex	0.8	5	4	protein acetylation;protein deacetylation;cellular protein modification process;regulation of sequence-specific DNA binding transcription factor activity;nucleus	modification by acetylation, deacetylation;protein modification;regulator of transcription factor;nucleus	PID complex-mediated repression of p53 transactivation functions acts, in part, through deacetylation of p53 at the C terminus. Experiments show that PID is involved in the regulation of p53-mediated growth arrest and apoptosis.	11099047	MTA2;RBBP4;HDAC1;CHD4;
186	Wave 2 complex	0.8	5	4	small GTPase mediated signal transduction;cell migration;actin cytoskeleton organization;actin cytoskeleton	small GTPase mediated signal transduction;cell migration;actin cytoskeleton;actin cytoskeleton	Proteins are only present in the complexed form, with the exception of Hspc (C3orf10). The complex is organized around a core of Nap and Abi. Sra is a peripheral subunit recruited on the Nap side, whereas the Wave and Hspc subunits are recruited on the Abi side of the core.	15070726	CYFIP1;ABI1;NCKAP1;WASF2;
3048	mSin3A complex	0.8	5	4	DNA topological change;negative regulation of transcription, DNA-templated;protein acetylation;protein deacetylation;DNA binding;chromosome organization;nucleus	DNA conformation modification (e.g. chromatin);transcription repression;modification by acetylation, deacetylation;DNA binding;organization of chromosome structure;nucleus	None	9150133	RBBP4;HDAC1;RBBP7;HDAC2;
5285	TNF alpha/NF kappa B signaling complex 9	0.8	5	4	I-kappaB kinase/NF-kappaB signaling;cytokine activity	NIK-I-kappaB/NF-kappaB cascade;cytokines (interleukines, colony stimulating factors, etc.)	None	14743216	CHUK;HSP90AB1;FKBP5;CDC37;
5876	PPP2R1A PPP2R1B PPP2CA PPME1 EIF4A1 complex	0.8	5	4	protein phosphorylation;protein dephosphorylation;protein autophosphorylation;negative regulation of protein kinase activity;kinase inhibitor activity	modification by phosphorylation, dephosphorylation, autophosphorylation;kinase inhibitior	None	15761952	PPP2R1A;PPP2R1B;EIF4A1;PPP2CA;
6289	prohibitin 2 complex, mitochondrial	0.8	5	4	apoptotic process;apoptotic mitochondrial changes	apoptosis (type I programmed cell death);apoptotic mitochondrial changes	Human PHB2 has pleiotropic functions in the mitochondria, including inhibition of apoptosis via the PHB2-\u0001Hax-1 complex and regulation of the mitochondrial morphology.	17008324	SLC25A5;PHB;VDAC2;PHB2;
634	XFIM complex	0.8	5	4	DNA topological change;negative regulation of transcription, DNA-templated;RNA biosynthetic process;protein acetylation;protein deacetylation;chromosome organization;nucleus	DNA conformation modification (e.g. chromatin);transcription repression;RNA synthesis;modification by acetylation, deacetylation;organization of chromosome structure;nucleus	None	12493763	KDM1A;GTF2I;HDAC1;HDAC2;
6858	CHTOP methylosome complex	0.8	5	4	histone H4-R3 methylation;regulation of transcription, DNA-templated;cytosine binding	transcriptional control	The CHTOP-methylosome complex associated with 5hmC (5-hydroxymethylcytosine) methylates H4R3 and transactivates cancer-related genes.	25284789	PRMT5;ERH;PRMT1;WDR77;
659	MeCP1 complex	0.777778	9	7	DNA topological change;negative regulation of transcription, DNA-templated;RNA biosynthetic process;protein acetylation;protein deacetylation;DNA binding;chromosome organization;nucleus	DNA conformation modification (e.g. chromatin);transcription repression;RNA synthesis;modification by acetylation, deacetylation;DNA binding;organization of chromosome structure;nucleus	MeCP1 protein complex represses transcription through preferential binding, remodeling, and deacetylation of methylated nucleosomes.	11297506	MTA2;RBBP4;HDAC1;CHD4;RBBP7;GATAD2B;HDAC2;
685	MeCP1 complex	0.777778	9	7	DNA topological change;negative regulation of transcription, DNA-templated;RNA biosynthetic process;protein acetylation;protein deacetylation;DNA binding;chromosome organization;nucleus	DNA conformation modification (e.g. chromatin);transcription repression;RNA synthesis;modification by acetylation, deacetylation;DNA binding;organization of chromosome structure;nucleus	MeCP1 protein complex represses transcription through preferential binding, remodeling, and deacetylation of methylated nucleosomes.	11756549	MTA2;RBBP4;HDAC1;CHD4;RBBP7;GATAD2B;HDAC2;
315	28S ribosomal subunit, mitochondrial	0.766667	30	23	translation;mitochondrial matrix	translation;mitochondrial matrix	With the exception of MRPS12, all proteins of the small ribosomal subunit from ribosomes of Bos taurus were identified in a proteomic approach (PMID:11279123).	14681386	MRPS14;DAP3;MRPS22;MRPS25;MRPS10;MRPS35;MRPS5;MRPS15;MRPS21;MRPS34;MRPS6;MRPS9;MRPS27;MRPS31;MRPS24;MRPS26;MRPS33;MRPS28;MRPS17;MRPS7;MRPS2;MRPS18C;MRPS23;
5199	Kinase maturation complex 1	0.75	16	12	intracellular signal transduction	cellular signalling	None	14743216	HSP90AA1;HSP90AB1;YWHAQ;YWHAB;HSPA4;YWHAG;YWHAE;YWHAZ;YWHAH;MAP2K5;CDC37;PFDN2;
563	F1F0 ATP synthase, mitochondrial	0.75	16	12	phosphorus utilization;phosphate-containing compound metabolic process;aerobic respiration;generation of precursor metabolites and energy;ATP binding;hydrogen transport;respiratory electron transport chain;mitochondrial inner membrane	phosphate metabolism;aerobic respiration;METABOLISM;ATP binding;electron transport;regulation of electron transport and membrane-associated energy conservation;mitochondrial inner membrane	F1F0 ATPase is the fifth complex in the respiratory chain.The mammalian complex V consists of 16 different subunits withalpha(3), beta(3), gamma, delta and epsilon comprising the F1 part and a, b, c, d, e, f, g, A6L,OSCP, and coupling factor 6 providing the F0 and stator.Also associated in the complex under some conditions is anintrinsic inhibitor protein IF1.	12110673	ATP5H;ATP5L;ATP5B;ATP5J;ATP5F1;ATP5A1;ATP5D;ATP5O;ATP5J2;ATP5E;ATP5I;ATPIF1;
587	NuRD.1 complex	0.75	8	6	DNA topological change;negative regulation of transcription, DNA-templated;protein acetylation;protein deacetylation;hormone-mediated signaling pathway;signaling;chromosome organization;nucleus	DNA conformation modification (e.g. chromatin);transcription repression;modification by acetylation, deacetylation;hormone mediated signal transduction;cellular signalling;organization of chromosome structure;nucleus	None	9885572	RBBP4;MTA1;CHD4;RBBP7;HDAC1;HDAC2;
62	MeCP1 complex	0.75	8	6	DNA topological change;negative regulation of transcription, DNA-templated;RNA biosynthetic process;protein acetylation;protein deacetylation;DNA binding;chromosome organization;nucleus	DNA conformation modification (e.g. chromatin);transcription repression;RNA synthesis;modification by acetylation, deacetylation;DNA binding;organization of chromosome structure;nucleus	MeCP1 protein complex represses transcription through preferential binding, remodeling, and deacetylation of methylated nucleosomes.	10444591	MTA2;RBBP4;HDAC1;CHD4;RBBP7;HDAC2;
832	Anti Sm protein complex	0.75	8	6	protein hydroxylation;protein methylation;cytoplasm	posttranslational modification of amino acids (e.g. hydroxylation, methylation);cytoplasm	None	11713266	PRMT5;SNRPB;CLNS1A;GEMIN4;SMN1;DDX20;
888	MTA2 complex	0.75	8	6	DNA topological change;negative regulation of transcription, DNA-templated;RNA biosynthetic process;chromosome organization;nucleus;histone deacetylation	DNA conformation modification (e.g. chromatin);transcription repression;RNA synthesis;organization of chromosome structure;nucleus	Since MTA2 is not involved in metastasis or cancer formation, the authors suggest a housekeeping role of the MTA2 complex.	12920132	MTA2;RBBP4;HDAC1;CHD4;RBBP7;HDAC2;
1142	SMN complex	0.727273	11	8	RNA splicing;RNA biosynthetic process;protein complex assembly;RNA binding;cytoplasm;nucleus	splicing;RNA synthesis;assembly of protein complexes;RNA binding;cytoplasm;nucleus	Assembly of the Sm-class of U-rich small nuclear ribonucleoprotein particles (U snRNPs) is a process facilitated by the macromolecular survival of motor neuron (SMN) complex. Spinal muscular atrophy (SMA) is the most common genetic cause of infant mortality. Deletions or mutations in the survival of motor neurons (SMN1) gene, the SMA-causing gene, are detected in over 95% of SMA patients. The SMN…	10601333	SNRPB;SNRPE;SNRPF;SNRPG;SNRPD1;SNRPD2;SMN1;DDX20;
5177	Polycystin 1 multiprotein complex (ACTN1, CDH1, SRC, JUP, VCL, CTNNB1, PXN, BCAR1, PKD1, PTK2, TLN1)	0.727273	11	8	cell adhesion;epithelial cell differentiation;morphogenesis of an epithelium;kidney development	cell adhesion;epithelium;kidney	The results suggest that polycystin-1 complexes are present in focal adhesions in subconfluent cells and in both focal adhesions and cell\u2013cell adherens complexes in confluent cells.	11113628	SRC;JUP;CTNNB1;PXN;BCAR1;PKD1;PTK2;TLN1;
3055	Nop56p associated pre rRNA complex	0.72381	105	76	ribosome biogenesis;nucleus	ribosome biogenesis;nucleus	Identification of pre-rRNA species within hNop56p-associated pre-ribosomal ribonucleoprotein complexes, coupled with the known functions of yeast orthologs of the probable trans-acting factors identified in man, demonstrated that hNop56p functions in the early to middle stages of 60 S subunit synthesis.	12777385	NOP56;RSL1D1;SLC25A5;RPLP1;RPLP2;RPLP0;NPM1;HNRNPA1;TOP1;EEF2;HIST1H1D;RPL35A;RPL7;NCL;FBL;U2AF2;RPL13;RPL10;RPL12;RPL9;RPL9;RPL4;RPL3;RPL13A;RPL35;RPL5;RPL21;RPL28;RPL29;TUFM;RPL14;HNRNPM;NAP1L1;RPL26;RPL15;RPL27;RPL37A;RPS8;RPS13;RPS11;RPL7A;RPL23A;RPL23;RPS15;RPS24;RPL39;RPL31;RPL10A;RPL32;RPL11;RPL8;YBX1;EEF1A1;RPL24;RPL36A;RPL19;HNRNPU;U2AF1;RPL18A;RPL6;RPL18;DHX9;PWP1;NOLC1;TUBA1A;BRIX1;H1F…
1226	H2AX complex I	0.714286	7	5	DNA repair;DNA topological change;cell cycle checkpoint;DNA-templated transcription, elongation;cellular response to DNA damage stimulus;chromosome organization;nucleus	DNA repair;DNA conformation modification (e.g. chromatin);cell cycle checkpoints (checkpoints of morphogenesis, DNA-damage,-replication, mitotic phase and spindle);transcription elongation;DNA damage response;organization of chromosome structure;nucleus	This complex has been isolated from cells after IR exposure and recovery for 30 minutes.	16522924	NPM1;PARP1;HSPA5;H2AFX;DHX30;
650	HDAC2 asscociated core complex	0.714286	7	5	DNA topological change;negative regulation of transcription, DNA-templated;protein hydroxylation;protein methylation;DNA binding;chromosome organization;nucleus;histone deacetylation	DNA conformation modification (e.g. chromatin);transcription repression;posttranslational modification of amino acids (e.g. hydroxylation, methylation);DNA binding;organization of chromosome structure;nucleus	None	11102443	MTA2;RBBP4;CHD3;RBBP7;HDAC2;
1149	Histone H3.1 complex	0.7	10	7	protein complex assembly;nucleus	assembly of protein complexes;nucleus	The H3.1 and H3.3 complexes contain distinct histone chaperones, CAF-1 and HIRA, that were shown to be necessary to mediate DNA-synthesis-dependent and -independent nucleosome assembly, respectively.	14718166	HAT1;HIST1H4A;HIST1H3A;RBBP4;CHAF1A;CHAF1B;IPO4;
1749	SMN PolII RHA complex	0.7	10	7	RNA splicing;RNA biosynthetic process;protein complex assembly;RNA binding;cytoplasm;nucleus	splicing;RNA synthesis;assembly of protein complexes;RNA binding;cytoplasm;nucleus	Physical association between the Survival Motor Neuron (SMN) complex, RNA polymerase II (pol II), snRNPs and RNA helicase A (RHA) suggest a role for the SMN complex in the assembly of the pol II transcription/processing machinery. SMN localizes both in the cytoplasm and in gems, nuclear bodies similar in size and number to coiled bodies (Cajal bodies) and often associated with them.	11149922	SNRPB;POLR2A;GEMIN4;SNRPN;GTF2B;DHX9;DDX20;
306	Ribosome, cytoplasmic	0.666667	81	54	translation;cytoplasm	translation;cytoplasm	None	14681386	RPLP1;RPLP2;RPLP0;RPSA;RPL35A;RPL7;RPL13;RPL10;RPL12;RPL9;RPL9;RPL4;RPL3;RPL13A;RPS27;RPL35;RPL5;RPL21;RPL28;RPL29;RPL34;RPL14;RPS20;RPL26;RPL15;RPL27;RPL37A;RPL37;RPS8;RPS13;RPS11;RPL7A;RPL23A;RPL23;RPS15;RPS24;RPS26;RPL39;RPL31;RPL10A;RPL32;RPL11;RPL8;RPS27A;UBA52;RPL38;RPS21;RPL24;RPL36A;RPL19;RPL18A;RPL6;RPL18;RPL36;
1745	SMN complex	0.666667	15	10	RNA splicing;RNA biosynthetic process;protein complex assembly;RNA binding;cytoplasm;nucleus	splicing;RNA synthesis;assembly of protein complexes;RNA binding;cytoplasm;nucleus	Assembly of the Sm-class of U-rich small nuclear ribonucleoprotein particles (U snRNPs) is a process facilitated by the macromolecular survival of motor neuron (SMN) complex. The SMN complex is found both in the cytoplasm and in the nucleus, where it is concentrated in gems, nuclear bodies similar in size and number to Cajal (coiled) bodies and often associated with them.	11748230	SNRPB;GEMIN4;SNRPE;SNRPF;SNRPG;SNRPD1;SNRPD2;SNRPN;GEMIN5;DDX20;
2300	Profilin 2 complex	0.666667	9	6	protein complex assembly;endocytosis;actin cytoskeleton organization	assembly of protein complexes;endocytosis;actin cytoskeleton	None	9463375	ROCK2;HSPA8;ACTB;DNM1;CYFIP1;NCKAP1;
646	HDAC1 associated protein complex	0.666667	9	6	DNA topological change;negative regulation of transcription, DNA-templated;protein acetylation;protein deacetylation;protein hydroxylation;protein methylation;DNA binding;chromosome organization;nucleus	DNA conformation modification (e.g. chromatin);transcription repression;modification by acetylation, deacetylation;posttranslational modification of amino acids (e.g. hydroxylation, methylation);DNA binding;organization of chromosome structure;nucleus	None	11102443	KDM1A;MTA2;RBBP4;CHD3;HDAC1;RBBP7;
6838	IGF2BP1 complex	0.666667	9	6	mRNA stabilization;cytoplasm	cytoplasm	The IGF2BP1 complex stabilizes the c-myc RNA by associating with the Coding Region instability Determinant (CRD).	19029303	SYNCRIP;STAU1;RPL26;YBX1;HNRNPU;DHX9;
3102	DHX9 ADAR vigilin DNA PK Ku antigen complex	0.666667	6	4	DNA topological change;chromosome segregation;mRNA modification;RNA binding;chromosome organization;nucleus	DNA conformation modification (e.g. chromatin);chromosome segregation/division;mRNA modification;RNA binding;organization of chromosome structure;nucleus	Vigilin and DDP1 bind specifically to Inosine-containing RNAs.	15723802	ADAR;PRKDC;HDLBP;DHX9;
3284	SMN complex (GEMIN5,2,3,4, SMN)	0.666667	6	4	RNA splicing;RNA biosynthetic process;protein complex assembly;RNA binding;ion transport;cytoplasm;nucleus	splicing;RNA synthesis;assembly of protein complexes;RNA binding;ion transport;cytoplasm;nucleus	Gemin5 interacts with several of the snRNP core proteins including SmB, SmD1, SmD2, SmD3, and SmE, suggesting that it participates in the activities of the SMN complex in snRNP assembly.	11714716	GEMIN4;SMN1;GEMIN5;DDX20;
387	MCM complex	0.666667	6	4	chromosome organization;DNA replication;ATP binding;chromosome	organization of chromosome structure;DNA synthesis and replication;ATP binding;chromosome	None	8798650	MCM3;MCM4;MCM5;MCM7;
5269	TNF alpha/NF kappa B signaling complex 8	0.666667	6	4	I-kappaB kinase/NF-kappaB signaling;cytokine activity	NIK-I-kappaB/NF-kappaB cascade;cytokines (interleukines, colony stimulating factors, etc.)	None	14743216	HSP90AA1;HSP90AB1;FKBP5;CDC37;
551	core histone (H2A/H2B/H3/H4) TDIF2 TDT complex	0.666667	6	4	nucleus;chromatin remodeling;DNA binding	nucleus;DNA binding	The authors propose a dual function for TdIF2 in the N region synthesis. One is the function as an inhibitor of TdT. The other is that of a chromatin remodeling protein.	12786946	HIST1H4A;HIST1H3A;HIST2H2AC;HIST2H2BE;
824	Anti SMN protein complex	0.666667	6	4	RNA splicing;protein complex assembly;cytoplasm	splicing;assembly of protein complexes;cytoplasm	None	11713266	SNRPB;GEMIN4;SMN1;DDX20;
5613	Emerin complex 25	0.625	16	10	RNA processing;intracellular signal transduction;nucleus	RNA processing;cellular signalling;nucleus	Complexes are named on the basis of their S300 elution fraction number. Subunits 5-16 were identified via LCMS/MS analysis.	17620012	BANF1;YWHAB;EMD;ACTB;HNRNPK;YWHAE;SNRPD1;G3BP1;CDC37;BCCIP;
3118	SMN1 SIP1 SNRP complex	0.625	8	5	cytoplasm;nucleus	cytoplasm;nucleus	SMN (Survival of Motor Neurons) and its associated protein SIP1 are in a complex with spliceosomal snRNP proteins. The SMN/SIP1 complex is very stable.	9323129	SNRPB;SNRPE;SNRPD1;SNRPD2;SMN1;
5268	TNF alpha/NF kappa B signaling complex 7	0.625	8	5	I-kappaB kinase/NF-kappaB signaling;cytokine activity	NIK-I-kappaB/NF-kappaB cascade;cytokines (interleukines, colony stimulating factors, etc.)	None	14743216	MAP3K7;HSP90AA1;HSP90AB1;FKBP5;CDC37;
6194	B WICH complex	0.625	8	5	chromatin binding;transcription from RNA polymerase III type 3 promoter;nucleus	nucleus	The 45 S rRNA, the 5 S rRNA, and the 7SL RNA are parts of the B-WICH complex.	25883140	MYO1C;SMARCA5;DEK;MYBBP1A;DDX21;
846	RICH1/AMOT polarity complex, Flag Rich1 precipitated	0.625	8	5	protein localization;GTPase activator activity;positive regulation of GTPase activity;G-protein coupled receptor signaling pathway;anisotropic cell growth;axis specification;cell-cell junction assembly;cell junction	regulation by localization;GTPase activator (GAP);G-protein coupled receptor signalling pathway;directional cell growth (morphogenesis);asymmetries and axis determination;intercellular junction (gap junction/adherens junction);cell junction	In an additional immunoblot the authors show that Par-3 and aPKC likely associate with Rich1 at lower levels than Pals1 and Patj since they were not identified by MS. The authors propose that Rich1 and Amot maintain TJ integrity by the coordinate regulation of Cdc42 and by linking specific components of the TJ to intracellular protein trafficking.	16678097	CAPZB;CAPZA1;ARHGAP17;SH3KBP1;CD2AP;
1227	H2AX complex II	0.6	10	6	DNA repair;DNA topological change;cell cycle checkpoint;DNA-templated transcription, elongation;cellular response to DNA damage stimulus;chromosome organization;nucleus	DNA repair;DNA conformation modification (e.g. chromatin);cell cycle checkpoints (checkpoints of morphogenesis, DNA-damage,-replication, mitotic phase and spindle);transcription elongation;DNA damage response;organization of chromosome structure;nucleus	This complex has been isolated from cells after IR exposure and recovery for 2.5h.	16522924	NPM1;HSPA5;H2AFX;HIST1H2BB;HIST1H4A;HIST1H2BM;
5286	TNF alpha/NF kappa B signaling complex 10	0.6	10	6	I-kappaB kinase/NF-kappaB signaling;cytokine activity	NIK-I-kappaB/NF-kappaB cascade;cytokines (interleukines, colony stimulating factors, etc.)	None	14743216	CHUK;HSP90AA1;HSP90AB1;CDC37;CCAR1;IKBKG;
6247	BBS chaperonin complex	0.6	10	6	cilium;chaperone-mediated protein complex assembly;intraciliary transport	None	None	20080638	TCP1;CCT5;CCT3;CCT8;CCT4;CCT2;
105	Polycomb repressive complex 2 (PRC 2)	0.6	5	3	DNA topological change;negative regulation of transcription, DNA-templated;RNA biosynthetic process;protein hydroxylation;protein methylation;chromosome organization;nucleus	DNA conformation modification (e.g. chromatin);transcription repression;RNA synthesis;posttranslational modification of amino acids (e.g. hydroxylation, methylation);organization of chromosome structure;nucleus	Polycomb repressive complexes are required to maintain the transcriptionally repressive state of many genes, including Hox genes, throughout development. They are methylating histones at lysine residues. PRC4 methylates preferentially the histone H1b isoform, whereas PRC2 methylated preferentially the histone H1d isoform. The PRC3 complex exclusively targets methylation of histone H3-K27, and the…	12435631	RBBP4;SUZ12;RBBP7;
1191	RNA pol II containing coactivator complex Tat SF	0.6	5	3	regulation of RNA biosynthetic process;regulation of transcription, DNA-templated;DNA binding;nucleus	transcriptional control;DNA binding;nucleus	All fractions with Tat stimulatory activity contained these components as well as CDK9.	10393184	SUPT5H;NCL;POLR2A;
1261	SRm160/300 complex	0.6	5	3	RNA splicing;RNA binding;nucleus	splicing;RNA binding;nucleus	Exonic splicing enhancer (ESE) sequences are important for the recognition of splice sites in pre-mRNA. These sequences are bound by specific serine-arginine (SR) repeat proteins that promote the assembly of splicing complexes at adjacent splice sites. In a study, it was shown that SRm160/300 is required for a purine-rich ESE to promote the splicing of a pre-mRNA derived from the Drosophila doubl…	10339552	TRA2B;SRRM1;SRRM2;
1307	Multiprotein complex (mRNA turnover)	0.6	5	3	RNA catabolic process;cytoplasm	RNA degradation;cytoplasm	None	11051545	SYNCRIP;CSDE1;PABPC1;
280	HMGB1 HMGB2 HSC70 ERP60 GAPDH complex	0.6	5	3	DNA repair;DNA binding;cellular response to DNA damage stimulus;nucleus	DNA repair;DNA binding;DNA damage response;nucleus	The protein/DNA complex was isolated from human leukemia cells deficient in components of the mismatch repair system (Nalm6). This complex detects changes in DNA structure caused by incorporation of nonnatural nucleosides and is a determinant of cell sensitivity to such DNA modifying chemotherapy. The authors show that murine fibroblasts deficient in one component of the complex, Hmgb1, are 10-fo…	12517784	HMGB1;HSPA8;HMGB2;
5211	RAF1 PPP2 PIN1 complex	0.6	5	3	transmembrane receptor protein serine/threonine kinase signaling pathway	transmembrane receptor protein serine/threonine kinase signalling pathways	The Raf-1 kinase is an important signaling molecule, functioning in the Ras pathway to transmit mitogenic, differentiative, and oncogenic signals to the downstream kinases MEK and ERK.	15664191	RAF1;PPP2R1A;PPP2R2A;
5220	CHUK IQGAP2 AKAP8L RELA TNIP2 complex	0.6	5	3	intracellular signal transduction	cellular signalling	None	14743216	CHUK;IQGAP2;AKAP8L;
5234	IKBKB CDC37 KIAA1967 HSP90AB1 HSP90AA1 complex	0.6	5	3	I-kappaB kinase/NF-kappaB signaling	NIK-I-kappaB/NF-kappaB cascade	None	14743216	HSP90AA1;HSP90AB1;CDC37;
6149	Codanin 1 Asf1\u2013histone H3.1 histone H4\u2013importin 4 complex, cytosolic	0.6	5	3	chromatin assembly;DNA replication	DNA synthesis and replication	None	22407294	HIST1H4A;HIST1H3A;IPO4;
6517	SERCA2a alphaKAP CaM CaMKII complex	0.6	5	3	None	None	None	19671701	ATP2A2;CALM1;CAMK2A;
6799	VEGFR2 S1PR1 ERK1/2 PKC alpha complex	0.6	5	3	cell migration;ERK1 and ERK2 cascade	cell migration	S1P receptors form complexes with VEGFR-2 and the S1P1/VEGFR-2 complex associates with protein kinase C (PKC)-alpha and ERK1/2.The authors hypothesize that VEGFR-2 forms a signaling complex with S1P1, evoking bidirectional signaling regulating both ERK1/2 phosphorylation and haptotaxis of ML-1 cells.	20501673	PRKCA;MAPK3;MAPK1;
6800	VEGFR2 S1PR2 ERK1/2 PKC alpha complex	0.6	5	3	cell migration;ERK1 and ERK2 cascade	cell migration	S1P receptors form complexes with VEGFR-2 and the S1P2/VEGFR-2 complex associates with protein kinase C (PKC)-alpha and ERK1/2.	20501673	PRKCA;MAPK3;MAPK1;
6801	VEGFR2 S1PR3 ERK1/2 PKC alpha complex	0.6	5	3	cell migration;ERK1 and ERK2 cascade	cell migration	S1P receptors form complexes with VEGFR-2 and the S1P3/VEGFR-2 complex associates with protein kinase C (PKC)-alpha and ERK1/2.	20501673	PRKCA;MAPK3;MAPK1;
6802	VEGFR2 S1PR5 ERK1/2 PKC alpha complex	0.6	5	3	cell migration;ERK1 and ERK2 cascade	cell migration	S1P receptors form complexes with VEGFR-2 and the S1P5/VEGFR-2 complex associates with protein kinase C (PKC)-alpha and ERK1/2.	20501673	PRKCA;MAPK3;MAPK1;
995	Polycomb repressive complex 3 (PRC3)	0.6	5	3	DNA topological change;RNA biosynthetic process;protein hydroxylation;protein methylation;chromosome organization;nucleus	DNA conformation modification (e.g. chromatin);RNA synthesis;posttranslational modification of amino acids (e.g. hydroxylation, methylation);organization of chromosome structure;nucleus	PRC3 associates with the two shortest isoforms of EED (Eed3/4). PRC3 methylates nucleosomal H3-lysine 27, PRC2 methylates nucleosomal H1-lysine 26.	15099518	RBBP4;SUZ12;RBBP7;
996	Polycomb repressive complex 2 (PRC2)	0.6	5	3	DNA topological change;RNA biosynthetic process;protein hydroxylation;protein methylation;chromosome organization;nucleus	DNA conformation modification (e.g. chromatin);RNA synthesis;posttranslational modification of amino acids (e.g. hydroxylation, methylation);organization of chromosome structure;nucleus	PRC2 associates with all three EED isoforms, with the largest form of EED in highest abundance. PRC3 preferentially methylates nucleosomal H3-lysine 27, PRC2 preferentially methylates nucleosomal H1-lysine 26.	15099518	RBBP4;SUZ12;RBBP7;
1143	SMN complex	0.588235	17	10	RNA splicing;RNA biosynthetic process;protein complex assembly;RNA binding;cytoplasm;nucleus	splicing;RNA synthesis;assembly of protein complexes;RNA binding;cytoplasm;nucleus	Assembly of the Sm-class of U-rich small nuclear ribonucleoprotein particles (U snRNPs) is a process facilitated by the macromolecular survival of motor neuron (SMN) complex. Spinal muscular atrophy (SMA) is the most common genetic cause of infant mortality. Deletions or mutations in the survival of motor neurons (SMN1) gene, the SMA-causing gene, are detected in over 95% of SMA patients. The SMN…	17178713	SNRPB;GEMIN4;SNRPE;SNRPF;SNRPG;SNRPD1;SNRPD2;SMN1;GEMIN5;DDX20;
632	Anti HDAC2 complex	0.588235	17	10	DNA topological change;negative regulation of transcription, DNA-templated;protein acetylation;protein deacetylation;chromosome organization;nucleus	DNA conformation modification (e.g. chromatin);transcription repression;modification by acetylation, deacetylation;organization of chromosome structure;nucleus	None	12493763	KDM1A;MTA2;GTF2I;RBBP4;CHD3;MTA1;HDAC1;CHD4;RBBP7;HDAC2;
2757	SMN complex, U7 snRNA specific	0.571429	7	4	RNA splicing;RNA biosynthetic process;protein complex assembly;RNA binding;cytoplasm;nucleus	splicing;RNA synthesis;assembly of protein complexes;RNA binding;cytoplasm;nucleus	The Lsm11 protein of the U7 snRNA specific SMN complex plays an important role in histone RNA 3' end processing.	12975319	SNRPB;SNRPE;SNRPF;SNRPG;
283	Sin3 complex	0.571429	7	4	DNA topological change;negative regulation of transcription, DNA-templated;protein acetylation;protein deacetylation;chromosome organization	DNA conformation modification (e.g. chromatin);transcription repression;modification by acetylation, deacetylation;organization of chromosome structure	None	9651585	RBBP4;HDAC1;RBBP7;HDAC2;
54	SIN3 complex	0.571429	7	4	DNA topological change;negative regulation of transcription, DNA-templated;protein acetylation;protein deacetylation;chromosome organization;nucleus	DNA conformation modification (e.g. chromatin);transcription repression;modification by acetylation, deacetylation;organization of chromosome structure;nucleus	None	9150135	RBBP4;HDAC1;RBBP7;HDAC2;
596	SIN3 HDAC SAP30 ARID4 complex	0.571429	7	4	DNA topological change;cell cycle arrest;negative regulation of transcription, DNA-templated;protein acetylation;protein deacetylation;chromosome organization;nucleus	DNA conformation modification (e.g. chromatin);cell cycle arrest;transcription repression;modification by acetylation, deacetylation;organization of chromosome structure;nucleus	RBP1 associates with mSIN3-HDAC complex.	11283269	RBBP4;HDAC1;RBBP7;HDAC2;
695	SIN3 HDAC SAP30 ARID4 complex	0.571429	7	4	DNA topological change;negative regulation of transcription, DNA-templated;protein acetylation;protein deacetylation;protein binding;chromosome organization;nucleus	DNA conformation modification (e.g. chromatin);transcription repression;modification by acetylation, deacetylation;protein binding;organization of chromosome structure;nucleus	None	12724404	RBBP4;HDAC1;RBBP7;HDAC2;
698	SIN3 HDAC SAP30 ARID4 complex	0.571429	7	4	DNA topological change;negative regulation of transcription, DNA-templated;protein acetylation;protein deacetylation;chromosome organization;nucleus	DNA conformation modification (e.g. chromatin);transcription repression;modification by acetylation, deacetylation;organization of chromosome structure;nucleus	SAP30 is involved in the functional recruitment of the mSin3-histone deacetylase complex to a specific subset of N-CoR corepressor complexes.	9702189	RBBP4;HDAC1;RBBP7;HDAC2;
732	SIN3 complex	0.571429	7	4	DNA topological change;negative regulation of transcription, DNA-templated;protein acetylation;protein deacetylation;DNA binding;chromosome organization;nucleus	DNA conformation modification (e.g. chromatin);transcription repression;modification by acetylation, deacetylation;DNA binding;organization of chromosome structure;nucleus	None	11784859	RBBP4;HDAC1;RBBP7;HDAC2;
1728	CTCF nucleophosmin PARP HIS KPNA LMNA TOP complex	0.555556	9	5	regulation of RNA biosynthetic process;regulation of transcription, DNA-templated;nucleus	transcriptional control;nucleus	Nucleophosmin is the most prominent binding partner of CTCF.	14759373	LMNA;NPM1;PARP1;H2AFZ;HIST2H2AA3;
3137	MASH1 promoter coactivator complex	0.555556	9	5	positive regulation of transcription, DNA-templated;DNA binding;regulation of binding;regulation of sequence-specific DNA binding transcription factor activity;Notch signaling pathway;neuron differentiation;nucleus	transcription activation;DNA binding;regulation by binding / dissociation;regulator of transcription factor;Notch-receptor signalling pathway;neuron;nucleus	Poly(ADP-ribosyl)ation activity of PARP1 is required for dismissal of the TLE1-corepressor complex.	15607978	PARP1;SRC;POLR2A;HIST1H4A;HIST1H3A;
5609	Emerin regulatory complex	0.555556	9	5	DNA topological change;regulation of RNA biosynthetic process;regulation of transcription, DNA-templated;chromosome organization;nucleus	DNA conformation modification (e.g. chromatin);transcriptional control;organization of chromosome structure;nucleus	None	17620012	BANF1;EMD;ACTB;HIST1H3A;HDAC1;
6302	B WICH complex	0.555556	9	5	transcription, DNA-templated;ATP-dependent chromatin remodeling;nucleus	TRANSCRIPTION;nucleus	None	16603771	MYO1C;SMARCA5;DEK;MYBBP1A;DDX21;
649	HDAC1 associated core complex cII	0.555556	9	5	DNA topological change;negative regulation of transcription, DNA-templated;protein deacetylation;protein hydroxylation;protein methylation;DNA binding;chromosome organization;nucleus	DNA conformation modification (e.g. chromatin);transcription repression;modification by acetylation, deacetylation;posttranslational modification of amino acids (e.g. hydroxylation, methylation);DNA binding;organization of chromosome structure;nucleus	None	11102443	MTA2;RBBP4;CHD3;HDAC1;RBBP7;
3040	Multisynthetase complex	0.545455	11	6	aminoacyl-tRNA ligase activity;cytoplasm;nucleus	aminoacyl-tRNA-synthetases;cytoplasm;nucleus	The characteristic "core" complex of aminoacyl tRNAsynthetase in higher eukaryotes is composed of nine synthetase activities. These are specific for arginine, aspartate, glutamate, glutamine, isoleucine, leucine, lysine, methionine, and proline. There are also three auxiliary proteins in the multisynthetase complex: p43, p38, and p18. These are involved in protein-protein interactions within the …	16169847	EEF1E1;DARS;IARS;RARS;AIMP2;LARS;
3082	DGCR8 multiprotein complex	0.545455	11	6	RNA processing;nucleus	RNA processing;nucleus	None	17765891	HNRNPR;HSPA5;DDX5;NCL;HNRNPU;DHX9;
1068	12S U11 snRNP	0.533333	15	8	mRNA splicing, via spliceosome;mRNA processing;nucleus	mRNA processing (splicing, 5'-, 3'-end processing);nucleus	U12-type spliceosomes excise U12-type introns, which comprise less than 1% of all human introns.	15146077	SNRPB;SNRPE;SNRPF;SNRPG;SNRPD1;SNRPD2;YBX1;SRSF7;
5615	Emerin complex 52	0.521739	23	12	RNA processing;intracellular signal transduction;nucleus	RNA processing;cellular signalling;nucleus	Complexes are named on the basis of their S300 elution fraction number. Subunits 8-23 were identified via LCMS/MS analysis.	17620012	HNRNPL;YWHAQ;IQGAP1;EMD;HDGF;ACTB;HNRNPK;YWHAE;SNRPD1;HNRNPU;C1QBP;PDCD4;
32	PA700 complex	0.5	20	10	proteasome-mediated ubiquitin-dependent protein catabolic process;ubiquitin-dependent protein catabolic process;protein binding;regulation of binding;peptidase activator activity;cytoplasm	proteasomal degradation (ubiquitin/proteasomal pathway);protein binding;regulation by binding / dissociation;protease activator;cytoplasm	The proteasome is an essential component of the ATP-dependent proteolytic pathway in eukaryotic cells and is responsible for the degradation of most cellular proteins (for reviews see PMID:8811196 and PMID:10872471). It contains a barrel-shaped proteolytic core complex (the 20S proteasome), and is capped at one or both ends by regulatory complexes like the 19S complex (PMID:11812135), modulator (…	9148964	PSMD11;PSMD14;PSMD3;PSMC3;PSMC2;PSMD7;PSMC1;PSMC5;PSMC6;PSMD2;
1335	SNW1 complex	0.5	18	9	positive regulation of transcription, DNA-templated;RNA splicing;nucleus	transcription activation;splicing;nucleus	Identified subunits of the SNW1 complex represent components of the spliceosome as well as other nuclear matrix-associated proteins. Evidence was found that the complex couples vitamin D receptor-mediated transcription and RNA splicing.	12840015	UBR5;TUBB;HSPA5;EEF1G;EEF1A1;HNRNPU;DDB1;CDC5L;ABCF2;
282	SNF2h cohesin NuRD complex	0.5	16	8	DNA topological change;DNA binding;chromosome organization;chromosome	DNA conformation modification (e.g. chromatin);DNA binding;organization of chromosome structure;chromosome	The association of the complex with chromatin can be regulated by the state of DNA methylation.	12198550	SMARCA5;MTA2;RBBP4;CHD3;MTA1;HDAC1;RBBP7;HDAC2;
1223	H2AX complex, isolated from cells without IR exposure	0.5	14	7	DNA topological change;cell cycle checkpoint;DNA-templated transcription, elongation;chromosome organization;nucleus	DNA conformation modification (e.g. chromatin);cell cycle checkpoints (checkpoints of morphogenesis, DNA-damage,-replication, mitotic phase and spindle);transcription elongation;organization of chromosome structure;nucleus	None	16522924	HNRNPR;NPM1;HSPA5;PABPC1;H2AFX;CALM1;HIST1H4A;
725	P2X7 receptor signalling complex	0.5	12	6	ion transport;ion channel activity;cell surface receptor signaling pathway;cytoskeleton organization;plasma membrane	ion transport;ion channels;transmembrane signal transduction;cytoskeleton/structural proteins;eukaryotic plasma membrane / membrane attached	None	11707406	ACTN4;SVIL;HSP90AB1;HSPA1A;HSPA8;ACTB;
1150	Histone H3.3 complex	0.5	10	5	protein complex assembly;nucleus	assembly of protein complexes;nucleus	The H3.1 and H3.3 complexes contain distinct histone chaperones, CAF-1 and HIRA, that were shown to be necessary to mediate DNA-synthesis-dependent and -independent nucleosome assembly, respectively.	14718166	HAT1;HIST1H4A;H3F3A;RBBP4;IPO4;
1729	TLE1 corepressor complex (MASH1 promoter corepressor complex)	0.5	10	5	negative regulation of transcription, DNA-templated;protein binding;DNA binding;regulation of binding;regulation of sequence-specific DNA binding transcription factor activity;neuron differentiation;nucleus	transcription repression;protein binding;DNA binding;regulation by binding / dissociation;regulator of transcription factor;neuron;nucleus	The TLE1 complex is required for HES1-mediated transcription repression. PARP1 is inactive in the TLE1 complex. After Ca(2+) induction, kinase CaMKII-delta activates PARP1 leading to dismissal of the TLE1 corepresspor complex from HES1.	15607978	NPM1;PARP1;NCL;HSPA4;ACTB;
5194	TNF alpha/NF kappa B signaling complex (SEC16A, CHUK, IKBKB, NFKB2, REL, IKBKG, MAP3K14, RELA, FBXW7, USP2)	0.5	10	5	I-kappaB kinase/NF-kappaB signaling;cytokine activity	NIK-I-kappaB/NF-kappaB cascade;cytokines (interleukines, colony stimulating factors, etc.)	None	14743216	SEC16A;CHUK;NFKB2;MAP3K14;IKBKG;
6131	SELK multiprotein complex	0.5	10	5	endoplasmic reticulum unfolded protein response;ERAD pathway	unfolded protein response (e.g. ER quality control)	None	22016385	RPN1;RPN2;STT3A;VCP;DERL1;
1752	SMN complex	0.5	8	4	RNA splicing;RNA biosynthetic process;protein complex assembly;RNA binding;cytoplasm;nucleus	splicing;RNA synthesis;assembly of protein complexes;RNA binding;cytoplasm;nucleus	The survival of motor neurons (SMN) protein is the product of the gene mutated or deleted in the neurodegenerative disease, spinal muscular atrophy. SMN is part of a large macromolecular complex that also contains Gemin2, Gemin3, Gemin4, Gemin5, and Gemin6. The SMN complex functions in the assembly of spliceosomal small nuclear ribonucleoproteins and probably other ribonucleoprotein particles. Th…	12065586	GEMIN4;SMN1;GEMIN5;DDX20;
3135	TLE1 corepressor complex (MASH1 promoter corepressor complex)	0.5	8	4	negative regulation of transcription, DNA-templated;protein binding;DNA binding;regulation of binding;regulation of sequence-specific DNA binding transcription factor activity;neuron differentiation;nucleus	transcription repression;protein binding;DNA binding;regulation by binding / dissociation;regulator of transcription factor;neuron;nucleus	The TLE1 complex is required for HES1-mediated transcription repression. PARP1 is inactive in the TLE1 complex. After Ca(2+) induction, kinase CaMKII-delta activates PARP1 leading to dismissal of the TLE1 corepresspor complex from HES1.	15607978	NPM1;PARP1;NCL;HSPA4;
3142	CAMK2 delta MASH1 promoter coactivator complex	0.5	8	4	positive regulation of transcription, DNA-templated;protein binding;DNA binding;regulation of binding;regulation of sequence-specific DNA binding transcription factor activity;Notch signaling pathway;neuron differentiation;nucleus	transcription activation;protein binding;DNA binding;regulation by binding / dissociation;regulator of transcription factor;Notch-receptor signalling pathway;neuron;nucleus	HES1 is phosphorylated by CAMKII-delta during neural stem cell differentiation. This phosphorylation is linked to recruitment of coactivator complexes on the MASH1 promoter.	15607978	PARP1;SRC;POLR2A;CAMK2D;
5212	Kinase maturation complex 2	0.5	8	4	intracellular signal transduction	cellular signalling	None	14743216	HSP90AA1;HSP90AB1;TRAF2;CDC37;
591	SAP complex (Sin3 associated protein complex)	0.5	8	4	DNA topological change;negative regulation of transcription, DNA-templated;protein acetylation;protein deacetylation;protein binding;chromosome organization;nucleus	DNA conformation modification (e.g. chromatin);transcription repression;modification by acetylation, deacetylation;protein binding;organization of chromosome structure;nucleus	None	9885572	RBBP4;HDAC1;RBBP7;HDAC2;
696	BRMS1 SIN3 HDAC complex	0.5	8	4	DNA topological change;negative regulation of transcription, DNA-templated;protein acetylation;protein deacetylation;chromosome organization;nucleus	DNA conformation modification (e.g. chromatin);transcription repression;modification by acetylation, deacetylation;organization of chromosome structure;nucleus	BRMS1 may participate in transcriptional regulation via interaction with the Sin3-HDAC complex and suggest a novel mechanism by which BRMS1 might suppress cancer metastasis.	14581478	RBBP4;HDAC1;RBBP7;HDAC2;
1166	p400 associated complex	0.5	6	3	chromosome organization;DNA topological change;protein binding;nucleus	organization of chromosome structure;DNA conformation modification (e.g. chromatin);protein binding;nucleus	None	11509179	ACTB;RUVBL2;RUVBL1;
1182	CDC5L core complex	0.5	6	3	RNA splicing;RNA binding;nucleus	splicing;RNA binding;nucleus	The CDC5L complex incorporates into the spliceosome in an ATP-dependent step. This complex is required for the second catalytic step of pre-mRNA splicing. Immunodepletion of the CDC5L complex from HeLa nuclear extract inhibits the formation of pre-mRNA splicing products in vitro but does not prevent spliceosome assembly. Experiments indicate that there exists a CDC5L core complex in HeLa nuclear …	11101529	HSPA8;CDC5L;PRPF19;
1199	Oligosaccharyltransferase complex (Stt3A variant)	0.5	6	3	protein N-linked glycosylation;endoplasmic reticulum	N-directed glycosylation, deglycosylation;endoplasmic reticulum	Oligosaccharyltransferase (OST) is an integral membrane protein that catalyzes N-linked glycosylation of nascent proteins in the lumen of the endoplasmic reticulum. Genomes of most multicellular eukaryotes encode two homologs of Stt3p and mammals express two homologs of Ost3p. Tissue and cell type-specific differences in expression of the Stt3p homologs suggest that the enzymatic properties of ol…	12887896	RPN1;RPN2;STT3A;
2235	ASF1 interacting protein complex	0.5	6	3	DNA replication;DNA topological change;chromosome organization	DNA synthesis and replication;DNA conformation modification (e.g. chromatin);organization of chromosome structure	Asf1 provides the cells with a buffering system for histone excess generated in response to stalled replication and explains how mammalian cells maintain a critical "active" histone pool available for deposition during recovery from replication stresses.	15664198	HIST1H3A;CHAF1A;CHAF1B;
5608	Emerin architectural complex	0.5	6	3	nucleus organization;nucleus	nucleus;nucleus	None	17620012	LMNA;EMD;ACTB;
636	BHC complex	0.5	6	3	DNA topological change;negative regulation of transcription, DNA-templated;protein acetylation;protein deacetylation;chromosome organization;neuron differentiation;nucleus	DNA conformation modification (e.g. chromatin);transcription repression;modification by acetylation, deacetylation;organization of chromosome structure;neuron;nucleus	The BHC complex mediates repression of neuron-specific genes.	12032298	KDM1A;HDAC1;HDAC2;

## Sheet: CORUM_mtKRAS-Lo
	CORUM complexes in mtKRAS-Lo PPIN
Complex ID	Complex name	Fraction_match	#Proteins in CORUM complex	#Proteins found in EGFRNetmtKRAS-Lo	GO description	FunCat description	Complex comment	PubMed ID	Matched_protein_list
126	CCT complex (chaperonin containing TCP1 complex)	1	8	8	protein stabilization;protein folding;ATP binding;cytoplasm	protein folding and stabilization;ATP binding;cytoplasm	The chaperonins are a family of molecular chaperones involved in protein folding, assembly and transport. The chaperonin-containing TCP-1 (CCT) is abundant in eukaryotic cytosol. CCT micro-complexes have mol. wts ranging from 120 to 250 kDa and are present in cells at lower abundance (<5%) as compared with intact CCT.	9250675	TCP1;CCT6A;CCT5;CCT3;CCT8;CCT4;CCT2;CCT7;
27	Arp2/3 complex	1	7	7	None	None	None	9359840	ARPC1B;ARPC2;ARPC3;ARPC5;ARPC4;ACTR3;ACTR2;
112	Prefoldin complex	1	6	6	protein stabilization;protein folding;cytoskeleton organization	protein folding and stabilization;cytoskeleton/structural proteins	None	12456645	PFDN6;PFDN1;VBP1;PFDN5;PFDN4;PFDN2;
33	Prefoldin complex	1	6	6	protein stabilization;protein folding;actin cytoskeleton organization;microtubule cytoskeleton organization	protein folding and stabilization;actin cytoskeleton;microtubule cytoskeleton	None	14634002	PFDN6;PFDN1;VBP1;PFDN5;PFDN4;PFDN2;
834	20S methylosome and RG containing Sm protein complex	1	6	6	RNA splicing;protein hydroxylation;protein methylation;cytoplasm	splicing;posttranslational modification of amino acids (e.g. hydroxylation, methylation);cytoplasm	None	11713266	PRMT5;SNRPB;CLNS1A;SNRPD1;SNRPD2;SNRPD3;
1167	Paf complex	1	5	5	transcription, DNA-templated;nucleus	TRANSCRIPTION;nucleus	hPAF participates in histone H2B monoubiquitiation. In addition, hPAF coordinates events during transcription (initiation, promoter clearance, and elongation) and also events in RNA quality control. The hPAF complex interacts with the hSKI complex.	16307923	CDC73;CTR9;PAF1;LEO1;WDR61;
4392	EIF3 complex (EIF3A, EIF3B, EIF3G, EIF3I, EIF3C)	1	5	5	translational initiation	translation initiation	EIF3b appears to be a central scaffolding subunit. EIF3c is able to associate with the four-subunit eIF3 subcomplex, but does so only weakly under these expression and purification conditions.	14688252	EIF3G;EIF3B;EIF3I;EIF3A;EIF3C;
559	Decapping complex	1	5	5	regulation of mRNA stability;cytoplasm	control of mRNA stability;cytoplasm	Decapping is a key step in mRNA turnover. The decapping complex was found to be localized in cytoplasmic processing bodies (PBs), which are thought to be the sites of mRNA decay.	16364915	DDX6;EDC4;DCP2;EDC3;DCP1A;
5877	MAP2K1 BRAF RAF1 YWHAE KSR1 complex	1	5	5	signaling	cellular signalling	None	17979178	RAF1;BRAF;YWHAE;MAP2K1;KSR1;
889	MTA1 HDAC core complex	1	5	5	DNA topological change;negative regulation of transcription, DNA-templated;protein acetylation;protein deacetylation;hormone-mediated signaling pathway;signaling;chromosome organization;nucleus	DNA conformation modification (e.g. chromatin);transcription repression;modification by acetylation, deacetylation;hormone mediated signal transduction;cellular signalling;organization of chromosome structure;nucleus	None	12920132	RBBP4;MTA1;RBBP7;HDAC1;HDAC2;
308	60S ribosomal subunit, cytoplasmic	0.9375	48	45	translation;cytoplasm	translation;cytoplasm	None	14681386	RPLP1;RPLP2;RPLP0;RPL35A;RPL7;RPL13;RPL10;RPL12;RPL9;RPL9;RPL22;RPL4;RPL3;RPL13A;RPL35;RPL27A;RPL5;RPL21;RPL28;RPL29;RPL34;RPL14;RPL26;RPL15;RPL27;RPL37A;RPL37;RPL7A;RPL23A;RPL23;RPL30;RPL39;RPL10A;RPL32;RPL11;RPL8;UBA52;RPL38;RPL24;RPL36A;RPL19;RPL18A;RPL6;RPL18;RPL36;
5266	TNF alpha/NF kappa B signaling complex 6	0.928571	14	13	I-kappaB kinase/NF-kappaB signaling;cytokine activity	NIK-I-kappaB/NF-kappaB cascade;cytokines (interleukines, colony stimulating factors, etc.)	None	14743216	CHUK;HSP90AA1;HSP90AB1;FBL;RPL4;RPS13;RPS11;RPL30;RPL8;RPL6;CDC37;MAP3K14;IKBKG;
5380	TRBP containing complex (DICER, RPL7A, EIF6, MOV10 and subunits of the 60S ribosomal particle)	0.88	25	22	RNA biosynthetic process;regulation of translation;RNA binding	RNA synthesis;translational control;RNA binding	In mass spectrometric sequencing analyses the authors showed that in addition to RISC subunits they obtained protein sequences corresponding to nearly all subunits of the large (60S) ribosomal particle. The ability of eIF6 to inhibit joining of the 60S and 40S subunits of the ribosome and, thus, to prevent formation of a translationally competent complex, raises the possibility that eIF6 may repr…	17507929	RPLP1;RPLP2;RPL35A;RPL7;RPL13;RPL12;RPL21;RPL28;RPL34;RPL14;EIF6;RPL15;RPL27;RPL37A;RPL7A;RPL30;RPL10A;RPL32;RPL11;RPL19;RPL18A;RPL36;
2480	CIN85 complex (CIN85, CRK, BCAR1, CBL, PIK3R1, GRB2, SOS1)	0.857143	7	6	transmembrane receptor protein tyrosine kinase signaling pathway	transmembrane receptor protein tyrosine kinase signalling pathways	The authors propose that CIN85 acts as a mediator to couple the c-Cbl signaling pathway with other pathways through its multiple protein complexes, thereby leading to their interplay.	11071869	CBL;CRK;BCAR1;GRB2;SOS1;SH3KBP1;
614	NRD complex (Nucleosome remodeling and deacetylation complex)	0.857143	7	6	DNA topological change;regulation of RNA biosynthetic process;regulation of transcription, DNA-templated;protein acetylation;protein deacetylation;chromosome organization;nucleus	DNA conformation modification (e.g. chromatin);transcriptional control;modification by acetylation, deacetylation;organization of chromosome structure;nucleus	None	9804427	KDM1A;RBBP4;MTA1;HDAC1;CHD4;HDAC2;
61	Mi2/NuRD complex	0.857143	7	6	DNA topological change;negative regulation of transcription, DNA-templated;RNA biosynthetic process;protein acetylation;protein deacetylation;chromosome organization;nucleus	DNA conformation modification (e.g. chromatin);transcription repression;RNA synthesis;modification by acetylation, deacetylation;organization of chromosome structure;nucleus	None	9790534	MTA2;RBBP4;HDAC1;CHD4;RBBP7;HDAC2;
810	FCP1 associated protein complex	0.857143	7	6	DNA-templated transcription, elongation;protein hydroxylation;protein methylation;nucleus	transcription elongation;posttranslational modification of amino acids (e.g. hydroxylation, methylation);nucleus	FCP1-associated PRMT5 can methylate histones H4 in vitro.	15670829	PRMT5;POLR2B;GTF2F1;ERH;STK38;WDR77;
811	FCP1 associated protein complex	0.857143	7	6	DNA-templated transcription, elongation;protein hydroxylation;protein methylation;nucleus	transcription elongation;posttranslational modification of amino acids (e.g. hydroxylation, methylation);nucleus	The authors suggest a putative role of FCP1 CTD-phosphatase in linking the transcription elongation with the splicing process.	12560496	PRMT5;POLR2B;GTF2F1;ERH;STK38;WDR77;
1097	eIF3 complex (EIF3S6, EIF3S5, EIF3S4, EIF3S3, EIF3S6IP, EIF3S2, EIF3S9, EIF3S12, EIF3S10, EIF3S8, EIF3S1, EIF3S7, PCID1)	0.846154	13	11	translational initiation	translation initiation	Four eIF3 subunits (h, i, k, and m) were found to dissociate preferentially and are therefore likely to be on the periphery of the complex (PMID:17322308).	17322308	EIF3F;EIF3H;EIF3G;EIF3B;EIF3E;EIF3I;EIF3A;EIF3M;EIF3C;EIF3K;EIF3L;
742	eIF3 complex (EIF3S6, EIF3S5, EIF3S4, EIF3S3, EIF3S6IP, EIF3S2, EIF3S9, EIF3S12, EIF3S10, EIF3S8, EIF3S1, EIF3S7)	0.833333	12	10	translational initiation	translation initiation	None	14519125	EIF3F;EIF3H;EIF3G;EIF3B;EIF3E;EIF3I;EIF3A;EIF3C;EIF3K;EIF3L;
1231	FIB associated protein complex	0.833333	6	5	rRNA processing;rRNA modification;ribosome biogenesis;nucleus	rRNA processing;rRNA modification;ribosome biogenesis;nucleus	FIB-associated protein complexes contain a number of ribosomal proteins and potential trans-acting factors involved in ribosome biogenesis, and the complexes are dependent on RNA integrity.	14583623	PRMT5;FBL;C1QBP;TUBA1A;PRMT1;
2837	Profilin 1 complex	0.833333	6	5	protein complex assembly;endocytosis;actin cytoskeleton organization	assembly of protein complexes;endocytosis;actin cytoskeleton	In brain profilin I complex links the actin cytoskeleton and endocytic membrane flow, directing actin and clathrin assembly to distinct membrane domains.	9463375	HSPA8;VCP;ACTG1;CLTC;TUBB2B;
886	MTA1 complex	0.833333	6	5	DNA topological change;negative regulation of transcription, DNA-templated;protein acetylation;protein deacetylation;hormone-mediated signaling pathway;signaling;chromosome organization;nucleus	DNA conformation modification (e.g. chromatin);transcription repression;modification by acetylation, deacetylation;hormone mediated signal transduction;cellular signalling;organization of chromosome structure;nucleus	None	12920132	RBBP4;MTA1;RBBP7;HDAC1;HDAC2;
5177	Polycystin 1 multiprotein complex (ACTN1, CDH1, SRC, JUP, VCL, CTNNB1, PXN, BCAR1, PKD1, PTK2, TLN1)	0.818182	11	9	cell adhesion;epithelial cell differentiation;morphogenesis of an epithelium;kidney development	cell adhesion;epithelium;kidney	The results suggest that polycystin-1 complexes are present in focal adhesions in subconfluent cells and in both focal adhesions and cell\u2013cell adherens complexes in confluent cells.	11113628	CDH1;SRC;JUP;VCL;CTNNB1;PXN;BCAR1;PTK2;TLN1;
1495	PID complex	0.8	5	4	protein acetylation;protein deacetylation;cellular protein modification process;regulation of sequence-specific DNA binding transcription factor activity;nucleus	modification by acetylation, deacetylation;protein modification;regulator of transcription factor;nucleus	PID complex-mediated repression of p53 transactivation functions acts, in part, through deacetylation of p53 at the C terminus. Experiments show that PID is involved in the regulation of p53-mediated growth arrest and apoptosis.	11099047	MTA2;RBBP4;HDAC1;CHD4;
186	Wave 2 complex	0.8	5	4	small GTPase mediated signal transduction;cell migration;actin cytoskeleton organization;actin cytoskeleton	small GTPase mediated signal transduction;cell migration;actin cytoskeleton;actin cytoskeleton	Proteins are only present in the complexed form, with the exception of Hspc (C3orf10). The complex is organized around a core of Nap and Abi. Sra is a peripheral subunit recruited on the Nap side, whereas the Wave and Hspc subunits are recruited on the Abi side of the core.	15070726	CYFIP1;ABI1;NCKAP1;WASF2;
3048	mSin3A complex	0.8	5	4	DNA topological change;negative regulation of transcription, DNA-templated;protein acetylation;protein deacetylation;DNA binding;chromosome organization;nucleus	DNA conformation modification (e.g. chromatin);transcription repression;modification by acetylation, deacetylation;DNA binding;organization of chromosome structure;nucleus	None	9150133	RBBP4;HDAC1;RBBP7;HDAC2;
4403	EIF3 complex (EIF3A, EIF3B, EIF3G, EIF3I, EIF3J)	0.8	5	4	translational initiation	translation initiation	EIF3b appears to be a central scaffolding subunit. The authors conclude that EIF3J promotes the stable association of EIF3 subcomplexes to the 40S ribosomal subunit.	14688252	EIF3G;EIF3B;EIF3I;EIF3A;
5211	RAF1 PPP2 PIN1 complex	0.8	5	4	transmembrane receptor protein serine/threonine kinase signaling pathway	transmembrane receptor protein serine/threonine kinase signalling pathways	The Raf-1 kinase is an important signaling molecule, functioning in the Ras pathway to transmit mitogenic, differentiative, and oncogenic signals to the downstream kinases MEK and ERK.	15664191	RAF1;PPP2R1A;PPP2CB;PPP2R2A;
5285	TNF alpha/NF kappa B signaling complex 9	0.8	5	4	I-kappaB kinase/NF-kappaB signaling;cytokine activity	NIK-I-kappaB/NF-kappaB cascade;cytokines (interleukines, colony stimulating factors, etc.)	None	14743216	CHUK;HSP90AB1;FKBP5;CDC37;
6289	prohibitin 2 complex, mitochondrial	0.8	5	4	apoptotic process;apoptotic mitochondrial changes	apoptosis (type I programmed cell death);apoptotic mitochondrial changes	Human PHB2 has pleiotropic functions in the mitochondria, including inhibition of apoptosis via the PHB2-\u0001Hax-1 complex and regulation of the mitochondrial morphology.	17008324	SLC25A5;PHB;VDAC2;PHB2;
6858	CHTOP methylosome complex	0.8	5	4	histone H4-R3 methylation;regulation of transcription, DNA-templated;cytosine binding	transcriptional control	The CHTOP-methylosome complex associated with 5hmC (5-hydroxymethylcytosine) methylates H4R3 and transactivates cancer-related genes.	25284789	PRMT5;ERH;PRMT1;WDR77;
5199	Kinase maturation complex 1	0.75	16	12	intracellular signal transduction	cellular signalling	None	14743216	HSP90AA1;HSP90AB1;YWHAQ;YWHAB;HSPA4;YWHAG;YWHAE;YWHAZ;YWHAH;MAP2K5;CDC37;PFDN2;
563	F1F0 ATP synthase, mitochondrial	0.75	16	12	phosphorus utilization;phosphate-containing compound metabolic process;aerobic respiration;generation of precursor metabolites and energy;ATP binding;hydrogen transport;respiratory electron transport chain;mitochondrial inner membrane	phosphate metabolism;aerobic respiration;METABOLISM;ATP binding;electron transport;regulation of electron transport and membrane-associated energy conservation;mitochondrial inner membrane	F1F0 ATPase is the fifth complex in the respiratory chain.The mammalian complex V consists of 16 different subunits withalpha(3), beta(3), gamma, delta and epsilon comprising the F1 part and a, b, c, d, e, f, g, A6L,OSCP, and coupling factor 6 providing the F0 and stator.Also associated in the complex under some conditions is anintrinsic inhibitor protein IF1.	12110673	ATP5H;ATP5L;ATP5B;ATP5J;ATP5F1;ATP5A1;ATP5D;ATP5O;ATP5J2;ATP5E;ATP5I;ATPIF1;
5183	DNA PK Ku eIF2 NF90 NF45 complex	0.75	8	6	DNA repair;protein phosphorylation;protein dephosphorylation;protein autophosphorylation;DNA binding;cellular protein modification process;positive regulation of catalytic activity;enzyme activator activity;nucleus	DNA repair;modification by phosphorylation, dephosphorylation, autophosphorylation;DNA binding;protein modification;enzyme activator;nucleus	NF90, in complex with NF45, interacts with DNA-PKcs and Ku and promotes formation of a complex on DNA.	9442054	EIF2S1;XRCC5;EIF2S2;PRKDC;ILF2;ILF3;
587	NuRD.1 complex	0.75	8	6	DNA topological change;negative regulation of transcription, DNA-templated;protein acetylation;protein deacetylation;hormone-mediated signaling pathway;signaling;chromosome organization;nucleus	DNA conformation modification (e.g. chromatin);transcription repression;modification by acetylation, deacetylation;hormone mediated signal transduction;cellular signalling;organization of chromosome structure;nucleus	None	9885572	RBBP4;MTA1;CHD4;RBBP7;HDAC1;HDAC2;
62	MeCP1 complex	0.75	8	6	DNA topological change;negative regulation of transcription, DNA-templated;RNA biosynthetic process;protein acetylation;protein deacetylation;DNA binding;chromosome organization;nucleus	DNA conformation modification (e.g. chromatin);transcription repression;RNA synthesis;modification by acetylation, deacetylation;DNA binding;organization of chromosome structure;nucleus	MeCP1 protein complex represses transcription through preferential binding, remodeling, and deacetylation of methylated nucleosomes.	10444591	MTA2;RBBP4;HDAC1;CHD4;RBBP7;HDAC2;
888	MTA2 complex	0.75	8	6	DNA topological change;negative regulation of transcription, DNA-templated;RNA biosynthetic process;chromosome organization;nucleus;histone deacetylation	DNA conformation modification (e.g. chromatin);transcription repression;RNA synthesis;organization of chromosome structure;nucleus	Since MTA2 is not involved in metastasis or cancer formation, the authors suggest a housekeeping role of the MTA2 complex.	12920132	MTA2;RBBP4;HDAC1;CHD4;RBBP7;HDAC2;
3082	DGCR8 multiprotein complex	0.727273	11	8	RNA processing;nucleus	RNA processing;nucleus	None	17765891	HNRNPR;HSPA5;NCL;FUS;HNRNPU;DHX9;ILF3;DDX17;
1335	SNW1 complex	0.722222	18	13	positive regulation of transcription, DNA-templated;RNA splicing;nucleus	transcription activation;splicing;nucleus	Identified subunits of the SNW1 complex represent components of the spliceosome as well as other nuclear matrix-associated proteins. Evidence was found that the complex couples vitamin D receptor-mediated transcription and RNA splicing.	12840015	SNRNP200;TUBB;HSPA5;SFPQ;EEF1G;MSH2;EEF1A1;HNRNPU;EFTUD2;DDB1;PRPF8;DDX23;ABCF2;
3055	Nop56p associated pre rRNA complex	0.685714	105	72	ribosome biogenesis;nucleus	ribosome biogenesis;nucleus	Identification of pre-rRNA species within hNop56p-associated pre-ribosomal ribonucleoprotein complexes, coupled with the known functions of yeast orthologs of the probable trans-acting factors identified in man, demonstrated that hNop56p functions in the early to middle stages of 60 S subunit synthesis.	12777385	SLC25A5;RPLP1;RPLP2;RPLP0;NPM1;HNRNPA1;TOP1;EEF2;HIST1H1D;RPL35A;RPL7;NCL;FBL;RPL13;RPL10;RPL12;RPL9;RPL9;RPL22;RPL4;RPL3;RPL13A;RPL35;RPL27A;RPL5;RPL21;RPL28;RPL29;TUFM;RPL14;HNRNPM;NAP1L1;RPL26;RPL15;RPL27;RPL37A;RPS18;RPS13;RPS11;RPL7A;RPL23A;RPL23;RPL30;RPL39;RPL10A;RPL32;RPL11;RPL8;EEF1A1;RPL24;RPL36A;RPL19;HNRNPU;RPL18A;RPL6;RPL18;DHX9;ILF2;ILF3;NOLC1;SCYL2;TUBA1A;BRIX1;H1FX;EBNA1BP2;HIST1H…
659	MeCP1 complex	0.666667	9	6	DNA topological change;negative regulation of transcription, DNA-templated;RNA biosynthetic process;protein acetylation;protein deacetylation;DNA binding;chromosome organization;nucleus	DNA conformation modification (e.g. chromatin);transcription repression;RNA synthesis;modification by acetylation, deacetylation;DNA binding;organization of chromosome structure;nucleus	MeCP1 protein complex represses transcription through preferential binding, remodeling, and deacetylation of methylated nucleosomes.	11297506	MTA2;RBBP4;HDAC1;CHD4;RBBP7;HDAC2;
685	MeCP1 complex	0.666667	9	6	DNA topological change;negative regulation of transcription, DNA-templated;RNA biosynthetic process;protein acetylation;protein deacetylation;DNA binding;chromosome organization;nucleus	DNA conformation modification (e.g. chromatin);transcription repression;RNA synthesis;modification by acetylation, deacetylation;DNA binding;organization of chromosome structure;nucleus	MeCP1 protein complex represses transcription through preferential binding, remodeling, and deacetylation of methylated nucleosomes.	11756549	MTA2;RBBP4;HDAC1;CHD4;RBBP7;HDAC2;
1199	Oligosaccharyltransferase complex (Stt3A variant)	0.666667	6	4	protein N-linked glycosylation;endoplasmic reticulum	N-directed glycosylation, deglycosylation;endoplasmic reticulum	Oligosaccharyltransferase (OST) is an integral membrane protein that catalyzes N-linked glycosylation of nascent proteins in the lumen of the endoplasmic reticulum. Genomes of most multicellular eukaryotes encode two homologs of Stt3p and mammals express two homologs of Ost3p. Tissue and cell type-specific differences in expression of the Stt3p homologs suggest that the enzymatic properties of ol…	12887896	RPN1;RPN2;STT3A;MAGT1;
5269	TNF alpha/NF kappa B signaling complex 8	0.666667	6	4	I-kappaB kinase/NF-kappaB signaling;cytokine activity	NIK-I-kappaB/NF-kappaB cascade;cytokines (interleukines, colony stimulating factors, etc.)	None	14743216	HSP90AA1;HSP90AB1;FKBP5;CDC37;
551	core histone (H2A/H2B/H3/H4) TDIF2 TDT complex	0.666667	6	4	nucleus;chromatin remodeling;DNA binding	nucleus;DNA binding	The authors propose a dual function for TdIF2 in the N region synthesis. One is the function as an inhibitor of TdT. The other is that of a chromatin remodeling protein.	12786946	HIST1H4A;HIST1H3A;HIST2H2AC;HIST2H2BE;
5608	Emerin architectural complex	0.666667	6	4	nucleus organization;nucleus	nucleus;nucleus	None	17620012	LMNA;EMD;ACTB;SPTAN1;
306	Ribosome, cytoplasmic	0.654321	81	53	translation;cytoplasm	translation;cytoplasm	None	14681386	RPLP1;RPLP2;RPLP0;RPL35A;RPL7;RPL13;RPL10;RPL12;RPL9;RPL9;RPL22;RPL4;RPL3;RPL13A;RPS27;RPL35;RPL27A;RPL5;RPL21;RPL28;RPL29;RPL34;RPL14;RPS20;RPL26;RPL15;RPL27;RPL37A;RPL37;RPS18;RPS13;RPS11;RPL7A;RPL23A;RPL23;RPS26;RPL30;RPL39;RPL10A;RPL32;RPL11;RPL8;RPS27A;UBA52;RPL38;RPS21;RPL24;RPL36A;RPL19;RPL18A;RPL6;RPL18;RPL36;
315	28S ribosomal subunit, mitochondrial	0.633333	30	19	translation;mitochondrial matrix	translation;mitochondrial matrix	With the exception of MRPS12, all proteins of the small ribosomal subunit from ribosomes of Bos taurus were identified in a proteomic approach (PMID:11279123).	14681386	MRPS12;MRPS14;MRPS22;MRPS35;MRPS5;MRPS15;MRPS21;MRPS34;MRPS6;MRPS27;MRPS31;MRPS26;MRPS18A;MRPS33;MRPS28;MRPS17;MRPS7;MRPS2;MRPS23;
3118	SMN1 SIP1 SNRP complex	0.625	8	5	cytoplasm;nucleus	cytoplasm;nucleus	SMN (Survival of Motor Neurons) and its associated protein SIP1 are in a complex with spliceosomal snRNP proteins. The SMN/SIP1 complex is very stable.	9323129	SNRPB;SNRPD1;SNRPD2;SNRPD3;SMN1;
3135	TLE1 corepressor complex (MASH1 promoter corepressor complex)	0.625	8	5	negative regulation of transcription, DNA-templated;protein binding;DNA binding;regulation of binding;regulation of sequence-specific DNA binding transcription factor activity;neuron differentiation;nucleus	transcription repression;protein binding;DNA binding;regulation by binding / dissociation;regulator of transcription factor;neuron;nucleus	The TLE1 complex is required for HES1-mediated transcription repression. PARP1 is inactive in the TLE1 complex. After Ca(2+) induction, kinase CaMKII-delta activates PARP1 leading to dismissal of the TLE1 corepresspor complex from HES1.	15607978	NPM1;PARP1;NCL;HSPA4;NONO;
5268	TNF alpha/NF kappa B signaling complex 7	0.625	8	5	I-kappaB kinase/NF-kappaB signaling;cytokine activity	NIK-I-kappaB/NF-kappaB cascade;cytokines (interleukines, colony stimulating factors, etc.)	None	14743216	MAP3K7;HSP90AA1;HSP90AB1;FKBP5;CDC37;
6194	B WICH complex	0.625	8	5	chromatin binding;transcription from RNA polymerase III type 3 promoter;nucleus	nucleus	The 45 S rRNA, the 5 S rRNA, and the 7SL RNA are parts of the B-WICH complex.	25883140	MYO1C;SMARCA5;SF3B1;MYBBP1A;DDX21;
832	Anti Sm protein complex	0.625	8	5	protein hydroxylation;protein methylation;cytoplasm	posttranslational modification of amino acids (e.g. hydroxylation, methylation);cytoplasm	None	11713266	PRMT5;SNRPB;CLNS1A;GEMIN4;SMN1;
835	6S methyltransferase and RG containing Sm proteins complex	0.625	8	5	RNA splicing;cytoplasm	splicing;cytoplasm	snRNPs, integral components of the pre-mRNA splicing machinery, consist of seven Sm proteins which assemble in the cytoplasm as a ring structure on the snRNAs U1, U2, U4, and U5. The survival motor neuron (SMN) protein, the spinal muscular atrophy disease gene product, is crucial for snRNP core particle assembly in vivo. Results indicate that methylation of Sm proteins by the methylosome directs …	11713266	SNRPB;CLNS1A;SNRPD1;SNRPD2;SNRPD3;
846	RICH1/AMOT polarity complex, Flag Rich1 precipitated	0.625	8	5	protein localization;GTPase activator activity;positive regulation of GTPase activity;G-protein coupled receptor signaling pathway;anisotropic cell growth;axis specification;cell-cell junction assembly;cell junction	regulation by localization;GTPase activator (GAP);G-protein coupled receptor signalling pathway;directional cell growth (morphogenesis);asymmetries and axis determination;intercellular junction (gap junction/adherens junction);cell junction	In an additional immunoblot the authors show that Par-3 and aPKC likely associate with Rich1 at lower levels than Pals1 and Patj since they were not identified by MS. The authors propose that Rich1 and Amot maintain TJ integrity by the coordinate regulation of Cdc42 and by linking specific components of the TJ to intracellular protein trafficking.	16678097	CAPZB;CAPZA1;ARHGAP17;SH3KBP1;CD2AP;
5615	Emerin complex 52	0.608696	23	14	RNA processing;intracellular signal transduction;nucleus	RNA processing;cellular signalling;nucleus	Complexes are named on the basis of their S300 elution fraction number. Subunits 8-23 were identified via LCMS/MS analysis.	17620012	CKB;HNRNPL;YWHAQ;IQGAP1;EMD;HDGF;ACTB;YWHAE;SNRPD1;HNRNPU;C1QBP;ILF3;PDCD4;LEMD3;
1149	Histone H3.1 complex	0.6	10	6	protein complex assembly;nucleus	assembly of protein complexes;nucleus	The H3.1 and H3.3 complexes contain distinct histone chaperones, CAF-1 and HIRA, that were shown to be necessary to mediate DNA-synthesis-dependent and -independent nucleosome assembly, respectively.	14718166	HAT1;HIST1H4A;HIST1H3A;RBBP4;CHAF1B;IPO4;
1227	H2AX complex II	0.6	10	6	DNA repair;DNA topological change;cell cycle checkpoint;DNA-templated transcription, elongation;cellular response to DNA damage stimulus;chromosome organization;nucleus	DNA repair;DNA conformation modification (e.g. chromatin);cell cycle checkpoints (checkpoints of morphogenesis, DNA-damage,-replication, mitotic phase and spindle);transcription elongation;DNA damage response;organization of chromosome structure;nucleus	This complex has been isolated from cells after IR exposure and recovery for 2.5h.	16522924	NPM1;HSPA5;HIST1H2BB;HIST1H4A;PTCD3;HIST1H2BM;
1729	TLE1 corepressor complex (MASH1 promoter corepressor complex)	0.6	10	6	negative regulation of transcription, DNA-templated;protein binding;DNA binding;regulation of binding;regulation of sequence-specific DNA binding transcription factor activity;neuron differentiation;nucleus	transcription repression;protein binding;DNA binding;regulation by binding / dissociation;regulator of transcription factor;neuron;nucleus	The TLE1 complex is required for HES1-mediated transcription repression. PARP1 is inactive in the TLE1 complex. After Ca(2+) induction, kinase CaMKII-delta activates PARP1 leading to dismissal of the TLE1 corepresspor complex from HES1.	15607978	NPM1;PARP1;NCL;HSPA4;ACTB;NONO;
5286	TNF alpha/NF kappa B signaling complex 10	0.6	10	6	I-kappaB kinase/NF-kappaB signaling;cytokine activity	NIK-I-kappaB/NF-kappaB cascade;cytokines (interleukines, colony stimulating factors, etc.)	None	14743216	CHUK;HSP90AA1;HSP90AB1;CDC37;CCAR1;IKBKG;
6247	BBS chaperonin complex	0.6	10	6	cilium;chaperone-mediated protein complex assembly;intraciliary transport	None	None	20080638	TCP1;CCT5;CCT3;CCT8;CCT4;CCT2;
5179	NCOA6 DNA PK Ku PARP1 complex	0.6	5	3	DNA repair;nucleus	DNA repair;nucleus	TRBP (NCOA6) stimulates DNA-PK kinase activity in the absence of DNA.	12519782	PARP1;XRCC5;PRKDC;
520	KCNQ1 macromolecular complex	0.6	5	3	ion channel activity;cAMP-mediated signaling;response to stimulus	ion channels;cAMP/cGMP mediated signal transduction;animal specific systemic sensing and response	This complex is required for beta adrenergic receptor modulation of the KCNQ1-KCNE1 potassium channel.	11799244	PRKACA;PPP1CA;AKAP9;
5220	CHUK IQGAP2 AKAP8L RELA TNIP2 complex	0.6	5	3	intracellular signal transduction	cellular signalling	None	14743216	CHUK;IQGAP2;AKAP8L;
5234	IKBKB CDC37 KIAA1967 HSP90AB1 HSP90AA1 complex	0.6	5	3	I-kappaB kinase/NF-kappaB signaling	NIK-I-kappaB/NF-kappaB cascade	None	14743216	HSP90AA1;HSP90AB1;CDC37;
5876	PPP2R1A PPP2R1B PPP2CA PPME1 EIF4A1 complex	0.6	5	3	protein phosphorylation;protein dephosphorylation;protein autophosphorylation;negative regulation of protein kinase activity;kinase inhibitor activity	modification by phosphorylation, dephosphorylation, autophosphorylation;kinase inhibitior	None	15761952	PPP2R1A;EIF4A1;PPP2CA;
6149	Codanin 1 Asf1\u2013histone H3.1 histone H4\u2013importin 4 complex, cytosolic	0.6	5	3	chromatin assembly;DNA replication	DNA synthesis and replication	None	22407294	HIST1H4A;HIST1H3A;IPO4;
634	XFIM complex	0.6	5	3	DNA topological change;negative regulation of transcription, DNA-templated;RNA biosynthetic process;protein acetylation;protein deacetylation;chromosome organization;nucleus	DNA conformation modification (e.g. chromatin);transcription repression;RNA synthesis;modification by acetylation, deacetylation;organization of chromosome structure;nucleus	None	12493763	KDM1A;HDAC1;HDAC2;
6517	SERCA2a alphaKAP CaM CaMKII complex	0.6	5	3	None	None	None	19671701	ATP2A2;CALM1;CAMK2A;
6799	VEGFR2 S1PR1 ERK1/2 PKC alpha complex	0.6	5	3	cell migration;ERK1 and ERK2 cascade	cell migration	S1P receptors form complexes with VEGFR-2 and the S1P1/VEGFR-2 complex associates with protein kinase C (PKC)-alpha and ERK1/2.The authors hypothesize that VEGFR-2 forms a signaling complex with S1P1, evoking bidirectional signaling regulating both ERK1/2 phosphorylation and haptotaxis of ML-1 cells.	20501673	PRKCA;MAPK3;MAPK1;
6800	VEGFR2 S1PR2 ERK1/2 PKC alpha complex	0.6	5	3	cell migration;ERK1 and ERK2 cascade	cell migration	S1P receptors form complexes with VEGFR-2 and the S1P2/VEGFR-2 complex associates with protein kinase C (PKC)-alpha and ERK1/2.	20501673	PRKCA;MAPK3;MAPK1;
6801	VEGFR2 S1PR3 ERK1/2 PKC alpha complex	0.6	5	3	cell migration;ERK1 and ERK2 cascade	cell migration	S1P receptors form complexes with VEGFR-2 and the S1P3/VEGFR-2 complex associates with protein kinase C (PKC)-alpha and ERK1/2.	20501673	PRKCA;MAPK3;MAPK1;
6802	VEGFR2 S1PR5 ERK1/2 PKC alpha complex	0.6	5	3	cell migration;ERK1 and ERK2 cascade	cell migration	S1P receptors form complexes with VEGFR-2 and the S1P5/VEGFR-2 complex associates with protein kinase C (PKC)-alpha and ERK1/2.	20501673	PRKCA;MAPK3;MAPK1;
1226	H2AX complex I	0.571429	7	4	DNA repair;DNA topological change;cell cycle checkpoint;DNA-templated transcription, elongation;cellular response to DNA damage stimulus;chromosome organization;nucleus	DNA repair;DNA conformation modification (e.g. chromatin);cell cycle checkpoints (checkpoints of morphogenesis, DNA-damage,-replication, mitotic phase and spindle);transcription elongation;DNA damage response;organization of chromosome structure;nucleus	This complex has been isolated from cells after IR exposure and recovery for 30 minutes.	16522924	NPM1;PARP1;HSPA5;DHX30;
283	Sin3 complex	0.571429	7	4	DNA topological change;negative regulation of transcription, DNA-templated;protein acetylation;protein deacetylation;chromosome organization	DNA conformation modification (e.g. chromatin);transcription repression;modification by acetylation, deacetylation;organization of chromosome structure	None	9651585	RBBP4;HDAC1;RBBP7;HDAC2;
54	SIN3 complex	0.571429	7	4	DNA topological change;negative regulation of transcription, DNA-templated;protein acetylation;protein deacetylation;chromosome organization;nucleus	DNA conformation modification (e.g. chromatin);transcription repression;modification by acetylation, deacetylation;organization of chromosome structure;nucleus	None	9150135	RBBP4;HDAC1;RBBP7;HDAC2;
596	SIN3 HDAC SAP30 ARID4 complex	0.571429	7	4	DNA topological change;cell cycle arrest;negative regulation of transcription, DNA-templated;protein acetylation;protein deacetylation;chromosome organization;nucleus	DNA conformation modification (e.g. chromatin);cell cycle arrest;transcription repression;modification by acetylation, deacetylation;organization of chromosome structure;nucleus	RBP1 associates with mSIN3-HDAC complex.	11283269	RBBP4;HDAC1;RBBP7;HDAC2;
650	HDAC2 asscociated core complex	0.571429	7	4	DNA topological change;negative regulation of transcription, DNA-templated;protein hydroxylation;protein methylation;DNA binding;chromosome organization;nucleus;histone deacetylation	DNA conformation modification (e.g. chromatin);transcription repression;posttranslational modification of amino acids (e.g. hydroxylation, methylation);DNA binding;organization of chromosome structure;nucleus	None	11102443	MTA2;RBBP4;RBBP7;HDAC2;
695	SIN3 HDAC SAP30 ARID4 complex	0.571429	7	4	DNA topological change;negative regulation of transcription, DNA-templated;protein acetylation;protein deacetylation;protein binding;chromosome organization;nucleus	DNA conformation modification (e.g. chromatin);transcription repression;modification by acetylation, deacetylation;protein binding;organization of chromosome structure;nucleus	None	12724404	RBBP4;HDAC1;RBBP7;HDAC2;
698	SIN3 HDAC SAP30 ARID4 complex	0.571429	7	4	DNA topological change;negative regulation of transcription, DNA-templated;protein acetylation;protein deacetylation;chromosome organization;nucleus	DNA conformation modification (e.g. chromatin);transcription repression;modification by acetylation, deacetylation;organization of chromosome structure;nucleus	SAP30 is involved in the functional recruitment of the mSin3-histone deacetylase complex to a specific subset of N-CoR corepressor complexes.	9702189	RBBP4;HDAC1;RBBP7;HDAC2;
732	SIN3 complex	0.571429	7	4	DNA topological change;negative regulation of transcription, DNA-templated;protein acetylation;protein deacetylation;DNA binding;chromosome organization;nucleus	DNA conformation modification (e.g. chromatin);transcription repression;modification by acetylation, deacetylation;DNA binding;organization of chromosome structure;nucleus	None	11784859	RBBP4;HDAC1;RBBP7;HDAC2;
924	Toposome	0.571429	7	4	chromosome organization;mitotic cell cycle;regulation of cell cycle;DNA binding;nucleus	organization of chromosome structure;mitotic cell cycle;mitotic cell cycle and cell cycle control;DNA binding;nucleus	During chromosome segregation, the toposome complex separates entangled circular chromatin DNA about fourfold more efficiently than topoisomerase IIalpha alone.	15034300	HNRNPC;DHX9;PRPF8;DDX21;
1746	SMN containing complex	0.555556	9	5	RNA splicing;RNA biosynthetic process;protein complex assembly;RNA binding;nucleus	splicing;RNA synthesis;assembly of protein complexes;RNA binding;nucleus	Evidence suggests a role for SMN containing complex in spliceosome assembly.	11522829	GEMIN4;SNRPD1;SNRPD2;SNRPD3;SMN1;
2300	Profilin 2 complex	0.555556	9	5	protein complex assembly;endocytosis;actin cytoskeleton organization	assembly of protein complexes;endocytosis;actin cytoskeleton	None	9463375	HSPA8;ACTB;DNM1;CYFIP1;NCKAP1;
3137	MASH1 promoter coactivator complex	0.555556	9	5	positive regulation of transcription, DNA-templated;DNA binding;regulation of binding;regulation of sequence-specific DNA binding transcription factor activity;Notch signaling pathway;neuron differentiation;nucleus	transcription activation;DNA binding;regulation by binding / dissociation;regulator of transcription factor;Notch-receptor signalling pathway;neuron;nucleus	Poly(ADP-ribosyl)ation activity of PARP1 is required for dismissal of the TLE1-corepressor complex.	15607978	PARP1;SRC;HIST1H4A;HIST1H3A;NONO;
6302	B WICH complex	0.555556	9	5	transcription, DNA-templated;ATP-dependent chromatin remodeling;nucleus	TRANSCRIPTION;nucleus	None	16603771	MYO1C;SMARCA5;SF3B1;MYBBP1A;DDX21;
646	HDAC1 associated protein complex	0.555556	9	5	DNA topological change;negative regulation of transcription, DNA-templated;protein acetylation;protein deacetylation;protein hydroxylation;protein methylation;DNA binding;chromosome organization;nucleus	DNA conformation modification (e.g. chromatin);transcription repression;modification by acetylation, deacetylation;posttranslational modification of amino acids (e.g. hydroxylation, methylation);DNA binding;organization of chromosome structure;nucleus	None	11102443	KDM1A;MTA2;RBBP4;HDAC1;RBBP7;
320	55S ribosome, mitochondrial	0.551282	78	43	translation;mitochondrial matrix	translation;mitochondrial matrix	None	14681386	MRPS12;MRPS14;MRPL3;MRPL12;MRPS22;MRPS35;MRPS5;MRPS15;MRPS21;MRPS34;MRPS6;MRPL28;MRPL49;MRPL23;MRPL2;MRPL10;MRPL50;MRPL43;MRPS27;MRPS31;MRPL24;MRPL38;MRPL53;MRPL45;MRPL32;MRPL4;MRPS26;MRPL18;MRPL44;MRPL47;MRPS18A;MRPL22;MRPL16;MRPL39;MRPL15;MRPS33;MRPS28;MRPS17;MRPS7;MRPS2;MRPL11;MRPS23;MRPL42;
324	39S ribosomal subunit, mitochondrial	0.5	48	24	translation;mitochondrial matrix	translation;mitochondrial matrix	With the exception of MRPL36 and MRPL42, all proteins of the large ribosomal subunit from ribosomes of Bos taurus were identified in a proteomic approach (PMID:11551941).	14681386	MRPL3;MRPL12;MRPL28;MRPL49;MRPL23;MRPL2;MRPL10;MRPL50;MRPL43;MRPL24;MRPL38;MRPL53;MRPL45;MRPL32;MRPL4;MRPL18;MRPL44;MRPL47;MRPL22;MRPL16;MRPL39;MRPL15;MRPL11;MRPL42;
1223	H2AX complex, isolated from cells without IR exposure	0.5	14	7	DNA topological change;cell cycle checkpoint;DNA-templated transcription, elongation;chromosome organization;nucleus	DNA conformation modification (e.g. chromatin);cell cycle checkpoints (checkpoints of morphogenesis, DNA-damage,-replication, mitotic phase and spindle);transcription elongation;organization of chromosome structure;nucleus	None	16522924	HNRNPR;NPM1;HSPA5;PABPC1;CALM1;HIST1H4A;EIF3L;
5196	TNF alpha/NF kappa B signaling complex (CHUK, BTRC, NFKB2, PPP6C, REL, CUL1, IKBKE, SAPS2, SAPS1, ANKRD28, RELA, SKP1)	0.5	12	6	I-kappaB kinase/NF-kappaB signaling;cytokine activity	NIK-I-kappaB/NF-kappaB cascade;cytokines (interleukines, colony stimulating factors, etc.)	None	14743216	PPP6C;ANKRD28;CHUK;SKP1;NFKB2;PPP6R1;
725	P2X7 receptor signalling complex	0.5	12	6	ion transport;ion channel activity;cell surface receptor signaling pathway;cytoskeleton organization;plasma membrane	ion transport;ion channels;transmembrane signal transduction;cytoskeleton/structural proteins;eukaryotic plasma membrane / membrane attached	None	11707406	ACTN4;SVIL;HSP90AB1;HSPA1A;HSPA8;ACTB;
1150	Histone H3.3 complex	0.5	10	5	protein complex assembly;nucleus	assembly of protein complexes;nucleus	The H3.1 and H3.3 complexes contain distinct histone chaperones, CAF-1 and HIRA, that were shown to be necessary to mediate DNA-synthesis-dependent and -independent nucleosome assembly, respectively.	14718166	HAT1;HIST1H4A;H3F3A;RBBP4;IPO4;
5194	TNF alpha/NF kappa B signaling complex (SEC16A, CHUK, IKBKB, NFKB2, REL, IKBKG, MAP3K14, RELA, FBXW7, USP2)	0.5	10	5	I-kappaB kinase/NF-kappaB signaling;cytokine activity	NIK-I-kappaB/NF-kappaB cascade;cytokines (interleukines, colony stimulating factors, etc.)	None	14743216	SEC16A;CHUK;NFKB2;MAP3K14;IKBKG;
6131	SELK multiprotein complex	0.5	10	5	endoplasmic reticulum unfolded protein response;ERAD pathway	unfolded protein response (e.g. ER quality control)	None	22016385	RPN1;RPN2;CANX;STT3A;VCP;
1737	SF3b complex	0.5	8	4	RNA splicing;nucleus	splicing;nucleus	The splicing factor SF3b is a multiprotein complex essential for the accurate excision of introns from pre-messenger RNA (PMID:12738865).	12234937	SF3B1;SF3B2;SF3B3;DDX42;
3142	CAMK2 delta MASH1 promoter coactivator complex	0.5	8	4	positive regulation of transcription, DNA-templated;protein binding;DNA binding;regulation of binding;regulation of sequence-specific DNA binding transcription factor activity;Notch signaling pathway;neuron differentiation;nucleus	transcription activation;protein binding;DNA binding;regulation by binding / dissociation;regulator of transcription factor;Notch-receptor signalling pathway;neuron;nucleus	HES1 is phosphorylated by CAMKII-delta during neural stem cell differentiation. This phosphorylation is linked to recruitment of coactivator complexes on the MASH1 promoter.	15607978	PARP1;SRC;CAMK2D;NONO;
5212	Kinase maturation complex 2	0.5	8	4	intracellular signal transduction	cellular signalling	None	14743216	HSP90AA1;HSP90AB1;TRAF2;CDC37;
591	SAP complex (Sin3 associated protein complex)	0.5	8	4	DNA topological change;negative regulation of transcription, DNA-templated;protein acetylation;protein deacetylation;protein binding;chromosome organization;nucleus	DNA conformation modification (e.g. chromatin);transcription repression;modification by acetylation, deacetylation;protein binding;organization of chromosome structure;nucleus	None	9885572	RBBP4;HDAC1;RBBP7;HDAC2;
696	BRMS1 SIN3 HDAC complex	0.5	8	4	DNA topological change;negative regulation of transcription, DNA-templated;protein acetylation;protein deacetylation;chromosome organization;nucleus	DNA conformation modification (e.g. chromatin);transcription repression;modification by acetylation, deacetylation;organization of chromosome structure;nucleus	BRMS1 may participate in transcriptional regulation via interaction with the Sin3-HDAC complex and suggest a novel mechanism by which BRMS1 might suppress cancer metastasis.	14581478	RBBP4;HDAC1;RBBP7;HDAC2;
3102	DHX9 ADAR vigilin DNA PK Ku antigen complex	0.5	6	3	DNA topological change;chromosome segregation;mRNA modification;RNA binding;chromosome organization;nucleus	DNA conformation modification (e.g. chromatin);chromosome segregation/division;mRNA modification;RNA binding;organization of chromosome structure;nucleus	Vigilin and DDP1 bind specifically to Inosine-containing RNAs.	15723802	XRCC5;PRKDC;DHX9;
6129	CBP80/20 dependent translation complex	0.5	6	3	None	None	CTIF interacts directly via its MIF4G domain with CBP80, is part of the CBP80/20-dependent translation initiation complex, and is complexed with eIF3 and eIF4AIII. Endogenous CBP80, eIF3b, and NMD factor Upf3X copurified with endogenous CTIF. Depletion of endogenous CTIF from an in vitro translation system selectively blocks the translation of CBP80-bound mRNAs, while addition of purified CTIF re…	19648179	EIF4A3;EIF3B;NCBP1;
636	BHC complex	0.5	6	3	DNA topological change;negative regulation of transcription, DNA-templated;protein acetylation;protein deacetylation;chromosome organization;neuron differentiation;nucleus	DNA conformation modification (e.g. chromatin);transcription repression;modification by acetylation, deacetylation;organization of chromosome structure;neuron;nucleus	The BHC complex mediates repression of neuron-specific genes.	12032298	KDM1A;HDAC1;HDAC2;
824	Anti SMN protein complex	0.5	6	3	RNA splicing;protein complex assembly;cytoplasm	splicing;assembly of protein complexes;cytoplasm	None	11713266	SNRPB;GEMIN4;SMN1;

## Sheet: APMS_mtKRAS-Hi
Identification of CORUM Complexes on a AP-MS complex-by-complex basis in EGFRNetmtKRAS-Hi
Complex ID	Complex_name	Bait	Fraction_match	#Proteins_in CORUM complex	#Prey Proteins Matched	GO description	FunCat description	Complex comment	PubMed ID	Matched_protein_list
126	CCT complex (chaperonin containing TCP1 complex)	FGR	1	8	8	protein stabilization;protein folding;ATP binding;cytoplasm	protein folding and stabilization;ATP binding;cytoplasm	The chaperonins are a family of molecular chaperones involved in protein folding, assembly and transport. The chaperonin-containing TCP-1 (CCT) is abundant in eukaryotic cytosol. CCT micro-complexes have mol. wts ranging from 120 to 250 kDa and are present in cells at lower abundance (<5%) as compared with intact CCT.	9250675	TCP1;CCT6A;CCT5;CCT3;CCT8;CCT4;CCT2;CCT7;
126	CCT complex (chaperonin containing TCP1 complex)	HDAC1	1	8	8	protein stabilization;protein folding;ATP binding;cytoplasm	protein folding and stabilization;ATP binding;cytoplasm	The chaperonins are a family of molecular chaperones involved in protein folding, assembly and transport. The chaperonin-containing TCP-1 (CCT) is abundant in eukaryotic cytosol. CCT micro-complexes have mol. wts ranging from 120 to 250 kDa and are present in cells at lower abundance (<5%) as compared with intact CCT.	9250675	TCP1;CCT6A;CCT5;CCT3;CCT8;CCT4;CCT2;CCT7;
126	CCT complex (chaperonin containing TCP1 complex)	LCK	1	8	8	protein stabilization;protein folding;ATP binding;cytoplasm	protein folding and stabilization;ATP binding;cytoplasm	The chaperonins are a family of molecular chaperones involved in protein folding, assembly and transport. The chaperonin-containing TCP-1 (CCT) is abundant in eukaryotic cytosol. CCT micro-complexes have mol. wts ranging from 120 to 250 kDa and are present in cells at lower abundance (<5%) as compared with intact CCT.	9250675	TCP1;CCT6A;CCT5;CCT3;CCT8;CCT4;CCT2;CCT7;
126	CCT complex (chaperonin containing TCP1 complex)	MAP2K5	1	8	8	protein stabilization;protein folding;ATP binding;cytoplasm	protein folding and stabilization;ATP binding;cytoplasm	The chaperonins are a family of molecular chaperones involved in protein folding, assembly and transport. The chaperonin-containing TCP-1 (CCT) is abundant in eukaryotic cytosol. CCT micro-complexes have mol. wts ranging from 120 to 250 kDa and are present in cells at lower abundance (<5%) as compared with intact CCT.	9250675	TCP1;CCT6A;CCT5;CCT3;CCT8;CCT4;CCT2;CCT7;
126	CCT complex (chaperonin containing TCP1 complex)	NME1	1	8	8	protein stabilization;protein folding;ATP binding;cytoplasm	protein folding and stabilization;ATP binding;cytoplasm	The chaperonins are a family of molecular chaperones involved in protein folding, assembly and transport. The chaperonin-containing TCP-1 (CCT) is abundant in eukaryotic cytosol. CCT micro-complexes have mol. wts ranging from 120 to 250 kDa and are present in cells at lower abundance (<5%) as compared with intact CCT.	9250675	TCP1;CCT6A;CCT5;CCT3;CCT8;CCT4;CCT2;CCT7;
126	CCT complex (chaperonin containing TCP1 complex)	PTK6	1	8	8	protein stabilization;protein folding;ATP binding;cytoplasm	protein folding and stabilization;ATP binding;cytoplasm	The chaperonins are a family of molecular chaperones involved in protein folding, assembly and transport. The chaperonin-containing TCP-1 (CCT) is abundant in eukaryotic cytosol. CCT micro-complexes have mol. wts ranging from 120 to 250 kDa and are present in cells at lower abundance (<5%) as compared with intact CCT.	9250675	TCP1;CCT6A;CCT5;CCT3;CCT8;CCT4;CCT2;CCT7;
126	CCT complex (chaperonin containing TCP1 complex)	PTPRR	1	8	8	protein stabilization;protein folding;ATP binding;cytoplasm	protein folding and stabilization;ATP binding;cytoplasm	The chaperonins are a family of molecular chaperones involved in protein folding, assembly and transport. The chaperonin-containing TCP-1 (CCT) is abundant in eukaryotic cytosol. CCT micro-complexes have mol. wts ranging from 120 to 250 kDa and are present in cells at lower abundance (<5%) as compared with intact CCT.	9250675	TCP1;CCT6A;CCT5;CCT3;CCT8;CCT4;CCT2;CCT7;
126	CCT complex (chaperonin containing TCP1 complex)	RAF1	1	8	8	protein stabilization;protein folding;ATP binding;cytoplasm	protein folding and stabilization;ATP binding;cytoplasm	The chaperonins are a family of molecular chaperones involved in protein folding, assembly and transport. The chaperonin-containing TCP-1 (CCT) is abundant in eukaryotic cytosol. CCT micro-complexes have mol. wts ranging from 120 to 250 kDa and are present in cells at lower abundance (<5%) as compared with intact CCT.	9250675	TCP1;CCT6A;CCT5;CCT3;CCT8;CCT4;CCT2;CCT7;
27	Arp2/3 complex	SH3BGRL	1	7	7	None	None	None	9359840	ARPC1B;ARPC2;ARPC3;ARPC5;ARPC4;ACTR3;ACTR2;
112	Prefoldin complex	MAPK7	1	6	6	protein stabilization;protein folding;cytoskeleton organization	protein folding and stabilization;cytoskeleton/structural proteins	None	12456645	PFDN6;PFDN1;VBP1;PFDN5;PFDN4;PFDN2;
33	Prefoldin complex	MAPK7	1	6	6	protein stabilization;protein folding;actin cytoskeleton organization;microtubule cytoskeleton organization	protein folding and stabilization;actin cytoskeleton;microtubule cytoskeleton	None	14634002	PFDN6;PFDN1;VBP1;PFDN5;PFDN4;PFDN2;
559	Decapping complex	CRK	1	5	5	regulation of mRNA stability;cytoplasm	control of mRNA stability;cytoplasm	Decapping is a key step in mRNA turnover. The decapping complex was found to be localized in cytoplasmic processing bodies (PBs), which are thought to be the sites of mRNA decay.	16364915	DDX6;EDC4;DCP2;EDC3;DCP1A;
559	Decapping complex	SNCA	1	5	5	regulation of mRNA stability;cytoplasm	control of mRNA stability;cytoplasm	Decapping is a key step in mRNA turnover. The decapping complex was found to be localized in cytoplasmic processing bodies (PBs), which are thought to be the sites of mRNA decay.	16364915	DDX6;EDC4;DCP2;EDC3;DCP1A;
126	CCT complex (chaperonin containing TCP1 complex)	ARAF	0.875	8	7	protein stabilization;protein folding;ATP binding;cytoplasm	protein folding and stabilization;ATP binding;cytoplasm	The chaperonins are a family of molecular chaperones involved in protein folding, assembly and transport. The chaperonin-containing TCP-1 (CCT) is abundant in eukaryotic cytosol. CCT micro-complexes have mol. wts ranging from 120 to 250 kDa and are present in cells at lower abundance (<5%) as compared with intact CCT.	9250675	TCP1;CCT6A;CCT3;CCT8;CCT4;CCT2;CCT7;
126	CCT complex (chaperonin containing TCP1 complex)	BMX	0.875	8	7	protein stabilization;protein folding;ATP binding;cytoplasm	protein folding and stabilization;ATP binding;cytoplasm	The chaperonins are a family of molecular chaperones involved in protein folding, assembly and transport. The chaperonin-containing TCP-1 (CCT) is abundant in eukaryotic cytosol. CCT micro-complexes have mol. wts ranging from 120 to 250 kDa and are present in cells at lower abundance (<5%) as compared with intact CCT.	9250675	TCP1;CCT6A;CCT3;CCT8;CCT4;CCT2;CCT7;
126	CCT complex (chaperonin containing TCP1 complex)	SOCS1	0.875	8	7	protein stabilization;protein folding;ATP binding;cytoplasm	protein folding and stabilization;ATP binding;cytoplasm	The chaperonins are a family of molecular chaperones involved in protein folding, assembly and transport. The chaperonin-containing TCP-1 (CCT) is abundant in eukaryotic cytosol. CCT micro-complexes have mol. wts ranging from 120 to 250 kDa and are present in cells at lower abundance (<5%) as compared with intact CCT.	9250675	TCP1;CCT6A;CCT5;CCT3;CCT8;CCT4;CCT2;
186	Wave 2 complex	ABI1	0.8	5	4	small GTPase mediated signal transduction;cell migration;actin cytoskeleton organization;actin cytoskeleton	small GTPase mediated signal transduction;cell migration;actin cytoskeleton;actin cytoskeleton	Proteins are only present in the complexed form, with the exception of Hspc (C3orf10). The complex is organized around a core of Nap and Abi. Sra is a peripheral subunit recruited on the Nap side, whereas the Wave and Hspc subunits are recruited on the Abi side of the core.	15070726	CYFIP1;ABI1;NCKAP1;WASF2;
3048	mSin3A complex	MTA2	0.8	5	4	DNA topological change;negative regulation of transcription, DNA-templated;protein acetylation;protein deacetylation;DNA binding;chromosome organization;nucleus	DNA conformation modification (e.g. chromatin);transcription repression;modification by acetylation, deacetylation;DNA binding;organization of chromosome structure;nucleus	None	9150133	RBBP4;HDAC1;RBBP7;HDAC2;
5877	MAP2K1 BRAF RAF1 YWHAE KSR1 complex	BRAF	0.8	5	4	signaling	cellular signalling	None	17979178	RAF1;BRAF;YWHAE;MAP2K1;
5877	MAP2K1 BRAF RAF1 YWHAE KSR1 complex	MAP2K1	0.8	5	4	signaling	cellular signalling	None	17979178	RAF1;YWHAE;MAP2K1;KSR1;
5877	MAP2K1 BRAF RAF1 YWHAE KSR1 complex	YWHAE	0.8	5	4	signaling	cellular signalling	None	17979178	RAF1;BRAF;YWHAE;MAP2K1;
889	MTA1 HDAC core complex	MTA2	0.8	5	4	DNA topological change;negative regulation of transcription, DNA-templated;protein acetylation;protein deacetylation;hormone-mediated signaling pathway;signaling;chromosome organization;nucleus	DNA conformation modification (e.g. chromatin);transcription repression;modification by acetylation, deacetylation;hormone mediated signal transduction;cellular signalling;organization of chromosome structure;nucleus	None	12920132	RBBP4;RBBP7;HDAC1;HDAC2;
5266	TNF alpha/NF kappa B signaling complex 6	MAP3K14	0.785714	14	11	I-kappaB kinase/NF-kappaB signaling;cytokine activity	NIK-I-kappaB/NF-kappaB cascade;cytokines (interleukines, colony stimulating factors, etc.)	None	14743216	CHUK;HSP90AA1;HSP90AB1;RPL4;RPS13;RPS11;RPL8;RPL6;CDC37;MAP3K14;IKBKG;
563	F1F0 ATP synthase, mitochondrial	CAV2	0.75	16	12	phosphorus utilization;phosphate-containing compound metabolic process;aerobic respiration;generation of precursor metabolites and energy;ATP binding;hydrogen transport;respiratory electron transport chain;mitochondrial inner membrane	phosphate metabolism;aerobic respiration;METABOLISM;ATP binding;electron transport;regulation of electron transport and membrane-associated energy conservation;mitochondrial inner membrane	F1F0 ATPase is the fifth complex in the respiratory chain.The mammalian complex V consists of 16 different subunits withalpha(3), beta(3), gamma, delta and epsilon comprising the F1 part and a, b, c, d, e, f, g, A6L,OSCP, and coupling factor 6 providing the F0 and stator.Also associated in the complex under some conditions is anintrinsic inhibitor protein IF1.	12110673	ATP5H;ATP5L;ATP5B;ATP5J;ATP5F1;ATP5A1;ATP5D;ATP5O;ATP5J2;ATP5E;ATP5I;ATPIF1;
2480	CIN85 complex (CIN85, CRK, BCAR1, CBL, PIK3R1, GRB2, SOS1)	CRK	0.714286	7	5	transmembrane receptor protein tyrosine kinase signaling pathway	transmembrane receptor protein tyrosine kinase signalling pathways	The authors propose that CIN85 acts as a mediator to couple the c-Cbl signaling pathway with other pathways through its multiple protein complexes, thereby leading to their interplay.	11071869	CBL;CRK;BCAR1;SOS1;SH3KBP1;
61	Mi2/NuRD complex	MTA2	0.714286	7	5	DNA topological change;negative regulation of transcription, DNA-templated;RNA biosynthetic process;protein acetylation;protein deacetylation;chromosome organization;nucleus	DNA conformation modification (e.g. chromatin);transcription repression;RNA synthesis;modification by acetylation, deacetylation;organization of chromosome structure;nucleus	None	9790534	MTA2;RBBP4;HDAC1;RBBP7;HDAC2;
5269	TNF alpha/NF kappa B signaling complex 8	FGR	0.666667	6	4	I-kappaB kinase/NF-kappaB signaling;cytokine activity	NIK-I-kappaB/NF-kappaB cascade;cytokines (interleukines, colony stimulating factors, etc.)	None	14743216	HSP90AA1;HSP90AB1;FKBP5;CDC37;
5269	TNF alpha/NF kappa B signaling complex 8	MAPK3	0.666667	6	4	I-kappaB kinase/NF-kappaB signaling;cytokine activity	NIK-I-kappaB/NF-kappaB cascade;cytokines (interleukines, colony stimulating factors, etc.)	None	14743216	HSP90AA1;HSP90AB1;FKBP5;CDC37;
834	20S methylosome and RG containing Sm protein complex	ELK4	0.666667	6	4	RNA splicing;protein hydroxylation;protein methylation;cytoplasm	splicing;posttranslational modification of amino acids (e.g. hydroxylation, methylation);cytoplasm	None	11713266	PRMT5;CLNS1A;SNRPD1;SNRPD2;
886	MTA1 complex	MTA2	0.666667	6	4	DNA topological change;negative regulation of transcription, DNA-templated;protein acetylation;protein deacetylation;hormone-mediated signaling pathway;signaling;chromosome organization;nucleus	DNA conformation modification (e.g. chromatin);transcription repression;modification by acetylation, deacetylation;hormone mediated signal transduction;cellular signalling;organization of chromosome structure;nucleus	None	12920132	RBBP4;RBBP7;HDAC1;HDAC2;
5380	TRBP containing complex (DICER, RPL7A, EIF6, MOV10 and subunits of the 60S ribosomal particle)	PTPN6	0.64	25	16	RNA biosynthetic process;regulation of translation;RNA binding	RNA synthesis;translational control;RNA binding	In mass spectrometric sequencing analyses the authors showed that in addition to RISC subunits they obtained protein sequences corresponding to nearly all subunits of the large (60S) ribosomal particle. The ability of eIF6 to inhibit joining of the 60S and 40S subunits of the ribosome and, thus, to prevent formation of a translationally competent complex, raises the possibility that eIF6 may repr…	17507929	RPL35A;RPL7;RPL13;RPL12;RPL21;RPL28;RPL34;RPL14;RPL15;RPL27;RPL37A;RPL7A;RPL11;RPL19;RPL18A;RPL36;
126	CCT complex (chaperonin containing TCP1 complex)	TNK2	0.625	8	5	protein stabilization;protein folding;ATP binding;cytoplasm	protein folding and stabilization;ATP binding;cytoplasm	The chaperonins are a family of molecular chaperones involved in protein folding, assembly and transport. The chaperonin-containing TCP-1 (CCT) is abundant in eukaryotic cytosol. CCT micro-complexes have mol. wts ranging from 120 to 250 kDa and are present in cells at lower abundance (<5%) as compared with intact CCT.	9250675	TCP1;CCT6A;CCT5;CCT4;CCT2;
62	MeCP1 complex	MTA2	0.625	8	5	DNA topological change;negative regulation of transcription, DNA-templated;RNA biosynthetic process;protein acetylation;protein deacetylation;DNA binding;chromosome organization;nucleus	DNA conformation modification (e.g. chromatin);transcription repression;RNA synthesis;modification by acetylation, deacetylation;DNA binding;organization of chromosome structure;nucleus	MeCP1 protein complex represses transcription through preferential binding, remodeling, and deacetylation of methylated nucleosomes.	10444591	MTA2;RBBP4;HDAC1;RBBP7;HDAC2;
835	6S methyltransferase and RG containing Sm proteins complex	DOK2	0.625	8	5	RNA splicing;cytoplasm	splicing;cytoplasm	snRNPs, integral components of the pre-mRNA splicing machinery, consist of seven Sm proteins which assemble in the cytoplasm as a ring structure on the snRNAs U1, U2, U4, and U5. The survival motor neuron (SMN) protein, the spinal muscular atrophy disease gene product, is crucial for snRNP core particle assembly in vivo. Results indicate that methylation of Sm proteins by the methylosome directs …	11713266	CLNS1A;SNRPE;SNRPF;SNRPD1;SNRPD2;
846	RICH1/AMOT polarity complex, Flag Rich1 precipitated	SH3KBP1	0.625	8	5	protein localization;GTPase activator activity;positive regulation of GTPase activity;G-protein coupled receptor signaling pathway;anisotropic cell growth;axis specification;cell-cell junction assembly;cell junction	regulation by localization;GTPase activator (GAP);G-protein coupled receptor signalling pathway;directional cell growth (morphogenesis);asymmetries and axis determination;intercellular junction (gap junction/adherens junction);cell junction	In an additional immunoblot the authors show that Par-3 and aPKC likely associate with Rich1 at lower levels than Pals1 and Patj since they were not identified by MS. The authors propose that Rich1 and Amot maintain TJ integrity by the coordinate regulation of Cdc42 and by linking specific components of the TJ to intracellular protein trafficking.	16678097	CAPZB;CAPZA1;ARHGAP17;SH3KBP1;CD2AP;
888	MTA2 complex	MTA2	0.625	8	5	DNA topological change;negative regulation of transcription, DNA-templated;RNA biosynthetic process;chromosome organization;nucleus;histone deacetylation	DNA conformation modification (e.g. chromatin);transcription repression;RNA synthesis;organization of chromosome structure;nucleus	Since MTA2 is not involved in metastasis or cancer formation, the authors suggest a housekeeping role of the MTA2 complex.	12920132	MTA2;RBBP4;HDAC1;RBBP7;HDAC2;
5380	TRBP containing complex (DICER, RPL7A, EIF6, MOV10 and subunits of the 60S ribosomal particle)	MAP3K14	0.6	25	15	RNA biosynthetic process;regulation of translation;RNA binding	RNA synthesis;translational control;RNA binding	In mass spectrometric sequencing analyses the authors showed that in addition to RISC subunits they obtained protein sequences corresponding to nearly all subunits of the large (60S) ribosomal particle. The ability of eIF6 to inhibit joining of the 60S and 40S subunits of the ribosome and, thus, to prevent formation of a translationally competent complex, raises the possibility that eIF6 may repr…	17507929	RPL35A;RPL7;RPL13;RPL21;RPL28;RPL34;RPL14;RPL15;RPL27;RPL37A;RPL7A;RPL10A;RPL32;RPL19;RPL18A;
6247	BBS chaperonin complex	FGR	0.6	10	6	cilium;chaperone-mediated protein complex assembly;intraciliary transport	None	None	20080638	TCP1;CCT5;CCT3;CCT8;CCT4;CCT2;
6247	BBS chaperonin complex	HDAC1	0.6	10	6	cilium;chaperone-mediated protein complex assembly;intraciliary transport	None	None	20080638	TCP1;CCT5;CCT3;CCT8;CCT4;CCT2;
6247	BBS chaperonin complex	LCK	0.6	10	6	cilium;chaperone-mediated protein complex assembly;intraciliary transport	None	None	20080638	TCP1;CCT5;CCT3;CCT8;CCT4;CCT2;
6247	BBS chaperonin complex	MAP2K5	0.6	10	6	cilium;chaperone-mediated protein complex assembly;intraciliary transport	None	None	20080638	TCP1;CCT5;CCT3;CCT8;CCT4;CCT2;
6247	BBS chaperonin complex	NME1	0.6	10	6	cilium;chaperone-mediated protein complex assembly;intraciliary transport	None	None	20080638	TCP1;CCT5;CCT3;CCT8;CCT4;CCT2;
6247	BBS chaperonin complex	PTK6	0.6	10	6	cilium;chaperone-mediated protein complex assembly;intraciliary transport	None	None	20080638	TCP1;CCT5;CCT3;CCT8;CCT4;CCT2;
6247	BBS chaperonin complex	PTPRR	0.6	10	6	cilium;chaperone-mediated protein complex assembly;intraciliary transport	None	None	20080638	TCP1;CCT5;CCT3;CCT8;CCT4;CCT2;
6247	BBS chaperonin complex	RAF1	0.6	10	6	cilium;chaperone-mediated protein complex assembly;intraciliary transport	None	None	20080638	TCP1;CCT5;CCT3;CCT8;CCT4;CCT2;
6247	BBS chaperonin complex	SOCS1	0.6	10	6	cilium;chaperone-mediated protein complex assembly;intraciliary transport	None	None	20080638	TCP1;CCT5;CCT3;CCT8;CCT4;CCT2;
1495	PID complex	MTA2	0.6	5	3	protein acetylation;protein deacetylation;cellular protein modification process;regulation of sequence-specific DNA binding transcription factor activity;nucleus	modification by acetylation, deacetylation;protein modification;regulator of transcription factor;nucleus	PID complex-mediated repression of p53 transactivation functions acts, in part, through deacetylation of p53 at the C terminus. Experiments show that PID is involved in the regulation of p53-mediated growth arrest and apoptosis.	11099047	MTA2;RBBP4;HDAC1;
5234	IKBKB CDC37 KIAA1967 HSP90AB1 HSP90AA1 complex	AKT1	0.6	5	3	I-kappaB kinase/NF-kappaB signaling	NIK-I-kappaB/NF-kappaB cascade	None	14743216	HSP90AA1;HSP90AB1;CDC37;
5234	IKBKB CDC37 KIAA1967 HSP90AB1 HSP90AA1 complex	ARAF	0.6	5	3	I-kappaB kinase/NF-kappaB signaling	NIK-I-kappaB/NF-kappaB cascade	None	14743216	HSP90AA1;HSP90AB1;CDC37;
5234	IKBKB CDC37 KIAA1967 HSP90AB1 HSP90AA1 complex	AXL	0.6	5	3	I-kappaB kinase/NF-kappaB signaling	NIK-I-kappaB/NF-kappaB cascade	None	14743216	HSP90AA1;HSP90AB1;CDC37;
5234	IKBKB CDC37 KIAA1967 HSP90AB1 HSP90AA1 complex	BLK	0.6	5	3	I-kappaB kinase/NF-kappaB signaling	NIK-I-kappaB/NF-kappaB cascade	None	14743216	HSP90AA1;HSP90AB1;CDC37;
5234	IKBKB CDC37 KIAA1967 HSP90AB1 HSP90AA1 complex	BMX	0.6	5	3	I-kappaB kinase/NF-kappaB signaling	NIK-I-kappaB/NF-kappaB cascade	None	14743216	HSP90AA1;HSP90AB1;CDC37;
5234	IKBKB CDC37 KIAA1967 HSP90AB1 HSP90AA1 complex	BRAF	0.6	5	3	I-kappaB kinase/NF-kappaB signaling	NIK-I-kappaB/NF-kappaB cascade	None	14743216	HSP90AA1;HSP90AB1;CDC37;
5234	IKBKB CDC37 KIAA1967 HSP90AB1 HSP90AA1 complex	CAMK2A	0.6	5	3	I-kappaB kinase/NF-kappaB signaling	NIK-I-kappaB/NF-kappaB cascade	None	14743216	HSP90AA1;HSP90AB1;CDC37;
5234	IKBKB CDC37 KIAA1967 HSP90AB1 HSP90AA1 complex	CSK	0.6	5	3	I-kappaB kinase/NF-kappaB signaling	NIK-I-kappaB/NF-kappaB cascade	None	14743216	HSP90AA1;HSP90AB1;CDC37;
5234	IKBKB CDC37 KIAA1967 HSP90AB1 HSP90AA1 complex	EGFR	0.6	5	3	I-kappaB kinase/NF-kappaB signaling	NIK-I-kappaB/NF-kappaB cascade	None	14743216	HSP90AA1;HSP90AB1;CDC37;
5234	IKBKB CDC37 KIAA1967 HSP90AB1 HSP90AA1 complex	FGR	0.6	5	3	I-kappaB kinase/NF-kappaB signaling	NIK-I-kappaB/NF-kappaB cascade	None	14743216	HSP90AA1;HSP90AB1;CDC37;
5234	IKBKB CDC37 KIAA1967 HSP90AB1 HSP90AA1 complex	FYN	0.6	5	3	I-kappaB kinase/NF-kappaB signaling	NIK-I-kappaB/NF-kappaB cascade	None	14743216	HSP90AA1;HSP90AB1;CDC37;
5234	IKBKB CDC37 KIAA1967 HSP90AB1 HSP90AA1 complex	HCK	0.6	5	3	I-kappaB kinase/NF-kappaB signaling	NIK-I-kappaB/NF-kappaB cascade	None	14743216	HSP90AA1;HSP90AB1;CDC37;
5234	IKBKB CDC37 KIAA1967 HSP90AB1 HSP90AA1 complex	LCK	0.6	5	3	I-kappaB kinase/NF-kappaB signaling	NIK-I-kappaB/NF-kappaB cascade	None	14743216	HSP90AA1;HSP90AB1;CDC37;
5234	IKBKB CDC37 KIAA1967 HSP90AB1 HSP90AA1 complex	MAP2K2	0.6	5	3	I-kappaB kinase/NF-kappaB signaling	NIK-I-kappaB/NF-kappaB cascade	None	14743216	HSP90AA1;HSP90AB1;CDC37;
5234	IKBKB CDC37 KIAA1967 HSP90AB1 HSP90AA1 complex	MAP2K5	0.6	5	3	I-kappaB kinase/NF-kappaB signaling	NIK-I-kappaB/NF-kappaB cascade	None	14743216	HSP90AA1;HSP90AB1;CDC37;
5234	IKBKB CDC37 KIAA1967 HSP90AB1 HSP90AA1 complex	MAP3K14	0.6	5	3	I-kappaB kinase/NF-kappaB signaling	NIK-I-kappaB/NF-kappaB cascade	None	14743216	HSP90AA1;HSP90AB1;CDC37;
5234	IKBKB CDC37 KIAA1967 HSP90AB1 HSP90AA1 complex	MAPK3	0.6	5	3	I-kappaB kinase/NF-kappaB signaling	NIK-I-kappaB/NF-kappaB cascade	None	14743216	HSP90AA1;HSP90AB1;CDC37;
5234	IKBKB CDC37 KIAA1967 HSP90AB1 HSP90AA1 complex	PRKCE	0.6	5	3	I-kappaB kinase/NF-kappaB signaling	NIK-I-kappaB/NF-kappaB cascade	None	14743216	HSP90AA1;HSP90AB1;CDC37;
5234	IKBKB CDC37 KIAA1967 HSP90AB1 HSP90AA1 complex	PRKCG	0.6	5	3	I-kappaB kinase/NF-kappaB signaling	NIK-I-kappaB/NF-kappaB cascade	None	14743216	HSP90AA1;HSP90AB1;CDC37;
5234	IKBKB CDC37 KIAA1967 HSP90AB1 HSP90AA1 complex	PTK6	0.6	5	3	I-kappaB kinase/NF-kappaB signaling	NIK-I-kappaB/NF-kappaB cascade	None	14743216	HSP90AA1;HSP90AB1;CDC37;
5234	IKBKB CDC37 KIAA1967 HSP90AB1 HSP90AA1 complex	RAF1	0.6	5	3	I-kappaB kinase/NF-kappaB signaling	NIK-I-kappaB/NF-kappaB cascade	None	14743216	HSP90AA1;HSP90AB1;CDC37;
5234	IKBKB CDC37 KIAA1967 HSP90AB1 HSP90AA1 complex	RPS6KA1	0.6	5	3	I-kappaB kinase/NF-kappaB signaling	NIK-I-kappaB/NF-kappaB cascade	None	14743216	HSP90AA1;HSP90AB1;CDC37;
5234	IKBKB CDC37 KIAA1967 HSP90AB1 HSP90AA1 complex	RPS6KA3	0.6	5	3	I-kappaB kinase/NF-kappaB signaling	NIK-I-kappaB/NF-kappaB cascade	None	14743216	HSP90AA1;HSP90AB1;CDC37;
5234	IKBKB CDC37 KIAA1967 HSP90AB1 HSP90AA1 complex	SRC	0.6	5	3	I-kappaB kinase/NF-kappaB signaling	NIK-I-kappaB/NF-kappaB cascade	None	14743216	HSP90AA1;HSP90AB1;CDC37;
5234	IKBKB CDC37 KIAA1967 HSP90AB1 HSP90AA1 complex	TNK2	0.6	5	3	I-kappaB kinase/NF-kappaB signaling	NIK-I-kappaB/NF-kappaB cascade	None	14743216	HSP90AA1;HSP90AB1;CDC37;
5285	TNF alpha/NF kappa B signaling complex 9	FGR	0.6	5	3	I-kappaB kinase/NF-kappaB signaling;cytokine activity	NIK-I-kappaB/NF-kappaB cascade;cytokines (interleukines, colony stimulating factors, etc.)	None	14743216	HSP90AB1;FKBP5;CDC37;
5285	TNF alpha/NF kappa B signaling complex 9	MAP3K14	0.6	5	3	I-kappaB kinase/NF-kappaB signaling;cytokine activity	NIK-I-kappaB/NF-kappaB cascade;cytokines (interleukines, colony stimulating factors, etc.)	None	14743216	CHUK;HSP90AB1;CDC37;
5285	TNF alpha/NF kappa B signaling complex 9	MAPK3	0.6	5	3	I-kappaB kinase/NF-kappaB signaling;cytokine activity	NIK-I-kappaB/NF-kappaB cascade;cytokines (interleukines, colony stimulating factors, etc.)	None	14743216	HSP90AB1;FKBP5;CDC37;
5876	PPP2R1A PPP2R1B PPP2CA PPME1 EIF4A1 complex	BAD	0.6	5	3	protein phosphorylation;protein dephosphorylation;protein autophosphorylation;negative regulation of protein kinase activity;kinase inhibitor activity	modification by phosphorylation, dephosphorylation, autophosphorylation;kinase inhibitior	None	15761952	PPP2R1A;PPP2R1B;PPP2CA;
6289	prohibitin 2 complex, mitochondrial	CAV1	0.6	5	3	apoptotic process;apoptotic mitochondrial changes	apoptosis (type I programmed cell death);apoptotic mitochondrial changes	Human PHB2 has pleiotropic functions in the mitochondria, including inhibition of apoptosis via the PHB2-\u0001Hax-1 complex and regulation of the mitochondrial morphology.	17008324	PHB;VDAC2;PHB2;
6289	prohibitin 2 complex, mitochondrial	CAV2	0.6	5	3	apoptotic process;apoptotic mitochondrial changes	apoptosis (type I programmed cell death);apoptotic mitochondrial changes	Human PHB2 has pleiotropic functions in the mitochondria, including inhibition of apoptosis via the PHB2-\u0001Hax-1 complex and regulation of the mitochondrial morphology.	17008324	PHB;VDAC2;PHB2;
6289	prohibitin 2 complex, mitochondrial	GRB2	0.6	5	3	apoptotic process;apoptotic mitochondrial changes	apoptosis (type I programmed cell death);apoptotic mitochondrial changes	Human PHB2 has pleiotropic functions in the mitochondria, including inhibition of apoptosis via the PHB2-\u0001Hax-1 complex and regulation of the mitochondrial morphology.	17008324	SLC25A5;PHB;PHB2;
6289	prohibitin 2 complex, mitochondrial	RALB	0.6	5	3	apoptotic process;apoptotic mitochondrial changes	apoptosis (type I programmed cell death);apoptotic mitochondrial changes	Human PHB2 has pleiotropic functions in the mitochondria, including inhibition of apoptosis via the PHB2-\u0001Hax-1 complex and regulation of the mitochondrial morphology.	17008324	SLC25A5;PHB;PHB2;
6858	CHTOP methylosome complex	ELK4	0.6	5	3	histone H4-R3 methylation;regulation of transcription, DNA-templated;cytosine binding	transcriptional control	The CHTOP-methylosome complex associated with 5hmC (5-hydroxymethylcytosine) methylates H4R3 and transactivates cancer-related genes.	25284789	PRMT5;ERH;WDR77;
283	Sin3 complex	MTA2	0.571429	7	4	DNA topological change;negative regulation of transcription, DNA-templated;protein acetylation;protein deacetylation;chromosome organization	DNA conformation modification (e.g. chromatin);transcription repression;modification by acetylation, deacetylation;organization of chromosome structure	None	9651585	RBBP4;HDAC1;RBBP7;HDAC2;
54	SIN3 complex	MTA2	0.571429	7	4	DNA topological change;negative regulation of transcription, DNA-templated;protein acetylation;protein deacetylation;chromosome organization;nucleus	DNA conformation modification (e.g. chromatin);transcription repression;modification by acetylation, deacetylation;organization of chromosome structure;nucleus	None	9150135	RBBP4;HDAC1;RBBP7;HDAC2;
596	SIN3 HDAC SAP30 ARID4 complex	MTA2	0.571429	7	4	DNA topological change;cell cycle arrest;negative regulation of transcription, DNA-templated;protein acetylation;protein deacetylation;chromosome organization;nucleus	DNA conformation modification (e.g. chromatin);cell cycle arrest;transcription repression;modification by acetylation, deacetylation;organization of chromosome structure;nucleus	RBP1 associates with mSIN3-HDAC complex.	11283269	RBBP4;HDAC1;RBBP7;HDAC2;
650	HDAC2 asscociated core complex	MTA2	0.571429	7	4	DNA topological change;negative regulation of transcription, DNA-templated;protein hydroxylation;protein methylation;DNA binding;chromosome organization;nucleus;histone deacetylation	DNA conformation modification (e.g. chromatin);transcription repression;posttranslational modification of amino acids (e.g. hydroxylation, methylation);DNA binding;organization of chromosome structure;nucleus	None	11102443	MTA2;RBBP4;RBBP7;HDAC2;
695	SIN3 HDAC SAP30 ARID4 complex	MTA2	0.571429	7	4	DNA topological change;negative regulation of transcription, DNA-templated;protein acetylation;protein deacetylation;protein binding;chromosome organization;nucleus	DNA conformation modification (e.g. chromatin);transcription repression;modification by acetylation, deacetylation;protein binding;organization of chromosome structure;nucleus	None	12724404	RBBP4;HDAC1;RBBP7;HDAC2;
698	SIN3 HDAC SAP30 ARID4 complex	MTA2	0.571429	7	4	DNA topological change;negative regulation of transcription, DNA-templated;protein acetylation;protein deacetylation;chromosome organization;nucleus	DNA conformation modification (e.g. chromatin);transcription repression;modification by acetylation, deacetylation;organization of chromosome structure;nucleus	SAP30 is involved in the functional recruitment of the mSin3-histone deacetylase complex to a specific subset of N-CoR corepressor complexes.	9702189	RBBP4;HDAC1;RBBP7;HDAC2;
732	SIN3 complex	MTA2	0.571429	7	4	DNA topological change;negative regulation of transcription, DNA-templated;protein acetylation;protein deacetylation;DNA binding;chromosome organization;nucleus	DNA conformation modification (e.g. chromatin);transcription repression;modification by acetylation, deacetylation;DNA binding;organization of chromosome structure;nucleus	None	11784859	RBBP4;HDAC1;RBBP7;HDAC2;
308	60S ribosomal subunit, cytoplasmic	MAP3K14	0.5625	48	27	translation;cytoplasm	translation;cytoplasm	None	14681386	RPL35A;RPL7;RPL13;RPL10;RPL9;RPL9;RPL4;RPL3;RPL13A;RPL21;RPL28;RPL34;RPL14;RPL15;RPL27;RPL37A;RPL7A;RPL23;RPL10A;RPL32;RPL8;RPL24;RPL36A;RPL19;RPL18A;RPL6;RPL18;
5199	Kinase maturation complex 1	BRAF	0.5625	16	9	intracellular signal transduction	cellular signalling	None	14743216	HSP90AA1;HSP90AB1;YWHAQ;YWHAB;YWHAG;YWHAE;YWHAZ;YWHAH;CDC37;
5199	Kinase maturation complex 1	RAF1	0.5625	16	9	intracellular signal transduction	cellular signalling	None	14743216	HSP90AA1;HSP90AB1;YWHAQ;YWHAB;YWHAG;YWHAE;YWHAZ;YWHAH;CDC37;
659	MeCP1 complex	MTA2	0.555556	9	5	DNA topological change;negative regulation of transcription, DNA-templated;RNA biosynthetic process;protein acetylation;protein deacetylation;DNA binding;chromosome organization;nucleus	DNA conformation modification (e.g. chromatin);transcription repression;RNA synthesis;modification by acetylation, deacetylation;DNA binding;organization of chromosome structure;nucleus	MeCP1 protein complex represses transcription through preferential binding, remodeling, and deacetylation of methylated nucleosomes.	11297506	MTA2;RBBP4;HDAC1;RBBP7;HDAC2;
685	MeCP1 complex	MTA2	0.555556	9	5	DNA topological change;negative regulation of transcription, DNA-templated;RNA biosynthetic process;protein acetylation;protein deacetylation;DNA binding;chromosome organization;nucleus	DNA conformation modification (e.g. chromatin);transcription repression;RNA synthesis;modification by acetylation, deacetylation;DNA binding;organization of chromosome structure;nucleus	MeCP1 protein complex represses transcription through preferential binding, remodeling, and deacetylation of methylated nucleosomes.	11756549	MTA2;RBBP4;HDAC1;RBBP7;HDAC2;
308	60S ribosomal subunit, cytoplasmic	PTPN6	0.5	48	24	translation;cytoplasm	translation;cytoplasm	None	14681386	RPL35A;RPL7;RPL13;RPL10;RPL12;RPL4;RPL13A;RPL35;RPL21;RPL28;RPL34;RPL14;RPL26;RPL15;RPL27;RPL37A;RPL7A;RPL39;RPL11;RPL8;RPL19;RPL18A;RPL6;RPL36;
5199	Kinase maturation complex 1	MAP2K2	0.5	16	8	intracellular signal transduction	cellular signalling	None	14743216	HSP90AA1;HSP90AB1;YWHAQ;YWHAB;HSPA4;YWHAZ;YWHAH;CDC37;
5199	Kinase maturation complex 1	PRKCE	0.5	16	8	intracellular signal transduction	cellular signalling	None	14743216	HSP90AA1;HSP90AB1;YWHAQ;YWHAB;YWHAG;YWHAE;YWHAZ;CDC37;
5286	TNF alpha/NF kappa B signaling complex 10	MAP3K14	0.5	10	5	I-kappaB kinase/NF-kappaB signaling;cytokine activity	NIK-I-kappaB/NF-kappaB cascade;cytokines (interleukines, colony stimulating factors, etc.)	None	14743216	CHUK;HSP90AA1;HSP90AB1;CDC37;IKBKG;
6247	BBS chaperonin complex	ARAF	0.5	10	5	cilium;chaperone-mediated protein complex assembly;intraciliary transport	None	None	20080638	TCP1;CCT3;CCT8;CCT4;CCT2;
6247	BBS chaperonin complex	BMX	0.5	10	5	cilium;chaperone-mediated protein complex assembly;intraciliary transport	None	None	20080638	TCP1;CCT3;CCT8;CCT4;CCT2;
5212	Kinase maturation complex 2	MAP3K14	0.5	8	4	intracellular signal transduction	cellular signalling	None	14743216	HSP90AA1;HSP90AB1;TRAF2;CDC37;
5268	TNF alpha/NF kappa B signaling complex 7	FGR	0.5	8	4	I-kappaB kinase/NF-kappaB signaling;cytokine activity	NIK-I-kappaB/NF-kappaB cascade;cytokines (interleukines, colony stimulating factors, etc.)	None	14743216	HSP90AA1;HSP90AB1;FKBP5;CDC37;
5268	TNF alpha/NF kappa B signaling complex 7	MAPK3	0.5	8	4	I-kappaB kinase/NF-kappaB signaling;cytokine activity	NIK-I-kappaB/NF-kappaB cascade;cytokines (interleukines, colony stimulating factors, etc.)	None	14743216	HSP90AA1;HSP90AB1;FKBP5;CDC37;
587	NuRD.1 complex	MTA2	0.5	8	4	DNA topological change;negative regulation of transcription, DNA-templated;protein acetylation;protein deacetylation;hormone-mediated signaling pathway;signaling;chromosome organization;nucleus	DNA conformation modification (e.g. chromatin);transcription repression;modification by acetylation, deacetylation;hormone mediated signal transduction;cellular signalling;organization of chromosome structure;nucleus	None	9885572	RBBP4;RBBP7;HDAC1;HDAC2;
591	SAP complex (Sin3 associated protein complex)	MTA2	0.5	8	4	DNA topological change;negative regulation of transcription, DNA-templated;protein acetylation;protein deacetylation;protein binding;chromosome organization;nucleus	DNA conformation modification (e.g. chromatin);transcription repression;modification by acetylation, deacetylation;protein binding;organization of chromosome structure;nucleus	None	9885572	RBBP4;HDAC1;RBBP7;HDAC2;
696	BRMS1 SIN3 HDAC complex	MTA2	0.5	8	4	DNA topological change;negative regulation of transcription, DNA-templated;protein acetylation;protein deacetylation;chromosome organization;nucleus	DNA conformation modification (e.g. chromatin);transcription repression;modification by acetylation, deacetylation;organization of chromosome structure;nucleus	BRMS1 may participate in transcriptional regulation via interaction with the Sin3-HDAC complex and suggest a novel mechanism by which BRMS1 might suppress cancer metastasis.	14581478	RBBP4;HDAC1;RBBP7;HDAC2;
846	RICH1/AMOT polarity complex, Flag Rich1 precipitated	CRK	0.5	8	4	protein localization;GTPase activator activity;positive regulation of GTPase activity;G-protein coupled receptor signaling pathway;anisotropic cell growth;axis specification;cell-cell junction assembly;cell junction	regulation by localization;GTPase activator (GAP);G-protein coupled receptor signalling pathway;directional cell growth (morphogenesis);asymmetries and axis determination;intercellular junction (gap junction/adherens junction);cell junction	In an additional immunoblot the authors show that Par-3 and aPKC likely associate with Rich1 at lower levels than Pals1 and Patj since they were not identified by MS. The authors propose that Rich1 and Amot maintain TJ integrity by the coordinate regulation of Cdc42 and by linking specific components of the TJ to intracellular protein trafficking.	16678097	CAPZB;CAPZA1;SH3KBP1;CD2AP;
1199	Oligosaccharyltransferase complex (Stt3A variant)	CAV2	0.5	6	3	protein N-linked glycosylation;endoplasmic reticulum	N-directed glycosylation, deglycosylation;endoplasmic reticulum	Oligosaccharyltransferase (OST) is an integral membrane protein that catalyzes N-linked glycosylation of nascent proteins in the lumen of the endoplasmic reticulum. Genomes of most multicellular eukaryotes encode two homologs of Stt3p and mammals express two homologs of Ost3p. Tissue and cell type-specific differences in expression of the Stt3p homologs suggest that the enzymatic properties of ol…	12887896	RPN1;RPN2;STT3A;
3284	SMN complex (GEMIN5,2,3,4, SMN)	BAD	0.5	6	3	RNA splicing;RNA biosynthetic process;protein complex assembly;RNA binding;ion transport;cytoplasm;nucleus	splicing;RNA synthesis;assembly of protein complexes;RNA binding;ion transport;cytoplasm;nucleus	Gemin5 interacts with several of the snRNP core proteins including SmB, SmD1, SmD2, SmD3, and SmE, suggesting that it participates in the activities of the SMN complex in snRNP assembly.	11714716	GEMIN4;SMN1;DDX20;
5269	TNF alpha/NF kappa B signaling complex 8	AKT1	0.5	6	3	I-kappaB kinase/NF-kappaB signaling;cytokine activity	NIK-I-kappaB/NF-kappaB cascade;cytokines (interleukines, colony stimulating factors, etc.)	None	14743216	HSP90AA1;HSP90AB1;CDC37;
5269	TNF alpha/NF kappa B signaling complex 8	ARAF	0.5	6	3	I-kappaB kinase/NF-kappaB signaling;cytokine activity	NIK-I-kappaB/NF-kappaB cascade;cytokines (interleukines, colony stimulating factors, etc.)	None	14743216	HSP90AA1;HSP90AB1;CDC37;
5269	TNF alpha/NF kappa B signaling complex 8	AXL	0.5	6	3	I-kappaB kinase/NF-kappaB signaling;cytokine activity	NIK-I-kappaB/NF-kappaB cascade;cytokines (interleukines, colony stimulating factors, etc.)	None	14743216	HSP90AA1;HSP90AB1;CDC37;
5269	TNF alpha/NF kappa B signaling complex 8	BLK	0.5	6	3	I-kappaB kinase/NF-kappaB signaling;cytokine activity	NIK-I-kappaB/NF-kappaB cascade;cytokines (interleukines, colony stimulating factors, etc.)	None	14743216	HSP90AA1;HSP90AB1;CDC37;
5269	TNF alpha/NF kappa B signaling complex 8	BMX	0.5	6	3	I-kappaB kinase/NF-kappaB signaling;cytokine activity	NIK-I-kappaB/NF-kappaB cascade;cytokines (interleukines, colony stimulating factors, etc.)	None	14743216	HSP90AA1;HSP90AB1;CDC37;
5269	TNF alpha/NF kappa B signaling complex 8	BRAF	0.5	6	3	I-kappaB kinase/NF-kappaB signaling;cytokine activity	NIK-I-kappaB/NF-kappaB cascade;cytokines (interleukines, colony stimulating factors, etc.)	None	14743216	HSP90AA1;HSP90AB1;CDC37;
5269	TNF alpha/NF kappa B signaling complex 8	CAMK2A	0.5	6	3	I-kappaB kinase/NF-kappaB signaling;cytokine activity	NIK-I-kappaB/NF-kappaB cascade;cytokines (interleukines, colony stimulating factors, etc.)	None	14743216	HSP90AA1;HSP90AB1;CDC37;
5269	TNF alpha/NF kappa B signaling complex 8	CSK	0.5	6	3	I-kappaB kinase/NF-kappaB signaling;cytokine activity	NIK-I-kappaB/NF-kappaB cascade;cytokines (interleukines, colony stimulating factors, etc.)	None	14743216	HSP90AA1;HSP90AB1;CDC37;
5269	TNF alpha/NF kappa B signaling complex 8	EGFR	0.5	6	3	I-kappaB kinase/NF-kappaB signaling;cytokine activity	NIK-I-kappaB/NF-kappaB cascade;cytokines (interleukines, colony stimulating factors, etc.)	None	14743216	HSP90AA1;HSP90AB1;CDC37;
5269	TNF alpha/NF kappa B signaling complex 8	FYN	0.5	6	3	I-kappaB kinase/NF-kappaB signaling;cytokine activity	NIK-I-kappaB/NF-kappaB cascade;cytokines (interleukines, colony stimulating factors, etc.)	None	14743216	HSP90AA1;HSP90AB1;CDC37;
5269	TNF alpha/NF kappa B signaling complex 8	HCK	0.5	6	3	I-kappaB kinase/NF-kappaB signaling;cytokine activity	NIK-I-kappaB/NF-kappaB cascade;cytokines (interleukines, colony stimulating factors, etc.)	None	14743216	HSP90AA1;HSP90AB1;CDC37;
5269	TNF alpha/NF kappa B signaling complex 8	LCK	0.5	6	3	I-kappaB kinase/NF-kappaB signaling;cytokine activity	NIK-I-kappaB/NF-kappaB cascade;cytokines (interleukines, colony stimulating factors, etc.)	None	14743216	HSP90AA1;HSP90AB1;CDC37;
5269	TNF alpha/NF kappa B signaling complex 8	MAP2K2	0.5	6	3	I-kappaB kinase/NF-kappaB signaling;cytokine activity	NIK-I-kappaB/NF-kappaB cascade;cytokines (interleukines, colony stimulating factors, etc.)	None	14743216	HSP90AA1;HSP90AB1;CDC37;
5269	TNF alpha/NF kappa B signaling complex 8	MAP2K5	0.5	6	3	I-kappaB kinase/NF-kappaB signaling;cytokine activity	NIK-I-kappaB/NF-kappaB cascade;cytokines (interleukines, colony stimulating factors, etc.)	None	14743216	HSP90AA1;HSP90AB1;CDC37;
5269	TNF alpha/NF kappa B signaling complex 8	MAP3K14	0.5	6	3	I-kappaB kinase/NF-kappaB signaling;cytokine activity	NIK-I-kappaB/NF-kappaB cascade;cytokines (interleukines, colony stimulating factors, etc.)	None	14743216	HSP90AA1;HSP90AB1;CDC37;
5269	TNF alpha/NF kappa B signaling complex 8	PRKCE	0.5	6	3	I-kappaB kinase/NF-kappaB signaling;cytokine activity	NIK-I-kappaB/NF-kappaB cascade;cytokines (interleukines, colony stimulating factors, etc.)	None	14743216	HSP90AA1;HSP90AB1;CDC37;
5269	TNF alpha/NF kappa B signaling complex 8	PRKCG	0.5	6	3	I-kappaB kinase/NF-kappaB signaling;cytokine activity	NIK-I-kappaB/NF-kappaB cascade;cytokines (interleukines, colony stimulating factors, etc.)	None	14743216	HSP90AA1;HSP90AB1;CDC37;
5269	TNF alpha/NF kappa B signaling complex 8	PTK6	0.5	6	3	I-kappaB kinase/NF-kappaB signaling;cytokine activity	NIK-I-kappaB/NF-kappaB cascade;cytokines (interleukines, colony stimulating factors, etc.)	None	14743216	HSP90AA1;HSP90AB1;CDC37;
5269	TNF alpha/NF kappa B signaling complex 8	RAF1	0.5	6	3	I-kappaB kinase/NF-kappaB signaling;cytokine activity	NIK-I-kappaB/NF-kappaB cascade;cytokines (interleukines, colony stimulating factors, etc.)	None	14743216	HSP90AA1;HSP90AB1;CDC37;
5269	TNF alpha/NF kappa B signaling complex 8	RPS6KA1	0.5	6	3	I-kappaB kinase/NF-kappaB signaling;cytokine activity	NIK-I-kappaB/NF-kappaB cascade;cytokines (interleukines, colony stimulating factors, etc.)	None	14743216	HSP90AA1;HSP90AB1;CDC37;
5269	TNF alpha/NF kappa B signaling complex 8	RPS6KA3	0.5	6	3	I-kappaB kinase/NF-kappaB signaling;cytokine activity	NIK-I-kappaB/NF-kappaB cascade;cytokines (interleukines, colony stimulating factors, etc.)	None	14743216	HSP90AA1;HSP90AB1;CDC37;
5269	TNF alpha/NF kappa B signaling complex 8	SRC	0.5	6	3	I-kappaB kinase/NF-kappaB signaling;cytokine activity	NIK-I-kappaB/NF-kappaB cascade;cytokines (interleukines, colony stimulating factors, etc.)	None	14743216	HSP90AA1;HSP90AB1;CDC37;
5269	TNF alpha/NF kappa B signaling complex 8	TNK2	0.5	6	3	I-kappaB kinase/NF-kappaB signaling;cytokine activity	NIK-I-kappaB/NF-kappaB cascade;cytokines (interleukines, colony stimulating factors, etc.)	None	14743216	HSP90AA1;HSP90AB1;CDC37;
551	core histone (H2A/H2B/H3/H4) TDIF2 TDT complex	ELK4	0.5	6	3	nucleus;chromatin remodeling;DNA binding	nucleus;DNA binding	The authors propose a dual function for TdIF2 in the N region synthesis. One is the function as an inhibitor of TdT. The other is that of a chromatin remodeling protein.	12786946	HIST1H4A;HIST1H3A;HIST2H2AC;
551	core histone (H2A/H2B/H3/H4) TDIF2 TDT complex	PRKCB	0.5	6	3	nucleus;chromatin remodeling;DNA binding	nucleus;DNA binding	The authors propose a dual function for TdIF2 in the N region synthesis. One is the function as an inhibitor of TdT. The other is that of a chromatin remodeling protein.	12786946	HIST1H4A;HIST2H2AC;HIST2H2BE;
551	core histone (H2A/H2B/H3/H4) TDIF2 TDT complex	RPS6KA3	0.5	6	3	nucleus;chromatin remodeling;DNA binding	nucleus;DNA binding	The authors propose a dual function for TdIF2 in the N region synthesis. One is the function as an inhibitor of TdT. The other is that of a chromatin remodeling protein.	12786946	HIST1H4A;HIST1H3A;HIST2H2BE;
824	Anti SMN protein complex	BAD	0.5	6	3	RNA splicing;protein complex assembly;cytoplasm	splicing;assembly of protein complexes;cytoplasm	None	11713266	GEMIN4;SMN1;DDX20;
834	20S methylosome and RG containing Sm protein complex	DOK2	0.5	6	3	RNA splicing;protein hydroxylation;protein methylation;cytoplasm	splicing;posttranslational modification of amino acids (e.g. hydroxylation, methylation);cytoplasm	None	11713266	CLNS1A;SNRPD1;SNRPD2;

## Sheet: APMS_mtKRAS-Lo
Identification of CORUM Complexes on a AP-MS complex-by-complex basis in EGFRNetmtKRAS-Lo
Complex ID	Complex_name	Bait	Fraction_match	#Proteins_in CORUM complex	#Prey Proteins Matched	GO description	FunCat description	Complex comment	PubMed ID	Matched_protein_list
126	CCT complex (chaperonin containing TCP1 complex)	AKT1	1	8	8	protein stabilization;protein folding;ATP binding;cytoplasm	protein folding and stabilization;ATP binding;cytoplasm	The chaperonins are a family of molecular chaperones involved in protein folding, assembly and transport. The chaperonin-containing TCP-1 (CCT) is abundant in eukaryotic cytosol. CCT micro-complexes have mol. wts ranging from 120 to 250 kDa and are present in cells at lower abundance (<5%) as compared with intact CCT.	9250675	TCP1;CCT6A;CCT5;CCT3;CCT8;CCT4;CCT2;CCT7;
126	CCT complex (chaperonin containing TCP1 complex)	BMX	1	8	8	protein stabilization;protein folding;ATP binding;cytoplasm	protein folding and stabilization;ATP binding;cytoplasm	The chaperonins are a family of molecular chaperones involved in protein folding, assembly and transport. The chaperonin-containing TCP-1 (CCT) is abundant in eukaryotic cytosol. CCT micro-complexes have mol. wts ranging from 120 to 250 kDa and are present in cells at lower abundance (<5%) as compared with intact CCT.	9250675	TCP1;CCT6A;CCT5;CCT3;CCT8;CCT4;CCT2;CCT7;
126	CCT complex (chaperonin containing TCP1 complex)	FGR	1	8	8	protein stabilization;protein folding;ATP binding;cytoplasm	protein folding and stabilization;ATP binding;cytoplasm	The chaperonins are a family of molecular chaperones involved in protein folding, assembly and transport. The chaperonin-containing TCP-1 (CCT) is abundant in eukaryotic cytosol. CCT micro-complexes have mol. wts ranging from 120 to 250 kDa and are present in cells at lower abundance (<5%) as compared with intact CCT.	9250675	TCP1;CCT6A;CCT5;CCT3;CCT8;CCT4;CCT2;CCT7;
126	CCT complex (chaperonin containing TCP1 complex)	HDAC1	1	8	8	protein stabilization;protein folding;ATP binding;cytoplasm	protein folding and stabilization;ATP binding;cytoplasm	The chaperonins are a family of molecular chaperones involved in protein folding, assembly and transport. The chaperonin-containing TCP-1 (CCT) is abundant in eukaryotic cytosol. CCT micro-complexes have mol. wts ranging from 120 to 250 kDa and are present in cells at lower abundance (<5%) as compared with intact CCT.	9250675	TCP1;CCT6A;CCT5;CCT3;CCT8;CCT4;CCT2;CCT7;
126	CCT complex (chaperonin containing TCP1 complex)	LCK	1	8	8	protein stabilization;protein folding;ATP binding;cytoplasm	protein folding and stabilization;ATP binding;cytoplasm	The chaperonins are a family of molecular chaperones involved in protein folding, assembly and transport. The chaperonin-containing TCP-1 (CCT) is abundant in eukaryotic cytosol. CCT micro-complexes have mol. wts ranging from 120 to 250 kDa and are present in cells at lower abundance (<5%) as compared with intact CCT.	9250675	TCP1;CCT6A;CCT5;CCT3;CCT8;CCT4;CCT2;CCT7;
126	CCT complex (chaperonin containing TCP1 complex)	NME1	1	8	8	protein stabilization;protein folding;ATP binding;cytoplasm	protein folding and stabilization;ATP binding;cytoplasm	The chaperonins are a family of molecular chaperones involved in protein folding, assembly and transport. The chaperonin-containing TCP-1 (CCT) is abundant in eukaryotic cytosol. CCT micro-complexes have mol. wts ranging from 120 to 250 kDa and are present in cells at lower abundance (<5%) as compared with intact CCT.	9250675	TCP1;CCT6A;CCT5;CCT3;CCT8;CCT4;CCT2;CCT7;
126	CCT complex (chaperonin containing TCP1 complex)	PTK6	1	8	8	protein stabilization;protein folding;ATP binding;cytoplasm	protein folding and stabilization;ATP binding;cytoplasm	The chaperonins are a family of molecular chaperones involved in protein folding, assembly and transport. The chaperonin-containing TCP-1 (CCT) is abundant in eukaryotic cytosol. CCT micro-complexes have mol. wts ranging from 120 to 250 kDa and are present in cells at lower abundance (<5%) as compared with intact CCT.	9250675	TCP1;CCT6A;CCT5;CCT3;CCT8;CCT4;CCT2;CCT7;
126	CCT complex (chaperonin containing TCP1 complex)	PTPRR	1	8	8	protein stabilization;protein folding;ATP binding;cytoplasm	protein folding and stabilization;ATP binding;cytoplasm	The chaperonins are a family of molecular chaperones involved in protein folding, assembly and transport. The chaperonin-containing TCP-1 (CCT) is abundant in eukaryotic cytosol. CCT micro-complexes have mol. wts ranging from 120 to 250 kDa and are present in cells at lower abundance (<5%) as compared with intact CCT.	9250675	TCP1;CCT6A;CCT5;CCT3;CCT8;CCT4;CCT2;CCT7;
126	CCT complex (chaperonin containing TCP1 complex)	RAF1	1	8	8	protein stabilization;protein folding;ATP binding;cytoplasm	protein folding and stabilization;ATP binding;cytoplasm	The chaperonins are a family of molecular chaperones involved in protein folding, assembly and transport. The chaperonin-containing TCP-1 (CCT) is abundant in eukaryotic cytosol. CCT micro-complexes have mol. wts ranging from 120 to 250 kDa and are present in cells at lower abundance (<5%) as compared with intact CCT.	9250675	TCP1;CCT6A;CCT5;CCT3;CCT8;CCT4;CCT2;CCT7;
27	Arp2/3 complex	SH3BGRL	1	7	7	None	None	None	9359840	ARPC1B;ARPC2;ARPC3;ARPC5;ARPC4;ACTR3;ACTR2;
112	Prefoldin complex	MAPK7	1	6	6	protein stabilization;protein folding;cytoskeleton organization	protein folding and stabilization;cytoskeleton/structural proteins	None	12456645	PFDN6;PFDN1;VBP1;PFDN5;PFDN4;PFDN2;
33	Prefoldin complex	MAPK7	1	6	6	protein stabilization;protein folding;actin cytoskeleton organization;microtubule cytoskeleton organization	protein folding and stabilization;actin cytoskeleton;microtubule cytoskeleton	None	14634002	PFDN6;PFDN1;VBP1;PFDN5;PFDN4;PFDN2;
1167	Paf complex	BMX	1	5	5	transcription, DNA-templated;nucleus	TRANSCRIPTION;nucleus	hPAF participates in histone H2B monoubiquitiation. In addition, hPAF coordinates events during transcription (initiation, promoter clearance, and elongation) and also events in RNA quality control. The hPAF complex interacts with the hSKI complex.	16307923	CDC73;CTR9;PAF1;LEO1;WDR61;
4392	EIF3 complex (EIF3A, EIF3B, EIF3G, EIF3I, EIF3C)	RAB5A	1	5	5	translational initiation	translation initiation	EIF3b appears to be a central scaffolding subunit. EIF3c is able to associate with the four-subunit eIF3 subcomplex, but does so only weakly under these expression and purification conditions.	14688252	EIF3G;EIF3B;EIF3I;EIF3A;EIF3C;
559	Decapping complex	CRK	1	5	5	regulation of mRNA stability;cytoplasm	control of mRNA stability;cytoplasm	Decapping is a key step in mRNA turnover. The decapping complex was found to be localized in cytoplasmic processing bodies (PBs), which are thought to be the sites of mRNA decay.	16364915	DDX6;EDC4;DCP2;EDC3;DCP1A;
559	Decapping complex	SNCA	1	5	5	regulation of mRNA stability;cytoplasm	control of mRNA stability;cytoplasm	Decapping is a key step in mRNA turnover. The decapping complex was found to be localized in cytoplasmic processing bodies (PBs), which are thought to be the sites of mRNA decay.	16364915	DDX6;EDC4;DCP2;EDC3;DCP1A;
126	CCT complex (chaperonin containing TCP1 complex)	ARAF	0.875	8	7	protein stabilization;protein folding;ATP binding;cytoplasm	protein folding and stabilization;ATP binding;cytoplasm	The chaperonins are a family of molecular chaperones involved in protein folding, assembly and transport. The chaperonin-containing TCP-1 (CCT) is abundant in eukaryotic cytosol. CCT micro-complexes have mol. wts ranging from 120 to 250 kDa and are present in cells at lower abundance (<5%) as compared with intact CCT.	9250675	TCP1;CCT6A;CCT3;CCT8;CCT4;CCT2;CCT7;
126	CCT complex (chaperonin containing TCP1 complex)	TNK2	0.875	8	7	protein stabilization;protein folding;ATP binding;cytoplasm	protein folding and stabilization;ATP binding;cytoplasm	The chaperonins are a family of molecular chaperones involved in protein folding, assembly and transport. The chaperonin-containing TCP-1 (CCT) is abundant in eukaryotic cytosol. CCT micro-complexes have mol. wts ranging from 120 to 250 kDa and are present in cells at lower abundance (<5%) as compared with intact CCT.	9250675	TCP1;CCT6A;CCT5;CCT3;CCT8;CCT4;CCT2;
1097	eIF3 complex (EIF3S6, EIF3S5, EIF3S4, EIF3S3, EIF3S6IP, EIF3S2, EIF3S9, EIF3S12, EIF3S10, EIF3S8, EIF3S1, EIF3S7, PCID1)	RAB5A	0.846154	13	11	translational initiation	translation initiation	Four eIF3 subunits (h, i, k, and m) were found to dissociate preferentially and are therefore likely to be on the periphery of the complex (PMID:17322308).	17322308	EIF3F;EIF3H;EIF3G;EIF3B;EIF3E;EIF3I;EIF3A;EIF3M;EIF3C;EIF3K;EIF3L;
742	eIF3 complex (EIF3S6, EIF3S5, EIF3S4, EIF3S3, EIF3S6IP, EIF3S2, EIF3S9, EIF3S12, EIF3S10, EIF3S8, EIF3S1, EIF3S7)	RAB5A	0.833333	12	10	translational initiation	translation initiation	None	14519125	EIF3F;EIF3H;EIF3G;EIF3B;EIF3E;EIF3I;EIF3A;EIF3C;EIF3K;EIF3L;
186	Wave 2 complex	ABI1	0.8	5	4	small GTPase mediated signal transduction;cell migration;actin cytoskeleton organization;actin cytoskeleton	small GTPase mediated signal transduction;cell migration;actin cytoskeleton;actin cytoskeleton	Proteins are only present in the complexed form, with the exception of Hspc (C3orf10). The complex is organized around a core of Nap and Abi. Sra is a peripheral subunit recruited on the Nap side, whereas the Wave and Hspc subunits are recruited on the Abi side of the core.	15070726	CYFIP1;ABI1;NCKAP1;WASF2;
3048	mSin3A complex	MTA2	0.8	5	4	DNA topological change;negative regulation of transcription, DNA-templated;protein acetylation;protein deacetylation;DNA binding;chromosome organization;nucleus	DNA conformation modification (e.g. chromatin);transcription repression;modification by acetylation, deacetylation;DNA binding;organization of chromosome structure;nucleus	None	9150133	RBBP4;HDAC1;RBBP7;HDAC2;
4403	EIF3 complex (EIF3A, EIF3B, EIF3G, EIF3I, EIF3J)	RAB5A	0.8	5	4	translational initiation	translation initiation	EIF3b appears to be a central scaffolding subunit. The authors conclude that EIF3J promotes the stable association of EIF3 subcomplexes to the 40S ribosomal subunit.	14688252	EIF3G;EIF3B;EIF3I;EIF3A;
5877	MAP2K1 BRAF RAF1 YWHAE KSR1 complex	BRAF	0.8	5	4	signaling	cellular signalling	None	17979178	RAF1;BRAF;YWHAE;MAP2K1;
5877	MAP2K1 BRAF RAF1 YWHAE KSR1 complex	MAP2K1	0.8	5	4	signaling	cellular signalling	None	17979178	RAF1;YWHAE;MAP2K1;KSR1;
889	MTA1 HDAC core complex	MTA2	0.8	5	4	DNA topological change;negative regulation of transcription, DNA-templated;protein acetylation;protein deacetylation;hormone-mediated signaling pathway;signaling;chromosome organization;nucleus	DNA conformation modification (e.g. chromatin);transcription repression;modification by acetylation, deacetylation;hormone mediated signal transduction;cellular signalling;organization of chromosome structure;nucleus	None	12920132	RBBP4;RBBP7;HDAC1;HDAC2;
5266	TNF alpha/NF kappa B signaling complex 6	MAP3K14	0.785714	14	11	I-kappaB kinase/NF-kappaB signaling;cytokine activity	NIK-I-kappaB/NF-kappaB cascade;cytokines (interleukines, colony stimulating factors, etc.)	None	14743216	CHUK;HSP90AA1;HSP90AB1;RPL4;RPS13;RPS11;RPL8;RPL6;CDC37;MAP3K14;IKBKG;
563	F1F0 ATP synthase, mitochondrial	CAV2	0.75	16	12	phosphorus utilization;phosphate-containing compound metabolic process;aerobic respiration;generation of precursor metabolites and energy;ATP binding;hydrogen transport;respiratory electron transport chain;mitochondrial inner membrane	phosphate metabolism;aerobic respiration;METABOLISM;ATP binding;electron transport;regulation of electron transport and membrane-associated energy conservation;mitochondrial inner membrane	F1F0 ATPase is the fifth complex in the respiratory chain.The mammalian complex V consists of 16 different subunits withalpha(3), beta(3), gamma, delta and epsilon comprising the F1 part and a, b, c, d, e, f, g, A6L,OSCP, and coupling factor 6 providing the F0 and stator.Also associated in the complex under some conditions is anintrinsic inhibitor protein IF1.	12110673	ATP5H;ATP5L;ATP5B;ATP5J;ATP5F1;ATP5A1;ATP5D;ATP5O;ATP5J2;ATP5E;ATP5I;ATPIF1;
126	CCT complex (chaperonin containing TCP1 complex)	MAP2K5	0.75	8	6	protein stabilization;protein folding;ATP binding;cytoplasm	protein folding and stabilization;ATP binding;cytoplasm	The chaperonins are a family of molecular chaperones involved in protein folding, assembly and transport. The chaperonin-containing TCP-1 (CCT) is abundant in eukaryotic cytosol. CCT micro-complexes have mol. wts ranging from 120 to 250 kDa and are present in cells at lower abundance (<5%) as compared with intact CCT.	9250675	TCP1;CCT6A;CCT3;CCT8;CCT2;CCT7;
2480	CIN85 complex (CIN85, CRK, BCAR1, CBL, PIK3R1, GRB2, SOS1)	CRK	0.714286	7	5	transmembrane receptor protein tyrosine kinase signaling pathway	transmembrane receptor protein tyrosine kinase signalling pathways	The authors propose that CIN85 acts as a mediator to couple the c-Cbl signaling pathway with other pathways through its multiple protein complexes, thereby leading to their interplay.	11071869	CBL;CRK;BCAR1;SOS1;SH3KBP1;
61	Mi2/NuRD complex	MTA2	0.714286	7	5	DNA topological change;negative regulation of transcription, DNA-templated;RNA biosynthetic process;protein acetylation;protein deacetylation;chromosome organization;nucleus	DNA conformation modification (e.g. chromatin);transcription repression;RNA synthesis;modification by acetylation, deacetylation;organization of chromosome structure;nucleus	None	9790534	MTA2;RBBP4;HDAC1;RBBP7;HDAC2;
5380	TRBP containing complex (DICER, RPL7A, EIF6, MOV10 and subunits of the 60S ribosomal particle)	PTPN6	0.68	25	17	RNA biosynthetic process;regulation of translation;RNA binding	RNA synthesis;translational control;RNA binding	In mass spectrometric sequencing analyses the authors showed that in addition to RISC subunits they obtained protein sequences corresponding to nearly all subunits of the large (60S) ribosomal particle. The ability of eIF6 to inhibit joining of the 60S and 40S subunits of the ribosome and, thus, to prevent formation of a translationally competent complex, raises the possibility that eIF6 may repr…	17507929	RPL35A;RPL7;RPL13;RPL12;RPL21;RPL28;RPL34;RPL14;RPL15;RPL27;RPL37A;RPL7A;RPL32;RPL11;RPL19;RPL18A;RPL36;
112	Prefoldin complex	HDAC1	0.666667	6	4	protein stabilization;protein folding;cytoskeleton organization	protein folding and stabilization;cytoskeleton/structural proteins	None	12456645	PFDN1;VBP1;PFDN5;PFDN4;
33	Prefoldin complex	HDAC1	0.666667	6	4	protein stabilization;protein folding;actin cytoskeleton organization;microtubule cytoskeleton organization	protein folding and stabilization;actin cytoskeleton;microtubule cytoskeleton	None	14634002	PFDN1;VBP1;PFDN5;PFDN4;
886	MTA1 complex	MTA2	0.666667	6	4	DNA topological change;negative regulation of transcription, DNA-templated;protein acetylation;protein deacetylation;hormone-mediated signaling pathway;signaling;chromosome organization;nucleus	DNA conformation modification (e.g. chromatin);transcription repression;modification by acetylation, deacetylation;hormone mediated signal transduction;cellular signalling;organization of chromosome structure;nucleus	None	12920132	RBBP4;RBBP7;HDAC1;HDAC2;
308	60S ribosomal subunit, cytoplasmic	PTPN6	0.645833	48	31	translation;cytoplasm	translation;cytoplasm	None	14681386	RPL35A;RPL7;RPL13;RPL10;RPL12;RPL22;RPL4;RPL13A;RPL35;RPL5;RPL21;RPL28;RPL29;RPL34;RPL14;RPL26;RPL15;RPL27;RPL37A;RPL37;RPL7A;RPL23A;RPL39;RPL32;RPL11;RPL8;RPL19;RPL18A;RPL6;RPL18;RPL36;
5380	TRBP containing complex (DICER, RPL7A, EIF6, MOV10 and subunits of the 60S ribosomal particle)	MAP3K14	0.64	25	16	RNA biosynthetic process;regulation of translation;RNA binding	RNA synthesis;translational control;RNA binding	In mass spectrometric sequencing analyses the authors showed that in addition to RISC subunits they obtained protein sequences corresponding to nearly all subunits of the large (60S) ribosomal particle. The ability of eIF6 to inhibit joining of the 60S and 40S subunits of the ribosome and, thus, to prevent formation of a translationally competent complex, raises the possibility that eIF6 may repr…	17507929	RPL35A;RPL7;RPL13;RPL21;RPL28;RPL34;RPL14;RPL15;RPL27;RPL37A;RPL7A;RPL10A;RPL32;RPL19;RPL18A;RPL36;
126	CCT complex (chaperonin containing TCP1 complex)	SOCS1	0.625	8	5	protein stabilization;protein folding;ATP binding;cytoplasm	protein folding and stabilization;ATP binding;cytoplasm	The chaperonins are a family of molecular chaperones involved in protein folding, assembly and transport. The chaperonin-containing TCP-1 (CCT) is abundant in eukaryotic cytosol. CCT micro-complexes have mol. wts ranging from 120 to 250 kDa and are present in cells at lower abundance (<5%) as compared with intact CCT.	9250675	TCP1;CCT6A;CCT8;CCT4;CCT2;
62	MeCP1 complex	MTA2	0.625	8	5	DNA topological change;negative regulation of transcription, DNA-templated;RNA biosynthetic process;protein acetylation;protein deacetylation;DNA binding;chromosome organization;nucleus	DNA conformation modification (e.g. chromatin);transcription repression;RNA synthesis;modification by acetylation, deacetylation;DNA binding;organization of chromosome structure;nucleus	MeCP1 protein complex represses transcription through preferential binding, remodeling, and deacetylation of methylated nucleosomes.	10444591	MTA2;RBBP4;HDAC1;RBBP7;HDAC2;
846	RICH1/AMOT polarity complex, Flag Rich1 precipitated	SH3KBP1	0.625	8	5	protein localization;GTPase activator activity;positive regulation of GTPase activity;G-protein coupled receptor signaling pathway;anisotropic cell growth;axis specification;cell-cell junction assembly;cell junction	regulation by localization;GTPase activator (GAP);G-protein coupled receptor signalling pathway;directional cell growth (morphogenesis);asymmetries and axis determination;intercellular junction (gap junction/adherens junction);cell junction	In an additional immunoblot the authors show that Par-3 and aPKC likely associate with Rich1 at lower levels than Pals1 and Patj since they were not identified by MS. The authors propose that Rich1 and Amot maintain TJ integrity by the coordinate regulation of Cdc42 and by linking specific components of the TJ to intracellular protein trafficking.	16678097	CAPZB;CAPZA1;ARHGAP17;SH3KBP1;CD2AP;
888	MTA2 complex	MTA2	0.625	8	5	DNA topological change;negative regulation of transcription, DNA-templated;RNA biosynthetic process;chromosome organization;nucleus;histone deacetylation	DNA conformation modification (e.g. chromatin);transcription repression;RNA synthesis;organization of chromosome structure;nucleus	Since MTA2 is not involved in metastasis or cancer formation, the authors suggest a housekeeping role of the MTA2 complex.	12920132	MTA2;RBBP4;HDAC1;RBBP7;HDAC2;
6247	BBS chaperonin complex	AKT1	0.6	10	6	cilium;chaperone-mediated protein complex assembly;intraciliary transport	None	None	20080638	TCP1;CCT5;CCT3;CCT8;CCT4;CCT2;
6247	BBS chaperonin complex	BMX	0.6	10	6	cilium;chaperone-mediated protein complex assembly;intraciliary transport	None	None	20080638	TCP1;CCT5;CCT3;CCT8;CCT4;CCT2;
6247	BBS chaperonin complex	FGR	0.6	10	6	cilium;chaperone-mediated protein complex assembly;intraciliary transport	None	None	20080638	TCP1;CCT5;CCT3;CCT8;CCT4;CCT2;
6247	BBS chaperonin complex	HDAC1	0.6	10	6	cilium;chaperone-mediated protein complex assembly;intraciliary transport	None	None	20080638	TCP1;CCT5;CCT3;CCT8;CCT4;CCT2;
6247	BBS chaperonin complex	LCK	0.6	10	6	cilium;chaperone-mediated protein complex assembly;intraciliary transport	None	None	20080638	TCP1;CCT5;CCT3;CCT8;CCT4;CCT2;
6247	BBS chaperonin complex	NME1	0.6	10	6	cilium;chaperone-mediated protein complex assembly;intraciliary transport	None	None	20080638	TCP1;CCT5;CCT3;CCT8;CCT4;CCT2;
6247	BBS chaperonin complex	PTK6	0.6	10	6	cilium;chaperone-mediated protein complex assembly;intraciliary transport	None	None	20080638	TCP1;CCT5;CCT3;CCT8;CCT4;CCT2;
6247	BBS chaperonin complex	PTPRR	0.6	10	6	cilium;chaperone-mediated protein complex assembly;intraciliary transport	None	None	20080638	TCP1;CCT5;CCT3;CCT8;CCT4;CCT2;
6247	BBS chaperonin complex	RAF1	0.6	10	6	cilium;chaperone-mediated protein complex assembly;intraciliary transport	None	None	20080638	TCP1;CCT5;CCT3;CCT8;CCT4;CCT2;
6247	BBS chaperonin complex	TNK2	0.6	10	6	cilium;chaperone-mediated protein complex assembly;intraciliary transport	None	None	20080638	TCP1;CCT5;CCT3;CCT8;CCT4;CCT2;
1167	Paf complex	GRB10	0.6	5	3	transcription, DNA-templated;nucleus	TRANSCRIPTION;nucleus	hPAF participates in histone H2B monoubiquitiation. In addition, hPAF coordinates events during transcription (initiation, promoter clearance, and elongation) and also events in RNA quality control. The hPAF complex interacts with the hSKI complex.	16307923	CDC73;PAF1;WDR61;
1495	PID complex	MTA2	0.6	5	3	protein acetylation;protein deacetylation;cellular protein modification process;regulation of sequence-specific DNA binding transcription factor activity;nucleus	modification by acetylation, deacetylation;protein modification;regulator of transcription factor;nucleus	PID complex-mediated repression of p53 transactivation functions acts, in part, through deacetylation of p53 at the C terminus. Experiments show that PID is involved in the regulation of p53-mediated growth arrest and apoptosis.	11099047	MTA2;RBBP4;HDAC1;
5234	IKBKB CDC37 KIAA1967 HSP90AB1 HSP90AA1 complex	AKT1	0.6	5	3	I-kappaB kinase/NF-kappaB signaling	NIK-I-kappaB/NF-kappaB cascade	None	14743216	HSP90AA1;HSP90AB1;CDC37;
5234	IKBKB CDC37 KIAA1967 HSP90AB1 HSP90AA1 complex	ARAF	0.6	5	3	I-kappaB kinase/NF-kappaB signaling	NIK-I-kappaB/NF-kappaB cascade	None	14743216	HSP90AA1;HSP90AB1;CDC37;
5234	IKBKB CDC37 KIAA1967 HSP90AB1 HSP90AA1 complex	AXL	0.6	5	3	I-kappaB kinase/NF-kappaB signaling	NIK-I-kappaB/NF-kappaB cascade	None	14743216	HSP90AA1;HSP90AB1;CDC37;
5234	IKBKB CDC37 KIAA1967 HSP90AB1 HSP90AA1 complex	BMX	0.6	5	3	I-kappaB kinase/NF-kappaB signaling	NIK-I-kappaB/NF-kappaB cascade	None	14743216	HSP90AA1;HSP90AB1;CDC37;
5234	IKBKB CDC37 KIAA1967 HSP90AB1 HSP90AA1 complex	BRAF	0.6	5	3	I-kappaB kinase/NF-kappaB signaling	NIK-I-kappaB/NF-kappaB cascade	None	14743216	HSP90AA1;HSP90AB1;CDC37;
5234	IKBKB CDC37 KIAA1967 HSP90AB1 HSP90AA1 complex	CAMK2A	0.6	5	3	I-kappaB kinase/NF-kappaB signaling	NIK-I-kappaB/NF-kappaB cascade	None	14743216	HSP90AA1;HSP90AB1;CDC37;
5234	IKBKB CDC37 KIAA1967 HSP90AB1 HSP90AA1 complex	CSK	0.6	5	3	I-kappaB kinase/NF-kappaB signaling	NIK-I-kappaB/NF-kappaB cascade	None	14743216	HSP90AA1;HSP90AB1;CDC37;
5234	IKBKB CDC37 KIAA1967 HSP90AB1 HSP90AA1 complex	FGR	0.6	5	3	I-kappaB kinase/NF-kappaB signaling	NIK-I-kappaB/NF-kappaB cascade	None	14743216	HSP90AA1;HSP90AB1;CDC37;
5234	IKBKB CDC37 KIAA1967 HSP90AB1 HSP90AA1 complex	FYN	0.6	5	3	I-kappaB kinase/NF-kappaB signaling	NIK-I-kappaB/NF-kappaB cascade	None	14743216	HSP90AA1;HSP90AB1;CDC37;
5234	IKBKB CDC37 KIAA1967 HSP90AB1 HSP90AA1 complex	HCK	0.6	5	3	I-kappaB kinase/NF-kappaB signaling	NIK-I-kappaB/NF-kappaB cascade	None	14743216	HSP90AA1;HSP90AB1;CDC37;
5234	IKBKB CDC37 KIAA1967 HSP90AB1 HSP90AA1 complex	LCK	0.6	5	3	I-kappaB kinase/NF-kappaB signaling	NIK-I-kappaB/NF-kappaB cascade	None	14743216	HSP90AA1;HSP90AB1;CDC37;
5234	IKBKB CDC37 KIAA1967 HSP90AB1 HSP90AA1 complex	LYN	0.6	5	3	I-kappaB kinase/NF-kappaB signaling	NIK-I-kappaB/NF-kappaB cascade	None	14743216	HSP90AA1;HSP90AB1;CDC37;
5234	IKBKB CDC37 KIAA1967 HSP90AB1 HSP90AA1 complex	MAP2K2	0.6	5	3	I-kappaB kinase/NF-kappaB signaling	NIK-I-kappaB/NF-kappaB cascade	None	14743216	HSP90AA1;HSP90AB1;CDC37;
5234	IKBKB CDC37 KIAA1967 HSP90AB1 HSP90AA1 complex	MAP2K5	0.6	5	3	I-kappaB kinase/NF-kappaB signaling	NIK-I-kappaB/NF-kappaB cascade	None	14743216	HSP90AA1;HSP90AB1;CDC37;
5234	IKBKB CDC37 KIAA1967 HSP90AB1 HSP90AA1 complex	MAP3K14	0.6	5	3	I-kappaB kinase/NF-kappaB signaling	NIK-I-kappaB/NF-kappaB cascade	None	14743216	HSP90AA1;HSP90AB1;CDC37;
5234	IKBKB CDC37 KIAA1967 HSP90AB1 HSP90AA1 complex	MAPK3	0.6	5	3	I-kappaB kinase/NF-kappaB signaling	NIK-I-kappaB/NF-kappaB cascade	None	14743216	HSP90AA1;HSP90AB1;CDC37;
5234	IKBKB CDC37 KIAA1967 HSP90AB1 HSP90AA1 complex	MYLK2	0.6	5	3	I-kappaB kinase/NF-kappaB signaling	NIK-I-kappaB/NF-kappaB cascade	None	14743216	HSP90AA1;HSP90AB1;CDC37;
5234	IKBKB CDC37 KIAA1967 HSP90AB1 HSP90AA1 complex	PTK6	0.6	5	3	I-kappaB kinase/NF-kappaB signaling	NIK-I-kappaB/NF-kappaB cascade	None	14743216	HSP90AA1;HSP90AB1;CDC37;
5234	IKBKB CDC37 KIAA1967 HSP90AB1 HSP90AA1 complex	RAF1	0.6	5	3	I-kappaB kinase/NF-kappaB signaling	NIK-I-kappaB/NF-kappaB cascade	None	14743216	HSP90AA1;HSP90AB1;CDC37;
5234	IKBKB CDC37 KIAA1967 HSP90AB1 HSP90AA1 complex	RPS6KA1	0.6	5	3	I-kappaB kinase/NF-kappaB signaling	NIK-I-kappaB/NF-kappaB cascade	None	14743216	HSP90AA1;HSP90AB1;CDC37;
5234	IKBKB CDC37 KIAA1967 HSP90AB1 HSP90AA1 complex	RPS6KA3	0.6	5	3	I-kappaB kinase/NF-kappaB signaling	NIK-I-kappaB/NF-kappaB cascade	None	14743216	HSP90AA1;HSP90AB1;CDC37;
5234	IKBKB CDC37 KIAA1967 HSP90AB1 HSP90AA1 complex	YES1	0.6	5	3	I-kappaB kinase/NF-kappaB signaling	NIK-I-kappaB/NF-kappaB cascade	None	14743216	HSP90AA1;HSP90AB1;CDC37;
5285	TNF alpha/NF kappa B signaling complex 9	MAP3K14	0.6	5	3	I-kappaB kinase/NF-kappaB signaling;cytokine activity	NIK-I-kappaB/NF-kappaB cascade;cytokines (interleukines, colony stimulating factors, etc.)	None	14743216	CHUK;HSP90AB1;CDC37;
6289	prohibitin 2 complex, mitochondrial	CAV2	0.6	5	3	apoptotic process;apoptotic mitochondrial changes	apoptosis (type I programmed cell death);apoptotic mitochondrial changes	Human PHB2 has pleiotropic functions in the mitochondria, including inhibition of apoptosis via the PHB2-\u0001Hax-1 complex and regulation of the mitochondrial morphology.	17008324	PHB;VDAC2;PHB2;
6289	prohibitin 2 complex, mitochondrial	RALB	0.6	5	3	apoptotic process;apoptotic mitochondrial changes	apoptosis (type I programmed cell death);apoptotic mitochondrial changes	Human PHB2 has pleiotropic functions in the mitochondria, including inhibition of apoptosis via the PHB2-\u0001Hax-1 complex and regulation of the mitochondrial morphology.	17008324	SLC25A5;PHB;PHB2;
889	MTA1 HDAC core complex	MAP2K3	0.6	5	3	DNA topological change;negative regulation of transcription, DNA-templated;protein acetylation;protein deacetylation;hormone-mediated signaling pathway;signaling;chromosome organization;nucleus	DNA conformation modification (e.g. chromatin);transcription repression;modification by acetylation, deacetylation;hormone mediated signal transduction;cellular signalling;organization of chromosome structure;nucleus	None	12920132	MTA1;RBBP7;HDAC2;
308	60S ribosomal subunit, cytoplasmic	MAP3K14	0.583333	48	28	translation;cytoplasm	translation;cytoplasm	None	14681386	RPL35A;RPL7;RPL13;RPL10;RPL9;RPL9;RPL4;RPL3;RPL13A;RPL21;RPL28;RPL34;RPL14;RPL15;RPL27;RPL37A;RPL7A;RPL23;RPL10A;RPL32;RPL8;RPL38;RPL24;RPL19;RPL18A;RPL6;RPL18;RPL36;
283	Sin3 complex	MTA2	0.571429	7	4	DNA topological change;negative regulation of transcription, DNA-templated;protein acetylation;protein deacetylation;chromosome organization	DNA conformation modification (e.g. chromatin);transcription repression;modification by acetylation, deacetylation;organization of chromosome structure	None	9651585	RBBP4;HDAC1;RBBP7;HDAC2;
54	SIN3 complex	MTA2	0.571429	7	4	DNA topological change;negative regulation of transcription, DNA-templated;protein acetylation;protein deacetylation;chromosome organization;nucleus	DNA conformation modification (e.g. chromatin);transcription repression;modification by acetylation, deacetylation;organization of chromosome structure;nucleus	None	9150135	RBBP4;HDAC1;RBBP7;HDAC2;
596	SIN3 HDAC SAP30 ARID4 complex	MTA2	0.571429	7	4	DNA topological change;cell cycle arrest;negative regulation of transcription, DNA-templated;protein acetylation;protein deacetylation;chromosome organization;nucleus	DNA conformation modification (e.g. chromatin);cell cycle arrest;transcription repression;modification by acetylation, deacetylation;organization of chromosome structure;nucleus	RBP1 associates with mSIN3-HDAC complex.	11283269	RBBP4;HDAC1;RBBP7;HDAC2;
650	HDAC2 asscociated core complex	MTA2	0.571429	7	4	DNA topological change;negative regulation of transcription, DNA-templated;protein hydroxylation;protein methylation;DNA binding;chromosome organization;nucleus;histone deacetylation	DNA conformation modification (e.g. chromatin);transcription repression;posttranslational modification of amino acids (e.g. hydroxylation, methylation);DNA binding;organization of chromosome structure;nucleus	None	11102443	MTA2;RBBP4;RBBP7;HDAC2;
695	SIN3 HDAC SAP30 ARID4 complex	MTA2	0.571429	7	4	DNA topological change;negative regulation of transcription, DNA-templated;protein acetylation;protein deacetylation;protein binding;chromosome organization;nucleus	DNA conformation modification (e.g. chromatin);transcription repression;modification by acetylation, deacetylation;protein binding;organization of chromosome structure;nucleus	None	12724404	RBBP4;HDAC1;RBBP7;HDAC2;
698	SIN3 HDAC SAP30 ARID4 complex	MTA2	0.571429	7	4	DNA topological change;negative regulation of transcription, DNA-templated;protein acetylation;protein deacetylation;chromosome organization;nucleus	DNA conformation modification (e.g. chromatin);transcription repression;modification by acetylation, deacetylation;organization of chromosome structure;nucleus	SAP30 is involved in the functional recruitment of the mSin3-histone deacetylase complex to a specific subset of N-CoR corepressor complexes.	9702189	RBBP4;HDAC1;RBBP7;HDAC2;
732	SIN3 complex	MTA2	0.571429	7	4	DNA topological change;negative regulation of transcription, DNA-templated;protein acetylation;protein deacetylation;DNA binding;chromosome organization;nucleus	DNA conformation modification (e.g. chromatin);transcription repression;modification by acetylation, deacetylation;DNA binding;organization of chromosome structure;nucleus	None	11784859	RBBP4;HDAC1;RBBP7;HDAC2;
5199	Kinase maturation complex 1	BRAF	0.5625	16	9	intracellular signal transduction	cellular signalling	None	14743216	HSP90AA1;HSP90AB1;YWHAQ;YWHAB;YWHAG;YWHAE;YWHAZ;YWHAH;CDC37;
5199	Kinase maturation complex 1	RAF1	0.5625	16	9	intracellular signal transduction	cellular signalling	None	14743216	HSP90AA1;HSP90AB1;YWHAQ;YWHAB;YWHAG;YWHAE;YWHAZ;YWHAH;CDC37;
659	MeCP1 complex	MTA2	0.555556	9	5	DNA topological change;negative regulation of transcription, DNA-templated;RNA biosynthetic process;protein acetylation;protein deacetylation;DNA binding;chromosome organization;nucleus	DNA conformation modification (e.g. chromatin);transcription repression;RNA synthesis;modification by acetylation, deacetylation;DNA binding;organization of chromosome structure;nucleus	MeCP1 protein complex represses transcription through preferential binding, remodeling, and deacetylation of methylated nucleosomes.	11297506	MTA2;RBBP4;HDAC1;RBBP7;HDAC2;
685	MeCP1 complex	MTA2	0.555556	9	5	DNA topological change;negative regulation of transcription, DNA-templated;RNA biosynthetic process;protein acetylation;protein deacetylation;DNA binding;chromosome organization;nucleus	DNA conformation modification (e.g. chromatin);transcription repression;RNA synthesis;modification by acetylation, deacetylation;DNA binding;organization of chromosome structure;nucleus	MeCP1 protein complex represses transcription through preferential binding, remodeling, and deacetylation of methylated nucleosomes.	11756549	MTA2;RBBP4;HDAC1;RBBP7;HDAC2;
5199	Kinase maturation complex 1	MAP2K2	0.5	16	8	intracellular signal transduction	cellular signalling	None	14743216	HSP90AA1;HSP90AB1;YWHAQ;YWHAB;HSPA4;YWHAZ;YWHAH;CDC37;
5286	TNF alpha/NF kappa B signaling complex 10	MAP3K14	0.5	10	5	I-kappaB kinase/NF-kappaB signaling;cytokine activity	NIK-I-kappaB/NF-kappaB cascade;cytokines (interleukines, colony stimulating factors, etc.)	None	14743216	CHUK;HSP90AA1;HSP90AB1;CDC37;IKBKG;
6247	BBS chaperonin complex	ARAF	0.5	10	5	cilium;chaperone-mediated protein complex assembly;intraciliary transport	None	None	20080638	TCP1;CCT3;CCT8;CCT4;CCT2;
126	CCT complex (chaperonin containing TCP1 complex)	DUSP6	0.5	8	4	protein stabilization;protein folding;ATP binding;cytoplasm	protein folding and stabilization;ATP binding;cytoplasm	The chaperonins are a family of molecular chaperones involved in protein folding, assembly and transport. The chaperonin-containing TCP-1 (CCT) is abundant in eukaryotic cytosol. CCT micro-complexes have mol. wts ranging from 120 to 250 kDa and are present in cells at lower abundance (<5%) as compared with intact CCT.	9250675	CCT6A;CCT8;CCT4;CCT2;
126	CCT complex (chaperonin containing TCP1 complex)	YES1	0.5	8	4	protein stabilization;protein folding;ATP binding;cytoplasm	protein folding and stabilization;ATP binding;cytoplasm	The chaperonins are a family of molecular chaperones involved in protein folding, assembly and transport. The chaperonin-containing TCP-1 (CCT) is abundant in eukaryotic cytosol. CCT micro-complexes have mol. wts ranging from 120 to 250 kDa and are present in cells at lower abundance (<5%) as compared with intact CCT.	9250675	TCP1;CCT6A;CCT3;CCT2;
5212	Kinase maturation complex 2	MAP3K14	0.5	8	4	intracellular signal transduction	cellular signalling	None	14743216	HSP90AA1;HSP90AB1;TRAF2;CDC37;
587	NuRD.1 complex	MTA2	0.5	8	4	DNA topological change;negative regulation of transcription, DNA-templated;protein acetylation;protein deacetylation;hormone-mediated signaling pathway;signaling;chromosome organization;nucleus	DNA conformation modification (e.g. chromatin);transcription repression;modification by acetylation, deacetylation;hormone mediated signal transduction;cellular signalling;organization of chromosome structure;nucleus	None	9885572	RBBP4;RBBP7;HDAC1;HDAC2;
591	SAP complex (Sin3 associated protein complex)	MTA2	0.5	8	4	DNA topological change;negative regulation of transcription, DNA-templated;protein acetylation;protein deacetylation;protein binding;chromosome organization;nucleus	DNA conformation modification (e.g. chromatin);transcription repression;modification by acetylation, deacetylation;protein binding;organization of chromosome structure;nucleus	None	9885572	RBBP4;HDAC1;RBBP7;HDAC2;
696	BRMS1 SIN3 HDAC complex	MTA2	0.5	8	4	DNA topological change;negative regulation of transcription, DNA-templated;protein acetylation;protein deacetylation;chromosome organization;nucleus	DNA conformation modification (e.g. chromatin);transcription repression;modification by acetylation, deacetylation;organization of chromosome structure;nucleus	BRMS1 may participate in transcriptional regulation via interaction with the Sin3-HDAC complex and suggest a novel mechanism by which BRMS1 might suppress cancer metastasis.	14581478	RBBP4;HDAC1;RBBP7;HDAC2;
846	RICH1/AMOT polarity complex, Flag Rich1 precipitated	CRK	0.5	8	4	protein localization;GTPase activator activity;positive regulation of GTPase activity;G-protein coupled receptor signaling pathway;anisotropic cell growth;axis specification;cell-cell junction assembly;cell junction	regulation by localization;GTPase activator (GAP);G-protein coupled receptor signalling pathway;directional cell growth (morphogenesis);asymmetries and axis determination;intercellular junction (gap junction/adherens junction);cell junction	In an additional immunoblot the authors show that Par-3 and aPKC likely associate with Rich1 at lower levels than Pals1 and Patj since they were not identified by MS. The authors propose that Rich1 and Amot maintain TJ integrity by the coordinate regulation of Cdc42 and by linking specific components of the TJ to intracellular protein trafficking.	16678097	CAPZB;CAPZA1;SH3KBP1;CD2AP;
1199	Oligosaccharyltransferase complex (Stt3A variant)	CAV2	0.5	6	3	protein N-linked glycosylation;endoplasmic reticulum	N-directed glycosylation, deglycosylation;endoplasmic reticulum	Oligosaccharyltransferase (OST) is an integral membrane protein that catalyzes N-linked glycosylation of nascent proteins in the lumen of the endoplasmic reticulum. Genomes of most multicellular eukaryotes encode two homologs of Stt3p and mammals express two homologs of Ost3p. Tissue and cell type-specific differences in expression of the Stt3p homologs suggest that the enzymatic properties of ol…	12887896	RPN1;RPN2;STT3A;
5269	TNF alpha/NF kappa B signaling complex 8	AKT1	0.5	6	3	I-kappaB kinase/NF-kappaB signaling;cytokine activity	NIK-I-kappaB/NF-kappaB cascade;cytokines (interleukines, colony stimulating factors, etc.)	None	14743216	HSP90AA1;HSP90AB1;CDC37;
5269	TNF alpha/NF kappa B signaling complex 8	ARAF	0.5	6	3	I-kappaB kinase/NF-kappaB signaling;cytokine activity	NIK-I-kappaB/NF-kappaB cascade;cytokines (interleukines, colony stimulating factors, etc.)	None	14743216	HSP90AA1;HSP90AB1;CDC37;
5269	TNF alpha/NF kappa B signaling complex 8	AXL	0.5	6	3	I-kappaB kinase/NF-kappaB signaling;cytokine activity	NIK-I-kappaB/NF-kappaB cascade;cytokines (interleukines, colony stimulating factors, etc.)	None	14743216	HSP90AA1;HSP90AB1;CDC37;
5269	TNF alpha/NF kappa B signaling complex 8	BMX	0.5	6	3	I-kappaB kinase/NF-kappaB signaling;cytokine activity	NIK-I-kappaB/NF-kappaB cascade;cytokines (interleukines, colony stimulating factors, etc.)	None	14743216	HSP90AA1;HSP90AB1;CDC37;
5269	TNF alpha/NF kappa B signaling complex 8	BRAF	0.5	6	3	I-kappaB kinase/NF-kappaB signaling;cytokine activity	NIK-I-kappaB/NF-kappaB cascade;cytokines (interleukines, colony stimulating factors, etc.)	None	14743216	HSP90AA1;HSP90AB1;CDC37;
5269	TNF alpha/NF kappa B signaling complex 8	CAMK2A	0.5	6	3	I-kappaB kinase/NF-kappaB signaling;cytokine activity	NIK-I-kappaB/NF-kappaB cascade;cytokines (interleukines, colony stimulating factors, etc.)	None	14743216	HSP90AA1;HSP90AB1;CDC37;
5269	TNF alpha/NF kappa B signaling complex 8	CSK	0.5	6	3	I-kappaB kinase/NF-kappaB signaling;cytokine activity	NIK-I-kappaB/NF-kappaB cascade;cytokines (interleukines, colony stimulating factors, etc.)	None	14743216	HSP90AA1;HSP90AB1;CDC37;
5269	TNF alpha/NF kappa B signaling complex 8	FGR	0.5	6	3	I-kappaB kinase/NF-kappaB signaling;cytokine activity	NIK-I-kappaB/NF-kappaB cascade;cytokines (interleukines, colony stimulating factors, etc.)	None	14743216	HSP90AA1;HSP90AB1;CDC37;
5269	TNF alpha/NF kappa B signaling complex 8	FYN	0.5	6	3	I-kappaB kinase/NF-kappaB signaling;cytokine activity	NIK-I-kappaB/NF-kappaB cascade;cytokines (interleukines, colony stimulating factors, etc.)	None	14743216	HSP90AA1;HSP90AB1;CDC37;
5269	TNF alpha/NF kappa B signaling complex 8	HCK	0.5	6	3	I-kappaB kinase/NF-kappaB signaling;cytokine activity	NIK-I-kappaB/NF-kappaB cascade;cytokines (interleukines, colony stimulating factors, etc.)	None	14743216	HSP90AA1;HSP90AB1;CDC37;
5269	TNF alpha/NF kappa B signaling complex 8	LCK	0.5	6	3	I-kappaB kinase/NF-kappaB signaling;cytokine activity	NIK-I-kappaB/NF-kappaB cascade;cytokines (interleukines, colony stimulating factors, etc.)	None	14743216	HSP90AA1;HSP90AB1;CDC37;
5269	TNF alpha/NF kappa B signaling complex 8	LYN	0.5	6	3	I-kappaB kinase/NF-kappaB signaling;cytokine activity	NIK-I-kappaB/NF-kappaB cascade;cytokines (interleukines, colony stimulating factors, etc.)	None	14743216	HSP90AA1;HSP90AB1;CDC37;
5269	TNF alpha/NF kappa B signaling complex 8	MAP2K2	0.5	6	3	I-kappaB kinase/NF-kappaB signaling;cytokine activity	NIK-I-kappaB/NF-kappaB cascade;cytokines (interleukines, colony stimulating factors, etc.)	None	14743216	HSP90AA1;HSP90AB1;CDC37;
5269	TNF alpha/NF kappa B signaling complex 8	MAP2K5	0.5	6	3	I-kappaB kinase/NF-kappaB signaling;cytokine activity	NIK-I-kappaB/NF-kappaB cascade;cytokines (interleukines, colony stimulating factors, etc.)	None	14743216	HSP90AA1;HSP90AB1;CDC37;
5269	TNF alpha/NF kappa B signaling complex 8	MAP3K14	0.5	6	3	I-kappaB kinase/NF-kappaB signaling;cytokine activity	NIK-I-kappaB/NF-kappaB cascade;cytokines (interleukines, colony stimulating factors, etc.)	None	14743216	HSP90AA1;HSP90AB1;CDC37;
5269	TNF alpha/NF kappa B signaling complex 8	MAPK3	0.5	6	3	I-kappaB kinase/NF-kappaB signaling;cytokine activity	NIK-I-kappaB/NF-kappaB cascade;cytokines (interleukines, colony stimulating factors, etc.)	None	14743216	HSP90AA1;HSP90AB1;CDC37;
5269	TNF alpha/NF kappa B signaling complex 8	MYLK2	0.5	6	3	I-kappaB kinase/NF-kappaB signaling;cytokine activity	NIK-I-kappaB/NF-kappaB cascade;cytokines (interleukines, colony stimulating factors, etc.)	None	14743216	HSP90AA1;HSP90AB1;CDC37;
5269	TNF alpha/NF kappa B signaling complex 8	PTK6	0.5	6	3	I-kappaB kinase/NF-kappaB signaling;cytokine activity	NIK-I-kappaB/NF-kappaB cascade;cytokines (interleukines, colony stimulating factors, etc.)	None	14743216	HSP90AA1;HSP90AB1;CDC37;
5269	TNF alpha/NF kappa B signaling complex 8	RAF1	0.5	6	3	I-kappaB kinase/NF-kappaB signaling;cytokine activity	NIK-I-kappaB/NF-kappaB cascade;cytokines (interleukines, colony stimulating factors, etc.)	None	14743216	HSP90AA1;HSP90AB1;CDC37;
5269	TNF alpha/NF kappa B signaling complex 8	RPS6KA1	0.5	6	3	I-kappaB kinase/NF-kappaB signaling;cytokine activity	NIK-I-kappaB/NF-kappaB cascade;cytokines (interleukines, colony stimulating factors, etc.)	None	14743216	HSP90AA1;HSP90AB1;CDC37;
5269	TNF alpha/NF kappa B signaling complex 8	RPS6KA3	0.5	6	3	I-kappaB kinase/NF-kappaB signaling;cytokine activity	NIK-I-kappaB/NF-kappaB cascade;cytokines (interleukines, colony stimulating factors, etc.)	None	14743216	HSP90AA1;HSP90AB1;CDC37;
5269	TNF alpha/NF kappa B signaling complex 8	YES1	0.5	6	3	I-kappaB kinase/NF-kappaB signaling;cytokine activity	NIK-I-kappaB/NF-kappaB cascade;cytokines (interleukines, colony stimulating factors, etc.)	None	14743216	HSP90AA1;HSP90AB1;CDC37;
551	core histone (H2A/H2B/H3/H4) TDIF2 TDT complex	PRKCB	0.5	6	3	nucleus;chromatin remodeling;DNA binding	nucleus;DNA binding	The authors propose a dual function for TdIF2 in the N region synthesis. One is the function as an inhibitor of TdT. The other is that of a chromatin remodeling protein.	12786946	HIST1H4A;HIST2H2AC;HIST2H2BE;
886	MTA1 complex	MAP2K3	0.5	6	3	DNA topological change;negative regulation of transcription, DNA-templated;protein acetylation;protein deacetylation;hormone-mediated signaling pathway;signaling;chromosome organization;nucleus	DNA conformation modification (e.g. chromatin);transcription repression;modification by acetylation, deacetylation;hormone mediated signal transduction;cellular signalling;organization of chromosome structure;nucleus	None	12920132	MTA1;RBBP7;HDAC2;

## Sheet: diff CORUM
CORUM complexes identified in the rewired network, i.e. complexes that are significantly different between EGFRNetmtKRAS-Hi and EGFRNetmtKRAS-Lo
Complex ID	Complex_name	Fraction_match	#Proteins_in CORUM complex	#Proteins matched in rewired network	GO description	FunCat description	Complex comment	PubMed ID	Matched_protein_list
126	CCT complex (chaperonin containing TCP1 complex)	1	8	8	protein stabilization;protein folding;ATP binding;cytoplasm	protein folding and stabilization;ATP binding;cytoplasm	The chaperonins are a family of molecular chaperones involved in protein folding, assembly and transport. The chaperonin-containing TCP-1 (CCT) is abundant in eukaryotic cytosol. CCT micro-complexes have mol. wts ranging from 120 to 250 kDa and are present in cells at lower abundance (<5%) as compared with intact CCT.	9250675	TCP1;CCT6A;CCT5;CCT3;CCT8;CCT4;CCT2;CCT7;
1167	Paf complex	1	5	5	transcription, DNA-templated;nucleus	TRANSCRIPTION;nucleus	hPAF participates in histone H2B monoubiquitiation. In addition, hPAF coordinates events during transcription (initiation, promoter clearance, and elongation) and also events in RNA quality control. The hPAF complex interacts with the hSKI complex.	16307923	CDC73;CTR9;PAF1;LEO1;WDR61;
5877	MAP2K1 BRAF RAF1 YWHAE KSR1 complex	1	5	5	signaling	cellular signalling	None	17979178	RAF1;BRAF;YWHAE;MAP2K1;KSR1;
559	Decapping complex	0.8	5	4	regulation of mRNA stability;cytoplasm	control of mRNA stability;cytoplasm	Decapping is a key step in mRNA turnover. The decapping complex was found to be localized in cytoplasmic processing bodies (PBs), which are thought to be the sites of mRNA decay.	16364915	DDX6;EDC4;EDC3;DCP1A;
6289	prohibitin 2 complex, mitochondrial	0.8	5	4	apoptotic process;apoptotic mitochondrial changes	apoptosis (type I programmed cell death);apoptotic mitochondrial changes	Human PHB2 has pleiotropic functions in the mitochondria, including inhibition of apoptosis via the PHB2-\u0001Hax-1 complex and regulation of the mitochondrial morphology.	17008324	SLC25A5;PHB;VDAC2;PHB2;
5199	Kinase maturation complex 1	0.6875	16	11	intracellular signal transduction	cellular signalling	proetin folding	14743216	HSP90AA1;HSP90AB1;YWHAQ;YWHAB;HSPA4;YWHAG;YWHAE;YWHAZ;YWHAH;MAP2K5;CDC37;
3284	SMN complex (GEMIN5,2,3,4, SMN)	0.666667	6	4	RNA splicing;RNA biosynthetic process;protein complex assembly;RNA binding;ion transport;cytoplasm;nucleus	splicing;RNA synthesis;assembly of protein complexes;RNA binding;ion transport;cytoplasm;nucleus	Gemin5 interacts with several of the snRNP core proteins including SmB, SmD1, SmD2, SmD3, and SmE, suggesting that it participates in the activities of the SMN complex in snRNP assembly.	11714716	GEMIN4;SMN1;GEMIN5;DDX20;
1142	SMN complex	0.636364	11	7	RNA splicing;RNA biosynthetic process;protein complex assembly;RNA binding;cytoplasm;nucleus	splicing;RNA synthesis;assembly of protein complexes;RNA binding;cytoplasm;nucleus	Assembly of the Sm-class of U-rich small nuclear ribonucleoprotein particles (U snRNPs) is a process facilitated by the macromolecular survival of motor neuron (SMN) complex. Spinal muscular atrophy (SMA) is the most common genetic cause of infant mortality. Deletions or mutations in the survival of motor neurons (SMN1) gene, the SMA-causing gene, are detected in over 95% of SMA patients. The SMN…	10601333	SNRPE;SNRPF;SNRPG;SNRPD1;SNRPD2;SMN1;DDX20;
835	6S methyltransferase and RG containing Sm proteins complex	0.625	8	5	RNA splicing;cytoplasm	splicing;cytoplasm	snRNPs, integral components of the pre-mRNA splicing machinery, consist of seven Sm proteins which assemble in the cytoplasm as a ring structure on the snRNAs U1, U2, U4, and U5. The survival motor neuron (SMN) protein, the spinal muscular atrophy disease gene product, is crucial for snRNP core particle assembly in vivo. Results indicate that methylation of Sm proteins by the methylosome directs …	11713266	SNRPE;SNRPF;SNRPG;SNRPD1;SNRPD2;
315	28S ribosomal subunit, mitochondrial	0.6	30	18	translation;mitochondrial matrix	translation;mitochondrial matrix	With the exception of MRPS12, all proteins of the small ribosomal subunit from ribosomes of Bos taurus were identified in a proteomic approach (PMID:11279123).	14681386	MRPS12;MRPS14;DAP3;MRPS22;MRPS25;MRPS5;MRPS15;MRPS6;MRPS9;MRPS27;MRPS31;MRPS26;MRPS18A;MRPS33;MRPS7;MRPS2;MRPS18C;MRPS23;
1227	H2AX complex II	0.6	10	6	DNA repair;DNA topological change;cell cycle checkpoint;DNA-templated transcription, elongation;cellular response to DNA damage stimulus;chromosome organization;nucleus	DNA repair;DNA conformation modification (e.g. chromatin);cell cycle checkpoints (checkpoints of morphogenesis, DNA-damage,-replication, mitotic phase and spindle);transcription elongation;DNA damage response;organization of chromosome structure;nucleus	This complex has been isolated from cells after IR exposure and recovery for 2.5h.	16522924	NPM1;HSPA5;H2AFX;HIST1H2BB;HIST1H4A;PTCD3;
6247	BBS chaperonin complex	0.6	10	6	cilium;chaperone-mediated protein complex assembly;intraciliary transport	None	None	20080638	TCP1;CCT5;CCT3;CCT8;CCT4;CCT2;
1176	CRM1 RAN PHAX CBC complex (cap binding complex)	0.6	5	3	RNA binding;RNA transport;RNA transmembrane transporter activity;nuclear transport;cytoplasm;nucleus	RNA binding;RNA transport;nuclear transport;cytoplasm;nucleus	In metazoa, assembly of spliceosomal U snRNPs requires nuclear export of U snRNA precursors. Export depends upon the RNA cap structure, nuclear cap-binding complex (CBC), the export receptor CRM1/Xpo1, and RanGTP. PHAX (phosphorylated adaptor for RNA export) is an additional factor required for U snRNA export complex assembly in vitro. PHAX binding to CBC is greatly increased by the presence of c…	10786834	XPO1;RAN;NCBP1;
280	HMGB1 HMGB2 HSC70 ERP60 GAPDH complex	0.6	5	3	DNA repair;DNA binding;cellular response to DNA damage stimulus;nucleus	DNA repair;DNA binding;DNA damage response;nucleus	The protein/DNA complex was isolated from human leukemia cells deficient in components of the mismatch repair system (Nalm6). This complex detects changes in DNA structure caused by incorporation of nonnatural nucleosides and is a determinant of cell sensitivity to such DNA modifying chemotherapy. The authors show that murine fibroblasts deficient in one component of the complex, Hmgb1, are 10-fo…	12517784	HMGB1;HSPA8;HMGB2;
5211	RAF1 PPP2 PIN1 complex	0.6	5	3	transmembrane receptor protein serine/threonine kinase signaling pathway	transmembrane receptor protein serine/threonine kinase signalling pathways	The Raf-1 kinase is an important signaling molecule, functioning in the Ras pathway to transmit mitogenic, differentiative, and oncogenic signals to the downstream kinases MEK and ERK.	15664191	RAF1;PPP2R1A;PPP2R2A;
5234	IKBKB CDC37 KIAA1967 HSP90AB1 HSP90AA1 complex	0.6	5	3	I-kappaB kinase/NF-kappaB signaling	NIK-I-kappaB/NF-kappaB cascade	None	14743216	HSP90AA1;HSP90AB1;CDC37;
5876	PPP2R1A PPP2R1B PPP2CA PPME1 EIF4A1 complex	0.6	5	3	protein phosphorylation;protein dephosphorylation;protein autophosphorylation;negative regulation of protein kinase activity;kinase inhibitor activity	modification by phosphorylation, dephosphorylation, autophosphorylation;kinase inhibitior	None	15761952	PPP2R1A;EIF4A1;PPP2CA;
6517	SERCA2a alphaKAP CaM CaMKII complex	0.6	5	3	None	None	None	19671701	ATP2A2;CALM1;CAMK2A;
6799	VEGFR2 S1PR1 ERK1/2 PKC alpha complex	0.6	5	3	cell migration;ERK1 and ERK2 cascade	cell migration	S1P receptors form complexes with VEGFR-2 and the S1P1/VEGFR-2 complex associates with protein kinase C (PKC)-alpha and ERK1/2.The authors hypothesize that VEGFR-2 forms a signaling complex with S1P1, evoking bidirectional signaling regulating both ERK1/2 phosphorylation and haptotaxis of ML-1 cells.	20501673	PRKCA;MAPK3;MAPK1;
6800	VEGFR2 S1PR2 ERK1/2 PKC alpha complex	0.6	5	3	cell migration;ERK1 and ERK2 cascade	cell migration	S1P receptors form complexes with VEGFR-2 and the S1P2/VEGFR-2 complex associates with protein kinase C (PKC)-alpha and ERK1/2.	20501673	PRKCA;MAPK3;MAPK1;
6801	VEGFR2 S1PR3 ERK1/2 PKC alpha complex	0.6	5	3	cell migration;ERK1 and ERK2 cascade	cell migration	S1P receptors form complexes with VEGFR-2 and the S1P3/VEGFR-2 complex associates with protein kinase C (PKC)-alpha and ERK1/2.	20501673	PRKCA;MAPK3;MAPK1;
6802	VEGFR2 S1PR5 ERK1/2 PKC alpha complex	0.6	5	3	cell migration;ERK1 and ERK2 cascade	cell migration	S1P receptors form complexes with VEGFR-2 and the S1P5/VEGFR-2 complex associates with protein kinase C (PKC)-alpha and ERK1/2.	20501673	PRKCA;MAPK3;MAPK1;
2480	CIN85 complex (CIN85, CRK, BCAR1, CBL, PIK3R1, GRB2, SOS1)	0.571429	7	4	transmembrane receptor protein tyrosine kinase signaling pathway	transmembrane receptor protein tyrosine kinase signalling pathways	The authors propose that CIN85 acts as a mediator to couple the c-Cbl signaling pathway with other pathways through its multiple protein complexes, thereby leading to their interplay.	11071869	CBL;CRK;GRB2;SH3KBP1;
59	AP3 adaptor complex	0.571429	7	4	intracellular protein transport;protein targeting;protein transport;post-Golgi vesicle-mediated transport;endocytosis;vacuole;lysosome	protein targeting, sorting and translocation;protein transport;post Golgi transport;endocytosis;vacuole or lysosome	None	9151686	AP3B1;AP3D1;AP3S1;AP3M1;
924	Toposome	0.571429	7	4	chromosome organization;mitotic cell cycle;regulation of cell cycle;DNA binding;nucleus	organization of chromosome structure;mitotic cell cycle;mitotic cell cycle and cell cycle control;DNA binding;nucleus	During chromosome segregation, the toposome complex separates entangled circular chromatin DNA about fourfold more efficiently than topoisomerase IIalpha alone.	15034300	HNRNPC;DHX9;PRPF8;DDX21;
1745	SMN complex	0.533333	15	8	RNA splicing;RNA biosynthetic process;protein complex assembly;RNA binding;cytoplasm;nucleus	splicing;RNA synthesis;assembly of protein complexes;RNA binding;cytoplasm;nucleus	Assembly of the Sm-class of U-rich small nuclear ribonucleoprotein particles (U snRNPs) is a process facilitated by the macromolecular survival of motor neuron (SMN) complex. The SMN complex is found both in the cytoplasm and in the nucleus, where it is concentrated in gems, nuclear bodies similar in size and number to Cajal (coiled) bodies and often associated with them.	11748230	GEMIN4;SNRPE;SNRPF;SNRPG;SNRPD1;SNRPD2;GEMIN5;DDX20;
1143	SMN complex	0.529412	17	9	RNA splicing;RNA biosynthetic process;protein complex assembly;RNA binding;cytoplasm;nucleus	splicing;RNA synthesis;assembly of protein complexes;RNA binding;cytoplasm;nucleus	Assembly of the Sm-class of U-rich small nuclear ribonucleoprotein particles (U snRNPs) is a process facilitated by the macromolecular survival of motor neuron (SMN) complex. Spinal muscular atrophy (SMA) is the most common genetic cause of infant mortality. Deletions or mutations in the survival of motor neurons (SMN1) gene, the SMA-causing gene, are detected in over 95% of SMA patients. The SMN…	17178713	GEMIN4;SNRPE;SNRPF;SNRPG;SNRPD1;SNRPD2;SMN1;GEMIN5;DDX20;
5613	Emerin complex 25	0.5	16	8	RNA processing;intracellular signal transduction;nucleus	RNA processing;cellular signalling;nucleus	Complexes are named on the basis of their S300 elution fraction number. Subunits 5-16 were identified via LCMS/MS analysis.	17620012	BANF1;YWHAB;EMD;ACTB;YWHAE;SNRPD1;G3BP1;CDC37;
1223	H2AX complex, isolated from cells without IR exposure	0.5	14	7	DNA topological change;cell cycle checkpoint;DNA-templated transcription, elongation;chromosome organization;nucleus	DNA conformation modification (e.g. chromatin);cell cycle checkpoints (checkpoints of morphogenesis, DNA-damage,-replication, mitotic phase and spindle);transcription elongation;organization of chromosome structure;nucleus	None	16522924	HNRNPR;NPM1;HSPA5;PABPC1;H2AFX;CALM1;HIST1H4A;
725	P2X7 receptor signalling complex	0.5	12	6	ion transport;ion channel activity;cell surface receptor signaling pathway;cytoskeleton organization;plasma membrane	ion transport;ion channels;transmembrane signal transduction;cytoskeleton/structural proteins;eukaryotic plasma membrane / membrane attached	None	11707406	ACTN4;SVIL;HSP90AB1;HSPA1A;HSPA8;ACTB;
1752	SMN complex	0.5	8	4	RNA splicing;RNA biosynthetic process;protein complex assembly;RNA binding;cytoplasm;nucleus	splicing;RNA synthesis;assembly of protein complexes;RNA binding;cytoplasm;nucleus	The survival of motor neurons (SMN) protein is the product of the gene mutated or deleted in the neurodegenerative disease, spinal muscular atrophy. SMN is part of a large macromolecular complex that also contains Gemin2, Gemin3, Gemin4, Gemin5, and Gemin6. The SMN complex functions in the assembly of spliceosomal small nuclear ribonucleoproteins and probably other ribonucleoprotein particles. Th…	12065586	GEMIN4;SMN1;GEMIN5;DDX20;
3118	SMN1 SIP1 SNRP complex	0.5	8	4	cytoplasm;nucleus	cytoplasm;nucleus	SMN (Survival of Motor Neurons) and its associated protein SIP1 are in a complex with spliceosomal snRNP proteins. The SMN/SIP1 complex is very stable.	9323129	SNRPE;SNRPD1;SNRPD2;SMN1;
5212	Kinase maturation complex 2	0.5	8	4	intracellular signal transduction	cellular signalling	None	14743216	HSP90AA1;HSP90AB1;TRAF2;CDC37;
6194	B WICH complex	0.5	8	4	chromatin binding;transcription from RNA polymerase III type 3 promoter;nucleus	nucleus	The 45 S rRNA, the 5 S rRNA, and the 7SL RNA are parts of the B-WICH complex.	25883140	MYO1C;SMARCA5;SF3B1;DDX21;
1166	p400 associated complex	0.5	6	3	chromosome organization;DNA topological change;protein binding;nucleus	organization of chromosome structure;DNA conformation modification (e.g. chromatin);protein binding;nucleus	None	11509179	ACTB;RUVBL2;RUVBL1;
3102	DHX9 ADAR vigilin DNA PK Ku antigen complex	0.5	6	3	DNA topological change;chromosome segregation;mRNA modification;RNA binding;chromosome organization;nucleus	DNA conformation modification (e.g. chromatin);chromosome segregation/division;mRNA modification;RNA binding;organization of chromosome structure;nucleus	Vigilin and DDP1 bind specifically to Inosine-containing RNAs.	15723802	ADAR;PRKDC;DHX9;
387	MCM complex	0.5	6	3	chromosome organization;DNA replication;ATP binding;chromosome	organization of chromosome structure;DNA synthesis and replication;ATP binding;chromosome	None	8798650	MCM3;MCM4;MCM7;
5269	TNF alpha/NF kappa B signaling complex 8	0.5	6	3	I-kappaB kinase/NF-kappaB signaling;cytokine activity	NIK-I-kappaB/NF-kappaB cascade;cytokines (interleukines, colony stimulating factors, etc.)	None	14743216	HSP90AA1;HSP90AB1;CDC37;
5608	Emerin architectural complex	0.5	6	3	nucleus organization;nucleus	nucleus;nucleus	None	17620012	LMNA;EMD;ACTB;
824	Anti SMN protein complex	0.5	6	3	RNA splicing;protein complex assembly;cytoplasm	splicing;assembly of protein complexes;cytoplasm	None	11713266	GEMIN4;SMN1;DDX20;
