# Supplementary material for: Extensive rewiring of the EGFR network in colorectal cancer cells expressing transforming levels of KRASG13D
Source: Nat Commun. 2020 Jan 24;11:499. doi: 10.1038/s41467-019-14224-9 (PMC6981206; doi:10.1038/s41467-019-14224-9)
Supplement: Supplementary file 17 — Supplementary Data 13 [file 41467_2019_14224_MOESM17_ESM.xlsx]

## Sheet: RAS effector ranking
Rank	Interaction proteomics pathway ranks	Model-predicted ranks of RAS-containing complexes	Affinity group
1	PI3K	PI3K	Low
2	AFDN	AFDN	Low
3	RALGDS	RALGDS	Low
4	TIAM	TIAM	Low
5	PLCε	PLCε	Low
6	RASSF1/5 (No data)	RASSF1/5	High
7	RAF/MAPK	RAF/MAPK	High
8	RIN1	RIN1	High
