# Supplementary material for: Extensive rewiring of the EGFR network in colorectal cancer cells expressing transforming levels of KRASG13D
Source: Nat Commun. 2020 Jan 24;11:499. doi: 10.1038/s41467-019-14224-9 (PMC6981206; doi:10.1038/s41467-019-14224-9)
Supplement: Supplementary file 18 — Supplementary Data 14 [file 41467_2019_14224_MOESM18_ESM.xlsx]

## Sheet: IF_scores
Information flow (IF) analysis
Node	IF Score in mtKRAS-Hi	IF Score in mtKRAS-Lo	Ratio
EGFR	1	1	1
ELK1	0.4	0.3	1.33333
CDC37	0.14	0.2	0.7
GRB2	0.13	0.17	0.764706
FGFR1	0.03	0.16	0.1875
LUC7L2		0.15	0
ACTB	0.0075	0.14	0.0535714
LIMA1	0.002	0.14	0.0142857
HSPA5	0.09	0.13	0.692308
STAT3	0.11	0.12	0.916667
PIK3R3	0.0055	0.11	0.05
RB1	0.038	0.099	0.383838
SH3BGRL	0.032	0.096	0.333333
CORO1C	0.0027	0.096	0.028125
STK38		0.096	0
TP53	0.086	0.091	0.945055
DNAJC10	0.059	0.089	0.662921
PTPRR	0.0082	0.088	0.0931818
PFKFB3	0.00085	0.081	0.0104938
MTA2	0.016	0.077	0.207792
HDAC1	0.093	0.076	1.22368
STAT1	0.034	0.068	0.5
ELK4	0.031	0.065	0.476923
YWHAG	0.019	0.056	0.339286
SP1	0.057	0.054	1.05556
MAPK1	0.056	0.054	1.03704
PAK1	0.047	0.052	0.903846
RAF1	0.083	0.051	1.62745
HSPB1	0.02	0.048	0.416667
MAPK3	0.073	0.046	1.58696
HSPA8	0.17	0.043	3.95349
HSF1	0.046	0.04	1.15
SRC	0.1	0.039	2.5641
MAP2K3	0.044	0.039	1.12821
YWHAE	0.028	0.038	0.736842
FGR	0.028	0.037	0.756757
YWHAB	0.024	0.037	0.648649
PRKD1	0.018	0.036	0.5
LCK	0.033	0.035	0.942857
PRKCB	0.025	0.035	0.714286
CSK	0.042	0.034	1.23529
HSP90AA1	0.14	0.033	4.24242
JUN	0.037	0.033	1.12121
RAB5A	0.02	0.033	0.606061
CBL	0.015	0.033	0.454545
DOK2	0.013	0.033	0.393939
PEBP1	0.0094	0.033	0.284848
PRKAR1A	0.026	0.032	0.8125
EMD	0.011	0.032	0.34375
MAP2K1	0.014	0.031	0.451613
SRF	0.023	0.03	0.766667
HTT	0.014	0.03	0.466667
PRKCZ	0.044	0.029	1.51724
BAD	0.025	0.029	0.862069
FOS	0.014	0.029	0.482759
ERBB2	0.021	0.028	0.75
CRK	0.014	0.028	0.5
CFL1	0.0028	0.028	0.1
HSP90AB1	0.13	0.026	5
RAC1	0.023	0.026	0.884615
MAPK14	0.051	0.025	2.04
HCK	0.04	0.025	1.6
MAP2K2	0.026	0.025	1.04
CTNNB1	0.026	0.025	1.04
SHC1	0.024	0.025	0.96
SH3KBP1	0.022	0.025	0.88
ACTG1	0.0051	0.025	0.204
HSPA1A	0.17	0.024	7.08333
BMX	0.08	0.024	3.33333
MYC	0.034	0.024	1.41667
GRB10	0.028	0.024	1.16667
PTPN11	0.024	0.024	1
TUBB	0.021	0.024	0.875
STAT5A	0.019	0.024	0.791667
CAV2	0.015	0.024	0.625
SH2D3C	0.01	0.024	0.416667
DUSP4	0.0097	0.024	0.404167
RHOA	0.0058	0.024	0.241667
PTK6	0.031	0.023	1.34783
SMAD2	0.027	0.023	1.17391
MAP3K14	0.026	0.023	1.13043
CAD	0.018	0.023	0.782609
AKT1	0.039	0.022	1.77273
CREB1	0.015	0.022	0.681818
BAG2	0.03	0.021	1.42857
SLC25A5	0.017	0.021	0.809524
BRAF	0.031	0.02	1.55
HSPA6	0.028	0.02	1.4
HSPA9	0.023	0.02	1.15
JAK2	0.013	0.02	0.65
PIK3R1	0.013	0.02	0.65
SNCA	0.012	0.02	0.6
SH3GL3	0.012	0.02	0.6
SOCS1	0.092	0.019	4.84211
MAP2K5	0.029	0.019	1.52632
NME1-NME2	0.024	0.019	1.26316
PTPN6	0.017	0.019	0.894737
VAV1	0.013	0.019	0.684211
CAV1	0.009	0.019	0.473684
RPS6KA3	0.053	0.018	2.94444
PRKCI	0.036	0.018	2
PDPK1	0.028	0.017	1.64706
PRMT1	0.0089	0.017	0.523529
FYN	0.041	0.016	2.5625
MAPK7	0.037	0.016	2.3125
PXN	0.026	0.016	1.625
NME1	0.023	0.016	1.4375
RALBP1	0.019	0.016	1.1875
ITCH	0.013	0.016	0.8125
JAK1	0.011	0.016	0.6875
SFN	0.011	0.016	0.6875
GAB2	0.01	0.016	0.625
ERBB3	0.0069	0.016	0.43125
MYLK2	0.04	0.015	2.66667
ARAF	0.025	0.015	1.66667
YWHAQ	0.014	0.015	0.933333
NQO1		0.015	0
BLK	0.032	0.014	2.28571
DNAJA1	0.019	0.014	1.35714
YES1	0.017	0.014	1.21429
SMAD3	0.016	0.014	1.14286
EEF1A1	0.014	0.014	1
ABL1	0.012	0.014	0.857143
PLCG1	0.0082	0.014	0.585714
YWHAZ	0.0062	0.014	0.442857
DNAJA2	0.018	0.013	1.38462
TCP1	0.016	0.013	1.23077
KHDRBS1	0.016	0.013	1.23077
CAMK2A	0.014	0.013	1.07692
HRAS	0.0085	0.013	0.653846
CRKL	0.0081	0.013	0.623077
PRKDC	0.0076	0.013	0.584615
SMN1	0.0064	0.013	0.492308
FANCD2	0.005	0.013	0.384615
CASP9	0.0038	0.013	0.292308
RPS6KA5	0.0031	0.013	0.238462
RPS6KA1	0.023	0.012	1.91667
RASA1	0.014	0.012	1.16667
DUSP6	0.013	0.012	1.08333
CCT3	0.013	0.012	1.08333
STAT5B	0.01	0.012	0.833333
JUND	0.0033	0.012	0.275
NCK1	0.0028	0.012	0.233333
VBP1	0.0018	0.012	0.15
CCT4	0.014	0.011	1.27273
DUSP1	0.013	0.011	1.18182
CCT8	0.013	0.011	1.18182
CCT2	0.013	0.011	1.18182
LYN	0.012	0.011	1.09091
CCT7	0.012	0.011	1.09091
CCT6A	0.012	0.011	1.09091
SMAD4	0.011	0.011	1
DDB1	0.0079	0.011	0.718182
CDK1	0.0079	0.011	0.718182
RBBP7	0.0078	0.011	0.709091
NEDD8	0.0072	0.011	0.654545
JUP	0.0056	0.011	0.509091
DSTN	0.00084	0.011	0.0763636
XRCC6		0.011	0
KARS		0.011	0
ELAVL1		0.011	0
TUBB4B	0.016	0.01	1.6
RCN2	0.016	0.01	1.6
HSPA7	0.013	0.01	1.3
SIN3A	0.0076	0.01	0.76
SOCS3	0.0064	0.01	0.64
PTK2	0.0036	0.01	0.36
BCL2L1	0.002	0.01	0.2
PRKCE	0.031	0.0098	3.16327
AXL	0.021	0.0096	2.1875
CHUK	0.011	0.0095	1.15789
TNK2	0.019	0.0093	2.04301
TUBA1B	0.013	0.0093	1.39785
HSD17B12	0.006	0.0093	0.645161
PRKCG	0.024	0.0092	2.6087
PTPN12	0.011	0.0092	1.19565
CCT5	0.0098	0.0092	1.06522
IQGAP1	0.0046	0.0092	0.5
HCG	0.0034	0.0092	0.369565
LRPPRC	0.0018	0.0092	0.195652
HSP90AB2P	0.011	0.0089	1.23596
RBBP4	0.0061	0.0089	0.685393
DNM2	0.0049	0.0089	0.550562
PRKCD	0.002	0.0088	0.227273
IRS1		0.0088	0
MAP3K5	0.007	0.0087	0.804598
HDAC2	0.006	0.0087	0.689655
HNRNPM	0.011	0.0086	1.27907
ABI1	0.0076	0.0086	0.883721
MMS19	0.0064	0.0086	0.744186
SQSTM1	0.0083	0.0084	0.988095
PIK3R2	0.0049	0.0084	0.583333
CTTN	0.0048	0.0084	0.571429
GAB1	0.0056	0.0083	0.674699
P4HB	0.0043	0.0083	0.518072
TRIM28	0.01	0.0082	1.21951
SOS1	0.0046	0.0082	0.560976
SLC16A3	0	0.0082	0
MOB2		0.0082	0
HNRNPA1	0.074	0.008	9.25
SLC25A3	0.026	0.008	3.25
PPP2CA	0.0088	0.008	1.1
PPP6C	0.0048	0.008	0.6
HNRNPU	0.0042	0.0079	0.531646
DSG1	0.0034	0.0079	0.43038
HSP90AB3P	0.1	0.0078	12.8205
KIAA1967	0.0054	0.0078	0.692308
TMOD3	0.0015	0.0078	0.192308
ARGLU1	0.0015	0.0078	0.192308
PPM1B	0.0013	0.0078	0.166667
FAT1	0.00046	0.0078	0.0589744
HSPA4	0.015	0.0077	1.94805
RIPK1	0.0084	0.0077	1.09091
CBLB	0.0042	0.0076	0.552632
SHOC2	0.0025	0.0076	0.328947
FKBP5	0.013	0.0075	1.73333
WASL	0.0048	0.0075	0.64
C1QBP	0.0042	0.0075	0.56
FOXO1	0.017	0.0074	2.2973
RPL22		0.0074	0
SLC7A5	0.0052	0.0073	0.712329
SOS2	0.0037	0.0073	0.506849
BOLA2	0.0013	0.0073	0.178082
ANKRD28		0.0073	0
TUBB6	0.015	0.0071	2.11268
CSNK2B	0.0066	0.0071	0.929577
PRMT5	0.0057	0.007	0.814286
MRPS28	0.0014	0.007	0.2
SLC25A11	0.0098	0.0069	1.42029
CDH3	0.0064	0.0068	0.941176
QARS		0.0068	0
RALA	0.0061	0.0067	0.910448
VCP	0.0037	0.0067	0.552239
DSP	0.0066	0.0066	1
IMMT	0.0061	0.0066	0.924242
KDM1A	0.0045	0.0066	0.681818
CAPZA1	0.0026	0.0066	0.393939
ILF3		0.0066	0
ABL2		0.0066	0
YWHAH	0.0063	0.0065	0.969231
MZT2B	0.0054	0.0065	0.830769
GIT1	0.0047	0.0065	0.723077
RFWD2	0.0063	0.0064	0.984375
SLC25A10	0.0046	0.0064	0.71875
ARHGEF7	0.0045	0.0064	0.703125
LMNA	0.002	0.0064	0.3125
G6PD	0.00065	0.0064	0.101562
CEBPB	0.013	0.0063	2.06349
IVNS1ABP	0.011	0.0063	1.74603
RPS27A	0.0073	0.0063	1.15873
ERBB4	0.0053	0.0063	0.84127
CORO1B	0.00077	0.0063	0.122222
FLNA		0.0063	0
PRPS1	0.013	0.0062	2.09677
TIMM50	0.0097	0.0062	1.56452
EEF1G	0.0025	0.0062	0.403226
STK38L		0.0062	0
PAK2	0.0048	0.0061	0.786885
DNAJA3	0.0025	0.0061	0.409836
PRKCA	0.009	0.006	1.5
TPT1	0.0027	0.0059	0.457627
CDK9		0.0059	0
PPID		0.0057	0
BCAR1	0.0032	0.0056	0.571429
CD2AP	0.0029	0.0056	0.517857
ARAP1	0.0024	0.0056	0.428571
SKP1		0.0056	0
TMEM33	0.01	0.0055	1.81818
PRPSAP2	0.0097	0.0055	1.76364
CDK11B	0.0054	0.0055	0.981818
ERH	0.002	0.0055	0.363636
TUBB3		0.0055	0
HPX	0.00082	0.0054	0.151852
TOMM34		0.0054	0
DNAJB1		0.0054	0
HNRNPC	0.0064	0.0053	1.20755
BCLAF1	0.0022	0.0053	0.415094
DPP7	0.00065	0.0053	0.122642
GRB7	0.0061	0.0052	1.17308
PPP1CA	0.0026	0.0052	0.5
MRPS31	0.00084	0.0052	0.161538
AHSA1		0.0052	0
GSN	0.00087	0.0051	0.170588
ATF1	0.0049	0.005	0.98
DHX30	0.003	0.005	0.6
PFDN5	0.0029	0.005	0.58
PLEC	0.00016	0.005	0.032
PTK2B	0.003	0.0049	0.612245
ARHGEF5	0.0021	0.0049	0.428571
SLIRP	0.001	0.0049	0.204082
BCAP31		0.0049	0
ROCK1	0.013	0.0048	2.70833
PCBP2	0.0064	0.0048	1.33333
USP9X	0.0052	0.0048	1.08333
KRAS	0.0047	0.0048	0.979167
SH3GL2	0.0029	0.0048	0.604167
ARPC1B	0.0015	0.0048	0.3125
RIN1	0.00036	0.0048	0.075
PPP6R1		0.0048	0
HYOU1		0.0048	0
CDH1		0.0048	0
ANXA1		0.0048	0
PRPSAP1	0.012	0.0047	2.55319
PRPS2	0.011	0.0047	2.34043
CALM1	0.011	0.0047	2.34043
NCK2	0.0036	0.0047	0.765957
MYO1C	0.003	0.0047	0.638298
TRIM25	0.0012	0.0047	0.255319
USP15	0.001	0.0047	0.212766
PPP2CB		0.0047	0
HMGA1	0.0093	0.0046	2.02174
PPP4C	0.0058	0.0046	1.26087
MRPS14	0.0025	0.0046	0.543478
MRPS7	0.0019	0.0046	0.413043
MRPS33	0.0017	0.0046	0.369565
MRPS2	0.0012	0.0046	0.26087
XRCC5		0.0046	0
KCTD5		0.0046	0
ITGA3		0.0046	0
ILF2		0.0046	0
HSPD1	0.004	0.0045	0.888889
ASAP1	0.0026	0.0045	0.577778
CTNNA1	0.0024	0.0045	0.533333
ACTR3	0.001	0.0045	0.222222
UPF1		0.0045	0
TUBA1C	0.0079	0.0044	1.79545
GRN	0.0068	0.0044	1.54545
CAPZB	0.0038	0.0044	0.863636
FAM59A	0.0022	0.0044	0.5
TFAM	0.0032	0.0043	0.744186
ELF3	0	0.0043	0
FUS		0.0043	0
RALB	0.0072	0.0042	1.71429
PARD3	0.0031	0.0042	0.738095
HIST2H2AC	0.001	0.0042	0.238095
PARP1	0.0055	0.0041	1.34146
ARPC2	0.0012	0.0041	0.292683
HSPH1	0.019	0.004	4.75
PABPC1	0.009	0.004	2.25
DHX9	0.0085	0.004	2.125
SEC61A1	0.0054	0.004	1.35
MAP3K3	0.0045	0.004	1.125
PTBP1	0.0031	0.004	0.775
IPO4	0.002	0.004	0.5
TCF25	0.0013	0.004	0.325
PLD1	0.0011	0.004	0.275
ARPC4	0.001	0.004	0.25
ILK	0.0048	0.0039	1.23077
ATAD3A	0.0048	0.0039	1.23077
PFDN1	0.0046	0.0039	1.17949
PIK3CA	0.0024	0.0039	0.615385
HUWE1	0.0024	0.0039	0.615385
SSR4	0.00041	0.0039	0.105128
SEC23B	0.00033	0.0039	0.0846154
SLC25A1	0.0059	0.0038	1.55263
THRAP3	0.0023	0.0038	0.605263
FASN	0.0023	0.0038	0.605263
EPS15	0.0021	0.0038	0.552632
PLD2	0.0011	0.0038	0.289474
MRPS6	0.00023	0.0038	0.0605263
TECR		0.0038	0
STIP1	0.01	0.0037	2.7027
TUBB2A	0.0071	0.0037	1.91892
RBFOX2	0.0068	0.0037	1.83784
U2AF1	0.004	0.0037	1.08108
CDK11A	0.0037	0.0037	1
ERRFI1	0.0026	0.0037	0.702703
TUFM	0.00066	0.0037	0.178378
HIST2H2AA3	0.00058	0.0037	0.156757
PPHLN1		0.0037	0
MLF2		0.0037	0
HSP90B1		0.0037	0
HIST3H3	0.0088	0.0036	2.44444
NPM1	0.0061	0.0036	1.69444
PPP2R1A	0.0038	0.0036	1.05556
PKP3	0.0027	0.0036	0.75
MRPS25	0.00035	0.0036	0.0972222
MRPS26	0.00013	0.0036	0.0361111
SPTLC1	0	0.0036	0
RBM10		0.0036	0
SLC25A6	0.016	0.0035	4.57143
PGAM5	0.0062	0.0035	1.77143
PRPF19	0.0037	0.0035	1.05714
MTMR14	0.0025	0.0035	0.714286
HMGB1	0.0025	0.0035	0.714286
ANKS1A	0.0021	0.0035	0.6
PTPRA	0.0018	0.0035	0.514286
ARHGEF35	0.0018	0.0035	0.514286
SRP19	0.0016	0.0035	0.457143
OTUD4	0.00035	0.0035	0.1
PRDX5	0.00014	0.0035	0.04
SFPQ		0.0035	0
SERPINH1		0.0035	0
FDPS		0.0035	0
TUBA1A	0.0083	0.0034	2.44118
MAP3K11	0.0041	0.0034	1.20588
ACTR2	0.0011	0.0034	0.323529
SRSF7	0.001	0.0034	0.294118
ATP5O	0.00021	0.0034	0.0617647
RB1CC1		0.0034	0
CDC42	0.013	0.0033	3.93939
MAPK8	0.012	0.0033	3.63636
DNM1	0.0019	0.0033	0.575758
DDX39B	0.0012	0.0033	0.363636
ACADVL	0.00096	0.0033	0.290909
EEF2	0.0035	0.0032	1.09375
CHEK1	0.0034	0.0032	1.0625
SPTBN4	0.0031	0.0032	0.96875
ARL1	0.0052	0.0031	1.67742
AKAP8L	0.0037	0.0031	1.19355
TRAF2	0.0032	0.0031	1.03226
DNAJB11	0.0025	0.0031	0.806452
DBN1	0.0023	0.0031	0.741935
ATP5A1	0.002	0.0031	0.645161
TMPO	0.0011	0.0031	0.354839
MYCBP	0.00035	0.0031	0.112903
DIABLO		0.0031	0
SUGT1	0.0063	0.003	2.1
SAFB	0.0052	0.003	1.73333
CSNK1A1	0.0039	0.003	1.3
AIFM1	0.0038	0.003	1.26667
UBB	0.0031	0.003	1.03333
CAMSAP3	0.00039	0.003	0.13
SPTAN1		0.003	0
EFTUD2		0.003	0
ALDH1A3		0.003	0
DDX17	0.011	0.0029	3.7931
NUDC	0.0057	0.0029	1.96552
WDR77	0.0043	0.0029	1.48276
HNRNPA2B1	0.0035	0.0029	1.2069
FAM83D	0.0034	0.0029	1.17241
PRPF31	0.003	0.0029	1.03448
SRRM2	0.002	0.0029	0.689655
EEF1B2	0.002	0.0029	0.689655
MAP3K2	0.0019	0.0029	0.655172
PSMC1	0.0015	0.0029	0.517241
PSMC5	0.00097	0.0029	0.334483
ATP5J2	0.00051	0.0029	0.175862
TJP2	0.003	0.0028	1.07143
DCAF8	0.0028	0.0028	1
ERBB2IP	0.0025	0.0028	0.892857
TLN1	0.0021	0.0028	0.75
MRPS22	0.002	0.0028	0.714286
SMARCA5	0.0016	0.0028	0.571429
ARPC5	0.00058	0.0028	0.207143
VCL		0.0028	0
ATP1A1		0.0028	0
HNRNPL	0.0046	0.0027	1.7037
TUBA4A	0.0023	0.0027	0.851852
TGIF1	0.0021	0.0027	0.777778
RAD23B	0.0017	0.0027	0.62963
WDR26	0.00039	0.0027	0.144444
SNRNP200		0.0027	0
PPP6R3		0.0027	0
NCBP1		0.0027	0
MAGEB2		0.0027	0
SLC25A22	0.012	0.0026	4.61538
DPM1	0.0093	0.0026	3.57692
USP7	0.007	0.0026	2.69231
NCL	0.0062	0.0026	2.38462
TELO2	0.0056	0.0026	2.15385
HIST1H1C	0.0046	0.0026	1.76923
CHD4	0.0043	0.0026	1.65385
NKAP	0.0028	0.0026	1.07692
ICMT	0.0027	0.0026	1.03846
NFKB2	0.0024	0.0026	0.923077
SPRY2	0.0021	0.0026	0.807692
CALU	0.0021	0.0026	0.807692
PSMC4	0.001	0.0026	0.384615
CAT		0.0026	0
TRA2B	0.005	0.0025	2
TUBG1	0.0032	0.0025	1.28
RPN1	0.0026	0.0025	1.04
RPLP2	0.0011	0.0025	0.44
SUN2	0.0009	0.0025	0.36
PSMC2	0.00076	0.0025	0.304
MVP		0.0025	0
LZTS2		0.0025	0
ERCC2		0.0025	0
DHX15		0.0025	0
CD9		0.0025	0
FBL	0.0091	0.0024	3.79167
MAP4K1	0.0049	0.0024	2.04167
HNRNPCL1	0.0038	0.0024	1.58333
DHPS	0.0032	0.0024	1.33333
POLD1	0.0025	0.0024	1.04167
FXR1	0.0025	0.0024	1.04167
RPL13	0.0024	0.0024	1
DDA1	0.0022	0.0024	0.916667
ITSN2	0.002	0.0024	0.833333
ECH1	0.0011	0.0024	0.458333
SMARCA1		0.0024	0
SF3B2		0.0024	0
CHERP		0.0024	0
CANX		0.0024	0
AIMP1		0.0024	0
TCEB2	0.0042	0.0023	1.82609
GJA1	0.0031	0.0023	1.34783
RPL6	0.0023	0.0023	1
C8ORF33	0.0023	0.0023	1
TUBGCP3	0.0022	0.0023	0.956522
CD44	0.0021	0.0023	0.913043
CTNND1	0.0019	0.0023	0.826087
MAP2K4	0.0019	0.0023	0.826087
EIF4A3	0.0016	0.0023	0.695652
RPLP1	0.0015	0.0023	0.652174
PAF1	0.0013	0.0023	0.565217
EDC3	0.0013	0.0023	0.565217
BCAR3	0.0013	0.0023	0.565217
AP2A1	0.0011	0.0023	0.478261
MMTAG2	0.00013	0.0023	0.0565217
SF3B3		0.0023	0
PRPF8		0.0023	0
PRPF6		0.0023	0
EZR		0.0023	0
CSNK2A1	0.013	0.0022	5.90909
SSR1	0.0062	0.0022	2.81818
HIST1H1E	0.0031	0.0022	1.40909
PCBP1	0.003	0.0022	1.36364
TNS3	0.0018	0.0022	0.818182
GIT2	0.0016	0.0022	0.727273
PIK3CD	0.0015	0.0022	0.681818
VAV2	0.0012	0.0022	0.545455
MYO6	0.0005	0.0022	0.227273
ARPC5L	0.00031	0.0022	0.140909
DCAF7		0.0022	0
C11ORF84		0.0022	0
RPS6KA4	0.0029	0.0021	1.38095
RPL39P5	0.0026	0.0021	1.2381
RPL39	0.0026	0.0021	1.2381
STAT2	0.0025	0.0021	1.19048
RAPGEF1	0.0014	0.0021	0.666667
WARS	0.0013	0.0021	0.619048
ARHGAP32	0.0013	0.0021	0.619048
MRPL12	0.00082	0.0021	0.390476
DOCK1	0.00078	0.0021	0.371429
MRPL16		0.0021	0
ITGA2		0.0021	0
HLA-A		0.0021	0
AHNAK		0.0021	0
TOP1	0.0049	0.002	2.45
PPP2R2A	0.0033	0.002	1.65
KEAP1	0.0032	0.002	1.6
NME2	0.0031	0.002	1.55
MTA1	0.0021	0.002	1.05
VPRBP	0.0014	0.002	0.7
MRPS15	0.0013	0.002	0.65
DNMBP	0.0013	0.002	0.65
VDAC1	0.0012	0.002	0.6
ARHGEF6	0.0012	0.002	0.6
PRKACA	0.001	0.002	0.5
MRPS35	0.00084	0.002	0.42
SART3		0.002	0
PTCD3		0.002	0
MRPL4		0.002	0
CDC73		0.002	0
ANXA2		0.002	0
TCEB1	0.0034	0.0019	1.78947
SNRPD1	0.0025	0.0019	1.31579
HSPA4L	0.0025	0.0019	1.31579
SF3A1	0.0019	0.0019	1
GLG1	0.0019	0.0019	1
AP2A2	0.0018	0.0019	0.947368
SCRIB	0.0014	0.0019	0.736842
VAV3	0.0012	0.0019	0.631579
MAP3K6	0.0011	0.0019	0.578947
PYCR1	0.00094	0.0019	0.494737
CAPZA2	0.0009	0.0019	0.473684
MYO5B	0.00031	0.0019	0.163158
REEP5		0.0019	0
PTGES3		0.0019	0
POLR2B		0.0019	0
HLA-C		0.0019	0
MAPKAPK2	0.011	0.0018	6.11111
RAN	0.0052	0.0018	2.88889
PKN2	0.004	0.0018	2.22222
PHB	0.0034	0.0018	1.88889
TRIP6	0.0023	0.0018	1.27778
RPL38	0.0021	0.0018	1.16667
RPS27	0.0017	0.0018	0.944444
CLTC	0.0015	0.0018	0.833333
USP11	0.0013	0.0018	0.722222
FANCI	0.0012	0.0018	0.666667
RPL7A	0.001	0.0018	0.555556
MICALL1	0.00098	0.0018	0.544444
DCP2	0.0009	0.0018	0.5
ADRM1	0.00079	0.0018	0.438889
FLII	0.00031	0.0018	0.172222
UBTF		0.0018	0
NONO		0.0018	0
NF2		0.0018	0
EPHA2		0.0018	0
EIF3A		0.0018	0
HDGF	0.0054	0.0017	3.17647
UBC	0.0023	0.0017	1.35294
MKNK1	0.0017	0.0017	1
TFB1M	0.0016	0.0017	0.941176
CDCP1	0.0014	0.0017	0.823529
ANKS1B	0.0012	0.0017	0.705882
RPLP0	0.0011	0.0017	0.647059
HIP1	0.001	0.0017	0.588235
CYCS	0.00051	0.0017	0.3
ARPC3	0.00041	0.0017	0.241176
MRPS27	0.00032	0.0017	0.188235
SGPL1	0.00017	0.0017	0.1
NEDD4L		0.0017	0
GTF2F1		0.0017	0
FBXO2		0.0017	0
EIF3B		0.0017	0
SLC39A7	0.0048	0.0016	3
SNRPB	0.003	0.0016	1.875
RPL5	0.0021	0.0016	1.3125
PPIA	0.0019	0.0016	1.1875
HADHB	0.0017	0.0016	1.0625
MAP2K7	0.0014	0.0016	0.875
PIK3CG	0.0012	0.0016	0.75
MAP3K1	0.0012	0.0016	0.75
GCN1L1	0.0011	0.0016	0.6875
ERC1	0.0011	0.0016	0.6875
DLG1	0.001	0.0016	0.625
MYO1D	0.00072	0.0016	0.45
MYO1B	0.00069	0.0016	0.43125
PSMD14	0.00054	0.0016	0.3375
PFDN4	0.00048	0.0016	0.3
PSMC3	0.00046	0.0016	0.2875
SVIL	0.00031	0.0016	0.19375
PSMD3	0.00025	0.0016	0.15625
DHCR24	0.00021	0.0016	0.13125
SF3B1		0.0016	0
PSME2		0.0016	0
PPFIBP1		0.0016	0
OTUB1		0.0016	0
NXF1		0.0016	0
MRPL11		0.0016	0
ANXA2P2		0.0016	0
RBMX	0.0049	0.0015	3.26667
UBA52	0.0027	0.0015	1.8
TUBG2	0.0021	0.0015	1.4
RAP1GDS1	0.0019	0.0015	1.26667
LLGL1	0.0015	0.0015	1
RPL7	0.0014	0.0015	0.933333
IPO9	0.0012	0.0015	0.8
PIK3CB	0.001	0.0015	0.666667
AHSG	0.001	0.0015	0.666667
RPL12	0.00094	0.0015	0.626667
P0DMV9	0.00093	0.0015	0.62
RP9	0.00055	0.0015	0.366667
WDR1	0.00054	0.0015	0.36
VDAC2	0.00054	0.0015	0.36
HMGB1P1	0.00046	0.0015	0.306667
PTRF	0.00032	0.0015	0.213333
WASF1		0.0015	0
SNRNP40		0.0015	0
RDH11		0.0015	0
CD2BP2		0.0015	0
HSPBP1	0.0032	0.0014	2.28571
RARS	0.0024	0.0014	1.71429
LRRK1	0.0024	0.0014	1.71429
CLNS1A	0.0021	0.0014	1.5
SMAP	0.002	0.0014	1.42857
SEC16A	0.002	0.0014	1.42857
ERF	0.0019	0.0014	1.35714
HIST2H2BE	0.0017	0.0014	1.21429
PDCD5	0.0014	0.0014	1
PARD6B	0.0014	0.0014	1
ACTBL2	0.0013	0.0014	0.928571
TXNDC12	0.0012	0.0014	0.857143
SGK223	0.0012	0.0014	0.857143
RPL8	0.0012	0.0014	0.857143
IPO8	0.0012	0.0014	0.857143
INPPL1	0.001	0.0014	0.714286
TRAF3	0.001	0.0014	0.714286
MEPCE	0.00098	0.0014	0.7
NCKAP1	0.0008	0.0014	0.571429
PPM1A	0.00068	0.0014	0.485714
TWF1	0.00058	0.0014	0.414286
CORO2A	0.00058	0.0014	0.414286
PSMD11	0.00048	0.0014	0.342857
RPL37	0.00033	0.0014	0.235714
ARPC1A	0.00031	0.0014	0.221429
LIMK1	0.0002	0.0014	0.142857
AKR1A1	0.00018	0.0014	0.128571
SF3A3		0.0014	0
MRPL18		0.0014	0
EIF3M		0.0014	0
EIF3H		0.0014	0
EIF3C		0.0014	0
DYNC1H1		0.0014	0
AKAP9		0.0014	0
TMEM161A	0.0074	0.0013	5.69231
MAT2A	0.0036	0.0013	2.76923
HNRNPR	0.0032	0.0013	2.46154
TRIM27	0.0022	0.0013	1.69231
SLC25A4	0.0021	0.0013	1.61538
SRSF2	0.0017	0.0013	1.30769
RPS20	0.0017	0.0013	1.30769
NME2P1	0.0017	0.0013	1.30769
MRPS34	0.0017	0.0013	1.30769
AP2B1	0.0016	0.0013	1.23077
DDX42	0.0015	0.0013	1.15385
MYBBP1A	0.0014	0.0013	1.07692
EIF4A1	0.0013	0.0013	1
PPP2R2D	0.0012	0.0013	0.923077
TUBB2B	0.001	0.0013	0.769231
DDX6	0.00097	0.0013	0.746154
RPL18	0.00069	0.0013	0.530769
MRPS23	0.00049	0.0013	0.376923
TPI1	0.00044	0.0013	0.338462
ANXA5	0.00042	0.0013	0.323077
MRPS5	0.00035	0.0013	0.269231
RPL24	0.00033	0.0013	0.253846
DDX46	0.00023	0.0013	0.176923
SPIN1		0.0013	0
SHMT2		0.0013	0
MRPS18B		0.0013	0
LRRFIP1		0.0013	0
HNRNPF		0.0013	0
EIF3G		0.0013	0
EIF3F		0.0013	0
COPA		0.0013	0
SNRPD2	0.0027	0.0012	2.25
HIST1H1D	0.0026	0.0012	2.16667
POLRMT	0.0025	0.0012	2.08333
MSH2	0.0024	0.0012	2
PSME3	0.0018	0.0012	1.5
C2ORF44	0.0016	0.0012	1.33333
LLGL2	0.0015	0.0012	1.25
RALGDS	0.0013	0.0012	1.08333
PARD6G	0.0012	0.0012	1
CCP110	0.0012	0.0012	1
KRT18	0.0011	0.0012	0.916667
DAP3	0.00095	0.0012	0.791667
RPL21	0.00091	0.0012	0.758333
EDC4	0.0009	0.0012	0.75
NOLC1	0.00086	0.0012	0.716667
RPL29	0.00085	0.0012	0.708333
PDCD4	0.00075	0.0012	0.625
RPL35A	0.00069	0.0012	0.575
RPL15	0.00069	0.0012	0.575
PHACTR4	0.00066	0.0012	0.55
CBLC	0.0006	0.0012	0.5
RPLP0P6	0.00057	0.0012	0.475
USMG5	0.00021	0.0012	0.175
WDR61		0.0012	0
U2SURP		0.0012	0
TRIM21		0.0012	0
SRSF4		0.0012	0
RBM17		0.0012	0
LAMTOR3		0.0012	0
EIF3E		0.0012	0
CKB		0.0012	0
ADAM10		0.0012	0
HNRNPA0	0.011	0.0011	10
SLC3A2	0.0056	0.0011	5.09091
CPT1A	0.0045	0.0011	4.09091
HM13	0.0036	0.0011	3.27273
PABPC3	0.0027	0.0011	2.45455
RPS6KA2	0.0026	0.0011	2.36364
S100A6	0.0025	0.0011	2.27273
SART1	0.0022	0.0011	2
CCAR1	0.0019	0.0011	1.72727
RBM39	0.0018	0.0011	1.63636
LBR	0.0018	0.0011	1.63636
DDX41	0.0016	0.0011	1.45455
TUBGCP4	0.0014	0.0011	1.27273
PDCL3	0.0014	0.0011	1.27273
NPM3	0.0014	0.0011	1.27273
GEMIN4	0.0013	0.0011	1.18182
HOOK2	0.0012	0.0011	1.09091
GOPC	0.00099	0.0011	0.9
RPL10	0.00091	0.0011	0.827273
RPL14	0.0009	0.0011	0.818182
KSR1	0.00086	0.0011	0.781818
ASAP2	0.00079	0.0011	0.718182
PTPLAD1	0.0007	0.0011	0.636364
RPL4	0.00069	0.0011	0.627273
RPL10L	0.00069	0.0011	0.627273
CCDC6	0.00061	0.0011	0.554545
STXBP1	0.00056	0.0011	0.509091
TUBA3E	0.00053	0.0011	0.481818
TUBA3C	0.00053	0.0011	0.481818
PSMC6	0.00024	0.0011	0.218182
RPS27L	0.0002	0.0011	0.181818
EIF4B	0.00019	0.0011	0.172727
TMED1		0.0011	0
RCN1		0.0011	0
PYCR2		0.0011	0
MAPRE1		0.0011	0
LUC7L		0.0011	0
LGALS3BP		0.0011	0
GNB1		0.0011	0
FXR2		0.0011	0
EML3		0.0011	0
EIF3I		0.0011	0
DOCK4		0.0011	0
CTR9		0.0011	0
ARF1		0.0011	0
PHB2	0.004	0.001	4
HIST3H2A	0.0028	0.001	2.8
EPS8	0.0011	0.001	1.1
RPL11	0.001	0.001	1
THAP11	0.00097	0.001	0.97
TUBGCP2	0.00094	0.001	0.94
NAP1L1	0.00093	0.001	0.93
DSG2	0.00091	0.001	0.91
DCP1A	0.00069	0.001	0.69
SEC61B	0.00067	0.001	0.67
ERLIN1	0.00055	0.001	0.55
ATPIF1	0.00047	0.001	0.47
TRIM72		0.001	0
SIPA1L1		0.001	0
GSTP1		0.001	0
HIST1H4A	0.0045	0.00099	4.54545
UQCRH	0.00079	0.00099	0.79798
SLC25A18	0.0019	0.00098	1.93878
APPL1	0.0013	0.00098	1.32653
EPN1	0.00063	0.00098	0.642857
COX4I1	0.00024	0.00098	0.244898
EIF6	0.002	0.00097	2.06186
RANBP10	0.0013	0.00097	1.34021
HSPE1	0.00076	0.00097	0.783505
EXOSC3	0.00048	0.00097	0.494845
PABPN1		0.00097	0
PPP2R5E	0.0012	0.00096	1.25
PPP2R5C	0.0012	0.00096	1.25
MYLK	0.0009	0.00096	0.9375
PPL	0.00069	0.00096	0.71875
ANXA3	0.00018	0.00096	0.1875
ACSL3		0.00096	0
RPL23	0.0016	0.00095	1.68421
NDUFA4	0.0014	0.00095	1.47368
ABCD3	0.0012	0.00095	1.26316
KDELR1	0.00029	0.00095	0.305263
H3F3C	0.0033	0.00094	3.51064
S100A4	0.00071	0.00094	0.755319
RPL36A	0.00064	0.00094	0.680851
SNRPD3		0.00094	0
EIF3L		0.00094	0
ACACA		0.00094	0
MRPL53	0.00075	0.00093	0.806452
RPL37A	0.00069	0.00092	0.75
RPL27	0.00069	0.00092	0.75
RPL18A	0.00069	0.00092	0.75
RPL13A	0.00069	0.00092	0.75
RPL32	0.00061	0.00092	0.663043
SCYL2		0.00092	0
ATAD3B	0.002	0.00091	2.1978
HAT1	0.0012	0.00091	1.31868
EIF2S2	0.0011	0.00091	1.20879
UQCRQ		0.00091	0
PTK7		0.00091	0
PDHB		0.00091	0
LEO1		0.00091	0
DDX47		0.00091	0
ANXA6		0.00091	0
MAPKAPK3	0.0018	0.0009	2
EEF1A1P5	0.0017	0.0009	1.88889
WASF2	0.00069	0.0009	0.766667
RPN2	0.00061	0.0009	0.677778
DECR1		0.0009	0
PRKACB	0.0056	0.00089	6.29213
PRKAA1	0.0024	0.00089	2.69663
CTNNA2		0.00089	0
SYNJ2	0.00066	0.00088	0.75
ETF1	0.00051	0.00088	0.579545
PEAK1	0.00046	0.00088	0.522727
ATP2A2	0.0014	0.00087	1.6092
NUBP2	0.00084	0.00087	0.965517
SH3BP1	0.00075	0.00087	0.862069
AKAP11	0.0005	0.00086	0.581395
PGK1	0.00044	0.00086	0.511628
POR	0.00021	0.00086	0.244186
SRSF6	0.00094	0.00085	1.10588
UHRF1	0.00083	0.00085	0.976471
PRDX1	0.00079	0.00085	0.929412
VAT1		0.00085	0
RPL30		0.00085	0
HLA-B		0.00085	0
ILVBL	0.00084	0.00084	1
UBE2N	0.00039	0.00084	0.464286
EIF3K	0.00029	0.00084	0.345238
PRKCDBP		0.00084	0
GAK	0.0023	0.00083	2.77108
HIST1H2BD	0.0035	0.00082	4.26829
HIST1H2BN	0.0031	0.00082	3.78049
HIST1H2BM	0.0031	0.00082	3.78049
HIST1H2BL	0.0031	0.00082	3.78049
HIST1H2BC	0.0031	0.00082	3.78049
TRIM26	0.0023	0.00082	2.80488
H1F0	0.00094	0.00082	1.14634
CPSF3		0.00082	0
CAPN1		0.00082	0
RPL28	0.00069	0.00081	0.851852
ARHGDIA	0.00069	0.00081	0.851852
RPL9	0.00033	0.00081	0.407407
ATP6V1A		0.00081	0
ABLIM1		0.00081	0
SET		0.0008	0
PPM1G	0.0019	0.00079	2.40506
MRPL44		0.00079	0
C20ORF11	0.00045	0.00078	0.576923
MRPL32	0.00043	0.00078	0.551282
AMY2B	0.00042	0.00078	0.538462
AMY2A	0.00042	0.00078	0.538462
AMY1A	0.00042	0.00078	0.538462
NAP1L4	0.00039	0.00078	0.5
MRPL2		0.00078	0
USP5		0.00077	0
NT5C2		0.00077	0
EXOSC8		0.00077	0
RPS6	0.0025	0.00076	3.28947
HADHA	0.0019	0.00076	2.5
BRIX1	0.0011	0.00076	1.44737
NKAPL	0.00094	0.00076	1.23684
MKL2	0.00094	0.00076	1.23684
MKL1	0.00094	0.00076	1.23684
IPP	0.00094	0.00076	1.23684
HMMR	0.00094	0.00076	1.23684
GCC2	0.00094	0.00076	1.23684
ETV3	0.00094	0.00076	1.23684
DUSP9	0.00094	0.00076	1.23684
AGAP3	0.00094	0.00076	1.23684
EXOSC1	0.00063	0.00076	0.828947
RHBDF2		0.00076	0
PDLIM7		0.00076	0
MZT1		0.00076	0
ITPR3		0.00076	0
HMHA1		0.00076	0
MAD2L1	0.00099	0.00075	1.32
CHN2	0.00033	0.00075	0.44
RPL10A	0.00033	0.00075	0.44
ZC3HC1		0.00075	0
STK39	0.002	0.00074	2.7027
ATP5B	0.0017	0.00074	2.2973
RPL34	0.0011	0.00074	1.48649
RBFOX1	0.001	0.00074	1.35135
BIRC6	0.00027	0.00074	0.364865
UBXN1		0.00073	0
HIGD1A	0.0058	0.00072	8.05556
HIGD1C	0.0022	0.00072	3.05556
HNRNPAB	0.0005	0.00072	0.694444
MGEA5		0.00072	0
EXOSC2		0.00072	0
AP1G1		0.00072	0
CMPK1	0.00061	0.00071	0.859155
ZNF638		0.00071	0
DLAT		0.0007	0
ACTN4	0.0022	0.00069	3.18841
PRNP	0.001	0.00069	1.44928
PKP1	0.00086	0.00069	1.24638
MRPS18A		0.00069	0
MRPL38		0.00069	0
MRPL24		0.00069	0
LAD1		0.00069	0
DHX38		0.00069	0
REPS2	0.0004	0.00068	0.588235
GDF15		0.00068	0
RPL35	0.00064	0.00067	0.955224
TPP2	0.00026	0.00067	0.38806
VPS29		0.00067	0
RPL27A		0.00067	0
IER3IP1		0.00067	0
HMGB3		0.00067	0
COQ6		0.00067	0
GSTO1	0.0011	0.00066	1.66667
GDI2	0.00082	0.00066	1.24242
RPL19	0.0008	0.00066	1.21212
PPP4R1	0.00061	0.00066	0.924242
RPL36	0.00031	0.00066	0.469697
MYOF		0.00066	0
LTBP1		0.00066	0
DDX23		0.00066	0
MAP2K6	0.0004	0.00065	0.615385
SLC16A1	0.00017	0.00065	0.261538
ZC3HAV1		0.00065	0
MGST1	0.0022	0.00064	3.4375
PLCG2	0.00048	0.00064	0.75
MRPL50	0.00022	0.00064	0.34375
CHAF1B	0.00096	0.00063	1.52381
SLC35G1	0.00075	0.00063	1.19048
NIPSNAP1	0.00075	0.00063	1.19048
GBAS	0.00075	0.00063	1.19048
PFDN6	0.0007	0.00063	1.11111
TTC17	0.00038	0.00063	0.603175
TANC2	0.00038	0.00063	0.603175
RGS12	0.00038	0.00063	0.603175
PRR5	0.00038	0.00063	0.603175
LPIN1	0.00038	0.00063	0.603175
EPN3	0.00038	0.00063	0.603175
CEP89	0.00038	0.00063	0.603175
ARHGEF19	0.00038	0.00063	0.603175
YTHDF2		0.00063	0
TBC1D7		0.00063	0
PDZD11		0.00063	0
MRPL47		0.00063	0
MARCKS		0.00063	0
KANK2		0.00063	0
KANK1		0.00063	0
FAM117B		0.00063	0
DENND4C		0.00063	0
TPM3	0.0014	0.00062	2.25806
PROSC	0.00067	0.00062	1.08065
SLAIN2		0.00062	0
RAB5C		0.00062	0
PARP4		0.00062	0
HIST2H3A	0.0028	0.00061	4.59016
HIST1H2AC	0.0024	0.00061	3.93443
HIST1H2AB	0.0024	0.00061	3.93443
EPS15L1	0.00036	0.00061	0.590164
UQCR10	0.00024	0.00061	0.393443
GNAI2	0.00016	0.0006	0.266667
MT-CO2		0.0006	0
MRPL43		0.0006	0
MRPL23		0.0006	0
ACOT7		0.0006	0
MTO1	0.00044	0.00059	0.745763
MAP4		0.00059	0
ERLIN2		0.00059	0
ALDH3A2	0.00065	0.00058	1.12069
PRDX6	0.00072	0.00057	1.26316
DHCR7	0.00058	0.00057	1.01754
POP1	0.00044	0.00057	0.77193
GPS2	0.00041	0.00057	0.719298
TRIP13		0.00057	0
SEPT.9	0.00041	0.00056	0.732143
SEPT.7	0.00041	0.00056	0.732143
MAP3K4	0.00033	0.00056	0.589286
ZYX	0.0002	0.00056	0.357143
SLC2A1		0.00056	0
RPS23		0.00056	0
CHPF		0.00056	0
HNRNPA1L2	0.068	0.00055	123.636
RPS21	0.0014	0.00055	2.54545
USP9Y	0.00074	0.00055	1.34545
EIF1AX	0.00059	0.00055	1.07273
EIF1AY	0.00023	0.00055	0.418182
PDAP1		0.00055	0
CAPNS1	0.0026	0.00054	4.81481
AP2M1	0.00079	0.00054	1.46296
PIK3C2B	0.00058	0.00054	1.07407
FNTA	0.00058	0.00054	1.07407
BRCC3	0.00038	0.00054	0.703704
AP2S1	0.00038	0.00054	0.703704
MRPL10	0.00035	0.00054	0.648148
PRDX2	0.00027	0.00054	0.5
PROCR		0.00054	0
MRPL15		0.00054	0
H1FX	0.0015	0.00053	2.83019
ABCF2	0.00099	0.00053	1.86792
NRAS	0.00084	0.00053	1.58491
TM9SF3	0.00084	0.00053	1.58491
SEC61A2	0.00084	0.00053	1.58491
NCLN	0.00084	0.00053	1.58491
RRBP1	0.00038	0.00053	0.716981
IARS2		0.00053	0
CRIP1		0.00053	0
CLIC1		0.00053	0
KRT8	0.00067	0.00052	1.28846
USP27X	0.00041	0.00052	0.788462
RTKN2	0.00041	0.00052	0.788462
ARHGAP17	0.00041	0.00052	0.788462
ARAP3	0.00041	0.00052	0.788462
NUP160	0.00039	0.00052	0.75
ELMO3	0.00026	0.00051	0.509804
ELMO2	0.00026	0.00051	0.509804
DOCK5	0.00026	0.00051	0.509804
ARHGAP42	0.00026	0.00051	0.509804
HIST2H2BF	0.003	0.0005	6
HIST1H2BH	0.003	0.0005	6
EIF2S1	0.00068	0.0005	1.36
RBMXL1	0.00057	0.0005	1.14
PRKAR1B	0.00031	0.0005	0.62
PDCD2L	0.00031	0.0005	0.62
GPX8		0.0005	0
CYC1	0.0011	0.00049	2.2449
TIMM9	0.0004	0.00049	0.816327
MBP	0.0002	0.00049	0.408163
SUB1		0.00049	0
RNF219		0.00049	0
ABCF1		0.00049	0
NOC2L	0.0014	0.00048	2.91667
RPL3	0.00033	0.00048	0.6875
G3BP1	0.0021	0.00047	4.46809
USP10	0.00055	0.00047	1.17021
DHX29		0.00047	0
PABPC4	0.0026	0.00046	5.65217
TMED10	0.00055	0.00046	1.19565
QPCTL		0.00046	0
RANBP2	0.0011	0.00045	2.44444
POLR2L	0.00035	0.00045	0.777778
IDH1		0.00045	0
GRHPR		0.00045	0
GRWD1	0.0026	0.00044	5.90909
GYS1	0.002	0.00044	4.54545
CHD1	0.002	0.00044	4.54545
AP3M1	0.002	0.00044	4.54545
RPL31	0.00035	0.00044	0.795455
TMED5		0.00044	0
TMED4		0.00044	0
SYNGR2		0.00044	0
RAB18		0.00044	0
LMAN2		0.00044	0
DLST		0.00044	0
CWC25		0.00044	0
CD151		0.00044	0
ATP1B3		0.00044	0
AP3D1		0.00044	0
AP3B1		0.00044	0
ACOT9	0.0007	0.00043	1.62791
KIAA2013	0.00035	0.00043	0.813953
EGF	0.00027	0.00043	0.627907
AARS		0.00043	0
SNRPN	0.0033	0.00042	7.85714
LRRC59	0.0015	0.00042	3.57143
ATP5D	0.00041	0.00042	0.97619
SDC4	0.00032	0.00042	0.761905
SDC1	0.00032	0.00042	0.761905
PDPK2	0.00032	0.00042	0.761905
STT3A	0.00021	0.00042	0.5
SCO1	0.00021	0.00042	0.5
ATP5L	0.00021	0.00042	0.5
ATP5J	0.00021	0.00042	0.5
ATP5I	0.00021	0.00042	0.5
ATP5H	0.00021	0.00042	0.5
ATP5F1	0.00021	0.00042	0.5
ATP5EP2	0.00021	0.00042	0.5
ATP5E	0.00021	0.00042	0.5
RAB1C		0.00042	0
RAB1B		0.00042	0
CYB5B		0.00042	0
RCL1	0.00033	0.00041	0.804878
RBFOX3	0.00031	0.00041	0.756098
C19ORF53	0.00013	0.00041	0.317073
SUCLG1	8.8e-05	0.00041	0.214634
BMS1	0	0.00041	0
YTHDF3		0.00041	0
RPL36AL		0.00041	0
RNGTT		0.00041	0
FAR1		0.00041	0
ATIC	0.00092	0.00039	2.35897
PCK2	0.00066	0.00039	1.69231
PTS	0.00064	0.00039	1.64103
PFDN2	0.00048	0.00039	1.23077
SARS	0.00023	0.00039	0.589744
UBE2NL	0.00018	0.00039	0.461538
ESD	0.00018	0.00039	0.461538
YARS		0.00039	0
TBCA		0.00039	0
PAPSS1		0.00039	0
NPEPPS		0.00039	0
MTHFD1		0.00039	0
LAP3		0.00039	0
ARF3		0.00039	0
TUBB8	0.006	0.00037	16.2162
VAPA	0.0013	0.00037	3.51351
LIN7C	0.00054	0.00037	1.45946
WWC1	0.00039	0.00037	1.05405
UBE2O	0.00039	0.00037	1.05405
ADH1C	0.00039	0.00037	1.05405
PSTPIP2	0.00029	0.00037	0.783784
REPS1	0.00027	0.00037	0.72973
SAPCD2	0.00027	0.00037	0.72973
NES	0.00027	0.00037	0.72973
MPP7	0.00027	0.00037	0.72973
GRAMD4	0.00027	0.00037	0.72973
MRPL49	0.00022	0.00037	0.594595
PLSCR1		0.00037	0
PHLDB3		0.00037	0
MTNR1B		0.00037	0
CDC42BPG		0.00037	0
ARF4		0.00036	0
ABCE1	0.076	0.00035	217.143
MRPS17	0.00026	0.00035	0.742857
MRPS12		0.00035	0
MRPL3		0.00035	0
CCDC72		0.00035	0
PDP1	0.00053	0.00034	1.55882
RHOC	0.00047	0.00034	1.38235
NHSL1	0.00025	0.00034	0.735294
CYFIP1	0.00025	0.00034	0.735294
COX7A2	0.00017	0.00034	0.5
THEM6		0.00034	0
KIAA1522		0.00034	0
COX5A		0.00034	0
AGPAT5		0.00034	0
TNIP1	0.00065	0.00032	2.03125
SF3A2		0.00032	0
HIST1H2BK	0.0031	0.00031	10
H2BFS	0.0031	0.00031	10
SLC4A1AP	0.00099	0.00031	3.19355
HIST1H2BJ	0.00099	0.00031	3.19355
HIST1H2BB	0.00099	0.00031	3.19355
TIMM44	0.00093	0.00031	3
DDX21	0.00081	0.00031	2.6129
HIST1H2AJ	0.00058	0.00031	1.87097
HIST1H2AH	0.00058	0.00031	1.87097
HIST1H2AG	0.00058	0.00031	1.87097
HIST1H2AD	0.00058	0.00031	1.87097
H2AFJ	0.00058	0.00031	1.87097
HNRPDL	0.00047	0.00031	1.51613
GNB2	0.00046	0.00031	1.48387
CSNK1A1L	0.00043	0.00031	1.3871
COX6C	0.00041	0.00031	1.32258
MYO5C	0.00031	0.00031	1
SRBD1	0.0003	0.00031	0.967742
MT-CO1	0.00029	0.00031	0.935484
TOMM22	0.00024	0.00031	0.774194
SSFA2	0.00024	0.00031	0.774194
TAMM41	0.00023	0.00031	0.741935
PLAU	0.00023	0.00031	0.741935
GNAI1	0.00023	0.00031	0.741935
FAM18B1	0.00023	0.00031	0.741935
COX6B1	0.00023	0.00031	0.741935
C4ORF27	0.00023	0.00031	0.741935
LRRC16A	8.8e-05	0.00031	0.283871
TSEN34		0.00031	0
TMEM43		0.00031	0
SMPDL3B		0.00031	0
SEC24A		0.00031	0
RHPN1		0.00031	0
RBMXL2		0.00031	0
PSPC1		0.00031	0
MYO5A		0.00031	0
MRTO4		0.00031	0
MGST3		0.00031	0
MAGT1		0.00031	0
LEMD3		0.00031	0
IQSEC1		0.00031	0
HSDL2		0.00031	0
FAM83H		0.00031	0
EFHD2		0.00031	0
DOLPP1		0.00031	0
CNP		0.00031	0
ATP6V0A1		0.00031	0
ARCN1		0.00031	0
APOBEC3F		0.00031	0
APOBEC3C		0.00031	0
HIST1H3A	0.0026	0.0003	8.66667
H3F3A	0.0026	0.0003	8.66667
G3BP2	0.002	0.0003	6.66667
EBNA1BP2	0.00098	0.0003	3.26667
SMARCC2	0.00087	0.0003	2.9
DDX24	0.00065	0.0003	2.16667
FTSJ3	0.00057	0.0003	1.9
CAMK2D	0.00044	0.0003	1.46667
CAMK2G	0.00038	0.0003	1.26667
WDR6	0.00033	0.0003	1.1
RBM28	0.00033	0.0003	1.1
CRTAP	0.00033	0.0003	1.1
CHCHD4	0.00033	0.0003	1.1
RRP15	0.00031	0.0003	1.03333
RPL26	0.00031	0.0003	1.03333
PTDSS1	0.00031	0.0003	1.03333
RPL23A	0.00013	0.0003	0.433333
KRT7	0.00045	0.00028	1.60714
KRT17	0.0002	0.00028	0.714286
PGD		0.00028	0
MRPS30		0.00028	0
MRPL42		0.00028	0
TMEM160	0.00035	0.00026	1.34615
SSBP1	0.00035	0.00026	1.34615
MRPL45		0.00026	0
MRPL39		0.00026	0
MRPL28		0.00026	0
DDX10		0.00026	0
PWP1	0.00033	0.00025	1.32
ALDOC	0.00018	0.00025	0.72
WNK1		0.00025	0
IDH2		0.00025	0
HNRNPA3	0.0013	0.00024	5.41667
ACAP2	0.0008	0.00024	3.33333
GDI1	0.00047	0.00024	1.95833
SURF4	0.00041	0.00024	1.70833
PITPNA	0.00023	0.00024	0.958333
ST14	0.0002	0.00024	0.833333
CNBP	0.0002	0.00024	0.833333
EPCAM	0.00016	0.00024	0.666667
CEACAM1		0.00024	0
PPOX		0.00024	0
MRPL22		0.00024	0
MP68		0.00024	0
HNRNPUL2		0.00024	0
FAM120A		0.00024	0
EIF3CL		0.00024	0
CRABP2		0.00024	0
CKAP5		0.00024	0
ACTR1A		0.00024	0
MCU	0.00092	0.00023	4
SPATS2L	0.00091	0.00023	3.95652
RPS26P11	0.00065	0.00023	2.82609
RPS26	0.00065	0.00023	2.82609
GNL3	0.00055	0.00023	2.3913
TIMM13	0.00033	0.00023	1.43478
RPS13	0.00033	0.00023	1.43478
RPS11	0.00033	0.00023	1.43478
IKBKG	0.00033	0.00023	1.43478
RPS18		0.00023	0
MTUS1		0.00023	0
RNPEP	0.00069	0.00021	3.28571
PSAT1	0.00062	0.00021	2.95238
CS	0.00042	0.00021	2
UBA1	0.00018	0.00021	0.857143
PAFAH1B3	0.00018	0.00021	0.857143
PAFAH1B2	0.00018	0.00021	0.857143
WDR13	8.8e-05	0.00021	0.419048
ADK	8.8e-05	0.00021	0.419048
USP34		0.00021	0
USP24		0.00021	0
TTLL12		0.00021	0
RNF213		0.00021	0
RCC2		0.00021	0
PNPLA6		0.00021	0
MARCKSL1		0.00021	0
LPP		0.00021	0
LEMD2		0.00021	0
ISG15		0.00021	0
HINT2		0.00021	0
GMPPA		0.00021	0
GAA		0.00021	0
DDX12P		0.00021	0
DDX11L8		0.00021	0
CYB5R1		0.00021	0
COTL1		0.00021	0
B4GALT5		0.00021	0
PGGT1B	0.00024	0.0002	1.2
PAK6	0.00024	0.0002	1.2
IQGAP2	0.00024	0.0002	1.2
CDC42SE2	0.00024	0.0002	1.2
CDC42EP1	0.00024	0.0002	1.2
RIOK3	0.00013	0.00013	1
NEMF	0.00013	0.00013	1
MRPS21	0.00013	0.00013	1
MAP3K7	0.016	0	#DIV/0!
TUBB4A	0.009	0	#DIV/0!
NDUFA13	0	0	#DIV/0!
TPP1	0	0	#DIV/0!
PHLDA2	0	0	#DIV/0!
NUP188	0	0	#DIV/0!
CEPT1	0	0	#DIV/0!
CBWD6	0	0	#DIV/0!
CBWD5	0	0	#DIV/0!
CBWD3	0	0	#DIV/0!
CBWD2	0	0	#DIV/0!
CBWD1	0	0	#DIV/0!
BDH1	0	0	#DIV/0!
DDX5	0.066		#DIV/0!
HNRNPK	0.018		#DIV/0!
RUVBL1	0.017		#DIV/0!
AKAP12	0.011		#DIV/0!
FKBP4	0.01		#DIV/0!
RUVBL2	0.0088		#DIV/0!
HNRNPH3	0.0084		#DIV/0!
CDC5L	0.0084		#DIV/0!
STAU1	0.0075		#DIV/0!
TK1	0.0075		#DIV/0!
PCNA	0.0068		#DIV/0!
SUMO3	0.0061		#DIV/0!
CACYBP	0.0061		#DIV/0!
GNB2L1	0.006		#DIV/0!
U2AF2	0.006		#DIV/0!
GRPEL1	0.0059		#DIV/0!
TARDBP	0.0057		#DIV/0!
CHD3	0.0057		#DIV/0!
ALDH1B1	0.0056		#DIV/0!
POLR2A	0.0053		#DIV/0!
PPP3CA	0.0052		#DIV/0!
BYSL	0.0051		#DIV/0!
H2AFX	0.0051		#DIV/0!
ACSL5	0.0049		#DIV/0!
CARM1	0.0048		#DIV/0!
YAP1	0.0046		#DIV/0!
TMSB10	0.0044		#DIV/0!
SERBP1	0.0044		#DIV/0!
VARS	0.0043		#DIV/0!
MSH6	0.0042		#DIV/0!
SYNCRIP	0.0041		#DIV/0!
CHAF1A	0.0038		#DIV/0!
TJP1	0.0037		#DIV/0!
XPO1	0.0036		#DIV/0!
IMPDH2	0.0035		#DIV/0!
KPNB1	0.0033		#DIV/0!
H2AFZ	0.0032		#DIV/0!
AIMP2	0.0032		#DIV/0!
PPP2R1B	0.0031		#DIV/0!
DNMT1	0.0031		#DIV/0!
RPL22L1	0.003		#DIV/0!
ASPH	0.0029		#DIV/0!
RCC1	0.0028		#DIV/0!
AP3S1	0.0027		#DIV/0!
SF3B4	0.0027		#DIV/0!
KLF11	0.0026		#DIV/0!
MCM7	0.0026		#DIV/0!
RALY	0.0026		#DIV/0!
PLK1	0.0026		#DIV/0!
GCAT	0.0025		#DIV/0!
XPOT	0.0025		#DIV/0!
VIM	0.0025		#DIV/0!
NOP56	0.0024		#DIV/0!
CSE1L	0.0023		#DIV/0!
EIF5A2	0.0023		#DIV/0!
EIF5A	0.0023		#DIV/0!
CBX3	0.0023		#DIV/0!
WDR62	0.0023		#DIV/0!
EIF5AL1	0.0022		#DIV/0!
PARK7	0.0022		#DIV/0!
OSBPL8	0.0021		#DIV/0!
FAM162A	0.0021		#DIV/0!
DDX20	0.0021		#DIV/0!
RSL1D1	0.002		#DIV/0!
NOP58	0.002		#DIV/0!
ATXN2	0.002		#DIV/0!
GOT1	0.0018		#DIV/0!
CSNK1E	0.0018		#DIV/0!
DARS	0.0018		#DIV/0!
SRSF10	0.0018		#DIV/0!
GEMIN5	0.0018		#DIV/0!
FARSB	0.0017		#DIV/0!
RPTOR	0.0017		#DIV/0!
IPO7	0.0017		#DIV/0!
HSPG2	0.0017		#DIV/0!
SNRPF	0.0017		#DIV/0!
DAB2IP	0.0017		#DIV/0!
LARP1	0.0016		#DIV/0!
RIOK1	0.0016		#DIV/0!
RAP1B	0.0016		#DIV/0!
MCM4	0.0016		#DIV/0!
IARS	0.0015		#DIV/0!
AQR	0.0015		#DIV/0!
GAR1	0.0015		#DIV/0!
CBX1	0.0015		#DIV/0!
GTF3C5	0.0014		#DIV/0!
PSMA7	0.0014		#DIV/0!
PRPF4	0.0014		#DIV/0!
GATAD2B	0.0014		#DIV/0!
EIF4A2	0.0014		#DIV/0!
SNRPG	0.0014		#DIV/0!
LARP4	0.0013		#DIV/0!
PCBP3	0.0013		#DIV/0!
HDLBP	0.0013		#DIV/0!
TPM4	0.0013		#DIV/0!
IGF2BP3	0.0013		#DIV/0!
PKP2	0.0013		#DIV/0!
BANF1	0.0013		#DIV/0!
SNRPE	0.0013		#DIV/0!
RBM25	0.0013		#DIV/0!
LONP1	0.0012		#DIV/0!
KIF11	0.0012		#DIV/0!
DDX28	0.0012		#DIV/0!
RBM3	0.0012		#DIV/0!
SH2B3	0.0012		#DIV/0!
PKD1	0.0012		#DIV/0!
RPSA	0.0012		#DIV/0!
DOCK7	0.0012		#DIV/0!
RAP1GAP	0.0012		#DIV/0!
PLBD2	0.0011		#DIV/0!
DGCR2	0.0011		#DIV/0!
DDX18	0.0011		#DIV/0!
GART	0.0011		#DIV/0!
BTF3	0.0011		#DIV/0!
BUB3	0.0011		#DIV/0!
SUPT5H	0.0011		#DIV/0!
COPR5	0.0011		#DIV/0!
HSD17B10	0.0011		#DIV/0!
TNPO1	0.0011		#DIV/0!
HMGB2	0.0011		#DIV/0!
MCM5	0.0011		#DIV/0!
MCM2	0.0011		#DIV/0!
SND1	0.0011		#DIV/0!
H2AFV	0.001		#DIV/0!
CALML5	0.001		#DIV/0!
EXOC2	0.001		#DIV/0!
TAF4	0.001		#DIV/0!
SNX18	0.001		#DIV/0!
FGF2	0.001		#DIV/0!
CHD5	0.00099		#DIV/0!
UBR4	0.00099		#DIV/0!
FRMD6	0.00098		#DIV/0!
LSR	0.00098		#DIV/0!
MCM3	0.00098		#DIV/0!
IPO5	0.00097		#DIV/0!
TMSB4X	0.00096		#DIV/0!
RPS28	0.00095		#DIV/0!
CAPRIN1	0.00095		#DIV/0!
CTSB	0.00092		#DIV/0!
NDRG1	0.00092		#DIV/0!
MRPL55	0.00091		#DIV/0!
TBL2	0.00091		#DIV/0!
DIMT1	0.00091		#DIV/0!
SRP68	0.00091		#DIV/0!
ATXN2L	0.00091		#DIV/0!
SPATS2	0.00091		#DIV/0!
NUFIP2	0.00091		#DIV/0!
RG9MTD1	0.00091		#DIV/0!
OBSCN	0.00091		#DIV/0!
SRRM1	0.00091		#DIV/0!
ADAR	0.00091		#DIV/0!
EIF5	0.00089		#DIV/0!
GBF1	0.00089		#DIV/0!
PSMA5	0.00088		#DIV/0!
CDC20	0.00088		#DIV/0!
SLC29A1	0.00087		#DIV/0!
PHLDA1	0.00086		#DIV/0!
GMPS	0.00086		#DIV/0!
NF1	0.00086		#DIV/0!
SORD	0.00085		#DIV/0!
MRPL17	0.00084		#DIV/0!
SDF2L1	0.00084		#DIV/0!
PSMD2	0.00084		#DIV/0!
LUC7L3	0.00083		#DIV/0!
NAT10	0.00082		#DIV/0!
EPB41L2	0.00082		#DIV/0!
CSDA	0.00081		#DIV/0!
HIST1H2BO	0.00081		#DIV/0!
MTCH2	0.0008		#DIV/0!
SFXN1	0.0008		#DIV/0!
SDF4	0.0008		#DIV/0!
MCM6	0.00078		#DIV/0!
LARP4B	0.00078		#DIV/0!
DERL1	0.00078		#DIV/0!
LMNB2	0.00077		#DIV/0!
YBX1	0.00076		#DIV/0!
CAPN2	0.00076		#DIV/0!
RPUSD4	0.00075		#DIV/0!
FSCN1	0.00075		#DIV/0!
PTPRF	0.00075		#DIV/0!
PIK3R4	0.00075		#DIV/0!
NCAPD2	0.00075		#DIV/0!
TMEM14C	0.00073		#DIV/0!
PPP3CB	0.00073		#DIV/0!
ANP32A	0.00072		#DIV/0!
LARS	0.00072		#DIV/0!
TBCD	0.00071		#DIV/0!
METTL11A	0.00071		#DIV/0!
ROCK2	0.0007		#DIV/0!
FAM110C	0.0007		#DIV/0!
HPRT1	0.00069		#DIV/0!
FLNC	0.00069		#DIV/0!
S100A7A	0.00066		#DIV/0!
S100A7	0.00066		#DIV/0!
PHF5A	0.00066		#DIV/0!
MOGS	0.00065		#DIV/0!
RPS8	0.00065		#DIV/0!
E2F7	0.00064		#DIV/0!
TOR1AIP1	0.00064		#DIV/0!
MEMO1	0.00064		#DIV/0!
ANP32B	0.00064		#DIV/0!
CCNY	0.00063		#DIV/0!
VAPB	0.00063		#DIV/0!
ACLY	0.00061		#DIV/0!
OLA1	0.00061		#DIV/0!
TGM3	0.00059		#DIV/0!
AGK	0.00058		#DIV/0!
CASC5	0.00058		#DIV/0!
GLO1	0.00057		#DIV/0!
WDR43	0.00057		#DIV/0!
RRS1	0.00057		#DIV/0!
MRPS11	0.00057		#DIV/0!
PES1	0.00057		#DIV/0!
PDIA6	0.00057		#DIV/0!
ETFA	0.00057		#DIV/0!
NOP2	0.00056		#DIV/0!
MATR3	0.00056		#DIV/0!
PAICS	0.00055		#DIV/0!
QPCT	0.00055		#DIV/0!
IGF2BP2	0.00055		#DIV/0!
LYAR	0.00055		#DIV/0!
RPS9	0.00055		#DIV/0!
MTAP	0.00054		#DIV/0!
LRCH1	0.00054		#DIV/0!
BCCIP	0.00054		#DIV/0!
PSAP	0.00053		#DIV/0!
UBR5	0.00053		#DIV/0!
NAPRT1	0.00053		#DIV/0!
GNL1	0.00053		#DIV/0!
CTPS	0.00053		#DIV/0!
GTPBP4	0.00053		#DIV/0!
HIST1H2BA	0.00052		#DIV/0!
TMED7	0.00051		#DIV/0!
CYFIP2	0.00051		#DIV/0!
FARSA	0.0005		#DIV/0!
EEF1E1	0.00049		#DIV/0!
SERPINB1	0.00048		#DIV/0!
SERPINI2	0.00048		#DIV/0!
SERPINB8	0.00048		#DIV/0!
SERPINB9	0.00048		#DIV/0!
DIS3	0.00048		#DIV/0!
FDFT1	0.00046		#DIV/0!
TWF2	0.00046		#DIV/0!
TALDO1	0.00046		#DIV/0!
PSMD7	0.00046		#DIV/0!
MRPS10	0.00045		#DIV/0!
ARL6IP4	0.00045		#DIV/0!
MAGEE1	0.00044		#DIV/0!
SDHA	0.00044		#DIV/0!
RAP1A	0.00044		#DIV/0!
MDH2	0.00044		#DIV/0!
IQGAP3	0.00043		#DIV/0!
PIK3C2A	0.00043		#DIV/0!
FKBP1A	0.00043		#DIV/0!
MAT2B	0.00042		#DIV/0!
PSMB6	0.00042		#DIV/0!
GTF2B	0.00042		#DIV/0!
RPS29	0.00041		#DIV/0!
EIF2S3L	0.0004		#DIV/0!
EIF2S3	0.0004		#DIV/0!
RAB6A	0.0004		#DIV/0!
EPB41L4B	0.00039		#DIV/0!
FARP2	0.00039		#DIV/0!
SLC4A7	0.00039		#DIV/0!
PLIN3	0.00038		#DIV/0!
INO80D	0.00038		#DIV/0!
CDK12	0.00038		#DIV/0!
PANK2	0.00038		#DIV/0!
MAP3K15	0.00038		#DIV/0!
FAM122B	0.00038		#DIV/0!
SSH2	0.00038		#DIV/0!
ETFB	0.00038		#DIV/0!
SRSF5	0.00037		#DIV/0!
MRP63	0.00035		#DIV/0!
MRPS18C	0.00035		#DIV/0!
ABHD10	0.00035		#DIV/0!
MRPS9	0.00035		#DIV/0!
PURB	0.00035		#DIV/0!
ARL2	0.00035		#DIV/0!
MKI67IP	0.00033		#DIV/0!
WDR36	0.00033		#DIV/0!
CUL7	0.00033		#DIV/0!
KIAA1614	0.00033		#DIV/0!
RPS24	0.00033		#DIV/0!
EXOC4	0.00033		#DIV/0!
ASNS	0.00032		#DIV/0!
TRMT112	0.00032		#DIV/0!
TBC1D15	0.00032		#DIV/0!
GTF2I	0.00032		#DIV/0!
CSNK1D	0.00032		#DIV/0!
GPC1	0.00032		#DIV/0!
UQCRC1	0.00032		#DIV/0!
UQCRC2	0.00032		#DIV/0!
GPC4	0.00032		#DIV/0!
AGRN	0.00032		#DIV/0!
RPS15	0.00032		#DIV/0!
POLE	0.00032		#DIV/0!
DDX19B	0.00031		#DIV/0!
DDX25	0.00031		#DIV/0!
DDX19A	0.00031		#DIV/0!
ATP2A1	0.00031		#DIV/0!
PLS3	0.00031		#DIV/0!
ACSL4	0.00031		#DIV/0!
FASTKD2	0.00031		#DIV/0!
PIGS	0.00031		#DIV/0!
ZFP91	0.00031		#DIV/0!
CCDC108	0.00031		#DIV/0!
SUZ12	0.00031		#DIV/0!
TRAP1	0.00031		#DIV/0!
CLN6	0.0003		#DIV/0!
EIF3J	0.0003		#DIV/0!
GOLT1B	0.00029		#DIV/0!
TMCO1	0.00029		#DIV/0!
SLC39A10	0.00029		#DIV/0!
MTCH1	0.00029		#DIV/0!
OCIAD1	0.00029		#DIV/0!
ATP13A1	0.00029		#DIV/0!
TMX1	0.00029		#DIV/0!
NAA50	0.00029		#DIV/0!
MT-ND4	0.00029		#DIV/0!
NDUFC2-KCTD14	0.00029		#DIV/0!
NDUFC2	0.00029		#DIV/0!
NDUFS2	0.00029		#DIV/0!
MGA	0.00029		#DIV/0!
ALCAM	0.00028		#DIV/0!
COMT	0.00028		#DIV/0!
LDLR	0.00028		#DIV/0!
GTF3C4	0.00028		#DIV/0!
GLYR1	0.00028		#DIV/0!
DRG1	0.00027		#DIV/0!
SEPT.10	0.00027		#DIV/0!
KIFC1	0.00027		#DIV/0!
GNG12	0.00027		#DIV/0!
DEK	0.00026		#DIV/0!
CALHM2	0.00024		#DIV/0!
TTC35	0.00024		#DIV/0!
KRR1	0.00024		#DIV/0!
UQCRFS1P1	0.00024		#DIV/0!
UQCRFS1	0.00024		#DIV/0!
UQCRB	0.00024		#DIV/0!
TPR	0.00024		#DIV/0!
NDUFA10	0.00024		#DIV/0!
RRP9	0.00024		#DIV/0!
C19ORF43	0.00023		#DIV/0!
LTA4H	0.00023		#DIV/0!
APRT	0.00023		#DIV/0!
CSDE1	0.00023		#DIV/0!
RTCD1	0.00023		#DIV/0!
DHX33	0.00023		#DIV/0!
SPATA5L1	0.00023		#DIV/0!
PELO	0.00023		#DIV/0!
DDX50	0.00023		#DIV/0!
NOL8	0.00023		#DIV/0!
HMBS	0.00023		#DIV/0!
YARS2	0.00022		#DIV/0!
HNRPLL	0.00022		#DIV/0!
MTDH	0.00022		#DIV/0!
RPUSD3	0.00022		#DIV/0!
TRUB2	0.00022		#DIV/0!
PTCD1	0.00022		#DIV/0!
MINA	0.00021		#DIV/0!
DDOST	0.00021		#DIV/0!
PRKCSH	0.00021		#DIV/0!
DCTN4	0.0002		#DIV/0!
CCDC88C	0.0002		#DIV/0!
OSBPL11	0.0002		#DIV/0!
FAM3C	0.0002		#DIV/0!
ARHGAP12	0.0002		#DIV/0!
PDXDC1	0.0002		#DIV/0!
TMED2	0.0002		#DIV/0!
RAB6B	0.0002		#DIV/0!
KIAA0100	0.0002		#DIV/0!
HMGN2	0.0002		#DIV/0!
HMGN3	0.0002		#DIV/0!
MTHFD1L	0.00019		#DIV/0!
BLVRB	0.00018		#DIV/0!
GLUD2	0.00018		#DIV/0!
GLUD1	0.00018		#DIV/0!
ERP29	0.00018		#DIV/0!
STMN1	0.00018		#DIV/0!
CP	0.00018		#DIV/0!
HN1	0.00018		#DIV/0!
SUMO2	0.00018		#DIV/0!
CHP	0.00017		#DIV/0!
C2ORF47	0.00017		#DIV/0!
COX5B	0.00017		#DIV/0!
C19ORF21	0.00016		#DIV/0!
GNB4	0.00016		#DIV/0!
CD59	0.00016		#DIV/0!
GOT2	0.00014		#DIV/0!
PNP	0.00014		#DIV/0!
RPF2	0.00013		#DIV/0!
ASCC2	0.00013		#DIV/0!
RIOK2	0.00013		#DIV/0!
MRPS24	0.00013		#DIV/0!
RPP25L	0.00013		#DIV/0!
MCAT	0.00013		#DIV/0!
HPS5	8.8e-05		#DIV/0!
WNT16	8.8e-05		#DIV/0!
STIM2	8.8e-05		#DIV/0!
EHD2	8.8e-05		#DIV/0!
CISD1	8.8e-05		#DIV/0!
AGPAT4	8.8e-05		#DIV/0!
TIMMDC1	8.8e-05		#DIV/0!
TMEM126A	8.8e-05		#DIV/0!
EIF2A	8.8e-05		#DIV/0!
ERGIC2	8.8e-05		#DIV/0!
ABHD14B	8.8e-05		#DIV/0!
PDLIM5	8.8e-05		#DIV/0!
TLCD1	8.8e-05		#DIV/0!
PTCD2	8.8e-05		#DIV/0!
CEP192	8.8e-05		#DIV/0!
SLC25A40	8.8e-05		#DIV/0!
ADCK3	8.8e-05		#DIV/0!
HSD17B11	8.8e-05		#DIV/0!
SLC43A3	8.8e-05		#DIV/0!
HEATR2	8.8e-05		#DIV/0!
PARS2	8.8e-05		#DIV/0!
ARMC6	8.8e-05		#DIV/0!
TBC1D9B	8.8e-05		#DIV/0!
RIF1	8.8e-05		#DIV/0!
PON2	8.8e-05		#DIV/0!
UBE4A	8.8e-05		#DIV/0!
MALL	8.8e-05		#DIV/0!
ALDH18A1	8.8e-05		#DIV/0!
ACAT1	8.8e-05		#DIV/0!
RRM1	8.8e-05		#DIV/0!
PGM3	8.8e-05		#DIV/0!
POP7	8.8e-05		#DIV/0!
SLC25A12	8.8e-05		#DIV/0!
TMEM14B	8.8e-05		#DIV/0!
TMEM14D	8.8e-05		#DIV/0!

## Sheet: IF_mtKRAS-Hi
Nodes with higher information flow in mtKRAS-Hi
Node	IF Score in HCT116	IF Score in HKE3	Ratio
HSPA1A	0.17	0.024	7.08333
HSPA8	0.17	0.043	3.95349
HSP90AA1	0.14	0.033	4.24242
HSP90AB1	0.13	0.026	5
HSP90AB3P	0.1	0.0078	12.8205
SRC	0.1	0.039	2.5641
SOCS1	0.092	0.019	4.84211
BMX	0.08	0.024	3.33333
ABCE1	0.076	0.00035	217.143
HNRNPA1	0.074	0.008	9.25
HNRNPA1L2	0.068	0.00055	123.636
RPS6KA3	0.053	0.018	2.94444
MAPK14	0.051	0.025	2.04
FYN	0.041	0.016	2.5625
MYLK2	0.04	0.015	2.66667
MAPK7	0.037	0.016	2.3125
PRKCI	0.036	0.018	2
BLK	0.032	0.014	2.28571
PRKCE	0.031	0.0098	3.16327
SLC25A3	0.026	0.008	3.25
PRKCG	0.024	0.0092	2.6087
AXL	0.021	0.0096	2.1875
HSPH1	0.019	0.004	4.75
TNK2	0.019	0.0093	2.04301
FOXO1	0.017	0.0074	2.2973
SLC25A6	0.016	0.0035	4.57143
TUBB6	0.015	0.0071	2.11268
CSNK2A1	0.013	0.0022	5.90909
CDC42	0.013	0.0033	3.93939
ROCK1	0.013	0.0048	2.70833
PRPS1	0.013	0.0062	2.09677
CEBPB	0.013	0.0063	2.06349
SLC25A22	0.012	0.0026	4.61538
MAPK8	0.012	0.0033	3.63636
PRPSAP1	0.012	0.0047	2.55319
HNRNPA0	0.011	0.0011	10
MAPKAPK2	0.011	0.0018	6.11111
DDX17	0.011	0.0029	3.7931
PRPS2	0.011	0.0047	2.34043
CALM1	0.011	0.0047	2.34043
STIP1	0.01	0.0037	2.7027
DPM1	0.0093	0.0026	3.57692
HMGA1	0.0093	0.0046	2.02174
FBL	0.0091	0.0024	3.79167
PABPC1	0.009	0.004	2.25
HIST3H3	0.0088	0.0036	2.44444
DHX9	0.0085	0.004	2.125
TUBA1A	0.0083	0.0034	2.44118
TMEM161A	0.0074	0.0013	5.69231
USP7	0.007	0.0026	2.69231
SUGT1	0.0063	0.003	2.1
SSR1	0.0062	0.0022	2.81818
NCL	0.0062	0.0026	2.38462
TUBB8	0.006	0.00037	16.2162
HIGD1A	0.0058	0.00072	8.05556
PRKACB	0.0056	0.00089	6.29213
SLC3A2	0.0056	0.0011	5.09091
TELO2	0.0056	0.0026	2.15385
HDGF	0.0054	0.0017	3.17647
RAN	0.0052	0.0018	2.88889
TRA2B	0.005	0.0025	2
RBMX	0.0049	0.0015	3.26667
TOP1	0.0049	0.002	2.45
MAP4K1	0.0049	0.0024	2.04167
SLC39A7	0.0048	0.0016	3
HIST1H4A	0.0045	0.00099	4.54545
CPT1A	0.0045	0.0011	4.09091
PHB2	0.004	0.001	4
PKN2	0.004	0.0018	2.22222
HM13	0.0036	0.0011	3.27273
MAT2A	0.0036	0.0013	2.76923
HIST1H2BD	0.0035	0.00082	4.26829
SNRPN	0.0033	0.00042	7.85714
H3F3C	0.0033	0.00094	3.51064
HNRNPR	0.0032	0.0013	2.46154
HSPBP1	0.0032	0.0014	2.28571
HIST1H2BK	0.0031	0.00031	10
H2BFS	0.0031	0.00031	10
HIST1H2BN	0.0031	0.00082	3.78049
HIST1H2BM	0.0031	0.00082	3.78049
HIST1H2BL	0.0031	0.00082	3.78049
HIST1H2BC	0.0031	0.00082	3.78049
HIST2H2BF	0.003	0.0005	6
HIST1H2BH	0.003	0.0005	6
HIST2H3A	0.0028	0.00061	4.59016
HIST3H2A	0.0028	0.001	2.8
PABPC3	0.0027	0.0011	2.45455
SNRPD2	0.0027	0.0012	2.25
HIST1H3A	0.0026	0.0003	8.66667
H3F3A	0.0026	0.0003	8.66667
GRWD1	0.0026	0.00044	5.90909
PABPC4	0.0026	0.00046	5.65217
CAPNS1	0.0026	0.00054	4.81481
RPS6KA2	0.0026	0.0011	2.36364
HIST1H1D	0.0026	0.0012	2.16667
RPS6	0.0025	0.00076	3.28947
S100A6	0.0025	0.0011	2.27273
POLRMT	0.0025	0.0012	2.08333
HIST1H2AC	0.0024	0.00061	3.93443
HIST1H2AB	0.0024	0.00061	3.93443
PRKAA1	0.0024	0.00089	2.69663
MSH2	0.0024	0.0012	2
TRIM26	0.0023	0.00082	2.80488
GAK	0.0023	0.00083	2.77108
MGST1	0.0022	0.00064	3.4375
ACTN4	0.0022	0.00069	3.18841
HIGD1C	0.0022	0.00072	3.05556
SART1	0.0022	0.0011	2
G3BP1	0.0021	0.00047	4.46809
G3BP2	0.002	0.0003	6.66667
GYS1	0.002	0.00044	4.54545
CHD1	0.002	0.00044	4.54545
AP3M1	0.002	0.00044	4.54545
STK39	0.002	0.00074	2.7027
ATAD3B	0.002	0.00091	2.1978
EIF6	0.002	0.00097	2.06186
HADHA	0.0019	0.00076	2.5
PPM1G	0.0019	0.00079	2.40506
MAPKAPK3	0.0018	0.0009	2
ATP5B	0.0017	0.00074	2.2973
LRRC59	0.0015	0.00042	3.57143
H1FX	0.0015	0.00053	2.83019
NOC2L	0.0014	0.00048	2.91667
RPS21	0.0014	0.00055	2.54545
TPM3	0.0014	0.00062	2.25806
HNRNPA3	0.0013	0.00024	5.41667
VAPA	0.0013	0.00037	3.51351
RANBP2	0.0011	0.00045	2.44444
CYC1	0.0011	0.00049	2.2449
SLC4A1AP	0.00099	0.00031	3.19355
HIST1H2BJ	0.00099	0.00031	3.19355
HIST1H2BB	0.00099	0.00031	3.19355
EBNA1BP2	0.00098	0.0003	3.26667
TIMM44	0.00093	0.00031	3
MCU	0.00092	0.00023	4
ATIC	0.00092	0.00039	2.35897
SPATS2L	0.00091	0.00023	3.95652
SMARCC2	0.00087	0.0003	2.9
DDX21	0.00081	0.00031	2.6129
ACAP2	0.0008	0.00024	3.33333
RNPEP	0.00069	0.00021	3.28571
RPS26P11	0.00065	0.00023	2.82609
RPS26	0.00065	0.00023	2.82609
DDX24	0.00065	0.0003	2.16667
TNIP1	0.00065	0.00032	2.03125
PSAT1	0.00062	0.00021	2.95238
GNL3	0.00055	0.00023	2.3913
CS	0.00042	0.00021	2

## Sheet: IF_mtKRAS-Lo
Nodes with higher information flow in mtKRAS-Lo
Node	IF Score in HCT116	IF Score in HKE3	Ratio
RB1	0.038	0.099	-2.60526
STAT1	0.034	0.068	-2
SH3BGRL	0.032	0.096	-3
ELK4	0.031	0.065	-2.09677
FGFR1	0.03	0.16	-5.33333
HSPB1	0.02	0.048	-2.4
YWHAG	0.019	0.056	-2.94737
PRKD1	0.018	0.036	-2
MTA2	0.016	0.077	-4.8125
CBL	0.015	0.033	-2.2
MAP2K1	0.014	0.031	-2.21429
HTT	0.014	0.03	-2.14286
FOS	0.014	0.029	-2.07143
CRK	0.014	0.028	-2
DOK2	0.013	0.033	-2.53846
EMD	0.011	0.032	-2.90909
SH2D3C	0.01	0.024	-2.4
DUSP4	0.0097	0.024	-2.47423
PEBP1	0.0094	0.033	-3.51064
CAV1	0.009	0.019	-2.11111
PTPRR	0.0082	0.088	-10.7317
ACTB	0.0075	0.14	-18.6667
ERBB3	0.0069	0.016	-2.31884
SMN1	0.0064	0.013	-2.03125
YWHAZ	0.0062	0.014	-2.25806
RHOA	0.0058	0.024	-4.13793
PIK3R3	0.0055	0.11	-20
ACTG1	0.0051	0.025	-4.90196
FANCD2	0.005	0.013	-2.6
IQGAP1	0.0046	0.0092	-2
CASP9	0.0038	0.013	-3.42105
PTK2	0.0036	0.01	-2.77778
HCG	0.0034	0.0092	-2.70588
DSG1	0.0034	0.0079	-2.32353
JUND	0.0033	0.012	-3.63636
RPS6KA5	0.0031	0.013	-4.19355
CFL1	0.0028	0.028	-10
NCK1	0.0028	0.012	-4.28571
CORO1C	0.0027	0.096	-35.5556
TPT1	0.0027	0.0059	-2.18519
CAPZA1	0.0026	0.0066	-2.53846
PPP1CA	0.0026	0.0052	-2
SHOC2	0.0025	0.0076	-3.04
EEF1G	0.0025	0.0062	-2.48
DNAJA3	0.0025	0.0061	-2.44
ARAP1	0.0024	0.0056	-2.33333
BCLAF1	0.0022	0.0053	-2.40909
FAM59A	0.0022	0.0044	-2
ARHGEF5	0.0021	0.0049	-2.33333
LIMA1	0.002	0.14	-70
BCL2L1	0.002	0.01	-5
PRKCD	0.002	0.0088	-4.4
LMNA	0.002	0.0064	-3.2
ERH	0.002	0.0055	-2.75
IPO4	0.002	0.004	-2
MRPS7	0.0019	0.0046	-2.42105
VBP1	0.0018	0.012	-6.66667
LRPPRC	0.0018	0.0092	-5.11111
MRPS33	0.0017	0.0046	-2.70588
SRP19	0.0016	0.0035	-2.1875
TMOD3	0.0015	0.0078	-5.2
ARGLU1	0.0015	0.0078	-5.2
ARPC1B	0.0015	0.0048	-3.2
MRPS28	0.0014	0.007	-5
PPM1B	0.0013	0.0078	-6
BOLA2	0.0013	0.0073	-5.61538
TCF25	0.0013	0.004	-3.07692
TRIM25	0.0012	0.0047	-3.91667
MRPS2	0.0012	0.0046	-3.83333
ARPC2	0.0012	0.0041	-3.41667
DDX39B	0.0012	0.0033	-2.75
PLD1	0.0011	0.004	-3.63636
PLD2	0.0011	0.0038	-3.45455
ACTR2	0.0011	0.0034	-3.09091
TMPO	0.0011	0.0031	-2.81818
RPLP2	0.0011	0.0025	-2.27273
ECH1	0.0011	0.0024	-2.18182
AP2A1	0.0011	0.0023	-2.09091
SLIRP	0.001	0.0049	-4.9
USP15	0.001	0.0047	-4.7
ACTR3	0.001	0.0045	-4.5
HIST2H2AC	0.001	0.0042	-4.2
ARPC4	0.001	0.004	-4
SRSF7	0.001	0.0034	-3.4
PSMC4	0.001	0.0026	-2.6
PRKACA	0.001	0.002	-2
PSMC5	0.00097	0.0029	-2.98969
ACADVL	0.00096	0.0033	-3.4375
PYCR1	0.00094	0.0019	-2.02128
SUN2	0.0009	0.0025	-2.77778
CAPZA2	0.0009	0.0019	-2.11111
DCP2	0.0009	0.0018	-2
GSN	0.00087	0.0051	-5.86207
PFKFB3	0.00085	0.081	-95.2941
DSTN	0.00084	0.011	-13.0952
MRPS31	0.00084	0.0052	-6.19048
MRPS35	0.00084	0.002	-2.38095
HPX	0.00082	0.0054	-6.58537
MRPL12	0.00082	0.0021	-2.56098
ADRM1	0.00079	0.0018	-2.27848
DOCK1	0.00078	0.0021	-2.69231
CORO1B	0.00077	0.0063	-8.18182
PSMC2	0.00076	0.0025	-3.28947
MYO1D	0.00072	0.0016	-2.22222
MYO1B	0.00069	0.0016	-2.31884
PPM1A	0.00068	0.0014	-2.05882
TUFM	0.00066	0.0037	-5.60606
G6PD	0.00065	0.0064	-9.84615
DPP7	0.00065	0.0053	-8.15385
CBLC	0.0006	0.0012	-2
HIST2H2AA3	0.00058	0.0037	-6.37931
ARPC5	0.00058	0.0028	-4.82759
TWF1	0.00058	0.0014	-2.41379
CORO2A	0.00058	0.0014	-2.41379
RPLP0P6	0.00057	0.0012	-2.10526
RP9	0.00055	0.0015	-2.72727
PSMD14	0.00054	0.0016	-2.96296
WDR1	0.00054	0.0015	-2.77778
VDAC2	0.00054	0.0015	-2.77778
TUBA3E	0.00053	0.0011	-2.07547
TUBA3C	0.00053	0.0011	-2.07547
ATP5J2	0.00051	0.0029	-5.68627
CYCS	0.00051	0.0017	-3.33333
MYO6	0.0005	0.0022	-4.4
MRPS23	0.00049	0.0013	-2.65306
PFDN4	0.00048	0.0016	-3.33333
PSMD11	0.00048	0.0014	-2.91667
EXOSC3	0.00048	0.00097	-2.02083
ATPIF1	0.00047	0.001	-2.12766
FAT1	0.00046	0.0078	-16.9565
PSMC3	0.00046	0.0016	-3.47826
HMGB1P1	0.00046	0.0015	-3.26087
TPI1	0.00044	0.0013	-2.95455
ANXA5	0.00042	0.0013	-3.09524
SSR4	0.00041	0.0039	-9.5122
ARPC3	0.00041	0.0017	-4.14634
CAMSAP3	0.00039	0.003	-7.69231
WDR26	0.00039	0.0027	-6.92308
UBE2N	0.00039	0.00084	-2.15385
NAP1L4	0.00039	0.00078	-2
RIN1	0.00036	0.0048	-13.3333
MRPS25	0.00035	0.0036	-10.2857
OTUD4	0.00035	0.0035	-10
MYCBP	0.00035	0.0031	-8.85714
MRPS5	0.00035	0.0013	-3.71429
SEC23B	0.00033	0.0039	-11.8182
RPL37	0.00033	0.0014	-4.24242
RPL24	0.00033	0.0013	-3.93939
RPL9	0.00033	0.00081	-2.45455
CHN2	0.00033	0.00075	-2.27273
RPL10A	0.00033	0.00075	-2.27273
MRPS27	0.00032	0.0017	-5.3125
PTRF	0.00032	0.0015	-4.6875
ARPC5L	0.00031	0.0022	-7.09677
MYO5B	0.00031	0.0019	-6.12903
FLII	0.00031	0.0018	-5.80645
SVIL	0.00031	0.0016	-5.16129
ARPC1A	0.00031	0.0014	-4.51613
RPL36	0.00031	0.00066	-2.12903
KDELR1	0.00029	0.00095	-3.27586
EIF3K	0.00029	0.00084	-2.89655
BIRC6	0.00027	0.00074	-2.74074
PRDX2	0.00027	0.00054	-2
TPP2	0.00026	0.00067	-2.57692
PSMD3	0.00025	0.0016	-6.4
PSMC6	0.00024	0.0011	-4.58333
COX4I1	0.00024	0.00098	-4.08333
UQCR10	0.00024	0.00061	-2.54167
MRPS6	0.00023	0.0038	-16.5217
DDX46	0.00023	0.0013	-5.65217
EIF1AY	0.00023	0.00055	-2.3913
MRPL50	0.00022	0.00064	-2.90909
ATP5O	0.00021	0.0034	-16.1905
DHCR24	0.00021	0.0016	-7.61905
USMG5	0.00021	0.0012	-5.71429
POR	0.00021	0.00086	-4.09524
STT3A	0.00021	0.00042	-2
SCO1	0.00021	0.00042	-2
ATP5L	0.00021	0.00042	-2
ATP5J	0.00021	0.00042	-2
ATP5I	0.00021	0.00042	-2
ATP5H	0.00021	0.00042	-2
ATP5F1	0.00021	0.00042	-2
ATP5EP2	0.00021	0.00042	-2
ATP5E	0.00021	0.00042	-2
LIMK1	0.0002	0.0014	-7
RPS27L	0.0002	0.0011	-5.5
ZYX	0.0002	0.00056	-2.8
MBP	0.0002	0.00049	-2.45
EIF4B	0.00019	0.0011	-5.78947
AKR1A1	0.00018	0.0014	-7.77778
ANXA3	0.00018	0.00096	-5.33333
UBE2NL	0.00018	0.00039	-2.16667
ESD	0.00018	0.00039	-2.16667
SGPL1	0.00017	0.0017	-10
SLC16A1	0.00017	0.00065	-3.82353
COX7A2	0.00017	0.00034	-2
PLEC	0.00016	0.005	-31.25
GNAI2	0.00016	0.0006	-3.75
PRDX5	0.00014	0.0035	-25
MRPS26	0.00013	0.0036	-27.6923
MMTAG2	0.00013	0.0023	-17.6923
C19ORF53	0.00013	0.00041	-3.15385
RPL23A	0.00013	0.0003	-2.30769
SUCLG1	8.8e-05	0.00041	-4.65909
LRRC16A	8.8e-05	0.00031	-3.52273
WDR13	8.8e-05	0.00021	-2.38636
ADK	8.8e-05	0.00021	-2.38636

## Sheet: IF_scatterplot_table
Values for scatterplot
	HCT116	HKE3
ELK1	0.4	0.3
HSPA1A	0.17	0.024
HSPA8	0.17	0.043
HSP90AA1	0.14	0.033
CDC37	0.14	0.2
HSP90AB1	0.13	0.026
GRB2	0.13	0.17
STAT3	0.11	0.12
HSP90AB3P	0.1	0.0078
SRC	0.1	0.039
HDAC1	0.093	0.076
SOCS1	0.092	0.019
HSPA5	0.09	0.13
TP53	0.086	0.091
RAF1	0.083	0.051
BMX	0.08	0.024
ABCE1	0.076	0.00035
HNRNPA1	0.074	0.008
MAPK3	0.073	0.046
HNRNPA1L2	0.068	0.00055
DDX5	0.066
DNAJC10	0.059	0.089
SP1	0.057	0.054
MAPK1	0.056	0.054
RPS6KA3	0.053	0.018
MAPK14	0.051	0.025
PAK1	0.047	0.052
HSF1	0.046	0.04
PRKCZ	0.044	0.029
MAP2K3	0.044	0.039
CSK	0.042	0.034
FYN	0.041	0.016
MYLK2	0.04	0.015
HCK	0.04	0.025
AKT1	0.039	0.022
RB1	0.038	0.099
MAPK7	0.037	0.016
JUN	0.037	0.033
PRKCI	0.036	0.018
MYC	0.034	0.024
STAT1	0.034	0.068
LCK	0.033	0.035
BLK	0.032	0.014
SH3BGRL	0.032	0.096
PRKCE	0.031	0.0098
BRAF	0.031	0.02
PTK6	0.031	0.023
ELK4	0.031	0.065
BAG2	0.03	0.021
FGFR1	0.03	0.16
MAP2K5	0.029	0.019
PDPK1	0.028	0.017
HSPA6	0.028	0.02
GRB10	0.028	0.024
FGR	0.028	0.037
YWHAE	0.028	0.038
SMAD2	0.027	0.023
SLC25A3	0.026	0.008
PXN	0.026	0.016
MAP3K14	0.026	0.023
MAP2K2	0.026	0.025
CTNNB1	0.026	0.025
PRKAR1A	0.026	0.032
ARAF	0.025	0.015
BAD	0.025	0.029
PRKCB	0.025	0.035
PRKCG	0.024	0.0092
NME1-NME2	0.024	0.019
PTPN11	0.024	0.024
SHC1	0.024	0.025
YWHAB	0.024	0.037
RPS6KA1	0.023	0.012
NME1	0.023	0.016
HSPA9	0.023	0.02
RAC1	0.023	0.026
SRF	0.023	0.03
SH3KBP1	0.022	0.025
AXL	0.021	0.0096
TUBB	0.021	0.024
ERBB2	0.021	0.028
RAB5A	0.02	0.033
HSPB1	0.02	0.048
HSPH1	0.019	0.004
TNK2	0.019	0.0093
DNAJA1	0.019	0.014
RALBP1	0.019	0.016
STAT5A	0.019	0.024
YWHAG	0.019	0.056
HNRNPK	0.018
DNAJA2	0.018	0.013
CAD	0.018	0.023
PRKD1	0.018	0.036
RUVBL1	0.017
FOXO1	0.017	0.0074
YES1	0.017	0.014
PTPN6	0.017	0.019
SLC25A5	0.017	0.021
MAP3K7	0.016	0
SLC25A6	0.016	0.0035
TUBB4B	0.016	0.01
RCN2	0.016	0.01
TCP1	0.016	0.013
KHDRBS1	0.016	0.013
SMAD3	0.016	0.014
MTA2	0.016	0.077
TUBB6	0.015	0.0071
HSPA4	0.015	0.0077
CREB1	0.015	0.022
CAV2	0.015	0.024
CBL	0.015	0.033
CCT4	0.014	0.011
RASA1	0.014	0.012
CAMK2A	0.014	0.013
EEF1A1	0.014	0.014
YWHAQ	0.014	0.015
CRK	0.014	0.028
FOS	0.014	0.029
HTT	0.014	0.03
MAP2K1	0.014	0.031
CSNK2A1	0.013	0.0022
CDC42	0.013	0.0033
ROCK1	0.013	0.0048
PRPS1	0.013	0.0062
CEBPB	0.013	0.0063
FKBP5	0.013	0.0075
TUBA1B	0.013	0.0093
HSPA7	0.013	0.01
DUSP1	0.013	0.011
CCT8	0.013	0.011
CCT2	0.013	0.011
DUSP6	0.013	0.012
CCT3	0.013	0.012
ITCH	0.013	0.016
VAV1	0.013	0.019
JAK2	0.013	0.02
PIK3R1	0.013	0.02
DOK2	0.013	0.033
SLC25A22	0.012	0.0026
MAPK8	0.012	0.0033
PRPSAP1	0.012	0.0047
LYN	0.012	0.011
CCT7	0.012	0.011
CCT6A	0.012	0.011
ABL1	0.012	0.014
SNCA	0.012	0.02
SH3GL3	0.012	0.02
AKAP12	0.011
HNRNPA0	0.011	0.0011
MAPKAPK2	0.011	0.0018
DDX17	0.011	0.0029
PRPS2	0.011	0.0047
CALM1	0.011	0.0047
IVNS1ABP	0.011	0.0063
HNRNPM	0.011	0.0086
HSP90AB2P	0.011	0.0089
PTPN12	0.011	0.0092
CHUK	0.011	0.0095
SMAD4	0.011	0.011
JAK1	0.011	0.016
SFN	0.011	0.016
EMD	0.011	0.032
FKBP4	0.01
STIP1	0.01	0.0037
TMEM33	0.01	0.0055
TRIM28	0.01	0.0082
STAT5B	0.01	0.012
GAB2	0.01	0.016
SH2D3C	0.01	0.024
SLC25A11	0.0098	0.0069
CCT5	0.0098	0.0092
PRPSAP2	0.0097	0.0055
TIMM50	0.0097	0.0062
DUSP4	0.0097	0.024
PEBP1	0.0094	0.033
DPM1	0.0093	0.0026
HMGA1	0.0093	0.0046
FBL	0.0091	0.0024
TUBB4A	0.009	0
PABPC1	0.009	0.004
PRKCA	0.009	0.006
CAV1	0.009	0.019
PRMT1	0.0089	0.017
RUVBL2	0.0088
HIST3H3	0.0088	0.0036
PPP2CA	0.0088	0.008
DHX9	0.0085	0.004
HRAS	0.0085	0.013
HNRNPH3	0.0084
CDC5L	0.0084
RIPK1	0.0084	0.0077
TUBA1A	0.0083	0.0034
SQSTM1	0.0083	0.0084
PLCG1	0.0082	0.014
PTPRR	0.0082	0.088
CRKL	0.0081	0.013
TUBA1C	0.0079	0.0044
DDB1	0.0079	0.011
CDK1	0.0079	0.011
RBBP7	0.0078	0.011
ABI1	0.0076	0.0086
SIN3A	0.0076	0.01
PRKDC	0.0076	0.013
STAU1	0.0075
TK1	0.0075
ACTB	0.0075	0.14
TMEM161A	0.0074	0.0013
RPS27A	0.0073	0.0063
RALB	0.0072	0.0042
NEDD8	0.0072	0.011
TUBB2A	0.0071	0.0037
USP7	0.007	0.0026
MAP3K5	0.007	0.0087
ERBB3	0.0069	0.016
PCNA	0.0068
RBFOX2	0.0068	0.0037
GRN	0.0068	0.0044
DSP	0.0066	0.0066
CSNK2B	0.0066	0.0071
PCBP2	0.0064	0.0048
HNRNPC	0.0064	0.0053
CDH3	0.0064	0.0068
MMS19	0.0064	0.0086
SOCS3	0.0064	0.01
SMN1	0.0064	0.013
SUGT1	0.0063	0.003
RFWD2	0.0063	0.0064
YWHAH	0.0063	0.0065
SSR1	0.0062	0.0022
NCL	0.0062	0.0026
PGAM5	0.0062	0.0035
YWHAZ	0.0062	0.014
SUMO3	0.0061
CACYBP	0.0061
NPM1	0.0061	0.0036
GRB7	0.0061	0.0052
IMMT	0.0061	0.0066
RALA	0.0061	0.0067
RBBP4	0.0061	0.0089
GNB2L1	0.006
U2AF2	0.006
TUBB8	0.006	0.00037
HDAC2	0.006	0.0087
HSD17B12	0.006	0.0093
GRPEL1	0.0059
SLC25A1	0.0059	0.0038
HIGD1A	0.0058	0.00072
PPP4C	0.0058	0.0046
RHOA	0.0058	0.024
TARDBP	0.0057
CHD3	0.0057
NUDC	0.0057	0.0029
PRMT5	0.0057	0.007
ALDH1B1	0.0056
PRKACB	0.0056	0.00089
SLC3A2	0.0056	0.0011
TELO2	0.0056	0.0026
GAB1	0.0056	0.0083
JUP	0.0056	0.011
PARP1	0.0055	0.0041
PIK3R3	0.0055	0.11
HDGF	0.0054	0.0017
SEC61A1	0.0054	0.004
CDK11B	0.0054	0.0055
MZT2B	0.0054	0.0065
KIAA1967	0.0054	0.0078
POLR2A	0.0053
ERBB4	0.0053	0.0063
PPP3CA	0.0052
RAN	0.0052	0.0018
SAFB	0.0052	0.003
ARL1	0.0052	0.0031
USP9X	0.0052	0.0048
SLC7A5	0.0052	0.0073
BYSL	0.0051
H2AFX	0.0051
ACTG1	0.0051	0.025
TRA2B	0.005	0.0025
FANCD2	0.005	0.013
ACSL5	0.0049
RBMX	0.0049	0.0015
TOP1	0.0049	0.002
MAP4K1	0.0049	0.0024
ATF1	0.0049	0.005
PIK3R2	0.0049	0.0084
DNM2	0.0049	0.0089
CARM1	0.0048
SLC39A7	0.0048	0.0016
ILK	0.0048	0.0039
ATAD3A	0.0048	0.0039
PAK2	0.0048	0.0061
WASL	0.0048	0.0075
PPP6C	0.0048	0.008
CTTN	0.0048	0.0084
KRAS	0.0047	0.0048
GIT1	0.0047	0.0065
YAP1	0.0046
HIST1H1C	0.0046	0.0026
HNRNPL	0.0046	0.0027
PFDN1	0.0046	0.0039
SLC25A10	0.0046	0.0064
SOS1	0.0046	0.0082
IQGAP1	0.0046	0.0092
HIST1H4A	0.0045	0.00099
CPT1A	0.0045	0.0011
MAP3K3	0.0045	0.004
ARHGEF7	0.0045	0.0064
KDM1A	0.0045	0.0066
TMSB10	0.0044
SERBP1	0.0044
VARS	0.0043
CHD4	0.0043	0.0026
WDR77	0.0043	0.0029
P4HB	0.0043	0.0083
MSH6	0.0042
TCEB2	0.0042	0.0023
C1QBP	0.0042	0.0075
CBLB	0.0042	0.0076
HNRNPU	0.0042	0.0079
SYNCRIP	0.0041
MAP3K11	0.0041	0.0034
PHB2	0.004	0.001
PKN2	0.004	0.0018
U2AF1	0.004	0.0037
HSPD1	0.004	0.0045
CSNK1A1	0.0039	0.003
CHAF1A	0.0038
HNRNPCL1	0.0038	0.0024
AIFM1	0.0038	0.003
PPP2R1A	0.0038	0.0036
CAPZB	0.0038	0.0044
CASP9	0.0038	0.013
TJP1	0.0037
AKAP8L	0.0037	0.0031
PRPF19	0.0037	0.0035
CDK11A	0.0037	0.0037
VCP	0.0037	0.0067
SOS2	0.0037	0.0073
XPO1	0.0036
HM13	0.0036	0.0011
MAT2A	0.0036	0.0013
NCK2	0.0036	0.0047
PTK2	0.0036	0.01
IMPDH2	0.0035
HIST1H2BD	0.0035	0.00082
HNRNPA2B1	0.0035	0.0029
EEF2	0.0035	0.0032
PHB	0.0034	0.0018
TCEB1	0.0034	0.0019
FAM83D	0.0034	0.0029
CHEK1	0.0034	0.0032
DSG1	0.0034	0.0079
HCG	0.0034	0.0092
KPNB1	0.0033
SNRPN	0.0033	0.00042
H3F3C	0.0033	0.00094
PPP2R2A	0.0033	0.002
JUND	0.0033	0.012
H2AFZ	0.0032
AIMP2	0.0032
HNRNPR	0.0032	0.0013
HSPBP1	0.0032	0.0014
KEAP1	0.0032	0.002
DHPS	0.0032	0.0024
TUBG1	0.0032	0.0025
TRAF2	0.0032	0.0031
TFAM	0.0032	0.0043
BCAR1	0.0032	0.0056
PPP2R1B	0.0031
DNMT1	0.0031
HIST1H2BK	0.0031	0.00031
H2BFS	0.0031	0.00031
HIST1H2BN	0.0031	0.00082
HIST1H2BM	0.0031	0.00082
HIST1H2BL	0.0031	0.00082
HIST1H2BC	0.0031	0.00082
NME2	0.0031	0.002
HIST1H1E	0.0031	0.0022
GJA1	0.0031	0.0023
UBB	0.0031	0.003
SPTBN4	0.0031	0.0032
PTBP1	0.0031	0.004
PARD3	0.0031	0.0042
RPS6KA5	0.0031	0.013
RPL22L1	0.003
HIST2H2BF	0.003	0.0005
HIST1H2BH	0.003	0.0005
SNRPB	0.003	0.0016
PCBP1	0.003	0.0022
TJP2	0.003	0.0028
PRPF31	0.003	0.0029
MYO1C	0.003	0.0047
PTK2B	0.003	0.0049
DHX30	0.003	0.005
ASPH	0.0029
RPS6KA4	0.0029	0.0021
SH3GL2	0.0029	0.0048
PFDN5	0.0029	0.005
CD2AP	0.0029	0.0056
RCC1	0.0028
HIST2H3A	0.0028	0.00061
HIST3H2A	0.0028	0.001
NKAP	0.0028	0.0026
DCAF8	0.0028	0.0028
NCK1	0.0028	0.012
CFL1	0.0028	0.028
AP3S1	0.0027
SF3B4	0.0027
PABPC3	0.0027	0.0011
SNRPD2	0.0027	0.0012
UBA52	0.0027	0.0015
ICMT	0.0027	0.0026
PKP3	0.0027	0.0036
TPT1	0.0027	0.0059
CORO1C	0.0027	0.096
KLF11	0.0026
MCM7	0.0026
RALY	0.0026
PLK1	0.0026
HIST1H3A	0.0026	0.0003
H3F3A	0.0026	0.0003
GRWD1	0.0026	0.00044
PABPC4	0.0026	0.00046
CAPNS1	0.0026	0.00054
RPS6KA2	0.0026	0.0011
HIST1H1D	0.0026	0.0012
RPL39P5	0.0026	0.0021
RPL39	0.0026	0.0021
RPN1	0.0026	0.0025
ERRFI1	0.0026	0.0037
ASAP1	0.0026	0.0045
PPP1CA	0.0026	0.0052
CAPZA1	0.0026	0.0066
GCAT	0.0025
XPOT	0.0025
VIM	0.0025
RPS6	0.0025	0.00076
S100A6	0.0025	0.0011
POLRMT	0.0025	0.0012
SNRPD1	0.0025	0.0019
HSPA4L	0.0025	0.0019
STAT2	0.0025	0.0021
POLD1	0.0025	0.0024
FXR1	0.0025	0.0024
ERBB2IP	0.0025	0.0028
DNAJB11	0.0025	0.0031
MTMR14	0.0025	0.0035
HMGB1	0.0025	0.0035
MRPS14	0.0025	0.0046
DNAJA3	0.0025	0.0061
EEF1G	0.0025	0.0062
SHOC2	0.0025	0.0076
NOP56	0.0024
HIST1H2AC	0.0024	0.00061
HIST1H2AB	0.0024	0.00061
PRKAA1	0.0024	0.00089
MSH2	0.0024	0.0012
RARS	0.0024	0.0014
LRRK1	0.0024	0.0014
RPL13	0.0024	0.0024
NFKB2	0.0024	0.0026
PIK3CA	0.0024	0.0039
HUWE1	0.0024	0.0039
CTNNA1	0.0024	0.0045
ARAP1	0.0024	0.0056
CSE1L	0.0023
EIF5A2	0.0023
EIF5A	0.0023
CBX3	0.0023
WDR62	0.0023
TRIM26	0.0023	0.00082
GAK	0.0023	0.00083
UBC	0.0023	0.0017
TRIP6	0.0023	0.0018
RPL6	0.0023	0.0023
C8ORF33	0.0023	0.0023
TUBA4A	0.0023	0.0027
DBN1	0.0023	0.0031
THRAP3	0.0023	0.0038
FASN	0.0023	0.0038
EIF5AL1	0.0022
PARK7	0.0022
MGST1	0.0022	0.00064
ACTN4	0.0022	0.00069
HIGD1C	0.0022	0.00072
SART1	0.0022	0.0011
TRIM27	0.0022	0.0013
TUBGCP3	0.0022	0.0023
DDA1	0.0022	0.0024
FAM59A	0.0022	0.0044
BCLAF1	0.0022	0.0053
OSBPL8	0.0021
FAM162A	0.0021
DDX20	0.0021
G3BP1	0.0021	0.00047
SLC25A4	0.0021	0.0013
CLNS1A	0.0021	0.0014
TUBG2	0.0021	0.0015
RPL5	0.0021	0.0016
RPL38	0.0021	0.0018
MTA1	0.0021	0.002
CD44	0.0021	0.0023
SPRY2	0.0021	0.0026
CALU	0.0021	0.0026
TGIF1	0.0021	0.0027
TLN1	0.0021	0.0028
ANKS1A	0.0021	0.0035
EPS15	0.0021	0.0038
ARHGEF5	0.0021	0.0049
RSL1D1	0.002
NOP58	0.002
ATXN2	0.002
G3BP2	0.002	0.0003
GYS1	0.002	0.00044
CHD1	0.002	0.00044
AP3M1	0.002	0.00044
STK39	0.002	0.00074
ATAD3B	0.002	0.00091
EIF6	0.002	0.00097
SMAP	0.002	0.0014
SEC16A	0.002	0.0014
ITSN2	0.002	0.0024
MRPS22	0.002	0.0028
SRRM2	0.002	0.0029
EEF1B2	0.002	0.0029
ATP5A1	0.002	0.0031
IPO4	0.002	0.004
ERH	0.002	0.0055
LMNA	0.002	0.0064
PRKCD	0.002	0.0088
BCL2L1	0.002	0.01
LIMA1	0.002	0.14
HADHA	0.0019	0.00076
PPM1G	0.0019	0.00079
SLC25A18	0.0019	0.00098
CCAR1	0.0019	0.0011
ERF	0.0019	0.0014
RAP1GDS1	0.0019	0.0015
PPIA	0.0019	0.0016
SF3A1	0.0019	0.0019
GLG1	0.0019	0.0019
CTNND1	0.0019	0.0023
MAP2K4	0.0019	0.0023
MAP3K2	0.0019	0.0029
DNM1	0.0019	0.0033
MRPS7	0.0019	0.0046
GOT1	0.0018
CSNK1E	0.0018
DARS	0.0018
SRSF10	0.0018
GEMIN5	0.0018
MAPKAPK3	0.0018	0.0009
RBM39	0.0018	0.0011
LBR	0.0018	0.0011
PSME3	0.0018	0.0012
AP2A2	0.0018	0.0019
TNS3	0.0018	0.0022
PTPRA	0.0018	0.0035
ARHGEF35	0.0018	0.0035
LRPPRC	0.0018	0.0092
VBP1	0.0018	0.012
FARSB	0.0017
RPTOR	0.0017
IPO7	0.0017
HSPG2	0.0017
SNRPF	0.0017
DAB2IP	0.0017
ATP5B	0.0017	0.00074
EEF1A1P5	0.0017	0.0009
SRSF2	0.0017	0.0013
RPS20	0.0017	0.0013
NME2P1	0.0017	0.0013
MRPS34	0.0017	0.0013
HIST2H2BE	0.0017	0.0014
HADHB	0.0017	0.0016
MKNK1	0.0017	0.0017
RPS27	0.0017	0.0018
RAD23B	0.0017	0.0027
MRPS33	0.0017	0.0046
LARP1	0.0016
RIOK1	0.0016
RAP1B	0.0016
MCM4	0.0016
RPL23	0.0016	0.00095
DDX41	0.0016	0.0011
C2ORF44	0.0016	0.0012
AP2B1	0.0016	0.0013
TFB1M	0.0016	0.0017
GIT2	0.0016	0.0022
EIF4A3	0.0016	0.0023
SMARCA5	0.0016	0.0028
SRP19	0.0016	0.0035
IARS	0.0015
AQR	0.0015
GAR1	0.0015
CBX1	0.0015
LRRC59	0.0015	0.00042
H1FX	0.0015	0.00053
LLGL2	0.0015	0.0012
DDX42	0.0015	0.0013
LLGL1	0.0015	0.0015
CLTC	0.0015	0.0018
PIK3CD	0.0015	0.0022
RPLP1	0.0015	0.0023
PSMC1	0.0015	0.0029
ARPC1B	0.0015	0.0048
TMOD3	0.0015	0.0078
ARGLU1	0.0015	0.0078
GTF3C5	0.0014
PSMA7	0.0014
PRPF4	0.0014
GATAD2B	0.0014
EIF4A2	0.0014
SNRPG	0.0014
NOC2L	0.0014	0.00048
RPS21	0.0014	0.00055
TPM3	0.0014	0.00062
ATP2A2	0.0014	0.00087
NDUFA4	0.0014	0.00095
TUBGCP4	0.0014	0.0011
PDCL3	0.0014	0.0011
NPM3	0.0014	0.0011
MYBBP1A	0.0014	0.0013
PDCD5	0.0014	0.0014
PARD6B	0.0014	0.0014
RPL7	0.0014	0.0015
MAP2K7	0.0014	0.0016
CDCP1	0.0014	0.0017
SCRIB	0.0014	0.0019
VPRBP	0.0014	0.002
RAPGEF1	0.0014	0.0021
MRPS28	0.0014	0.007
LARP4	0.0013
PCBP3	0.0013
HDLBP	0.0013
TPM4	0.0013
IGF2BP3	0.0013
PKP2	0.0013
BANF1	0.0013
SNRPE	0.0013
RBM25	0.0013
HNRNPA3	0.0013	0.00024
VAPA	0.0013	0.00037
RANBP10	0.0013	0.00097
APPL1	0.0013	0.00098
GEMIN4	0.0013	0.0011
RALGDS	0.0013	0.0012
EIF4A1	0.0013	0.0013
ACTBL2	0.0013	0.0014
USP11	0.0013	0.0018
MRPS15	0.0013	0.002
DNMBP	0.0013	0.002
WARS	0.0013	0.0021
ARHGAP32	0.0013	0.0021
PAF1	0.0013	0.0023
EDC3	0.0013	0.0023
BCAR3	0.0013	0.0023
TCF25	0.0013	0.004
BOLA2	0.0013	0.0073
PPM1B	0.0013	0.0078
LONP1	0.0012
KIF11	0.0012
DDX28	0.0012
RBM3	0.0012
SH2B3	0.0012
PKD1	0.0012
RPSA	0.0012
DOCK7	0.0012
RAP1GAP	0.0012
HAT1	0.0012	0.00091
ABCD3	0.0012	0.00095
PPP2R5E	0.0012	0.00096
PPP2R5C	0.0012	0.00096
HOOK2	0.0012	0.0011
PARD6G	0.0012	0.0012
CCP110	0.0012	0.0012
PPP2R2D	0.0012	0.0013
TXNDC12	0.0012	0.0014
SGK223	0.0012	0.0014
RPL8	0.0012	0.0014
IPO8	0.0012	0.0014
IPO9	0.0012	0.0015
PIK3CG	0.0012	0.0016
MAP3K1	0.0012	0.0016
ANKS1B	0.0012	0.0017
FANCI	0.0012	0.0018
VAV3	0.0012	0.0019
VDAC1	0.0012	0.002
ARHGEF6	0.0012	0.002
VAV2	0.0012	0.0022
DDX39B	0.0012	0.0033
ARPC2	0.0012	0.0041
MRPS2	0.0012	0.0046
TRIM25	0.0012	0.0047
PLBD2	0.0011
DGCR2	0.0011
DDX18	0.0011
GART	0.0011
BTF3	0.0011
BUB3	0.0011
SUPT5H	0.0011
COPR5	0.0011
HSD17B10	0.0011
TNPO1	0.0011
HMGB2	0.0011
MCM5	0.0011
MCM2	0.0011
SND1	0.0011
RANBP2	0.0011	0.00045
CYC1	0.0011	0.00049
GSTO1	0.0011	0.00066
RPL34	0.0011	0.00074
BRIX1	0.0011	0.00076
EIF2S2	0.0011	0.00091
EPS8	0.0011	0.001
KRT18	0.0011	0.0012
GCN1L1	0.0011	0.0016
ERC1	0.0011	0.0016
RPLP0	0.0011	0.0017
MAP3K6	0.0011	0.0019
AP2A1	0.0011	0.0023
ECH1	0.0011	0.0024
RPLP2	0.0011	0.0025
TMPO	0.0011	0.0031
ACTR2	0.0011	0.0034
PLD2	0.0011	0.0038
PLD1	0.0011	0.004
H2AFV	0.001
CALML5	0.001
EXOC2	0.001
TAF4	0.001
SNX18	0.001
FGF2	0.001
PRNP	0.001	0.00069
RBFOX1	0.001	0.00074
RPL11	0.001	0.001
TUBB2B	0.001	0.0013
INPPL1	0.001	0.0014
TRAF3	0.001	0.0014
PIK3CB	0.001	0.0015
AHSG	0.001	0.0015
DLG1	0.001	0.0016
HIP1	0.001	0.0017
RPL7A	0.001	0.0018
PRKACA	0.001	0.002
PSMC4	0.001	0.0026
SRSF7	0.001	0.0034
ARPC4	0.001	0.004
HIST2H2AC	0.001	0.0042
ACTR3	0.001	0.0045
USP15	0.001	0.0047
SLIRP	0.001	0.0049
CHD5	0.00099
UBR4	0.00099
SLC4A1AP	0.00099	0.00031
HIST1H2BJ	0.00099	0.00031
HIST1H2BB	0.00099	0.00031
ABCF2	0.00099	0.00053
MAD2L1	0.00099	0.00075
GOPC	0.00099	0.0011
FRMD6	0.00098
LSR	0.00098
MCM3	0.00098
EBNA1BP2	0.00098	0.0003
MEPCE	0.00098	0.0014
MICALL1	0.00098	0.0018
IPO5	0.00097
THAP11	0.00097	0.001
DDX6	0.00097	0.0013
PSMC5	0.00097	0.0029
TMSB4X	0.00096
CHAF1B	0.00096	0.00063
ACADVL	0.00096	0.0033
RPS28	0.00095
CAPRIN1	0.00095
DAP3	0.00095	0.0012
NKAPL	0.00094	0.00076
MKL2	0.00094	0.00076
MKL1	0.00094	0.00076
IPP	0.00094	0.00076
HMMR	0.00094	0.00076
GCC2	0.00094	0.00076
ETV3	0.00094	0.00076
DUSP9	0.00094	0.00076
AGAP3	0.00094	0.00076
H1F0	0.00094	0.00082
SRSF6	0.00094	0.00085
TUBGCP2	0.00094	0.001
RPL12	0.00094	0.0015
PYCR1	0.00094	0.0019
TIMM44	0.00093	0.00031
NAP1L1	0.00093	0.001
P0DMV9	0.00093	0.0015
CTSB	0.00092
NDRG1	0.00092
MCU	0.00092	0.00023
ATIC	0.00092	0.00039
MRPL55	0.00091
TBL2	0.00091
DIMT1	0.00091
SRP68	0.00091
ATXN2L	0.00091
SPATS2	0.00091
NUFIP2	0.00091
RG9MTD1	0.00091
OBSCN	0.00091
SRRM1	0.00091
ADAR	0.00091
SPATS2L	0.00091	0.00023
DSG2	0.00091	0.001
RPL10	0.00091	0.0011
RPL21	0.00091	0.0012
MYLK	0.0009	0.00096
RPL14	0.0009	0.0011
EDC4	0.0009	0.0012
DCP2	0.0009	0.0018
CAPZA2	0.0009	0.0019
SUN2	0.0009	0.0025
EIF5	0.00089
GBF1	0.00089
PSMA5	0.00088
CDC20	0.00088
SLC29A1	0.00087
SMARCC2	0.00087	0.0003
GSN	0.00087	0.0051
PHLDA1	0.00086
GMPS	0.00086
NF1	0.00086
PKP1	0.00086	0.00069
KSR1	0.00086	0.0011
NOLC1	0.00086	0.0012
SORD	0.00085
RPL29	0.00085	0.0012
PFKFB3	0.00085	0.081
MRPL17	0.00084
SDF2L1	0.00084
PSMD2	0.00084
NRAS	0.00084	0.00053
TM9SF3	0.00084	0.00053
SEC61A2	0.00084	0.00053
NCLN	0.00084	0.00053
ILVBL	0.00084	0.00084
NUBP2	0.00084	0.00087
MRPS35	0.00084	0.002
MRPS31	0.00084	0.0052
DSTN	0.00084	0.011
LUC7L3	0.00083
UHRF1	0.00083	0.00085
NAT10	0.00082
EPB41L2	0.00082
GDI2	0.00082	0.00066
MRPL12	0.00082	0.0021
HPX	0.00082	0.0054
CSDA	0.00081
HIST1H2BO	0.00081
DDX21	0.00081	0.00031
MTCH2	0.0008
SFXN1	0.0008
SDF4	0.0008
ACAP2	0.0008	0.00024
RPL19	0.0008	0.00066
NCKAP1	0.0008	0.0014
AP2M1	0.00079	0.00054
PRDX1	0.00079	0.00085
UQCRH	0.00079	0.00099
ASAP2	0.00079	0.0011
ADRM1	0.00079	0.0018
MCM6	0.00078
LARP4B	0.00078
DERL1	0.00078
DOCK1	0.00078	0.0021
LMNB2	0.00077
CORO1B	0.00077	0.0063
YBX1	0.00076
CAPN2	0.00076
HSPE1	0.00076	0.00097
PSMC2	0.00076	0.0025
RPUSD4	0.00075
FSCN1	0.00075
PTPRF	0.00075
PIK3R4	0.00075
NCAPD2	0.00075
SLC35G1	0.00075	0.00063
NIPSNAP1	0.00075	0.00063
GBAS	0.00075	0.00063
SH3BP1	0.00075	0.00087
MRPL53	0.00075	0.00093
PDCD4	0.00075	0.0012
USP9Y	0.00074	0.00055
TMEM14C	0.00073
PPP3CB	0.00073
ANP32A	0.00072
LARS	0.00072
PRDX6	0.00072	0.00057
MYO1D	0.00072	0.0016
TBCD	0.00071
METTL11A	0.00071
S100A4	0.00071	0.00094
ROCK2	0.0007
FAM110C	0.0007
ACOT9	0.0007	0.00043
PFDN6	0.0007	0.00063
PTPLAD1	0.0007	0.0011
HPRT1	0.00069
FLNC	0.00069
RNPEP	0.00069	0.00021
RPL28	0.00069	0.00081
ARHGDIA	0.00069	0.00081
WASF2	0.00069	0.0009
RPL37A	0.00069	0.00092
RPL27	0.00069	0.00092
RPL18A	0.00069	0.00092
RPL13A	0.00069	0.00092
PPL	0.00069	0.00096
DCP1A	0.00069	0.001
RPL4	0.00069	0.0011
RPL10L	0.00069	0.0011
RPL35A	0.00069	0.0012
RPL15	0.00069	0.0012
RPL18	0.00069	0.0013
MYO1B	0.00069	0.0016
EIF2S1	0.00068	0.0005
PPM1A	0.00068	0.0014
KRT8	0.00067	0.00052
PROSC	0.00067	0.00062
SEC61B	0.00067	0.001
S100A7A	0.00066
S100A7	0.00066
PHF5A	0.00066
PCK2	0.00066	0.00039
SYNJ2	0.00066	0.00088
PHACTR4	0.00066	0.0012
TUFM	0.00066	0.0037
MOGS	0.00065
RPS8	0.00065
RPS26P11	0.00065	0.00023
RPS26	0.00065	0.00023
DDX24	0.00065	0.0003
TNIP1	0.00065	0.00032
ALDH3A2	0.00065	0.00058
DPP7	0.00065	0.0053
G6PD	0.00065	0.0064
E2F7	0.00064
TOR1AIP1	0.00064
MEMO1	0.00064
ANP32B	0.00064
PTS	0.00064	0.00039
RPL35	0.00064	0.00067
RPL36A	0.00064	0.00094
CCNY	0.00063
VAPB	0.00063
EXOSC1	0.00063	0.00076
EPN1	0.00063	0.00098
PSAT1	0.00062	0.00021
ACLY	0.00061
OLA1	0.00061
PPP4R1	0.00061	0.00066
CMPK1	0.00061	0.00071
RPN2	0.00061	0.0009
RPL32	0.00061	0.00092
CCDC6	0.00061	0.0011
CBLC	0.0006	0.0012
TGM3	0.00059
EIF1AX	0.00059	0.00055
AGK	0.00058
CASC5	0.00058
HIST1H2AJ	0.00058	0.00031
HIST1H2AH	0.00058	0.00031
HIST1H2AG	0.00058	0.00031
HIST1H2AD	0.00058	0.00031
H2AFJ	0.00058	0.00031
PIK3C2B	0.00058	0.00054
FNTA	0.00058	0.00054
DHCR7	0.00058	0.00057
TWF1	0.00058	0.0014
CORO2A	0.00058	0.0014
ARPC5	0.00058	0.0028
HIST2H2AA3	0.00058	0.0037
GLO1	0.00057
WDR43	0.00057
RRS1	0.00057
MRPS11	0.00057
PES1	0.00057
PDIA6	0.00057
ETFA	0.00057
FTSJ3	0.00057	0.0003
RBMXL1	0.00057	0.0005
RPLP0P6	0.00057	0.0012
NOP2	0.00056
MATR3	0.00056
STXBP1	0.00056	0.0011
PAICS	0.00055
QPCT	0.00055
IGF2BP2	0.00055
LYAR	0.00055
RPS9	0.00055
GNL3	0.00055	0.00023
TMED10	0.00055	0.00046
USP10	0.00055	0.00047
ERLIN1	0.00055	0.001
RP9	0.00055	0.0015
MTAP	0.00054
LRCH1	0.00054
BCCIP	0.00054
LIN7C	0.00054	0.00037
WDR1	0.00054	0.0015
VDAC2	0.00054	0.0015
PSMD14	0.00054	0.0016
PSAP	0.00053
UBR5	0.00053
NAPRT1	0.00053
GNL1	0.00053
CTPS	0.00053
GTPBP4	0.00053
PDP1	0.00053	0.00034
TUBA3E	0.00053	0.0011
TUBA3C	0.00053	0.0011
HIST1H2BA	0.00052
TMED7	0.00051
CYFIP2	0.00051
ETF1	0.00051	0.00088
CYCS	0.00051	0.0017
ATP5J2	0.00051	0.0029
FARSA	0.0005
HNRNPAB	0.0005	0.00072
AKAP11	0.0005	0.00086
MYO6	0.0005	0.0022
EEF1E1	0.00049
MRPS23	0.00049	0.0013
SERPINB1	0.00048
SERPINI2	0.00048
SERPINB8	0.00048
SERPINB9	0.00048
DIS3	0.00048
PFDN2	0.00048	0.00039
PLCG2	0.00048	0.00064
EXOSC3	0.00048	0.00097
PSMD11	0.00048	0.0014
PFDN4	0.00048	0.0016
GDI1	0.00047	0.00024
HNRPDL	0.00047	0.00031
RHOC	0.00047	0.00034
ATPIF1	0.00047	0.001
FDFT1	0.00046
TWF2	0.00046
TALDO1	0.00046
PSMD7	0.00046
GNB2	0.00046	0.00031
PEAK1	0.00046	0.00088
HMGB1P1	0.00046	0.0015
PSMC3	0.00046	0.0016
FAT1	0.00046	0.0078
MRPS10	0.00045
ARL6IP4	0.00045
KRT7	0.00045	0.00028
C20ORF11	0.00045	0.00078
MAGEE1	0.00044
SDHA	0.00044
RAP1A	0.00044
MDH2	0.00044
CAMK2D	0.00044	0.0003
POP1	0.00044	0.00057
MTO1	0.00044	0.00059
PGK1	0.00044	0.00086
TPI1	0.00044	0.0013
IQGAP3	0.00043
PIK3C2A	0.00043
FKBP1A	0.00043
CSNK1A1L	0.00043	0.00031
MRPL32	0.00043	0.00078
MAT2B	0.00042
PSMB6	0.00042
GTF2B	0.00042
CS	0.00042	0.00021
AMY2B	0.00042	0.00078
AMY2A	0.00042	0.00078
AMY1A	0.00042	0.00078
ANXA5	0.00042	0.0013
RPS29	0.00041
SURF4	0.00041	0.00024
COX6C	0.00041	0.00031
ATP5D	0.00041	0.00042
USP27X	0.00041	0.00052
RTKN2	0.00041	0.00052
ARHGAP17	0.00041	0.00052
ARAP3	0.00041	0.00052
SEPT.9	0.00041	0.00056
SEPT.7	0.00041	0.00056
GPS2	0.00041	0.00057
ARPC3	0.00041	0.0017
SSR4	0.00041	0.0039
EIF2S3L	0.0004
EIF2S3	0.0004
RAB6A	0.0004
TIMM9	0.0004	0.00049
MAP2K6	0.0004	0.00065
REPS2	0.0004	0.00068
EPB41L4B	0.00039
FARP2	0.00039
SLC4A7	0.00039
WWC1	0.00039	0.00037
UBE2O	0.00039	0.00037
ADH1C	0.00039	0.00037
NUP160	0.00039	0.00052
NAP1L4	0.00039	0.00078
UBE2N	0.00039	0.00084
WDR26	0.00039	0.0027
CAMSAP3	0.00039	0.003
PLIN3	0.00038
INO80D	0.00038
CDK12	0.00038
PANK2	0.00038
MAP3K15	0.00038
FAM122B	0.00038
SSH2	0.00038
ETFB	0.00038
CAMK2G	0.00038	0.0003
RRBP1	0.00038	0.00053
BRCC3	0.00038	0.00054
AP2S1	0.00038	0.00054
TTC17	0.00038	0.00063
TANC2	0.00038	0.00063
RGS12	0.00038	0.00063
PRR5	0.00038	0.00063
LPIN1	0.00038	0.00063
EPN3	0.00038	0.00063
CEP89	0.00038	0.00063
ARHGEF19	0.00038	0.00063
SRSF5	0.00037
EPS15L1	0.00036	0.00061
RIN1	0.00036	0.0048
MRP63	0.00035
MRPS18C	0.00035
ABHD10	0.00035
MRPS9	0.00035
PURB	0.00035
ARL2	0.00035
TMEM160	0.00035	0.00026
SSBP1	0.00035	0.00026
KIAA2013	0.00035	0.00043
RPL31	0.00035	0.00044
POLR2L	0.00035	0.00045
MRPL10	0.00035	0.00054
MRPS5	0.00035	0.0013
MYCBP	0.00035	0.0031
OTUD4	0.00035	0.0035
MRPS25	0.00035	0.0036
MKI67IP	0.00033
WDR36	0.00033
CUL7	0.00033
KIAA1614	0.00033
RPS24	0.00033
EXOC4	0.00033
TIMM13	0.00033	0.00023
RPS13	0.00033	0.00023
RPS11	0.00033	0.00023
IKBKG	0.00033	0.00023
PWP1	0.00033	0.00025
WDR6	0.00033	0.0003
RBM28	0.00033	0.0003
CRTAP	0.00033	0.0003
CHCHD4	0.00033	0.0003
RCL1	0.00033	0.00041
RPL3	0.00033	0.00048
MAP3K4	0.00033	0.00056
CHN2	0.00033	0.00075
RPL10A	0.00033	0.00075
RPL9	0.00033	0.00081
RPL24	0.00033	0.0013
RPL37	0.00033	0.0014
SEC23B	0.00033	0.0039
ASNS	0.00032
TRMT112	0.00032
TBC1D15	0.00032
GTF2I	0.00032
CSNK1D	0.00032
GPC1	0.00032
UQCRC1	0.00032
UQCRC2	0.00032
GPC4	0.00032
AGRN	0.00032
RPS15	0.00032
POLE	0.00032
SDC4	0.00032	0.00042
SDC1	0.00032	0.00042
PDPK2	0.00032	0.00042
PTRF	0.00032	0.0015
MRPS27	0.00032	0.0017
DDX19B	0.00031
DDX25	0.00031
DDX19A	0.00031
ATP2A1	0.00031
PLS3	0.00031
ACSL4	0.00031
FASTKD2	0.00031
PIGS	0.00031
ZFP91	0.00031
CCDC108	0.00031
SUZ12	0.00031
TRAP1	0.00031
RRP15	0.00031	0.0003
RPL26	0.00031	0.0003
PTDSS1	0.00031	0.0003
MYO5C	0.00031	0.00031
RBFOX3	0.00031	0.00041
PRKAR1B	0.00031	0.0005
PDCD2L	0.00031	0.0005
RPL36	0.00031	0.00066
ARPC1A	0.00031	0.0014
SVIL	0.00031	0.0016
FLII	0.00031	0.0018
MYO5B	0.00031	0.0019
ARPC5L	0.00031	0.0022
CLN6	0.0003
EIF3J	0.0003
SRBD1	0.0003	0.00031
GOLT1B	0.00029
TMCO1	0.00029
SLC39A10	0.00029
MTCH1	0.00029
OCIAD1	0.00029
ATP13A1	0.00029
TMX1	0.00029
NAA50	0.00029
MT-ND4	0.00029
NDUFC2-KCTD14	0.00029
NDUFC2	0.00029
NDUFS2	0.00029
MGA	0.00029
MT-CO1	0.00029	0.00031
PSTPIP2	0.00029	0.00037
EIF3K	0.00029	0.00084
KDELR1	0.00029	0.00095
ALCAM	0.00028
COMT	0.00028
LDLR	0.00028
GTF3C4	0.00028
GLYR1	0.00028
DRG1	0.00027
SEPT.10	0.00027
KIFC1	0.00027
GNG12	0.00027
REPS1	0.00027	0.00037
SAPCD2	0.00027	0.00037
NES	0.00027	0.00037
MPP7	0.00027	0.00037
GRAMD4	0.00027	0.00037
EGF	0.00027	0.00043
PRDX2	0.00027	0.00054
BIRC6	0.00027	0.00074
DEK	0.00026
MRPS17	0.00026	0.00035
ELMO3	0.00026	0.00051
ELMO2	0.00026	0.00051
DOCK5	0.00026	0.00051
ARHGAP42	0.00026	0.00051
TPP2	0.00026	0.00067
NHSL1	0.00025	0.00034
CYFIP1	0.00025	0.00034
PSMD3	0.00025	0.0016
CALHM2	0.00024
TTC35	0.00024
KRR1	0.00024
UQCRFS1P1	0.00024
UQCRFS1	0.00024
UQCRB	0.00024
TPR	0.00024
NDUFA10	0.00024
RRP9	0.00024
PGGT1B	0.00024	0.0002
PAK6	0.00024	0.0002
IQGAP2	0.00024	0.0002
CDC42SE2	0.00024	0.0002
CDC42EP1	0.00024	0.0002
TOMM22	0.00024	0.00031
SSFA2	0.00024	0.00031
UQCR10	0.00024	0.00061
COX4I1	0.00024	0.00098
PSMC6	0.00024	0.0011
C19ORF43	0.00023
LTA4H	0.00023
APRT	0.00023
CSDE1	0.00023
RTCD1	0.00023
DHX33	0.00023
SPATA5L1	0.00023
PELO	0.00023
DDX50	0.00023
NOL8	0.00023
HMBS	0.00023
PITPNA	0.00023	0.00024
TAMM41	0.00023	0.00031
PLAU	0.00023	0.00031
GNAI1	0.00023	0.00031
FAM18B1	0.00023	0.00031
COX6B1	0.00023	0.00031
C4ORF27	0.00023	0.00031
SARS	0.00023	0.00039
EIF1AY	0.00023	0.00055
DDX46	0.00023	0.0013
MRPS6	0.00023	0.0038
YARS2	0.00022
HNRPLL	0.00022
MTDH	0.00022
RPUSD3	0.00022
TRUB2	0.00022
PTCD1	0.00022
MRPL49	0.00022	0.00037
MRPL50	0.00022	0.00064
MINA	0.00021
DDOST	0.00021
PRKCSH	0.00021
STT3A	0.00021	0.00042
SCO1	0.00021	0.00042
ATP5L	0.00021	0.00042
ATP5J	0.00021	0.00042
ATP5I	0.00021	0.00042
ATP5H	0.00021	0.00042
ATP5F1	0.00021	0.00042
ATP5EP2	0.00021	0.00042
ATP5E	0.00021	0.00042
POR	0.00021	0.00086
USMG5	0.00021	0.0012
DHCR24	0.00021	0.0016
ATP5O	0.00021	0.0034
DCTN4	0.0002
CCDC88C	0.0002
OSBPL11	0.0002
FAM3C	0.0002
ARHGAP12	0.0002
PDXDC1	0.0002
TMED2	0.0002
RAB6B	0.0002
KIAA0100	0.0002
HMGN2	0.0002
HMGN3	0.0002
ST14	0.0002	0.00024
CNBP	0.0002	0.00024
KRT17	0.0002	0.00028
MBP	0.0002	0.00049
ZYX	0.0002	0.00056
RPS27L	0.0002	0.0011
LIMK1	0.0002	0.0014
MTHFD1L	0.00019
EIF4B	0.00019	0.0011
BLVRB	0.00018
GLUD2	0.00018
GLUD1	0.00018
ERP29	0.00018
STMN1	0.00018
CP	0.00018
HN1	0.00018
SUMO2	0.00018
UBA1	0.00018	0.00021
PAFAH1B3	0.00018	0.00021
PAFAH1B2	0.00018	0.00021
ALDOC	0.00018	0.00025
UBE2NL	0.00018	0.00039
ESD	0.00018	0.00039
ANXA3	0.00018	0.00096
AKR1A1	0.00018	0.0014
CHP	0.00017
C2ORF47	0.00017
COX5B	0.00017
COX7A2	0.00017	0.00034
SLC16A1	0.00017	0.00065
SGPL1	0.00017	0.0017
C19ORF21	0.00016
GNB4	0.00016
CD59	0.00016
EPCAM	0.00016	0.00024
GNAI2	0.00016	0.0006
PLEC	0.00016	0.005
GOT2	0.00014
PNP	0.00014
PRDX5	0.00014	0.0035
RPF2	0.00013
ASCC2	0.00013
RIOK2	0.00013
MRPS24	0.00013
RPP25L	0.00013
MCAT	0.00013
RIOK3	0.00013	0.00013
NEMF	0.00013	0.00013
MRPS21	0.00013	0.00013
RPL23A	0.00013	0.0003
C19ORF53	0.00013	0.00041
MMTAG2	0.00013	0.0023
MRPS26	0.00013	0.0036
HPS5	8.8e-05
WNT16	8.8e-05
STIM2	8.8e-05
EHD2	8.8e-05
CISD1	8.8e-05
AGPAT4	8.8e-05
TIMMDC1	8.8e-05
TMEM126A	8.8e-05
EIF2A	8.8e-05
ERGIC2	8.8e-05
ABHD14B	8.8e-05
PDLIM5	8.8e-05
TLCD1	8.8e-05
PTCD2	8.8e-05
CEP192	8.8e-05
SLC25A40	8.8e-05
ADCK3	8.8e-05
HSD17B11	8.8e-05
SLC43A3	8.8e-05
HEATR2	8.8e-05
PARS2	8.8e-05
ARMC6	8.8e-05
TBC1D9B	8.8e-05
RIF1	8.8e-05
PON2	8.8e-05
UBE4A	8.8e-05
MALL	8.8e-05
ALDH18A1	8.8e-05
ACAT1	8.8e-05
RRM1	8.8e-05
PGM3	8.8e-05
POP7	8.8e-05
SLC25A12	8.8e-05
TMEM14B	8.8e-05
TMEM14D	8.8e-05
WDR13	8.8e-05	0.00021
ADK	8.8e-05	0.00021
LRRC16A	8.8e-05	0.00031
SUCLG1	8.8e-05	0.00041
NDUFA13	0	0
TPP1	0	0
PHLDA2	0	0
NUP188	0	0
CEPT1	0	0
CBWD6	0	0
CBWD5	0	0
CBWD3	0	0
CBWD2	0	0
CBWD1	0	0
BDH1	0	0
ELF3	0	0.0043
SLC16A3	0	0.0082
SPTLC1	0	0.0036
BMS1	0	0.00041
PLSCR1		0.00037
ARF4		0.00036
WNK1		0.00025
CEACAM1		0.00024
LUC7L2		0.15
STK38		0.096
NQO1		0.015
XRCC6		0.011
KARS		0.011
ELAVL1		0.011
IRS1		0.0088
MOB2		0.0082
RPL22		0.0074
ANKRD28		0.0073
QARS		0.0068
ILF3		0.0066
ABL2		0.0066
FLNA		0.0063
STK38L		0.0062
CDK9		0.0059
PPID		0.0057
SKP1		0.0056
TUBB3		0.0055
TOMM34		0.0054
DNAJB1		0.0054
AHSA1		0.0052
BCAP31		0.0049
PPP6R1		0.0048
HYOU1		0.0048
CDH1		0.0048
ANXA1		0.0048
PPP2CB		0.0047
XRCC5		0.0046
KCTD5		0.0046
ITGA3		0.0046
ILF2		0.0046
UPF1		0.0045
FUS		0.0043
TECR		0.0038
PPHLN1		0.0037
MLF2		0.0037
HSP90B1		0.0037
RBM10		0.0036
SFPQ		0.0035
SERPINH1		0.0035
FDPS		0.0035
RB1CC1		0.0034
DIABLO		0.0031
SPTAN1		0.003
EFTUD2		0.003
ALDH1A3		0.003
VCL		0.0028
ATP1A1		0.0028
SNRNP200		0.0027
PPP6R3		0.0027
NCBP1		0.0027
MAGEB2		0.0027
CAT		0.0026
MVP		0.0025
LZTS2		0.0025
ERCC2		0.0025
DHX15		0.0025
CD9		0.0025
SMARCA1		0.0024
SF3B2		0.0024
CHERP		0.0024
CANX		0.0024
AIMP1		0.0024
SF3B3		0.0023
PRPF8		0.0023
PRPF6		0.0023
EZR		0.0023
DCAF7		0.0022
C11ORF84		0.0022
MRPL16		0.0021
ITGA2		0.0021
HLA-A		0.0021
AHNAK		0.0021
SART3		0.002
PTCD3		0.002
MRPL4		0.002
CDC73		0.002
ANXA2		0.002
REEP5		0.0019
PTGES3		0.0019
POLR2B		0.0019
HLA-C		0.0019
UBTF		0.0018
NONO		0.0018
NF2		0.0018
EPHA2		0.0018
EIF3A		0.0018
NEDD4L		0.0017
GTF2F1		0.0017
FBXO2		0.0017
EIF3B		0.0017
SF3B1		0.0016
PSME2		0.0016
PPFIBP1		0.0016
OTUB1		0.0016
NXF1		0.0016
MRPL11		0.0016
ANXA2P2		0.0016
WASF1		0.0015
SNRNP40		0.0015
RDH11		0.0015
CD2BP2		0.0015
SF3A3		0.0014
MRPL18		0.0014
EIF3M		0.0014
EIF3H		0.0014
EIF3C		0.0014
DYNC1H1		0.0014
AKAP9		0.0014
SPIN1		0.0013
SHMT2		0.0013
MRPS18B		0.0013
LRRFIP1		0.0013
HNRNPF		0.0013
EIF3G		0.0013
EIF3F		0.0013
COPA		0.0013
WDR61		0.0012
U2SURP		0.0012
TRIM21		0.0012
SRSF4		0.0012
RBM17		0.0012
LAMTOR3		0.0012
EIF3E		0.0012
CKB		0.0012
ADAM10		0.0012
TMED1		0.0011
RCN1		0.0011
PYCR2		0.0011
MAPRE1		0.0011
LUC7L		0.0011
LGALS3BP		0.0011
GNB1		0.0011
FXR2		0.0011
EML3		0.0011
EIF3I		0.0011
DOCK4		0.0011
CTR9		0.0011
ARF1		0.0011
TRIM72		0.001
SIPA1L1		0.001
GSTP1		0.001
PABPN1		0.00097
ACSL3		0.00096
SNRPD3		0.00094
EIF3L		0.00094
ACACA		0.00094
SCYL2		0.00092
UQCRQ		0.00091
PTK7		0.00091
PDHB		0.00091
LEO1		0.00091
DDX47		0.00091
ANXA6		0.00091
DECR1		0.0009
CTNNA2		0.00089
VAT1		0.00085
RPL30		0.00085
HLA-B		0.00085
PRKCDBP		0.00084
CPSF3		0.00082
CAPN1		0.00082
ATP6V1A		0.00081
ABLIM1		0.00081
SET		0.0008
MRPL44		0.00079
MRPL2		0.00078
USP5		0.00077
NT5C2		0.00077
EXOSC8		0.00077
RHBDF2		0.00076
PDLIM7		0.00076
MZT1		0.00076
ITPR3		0.00076
HMHA1		0.00076
ZC3HC1		0.00075
UBXN1		0.00073
MGEA5		0.00072
EXOSC2		0.00072
AP1G1		0.00072
ZNF638		0.00071
DLAT		0.0007
MRPS18A		0.00069
MRPL38		0.00069
MRPL24		0.00069
LAD1		0.00069
DHX38		0.00069
GDF15		0.00068
VPS29		0.00067
RPL27A		0.00067
IER3IP1		0.00067
HMGB3		0.00067
COQ6		0.00067
MYOF		0.00066
LTBP1		0.00066
DDX23		0.00066
ZC3HAV1		0.00065
YTHDF2		0.00063
TBC1D7		0.00063
PDZD11		0.00063
MRPL47		0.00063
MARCKS		0.00063
KANK2		0.00063
KANK1		0.00063
FAM117B		0.00063
DENND4C		0.00063
SLAIN2		0.00062
RAB5C		0.00062
PARP4		0.00062
MT-CO2		0.0006
MRPL43		0.0006
MRPL23		0.0006
ACOT7		0.0006
MAP4		0.00059
ERLIN2		0.00059
TRIP13		0.00057
SLC2A1		0.00056
RPS23		0.00056
CHPF		0.00056
PDAP1		0.00055
PROCR		0.00054
MRPL15		0.00054
IARS2		0.00053
CRIP1		0.00053
CLIC1		0.00053
GPX8		0.0005
SUB1		0.00049
RNF219		0.00049
ABCF1		0.00049
DHX29		0.00047
QPCTL		0.00046
IDH1		0.00045
GRHPR		0.00045
TMED5		0.00044
TMED4		0.00044
SYNGR2		0.00044
RAB18		0.00044
LMAN2		0.00044
DLST		0.00044
CWC25		0.00044
CD151		0.00044
ATP1B3		0.00044
AP3D1		0.00044
AP3B1		0.00044
AARS		0.00043
RAB1C		0.00042
RAB1B		0.00042
CYB5B		0.00042
YTHDF3		0.00041
RPL36AL		0.00041
RNGTT		0.00041
FAR1		0.00041
YARS		0.00039
TBCA		0.00039
PAPSS1		0.00039
NPEPPS		0.00039
MTHFD1		0.00039
LAP3		0.00039
ARF3		0.00039
PHLDB3		0.00037
MTNR1B		0.00037
CDC42BPG		0.00037
MRPS12		0.00035
MRPL3		0.00035
CCDC72		0.00035
THEM6		0.00034
KIAA1522		0.00034
COX5A		0.00034
AGPAT5		0.00034
SF3A2		0.00032
TSEN34		0.00031
TMEM43		0.00031
SMPDL3B		0.00031
SEC24A		0.00031
RHPN1		0.00031
RBMXL2		0.00031
PSPC1		0.00031
MYO5A		0.00031
MRTO4		0.00031
MGST3		0.00031
MAGT1		0.00031
LEMD3		0.00031
IQSEC1		0.00031
HSDL2		0.00031
FAM83H		0.00031
EFHD2		0.00031
DOLPP1		0.00031
CNP		0.00031
ATP6V0A1		0.00031
ARCN1		0.00031
APOBEC3F		0.00031
APOBEC3C		0.00031
PGD		0.00028
MRPS30		0.00028
MRPL42		0.00028
MRPL45		0.00026
MRPL39		0.00026
MRPL28		0.00026
DDX10		0.00026
IDH2		0.00025
PPOX		0.00024
MRPL22		0.00024
MP68		0.00024
HNRNPUL2		0.00024
FAM120A		0.00024
EIF3CL		0.00024
CRABP2		0.00024
CKAP5		0.00024
ACTR1A		0.00024
RPS18		0.00023
MTUS1		0.00023
USP34		0.00021
USP24		0.00021
TTLL12		0.00021
RNF213		0.00021
RCC2		0.00021
PNPLA6		0.00021
MARCKSL1		0.00021
LPP		0.00021
LEMD2		0.00021
ISG15		0.00021
HINT2		0.00021
GMPPA		0.00021
GAA		0.00021
DDX12P		0.00021
DDX11L8		0.00021
CYB5R1		0.00021
COTL1		0.00021
B4GALT5		0.00021

## Sheet: Annotation
Short Name	Full Name	ENSEMBL
1433B	14-3-3 protein beta/alpha	ENSG00000166913
AP2A1	AP-2 complex subunit alpha-1	ENSG00000196961
APLP2	Amyloid-like protein 2	ENSG00000084234
ARF4	ADP-ribosylation factor 4	ENSG00000168374
ARHG7	Rho guanine nucleotide exchange factor 7	ENSG00000102606
ASAP1	Arf-GAP with SH3 domain ANK repeat and PH domain-containing protein 1	ENSG00000153317
ATF1	Cyclic AMP-dependent TF ATF-1	ENSG00000123268
BCAR1	Breast cancer anti-estrogen resistance protein 1	ENSG00000050820
CBLB	E3 ubiquitin-protein ligase CBL-B	ENSG00000114423
CBLC	Signal transduction protein CBL-C	ENSG00000142273
CBL	E3 ubiquitin-protein ligase CBL	ENSG00000110395
CEAM1	Carcinoembryonic antigen-related cell adhesion molecule 1	ENSG00000079385
CEBPB	CCAAT/enhancer-binding protein beta	ENSG00000172216
CHIO	Beta-chimaerin	ENSG00000106069
CRKL	Crk-like protein	ENSG00000099942
CTND1	Catenin delta-1	ENSG00000198561
CXA1	Gap junction alpha-1 protein	ENSG00000152661
DP13A	DCC-interacting protein 13-alpha	ENSG00000157500
DYN1	Dynamin-1	ENSG00000106976
EF1A1	Elongation factor 1-alpha 1	ENSG00000156508
EGF	Pro-epidermal growth factor	ENSG00000138798
ELF3	ETS-related TF Elf-3	ENSG00000163435
EP15R	Epidermal growth factor receptor substrate 15-like 1	ENSG00000127527
EPN1	Epsin-1	ENSG00000063245
EPS15	Epidermal growth factor receptor substrate 15	ENSG00000085832
EPS8	Epidermal growth factor receptor kinase substrate 8	ENSG00000151491
ERBB2	Receptor tyrosine-protein kinase erbB-2	ENSG00000141736
ERBB3	Receptor tyrosine-protein kinase erbB-3	ENSG00000065361
ERBB4	Receptor tyrosine-protein kinase erbB-4	ENSG00000178568
ERRFI	ERBB receptor feedback inhibitor 1	ENSG00000116285
FAK2	Protein-tyrosine kinase 2-beta	ENSG00000120899
FOXN1	Forkhead box protein N1	ENSG00000109101
GIT1	ARF GTPase-activating protein GIT1	ENSG00000108262
GNDS	Ral guanine nucleotide dissociation stimulator	ENSG00000160271
GRB14	Growth factor receptor-bound protein 14	ENSG00000115290
HD	Huntingtin	ENSG00000197386
HIP1	Huntingtin-interacting protein 1	ENSG00000127946
ITCH	E3 ubiquitin-protein ligase Itchy homolog	ENSG00000078747
JAK1	Tyrosine-protein kinase JAK1	ENSG00000162434
JAK2	Tyrosine-protein kinase JAK2	ENSG00000096968
JUND	TF jun-D	ENSG00000130522
K1C17	Keratin type I cytoskeletal 17	ENSG00000128422
K1C18	Keratin type I cytoskeletal 18	ENSG00000111057
K2C7	Keratin type II cytoskeletal 7	ENSG00000135480
K2C8	Keratin type II cytoskeletal 8	ENSG00000170421
KS6A5	Ribosomal protein S6 kinase alpha-5	ENSG00000100784
KSR1	Kinase suppressor of Ras 1	ENSG00000141068
LIMK1	LIM domain kinase 1	ENSG00000106683
M3K11	Mitogen-activated protein kinase kinase kinase 11	ENSG00000173327
M3K1	Mitogen-activated protein kinase kinase kinase 1	ENSG00000095015
M3K2	Mitogen-activated protein kinase kinase kinase 2	ENSG00000169967
M3K3	Mitogen-activated protein kinase kinase kinase 3	ENSG00000198909
M3K4	Mitogen-activated protein kinase kinase kinase 4	ENSG00000085511
MP2K4	Dual specificity mitogen-activated protein kinase kinase 4	ENSG00000065559
MP2K6	Dual specificity mitogen-activated protein kinase kinase 6	ENSG00000108984
MP2K7	Dual specificity mitogen-activated protein kinase kinase 7	ENSG00000076984
NCK2	Cytoplasmic protein NCK2	ENSG00000071051
NDUAD	NADH dehydrogenase [ubiquinone] 1 alpha subcomplex subunit 13	ENSG00000186010
P3C2B	Phosphatidylinositol 4-phosphate 3-kinase C2 domain-containing subunit beta	ENSG00000133056
P55G	Phosphatidylinositol 3-kinase regulatory subunit gamma	ENSG00000117461
P85A	Phosphatidylinositol 3-kinase regulatory subunit alpha	ENSG00000145675
P85B	Phosphatidylinositol 3-kinase regulatory subunit beta	ENSG00000105647
PIPNA	Phosphatidylinositol transfer protein alpha isoform	ENSG00000174238
PK3CA	Phosphatidylinositol 4 5-bisphosphate 3-kinase catalytic subunit alpha isoform	ENSG00000121879
PK3CB	Phosphatidylinositol 4 5-bisphosphate 3-kinase catalytic subunit beta isoform	ENSG00000051382
PK3CD	Phosphatidylinositol 4 5-bisphosphate 3-kinase catalytic subunit delta isoform	ENSG00000171608
PK3CG	Phosphatidylinositol 4 5-bisphosphate 3-kinase catalytic subunit gamma isoform	ENSG00000105851
PKN2	Serine/threonine-protein kinase N2	ENSG00000065243
PLCG1	1-phosphatidylinositol 4 5-bisphosphate phosphodiesterase gamma-1	ENSG00000124181
PLCG2	1-phosphatidylinositol 4 5-bisphosphate phosphodiesterase gamma-2	ENSG00000197943
PLD1	Phospholipase D1	ENSG00000075651
PLD2	Phospholipase D2	ENSG00000129219
PLEC	Plectin	ENSG00000178209
PLS1	Phospholipid scramblase 1	ENSG00000188313
PTN11	Tyrosine-protein phosphatase non-receptor type 11	ENSG00000179295
RALA	Ras-related protein Ral-A	ENSG00000006451
RASH	GTPase HRas	ENSG00000174775
RASK	GTPase KRas	ENSG00000133703
RASN	GTPase NRas	ENSG00000213281
RBBP7	Histone-binding protein RBBP7	ENSG00000102054
REPS1	RalBP1-associated Eps domain-containing protein 1	ENSG00000135597
REPS2	RalBP1-associated Eps domain-containing protein 2	ENSG00000169891
RGS16	Regulator of G-protein signaling 16	ENSG00000143333
ROCK1	Rho-associated protein kinase 1	ENSG00000067900
SH3G2	Endophilin-A1	ENSG00000107295
SHIP2	Phosphatidylinositol 3 4 5-trisphosphate 5-phosphatase 2	ENSG00000165458
SIN3A	Paired amphipathic helix protein Sin3a	ENSG00000169375
SMD2	Small nuclear ribonucleoprotein Sm D2	ENSG00000125743
SOCS3	Suppressor of cytokine signaling 3	ENSG00000184557
SOS1	Son of sevenless homolog 1	ENSG00000115904
SOS2	Son of sevenless homolog 2	ENSG00000100485
SPY2	Protein sprouty homolog 2	ENSG00000136158
STAT2	Signal transducer and activator of transcription 2	ENSG00000170581
STXB1	Syntaxin-binding protein 1	ENSG00000136854
TGIF1	Homeobox protein TGIF1	ENSG00000177426
TNIP1	TNFAIP3-interacting protein 1	ENSG00000145901
US6NL	USP6 N-terminal-like protein	ENSG00000148429
VAV2	Guanine nucleotide exchange factor VAV2	ENSG00000160293
VAV3	Guanine nucleotide exchange factor VAV3	ENSG00000134215
WASL	Neural Wiskott-Aldrich syndrome protein	ENSG00000106299
WNK1	Serine/threonine-protein kinase WNK1	ENSG00000060237
ZPR1	Zinc finger protein ZPR1	ENSG00000109917
