# Supplementary material for: Extensive rewiring of the EGFR network in colorectal cancer cells expressing transforming levels of KRASG13D
Source: Nat Commun. 2020 Jan 24;11:499. doi: 10.1038/s41467-019-14224-9 (PMC6981206; doi:10.1038/s41467-019-14224-9)
Supplement: Supplementary file 19 — Supplementary Data 15 [file 41467_2019_14224_MOESM19_ESM.xlsx]

## Sheet: CRC survival analysis
Bait proteins sorted by the number of their rewired Interactions (top 20 rewired baits are in red)
Bait Protein	Common Preys (i.e. abundance not significantly different)	EGFRNet-mtKRAS-Hi enhanced Interactions	EGFRNet-mtKRAS-Lo Enhanced Interactions	Total Preys	Rewired Preys	RatioSum (sum of SILAC ratios for rewired interactions)	Prey Proteins Differentially Expressed Between Cell Lines	Enrichment of Differentially Expressed Proteins among Preys	Enrichment for Rewired Interactions		TCGA Colorectal Adenocarcinoma (Provisional) dataset of 629 patients
SH2D3C	66	41	47	154	88	97.116	26	9.33114e-09	0.000894802
PRKD1	58	15	48	121	63	90.185	16	5.73299e-05	0.0598776		Top 20 rewired baits
RAC1	38	36	11	85	47	72.37	7	0.105655	0.0309006
PRKCI	43	42	1	86	43	39.828	3	0.730155	0.191713
MYLK2	25	24	14	63	38	67.583	3	0.648605	0.00867622
SH3GL3	37	28	10	75	38	64.487	10	0.00106005	0.180206
MAP2K1	23	20	18	61	38	47.557	10	0.00106005	0.00399444
PEBP1	30	15	23	68	38	43.117	13	8.79993e-06	0.041264
PDPK1	29	34	2	65	36	38.469	7	0.0313811	0.0538735
PRKCZ	46	33	2	81	35	32.426	5	0.179337	0.662673
GRB2	51	22	13	86	35	28.742	7	0.0272232	0.81864
LCK	29	7	27	63	34	46.103	2	0.804934	0.0886248
PRKCB	78	25	6	109	31	27.685	13	5.88425e-07	0.999909
PRKAR1A	44	17	13	74	30	28.781	11	2.07052e-05	0.811981
PTPRR	26	2	27	55	29	46.738	1	0.927445	0.1461
RAB5A	126	18	11	155	29	30.342	12	1.92438e-06	1
CAV2	32	26	3	61	29	23.167	9	0.000505892	0.382293
ELK4	43	26	2	71	28	19.762	7	0.00808108	0.85635
PTK6	17	1	26	44	27	26.672	3	0.415479	0.0191394
FYN	33	14	13	60	27	22.421	7	0.00653357	0.542831
DOK2	33	24	3	60	27	17.493	6	0.0246448	0.542831
BAD	32	25	0	57	25	38.93	6	0.0170657	0.613158
ELK1	46	25	0	71	25	26.206	5	0.0585779	0.964736
FGFR1	19	8	16	43	24	34.812	2	0.625781	0.0959887
SH3BGRL	61	20	4	85	24	16.659	8	0.00060862	0.99959
BMX	18	1	21	40	22	33.218	2	0.577519	0.126707
DUSP4	30	19	2	51	21	38.125	6	0.00701754	0.751425
CAV1	31	12	9	52	21	14.099	7	0.00134588	0.788356
PAK1	59	14	6	79	20	16.776	14	2.43215e-11	0.999927
GRB10	58	16	4	78	20	16.44	4	0.0874871	0.999897
RASA1	33	16	4	53	20	14.342	6	0.00539706	0.885907
SNCA	13	15	4	32	19	17.421	6	0.00406835	0.0689391
PRKCE	34	14	3	51	17	13.562	4	0.0526244	0.967425
SRC	42	14	0	56	14	11.166	5	0.00483503	0.999458
PRKCG	15	12	2	29	14	10.2	2	0.343305	0.425007
NCK1	11	4	8	23	12	17.884	2	0.277362	0.307842
MTA2	20	5	7	32	12	16.129	0	1	0.847694
CSK	29	11	1	41	12	12.433	4	0.0154177	0.987193
PTPN12	24	9	3	36	12	9.556	2	0.277362	0.94419
ABI1	23	9	2	34	11	8.666	3	0.0623268	0.953035
CDC42	29	9	1	39	10	15.318	2	0.211074	0.996265
DUSP6	20	7	3	30	10	7.34	2	0.211074	0.930534
SHC1	45	6	3	54	9	9.911	5	0.00043777	0.999998
CAMK2A	28	2	7	37	9	8.794	2	0.178526	0.99736
YES1	18	0	9	27	9	7.831	0	1	0.922424
SH3KBP1	36	5	4	45	9	7.208	7	1.04298e-06	0.999895
VAV1	38	5	3	46	8	12.576	3	0.0256695	0.999984
CRK	32	1	7	40	8	10.361	3	0.0256695	0.999774		Bottom 20 rewired baits
RALBP1	47	6	2	55	8	9.355	4	0.00288018	1
YWHAE	38	6	2	46	8	7.609	3	0.0256695	0.999984
HCK	26	7	1	34	8	7.544	3	0.0256695	0.997356
PRKCA	10	6	2	18	8	5.896	3	0.0256695	0.604912
SOCS1	40	6	2	48	8	5.759	3	0.0256695	0.999994
MAP2K3	65	7	1	73	8	5.708	6	9.56479e-06	1
MAPK1	34	5	2	41	7	10.85	1	0.468301	0.999967
RHOA	50	1	6	57	7	8.561	7	3.38028e-08	1
AXL	23	6	1	30	7	7.121	0	1	0.996126
MAP3K14	66	3	4	73	7	5.586	3	0.0171235	1
MAPK7	58	5	2	65	7	5.269	3	0.0171235	1
CASP9	6	3	4	13	7	5.195	3	0.0171235	0.352204
MAP2K2	28	1	5	34	6	11.375	1	0.418054	0.999825
NME1	33	6	0	39	6	2.752	6	3.97396e-07	0.999983
GAB2	18	4	1	23	5	8.437	3	0.00557862	0.994604
EGFR	13	2	3	18	5	6.6	0	1	0.958809
DUSP1	41	2	3	46	5	4.048	2	0.0622543	1
RAF1	70	3	2	75	5	3.522	3	0.00557862	1
RPS6KA3	41	2	3	46	5	2.865	3	0.00557862	1
BLK	15	4	0	19	4	5.747	2	0.039584	0.992331
ARAF	32	0	3	35	3	8.548	3	0.000636886	1
GAB1	11	1	2	14	3	3.901	1	0.237077	0.982962
AKT1	29	0	3	32	3	2.779	3	0.000636886	0.999998
PTPN6	37	0	3	40	3	2.461	0	1	1
SHOC2	25	1	2	28	3	2.232	8	0	0.999986
MAPK14	20	0	2	22	2	3.61	2	0.00741925	0.999965
BRAF	42	0	2	44	2	3.07	2	0.00741925	1
MAP4K1	8	0	2	10	2	2.208	0	1	0.976624
RIPK1	24	2	0	26	2	1.84	2	0.00741925	0.999996
PXN	52	1	1	54	2	1.571	4	0	1
MAPK8	3	0	1	4	1	1.53	0	1	0.907913
NME1-NME2	16	1	0	17	1	1.38	0	1	0.999963
MAP2K5	33	1	0	34	1	1.28	1	0.0862327	1
HDAC1	43	0	1	44	1	0.677	2	0	1
GRB7	44	1	0	45	1	0.634	1	0.0862327	1
FGR	42	0	0	42	0	0	2	0	1
KLF11	4	0	0	4	0	0	0	1	1
LYN	27	0	0	27	0	0	1	0	1
MAP3K7	2	0	0	2	0	0	0	1	1
MAPK3	18	0	0	18	0	0	2	0	1
RALB	21	0	0	21	0	0	1	0	1
RIN1	11	0	0	11	0	0	0	1	1
RPS6KA1	12	0	0	12	0	0	1	0	1
RPS6KA2	5	0	0	5	0	0	1	0	1
TNK2	18	0	0	18	0	0	0	1	1

## Sheet: CRC survival_top20
Survival of patients with genetic alterations in the top20 rewired nodes
Cases with Alteration(s) in Query Gene(s)							Cases without Alteration(s) in Query Gene(s)
CaseID	Number_atRisk	Status	SurvivalRate	Time(months)			CaseID	Number_atRisk	Status	SurvivalRate	Time(months)
TCGA-AA-3984	334	censored	1	0	0		TCGA-AA-3695	284	censored	1	0	0
TCGA-AA-3845	333	deceased	0.996997	0	1		TCGA-AA-3872	283	censored	1	0	0
TCGA-AA-3684	332	censored	0.996997	0	0		TCGA-CK-5915	282	censored	1	0	0
TCGA-AA-3527	331	censored	0.996997	0	0		TCGA-AA-3850	281	deceased	0.996441	0	1
TCGA-AA-3852	330	deceased	0.993976	0	1		TCGA-AG-A01L	280	censored	0.996441	0	0
TCGA-CK-6746	329	censored	0.993976	0	0		TCGA-AA-3529	279	deceased	0.99287	0	1
TCGA-AY-6196	328	censored	0.993976	0.2	0		TCGA-AG-3602	278	censored	0.99287	0	0
TCGA-AM-5820	327	censored	0.993976	0.46	0		TCGA-AG-3601	277	censored	0.99287	0	0
TCGA-F4-6854	326	censored	0.993976	0.53	0		TCGA-AA-A022	276	censored	0.99287	0	0
TCGA-AA-3672	325	censored	0.993976	0.92	0		TCGA-AA-3712	275	censored	0.99287	0	0
TCGA-AM-5821	324	censored	0.993976	0.92	0		TCGA-AD-A5EJ	274	censored	0.99287	0	0
TCGA-AA-A02O	323	censored	0.993976	0.92	0		TCGA-AG-A01W	273	censored	0.99287	0	0
TCGA-AY-4071	322	deceased	0.990889	0.95	1		TCGA-AA-3693	272	censored	0.99287	0	0
TCGA-AA-3543	321	censored	0.990889	0.99	0		TCGA-AA-3814	271	censored	0.99287	0	0
TCGA-AA-A01Q	320	censored	0.990889	1.02	0		TCGA-AA-A00R	270	censored	0.99287	0.99	0
TCGA-AG-3586	319	censored	0.990889	1.02	0		TCGA-AG-3605	269	censored	0.99287	0.99	0
TCGA-AG-3883	318	censored	0.990889	1.02	0		TCGA-AG-3742	268	censored	0.99287	0.99	0
TCGA-AA-3496	317	censored	0.990889	1.02	0		TCGA-AA-3818	267	deceased	0.989151	0.99	1
TCGA-AA-3821	316	censored	0.990889	1.02	0		TCGA-AA-3856	266	censored	0.989151	0.99	0
TCGA-AA-A01S	315	censored	0.990889	1.02	0		TCGA-AG-3727	265	censored	0.989151	0.99	0
TCGA-AG-A020	314	censored	0.990889	1.02	0		TCGA-AG-3878	264	censored	0.989151	0.99	0
TCGA-AZ-4323	313	deceased	0.987723	1.41	1		TCGA-AG-A01J	263	censored	0.989151	1.02	0
TCGA-F4-6704	312	censored	0.987723	1.54	0		TCGA-AA-3518	262	censored	0.989151	1.02	0
TCGA-AZ-6608	311	deceased	0.984547	1.94	1		TCGA-AA-3514	261	censored	0.989151	1.02	0
TCGA-AG-A026	310	deceased	0.981371	1.94	1		TCGA-AG-3896	260	censored	0.989151	1.02	0
TCGA-AA-3966	309	censored	0.981371	2	0		TCGA-AA-A01V	259	censored	0.989151	1.02	0
TCGA-CK-6748	308	censored	0.981371	2	0		TCGA-AA-3494	258	censored	0.989151	1.02	0
TCGA-AH-6547	307	deceased	0.978175	2.5	1		TCGA-AG-4007	257	censored	0.989151	1.02	0
TCGA-AZ-6607	306	deceased	0.974978	3.19	1		TCGA-5M-AAT4	256	deceased	0.985287	1.61	1
TCGA-EF-5830	305	censored	0.974978	3.48	0		TCGA-AA-3952	255	deceased	0.981423	2	1
TCGA-AG-4021	304	deceased	0.971771	3.98	1		TCGA-AA-3666	254	deceased	0.97756	2	1
TCGA-AA-A00N	303	deceased	0.968564	4.01	1		TCGA-AA-3930	253	deceased	0.973696	2	1
TCGA-EF-5831	302	censored	0.968564	4.17	0		TCGA-AA-A02H	252	deceased	0.969832	2	1
TCGA-4N-A93T	301	censored	0.968564	4.8	0		TCGA-AG-3594	251	deceased	0.965968	2	1
TCGA-D5-6537	300	deceased	0.965335	4.8	1		TCGA-AA-A02E	250	deceased	0.962104	2.96	1
TCGA-CM-5862	299	deceased	0.962106	5.03	1		TCGA-AA-3492	249	deceased	0.95824	3.02	1
TCGA-AA-A02J	298	deceased	0.958878	5.03	1		TCGA-AA-3488	248	deceased	0.954376	5.03	1
TCGA-AZ-4616	297	deceased	0.955649	5.12	1		TCGA-AA-3696	247	deceased	0.950512	5.03	1
TCGA-AZ-6605	296	deceased	0.952421	5.22	1		TCGA-DM-A285	246	deceased	0.946649	5.88	1
TCGA-AZ-4614	295	deceased	0.949192	5.65	1		TCGA-AG-A00C	245	censored	0.946649	6.01	0
TCGA-AD-6899	294	deceased	0.945964	5.78	1		TCGA-CI-6619	244	censored	0.946649	6.04	0
TCGA-AA-3681	293	censored	0.945964	5.98	0		TCGA-AA-3663	243	censored	0.946649	6.96	0
TCGA-AG-3600	292	censored	0.945964	6.04	0		TCGA-DM-A1DA	242	deceased	0.942737	7.49	1
TCGA-AA-3662	291	censored	0.945964	6.04	0		TCGA-D5-6898	241	censored	0.942737	7.52	0
TCGA-F4-6570	290	deceased	0.942702	6.18	1		TCGA-AA-3989	240	deceased	0.938809	7.95	1
TCGA-AZ-6599	289	deceased	0.93944	6.77	1		TCGA-AG-3726	239	censored	0.938809	7.98	0
TCGA-AA-3511	288	censored	0.93944	6.96	0		TCGA-AG-3580	238	censored	0.938809	8.02	0
TCGA-AA-3489	287	deceased	0.936167	7.03	1		TCGA-AA-3525	237	censored	0.938809	8.05	0
TCGA-AG-3581	286	censored	0.936167	7.06	0		TCGA-A6-6141	236	censored	0.938809	8.38	0
TCGA-CL-5918	285	censored	0.936167	7.16	0		TCGA-D5-6927	235	censored	0.938809	9.43	0
TCGA-DM-A280	284	deceased	0.93287	7.75	1		TCGA-A6-A5ZU	234	censored	0.938809	9.63	0
TCGA-CM-4750	283	censored	0.93287	8.02	0		TCGA-AA-3848	233	deceased	0.93478	10.05	1
TCGA-G4-6295	282	censored	0.93287	8.34	0		TCGA-AA-3811	232	deceased	0.93075	10.05	1
TCGA-QG-A5Z1	281	deceased	0.92955	8.41	1		TCGA-D5-6922	231	censored	0.93075	10.12	0
TCGA-EI-7004	280	censored	0.92955	8.44	0		TCGA-AF-3913	230	deceased	0.926704	10.38	1
TCGA-EI-6882	279	censored	0.92955	8.61	0		TCGA-AD-6964	229	deceased	0.922657	10.87	1
TCGA-F4-6459	278	deceased	0.926207	8.61	1		TCGA-DC-6158	228	deceased	0.91861	10.97	1
TCGA-D5-6926	277	censored	0.926207	9.03	0		TCGA-CM-6678	227	censored	0.91861	11.01	0
TCGA-AA-3519	276	censored	0.926207	9.07	0		TCGA-AA-3680	226	deceased	0.914545	11.01	1
TCGA-AG-A016	275	censored	0.926207	9.07	0		TCGA-CM-6677	225	censored	0.914545	11.07	0
TCGA-5M-AAT6	274	deceased	0.922826	9.53	1		TCGA-CM-6676	224	censored	0.914545	11.07	0
TCGA-NH-A6GA	273	deceased	0.919446	9.92	1		TCGA-F5-6863	223	deceased	0.910444	11.86	1
TCGA-F5-6464	272	deceased	0.916066	9.95	1		TCGA-EI-7002	222	censored	0.910444	11.96	0
TCGA-CA-6718	271	deceased	0.912685	10.05	1		TCGA-AA-A01G	221	censored	0.910444	11.99	0
TCGA-CM-6679	270	censored	0.912685	10.05	0		TCGA-D5-6931	220	censored	0.910444	11.99	0
TCGA-D5-7000	269	censored	0.912685	10.25	0		TCGA-AG-3575	219	censored	0.910444	11.99	0
TCGA-EI-6884	268	censored	0.912685	10.78	0		TCGA-CM-6680	218	censored	0.910444	12.02	0
TCGA-NH-A50U	267	deceased	0.909267	10.97	1		TCGA-AG-3599	217	censored	0.910444	12.02	0
TCGA-AA-A01D	266	deceased	0.905849	10.97	1		TCGA-AZ-6600	216	deceased	0.906229	12.09	1
TCGA-CM-6172	265	censored	0.905849	11.01	0		TCGA-D5-6920	215	censored	0.906229	12.39	0
TCGA-F4-6461	264	deceased	0.902418	11.1	1		TCGA-CA-5256	214	censored	0.906229	12.45	0
TCGA-D5-6932	263	censored	0.902418	11.37	0		TCGA-NH-A6GC	213	censored	0.906229	12.78	0
TCGA-EI-6883	262	censored	0.902418	11.5	0		TCGA-CM-6674	212	censored	0.906229	12.94	0
TCGA-D5-6928	261	censored	0.902418	11.63	0		TCGA-AA-3542	211	censored	0.906229	12.98	0
TCGA-AZ-6606	260	deceased	0.898947	11.73	1		TCGA-AA-3939	210	censored	0.906229	12.98	0
TCGA-AF-A56N	259	censored	0.898947	11.83	0		TCGA-CM-6168	209	censored	0.906229	12.98	0
TCGA-T9-A92H	258	censored	0.898947	11.89	0		TCGA-CM-4752	208	censored	0.906229	13.01	0
TCGA-DC-6154	257	censored	0.898947	11.99	0		TCGA-AA-3552	207	deceased	0.901851	13.01	1
TCGA-CM-6162	256	censored	0.898947	11.99	0		TCGA-AA-3516	206	deceased	0.897473	13.01	1
TCGA-AD-5900	255	censored	0.898947	12.16	0		TCGA-AA-3973	205	censored	0.897473	13.04	0
TCGA-CA-6716	254	censored	0.898947	12.19	0		TCGA-DM-A1D7	204	deceased	0.893074	13.3	1
TCGA-CA-5255	253	censored	0.898947	12.35	0		TCGA-AF-2692	203	censored	0.893074	13.53	0
TCGA-CA-5796	252	censored	0.898947	12.39	0		TCGA-EI-6885	202	censored	0.893074	13.63	0
TCGA-D5-6923	251	censored	0.898947	12.42	0		TCGA-CI-6621	201	censored	0.893074	13.76	0
TCGA-F5-6864	250	censored	0.898947	12.45	0		TCGA-AA-A004	200	censored	0.893074	13.93	0
TCGA-D5-6539	249	censored	0.898947	12.48	0		TCGA-AG-A008	199	censored	0.893074	13.93	0
TCGA-DM-A1D8	248	deceased	0.895322	12.58	1		TCGA-A6-2682	198	deceased	0.888564	13.93	1
TCGA-CA-6715	247	censored	0.895322	12.58	0		TCGA-AG-3611	197	censored	0.888564	13.93	0
TCGA-CA-5797	246	censored	0.895322	12.58	0		TCGA-AA-3544	196	censored	0.888564	13.99	0
TCGA-DT-5265	245	censored	0.895322	12.61	0		TCGA-AG-3894	195	censored	0.888564	13.99	0
TCGA-4T-AA8H	244	censored	0.895322	12.65	0		TCGA-AA-3667	194	censored	0.888564	13.99	0
TCGA-CA-5254	243	censored	0.895322	12.68	0		TCGA-D5-6924	193	censored	0.888564	14.29	0
TCGA-CA-6717	242	censored	0.895322	12.75	0		TCGA-AA-3844	192	censored	0.888564	14.91	0
TCGA-NH-A6GC	241	censored	0.895322	12.78	0		TCGA-AA-A00W	191	censored	0.888564	14.98	0
TCGA-AG-3892	240	censored	0.895322	13.01	0		TCGA-AA-3679	190	censored	0.888564	15.01	0
TCGA-CM-6169	239	censored	0.895322	13.01	0		TCGA-CM-5864	189	censored	0.888564	15.01	0
TCGA-CM-6675	238	censored	0.895322	13.04	0		TCGA-D5-6541	188	censored	0.888564	15.57	0
TCGA-F4-6809	237	deceased	0.891544	13.24	1		TCGA-AG-A014	187	censored	0.888564	15.93	0
TCGA-D5-6930	236	censored	0.891544	13.34	0		TCGA-AY-4070	186	deceased	0.883786	16.29	1
TCGA-D5-6929	235	censored	0.891544	13.4	0		TCGA-EI-6513	185	censored	0.883786	16.33	0
TCGA-G4-6323	234	censored	0.891544	13.76	0		TCGA-A6-2683	184	deceased	0.878983	16.56	1
TCGA-AA-3561	233	censored	0.891544	13.93	0		TCGA-NH-A8F8	183	deceased	0.87418	16.79	1
TCGA-DC-6155	232	censored	0.891544	13.96	0		TCGA-AF-5654	182	deceased	0.869377	16.82	1
TCGA-AA-A02K	231	deceased	0.887685	13.99	1		TCGA-AG-3890	181	censored	0.869377	17.02	0
TCGA-CM-6171	230	censored	0.887685	14.03	0		TCGA-AG-4008	180	censored	0.869377	17.02	0
TCGA-AG-4005	229	censored	0.887685	14.03	0		TCGA-AA-3846	179	censored	0.869377	17.02	0
TCGA-CM-6163	228	censored	0.887685	14.03	0		TCGA-AA-3866	178	censored	0.869377	17.02	0
TCGA-DM-A288	227	deceased	0.883774	14.03	1		TCGA-AA-A00U	177	censored	0.869377	17.02	0
TCGA-CA-6719	226	censored	0.883774	14.29	0		TCGA-D5-6538	176	censored	0.869377	17.12	0
TCGA-AU-3779	225	censored	0.883774	14.49	0		TCGA-AY-A54L	175	censored	0.869377	17.25	0
TCGA-A6-4105	224	deceased	0.879829	14.52	1		TCGA-EI-6917	174	censored	0.869377	17.44	0
TCGA-CM-6167	223	censored	0.879829	14.98	0		TCGA-CK-4947	173	censored	0.869377	17.54	0
TCGA-CM-6170	222	censored	0.879829	15.01	0		TCGA-AG-3885	172	censored	0.869377	17.94	0
TCGA-CM-5861	221	censored	0.879829	15.01	0		TCGA-AA-3831	171	censored	0.869377	17.97	0
TCGA-AA-A01C	220	censored	0.879829	15.01	0		TCGA-AA-3875	170	censored	0.869377	18.04	0
TCGA-AA-A017	219	censored	0.879829	15.01	0		TCGA-AA-A00J	169	censored	0.869377	18.04	0
TCGA-CM-6161	218	censored	0.879829	15.01	0		TCGA-AA-A03F	168	deceased	0.864202	18.04	1
TCGA-CM-5863	217	censored	0.879829	15.01	0		TCGA-AA-A00K	167	censored	0.864202	18.04	0
TCGA-D5-6535	216	censored	0.879829	15.11	0		TCGA-NH-A50T	166	censored	0.864202	18.17	0
TCGA-AD-6888	215	deceased	0.875737	15.51	1		TCGA-G5-6233	165	deceased	0.858964	18.27	1
TCGA-CK-4952	214	censored	0.875737	15.6	0		TCGA-AA-A00D	164	censored	0.858964	18.99	0
TCGA-NH-A6GB	213	censored	0.875737	15.64	0		TCGA-AA-3688	163	censored	0.858964	18.99	0
TCGA-EI-6511	212	censored	0.875737	15.83	0		TCGA-AA-3715	162	deceased	0.853662	19.02	1
TCGA-AG-3608	211	censored	0.875737	15.93	0		TCGA-AA-3526	161	censored	0.853662	19.05	0
TCGA-AA-3833	210	censored	0.875737	15.93	0		TCGA-AA-3530	160	censored	0.853662	19.05	0
TCGA-CM-6165	209	censored	0.875737	16.03	0		TCGA-AY-A71X	159	censored	0.853662	19.32	0
TCGA-AA-3971	208	censored	0.875737	16.06	0		TCGA-AH-6903	158	censored	0.853662	19.45	0
TCGA-D5-6540	207	censored	0.875737	16.13	0		TCGA-EI-6507	157	censored	0.853662	19.94	0
TCGA-A6-A565	206	deceased	0.871485	16.23	1		TCGA-AA-3562	156	censored	0.853662	19.97	0
TCGA-EI-6514	205	censored	0.871485	16.29	0		TCGA-AG-3882	155	censored	0.853662	19.97	0
TCGA-EI-6881	204	censored	0.871485	16.39	0		TCGA-AA-3560	154	censored	0.853662	19.97	0
TCGA-AD-A5EK	203	censored	0.871485	16.43	0		TCGA-AG-3909	153	censored	0.853662	19.97	0
TCGA-EI-6509	202	censored	0.871485	16.98	0		TCGA-CM-4744	152	censored	0.853662	20.01	0
TCGA-CM-5868	201	censored	0.871485	17.02	0		TCGA-AF-6655	151	censored	0.853662	20.01	0
TCGA-AF-2690	200	deceased	0.867128	17.21	1		TCGA-AG-3583	150	deceased	0.847971	20.04	1
TCGA-AH-6549	199	censored	0.867128	17.48	0		TCGA-D5-6529	149	censored	0.847971	20.17	0
TCGA-EI-6512	198	censored	0.867128	17.67	0		TCGA-D5-6530	148	censored	0.847971	20.4	0
TCGA-D5-6531	197	censored	0.867128	17.74	0		TCGA-AA-3558	147	censored	0.847971	20.96	0
TCGA-AY-6386	196	censored	0.867128	17.81	0		TCGA-AD-6548	146	censored	0.847971	21.35	0
TCGA-NH-A8F7	195	censored	0.867128	17.84	0		TCGA-AY-6197	145	censored	0.847971	21.42	0
TCGA-AY-A69D	194	censored	0.867128	17.84	0		TCGA-CM-6166	144	censored	0.847971	21.98	0
TCGA-D5-6536	193	censored	0.867128	17.84	0		TCGA-AA-3968	143	censored	0.847971	21.98	0
TCGA-AA-3554	192	censored	0.867128	17.94	0		TCGA-AA-A00Z	142	censored	0.847971	21.98	0
TCGA-AG-3891	191	censored	0.867128	18	0		TCGA-AA-A02R	141	deceased	0.841957	22.01	1
TCGA-D5-6532	190	censored	0.867128	18.23	0		TCGA-CM-5344	140	censored	0.841957	22.01	0
TCGA-EI-6510	189	censored	0.867128	18.27	0		TCGA-A6-5665	139	censored	0.841957	22.04	0
TCGA-AY-A8YK	188	censored	0.867128	18.82	0		TCGA-AZ-4682	138	deceased	0.835856	22.34	1
TCGA-AA-3713	187	censored	0.867128	19.02	0		TCGA-AG-A00Y	137	censored	0.835856	23	0
TCGA-AG-3881	186	censored	0.867128	19.02	0		TCGA-AA-3979	136	censored	0.835856	23.98	0
TCGA-AA-3986	185	censored	0.867128	19.05	0		TCGA-AG-3584	135	deceased	0.829664	23.98	1
TCGA-NH-A50V	184	censored	0.867128	19.32	0		TCGA-AA-3941	134	censored	0.829664	23.98	0
TCGA-NH-A5IV	183	censored	0.867128	19.32	0		TCGA-AA-3520	133	censored	0.829664	24.01	0
TCGA-D5-5539	182	censored	0.867128	19.58	0		TCGA-A6-6653	132	censored	0.829664	24.38	0
TCGA-A6-6781	181	censored	0.867128	19.65	0		TCGA-AD-6890	131	censored	0.829664	24.51	0
TCGA-F5-6813	180	deceased	0.862311	19.65	1		TCGA-AG-3901	130	censored	0.829664	25	0
TCGA-AG-3609	179	censored	0.862311	19.97	0		TCGA-AA-3819	129	censored	0.829664	25	0
TCGA-AG-3612	178	censored	0.862311	19.97	0		TCGA-CM-4747	128	censored	0.829664	25	0
TCGA-A6-6780	177	censored	0.862311	20.11	0		TCGA-A6-6648	127	censored	0.829664	25.16	0
TCGA-A6-6782	176	censored	0.862311	20.27	0		TCGA-DC-6681	126	censored	0.829664	25.95	0
TCGA-EI-6506	175	censored	0.862311	20.53	0		TCGA-AA-3976	125	censored	0.829664	25.99	0
TCGA-A6-6650	174	censored	0.862311	20.6	0		TCGA-AA-3949	124	censored	0.829664	25.99	0
TCGA-EI-6508	173	censored	0.862311	20.89	0		TCGA-CM-4748	123	censored	0.829664	26.02	0
TCGA-AG-3725	172	censored	0.862311	20.96	0		TCGA-G4-6322	122	censored	0.829664	26.02	0
TCGA-AG-A002	171	censored	0.862311	20.96	0		TCGA-G4-6588	121	censored	0.829664	26.15	0
TCGA-AA-3955	170	censored	0.862311	20.96	0		TCGA-G4-6320	120	censored	0.829664	26.41	0
TCGA-AA-3549	169	censored	0.862311	20.99	0		TCGA-DM-A28A	119	deceased	0.822692	26.45	1
TCGA-DC-4745	168	censored	0.862311	20.99	0		TCGA-AA-3869	118	deceased	0.81572	27	1
TCGA-CK-5916	167	deceased	0.857147	21.12	1		TCGA-AA-A00O	117	censored	0.81572	27	0
TCGA-BM-6198	166	censored	0.857147	21.22	0		TCGA-CM-4751	116	censored	0.81572	27	0
TCGA-A6-6651	165	censored	0.857147	21.75	0		TCGA-A6-6137	115	censored	0.81572	27.07	0
TCGA-QL-A97D	164	censored	0.857147	21.88	0		TCGA-AU-6004	114	censored	0.81572	27.07	0
TCGA-CK-5914	163	censored	0.857147	21.98	0		TCGA-AG-3999	113	censored	0.81572	28.02	0
TCGA-G4-6321	162	censored	0.857147	22.08	0		TCGA-G4-6294	112	deceased	0.808437	28.19	1
TCGA-A6-5664	161	censored	0.857147	22.08	0		TCGA-AA-3532	111	censored	0.808437	28.98	0
TCGA-AD-6901	160	deceased	0.85179	22.4	1		TCGA-AA-3534	110	censored	0.808437	28.98	0
TCGA-A6-6138	159	censored	0.85179	22.5	0		TCGA-CM-6164	109	censored	0.808437	29.01	0
TCGA-CM-5348	158	censored	0.85179	22.96	0		TCGA-CM-5341	108	censored	0.808437	29.04	0
TCGA-AA-3556	157	censored	0.85179	23	0		TCGA-AA-3870	107	censored	0.808437	29.96	0
TCGA-CM-4743	156	censored	0.85179	23.03	0		TCGA-AG-3728	106	censored	0.808437	29.96	0
TCGA-G4-6298	155	deceased	0.846294	23.49	1		TCGA-AA-3861	105	censored	0.808437	30.03	0
TCGA-A6-5662	154	censored	0.846294	23.59	0		TCGA-AA-3862	104	censored	0.808437	30.03	0
TCGA-A6-6654	153	censored	0.846294	23.85	0		TCGA-A6-5659	103	censored	0.808437	30.42	0
TCGA-AA-3950	152	censored	0.846294	23.98	0		TCGA-AA-A01K	102	censored	0.808437	30.98	0
TCGA-AA-3553	151	censored	0.846294	23.98	0		TCGA-AA-A01I	101	censored	0.808437	30.98	0
TCGA-AA-3867	150	censored	0.846294	24.01	0		TCGA-AA-3877	100	censored	0.808437	30.98	0
TCGA-DY-A1DF	149	deceased	0.840615	24.11	1		TCGA-AA-3860	99	censored	0.808437	31.04	0
TCGA-A6-6140	148	censored	0.840615	24.11	0		TCGA-QG-A5Z2	98	censored	0.808437	31.27	0
TCGA-A6-6649	147	censored	0.840615	24.15	0		TCGA-A6-5657	97	censored	0.808437	31.6	0
TCGA-A6-2677	146	deceased	0.834857	24.31	1		TCGA-F4-6460	96	deceased	0.800016	31.93	1
TCGA-AF-6136	145	censored	0.834857	24.34	0		TCGA-AG-3578	95	censored	0.800016	32	0
TCGA-DM-A0XD	144	deceased	0.829059	24.41	1		TCGA-AA-A01F	94	censored	0.800016	32	0
TCGA-AF-6672	143	censored	0.829059	24.57	0		TCGA-A6-4107	93	censored	0.800016	32.42	0
TCGA-A6-6652	142	censored	0.829059	24.67	0		TCGA-A6-3809	92	censored	0.800016	32.72	0
TCGA-A6-A566	141	deceased	0.82318	24.9	1		TCGA-A6-5656	91	censored	0.800016	32.88	0
TCGA-AA-3977	140	censored	0.82318	25	0		TCGA-QG-A5YX	90	censored	0.800016	32.95	0
TCGA-DC-4749	139	censored	0.82318	25.03	0		TCGA-AA-A01T	89	censored	0.800016	33.02	0
TCGA-DC-6683	138	censored	0.82318	25.03	0		TCGA-AA-3815	88	censored	0.800016	33.02	0
TCGA-DC-6682	137	censored	0.82318	25.03	0		TCGA-AA-3851	87	censored	0.800016	33.05	0
TCGA-A6-6142	136	censored	0.82318	25.07	0		TCGA-A6-3808	86	censored	0.800016	33.31	0
TCGA-AD-6895	135	censored	0.82318	25.07	0		TCGA-AA-3548	85	censored	0.800016	33.97	0
TCGA-D5-6533	134	censored	0.82318	25.46	0		TCGA-AA-3956	84	censored	0.800016	34	0
TCGA-AG-A00H	133	censored	0.82318	25.95	0		TCGA-AA-A00F	83	censored	0.800016	34	0
TCGA-AA-3538	132	censored	0.82318	25.99	0		TCGA-AA-3531	82	censored	0.800016	34	0
TCGA-AA-A01X	131	censored	0.82318	25.99	0		TCGA-F4-6805	81	censored	0.800016	34.4	0
TCGA-DC-5337	130	censored	0.82318	26.02	0		TCGA-A6-3807	80	censored	0.800016	34.63	0
TCGA-G5-6641	129	censored	0.82318	26.41	0		TCGA-AG-3893	79	censored	0.800016	34.99	0
TCGA-AH-6897	128	censored	0.82318	26.41	0		TCGA-AA-3502	78	censored	0.800016	34.99	0
TCGA-AD-6965	127	censored	0.82318	26.45	0		TCGA-AA-3812	77	censored	0.800016	35.02	0
TCGA-AA-3710	126	censored	0.82318	26.97	0		TCGA-A6-2680	76	censored	0.800016	35.09	0
TCGA-AA-3994	125	censored	0.82318	27	0		TCGA-F4-6856	75	censored	0.800016	35.28	0
TCGA-AA-3982	124	censored	0.82318	27	0		TCGA-G4-6314	74	censored	0.800016	35.91	0
TCGA-AD-6963	123	censored	0.82318	27.4	0		TCGA-AA-3692	73	deceased	0.789057	35.97	1
TCGA-AH-6644	122	censored	0.82318	27.53	0		TCGA-AG-A015	72	censored	0.789057	36.01	0
TCGA-F5-6702	121	deceased	0.816376	28.55	1		TCGA-AA-3854	71	censored	0.789057	36.01	0
TCGA-A6-5667	120	censored	0.816376	29.14	0		TCGA-AG-3574	70	deceased	0.777785	36.01	1
TCGA-A6-5660	119	censored	0.816376	29.17	0		TCGA-AA-3524	69	censored	0.777785	36.01	0
TCGA-QG-A5YW	118	censored	0.816376	29.43	0		TCGA-A6-3810	68	censored	0.777785	36.5	0
TCGA-AZ-6603	117	deceased	0.809399	29.53	1		TCGA-AA-3841	67	censored	0.777785	36.93	0
TCGA-AA-3555	116	censored	0.809399	29.93	0		TCGA-AA-3842	66	censored	0.777785	36.99	0
TCGA-AF-4110	115	censored	0.809399	29.96	0		TCGA-A6-2686	65	deceased	0.765819	36.99	1
TCGA-AA-A00E	114	censored	0.809399	29.99	0		TCGA-AG-A011	64	censored	0.765819	36.99	0
TCGA-CM-5349	113	censored	0.809399	30.06	0		TCGA-CM-4746	63	censored	0.765819	36.99	0
TCGA-AG-A01N	112	censored	0.809399	30.98	0		TCGA-A6-2684	62	censored	0.765819	37.02	0
TCGA-DC-5869	111	censored	0.809399	30.98	0		TCGA-AA-3685	61	censored	0.765819	37.02	0
TCGA-DC-6156	110	censored	0.809399	30.98	0		TCGA-AA-3522	60	censored	0.765819	37.02	0
TCGA-AA-3858	109	censored	0.809399	31.04	0		TCGA-F5-6814	59	censored	0.765819	37.16	0
TCGA-CM-5860	108	censored	0.809399	32	0		TCGA-AF-3914	58	censored	0.765819	37.65	0
TCGA-AG-3902	107	censored	0.809399	32	0		TCGA-AF-2693	57	censored	0.765819	37.94	0
TCGA-AA-3855	106	censored	0.809399	32.03	0		TCGA-AA-A00A	56	censored	0.765819	38.01	0
TCGA-F5-6811	105	censored	0.809399	32.16	0		TCGA-AA-A00L	55	censored	0.765819	38.01	0
TCGA-DY-A1H8	104	deceased	0.801616	32.59	1		TCGA-F5-6861	54	censored	0.765819	38.11	0
TCGA-A6-5666	103	censored	0.801616	32.69	0		TCGA-AH-6544	53	censored	0.765819	38.53	0
TCGA-AZ-4615	102	censored	0.801616	32.92	0		TCGA-RU-A8FL	52	censored	0.765819	38.67	0
TCGA-AG-3732	101	censored	0.801616	32.95	0		TCGA-AA-3837	51	censored	0.765819	38.96	0
TCGA-AA-3947	100	censored	0.801616	32.98	0		TCGA-AA-3517	50	censored	0.765819	38.96	0
TCGA-AY-5543	99	censored	0.801616	32.98	0		TCGA-AF-2689	49	deceased	0.75019	39.45	1
TCGA-CI-6620	98	censored	0.801616	33.15	0		TCGA-AG-A02X	48	censored	0.75019	40.97	0
TCGA-A6-5661	97	censored	0.801616	33.51	0		TCGA-AA-A02W	47	censored	0.75019	40.97	0
TCGA-F4-6808	96	censored	0.801616	33.64	0		TCGA-AA-A00Q	46	censored	0.75019	41.98	0
TCGA-AG-3593	95	censored	0.801616	34	0		TCGA-A6-2678	45	censored	0.75019	42.25	0
TCGA-AG-3591	94	censored	0.801616	34	0		TCGA-QG-A5YV	44	censored	0.75019	42.74	0
TCGA-AG-3592	93	censored	0.801616	34	0		TCGA-AF-2691	43	censored	0.75019	43	0
TCGA-AA-3975	92	censored	0.801616	34.03	0		TCGA-F4-6807	42	censored	0.75019	43	0
TCGA-AF-3400	91	censored	0.801616	34.46	0		TCGA-A6-2674	41	censored	0.75019	43.73	0
TCGA-AA-A010	90	censored	0.801616	34.95	0		TCGA-A6-2671	40	deceased	0.731435	43.73	1
TCGA-AA-A01R	89	censored	0.801616	34.99	0		TCGA-CI-6622	39	censored	0.731435	44.74	0
TCGA-F4-6463	88	censored	0.801616	35.71	0		TCGA-A6-2679	38	censored	0.731435	44.88	0
TCGA-F4-6569	87	censored	0.801616	35.71	0		TCGA-D5-5537	37	deceased	0.711667	45.37	1
TCGA-G4-6586	86	censored	0.801616	35.78	0		TCGA-A6-2681	36	censored	0.711667	45.57	0
TCGA-DM-A28F	85	deceased	0.792185	35.94	1		TCGA-A6-2672	35	censored	0.711667	46.62	0
TCGA-G4-6317	84	censored	0.792185	35.97	0		TCGA-AA-3678	34	censored	0.711667	46.98	0
TCGA-AG-4001	83	censored	0.792185	36.01	0		TCGA-AA-3675	33	censored	0.711667	47.01	0
TCGA-AG-3582	82	deceased	0.782525	36.01	1		TCGA-CI-6623	32	censored	0.711667	47.4	0
TCGA-F5-6812	81	censored	0.782525	36.47	0		TCGA-F5-6465	31	censored	0.711667	49.47	0
TCGA-AG-3887	80	censored	0.782525	36.93	0		TCGA-AG-A025	30	censored	0.711667	49.93	0
TCGA-AG-3731	79	censored	0.782525	36.99	0		TCGA-AG-3598	29	censored	0.711667	50	0
TCGA-AA-A01Z	78	censored	0.782525	36.99	0		TCGA-AA-3673	28	censored	0.711667	50	0
TCGA-AA-3495	77	censored	0.782525	37.02	0		TCGA-AG-A023	27	deceased	0.685309	51.94	1
TCGA-A6-2685	76	censored	0.782525	37.22	0		TCGA-AA-A029	26	censored	0.685309	51.94	0
TCGA-AF-3911	75	censored	0.782525	37.71	0		TCGA-AA-3664	25	censored	0.685309	53.98	0
TCGA-AG-A032	74	censored	0.782525	38.01	0		TCGA-G5-6235	24	censored	0.685309	55.72	0
TCGA-AA-A01P	73	deceased	0.771805	38.04	1		TCGA-AZ-4315	23	censored	0.685309	58.34	0
TCGA-DM-A0XF	72	deceased	0.761086	38.17	1		TCGA-SS-A7HO	22	censored	0.685309	60.09	0
TCGA-AG-A02G	71	deceased	0.750366	38.93	1		TCGA-DM-A28G	21	deceased	0.652675	60.74	1
TCGA-AA-A024	70	deceased	0.739647	39.03	1		TCGA-AA-3655	20	censored	0.652675	60.97	0
TCGA-G4-6311	69	censored	0.739647	39.39	0		TCGA-G4-6315	19	censored	0.652675	61.86	0
TCGA-5M-AATE	68	censored	0.739647	39.42	0		TCGA-AG-A02N	18	censored	0.652675	61.93	0
TCGA-AA-A02F	67	censored	0.739647	39.95	0		TCGA-AZ-5403	17	deceased	0.614282	62.75	1
TCGA-AA-A02Y	66	censored	0.739647	39.95	0		TCGA-AA-3510	16	censored	0.614282	63.93	0
TCGA-AA-A03J	65	censored	0.739647	40.93	0		TCGA-AZ-4684	15	censored	0.614282	64.95	0
TCGA-DY-A1DC	64	deceased	0.72809	41.33	1		TCGA-G4-6627	14	censored	0.614282	74.74	0
TCGA-F4-6806	63	censored	0.72809	41.39	0		TCGA-AA-3660	13	censored	0.614282	78.02	0
TCGA-F5-6571	62	censored	0.72809	42.31	0		TCGA-CK-6747	12	censored	0.614282	82.88	0
TCGA-A6-2676	61	deceased	0.716154	42.87	1		TCGA-CK-4950	11	censored	0.614282	85.38	0
TCGA-AH-6643	60	deceased	0.704218	43.17	1		TCGA-AF-A56K	10	censored	0.614282	86.56	0
TCGA-D5-6534	59	censored	0.704218	43.23	0		TCGA-AZ-5407	9	censored	0.614282	88.14	0
TCGA-A6-2675	58	censored	0.704218	43.4	0		TCGA-DM-A28K	8	censored	0.614282	98.16	0
TCGA-DC-6160	57	censored	0.704218	43.99	0		TCGA-AZ-4681	7	censored	0.614282	106.67	0
TCGA-DM-A1DB	56	deceased	0.691642	44.28	1		TCGA-AZ-4308	6	censored	0.614282	109.2	0
TCGA-G4-6306	55	censored	0.691642	44.65	0		TCGA-CK-6751	5	censored	0.614282	124.18	0
TCGA-AG-4022	54	censored	0.691642	45.99	0		TCGA-DY-A1DE	4	censored	0.614282	129.17	0
TCGA-AG-3587	53	censored	0.691642	45.99	0		TCGA-DM-A1HB	3	censored	0.614282	135.55	0
TCGA-G4-6626	52	deceased	0.678342	46.71	1		TCGA-DM-A282	2	censored	0.614282	139.06	0
TCGA-G5-6572	51	deceased	0.665041	47.04	1		TCGA-CK-4948	1	censored	0.614282	147.9	0
TCGA-F4-6855	50	censored	0.665041	47.37	0
TCGA-F4-6703	49	censored	0.665041	47.83	0
TCGA-AG-3898	48	censored	0.665041	48	0
TCGA-CI-6624	47	censored	0.665041	48.16	0
TCGA-CK-5912	46	deceased	0.650583	49.05	1
TCGA-AZ-6598	45	deceased	0.636126	49.38	1
TCGA-DM-A1D6	44	deceased	0.621669	49.87	1
TCGA-AA-3972	43	censored	0.621669	50.95	0
TCGA-CK-5913	42	censored	0.621669	51.28	0
TCGA-DY-A1DG	41	deceased	0.606506	51.45	1
TCGA-DC-6157	40	censored	0.606506	51.94	0
TCGA-AA-3864	39	censored	0.606506	52.96	0
TCGA-G4-6304	38	censored	0.606506	53.58	0
TCGA-D5-5538	37	deceased	0.590114	54.57	1
TCGA-G4-6307	36	censored	0.590114	54.99	0
TCGA-D5-5541	35	censored	0.590114	55.88	0
TCGA-D5-5540	34	censored	0.590114	56.04	0
TCGA-A6-A56B	33	deceased	0.572232	56.21	1
TCGA-DY-A1DD	32	deceased	0.554349	57.19	1
TCGA-AA-3506	31	censored	0.554349	57.98	0
TCGA-A6-A567	30	deceased	0.535871	61.79	1
TCGA-AA-3509	29	censored	0.535871	62.91	0
TCGA-G4-6310	28	censored	0.535871	63.57	0
TCGA-G4-6303	27	deceased	0.516024	65.8	1
TCGA-AF-A56L	26	censored	0.516024	65.93	0
TCGA-G4-6302	25	deceased	0.495383	67.25	1
TCGA-WS-AB45	24	censored	0.495383	69.97	0
TCGA-CK-4951	23	deceased	0.473845	70.11	1
TCGA-G4-6299	22	censored	0.473845	74.51	0
TCGA-AZ-4313	21	censored	0.473845	75.89	0
TCGA-CL-5917	20	censored	0.473845	78.06	0
TCGA-G4-6628	19	censored	0.473845	79.63	0
TCGA-DM-A28C	18	deceased	0.44752	81.31	1
TCGA-G4-6297	17	censored	0.44752	82.33	0
TCGA-AD-6889	16	deceased	0.41955	83.18	1
TCGA-AA-3697	15	censored	0.41955	84.99	0
TCGA-G4-6309	14	censored	0.41955	85.41	0
TCGA-G4-6625	13	censored	0.41955	91.72	0
TCGA-DM-A1D4	12	deceased	0.384587	92.67	1
TCGA-DM-A28M	11	censored	0.384587	95.11	0
TCGA-AZ-6601	10	deceased	0.346129	99.93	1
TCGA-DM-A28H	9	censored	0.346129	116.98	0
TCGA-AG-A036	8	censored	0.346129	117.02	0
TCGA-DM-A0X9	7	censored	0.346129	119.61	0
TCGA-DM-A28E	6	censored	0.346129	119.84	0
TCGA-DY-A0XA	5	censored	0.346129	126.35	0
TCGA-DM-A1D0	4	censored	0.346129	130.55	0
TCGA-DM-A1HA	3	censored	0.346129	131.41	0
TCGA-G4-6293	2	censored	0.346129	133.08	0
TCGA-DM-A1D9	1	censored	0.346129	140.28	0

## Sheet: CRC survival_bottom20
Survival of patients with genetic alterations in the top20 rewired nodes
Cases with Alteration(s) in Query Gene(s)							Cases without Alteration(s) in Query Gene(s)
CaseID	Number_atRisk	Status	SurvivalRate	Time(months)				CaseID	NumberatRisk	Status	SurvivalRate	Time(months)
TCGA-AA-3984	340	censored	1	0	0			TCGA-AA-3814	278	censored	0.996416	0	0
TCGA-AG-A01Y	339	censored	1	0	0			TCGA-AA-3529	277	deceased	0.992819	0	1
TCGA-AA-3684	338	censored	1	0	0			TCGA-AA-3693	276	censored	0.992819	0	0
TCGA-AA-3712	337	censored	1	0	0			TCGA-AA-3527	275	censored	0.992819	0	0
TCGA-AA-A022	336	censored	1	0	0			TCGA-AG-A01L	274	censored	0.992819	0	0
TCGA-AD-A5EJ	335	censored	1	0	0			TCGA-AG-3602	273	censored	0.992819	0	0
TCGA-AG-A01W	334	censored	1	0	0			TCGA-AA-3852	272	deceased	0.989169	0	1
TCGA-AA-3872	333	censored	1	0	0			TCGA-AG-4015	271	censored	0.989169	0	0
TCGA-CK-6746	332	censored	1	0	0			TCGA-AA-3695	270	censored	0.989169	0	0
TCGA-AY-6196	331	censored	1	0.2	0			TCGA-AA-3845	269	deceased	0.985491	0	1
TCGA-AM-5820	330	censored	1	0.46	0			TCGA-AG-3601	268	censored	0.985491	0	0
TCGA-AA-3672	329	censored	1	0.92	0			TCGA-F4-6854	267	censored	0.985491	0.53	0
TCGA-AA-A02O	328	censored	1	0.92	0			TCGA-AY-4071	266	deceased	0.981786	0.95	1
TCGA-AM-5821	327	censored	1	0.92	0			TCGA-AG-3878	265	censored	0.981786	0.99	0
TCGA-AA-3543	326	censored	1	0.99	0			TCGA-AA-3856	264	censored	0.981786	0.99	0
TCGA-AG-3742	325	censored	1	0.99	0			TCGA-AA-A00R	263	censored	0.981786	0.99	0
TCGA-AA-3518	324	censored	1	1.02	0			TCGA-AA-3818	262	deceased	0.978039	0.99	1
TCGA-AG-3883	323	censored	1	1.02	0			TCGA-AG-3605	261	censored	0.978039	0.99	0
TCGA-AA-3821	322	censored	1	1.02	0			TCGA-AG-3727	260	censored	0.978039	0.99	0
TCGA-AG-A01J	321	censored	1	1.02	0			TCGA-AA-3494	259	censored	0.978039	1.02	0
TCGA-AA-A01Q	320	censored	1	1.02	0			TCGA-AG-3896	258	censored	0.978039	1.02	0
TCGA-AG-3586	319	censored	1	1.02	0			TCGA-AG-4007	257	censored	0.978039	1.02	0
TCGA-AA-A01V	318	censored	1	1.02	0			TCGA-AA-A01S	256	censored	0.978039	1.02	0
TCGA-AA-3496	317	censored	1	1.02	0			TCGA-AG-A020	255	censored	0.978039	1.02	0
TCGA-AZ-4323	316	deceased	0.996835	1.41	1			TCGA-AA-3514	254	censored	0.978039	1.02	0
TCGA-F4-6704	315	censored	0.996835	1.54	0			TCGA-AG-A026	253	deceased	0.974173	1.94	1
TCGA-5M-AAT4	314	deceased	0.993661	1.61	1			TCGA-AZ-6608	252	deceased	0.970308	1.94	1
TCGA-CK-6748	313	censored	0.993661	2	0			TCGA-AA-A02H	251	deceased	0.966442	2	1
TCGA-AA-3966	312	censored	0.993661	2	0			TCGA-AA-3930	250	deceased	0.962576	2	1
TCGA-AH-6547	311	deceased	0.990466	2.5	1			TCGA-AA-3666	249	deceased	0.95871	2	1
TCGA-AA-3492	310	deceased	0.987271	3.02	1			TCGA-AA-3952	248	deceased	0.954845	2	1
TCGA-AZ-6607	309	deceased	0.984076	3.19	1			TCGA-AG-3594	247	deceased	0.950979	2	1
TCGA-EF-5830	308	censored	0.984076	3.48	0			TCGA-AA-A02E	246	deceased	0.947113	2.96	1
TCGA-AG-4021	307	deceased	0.98087	3.98	1			TCGA-AA-A02J	245	deceased	0.943247	5.03	1
TCGA-AA-A00N	306	deceased	0.977665	4.01	1			TCGA-AA-3696	244	deceased	0.939382	5.03	1
TCGA-EF-5831	305	censored	0.977665	4.17	0			TCGA-AG-A00C	243	censored	0.939382	6.01	0
TCGA-4N-A93T	304	censored	0.977665	4.8	0			TCGA-CI-6619	242	censored	0.939382	6.04	0
TCGA-D5-6537	303	deceased	0.974438	4.8	1			TCGA-AA-3511	241	censored	0.939382	6.96	0
TCGA-CM-5862	302	deceased	0.971212	5.03	1			TCGA-AG-3581	240	censored	0.939382	7.06	0
TCGA-AA-3488	301	deceased	0.967985	5.03	1			TCGA-CL-5918	239	censored	0.939382	7.16	0
TCGA-AZ-4616	300	deceased	0.964758	5.12	1			TCGA-DM-A1DA	238	deceased	0.935435	7.49	1
TCGA-AZ-6605	299	deceased	0.961532	5.22	1			TCGA-D5-6898	237	censored	0.935435	7.52	0
TCGA-AZ-4614	298	deceased	0.958305	5.65	1			TCGA-AA-3989	236	deceased	0.931471	7.95	1
TCGA-AD-6899	297	deceased	0.955078	5.78	1			TCGA-AG-3726	235	censored	0.931471	7.98	0
TCGA-DM-A285	296	deceased	0.951852	5.88	1			TCGA-CM-4750	234	censored	0.931471	8.02	0
TCGA-AA-3681	295	censored	0.951852	5.98	0			TCGA-AG-3580	233	censored	0.931471	8.02	0
TCGA-AA-3662	294	censored	0.951852	6.04	0			TCGA-A6-6141	232	censored	0.931471	8.38	0
TCGA-AG-3600	293	censored	0.951852	6.04	0			TCGA-D5-6926	231	censored	0.931471	9.03	0
TCGA-F4-6570	292	deceased	0.948592	6.18	1			TCGA-AA-3519	230	censored	0.931471	9.07	0
TCGA-AZ-6599	291	deceased	0.945332	6.77	1			TCGA-AG-A016	229	censored	0.931471	9.07	0
TCGA-AA-3663	290	censored	0.945332	6.96	0			TCGA-D5-6927	228	censored	0.931471	9.43	0
TCGA-AA-3489	289	deceased	0.942061	7.03	1			TCGA-AA-3848	227	deceased	0.927367	10.05	1
TCGA-DM-A280	288	deceased	0.93879	7.75	1			TCGA-CM-6679	226	censored	0.927367	10.05	0
TCGA-AA-3525	287	censored	0.93879	8.05	0			TCGA-D5-6922	225	censored	0.927367	10.12	0
TCGA-G4-6295	286	censored	0.93879	8.34	0			TCGA-D5-7000	224	censored	0.927367	10.25	0
TCGA-QG-A5Z1	285	deceased	0.935496	8.41	1			TCGA-DC-6158	223	deceased	0.923209	10.97	1
TCGA-EI-7004	284	censored	0.935496	8.44	0			TCGA-NH-A50U	222	deceased	0.91905	10.97	1
TCGA-F4-6459	283	deceased	0.932191	8.61	1			TCGA-AA-3680	221	deceased	0.914892	11.01	1
TCGA-EI-6882	282	censored	0.932191	8.61	0			TCGA-F4-6461	220	deceased	0.910733	11.1	1
TCGA-5M-AAT6	281	deceased	0.928873	9.53	1			TCGA-F5-6863	219	deceased	0.906574	11.86	1
TCGA-A6-A5ZU	280	censored	0.928873	9.63	0			TCGA-AA-A01G	218	censored	0.906574	11.99	0
TCGA-NH-A6GA	279	deceased	0.925544	9.92	1			TCGA-AG-3575	217	censored	0.906574	11.99	0
TCGA-F5-6464	278	deceased	0.922215	9.95	1			TCGA-AG-3599	216	censored	0.906574	12.02	0
TCGA-AA-3811	277	deceased	0.918885	10.05	1			TCGA-CA-6716	215	censored	0.906574	12.19	0
TCGA-CA-6718	276	deceased	0.915556	10.05	1			TCGA-D5-6920	214	censored	0.906574	12.39	0
TCGA-AF-3913	275	deceased	0.912227	10.38	1			TCGA-CA-5256	213	censored	0.906574	12.45	0
TCGA-EI-6884	274	censored	0.912227	10.78	0			TCGA-CA-5797	212	censored	0.906574	12.58	0
TCGA-AD-6964	273	deceased	0.908885	10.87	1			TCGA-DM-A1D8	211	deceased	0.902278	12.58	1
TCGA-AA-A01D	272	deceased	0.905544	10.97	1			TCGA-CA-6717	210	censored	0.902278	12.75	0
TCGA-CM-6678	271	censored	0.905544	11.01	0			TCGA-NH-A6GC	209	censored	0.902278	12.78	0
TCGA-CM-6172	270	censored	0.905544	11.01	0			TCGA-AA-3939	208	censored	0.902278	12.98	0
TCGA-CM-6676	269	censored	0.905544	11.07	0			TCGA-CM-6168	207	censored	0.902278	12.98	0
TCGA-CM-6677	268	censored	0.905544	11.07	0			TCGA-AA-3552	206	deceased	0.897898	13.01	1
TCGA-D5-6932	267	censored	0.905544	11.37	0			TCGA-AA-3973	205	censored	0.897898	13.04	0
TCGA-EI-6883	266	censored	0.905544	11.5	0			TCGA-DM-A1D7	204	deceased	0.893496	13.3	1
TCGA-D5-6928	265	censored	0.905544	11.63	0			TCGA-AF-2692	203	censored	0.893496	13.53	0
TCGA-AZ-6606	264	deceased	0.902114	11.73	1			TCGA-AA-A004	202	censored	0.893496	13.93	0
TCGA-AF-A56N	263	censored	0.902114	11.83	0			TCGA-AG-A008	201	censored	0.893496	13.93	0
TCGA-T9-A92H	262	censored	0.902114	11.89	0			TCGA-A6-2682	200	deceased	0.889029	13.93	1
TCGA-EI-7002	261	censored	0.902114	11.96	0			TCGA-AA-3561	199	censored	0.889029	13.93	0
TCGA-CM-6162	260	censored	0.902114	11.99	0			TCGA-AG-3611	198	censored	0.889029	13.93	0
TCGA-DC-6154	259	censored	0.902114	11.99	0			TCGA-AA-3667	197	censored	0.889029	13.99	0
TCGA-D5-6931	258	censored	0.902114	11.99	0			TCGA-AG-3894	196	censored	0.889029	13.99	0
TCGA-CM-6680	257	censored	0.902114	12.02	0			TCGA-AA-3544	195	censored	0.889029	13.99	0
TCGA-AZ-6600	256	deceased	0.89859	12.09	1			TCGA-CM-6163	194	censored	0.889029	14.03	0
TCGA-AD-5900	255	censored	0.89859	12.16	0			TCGA-AG-4005	193	censored	0.889029	14.03	0
TCGA-CA-5255	254	censored	0.89859	12.35	0			TCGA-D5-6924	192	censored	0.889029	14.29	0
TCGA-CA-5796	253	censored	0.89859	12.39	0			TCGA-AU-3779	191	censored	0.889029	14.49	0
TCGA-D5-6923	252	censored	0.89859	12.42	0			TCGA-A6-4105	190	deceased	0.88435	14.52	1
TCGA-F5-6864	251	censored	0.89859	12.45	0			TCGA-AA-3844	189	censored	0.88435	14.91	0
TCGA-D5-6539	250	censored	0.89859	12.48	0			TCGA-AA-A00W	188	censored	0.88435	14.98	0
TCGA-CA-6715	249	censored	0.89859	12.58	0			TCGA-CM-6167	187	censored	0.88435	14.98	0
TCGA-DT-5265	248	censored	0.89859	12.61	0			TCGA-AA-3679	186	censored	0.88435	15.01	0
TCGA-4T-AA8H	247	censored	0.89859	12.65	0			TCGA-CM-5861	185	censored	0.88435	15.01	0
TCGA-CA-5254	246	censored	0.89859	12.68	0			TCGA-AA-A017	184	censored	0.88435	15.01	0
TCGA-NH-A6GC	245	censored	0.89859	12.78	0			TCGA-AA-A01C	183	censored	0.88435	15.01	0
TCGA-CM-6674	244	censored	0.89859	12.94	0			TCGA-D5-6541	182	censored	0.88435	15.57	0
TCGA-AA-3542	243	censored	0.89859	12.98	0			TCGA-AG-A014	181	censored	0.88435	15.93	0
TCGA-CM-4752	242	censored	0.89859	13.01	0			TCGA-AG-3608	180	censored	0.88435	15.93	0
TCGA-AG-3892	241	censored	0.89859	13.01	0			TCGA-CM-6165	179	censored	0.88435	16.03	0
TCGA-CM-6169	240	censored	0.89859	13.01	0			TCGA-AA-3971	178	censored	0.88435	16.06	0
TCGA-AA-3516	239	deceased	0.89483	13.01	1			TCGA-A6-2683	177	deceased	0.879354	16.56	1
TCGA-CM-6675	238	censored	0.89483	13.04	0			TCGA-AF-5654	176	deceased	0.874357	16.82	1
TCGA-F4-6809	237	deceased	0.891054	13.24	1			TCGA-AG-3890	175	censored	0.874357	17.02	0
TCGA-D5-6930	236	censored	0.891054	13.34	0			TCGA-AA-A00U	174	censored	0.874357	17.02	0
TCGA-D5-6929	235	censored	0.891054	13.4	0			TCGA-AA-3866	173	censored	0.874357	17.02	0
TCGA-EI-6885	234	censored	0.891054	13.63	0			TCGA-AA-3846	172	censored	0.874357	17.02	0
TCGA-CI-6621	233	censored	0.891054	13.76	0			TCGA-AG-4008	171	censored	0.874357	17.02	0
TCGA-G4-6323	232	censored	0.891054	13.76	0			TCGA-CK-4947	170	censored	0.874357	17.54	0
TCGA-DC-6155	231	censored	0.891054	13.96	0			TCGA-EI-6512	169	censored	0.874357	17.67	0
TCGA-AA-A02K	230	deceased	0.88718	13.99	1			TCGA-D5-6531	168	censored	0.874357	17.74	0
TCGA-DM-A288	229	deceased	0.883306	14.03	1			TCGA-AY-A69D	167	censored	0.874357	17.84	0
TCGA-CM-6171	228	censored	0.883306	14.03	0			TCGA-AG-3885	166	censored	0.874357	17.94	0
TCGA-CA-6719	227	censored	0.883306	14.29	0			TCGA-AA-3831	165	censored	0.874357	17.97	0
TCGA-CM-5863	226	censored	0.883306	15.01	0			TCGA-AG-3891	164	censored	0.874357	18	0
TCGA-CM-6161	225	censored	0.883306	15.01	0			TCGA-AA-3875	163	censored	0.874357	18.04	0
TCGA-CM-6170	224	censored	0.883306	15.01	0			TCGA-AA-A00K	162	censored	0.874357	18.04	0
TCGA-CM-5864	223	censored	0.883306	15.01	0			TCGA-D5-6532	161	censored	0.874357	18.23	0
TCGA-D5-6535	222	censored	0.883306	15.11	0			TCGA-EI-6510	160	censored	0.874357	18.27	0
TCGA-AD-6888	221	deceased	0.879309	15.51	1			TCGA-AA-3688	159	censored	0.874357	18.99	0
TCGA-CK-4952	220	censored	0.879309	15.6	0			TCGA-AG-3881	158	censored	0.874357	19.02	0
TCGA-NH-A6GB	219	censored	0.879309	15.64	0			TCGA-AA-3526	157	censored	0.874357	19.05	0
TCGA-EI-6511	218	censored	0.879309	15.83	0			TCGA-AA-3530	156	censored	0.874357	19.05	0
TCGA-AA-3833	217	censored	0.879309	15.93	0			TCGA-NH-A50V	155	censored	0.874357	19.32	0
TCGA-D5-6540	216	censored	0.879309	16.13	0			TCGA-AH-6903	154	censored	0.874357	19.45	0
TCGA-A6-A565	215	deceased	0.875219	16.23	1			TCGA-AG-3609	153	censored	0.874357	19.97	0
TCGA-EI-6514	214	censored	0.875219	16.29	0			TCGA-AG-3909	152	censored	0.874357	19.97	0
TCGA-AY-4070	213	deceased	0.87111	16.29	1			TCGA-AA-3562	151	censored	0.874357	19.97	0
TCGA-EI-6513	212	censored	0.87111	16.33	0			TCGA-AG-3612	150	censored	0.874357	19.97	0
TCGA-EI-6881	211	censored	0.87111	16.39	0			TCGA-AG-3882	149	censored	0.874357	19.97	0
TCGA-AD-A5EK	210	censored	0.87111	16.43	0			TCGA-AA-3560	148	censored	0.874357	19.97	0
TCGA-NH-A8F8	209	deceased	0.866942	16.79	1			TCGA-AF-6655	147	censored	0.874357	20.01	0
TCGA-EI-6509	208	censored	0.866942	16.98	0			TCGA-AG-3583	146	deceased	0.868368	20.04	1
TCGA-CM-5868	207	censored	0.866942	17.02	0			TCGA-AA-3558	145	censored	0.868368	20.96	0
TCGA-D5-6538	206	censored	0.866942	17.12	0			TCGA-AA-3955	144	censored	0.868368	20.96	0
TCGA-AF-2690	205	deceased	0.862713	17.21	1			TCGA-AA-3549	143	censored	0.868368	20.99	0
TCGA-AY-A54L	204	censored	0.862713	17.25	0			TCGA-DC-4745	142	censored	0.868368	20.99	0
TCGA-EI-6917	203	censored	0.862713	17.44	0			TCGA-AY-6197	141	censored	0.868368	21.42	0
TCGA-AH-6549	202	censored	0.862713	17.48	0			TCGA-QL-A97D	140	censored	0.868368	21.88	0
TCGA-AY-6386	201	censored	0.862713	17.81	0			TCGA-CM-6166	139	censored	0.868368	21.98	0
TCGA-NH-A8F7	200	censored	0.862713	17.84	0			TCGA-AA-3968	138	censored	0.868368	21.98	0
TCGA-D5-6536	199	censored	0.862713	17.84	0			TCGA-AA-A00Z	137	censored	0.868368	21.98	0
TCGA-AA-3554	198	censored	0.862713	17.94	0			TCGA-CM-5344	136	censored	0.868368	22.01	0
TCGA-AA-A03F	197	deceased	0.858334	18.04	1			TCGA-AA-A02R	135	deceased	0.861936	22.01	1
TCGA-AA-A00J	196	censored	0.858334	18.04	0			TCGA-A6-5664	134	censored	0.861936	22.08	0
TCGA-NH-A50T	195	censored	0.858334	18.17	0			TCGA-AA-3979	133	censored	0.861936	23.98	0
TCGA-G5-6233	194	deceased	0.85391	18.27	1			TCGA-AG-3584	132	deceased	0.855406	23.98	1
TCGA-AY-A8YK	193	censored	0.85391	18.82	0			TCGA-AA-3941	131	censored	0.855406	23.98	0
TCGA-AA-A00D	192	censored	0.85391	18.99	0			TCGA-AA-3553	130	censored	0.855406	23.98	0
TCGA-AA-3715	191	deceased	0.849439	19.02	1			TCGA-AA-3950	129	censored	0.855406	23.98	0
TCGA-AA-3713	190	censored	0.849439	19.02	0			TCGA-AA-3867	128	censored	0.855406	24.01	0
TCGA-AA-3986	189	censored	0.849439	19.05	0			TCGA-AA-3520	127	censored	0.855406	24.01	0
TCGA-NH-A5IV	188	censored	0.849439	19.32	0			TCGA-A6-6653	126	censored	0.855406	24.38	0
TCGA-AY-A71X	187	censored	0.849439	19.32	0			TCGA-AD-6890	125	censored	0.855406	24.51	0
TCGA-D5-5539	186	censored	0.849439	19.58	0			TCGA-AF-6672	124	censored	0.855406	24.57	0
TCGA-A6-6781	185	censored	0.849439	19.65	0			TCGA-A6-6652	123	censored	0.855406	24.67	0
TCGA-F5-6813	184	deceased	0.844822	19.65	1			TCGA-AG-3901	122	censored	0.855406	25	0
TCGA-EI-6507	183	censored	0.844822	19.94	0			TCGA-AA-3819	121	censored	0.855406	25	0
TCGA-CM-4744	182	censored	0.844822	20.01	0			TCGA-DC-6683	120	censored	0.855406	25.03	0
TCGA-A6-6780	181	censored	0.844822	20.11	0			TCGA-AG-A00H	119	censored	0.855406	25.95	0
TCGA-D5-6529	180	censored	0.844822	20.17	0			TCGA-AA-3538	118	censored	0.855406	25.99	0
TCGA-A6-6782	179	censored	0.844822	20.27	0			TCGA-AA-3976	117	censored	0.855406	25.99	0
TCGA-D5-6530	178	censored	0.844822	20.4	0			TCGA-CM-4748	116	censored	0.855406	26.02	0
TCGA-EI-6506	177	censored	0.844822	20.53	0			TCGA-G4-6322	115	censored	0.855406	26.02	0
TCGA-A6-6650	176	censored	0.844822	20.6	0			TCGA-AH-6897	114	censored	0.855406	26.41	0
TCGA-EI-6508	175	censored	0.844822	20.89	0			TCGA-AD-6965	113	censored	0.855406	26.45	0
TCGA-AG-3725	174	censored	0.844822	20.96	0			TCGA-CM-4751	112	censored	0.855406	27	0
TCGA-AG-A002	173	censored	0.844822	20.96	0			TCGA-AA-A00O	111	censored	0.855406	27	0
TCGA-CK-5916	172	deceased	0.839911	21.12	1			TCGA-AU-6004	110	censored	0.855406	27.07	0
TCGA-BM-6198	171	censored	0.839911	21.22	0			TCGA-A6-6137	109	censored	0.855406	27.07	0
TCGA-AD-6548	170	censored	0.839911	21.35	0			TCGA-AG-3999	108	censored	0.855406	28.02	0
TCGA-A6-6651	169	censored	0.839911	21.75	0			TCGA-G4-6294	107	deceased	0.847412	28.19	1
TCGA-CK-5914	168	censored	0.839911	21.98	0			TCGA-AA-3532	106	censored	0.847412	28.98	0
TCGA-A6-5665	167	censored	0.839911	22.04	0			TCGA-AA-3534	105	censored	0.847412	28.98	0
TCGA-G4-6321	166	censored	0.839911	22.08	0			TCGA-CM-6164	104	censored	0.847412	29.01	0
TCGA-AZ-4682	165	deceased	0.83482	22.34	1			TCGA-A6-5667	103	censored	0.847412	29.14	0
TCGA-AD-6901	164	deceased	0.82973	22.4	1			TCGA-QG-A5YW	102	censored	0.847412	29.43	0
TCGA-A6-6138	163	censored	0.82973	22.5	0			TCGA-AZ-6603	101	deceased	0.839022	29.53	1
TCGA-CM-5348	162	censored	0.82973	22.96	0			TCGA-AA-3555	100	censored	0.839022	29.93	0
TCGA-AG-A00Y	161	censored	0.82973	23	0			TCGA-AG-3728	99	censored	0.839022	29.96	0
TCGA-AA-3556	160	censored	0.82973	23	0			TCGA-AF-4110	98	censored	0.839022	29.96	0
TCGA-CM-4743	159	censored	0.82973	23.03	0			TCGA-AA-3862	97	censored	0.839022	30.03	0
TCGA-G4-6298	158	deceased	0.824478	23.49	1			TCGA-AA-3861	96	censored	0.839022	30.03	0
TCGA-A6-5662	157	censored	0.824478	23.59	0			TCGA-AA-A01K	95	censored	0.839022	30.98	0
TCGA-A6-6654	156	censored	0.824478	23.85	0			TCGA-AA-A01I	94	censored	0.839022	30.98	0
TCGA-DY-A1DF	155	deceased	0.819159	24.11	1			TCGA-AA-3858	93	censored	0.839022	31.04	0
TCGA-A6-6140	154	censored	0.819159	24.11	0			TCGA-F4-6460	92	deceased	0.829902	31.93	1
TCGA-A6-6649	153	censored	0.819159	24.15	0			TCGA-CM-5860	91	censored	0.829902	32	0
TCGA-A6-2677	152	deceased	0.81377	24.31	1			TCGA-AA-A01F	90	censored	0.829902	32	0
TCGA-AF-6136	151	censored	0.81377	24.34	0			TCGA-A6-4107	89	censored	0.829902	32.42	0
TCGA-DM-A0XD	150	deceased	0.808345	24.41	1			TCGA-A6-3809	88	censored	0.829902	32.72	0
TCGA-A6-A566	149	deceased	0.80292	24.9	1			TCGA-A6-5656	87	censored	0.829902	32.88	0
TCGA-AA-3977	148	censored	0.80292	25	0			TCGA-AA-A01T	86	censored	0.829902	33.02	0
TCGA-CM-4747	147	censored	0.80292	25	0			TCGA-CI-6620	85	censored	0.829902	33.15	0
TCGA-DC-6682	146	censored	0.80292	25.03	0			TCGA-A6-3808	84	censored	0.829902	33.31	0
TCGA-DC-4749	145	censored	0.80292	25.03	0			TCGA-AA-3548	83	censored	0.829902	33.97	0
TCGA-AD-6895	144	censored	0.80292	25.07	0			TCGA-AA-3531	82	censored	0.829902	34	0
TCGA-A6-6142	143	censored	0.80292	25.07	0			TCGA-AA-A00F	81	censored	0.829902	34	0
TCGA-A6-6648	142	censored	0.80292	25.16	0			TCGA-AA-3956	80	censored	0.829902	34	0
TCGA-D5-6533	141	censored	0.80292	25.46	0			TCGA-AG-3592	79	censored	0.829902	34	0
TCGA-DC-6681	140	censored	0.80292	25.95	0			TCGA-AA-3975	78	censored	0.829902	34.03	0
TCGA-AA-A01X	139	censored	0.80292	25.99	0			TCGA-F4-6805	77	censored	0.829902	34.4	0
TCGA-AA-3949	138	censored	0.80292	25.99	0			TCGA-AF-3400	76	censored	0.829902	34.46	0
TCGA-DC-5337	137	censored	0.80292	26.02	0			TCGA-AA-3812	75	censored	0.829902	35.02	0
TCGA-G4-6588	136	censored	0.80292	26.15	0			TCGA-F4-6463	74	censored	0.829902	35.71	0
TCGA-G5-6641	135	censored	0.80292	26.41	0			TCGA-DM-A28F	73	deceased	0.818533	35.94	1
TCGA-G4-6320	134	censored	0.80292	26.41	0			TCGA-AG-3582	72	deceased	0.807165	36.01	1
TCGA-DM-A28A	133	deceased	0.796883	26.45	1			TCGA-AG-3574	71	deceased	0.795796	36.01	1
TCGA-AA-3710	132	censored	0.796883	26.97	0			TCGA-AA-3524	70	censored	0.795796	36.01	0
TCGA-AA-3869	131	deceased	0.7908	27	1			TCGA-AA-3854	69	censored	0.795796	36.01	0
TCGA-AA-3982	130	censored	0.7908	27	0			TCGA-AG-A015	68	censored	0.795796	36.01	0
TCGA-AA-3994	129	censored	0.7908	27	0			TCGA-AG-4001	67	censored	0.795796	36.01	0
TCGA-AD-6963	128	censored	0.7908	27.4	0			TCGA-A6-3810	66	censored	0.795796	36.5	0
TCGA-AH-6644	127	censored	0.7908	27.53	0			TCGA-AG-3887	65	censored	0.795796	36.93	0
TCGA-F5-6702	126	deceased	0.784524	28.55	1			TCGA-AA-3842	64	censored	0.795796	36.99	0
TCGA-CM-5341	125	censored	0.784524	29.04	0			TCGA-AG-A011	63	censored	0.795796	36.99	0
TCGA-A6-5660	124	censored	0.784524	29.17	0			TCGA-CM-4746	62	censored	0.795796	36.99	0
TCGA-AA-3870	123	censored	0.784524	29.96	0			TCGA-A6-2684	61	censored	0.795796	37.02	0
TCGA-AA-A00E	122	censored	0.784524	29.99	0			TCGA-F5-6814	60	censored	0.795796	37.16	0
TCGA-CM-5349	121	censored	0.784524	30.06	0			TCGA-AA-A00A	59	censored	0.795796	38.01	0
TCGA-A6-5659	120	censored	0.784524	30.42	0			TCGA-AA-A00L	58	censored	0.795796	38.01	0
TCGA-AA-3877	119	censored	0.784524	30.98	0			TCGA-F5-6861	57	censored	0.795796	38.11	0
TCGA-DC-6156	118	censored	0.784524	30.98	0			TCGA-AG-A02G	56	deceased	0.781586	38.93	1
TCGA-AG-A01N	117	censored	0.784524	30.98	0			TCGA-AA-3837	55	censored	0.781586	38.96	0
TCGA-DC-5869	116	censored	0.784524	30.98	0			TCGA-G4-6311	54	censored	0.781586	39.39	0
TCGA-AA-3860	115	censored	0.784524	31.04	0			TCGA-AF-2689	53	deceased	0.766839	39.45	1
TCGA-QG-A5Z2	114	censored	0.784524	31.27	0			TCGA-AA-A02Y	52	censored	0.766839	39.95	0
TCGA-A6-5657	113	censored	0.784524	31.6	0			TCGA-AA-A02F	51	censored	0.766839	39.95	0
TCGA-AG-3578	112	censored	0.784524	32	0			TCGA-AA-A03J	50	censored	0.766839	40.93	0
TCGA-AG-3902	111	censored	0.784524	32	0			TCGA-AG-A02X	49	censored	0.766839	40.97	0
TCGA-AA-3855	110	censored	0.784524	32.03	0			TCGA-AA-A02W	48	censored	0.766839	40.97	0
TCGA-F5-6811	109	censored	0.784524	32.16	0			TCGA-AA-A00Q	47	censored	0.766839	41.98	0
TCGA-DY-A1H8	108	deceased	0.777259	32.59	1			TCGA-A6-2678	46	censored	0.766839	42.25	0
TCGA-A6-5666	107	censored	0.777259	32.69	0			TCGA-F4-6807	45	censored	0.766839	43	0
TCGA-AZ-4615	106	censored	0.777259	32.92	0			TCGA-AF-2691	44	censored	0.766839	43	0
TCGA-AG-3732	105	censored	0.777259	32.95	0			TCGA-A6-2675	43	censored	0.766839	43.4	0
TCGA-QG-A5YX	104	censored	0.777259	32.95	0			TCGA-A6-2671	42	deceased	0.748581	43.73	1
TCGA-AY-5543	103	censored	0.777259	32.98	0			TCGA-A6-2679	41	censored	0.748581	44.88	0
TCGA-AA-3947	102	censored	0.777259	32.98	0			TCGA-A6-2681	40	censored	0.748581	45.57	0
TCGA-AA-3815	101	censored	0.777259	33.02	0			TCGA-AG-3587	39	censored	0.748581	45.99	0
TCGA-AA-3851	100	censored	0.777259	33.05	0			TCGA-AA-3678	38	censored	0.748581	46.98	0
TCGA-A6-5661	99	censored	0.777259	33.51	0			TCGA-AA-3675	37	censored	0.748581	47.01	0
TCGA-F4-6808	98	censored	0.777259	33.64	0			TCGA-CI-6623	36	censored	0.748581	47.4	0
TCGA-AG-3593	97	censored	0.777259	34	0			TCGA-CI-6624	35	censored	0.748581	48.16	0
TCGA-AG-3591	96	censored	0.777259	34	0			TCGA-DM-A1D6	34	deceased	0.726564	49.87	1
TCGA-A6-3807	95	censored	0.777259	34.63	0			TCGA-AG-A025	33	censored	0.726564	49.93	0
TCGA-AA-A010	94	censored	0.777259	34.95	0			TCGA-AG-3598	32	censored	0.726564	50	0
TCGA-AA-A01R	93	censored	0.777259	34.99	0			TCGA-AA-3673	31	censored	0.726564	50	0
TCGA-AG-3893	92	censored	0.777259	34.99	0			TCGA-AA-3972	30	censored	0.726564	50.95	0
TCGA-AA-3502	91	censored	0.777259	34.99	0			TCGA-CK-5913	29	censored	0.726564	51.28	0
TCGA-A6-2680	90	censored	0.777259	35.09	0			TCGA-AA-A029	28	censored	0.726564	51.94	0
TCGA-F4-6856	89	censored	0.777259	35.28	0			TCGA-AG-A023	27	deceased	0.699654	51.94	1
TCGA-F4-6569	88	censored	0.777259	35.71	0			TCGA-D5-5538	26	deceased	0.672744	54.57	1
TCGA-G4-6586	87	censored	0.777259	35.78	0			TCGA-G5-6235	25	censored	0.672744	55.72	0
TCGA-G4-6314	86	censored	0.777259	35.91	0			TCGA-AA-3506	24	censored	0.672744	57.98	0
TCGA-AA-3692	85	deceased	0.768115	35.97	1			TCGA-DM-A28G	23	deceased	0.643494	60.74	1
TCGA-G4-6317	84	censored	0.768115	35.97	0			TCGA-G4-6315	22	censored	0.643494	61.86	0
TCGA-F5-6812	83	censored	0.768115	36.47	0			TCGA-AZ-5403	21	deceased	0.612852	62.75	1
TCGA-AA-3841	82	censored	0.768115	36.93	0			TCGA-G4-6310	20	censored	0.612852	63.57	0
TCGA-A6-2686	81	deceased	0.758632	36.99	1			TCGA-AA-3510	19	censored	0.612852	63.93	0
TCGA-AA-A01Z	80	censored	0.758632	36.99	0			TCGA-CK-4951	18	deceased	0.578804	70.11	1
TCGA-AG-3731	79	censored	0.758632	36.99	0			TCGA-AZ-4313	17	censored	0.578804	75.89	0
TCGA-AA-3685	78	censored	0.758632	37.02	0			TCGA-AA-3660	16	censored	0.578804	78.02	0
TCGA-AA-3495	77	censored	0.758632	37.02	0			TCGA-DM-A28C	15	deceased	0.540217	81.31	1
TCGA-AA-3522	76	censored	0.758632	37.02	0			TCGA-CK-6747	14	censored	0.540217	82.88	0
TCGA-A6-2685	75	censored	0.758632	37.22	0			TCGA-AD-6889	13	deceased	0.498662	83.18	1
TCGA-AF-3914	74	censored	0.758632	37.65	0			TCGA-CK-4950	12	censored	0.498662	85.38	0
TCGA-AF-3911	73	censored	0.758632	37.71	0			TCGA-AZ-5407	11	censored	0.498662	88.14	0
TCGA-AF-2693	72	censored	0.758632	37.94	0			TCGA-DM-A28M	10	censored	0.498662	95.11	0
TCGA-AG-A032	71	censored	0.758632	38.01	0			TCGA-AZ-4681	9	censored	0.498662	106.67	0
TCGA-AA-A01P	70	deceased	0.747795	38.04	1			TCGA-AZ-4308	8	censored	0.498662	109.2	0
TCGA-DM-A0XF	69	deceased	0.736957	38.17	1			TCGA-AG-A036	7	censored	0.498662	117.02	0
TCGA-AH-6544	68	censored	0.736957	38.53	0			TCGA-DM-A0X9	6	censored	0.498662	119.61	0
TCGA-RU-A8FL	67	censored	0.736957	38.67	0			TCGA-DM-A28E	5	censored	0.498662	119.84	0
TCGA-AA-3517	66	censored	0.736957	38.96	0			TCGA-DY-A1DE	4	censored	0.498662	129.17	0
TCGA-AA-A024	65	deceased	0.725619	39.03	1			TCGA-G4-6293	3	censored	0.498662	133.08	0
TCGA-5M-AATE	64	censored	0.725619	39.42	0			TCGA-DM-A282	2	censored	0.498662	139.06	0
TCGA-DY-A1DC	63	deceased	0.714102	41.33	1			TCGA-CK-4948	1	censored	0.498662	147.9	0
TCGA-F4-6806	62	censored	0.714102	41.39	0
TCGA-F5-6571	61	censored	0.714102	42.31	0
TCGA-QG-A5YV	60	censored	0.714102	42.74	0
TCGA-A6-2676	59	deceased	0.701998	42.87	1
TCGA-AH-6643	58	deceased	0.689895	43.17	1
TCGA-D5-6534	57	censored	0.689895	43.23	0
TCGA-A6-2674	56	censored	0.689895	43.73	0
TCGA-DC-6160	55	censored	0.689895	43.99	0
TCGA-DM-A1DB	54	deceased	0.677119	44.28	1
TCGA-G4-6306	53	censored	0.677119	44.65	0
TCGA-CI-6622	52	censored	0.677119	44.74	0
TCGA-D5-5537	51	deceased	0.663842	45.37	1
TCGA-AG-4022	50	censored	0.663842	45.99	0
TCGA-A6-2672	49	censored	0.663842	46.62	0
TCGA-G4-6626	48	deceased	0.650012	46.71	1
TCGA-G5-6572	47	deceased	0.636182	47.04	1
TCGA-F4-6855	46	censored	0.636182	47.37	0
TCGA-F4-6703	45	censored	0.636182	47.83	0
TCGA-AG-3898	44	censored	0.636182	48	0
TCGA-CK-5912	43	deceased	0.621387	49.05	1
TCGA-AZ-6598	42	deceased	0.606592	49.38	1
TCGA-F5-6465	41	censored	0.606592	49.47	0
TCGA-DY-A1DG	40	deceased	0.591427	51.45	1
TCGA-DC-6157	39	censored	0.591427	51.94	0
TCGA-AA-3864	38	censored	0.591427	52.96	0
TCGA-G4-6304	37	censored	0.591427	53.58	0
TCGA-AA-3664	36	censored	0.591427	53.98	0
TCGA-G4-6307	35	censored	0.591427	54.99	0
TCGA-D5-5541	34	censored	0.591427	55.88	0
TCGA-D5-5540	33	censored	0.591427	56.04	0
TCGA-A6-A56B	32	deceased	0.572945	56.21	1
TCGA-DY-A1DD	31	deceased	0.554463	57.19	1
TCGA-AZ-4315	30	censored	0.554463	58.34	0
TCGA-SS-A7HO	29	censored	0.554463	60.09	0
TCGA-AA-3655	28	censored	0.554463	60.97	0
TCGA-A6-A567	27	deceased	0.533927	61.79	1
TCGA-AG-A02N	26	censored	0.533927	61.93	0
TCGA-AA-3509	25	censored	0.533927	62.91	0
TCGA-AZ-4684	24	censored	0.533927	64.95	0
TCGA-G4-6303	23	deceased	0.510713	65.8	1
TCGA-AF-A56L	22	censored	0.510713	65.93	0
TCGA-G4-6302	21	deceased	0.486393	67.25	1
TCGA-WS-AB45	20	censored	0.486393	69.97	0
TCGA-G4-6299	19	censored	0.486393	74.51	0
TCGA-G4-6627	18	censored	0.486393	74.74	0
TCGA-CL-5917	17	censored	0.486393	78.06	0
TCGA-G4-6628	16	censored	0.486393	79.63	0
TCGA-G4-6297	15	censored	0.486393	82.33	0
TCGA-AA-3697	14	censored	0.486393	84.99	0
TCGA-G4-6309	13	censored	0.486393	85.41	0
TCGA-AF-A56K	12	censored	0.486393	86.56	0
TCGA-G4-6625	11	censored	0.486393	91.72	0
TCGA-DM-A1D4	10	deceased	0.437754	92.67	1
TCGA-DM-A28K	9	censored	0.437754	98.16	0
TCGA-AZ-6601	8	deceased	0.383035	99.93	1
TCGA-DM-A28H	7	censored	0.383035	116.98	0
TCGA-CK-6751	6	censored	0.383035	124.18	0
TCGA-DY-A0XA	5	censored	0.383035	126.35	0
TCGA-DM-A1D0	4	censored	0.383035	130.55	0
TCGA-DM-A1HA	3	censored	0.383035	131.41	0
TCGA-DM-A1HB	2	censored	0.383035	135.55	0
TCGA-DM-A1D9	1	censored	0.383035	140.28	0
