# Supplementary material for: Extensive rewiring of the EGFR network in colorectal cancer cells expressing transforming levels of KRASG13D
Source: Nat Commun. 2020 Jan 24;11:499. doi: 10.1038/s41467-019-14224-9 (PMC6981206; doi:10.1038/s41467-019-14224-9)
Supplement: Supplementary file 20 — Supplementary Software 1 [file 41467_2019_14224_MOESM20_ESM.zip]

Archive with 3 entries (3 files):
- Figure 5A_code/desktop.ini
- Figure 5A_code/Figure 5A_RAS_bind_partners_final.nb
- Figure 5A_code/Figure 5A_Readme.docx
