# Supplementary material for: Extensive rewiring of the EGFR network in colorectal cancer cells expressing transforming levels of KRASG13D
Source: Nat Commun. 2020 Jan 24;11:499. doi: 10.1038/s41467-019-14224-9 (PMC6981206; doi:10.1038/s41467-019-14224-9)
Supplement: Supplementary file 20 — Supplementary Software 1 [file 41467_2019_14224_MOESM20_ESM.zip › Figure 5A_code/Figure 5A_RAS_bind_partners_final.nb]

(* Content-type: application/vnd.wolfram.mathematica *)

(*** Wolfram Notebook File ***)
(* http://www.wolfram.com/nb *)

(* CreatedBy='Mathematica 10.4' *)

(*CacheID: 234*)
(* Internal cache information:
NotebookFileLineBreakTest
NotebookFileLineBreakTest
NotebookDataPosition[       158,          7]
NotebookDataLength[     30749,        740]
NotebookOptionsPosition[     29876,        708]
NotebookOutlinePosition[     30211,        723]
CellTagsIndexPosition[     30168,        720]
WindowFrame->Normal*)

(* Beginning of Notebook Content *)
Notebook[{
Cell[BoxData[
 RowBox[{"ClearAll", "[", "\"\<Global`*\>\"", "]"}]], "Input",
 CellChangeTimes->{{3.713702483730109*^9, 3.713702483730484*^9}}],

Cell[BoxData[
 RowBox[{
  RowBox[{"(*", " ", 
   RowBox[{"Kds", " ", "of", " ", "binding", " ", "in", " ", "uM"}], "*)"}], 
  "\[IndentingNewLine]", 
  RowBox[{"(*", 
   RowBox[{
   "We", " ", "have", " ", "only", " ", "one", " ", "binding", " ", 
    "partner"}], "*)"}], "\[IndentingNewLine]", 
  RowBox[{"(*", 
   RowBox[{
    RowBox[{"Binding", " ", 
     RowBox[{"partners", ":", " ", 
      RowBox[{"1", "-", "RAF"}]}]}], ",", " ", 
    RowBox[{"2", "-", "RIN"}], ",", " ", 
    RowBox[{"3", "-", "RalGDS"}], ",", " ", 
    RowBox[{"4", "-", "RASSF5"}], ",", " ", 
    RowBox[{"5", "-", "PLCe"}], ",", " ", 
    RowBox[{"6", "-", "PI3K"}], ",", " ", 
    RowBox[{"7", "-", "TIAM"}], ",", " ", 
    RowBox[{"8", "-", "AFDN"}]}], "*)"}], "\[IndentingNewLine]", 
  RowBox[{
   RowBox[{
    RowBox[{"Kds", "=", 
     RowBox[{"Array", "[", 
      RowBox[{
       RowBox[{"Infinity", " ", "&"}], ",", 
       RowBox[{"{", "8", "}"}]}], "]"}]}], ";"}], "\[IndentingNewLine]", 
   RowBox[{
    RowBox[{
     RowBox[{"Kds", "[", 
      RowBox[{"[", "1", "]"}], "]"}], "=", "0.08"}], ";"}], 
   "\[IndentingNewLine]", 
   RowBox[{
    RowBox[{
     RowBox[{"Kds", "[", 
      RowBox[{"[", "2", "]"}], "]"}], "=", "0.022"}], ";"}], 
   "\[IndentingNewLine]", 
   RowBox[{
    RowBox[{
     RowBox[{"Kds", "[", 
      RowBox[{"[", "3", "]"}], "]"}], "=", "1.3"}], ";"}], 
   "\[IndentingNewLine]", 
   RowBox[{
    RowBox[{
     RowBox[{"Kds", "[", 
      RowBox[{"[", "4", "]"}], "]"}], "=", "0.40"}], ";"}], 
   "\[IndentingNewLine]", 
   RowBox[{
    RowBox[{
     RowBox[{"Kds", "[", 
      RowBox[{"[", "5", "]"}], "]"}], "=", "0.82"}], ";"}], 
   "\[IndentingNewLine]", 
   RowBox[{
    RowBox[{
     RowBox[{"Kds", "[", 
      RowBox[{"[", "6", "]"}], "]"}], "=", "204.7"}], ";"}], 
   "\[IndentingNewLine]", 
   RowBox[{
    RowBox[{
     RowBox[{"Kds", "[", 
      RowBox[{"[", "7", "]"}], "]"}], "=", "1"}], ";"}], 
   "\[IndentingNewLine]", 
   RowBox[{
    RowBox[{
     RowBox[{"Kds", "[", 
      RowBox[{"[", "8", "]"}], "]"}], "=", "3.0"}], ";"}], 
   "\[IndentingNewLine]", 
   RowBox[{"(*", " ", 
    RowBox[{"convert", " ", "to", " ", "nM"}], " ", "*)"}], 
   "\[IndentingNewLine]", 
   RowBox[{
    RowBox[{"Kdi", " ", "=", " ", 
     RowBox[{"Kds", "*", "1000"}]}], ";"}]}]}]], "Input",
 CellChangeTimes->{{3.713690009391683*^9, 3.713690119083371*^9}, {
   3.7136902748324137`*^9, 3.713690583579336*^9}, {3.713690667850946*^9, 
   3.71369070436112*^9}, {3.713690745806427*^9, 3.7136907897566547`*^9}, {
   3.713690842789297*^9, 3.713690919735998*^9}, {3.713690962358768*^9, 
   3.713690997414681*^9}, 3.713691028690988*^9, {3.713691066107842*^9, 
   3.7136917099380493`*^9}, {3.713691802332794*^9, 3.713691949922049*^9}, {
   3.713691980257052*^9, 3.713692001862309*^9}, {3.713697977744384*^9, 
   3.713698074233801*^9}, {3.7137001226399517`*^9, 3.713700122744432*^9}, {
   3.71370643469564*^9, 3.713706439388142*^9}, {3.7299470545628977`*^9, 
   3.729947062823544*^9}, {3.729947198469149*^9, 3.7299472065896797`*^9}, {
   3.730454814593484*^9, 3.730454829963213*^9}, {3.730454865711698*^9, 
   3.730454878067752*^9}, {3.730454958839478*^9, 3.7304549891331263`*^9}, {
   3.730455085444289*^9, 3.730455227775009*^9}, {3.730455381395606*^9, 
   3.730455406141371*^9}, {3.730455452927248*^9, 3.7304554630836077`*^9}, {
   3.7304566437045927`*^9, 3.730456644606628*^9}, 3.735724630205182*^9, {
   3.7358193154091377`*^9, 3.735819366467002*^9}, {3.7358195149099817`*^9, 
   3.735819520070438*^9}, {3.735819598215777*^9, 3.735819648491613*^9}, {
   3.735819747992416*^9, 3.735819750964074*^9}, 3.735819859985903*^9, {
   3.7358198983743057`*^9, 3.735819898927475*^9}, {3.735820598578371*^9, 
   3.735820599345993*^9}, 3.735820812551491*^9, 3.773499485903458*^9, {
   3.7735000444112663`*^9, 3.7735000826230707`*^9}, {3.773500407780118*^9, 
   3.773500408193466*^9}}],

Cell[BoxData[
 RowBox[{
  RowBox[{"(*", " ", 
   RowBox[{"Protein", " ", "abundances"}], " ", "*)"}], "\[IndentingNewLine]", 
  RowBox[{"(*", " ", 
   RowBox[{"presented", " ", "data", " ", "are", " ", "in", " ", 
    RowBox[{"nM", ".", " ", "1"}], " ", "nM", " ", "is", " ", "approximately",
     " ", "723", " ", 
    RowBox[{"molecules", "/", "cell"}]}], " ", "*)"}], "\[IndentingNewLine]", 
  
  RowBox[{
   RowBox[{
    RowBox[{"Xtot", "=", 
     RowBox[{"{", 
      RowBox[{
      "166", ",", "16", ",", "1329", ",", "17", ",", "17", ",", "900", ",", 
       "100", ",", "125"}], "}"}]}], ";"}], "\[IndentingNewLine]", 
   RowBox[{
    RowBox[{"RASmax", "=", "500"}], ";"}], "\[IndentingNewLine]", 
   RowBox[{
    RowBox[{"Xi", "=", 
     RowBox[{"Table", "[", 
      RowBox[{
       RowBox[{
        RowBox[{"Xtot", "[", 
         RowBox[{"[", "i", "]"}], "]"}], "/", 
        RowBox[{"(", 
         RowBox[{
          RowBox[{"Kdi", "[", 
           RowBox[{"[", "i", "]"}], "]"}], "+", "R"}], ")"}]}], ",", 
       RowBox[{"{", 
        RowBox[{"i", ",", "1", ",", "8"}], "}"}]}], "]"}]}], 
    ";"}]}]}]], "Input",
 CellChangeTimes->{{3.713692113010594*^9, 3.713692129183819*^9}, {
   3.713692286649226*^9, 3.713692323740966*^9}, {3.713697936263048*^9, 
   3.713697954406371*^9}, {3.713698082295768*^9, 3.713698307566409*^9}, {
   3.713698537687293*^9, 3.713698539386965*^9}, {3.713698780860304*^9, 
   3.7136987979085817`*^9}, {3.713702418008062*^9, 3.713702418667314*^9}, {
   3.729947077526718*^9, 3.7299470905223722`*^9}, {3.730455513777594*^9, 
   3.730455541111588*^9}, {3.7304555719718637`*^9, 3.7304556601175547`*^9}, {
   3.730456191129459*^9, 3.730456196968072*^9}, {3.73572467400965*^9, 
   3.735724699708548*^9}, {3.7357252576954803`*^9, 3.735725258394038*^9}, {
   3.735725346508625*^9, 3.735725375148979*^9}, {3.735818973078751*^9, 
   3.735819052508437*^9}, {3.735819087026523*^9, 3.735819087463435*^9}, 
   3.735819663726738*^9, {3.7358197282024193`*^9, 3.735819728947443*^9}, 
   3.7734987782725143`*^9, {3.77349883286061*^9, 3.773498842501927*^9}, {
   3.773498880620026*^9, 3.7734990595922956`*^9}, 3.773499093087811*^9, 
   3.773499497308733*^9, {3.7735001030715113`*^9, 3.773500103530355*^9}, {
   3.773500180650592*^9, 3.773500181780727*^9}, {3.773500418270987*^9, 
   3.773500418650647*^9}, {3.773500580874757*^9, 3.773500774885399*^9}, {
   3.77350104276573*^9, 3.773501087171417*^9}, {3.773501242530984*^9, 
   3.773501252407363*^9}}],

Cell[CellGroupData[{

Cell[BoxData[{
 RowBox[{
  RowBox[{
   RowBox[{"solveXbound", "[", "Rtot_", "]"}], "=", 
   RowBox[{
    RowBox[{"Max", "[", 
     RowBox[{"R", "/.", 
      RowBox[{"Solve", "[", 
       RowBox[{
        RowBox[{
         RowBox[{"R", "*", 
          RowBox[{"(", 
           RowBox[{"1", "+", 
            RowBox[{"Total", "[", "Xi", "]"}]}], ")"}]}], "\[Equal]", 
         "Rtot"}], ",", "R"}], "]"}]}], "]"}], "*", 
    RowBox[{"Table", "[", 
     RowBox[{
      RowBox[{
       RowBox[{"Xtot", "[", 
        RowBox[{"[", "i", "]"}], "]"}], "/", 
       RowBox[{"(", 
        RowBox[{
         RowBox[{"Kdi", "[", 
          RowBox[{"[", "i", "]"}], "]"}], "+", 
         RowBox[{"Max", "[", 
          RowBox[{"R", "/.", 
           RowBox[{"Solve", "[", 
            RowBox[{
             RowBox[{
              RowBox[{"R", "*", 
               RowBox[{"(", 
                RowBox[{"1", "+", 
                 RowBox[{"Total", "[", "Xi", "]"}]}], ")"}]}], "\[Equal]", 
              "Rtot"}], ",", "R"}], "]"}]}], "]"}]}], ")"}]}], ",", 
      RowBox[{"{", 
       RowBox[{"i", ",", "1", ",", "8"}], "}"}]}], "]"}]}]}], 
  ";"}], "\[IndentingNewLine]", 
 RowBox[{
  RowBox[{"npoints", "=", "100"}], ";"}], "\[IndentingNewLine]", 
 RowBox[{
  RowBox[{"RAS1", "=", "70"}], ";"}], "\[IndentingNewLine]", 
 RowBox[{
  RowBox[{"Rtots", "=", 
   RowBox[{"Array", "[", 
    RowBox[{
     RowBox[{"#", "&"}], ",", "npoints", ",", 
     RowBox[{"{", 
      RowBox[{"0.1", ",", "RASmax"}], "}"}]}], "]"}]}], 
  ";"}], "\[IndentingNewLine]", 
 RowBox[{
  RowBox[{"DataXbound", "=", 
   RowBox[{"Table", "[", 
    RowBox[{
     RowBox[{"solveXbound", "[", 
      RowBox[{"Rtots", "[", 
       RowBox[{"[", "i", "]"}], "]"}], "]"}], ",", 
     RowBox[{"{", 
      RowBox[{"i", ",", "1", ",", "npoints"}], "}"}]}], "]"}]}], ";", 
  RowBox[{"p1", "=", 
   RowBox[{"ListPlot", "[", 
    RowBox[{
     RowBox[{"Table", "[", 
      RowBox[{
       RowBox[{"{", 
        RowBox[{
         RowBox[{"Rtots", "[", 
          RowBox[{"[", "i", "]"}], "]"}], ",", 
         RowBox[{"DataXbound", "[", 
          RowBox[{"[", 
           RowBox[{"i", ",", "1"}], "]"}], "]"}]}], "}"}], ",", 
       RowBox[{"{", 
        RowBox[{"i", ",", "1", ",", "npoints"}], "}"}]}], "]"}], ",", 
     RowBox[{"Joined", "\[Rule]", "True"}], ",", 
     RowBox[{"PlotStyle", "\[Rule]", 
      RowBox[{"{", 
       RowBox[{
        RowBox[{"Thickness", "[", "0.02", "]"}], ",", "Blue"}], "}"}]}], ",", 
     
     RowBox[{"BaseStyle", "\[Rule]", 
      RowBox[{"{", 
       RowBox[{
        RowBox[{"FontWeight", "->", "Bold"}], ",", 
        RowBox[{"FontSize", "->", "16"}]}], "}"}]}], ",", 
     RowBox[{"AxesStyle", "\[Rule]", "Thick"}], ",", 
     RowBox[{"AxesLabel", "\[Rule]", 
      RowBox[{"{", 
       RowBox[{"\"\<mtKRAS, nM\>\"", ",", "\"\<Bound partner, nM\>\""}], 
       "}"}]}], ",", 
     RowBox[{"ImageSize", "\[Rule]", "Medium"}]}], "]"}]}], 
  ";"}], "\[IndentingNewLine]", 
 RowBox[{
  RowBox[{"p2", "=", 
   RowBox[{"ListPlot", "[", 
    RowBox[{
     RowBox[{"Table", "[", 
      RowBox[{
       RowBox[{"{", 
        RowBox[{
         RowBox[{"Rtots", "[", 
          RowBox[{"[", "i", "]"}], "]"}], ",", 
         RowBox[{"DataXbound", "[", 
          RowBox[{"[", 
           RowBox[{"i", ",", "3"}], "]"}], "]"}]}], "}"}], ",", 
       RowBox[{"{", 
        RowBox[{"i", ",", "1", ",", "npoints"}], "}"}]}], "]"}], ",", 
     RowBox[{"Joined", "\[Rule]", "True"}], ",", 
     RowBox[{"PlotStyle", "\[Rule]", 
      RowBox[{"{", 
       RowBox[{
        RowBox[{"Thickness", "[", "0.02", "]"}], ",", "Red"}], "}"}]}], ",", 
     RowBox[{"BaseStyle", "\[Rule]", 
      RowBox[{"{", 
       RowBox[{
        RowBox[{"FontWeight", "->", "Bold"}], ",", 
        RowBox[{"FontSize", "->", "16"}]}], "}"}]}], ",", 
     RowBox[{"AxesStyle", "\[Rule]", "Thick"}], ",", 
     RowBox[{"AxesLabel", "\[Rule]", 
      RowBox[{"{", 
       RowBox[{"\"\<mtKRAS, nM\>\"", ",", "\"\<Bound partner, nM\>\""}], 
       "}"}]}], ",", 
     RowBox[{"ImageSize", "\[Rule]", "Medium"}]}], "]"}]}], 
  ";"}], "\[IndentingNewLine]", 
 RowBox[{"Show", "[", 
  RowBox[{"p1", ",", "p2"}], "]"}]}], "Input",
 CellChangeTimes->{{3.713702563452031*^9, 3.713702592487726*^9}, 
   3.713702625178718*^9, {3.7299471008031054`*^9, 3.7299471009608*^9}, 
   3.730455542085639*^9, {3.735818678319603*^9, 3.7358186799985*^9}, 
   3.735819670609577*^9, {3.773499281067278*^9, 3.773499337928933*^9}, 
   3.7734994369044933`*^9, {3.7735004231050873`*^9, 3.7735004235634327`*^9}}],

Cell[BoxData[
 RowBox[{
  StyleBox[
   RowBox[{"Solve", "::", "ratnz"}], "MessageName"], 
  RowBox[{
  ":", " "}], "\<\"Solve was unable to solve the system with inexact \
coefficients. The answer was obtained by solving a corresponding exact system \
and numericizing the result. \\!\\(\\*ButtonBox[\\\"\[RightSkeleton]\\\", \
ButtonStyle->\\\"Link\\\", ButtonFrame->None, \
ButtonData:>\\\"paclet:ref/Solve\\\", ButtonNote -> \
\\\"Solve::ratnz\\\"]\\)\"\>"}]], "Message", "MSG",
 CellChangeTimes->{3.773499381363532*^9, 3.773499443180523*^9, 
  3.7734995082262278`*^9, 3.773501102628281*^9, 3.7735012582042437`*^9}],

Cell[BoxData[
 RowBox[{
  StyleBox[
   RowBox[{"Solve", "::", "ratnz"}], "MessageName"], 
  RowBox[{
  ":", " "}], "\<\"Solve was unable to solve the system with inexact \
coefficients. The answer was obtained by solving a corresponding exact system \
and numericizing the result. \\!\\(\\*ButtonBox[\\\"\[RightSkeleton]\\\", \
ButtonStyle->\\\"Link\\\", ButtonFrame->None, \
ButtonData:>\\\"paclet:ref/Solve\\\", ButtonNote -> \
\\\"Solve::ratnz\\\"]\\)\"\>"}]], "Message", "MSG",
 CellChangeTimes->{3.773499381363532*^9, 3.773499443180523*^9, 
  3.7734995082262278`*^9, 3.773501102628281*^9, 3.773501258275591*^9}],

Cell[BoxData[
 RowBox[{
  StyleBox[
   RowBox[{"Solve", "::", "ratnz"}], "MessageName"], 
  RowBox[{
  ":", " "}], "\<\"Solve was unable to solve the system with inexact \
coefficients. The answer was obtained by solving a corresponding exact system \
and numericizing the result. \\!\\(\\*ButtonBox[\\\"\[RightSkeleton]\\\", \
ButtonStyle->\\\"Link\\\", ButtonFrame->None, \
ButtonData:>\\\"paclet:ref/Solve\\\", ButtonNote -> \
\\\"Solve::ratnz\\\"]\\)\"\>"}]], "Message", "MSG",
 CellChangeTimes->{3.773499381363532*^9, 3.773499443180523*^9, 
  3.7734995082262278`*^9, 3.773501102628281*^9, 3.773501258342869*^9}],

Cell[BoxData[
 RowBox[{
  StyleBox[
   RowBox[{"General", "::", "stop"}], "MessageName"], 
  RowBox[{
  ":", " "}], "\<\"Further output of \
\[NoBreak]\\!\\(\\*StyleBox[RowBox[{\\\"Solve\\\", \\\"::\\\", \
\\\"ratnz\\\"}], \\\"MessageName\\\"]\\)\[NoBreak] will be suppressed during \
this calculation. \\!\\(\\*ButtonBox[\\\"\[RightSkeleton]\\\", \
ButtonStyle->\\\"Link\\\", ButtonFrame->None, \
ButtonData:>\\\"paclet:ref/message/General/stop\\\", ButtonNote -> \
\\\"General::stop\\\"]\\)\"\>"}]], "Message", "MSG",
 CellChangeTimes->{3.773499381363532*^9, 3.773499443180523*^9, 
  3.7734995082262278`*^9, 3.773501102628281*^9, 3.773501258364835*^9}],

Cell[BoxData[
 GraphicsBox[{{{}, {{}, {}, 
     {RGBColor[0, 0, 1], PointSize[0.009166666666666668], Thickness[0.02], 
      StyleBox[LineBox[CompressedData["
1:eJwllHk81GkcxynFVqqXM7xqN7lSCYWM5OPMRNPMOOZEwxhX7mPCjE7VlqmI
rs01Ojarg5AWlWjRtolxbIdUVCQlURG1v1mf1+t5PX88/zzv5/t+PksDo+nB
MxQUFPjEku+nT8lzw+G1W7lem+45h/dTdms1T2mAnZB+t/iLAqrvqSi+DDZA
XwBf7Ni0EDuOfwqx3WGGMq3dLTNVdaBvER3i7rkW4bbiguGiX6B0ok93lGkL
v8HvQ+HVBng9yXqQH7wBFRldsSr3TcAvfXPb8IYj9gfs2fW1fSV8+NLTqQ4u
GJW8N7kdbg43bb+E1rtueBxzK1cksITNPW2KsScZlPeBkhC/tTARtxmL2zzg
rkwWOGyxho65RFHGpKCB/TTont067P1YFJkdTUVnz8qBDn0SpjbtYt8qo0EU
1tdvpbQeSWf9N74do4NsfJ3V0GOP/3ltvVE7O7pya4UDBAydpRD54FOQT4Pw
DtBz9bNqxC1fzKRUfl95wRHMOe0TOTOYUM6k1P11wAkPgwggVxYs9NmV9iHO
cK893D54gA01vT5ahpML6rS21Wnd5yDb+uIfl3VdQYohX3Zc4IcX6rO40g+u
KGs2+m0b3R+d5wo5gjo3mC5TOnAiJwBXoy68mjiyEbSbMSTetq1we76Gy+O4
Y36E/EY8uAhemJ1ZRob8eTKu8FBsZ1l/uZ+MfQ01uUtpgagllfvnFm+Cc+wK
jesjgaBzq9QiwzzwY/Hpg57ZQXApFF1cZug5PV8rPsxKi7Mbuz0hlKeLD/u8
hd0BxzZjjcHroXnJwWhRFKmPulIw/NCbL9UV4JOa1CljjIIScf1jmxoBaoWK
L82lWxBqakn7xy8ESTad/DFDKgy7ChoDf4RgZ2PiMV4yFS/2LNjwtSAUGwM7
qnh/U5FrnlYucQrDg2pa6YQeDazud6bL+sKQPqiXaBFBg+ZBTmFVejjalkyo
z71BQ5u1nDgCJht8SzNm0XG4d93h3qYImDXn7Kym0rHp6AWl5PBt+GlPZd2Z
03Qo22ulzp8XCUnbiptWvXTUDxCGXIoEderr3UOmXtM+b4mCcqHSqrMxXrBz
Dnz2YDgKvUpS970VXvjygQDOisbB+ZsjLca9wH6Q/2pSJwa3ZTnvrtp5o8qA
AAyPgWRwnbqK2BvaqfO5WdUxaG/iGa+v9UZiq6u237xYrMrQCKFPekNG2Gvs
F4uF3TWzqSQfWBD4I5dioZrSs5ok9MGR9kH32u/EOeXdD81rPhiSC7ElDoIx
s/39Qz7wIHSmF8TBuupJY6WxL4q7MlMWf4wDW9emIn2rL1TMmq36HeOxwrbT
kn3SF4K9Ch/LsuJRsPGzum2LLxoe25SIe+NRf2RA13gWY/r/rk3A8aSTX01I
DOzcf15fPT0BszU0PZ2jGHjWTaQjAZ+VIE0pZGA90Q6/GyUizlycKJMxQNjk
HS9MhMRDuIo+i4nx58SAmxJhOj685JsVEwwbwjCdJLTFSw+1BTNRIRlJl4Ul
4dktfenTbCbU+5Y75v2ZhJL4J+LF9UzEkniToXOFSLOcbXxqmImWoyevr+EK
EaZ0LctrMQur3rTEfS8RIre+U0ols5Bhr2zWPCXE7t6tRtkJLLw9tmHgGGU7
2l8yHi3NZ8H9beJZ//zt0Lz7jT/VxMJ5XApYPrwd9RNDAaYjrOm+QjJUTf0p
JbpsBA7pdd7MTMYVLzvpPic2bjt7Zf76Mhmd/4ZW14SxsUQOvCYFOR8+v6Ed
ZUM0XKf8894UjOj588mVbDxxG78z0J6ClR61nPNP2LCVC26YCp61bn+EAgcn
5PWZlIqUqiK1XAMOxsj5o+TGVDQ3j8nWu3PgVdB5RWORCJOP/DUoERyUEvXT
EypCkZtRiUzCwYLNrkbFN0RoLZUFPbzCQVSR6EXCHDEKFYWjbq0c3B+/dsaB
I0Z5x7AyaYQDU+ogY06JGFIXO9sSNS4OEOPtmBSjq7JMo8CSO93Pm9NQXuW/
aBGdCxcCNzwvDa0FpHKtWC6kF5tcrD6kQXVQvCnvCBcK8mAHqlb0rS69xMV/
UaLUgg==
        "]],
       FontSize->16]}}, {}}, {{}, {{}, {}, 
     {RGBColor[1, 0, 0], PointSize[0.009166666666666668], Thickness[0.02], 
      StyleBox[LineBox[CompressedData["
1:eJwllHk4FGgcx0fZSFJbjkhtyW0ToTHJzNeZ2wzjPudAct/XDNVSUiK00oHF
SkKHrKic7UbHKFdPKoouoiYqKmpn6vs87/P++37e3+f33ciMcApYRCAQ2IIj
vE8UCdNEOeBdGTd9p4DydsFIX6ZIGobRWloik3zK1VviIqMBysgx1V+zlU9A
2p8zQaQ0bYgpjsgsL1wKJd2IICs7ffS2De1t1f8VooXPFT64k9B906HIpF4G
L+c9eCUBZFxWyHyWa6kA9sVXbSpNJmjbYmJJfLseLuyyEykUc8gSvxJG+zfC
Us4n9v6/lqAMh2QF7FAG8Zacg5qdNbol1jOia1Whzu1V4/baYpa+7dCgmgbk
dbJF+twdMPd4qplxTgvp78vDCiKoyG9RWfuCqI0Fm72erZdoWFDfk1sUqIP4
Ct+dEx+dEBaofzGnQRc/eEl0RG2qMWwV10Ogm/xGcFzwTuf2k1X++hi58Gl5
SKsrSu7TG+OuGsBdov/LsUXuCJLr29KnQMQ9lgDIwgOch2ZfZVMNYXX9SP+b
TE8kzDGkNr8goV02tF32jhe6eMxCEaoRtkda15ms8AE/UGRuT8sOXOpWPRnq
5IsR9fq2Qh0yNDeJZhYe84PcwljN1koKaC2R2xmh/hBTWU4tyQGkQoQvYqDz
7jSt394Ewu85fJ4BqzzyTN1yU+y/ce30RhoTtrwvj1V6TGEWpSXdOM3E77Lz
3VvyzPB93YksuwIW2hVn9ne6muPHfA3YcJw8N/1A0QIJwjxgw9Ms+hvruQX0
lF9OSSYFYLAjv8631hL8e3R2mUIg+EGfFVoTdqKG2zlEvBaIgIO9ERwzK+zS
3Eq76xOEZRS7t9krraHyoPQm83sQApqpUxPD1nj2xwryXOkuiJyzGcqqs8Fp
ndTL2abBmHQYJwWk2cLjyaTmpufByLEZrYqi2UEmy+uvKxm7Idlb9/iMsj16
twmJQyC+2rTi+5w9jowZHhnrCoGueuPrSJ4DbHLPiCbtDkW77sfamQpHiBnL
pkhJhsHQqGIpyFR0jgsMqQ3DhoezGgeqqT99dgxHUSKPZStHg5EZc5jHD8fd
ztj3mek0zL4TAOdFYD56eO2OaRo8eSUv5uUj8Y9s33aGvxOuKAsAd0fibwvp
hg88J8ilSHnnXY3EIwqXMGPsjLj7FnI+klE4rqJY5l7rjD6BvWo+UVCaMNdW
WkeHrgB/ujYKzXrFVnbZdOT0v7G6/i0KVf7qFX0LdEwJhXCMhvw78uKGcBfY
CnR2Ko1G+cEC4tSIC6ofHE1e9z4aNxc0lJJorhDX7jZ4bRKDeBbqXTpdEZhO
eH8pLwblLZYTaQZuuDFErOGOxeAVq3Pgwxm3n/urH4ukYFL+RQV37DlQqbQ6
IxZSYRKO9dnuGH4iyEAsND/RzWcJHtghaIcq1TjUN/dcS471gMAmekxCHD4t
LVtp9NoDn58KBtwVB/NSUqWBtyfciALD5OORpbR+OuieJxqypzP6guPBTeuI
7zH3wurnGibFzfEoiaTfCG7yQtR2xvyuZQnQdc5K1Nf2Rk/u8UY97wSoH4kg
by73xuZXPdHfahKwr3ELj7bGB4eNxbS7FxJwqurpZEm2DybyyeP5DolQrbMN
lVnsC6uJuArfkkSYfGvQvJDoi0rU+mnwE1F5smpV+Fvfn32FJEjeblSwZ/uB
ObV2sOVoEpYY21jYDvmhzcz56MHRJMz/okPVU/fHeiGwXjIWBmrKHFj+4PDb
xX5LT8aNGL+a+GJ/PLL83DHenwxNkcUZ1Q/9QRIKrpICzuFa63FpBgqF9Rmf
AvZ4veJWKgMfrUs+WN9Mgf21bJX0Qww4lw6el17DgWp7U+7wfwxcFNTPyC4O
lF3KcrCIiRX2FqrVTRx02OxzP2vMRHg551msBBckKRvVNUlM3Plcf4rixcWi
DRmGhy8zoUl94yZRw0XRBKVPlM9EpmC8A/NcHJqdIu/VYv3sZ/tU9B6gdhGC
WDAX4O4uTkVHnk/bvjIWys52mRu8S8VmbTXOkmEWCMIgDRRmJ/2QPBv/A5+/
zn4=
        "]],
       FontSize->16]}}, {}}},
  AspectRatio->NCache[GoldenRatio^(-1), 0.6180339887498948],
  Axes->{True, True},
  AxesLabel->{
    FormBox["\"mtKRAS, nM\"", TraditionalForm], 
    FormBox["\"Bound partner, nM\"", TraditionalForm]},
  AxesOrigin->{0, 0},
  AxesStyle->Thickness[Large],
  BaseStyle->{FontWeight -> Bold, FontSize -> 16},
  DisplayFunction->Identity,
  Frame->{{False, False}, {False, False}},
  FrameLabel->{{None, None}, {None, None}},
  FrameTicks->{{Automatic, Automatic}, {Automatic, Automatic}},
  GridLines->{None, None},
  GridLinesStyle->Directive[
    GrayLevel[0.5, 0.4]],
  ImagePadding->All,
  ImageSize->Medium,
  Method->{"CoordinatesToolOptions" -> {"DisplayFunction" -> ({
        (Part[{{Identity, Identity}, {Identity, Identity}}, 1, 2][#]& )[
         Part[#, 1]], 
        (Part[{{Identity, Identity}, {Identity, Identity}}, 2, 2][#]& )[
         Part[#, 2]]}& ), "CopiedValueFunction" -> ({
        (Part[{{Identity, Identity}, {Identity, Identity}}, 1, 2][#]& )[
         Part[#, 1]], 
        (Part[{{Identity, Identity}, {Identity, Identity}}, 2, 2][#]& )[
         Part[#, 2]]}& )}},
  PlotRange->{{0, 500.}, {0, 114.71393964083006`}},
  PlotRangeClipping->True,
  PlotRangePadding->{{
     Scaled[0.02], 
     Scaled[0.02]}, {
     Scaled[0.02], 
     Scaled[0.05]}},
  Ticks->{Automatic, Automatic}]], "Output",
 CellChangeTimes->{3.773499387231223*^9, 3.773499446327263*^9, 
  3.7734995114235783`*^9, 3.773501104960614*^9, 3.773501260547366*^9}]
}, Open  ]],

Cell[CellGroupData[{

Cell[BoxData[{
 RowBox[{
  RowBox[{"RAS1", "=", "70"}], ";"}], "\[IndentingNewLine]", 
 RowBox[{
  RowBox[{"Rfree1", "=", 
   RowBox[{"Max", "[", 
    RowBox[{"R", "/.", 
     RowBox[{"Solve", "[", 
      RowBox[{
       RowBox[{
        RowBox[{"R", "*", 
         RowBox[{"(", 
          RowBox[{"1", "+", 
           RowBox[{"Total", "[", "Xi", "]"}]}], ")"}]}], "\[Equal]", "RAS1"}],
        ",", "R"}], "]"}]}], "]"}]}], ";"}], "\[IndentingNewLine]", 
 RowBox[{
  RowBox[{"Xbound1", "=", 
   RowBox[{"Rfree1", "*", 
    RowBox[{"Table", "[", 
     RowBox[{
      RowBox[{
       RowBox[{"Xtot", "[", 
        RowBox[{"[", "i", "]"}], "]"}], "/", 
       RowBox[{"(", 
        RowBox[{
         RowBox[{"Kdi", "[", 
          RowBox[{"[", "i", "]"}], "]"}], "+", "Rfree1"}], ")"}]}], ",", 
      RowBox[{"{", 
       RowBox[{"i", ",", "1", ",", "8"}], "}"}]}], "]"}]}]}], 
  ";"}], "\[IndentingNewLine]", 
 RowBox[{
  RowBox[{"RAS2", " ", "=", " ", "300"}], ";"}], "\[IndentingNewLine]", 
 RowBox[{
  RowBox[{"Rfree2", "=", 
   RowBox[{"Max", "[", 
    RowBox[{"R", "/.", 
     RowBox[{"Solve", "[", 
      RowBox[{
       RowBox[{
        RowBox[{"R", "*", 
         RowBox[{"(", 
          RowBox[{"1", "+", 
           RowBox[{"Total", "[", "Xi", "]"}]}], ")"}]}], "\[Equal]", "RAS2"}],
        ",", "R"}], "]"}]}], "]"}]}], ";"}], "\[IndentingNewLine]", 
 RowBox[{
  RowBox[{
   RowBox[{"Xbound2", "=", 
    RowBox[{"Rfree2", "*", 
     RowBox[{"Table", "[", 
      RowBox[{
       RowBox[{
        RowBox[{"Xtot", "[", 
         RowBox[{"[", "i", "]"}], "]"}], "/", 
        RowBox[{"(", 
         RowBox[{
          RowBox[{"Kdi", "[", 
           RowBox[{"[", "i", "]"}], "]"}], "+", "Rfree2"}], ")"}]}], ",", 
       RowBox[{"{", 
        RowBox[{"i", ",", "1", ",", "8"}], "}"}]}], "]"}]}]}], ";"}], 
  "\[IndentingNewLine]", 
  RowBox[{"(*", 
   RowBox[{
    RowBox[{"Rtots", "=", 
     RowBox[{"Array", "[", 
      RowBox[{
       RowBox[{"#", "&"}], ",", "npoints", ",", 
       RowBox[{"{", 
        RowBox[{"RAS1", ",", "RASmax"}], "}"}]}], "]"}]}], ";"}], 
   "*)"}]}], "\[IndentingNewLine]", 
 RowBox[{
  RowBox[{"DataXboundRatio", "=", 
   RowBox[{"Xbound2", "/", "Xbound1"}]}], ";"}]}], "Input",
 CellChangeTimes->{{3.713703916321097*^9, 3.7137039892481117`*^9}, {
   3.713704106301774*^9, 3.71370410808774*^9}, {3.713704147221157*^9, 
   3.713704322512393*^9}, {3.7137043547549458`*^9, 3.7137043581650047`*^9}, {
   3.713704722343958*^9, 3.713704724107656*^9}, {3.713704755488085*^9, 
   3.713704778088767*^9}, {3.713705092946878*^9, 3.713705158740406*^9}, {
   3.713705219038959*^9, 3.7137052192642603`*^9}, 3.713705484153494*^9, 
   3.713705522219702*^9, {3.713705605994362*^9, 3.713705608975964*^9}, {
   3.713710088809463*^9, 3.713710089127781*^9}, {3.713710168328246*^9, 
   3.7137101688970547`*^9}, {3.729947252191781*^9, 3.729947252371437*^9}, {
   3.729947338971386*^9, 3.7299473447160883`*^9}, {3.73045570116407*^9, 
   3.730455701497136*^9}, {3.730455962589507*^9, 3.730455963247085*^9}, {
   3.730456050804779*^9, 3.730456051260305*^9}, {3.730456113034443*^9, 
   3.730456114511972*^9}, {3.730456203101261*^9, 3.730456211044155*^9}, {
   3.735724847871963*^9, 3.735724931343294*^9}, {3.735724992412146*^9, 
   3.735724993139485*^9}, {3.735725052750186*^9, 3.735725053393537*^9}, {
   3.7357252448297567`*^9, 3.7357253438040953`*^9}, {3.735816809965407*^9, 
   3.735816870402381*^9}, 3.735816926568696*^9, {3.735818529975226*^9, 
   3.735818663952119*^9}, {3.7358186990718317`*^9, 3.73581875838665*^9}, {
   3.735818791107855*^9, 3.735818802396142*^9}, {3.735819065194667*^9, 
   3.7358190653983183`*^9}, {3.73581967539883*^9, 3.735819676303109*^9}, {
   3.77350043816831*^9, 3.773500441504737*^9}}],

Cell[BoxData[
 RowBox[{
  StyleBox[
   RowBox[{"Solve", "::", "ratnz"}], "MessageName"], 
  RowBox[{
  ":", " "}], "\<\"Solve was unable to solve the system with inexact \
coefficients. The answer was obtained by solving a corresponding exact system \
and numericizing the result. \\!\\(\\*ButtonBox[\\\"\[RightSkeleton]\\\", \
ButtonStyle->\\\"Link\\\", ButtonFrame->None, \
ButtonData:>\\\"paclet:ref/Solve\\\", ButtonNote -> \
\\\"Solve::ratnz\\\"]\\)\"\>"}]], "Message", "MSG",
 CellChangeTimes->{
  3.7358185773446302`*^9, 3.735818664729476*^9, {3.735818744045858*^9, 
   3.735818758982359*^9}, {3.7358187928870983`*^9, 3.735818803942039*^9}, 
   3.7358189875051823`*^9, 3.735819033561612*^9, 3.735819075246789*^9, 
   3.735819116119383*^9, 3.735819379408499*^9, {3.735819719111676*^9, 
   3.7358197793374367`*^9}, 3.735819880004479*^9, {3.735819915633214*^9, 
   3.735819931334982*^9}, 3.735820606213455*^9, 3.735822456261042*^9, 
   3.773499387504141*^9, 3.773499511658288*^9, 3.7735011052034273`*^9, 
   3.7735012606688433`*^9}],

Cell[BoxData[
 RowBox[{
  StyleBox[
   RowBox[{"Solve", "::", "ratnz"}], "MessageName"], 
  RowBox[{
  ":", " "}], "\<\"Solve was unable to solve the system with inexact \
coefficients. The answer was obtained by solving a corresponding exact system \
and numericizing the result. \\!\\(\\*ButtonBox[\\\"\[RightSkeleton]\\\", \
ButtonStyle->\\\"Link\\\", ButtonFrame->None, \
ButtonData:>\\\"paclet:ref/Solve\\\", ButtonNote -> \
\\\"Solve::ratnz\\\"]\\)\"\>"}]], "Message", "MSG",
 CellChangeTimes->{
  3.7358185773446302`*^9, 3.735818664729476*^9, {3.735818744045858*^9, 
   3.735818758982359*^9}, {3.7358187928870983`*^9, 3.735818803942039*^9}, 
   3.7358189875051823`*^9, 3.735819033561612*^9, 3.735819075246789*^9, 
   3.735819116119383*^9, 3.735819379408499*^9, {3.735819719111676*^9, 
   3.7358197793374367`*^9}, 3.735819880004479*^9, {3.735819915633214*^9, 
   3.735819931334982*^9}, 3.735820606213455*^9, 3.735822456261042*^9, 
   3.773499387504141*^9, 3.773499511658288*^9, 3.7735011052034273`*^9, 
   3.773501260732707*^9}]
}, Open  ]],

Cell[CellGroupData[{

Cell[BoxData[
 RowBox[{
  RowBox[{"(*", 
   RowBox[{
   "Determining", " ", "rank", " ", "of", " ", "extent", " ", "of", " ", 
    "rewiring"}], "*)"}], "\[IndentingNewLine]", 
  RowBox[{"(*", 
   RowBox[{
    RowBox[{"Binding", " ", 
     RowBox[{"partners", ":", " ", 
      RowBox[{"1", "-", "RAF"}]}]}], ",", " ", 
    RowBox[{"2", "-", "RIN"}], ",", " ", 
    RowBox[{"3", "-", "RalGDS"}], ",", " ", 
    RowBox[{"4", "-", "RASSF5"}], ",", " ", 
    RowBox[{"5", "-", "PLCe"}], ",", " ", 
    RowBox[{"6", "-", "PI3K"}], ",", " ", 
    RowBox[{"7", "-", "TIAM"}], ",", " ", 
    RowBox[{"8", "-", "AFDN"}]}], "*)"}], "\[IndentingNewLine]", 
  RowBox[{
   RowBox[{
    RowBox[{"Partners", "=", 
     RowBox[{"{", 
      RowBox[{
      "\"\<RAF\>\"", ",", "\"\<RIN\>\"", ",", "\"\<RalGDS\>\"", ",", 
       "\"\<RASSF5\>\"", ",", "\"\<PLCe\>\"", ",", "\"\<PI3K\>\"", ",", 
       "\"\<TIAM\>\"", ",", "\"\<AFDN\>\""}], "}"}]}], ";"}], 
   "\[IndentingNewLine]", 
   RowBox[{"Sort", "[", 
    RowBox[{"Table", "[", 
     RowBox[{
      RowBox[{"{", 
       RowBox[{
        RowBox[{"DataXboundRatio", "[", 
         RowBox[{"[", "i", "]"}], "]"}], ",", 
        RowBox[{"Partners", "[", 
         RowBox[{"[", "i", "]"}], "]"}]}], "}"}], ",", 
      RowBox[{"{", 
       RowBox[{"i", ",", "1", ",", "8"}], "}"}]}], "]"}], "]"}]}]}]], "Input",\

 CellChangeTimes->{{3.713704453388085*^9, 3.713704489069728*^9}, {
   3.71370454317682*^9, 3.7137046263214617`*^9}, {3.713704660762451*^9, 
   3.7137046633509073`*^9}, {3.713704694716998*^9, 3.713704711126191*^9}, {
   3.713704789590323*^9, 3.71370479119385*^9}, {3.7137048442580338`*^9, 
   3.7137050476258087`*^9}, {3.713705181628908*^9, 3.713705211869331*^9}, {
   3.713705304718841*^9, 3.7137053061940517`*^9}, {3.7137053431335087`*^9, 
   3.713705353325593*^9}, {3.7137054603763313`*^9, 3.713705471208531*^9}, {
   3.713705535465147*^9, 3.713705555827306*^9}, {3.713708182331056*^9, 
   3.713708203425393*^9}, {3.713708250737204*^9, 3.713708337963224*^9}, {
   3.713708549760292*^9, 3.713708660700808*^9}, {3.713709790462998*^9, 
   3.7137100329653797`*^9}, {3.713710096628038*^9, 3.713710097150732*^9}, {
   3.713710136735342*^9, 3.713710163794207*^9}, {3.713710895817112*^9, 
   3.713710896125227*^9}, {3.729947121417857*^9, 3.72994712942938*^9}, 
   3.729947184620669*^9, 3.730455557150919*^9, {3.730455713300419*^9, 
   3.730455753963965*^9}, {3.7357249547779427`*^9, 3.7357249663134117`*^9}, {
   3.735725063456603*^9, 3.735725063970038*^9}, {3.735725177448594*^9, 
   3.735725178005392*^9}, {3.735816789192943*^9, 3.7358167897004128`*^9}, {
   3.735816882301042*^9, 3.735816896334898*^9}, 3.735819681528215*^9, 
   3.735819775030957*^9, {3.735819874521393*^9, 3.735819874522373*^9}, {
   3.735819910474613*^9, 3.735819910475565*^9}, {3.773500457211306*^9, 
   3.773500470155489*^9}, {3.773501200695644*^9, 3.773501219793716*^9}}],

Cell[BoxData[
 RowBox[{"{", 
  RowBox[{
   RowBox[{"{", 
    RowBox[{"1.9155824104966144`", ",", "\<\"RIN\"\>"}], "}"}], ",", 
   RowBox[{"{", 
    RowBox[{"3.209302047992787`", ",", "\<\"RAF\"\>"}], "}"}], ",", 
   RowBox[{"{", 
    RowBox[{"4.8676427216142875`", ",", "\<\"RASSF5\"\>"}], "}"}], ",", 
   RowBox[{"{", 
    RowBox[{"5.278913246713301`", ",", "\<\"PLCe\"\>"}], "}"}], ",", 
   RowBox[{"{", 
    RowBox[{"5.358362122168645`", ",", "\<\"TIAM\"\>"}], "}"}], ",", 
   RowBox[{"{", 
    RowBox[{"5.445129799034828`", ",", "\<\"RalGDS\"\>"}], "}"}], ",", 
   RowBox[{"{", 
    RowBox[{"5.618818666115078`", ",", "\<\"AFDN\"\>"}], "}"}], ",", 
   RowBox[{"{", 
    RowBox[{"5.7589320180266546`", ",", "\<\"PI3K\"\>"}], "}"}]}], 
  "}"}]], "Output",
 CellChangeTimes->{{3.735819915722*^9, 3.735819931424697*^9}, 
   3.735820606310767*^9, 3.7358224563621387`*^9, 3.773499387615509*^9, 
   3.77349951176967*^9, 3.773501105313665*^9, 3.7735012607548027`*^9}]
}, Open  ]]
},
WindowSize->{1920, 1012},
WindowMargins->{{0, Automatic}, {Automatic, 0}},
FrontEndVersion->"10.4 for Linux x86 (64-bit) (April 11, 2016)",
StyleDefinitions->"Default.nb"
]
(* End of Notebook Content *)

(* Internal cache information *)
(*CellTagsOutline
CellTagsIndex->{}
*)
(*CellTagsIndex
CellTagsIndex->{}
*)
(*NotebookFileOutline
Notebook[{
Cell[558, 20, 142, 2, 32, "Input"],
Cell[703, 24, 3874, 95, 319, "Input"],
Cell[4580, 121, 2470, 51, 121, "Input"],
Cell[CellGroupData[{
Cell[7075, 176, 4531, 128, 231, "Input"],
Cell[11609, 306, 618, 12, 23, "Message"],
Cell[12230, 320, 616, 12, 23, "Message"],
Cell[12849, 334, 616, 12, 23, "Message"],
Cell[13468, 348, 654, 13, 23, "Message"],
Cell[14125, 363, 6000, 115, 171, "Output"]
}, Open  ]],
Cell[CellGroupData[{
Cell[20162, 483, 3732, 92, 187, "Input"],
Cell[23897, 577, 1036, 19, 23, "Message"],
Cell[24936, 598, 1034, 19, 23, "Message"]
}, Open  ]],
Cell[CellGroupData[{
Cell[26007, 622, 2887, 59, 99, "Input"],
Cell[28897, 683, 963, 22, 89, "Output"]
}, Open  ]]
}
]
*)
