# Supplementary material for: Extensive rewiring of the EGFR network in colorectal cancer cells expressing transforming levels of KRASG13D
Source: Nat Commun. 2020 Jan 24;11:499. doi: 10.1038/s41467-019-14224-9 (PMC6981206; doi:10.1038/s41467-019-14224-9)
Supplement: Supplementary file 21 — Supplementary Software 2 [file 41467_2019_14224_MOESM21_ESM.zip]

Archive with 3 entries (3 files):
- Supplementary Figure 2A_code/desktop.ini
- Supplementary Figure 2A_code/Supplementary Figure 2A.cys
- Supplementary Figure 2A_code/Supplementary Figure 2A_Readme.docx
