# Supplementary material for: Extensive rewiring of the EGFR network in colorectal cancer cells expressing transforming levels of KRASG13D
Source: Nat Commun. 2020 Jan 24;11:499. doi: 10.1038/s41467-019-14224-9 (PMC6981206; doi:10.1038/s41467-019-14224-9)
Supplement: Supplementary file 22 — Supplementary Software 3 [file 41467_2019_14224_MOESM22_ESM.zip]

Archive with 9 entries (9 files):
- Supplementary Figure 3A_code/desktop.ini
- Supplementary Figure 3A_code/Supplementary Figure  3_KEGG_signaling.pdf
- Supplementary Figure 3A_code/Supplementary Figure 3_code.R
- Supplementary Figure 3A_code/Supplementary Figure 3_data.xlsx
- Supplementary Figure 3A_code/Supplementary Figure 3_iid.human.experimental.txt
- Supplementary Figure 3A_code/Supplementary Figure 3_kegg_pathway_names.txt
- Supplementary Figure 3A_code/Supplementary Figure 3_pathdip_curated_v3.txt
- Supplementary Figure 3A_code/Supplementary Figure 3_Reactome_signaling.pdf
- Supplementary Figure 3A_code/Supplementary Figure 3_Readme.docx
