# Supplementary material for: Extensive rewiring of the EGFR network in colorectal cancer cells expressing transforming levels of KRASG13D
Source: Nat Commun. 2020 Jan 24;11:499. doi: 10.1038/s41467-019-14224-9 (PMC6981206; doi:10.1038/s41467-019-14224-9)
Supplement: Supplementary file 22 — Supplementary Software 3 [file 41467_2019_14224_MOESM22_ESM.zip › Supplementary Figure 3A_code/Supplementary Figure 3_code.R]

require("data.table")

# Load experimentally deteceted PPIs from IID
iid <- fread("iid.human.experimental.txt", header=T, sep="\t", quote="", check.names=F, data.table=F)
iid_proteins <- union(iid[,"uniprot1"],iid[,"uniprot2"])

get_kegg_signaling_proteins<-function()
{
  #Get names of KEGG signaling pathways
  d <- fread("kegg_pathway_names.txt", header=F, sep=";", stringsAsFactors = F, data.table=F)
  signaling_pathways <- d[grep("signaling",d[,1]),1]
  signaling_pathways <- gsub("^.*\t","",signaling_pathways)
  
  #Get proteins from KEGG signaling pathways
  d <- fread("pathdip_curated_v3.txt", header=T, quote="", data.table=F)
  kegg <- d[d[,"SOURCE"]=="KEGG",]
  kegg_signaling <- kegg[kegg[,"UPID"]%in%signaling_pathways,]
  kegg_signaling_proteins <- unique(kegg_signaling[,"UNIPROT"])
  kegg_signaling_proteins <- intersect(union(iid[,"uniprot1"],iid[,"uniprot2"]),kegg_signaling_proteins)
  return(kegg_signaling_proteins)
}

get_reactome_signaling_proteins<-function()
{
  d <- fread("pathdip_curated_v3.txt", header=T, quote="", data.table=F)
  reactome <- d[grepl("reactome", d[,"SOURCE"], ignore.case=T) & grepl("signaling", d[,"UPID"], ignore.case=T),]
  reactome_signaling_proteins <- unique(reactome[,"UNIPROT"])
  return(reactome_signaling_proteins)
}

get_n_ppis<-function(some_proteins)
{
  return(nrow(iid[iid[,"uniprot1"]%in%some_proteins | iid[,"uniprot2"]%in%some_proteins,]))
}

make_plot<-function(sizes_of_random_networks, sizes_of_signaling_networks, pathway_db, outfile)
{
  df <- rbind(setNames(data.frame(sizes_of_random_networks,"Sampled from all proteins in IID"),c("Network sizes","Network types")), setNames(data.frame(sizes_of_signaling_networks,sprintf("Sampled from proteins in %s signaling pathways", pathway_db)), c("Network sizes","Network types")))
  df[,2] <- as.character(df[,2])
  names(df) <- c("network_size","network_type")

  require(ggplot2)
  X11()
  ggplot(df, aes(x=network_size, fill=network_type)) + geom_histogram(alpha=0.2, position="identity") + 
    labs(x="Network sizes (number of interactions)", y="Number of networks", fill="Selection of network proteins") + 
    theme_classic() + theme(aspect.ratio=1, legend.position = c(0.65, 0.9), legend.text=element_text(size=8), legend.title=element_text(size=10))
    
  ggsave(outfile, device="pdf")
}

# Using kegg signling proteins
n_ppis_for_random_proteins <- replicate(1000, get_n_ppis(sample(iid_proteins,93)))
kegg_signaling_proteins <- get_kegg_signaling_proteins()
n_ppis_for_kegg_signaling_proteins <- replicate(1000, get_n_ppis(sample(kegg_signaling_proteins,93)))
make_plot(n_ppis_for_random_proteins, n_ppis_for_kegg_signaling_proteins, pathway_db="KEGG", outfile="FigureS3_KEGG_signaling.pdf")

# Using reactome signaling proteins
n_ppis_for_random_proteins <- replicate(1000, get_n_ppis(sample(iid_proteins,93)))
reactome_signaling_proteins <- get_reactome_signaling_proteins()
n_ppis_for_reactome_signaling_proteins <- replicate(1000, get_n_ppis(sample(reactome_signaling_proteins,93)))
make_plot(n_ppis_for_random_proteins, n_ppis_for_reactome_signaling_proteins, pathway_db="Reactome", outfile="FigureS3_Reactome_signaling.pdf")

#Write data to file
figureS3_data <- data.frame("Sampling from proteins in IID" = n_ppis_for_random_proteins, "Sampling from proteins in KEGG signaling pathways" = n_ppis_for_kegg_signaling_proteins, "Sampling from proteins in Reactome signaling pathways" = n_ppis_for_reactome_signaling_proteins, check.names=F)
require("writexl")
write_xlsx(figureS3_data, path="FigureS3_data.xlsx")
