# Supplementary material for: Extensive rewiring of the EGFR network in colorectal cancer cells expressing transforming levels of KRASG13D
Source: Nat Commun. 2020 Jan 24;11:499. doi: 10.1038/s41467-019-14224-9 (PMC6981206; doi:10.1038/s41467-019-14224-9)
Supplement: Supplementary file 22 — Supplementary Software 3 [file 41467_2019_14224_MOESM22_ESM.zip › Supplementary Figure 3A_code/Supplementary Figure 3_data.xlsx]

## Sheet: Sheet1
Sampling from proteins in IID	Sampling from proteins in KEGG signaling pathways	Sampling from proteins in Reactome signaling pathways
2703	5739	4431
5348	6694	4371
4301	5985	4803
3544	5756	6816
4546	5827	3967
2700	8332	5749
5792	5210	4225
4015	5832	5797
3608	6851	5233
4380	5196	5885
3043	8540	4832
4096	5656	5665
4332	5643	4966
4240	6102	4627
3493	7968	4788
2961	4738	6393
3845	6680	7910
3890	7139	6093
3231	5516	4880
2852	6786	5576
3489	7259	4806
6293	8209	5317
2386	7817	4746
3393	9315	4973
2059	5508	5083
3685	8575	7649
4699	5414	3549
4913	6626	5319
3409	5690	5957
3925	9809	5218
4074	7800	4261
3933	5323	6052
3003	6257	6109
2482	5618	5456
2630	7229	5635
3864	5522	4786
4358	10564	6329
3601	5907	4621
3698	4793	4818
2766	6642	4695
5510	9246	5173
3546	7103	4925
3115	5772	5755
3604	7369	5596
3805	7654	6690
3178	5138	8186
2701	5235	5619
3724	6914	5947
3135	8446	5485
3604	6604	5031
2632	5280	4348
3436	6483	7002
3880	7975	4372
3259	5025	5298
3623	5886	4344
4101	5187	5764
2571	10204	4618
4911	6930	5915
5977	7403	5706
3243	7153	4923
5245	6017	7677
3631	5552	4430
2353	5368	4408
2546	6012	5882
3588	6296	4731
2750	6763	6406
3459	7943	5155
3881	8208	6332
3547	7290	6648
4776	6848	5034
3508	7081	7620
2785	5928	5171
3629	5957	4406
4314	6094	6342
2788	8082	5227
2251	5278	6682
4911	6145	6243
3559	7475	4715
2951	6926	7264
3535	6943	7230
3515	7893	5472
3234	7193	4783
3256	5096	6367
3559	9702	6448
3842	7188	4368
3241	6946	5598
2864	5466	4959
4110	6579	4532
3248	7709	4534
4162	7715	5343
2952	5774	5553
3771	7197	6067
2525	5033	6007
3940	8049	6535
4038	6510	5050
4225	9660	4474
3595	6762	5328
6465	6176	5568
3251	8168	6819
3026	3863	4357
3083	5176	6470
3901	6281	5838
3404	12624	4691
2726	7756	6371
3375	4474	7300
3107	5688	5633
2959	8585	5949
3463	5213	6198
3070	4948	5458
2984	5941	3907
3894	5667	6529
4726	7751	3901
3697	4854	4463
3351	5792	4720
4332	6707	4998
2958	6358	4069
4156	6839	6597
2803	4882	5021
4290	5391	5442
2425	6015	6385
2892	6759	5450
3815	9293	4948
4205	6341	8364
3887	8159	7149
4525	9972	5633
3194	7272	3674
7946	7498	4919
5382	7353	4013
3404	5232	4479
3635	8098	6591
1967	7141	4348
4097	6923	4780
3956	7699	8413
3221	11627	4665
3780	5713	5888
3439	5665	3994
2933	9566	5554
3452	8615	4898
3567	5731	5215
5141	6437	9141
3212	6521	5396
3140	7294	5211
3366	6043	6414
3117	7189	5648
4487	9799	6155
3226	6412	6749
3709	7086	6826
3476	7238	5907
3005	7045	5121
6498	4411	6017
3922	6927	6188
2734	7244	6270
2921	5644	7125
2328	7550	3707
3488	7970	4309
3513	5255	8229
2914	5761	6487
4694	8213	7221
3573	7370	4187
4350	6944	6924
4344	6847	5083
3797	5561	6403
3081	8603	5972
4426	7705	5649
2652	4750	6022
3663	5336	5181
3680	4325	6892
2675	5777	4743
2951	5147	9078
3174	6734	5649
2955	7861	5151
3714	6228	4709
2968	6467	8028
5624	5843	4128
3587	8112	6871
3997	5473	5690
2661	7205	4031
3146	6831	6194
4774	8079	5136
3003	5635	4854
2507	9481	4219
4068	8215	4990
3692	5537	4977
2817	6995	7691
5086	7345	5688
3149	7207	5575
3264	4760	5543
4085	6112	5925
3237	5189	7232
3852	7347	7429
3985	6357	5114
2960	9856	4742
2581	6291	4765
2780	9218	5270
2300	6151	4911
3905	5483	4790
4355	4211	7116
4439	4838	5039
3445	7223	7544
3112	6518	5198
3260	6633	4919
3733	5841	9446
2664	5566	4108
3771	7153	5103
3950	5107	4901
4525	6320	6448
3018	7741	5217
2754	6298	4866
2781	5111	3244
3708	8829	4767
3728	5951	8268
2830	9033	5426
3959	4909	5892
3270	7630	4631
4185	4832	9478
3116	6031	6964
3205	5664	4645
2549	8204	5536
2907	5391	4618
3409	5019	4353
2451	7650	7523
3072	7087	4563
3210	6339	5666
3744	7118	5637
2692	7616	6966
5465	10370	6022
5541	5464	4658
3465	5792	6378
3805	6339	5982
3739	7247	5430
3208	7737	5224
2630	7196	4523
3001	8286	3898
2579	6760	6592
3426	5877	6028
4040	6434	5494
4050	4898	5163
3818	5162	4976
2807	8364	5010
4152	6456	5110
3380	6299	5129
4015	6867	5385
2545	8948	6608
2709	7462	5685
3237	6901	5163
2721	6520	5934
2402	7391	5859
4099	8595	6215
3372	7211	6232
3191	7573	6417
3153	5592	5329
3451	6049	5446
3763	6893	6214
3446	7320	6009
6959	4858	5335
2574	9543	5641
2858	5801	4840
3284	3922	3552
2869	4558	6731
4057	6459	5809
4798	7660	8334
3018	6021	8534
2956	5266	4484
2641	7098	5418
2968	7253	4737
3602	7103	5762
2878	6497	7201
4218	4863	5030
5637	5466	5746
3129	9139	6289
3485	8250	5703
3587	6938	5772
4853	7475	4990
3217	6404	5191
3518	4755	5222
3679	5636	3958
3286	5485	3965
2781	5999	6581
4445	5977	4412
3492	5435	4856
3361	8166	5250
5764	6156	6095
3316	7337	4451
2875	7197	6887
2987	6586	5404
4468	6107	4968
2469	7398	4389
3060	5605	4782
3291	5278	5753
4852	6550	5989
3318	5354	4557
3173	5117	4620
3115	9135	6676
2953	6006	4556
4202	5642	4867
3615	7420	4834
4323	7391	6257
3203	7827	7391
4177	6097	6509
4904	5374	5282
2394	8066	3495
3867	5761	7096
2393	6104	5576
4675	6496	7211
3322	6172	4269
4601	5197	5274
2865	5319	5244
2898	6159	5630
3125	5162	4340
2950	6451	8491
3493	9759	5952
2968	6818	8375
4427	7404	5565
3315	7311	5016
2269	6459	4279
3146	9545	7082
2620	6004	5062
2431	6086	4511
6212	7908	9260
4431	7428	5247
2369	5565	4763
3174	5473	5131
3618	6838	5478
3016	6854	6716
3859	8528	6443
3077	4537	5160
5160	7466	5673
3357	5664	5152
4228	5936	6008
2560	5780	5706
3677	5357	5630
2624	6246	6221
3238	6237	7088
2933	7430	6114
6717	6275	6902
3466	7777	5285
2879	5534	6071
2336	6761	6038
2823	5530	7734
4387	4254	4691
3873	5609	5821
2860	5183	5722
4415	4811	3951
3230	6808	5443
3452	9076	6260
4123	6559	5103
2496	6256	5671
2929	7003	4012
3345	5269	4837
3817	6118	7896
2961	5374	5924
3711	11659	6724
2483	7830	5344
2900	7218	6013
3161	6327	4782
2524	8528	5176
3345	9190	6258
4021	6831	5128
3649	6491	8384
3149	5859	3424
2587	6248	5003
3059	7611	6246
4804	6156	4387
3707	6170	7808
3564	5761	6478
3433	5684	5678
3705	7815	4437
2556	5069	6694
2646	7063	5373
3196	9422	6287
3846	8201	4285
3428	7160	4585
4344	7126	7105
3246	6708	4074
4268	5045	4644
4523	7378	6642
2641	7677	6370
2162	9080	8084
2850	7481	6634
3539	7164	6110
4676	5989	5233
4598	6315	6091
4036	6852	7152
3853	8254	4014
3014	5620	4699
2708	5521	5690
2953	7279	6027
2706	7061	7258
3749	5365	6815
2954	6584	4138
3130	6340	5381
3960	7371	7974
4112	8018	5357
2894	7495	7521
2627	5906	7122
2834	5579	8077
4909	9425	4752
2580	6282	6540
2480	7094	5261
4588	5582	6082
2525	6393	5882
3571	6892	5199
4183	6001	6436
2916	5543	5954
3130	6001	5003
4416	6846	7292
2334	5593	4073
3228	8944	4669
4159	6830	5085
3586	7128	4173
3188	7646	6283
4428	5240	4950
2662	5834	6850
3408	7600	7031
3548	4889	3977
3507	9581	6804
3012	6037	7736
4800	5662	4533
3540	4965	4342
2777	7939	3830
3896	7933	6304
3717	6442	6305
2395	5841	5478
3571	5362	6618
2989	6440	5133
4397	7203	6016
3403	6342	5484
3479	6655	5243
3554	8278	5596
3587	7643	5349
3081	7220	4294
3322	5987	6804
2327	5215	4736
3199	5453	6573
2751	6233	4545
2892	7983	6361
3086	6273	6695
3447	5718	4765
3597	7306	6784
3709	6229	5595
2511	8053	5517
2370	8090	3962
2659	6205	5930
2958	7419	4126
3901	7042	5697
3458	6412	6060
4362	7520	7608
3289	7182	5349
3379	5596	6256
2997	7599	4918
3475	5277	5726
3755	5123	6053
4296	6320	4200
3294	6129	5810
2841	6181	6350
3056	4792	5357
2725	5114	6371
2974	7265	5508
3597	8692	4959
3153	6129	5964
2814	7340	4937
3043	7096	5257
2881	6799	4940
3153	9477	5237
3335	6602	7451
2885	7908	4998
2949	4117	5371
3657	6697	6091
2864	7657	5290
2983	5999	6652
5052	7508	5253
2510	6982	5372
2593	9015	4364
3337	6347	7475
2554	6020	5760
3365	9393	5512
3060	6446	7829
2611	5221	3719
3490	7437	5518
4786	6306	6630
3422	6306	6197
2587	3961	5482
2793	6048	5158
2961	6830	4661
4365	7322	4802
3287	6834	5745
2249	6168	9871
3325	7983	4902
3193	7608	6119
3020	4868	4151
3163	5844	4487
3026	6526	5427
3905	5524	7621
3690	7092	5259
3131	6257	9269
3364	6770	6415
2705	6537	6643
3872	6738	4287
3035	9883	4908
3849	7149	5139
3331	6727	7448
2712	5619	6157
3706	5569	6261
2520	4008	7365
2622	4849	5056
4256	9093	4838
3386	7637	5635
4486	6687	4851
3829	6965	6748
2911	5861	5398
3701	6842	3813
3104	11006	5354
2940	6673	5962
2951	5166	3482
3294	5745	6003
4277	5941	8788
2723	5996	6836
2889	9832	6017
3257	6283	5060
3673	7822	6790
2970	9072	6211
2835	6505	4332
4124	7264	9081
4148	7500	5687
3022	6279	5432
2959	7279	7358
3601	7377	5722
3431	6661	5235
2818	7677	6240
3587	7551	6052
2956	6868	4382
4396	8755	6637
3246	5943	4634
2548	9414	7081
2971	5960	5729
2562	7827	4616
2834	6212	5605
3565	5177	4941
3586	8927	4251
3656	7776	5428
3229	5034	7825
3574	5836	3652
3158	4871	7089
3350	6686	6016
2794	6805	5240
3295	4728	7222
4104	6260	7074
3081	5630	7512
2667	5578	6048
2859	5986	4498
3104	5625	5221
3273	6696	6762
2194	7257	6136
3344	10332	5270
3881	7035	5461
2756	7938	6316
3103	7648	6126
4124	9223	5231
3076	6522	4789
3415	5772	6226
3651	6698	5736
2849	6004	6294
2714	4162	4031
3513	5631	5061
3752	6598	3883
2803	7841	4135
3847	5649	6002
3701	5754	4322
3757	9344	4267
2950	7544	3515
2626	6525	5899
2422	5184	6512
3455	9059	6451
2810	7158	8869
4844	5093	8846
4420	8631	4411
2898	8001	5688
2943	6074	5259
3061	7771	5843
3565	7268	5392
2878	5472	3872
2665	5211	6408
3634	5347	5006
3690	5811	6142
4461	6300	6800
3973	7961	4829
3303	7354	6037
2506	5844	5569
3002	7079	4329
4218	6286	5105
3845	7148	6599
2793	4853	7101
4392	6462	6781
4083	6828	4989
3161	6613	4225
4473	7324	4981
3108	8122	3812
3431	5800	7447
2822	7657	4933
2503	6368	7078
3236	6190	7557
3726	6207	5306
2720	4755	3739
2944	7238	4171
2687	6118	5421
3568	8110	4793
3784	8876	5857
3185	7710	5275
2755	6086	5128
3441	6631	5841
2909	9199	6420
2424	7168	5420
4001	5987	5997
4441	11280	5204
3271	6523	6334
3259	5327	4036
2686	5700	5671
2843	8059	4751
3367	9526	6025
3210	7842	5711
2831	4744	4956
3726	5895	4744
2997	9426	6541
3796	10009	4048
3987	6496	5734
3265	5445	6593
3787	7545	4481
4233	8226	5414
3269	6040	5313
2710	6137	4373
3195	6958	6949
3696	5762	8121
3447	6462	6401
2600	11335	7408
2490	4565	4763
4471	9075	4128
3106	5991	6720
3014	4538	7738
3657	7425	5165
3206	5395	5125
3991	6344	4822
3987	7775	6475
3212	5435	6641
4250	9095	4349
2884	4839	6275
2928	5308	4581
3863	7212	5798
3633	5046	5590
3019	6441	5242
4620	6641	5707
3239	7875	5537
2683	5709	4534
3597	5557	4871
2982	6022	5716
2788	5821	8741
4012	6341	4635
2970	5223	4617
3242	8160	7404
2811	5579	4562
2456	6823	8454
4116	6428	5403
3456	7925	5637
2477	7326	7901
4395	8713	6778
2834	6228	7121
2792	7905	4114
4094	11329	5177
4015	6294	10449
3176	6163	6678
3113	6121	3399
2533	8046	5517
2915	9017	4831
2643	4903	4791
3869	4915	6410
3502	5221	6130
2078	7243	4708
4490	7906	7493
4503	7921	5744
2474	6834	4894
3853	4614	4634
3153	5155	7120
2934	7213	5354
3158	7469	5641
2769	8797	5139
3503	6778	5122
4089	6805	5649
2215	6639	5918
4901	5425	5779
4084	6950	5904
2524	6055	5327
3058	6176	4854
4797	8581	5363
4039	7578	3641
2617	7636	5048
2639	5202	4775
2865	7745	7114
4448	6025	4677
3448	7109	7571
3834	6778	4973
4353	5783	5172
4104	5482	6987
3111	3993	5501
3910	9332	4548
3186	5349	6104
3771	7477	5069
3849	5998	5646
2666	8252	5487
3946	6333	6057
2393	7863	5074
3957	8430	6378
4382	6931	7587
3645	8753	6439
3237	7827	6320
2874	4835	5639
2466	6589	7395
3319	6912	6591
2429	5737	5732
2563	6571	5541
4443	7065	6590
3251	6657	7200
3307	6541	6319
3302	4926	4796
3385	6293	6027
2892	5054	5692
2647	5617	6620
3614	5271	5210
2945	6725	4454
3342	6526	5436
4476	4961	5127
2393	7819	5073
2703	7416	4311
2654	5054	5656
4635	6703	6236
2487	6697	5322
3652	4581	4016
3451	6143	5064
3009	6491	4631
4720	5416	5377
3543	8046	4728
3251	6964	6303
2788	5632	6181
3261	7050	7322
3294	6260	5771
3489	5769	5157
3168	6282	5378
4914	7129	8029
3236	6362	4300
3692	8054	5417
2528	9988	4788
2779	7793	5275
3459	6328	7142
4292	7720	5250
4318	7113	8361
3055	6213	5416
3235	4793	5804
2731	7847	5195
2446	5647	4996
2304	7195	4660
2893	6589	5204
2989	6381	8867
3476	6239	5602
4263	7326	5521
2947	6847	4849
3470	8043	5526
3834	8748	5991
5450	5709	3901
3078	6424	2988
3015	7299	5481
3735	5567	4192
4498	5855	5578
3074	6217	5270
2742	9476	5810
2935	5389	4866
4040	5879	5292
3280	6247	7853
4225	8543	5099
3493	7272	5884
2212	7502	4585
4618	6491	5269
3557	6503	7571
4886	6127	6010
2797	6377	5645
3060	7982	6809
4373	8073	6519
3038	5853	3492
3798	7586	4524
4309	5543	5089
2295	7450	5007
4954	6853	8280
3458	5537	4294
2867	6852	9102
2299	7145	3972
4445	5945	6226
3700	6470	6161
3301	5618	6218
3924	5417	4666
2721	6489	5402
3042	4746	6647
3333	4887	6696
3401	7605	4658
4169	9400	5439
3493	8149	6981
5260	6642	5034
4004	5072	5092
3168	6792	6732
5369	6358	4946
3641	6994	6174
3697	6389	3470
3626	9576	4906
5199	7759	5391
2899	6410	4769
3027	6688	5201
3761	6676	7333
3360	6005	3933
2993	6737	4508
3690	6048	3738
3301	7517	5436
3290	5196	5360
5056	6570	4302
2536	10935	4565
3632	5793	6306
3971	7881	5546
4295	7007	6895
3828	6232	4214
3106	5773	4224
3534	7270	6313
4006	4949	6222
3561	8727	6557
3055	8147	5473
2700	5721	4643
3477	5576	4054
6884	6823	6255
3724	8737	4966
4768	7271	5380
4795	7541	5313
3689	6815	5192
3416	7292	6026
2832	7046	5055
3128	7294	6007
3292	4743	6814
3214	6793	4106
3211	7249	4756
4799	5287	3807
3836	4257	7568
2902	5822	5243
2939	7255	6412
2420	5853	6436
3043	6873	5745
4202	7831	8532
3024	6884	5871
3753	6717	4970
3101	8554	5467
2930	8325	5787
2446	6215	6377
4216	7123	4552
4576	7194	6011
4142	5308	4704
3495	6188	4519
4269	5997	3731
2767	5763	5624
4559	8144	5870
3494	5720	4160
2868	6343	4643
3096	7682	4636
3531	6162	9531
3578	6899	6498
5017	6555	5902
4387	6046	6241
3023	5794	5676
4334	8028	5876
5808	7526	5685
3711	6331	6406
3655	6245	7016
2513	5699	5673
4175	5024	6030
4621	6636	5103
4463	6128	4951
2506	6885	5111
2621	5214	3484
3099	4440	5217
2938	5617	6479
4489	5864	5617
3423	7080	7496
2857	5346	4832
4207	5626	3484
4843	5590	5618
3323	5814	5493
2695	7846	5335
4168	4908	3849
3158	5902	7228
3320	6369	4071
3637	5749	4870
3471	6351	7388
4083	6748	7481
3112	4294	6291
2831	8526	5726
3701	9662	4931
3554	7040	4931
3230	7827	6536
2721	6992	3981
2737	7414	7392
2757	7023	7142
3857	6505	7307
3816	5762	5677
4241	5652	4579
3801	5838	5816
3528	4860	4879
5155	6728	5420
3583	7957	5719
3460	6188	5701
3258	6509	6344
2490	5969	4340
2824	7007	4369
2832	5745	5638
3769	7213	5184
4409	6753	5269
3421	4980	6957
3611	7883	4370
4147	5884	6511
3021	6118	6181
4484	9316	4937
3220	5230	5290
2264	8043	4960
2841	4255	6675
3877	8010	4507
3891	4381	8836
4081	7110	4265
4202	4936	6367
3656	7447	5360
4219	7188	7924
3691	5736	5896
2663	5473	5544
2996	7988	4296
3925	4142	7968
3941	7484	4553
2952	6646	4887
4139	6138	4082
2847	7792	5262
2670	7384	6315
3077	5371	7408
3161	6669	4755
3314	4811	4583
3223	6763	7084
2612	6251	4284
4694	11053	5136
4110	6829	6708
2878	8974	5472
3608	7459	5265
3935	5626	3935
3309	6829	5148
3427	7515	5515
3048	6208	6457
4135	7932	5833
2555	6933	5637
3106	6701	6338
3720	5309	5161
3306	8883	5709
2762	7170	6300
3798	8860	3629
3350	5910	5944
2541	7719	6745
2242	5867	8048
3699	7062	5713
3535	5342	4838
3216	5601	6124
2889	6265	2924
3602	5856	7443
3164	4763	8240
2472	7944	6976
3376	6626	6215
4004	4792	5839
3306	6287	5461
3665	4682	5152
2546	7937	5682
4974	10981	5017
4570	5309	5254
3239	6593	6947
4113	6374	4420
2702	6752	5250
3664	5574	5463
3116	6388	7325
4535	6603	5294
3875	6240	4722
2914	6442	4963
2997	6214	7683
3306	6689	5173
4592	5963	4434
3531	6838	5694
3331	4918	4709
3371	5881	4216
3736	5478	5806
2958	9083	5573
3768	5640	5108
2102	6201	6297
3123	8355	5776
3733	6350	4944
3180	7818	7315
3001	7748	7670
2450	7115	6400
3611	9691	6109
