# Supplementary material for: Extensive rewiring of the EGFR network in colorectal cancer cells expressing transforming levels of KRASG13D
Source: Nat Commun. 2020 Jan 24;11:499. doi: 10.1038/s41467-019-14224-9 (PMC6981206; doi:10.1038/s41467-019-14224-9)
Supplement: Supplementary file 22 — Supplementary Software 3 [file 41467_2019_14224_MOESM22_ESM.zip › Supplementary Figure 3A_code/Supplementary Figure 3_iid.human.experimental.txt]

uniprot1	uniprot2	symbol1	symbol2	methods	pmids	dbs	evidence type
Q9NUX5	Q9NVM4	POT1	PRMT7	bimolecular fluorescence complementation;two hybrid	21044950	biogrid;intact	exp
P62633	Q99729	CNBP	HNRNPAB	affinity chromatography technology;anti bait coimmunoprecipitation	17353931	biogrid;intact	exp
O43715	O95817	TRIAP1	BAG3	affinity chromatography technology	23824909	biogrid	exp
Q13285	Q9UKM9	NR5A1	RALY	anti tag coimmunoprecipitation	24635384	intact	exp
P60174	Q9H0W5	TPI1	CCDC8	affinity chromatography technology	24711643	biogrid	exp
P82650	Q99728	MRPS22	BARD1	affinity chromatography technology;two hybrid	22990118	biogrid	exp
P11388	Q9H0W5	TOP2A	CCDC8	affinity chromatography technology	24711643	biogrid	exp
P35579	Q6ZMU5	MYH9	TRIM72	affinity chromatography technology	22253476	biogrid;iid-ortho	exp;ortho
O15265	Q16514	ATXN7	TAF12	affinity chromatography technology	15932940;16494529;25402006	biogrid;iid-ortho;iid-pred	exp;ortho;pred
P24539	Q99816	ATP5F1	TSG101	two hybrid	19549727	intact	exp
P38398	Q969X6	BRCA1	UTP4	affinity chromatography technology	25184681	biogrid	exp
P21281	Q9Y487	ATP6V1B2	ATP6V0A2	affinity chromatography technology	28514442	biogrid	exp
Q06609	Q06609	RAD51	RAD51	affinity chromatography technology;coimmunoprecipitation;comigration in non denaturing gel electrophoresis;cross-linking study;electron microscopy;electron tomography;fluorescence microscopy;imaging technique;molecular sieving;two hybrid;x-ray crystallography	10851248;12442171;14580352;17515903;17515904;19622740;19628690;25282148;8610150;9396801;9469824;9660962	biogrid;dip;hprd;iid-ortho;intact	exp;ortho
P0CG48	Q9UPW5	UBC	AGTPBP1	pull down	28190767	biogrid	exp
P13639	P31943	EEF2	HNRNPH1	biochemical	22939629	biogrid	exp
O75794	Q8IZP0	CDC123	ABI1	biochemical	22939629	biogrid	exp
Q13428	Q9H0E7	TCOF1	USP44	affinity chromatography technology;anti tag coimmunoprecipitation	19615732	biogrid;intact	exp
P30411	P43250	BDKRB2	GRK6	-	11517230	bci;hprd	exp
O43293	Q96H55	DAPK3	MYO19	affinity chromatography technology;anti tag coimmunoprecipitation	26496610	biogrid;intact	exp
P06239	P62993	LCK	GRB2	protein kinase assay	23023127;23460737;25402006;doi:10.1007/978-3-540-73060-6_4	bci;iid-pred;intact	exp;pred
O75665	P50570	OFD1	DNM2	bioid;proximity-dependent biotin identification	26638075	biogrid;intact	exp
O60260	P51965	PRKN	UBE2E1	pull down	21376232;23023127	biogrid;iid-pred	exp;pred
O60318	O94985	MCM3AP	CLSTN1	two hybrid;yeast 2-hybrid	12421765	biogrid;hprd;i2d;intact	exp
P00167	P08684	CYB5A	CYP3A4	pull down	15680923	biogrid	exp
P17931	Q8NEM0	LGALS3	MCPH1	two hybrid	29150431	biogrid	exp
P62807	Q53EL6	HIST1H2BC;HIST1H2BE;HIST1H2BF;HIST1H2BG;HIST1H2BI	PDCD4	bioid	25281560	biogrid	exp
P09651	Q14999	HNRNPA1	CUL7	affinity chromatography technology	24711643	biogrid	exp
P12004	P40926	PCNA	MDH2	affinity chromatography technology;far western blotting	20849852	biogrid;intact;mint	exp
Q15942	Q9UKY1	ZYX	ZHX1	two hybrid	12659632	biogrid	exp
Q6P1J9	Q9H9S0	CDC73	NANOG	affinity chromatography technology	26687479	biogrid	exp
Q6P2C8	Q9BTT4	MED27	MED10	affinity chromatography technology;anti tag coimmunoprecipitation;biochemical;electron microscopy;ion exchange chromatography	14576168;15175163;15989967;24882805;25402006;26344197	biogrid;iid-ortho;iid-pred;intact	exp;ortho;pred
O75534	P01241	CSDE1	GH1	anti bait coimmunoprecipitation	17353931	intact	exp
P13385	P35052	TDGF1	GPC1	anti bait coimmunoprecipitation	19013461	intact;mint	exp
Q13242	Q86VP6	SRSF9	CAND1	affinity chromatography technology	21145461	biogrid	exp
O15350	P01106	TP73	MYC	affinity chromatography technology;pull down;yeast 2-hybrid	11844794;12080043;25402006	biogrid;hprd;iid-pred	exp;pred
P08069	P32121	IGF1R	ARRB2	affinity chromatography technology	15878855;19165858;23188799;25402006	biogrid;iid-pred	exp;pred
P42684	P46934	ABL2	NEDD4	enzymatic study	19953087	biogrid	exp
A6NI79	Q9UBL3	CCDC69	ASH2L	affinity chromatography technology	28514442	biogrid	exp
P03372	Q96RI1	ESR1	NR1H4	affinity chromatography technology;anti bait coimmunoprecipitation	17333335;23023127;25402006;25675114	biogrid;iid-pred;intact	exp;pred
Q14807	Q9NR09	KIF22	BIRC6	affinity chromatography technology;anti tag coimmunoprecipitation	26496610	biogrid;intact	exp
P49736	Q02413	MCM2	DSG1	affinity chromatography technology	25963833	biogrid	exp
P06400	P52757	RB1	CHN2	two hybrid;two hybrid array	25814554	biogrid;intact	exp
Q9BWM7	Q9NS69	SFXN3	TOMM22	affinity chromatography technology;biochemical	22939629;28514442	biogrid	exp
O95793	Q9P2K1	STAU1	CC2D2A	bioid;proximity-dependent biotin identification	26638075	biogrid;intact	exp
Q6P582	Q9UFC0	MZT2A	LRWD1	affinity chromatography technology;anti tag coimmunoprecipitation	26496610	biogrid;intact	exp
Q5VST9	Q96JN0	OBSCN	LCOR	anti tag coimmunoprecipitation	26496610	intact	exp
P05067	Q6ZW49	APP	PAXIP1	two hybrid	21163940	biogrid	exp
Q58DX5	Q9HCU4	NAALADL2	CELSR2	affinity chromatography technology	26186194;28514442	biogrid	exp
P23508	Q9NR31	MCC	SAR1A	anti bait coimmunoprecipitation	17353931	intact	exp
P04629	P13667	NTRK1	PDIA4	affinity chromatography technology	25921289	biogrid	exp
P38432	Q96CN9	COIL	GCC1	two hybrid;two hybrid array;yeast 2-hybrid	16713569	biogrid;hprd;intact	exp
P26196	Q13618	DDX6	CUL3	affinity chromatography technology	21145461	biogrid	exp
Q12899	Q9BT49	TRIM26	THAP7	affinity chromatography technology	26186194;28514442	biogrid	exp
O14530	Q16891	TXNDC9	IMMT	two hybrid;two hybrid pooling approach;yeast 2-hybrid	16169070	biogrid;hprd;i2d;intact	exp
Q5SY16	Q9BQS8	NOL9	FYCO1	affinity chromatography technology;anti tag coimmunoprecipitation	26496610	biogrid;intact	exp
O95382	Q04917	MAP3K6	YWHAH	affinity chromatography technology	19935702;25402006	iid-pred;innatedb	exp;pred
P27348	Q9NSI8	YWHAQ	SAMSN1	pull down	20478393	biogrid	exp
Q13283	Q9NZT1	G3BP1	CALML5	affinity chromatography technology	26777405	biogrid	exp
O75147	P55265	OBSL1	ADAR	affinity chromatography technology	24711643	biogrid	exp
Q8IXI1	Q8IXI2	RHOT2	RHOT1	affinity chromatography technology	23023127;25402006;28514442	biogrid;iid-pred	exp;pred
P04217	Q14997	A1BG	PSME4	affinity chromatography technology	28514442	biogrid	exp
P56180	Q9H867	TPTE	VCPKMT	affinity chromatography technology	27432908	biogrid	exp
P55316	Q9H2P0	FOXG1	ADNP	affinity chromatography technology;tandem affinity purification	25609649	biogrid;intact;mint	exp
O75943	Q92878	RAD17	RAD50	anti bait coimmunoprecipitation	24534091;25402006	iid-pred;intact;mint	exp;pred
O60341	Q15049	KDM1A	MLC1	two hybrid	23455924	biogrid;intact;mint	exp
O75146	P35579	HIP1R	MYH9	affinity chromatography technology;anti tag coimmunoprecipitation	26496610	biogrid;intact	exp
Q05655	Q14289	PRKCD	PTK2B	affinity chromatography technology	11352632;21836163;23023127;25402006	bci;biogrid;hprd;iid-pred	exp;pred
O00299	P28066	CLIC1	PSMA5	biochemical	26344197	biogrid	exp
Q06265	Q96K37	EXOSC9	SLC35E1	affinity chromatography technology;anti tag coimmunoprecipitation	26496610	biogrid;intact	exp
Q13601	Q13895	KRR1	BYSL	affinity chromatography technology	16082366;21836163;26186194	biogrid;iid-ortho;iid-pred	exp;ortho;pred
P54760	Q96JM4	EPHB4	LRRIQ1	affinity chromatography technology	28514442	biogrid	exp
P15259	Q9Y4E8	PGAM2	USP15	affinity chromatography technology;anti tag coimmunoprecipitation	19615732	biogrid;intact	exp
Q7Z3U7	Q9BRP4	MON2	PAAF1	biochemical	22863883	biogrid	exp
P23458	P38398	JAK1	BRCA1	affinity chromatography technology;coimmunoprecipitation	11163768;25402006	bci;biogrid;hprd;iid-pred;intact;mint	exp;pred
P33992	Q71DI3	MCM5	HIST2H3A;HIST2H3C;HIST2H3D	affinity chromatography technology	25963833	biogrid	exp
Q8NA61	Q96NC0	SPERT	ZMAT2	two hybrid;two hybrid array;two hybrid prey pooling approach;validated two hybrid	25416956	biogrid;intact	exp
P35232	Q00610	PHB	CLTC	biochemical	26344197	biogrid	exp
Q13813	Q9GZQ8	SPTAN1	MAP1LC3B	anti tag coimmunoprecipitation	20562859	intact	exp
O14735	Q99952	CDIPT	PTPN18	affinity chromatography technology	27432908	biogrid	exp
Q5TAP6	Q8IYF3	UTP14C	TEX11	two hybrid;two hybrid array;two hybrid prey pooling approach;validated two hybrid	25416956	biogrid;intact	exp
P50914	Q9BV73	RPL14	CEP250	affinity chromatography technology	23443559	biogrid	exp
Q9H6T3	Q9NWS0	RPAP3	PIH1D1	affinity chromatography technology;anti bait coimmunoprecipitation;anti tag coimmunoprecipitation;biochemical	17643375;19450687;21078300;22939629;24656813;25036637;25404746;26186194;26344197;26711270;28514442;28561026	biogrid;intact	exp
O60645	Q9Y4I1	EXOC3	MYO5A	affinity chromatography technology	22172676	biogrid	exp
O60603	P58753	TLR2	TIRAP	affinity chromatography technology;anti tag coimmunoprecipitation;mammalian protein protein interaction trap;protein complementation assay;pull down;two hybrid	17258210;18221795;19717524;21836163;22673208;25402006	biogrid;iid-pred;innatedb;intact	exp;pred
P46777	P62244	RPL5	RPS15A	biochemical	21836163;22939629;25402006;26344197	biogrid;iid-pred	exp;pred
P10276	Q96L73	RARA	NSD1	two hybrid;yeast 2-hybrid	23975195;9628876	biogrid;hprd	exp
O60499	Q96JM4	STX10	LRRIQ1	affinity chromatography technology	28514442	biogrid	exp
P14625	Q9UKV5	HSP90B1	AMFR	affinity chromatography technology	21343306	biogrid	exp
Q9H2J7	Q9NRZ7	SLC6A15	AGPAT3	affinity chromatography technology	28514442	biogrid	exp
O95070	Q92542	YIF1A	NCSTN	affinity chromatography technology;anti tag coimmunoprecipitation	26496610	biogrid;intact	exp
P32927	P42336	CSF2RB	PIK3CA	protein kinase assay	21836163;23526884	dip;iid-pred;intact	exp;pred
O15164	P38398	TRIM24	BRCA1	two hybrid;two hybrid array	21988832	biogrid;intact	exp
P10275	Q13950	AR	RUNX2	-	10521447;21836163;25402006	hprd;iid-pred	exp;pred
Q96AC1	Q96LK0	FERMT2	CEP19	bioid;proximity-dependent biotin identification	26638075	biogrid;intact	exp
Q8WUM4	Q9GZZ9	PDCD6IP	UBA5	affinity chromatography technology;anti tag coimmunoprecipitation	20562859	biogrid;intact	exp
O15164	Q99496	TRIM24	RNF2	affinity chromatography technology;anti tag coimmunoprecipitation	24457600	biogrid;innatedb	exp
Q15717	Q9BWN1	ELAVL1	PRR14	affinity chromatography technology	19322201	biogrid	exp
P23246	Q13077	SFPQ	TRAF1	tandem affinity purification	14743216;25402006	iid-pred;intact	exp;pred
Q15084	Q16827	PDIA6	PTPRO	affinity chromatography technology	27432908	biogrid	exp
P00491	Q4G0N4	PNP	NADK2	biochemical	22939629	biogrid	exp
O95619	P57768	YEATS4	SNX16	affinity chromatography technology	26186194;28514442	biogrid;iid-ortho	exp;ortho
O43513	P36956	MED7	SREBF1	affinity chromatography technology;biochemical;pull down	10235267;11834832	biogrid	exp
Q99814	Q9Y2M5	EPAS1	KLHL20	affinity chromatography technology;two hybrid	21888897	biogrid	exp
Q12967	Q15118	RALGDS	PDK1	affinity chromatography technology	11889038	biogrid	exp
P17302	Q02156	GJA1	PRKCE	affinity chromatography technology	10679481;21836163;25402006	biogrid;hprd;iid-ortho;iid-pred	exp;ortho;pred
P27694	Q13573	RPA1	SNW1	affinity chromatography technology	20467437	biogrid	exp
P62917	Q00839	RPL8	HNRNPU	affinity chromatography technology;anti tag coimmunoprecipitation	26496610	biogrid;intact	exp
P62306	P83876	SNRPF	TXNL4A	affinity chromatography technology	21836163;28514442	biogrid;iid-pred	exp;pred
O60506	P35232	SYNCRIP	PHB	biochemical	22939629	biogrid	exp
P11142	Q8NA69	HSPA8	TEX45	affinity chromatography technology	28514442	biogrid	exp
P50395	Q9NRC8	GDI2	SIRT7	affinity chromatography technology	22586326	biogrid	exp
P62258	Q0VAQ4	YWHAE	SMAGP	pull down	16260042	biogrid	exp
O60238	O60238	BNIP3L	BNIP3L	anti tag coimmunoprecipitation;barcode fusion genetics two hybrid;beta galactosidase complementation;two hybrid;two hybrid array;two hybrid pooling approach;validated two hybrid;yeast 2-hybrid	10381623;16189514;21516116;25416956;27107012	biogrid;hprd;intact;mint	exp
P60981	Q92614	DSTN	MYO18A	affinity chromatography technology;anti tag coimmunoprecipitation	26496610	biogrid;intact	exp
P98175	Q14999	RBM10	CUL7	affinity chromatography technology	24711643	biogrid	exp
Q8IYD1	Q9NZI8	GSPT2	IGF2BP1	affinity chromatography technology	28514442	biogrid	exp
Q92878	Q99496	RAD50	RNF2	affinity chromatography technology	24457600	biogrid	exp
Q6TFL4	Q8IW50	KLHL24	FAM219A	affinity chromatography technology	26186194	biogrid	exp
P08238	Q08752	HSP90AB1	PPID	biochemical;pull down;tandem affinity purification	15497503;16650407;21146485;25402006	bci;biogrid;hprd;iid-pred;intact	exp;pred
O14654	P07900	IRS4	HSP90AA1	affinity chromatography technology;anti tag coimmunoprecipitation	11912194;21360678;25402006	biogrid;iid-pred;intact	exp;pred
Q15149	Q15276	PLEC	RABEP1	biochemical	22863883	biogrid	exp
Q14258	Q9H1K0	TRIM25	RBSN	affinity chromatography technology	29117863	biogrid	exp
P01106	Q92993	MYC	KAT5	affinity chromatography technology;pull down	12776177;15572685;18003922;20946988;21836163;25402006	bci;biogrid;hprd;iid-ortho;iid-pred	exp;ortho;pred
Q13164	Q9Y4H4	MAPK7	GPSM3	two hybrid	21516116	biogrid	exp
O00746	Q9NRE1	NME4	MMP26	affinity chromatography technology	28514442	biogrid	exp
P17480	Q9H5J8	UBTF	TAF1D	far western blotting;pull down	17318177;25402006	biogrid;hprd;iid-pred	exp;pred
P29323	P52803	EPHB2	EFNA5	-	15107857;23023127;25402006	hprd;iid-ortho;iid-pred	exp;ortho;pred
P06241	Q92616	FYN	GCN1	-	20007894	i2d	exp
O95968	Q96L08	SCGB1D1	SUSD3	affinity chromatography technology	26186194;28514442	biogrid	exp
P14859	Q00978	POU2F1	IRF9	two hybrid	20211142	biogrid;iid-ortho	exp;ortho
Q7RTS6	Q9UKV8	OTOP2	AGO2	anti tag coimmunoprecipitation	17932509	intact;mint	exp
P19838	P60510	NFKB1	PPP4C	affinity chromatography technology	25402006;9837938	biogrid;hprd;iid-pred	exp;pred
Q63HR2	Q8TBP0	TNS2	TBC1D16	two hybrid	25416956	biogrid	exp
O60285	P63208	NUAK1	SKP1	affinity chromatography technology	24785407	biogrid	exp
P60520	P62308	GABARAPL2	SNRPG	anti tag coimmunoprecipitation	20562859	intact	exp
P61981	Q6WCQ1	YWHAG	MPRIP	affinity chromatography technology;anti bait coimmunoprecipitation;coimmunoprecipitation	15324660;17353931;25402006	biogrid;hprd;iid-pred;intact;mint	exp;pred
P61962	Q13490	DCAF7	BIRC2	affinity chromatography technology;anti tag coimmunoprecipitation	23524849	biogrid;intact;mint	exp
P09651	Q9UN86	HNRNPA1	G3BP2	affinity chromatography technology	23023127;25324306;25402006	biogrid;iid-pred	exp;pred
O00470	Q04743	MEIS1	EMX2	two hybrid	20211142;21836163	biogrid;iid-pred	exp;pred
P21741	Q02543	MDK	RPL18A	two hybrid;two hybrid pooling approach;yeast 2-hybrid	16169070	biogrid;hprd;i2d;intact	exp
P49023	Q9Y490	PXN	TLN1	affinity chromatography technology;pull down	21836163;25402006;7534286;8641358;9054445	bci;biogrid;i2d;iid-pred	exp;pred
P37840	P43250	SNCA	GRK6	enzymatic study	10852916;21836163	biogrid;hprd;iid-pred	exp;pred
O95789	Q13643	ZMYM6	FHL3	affinity chromatography technology	26186194;28514442	biogrid	exp
O43521	Q8IUC4	BCL2L11	RHPN2	affinity chromatography technology	26186194;28514442	biogrid	exp
O75970	P28335	MPDZ	HTR2C	affinity chromatography technology;fluorescence microscopy;pull down;two hybrid;yeast 2-hybrid	11150294;12682077;21836163;25402006;9537516	biogrid;hprd;iid-pred;intact;mint	exp;pred
Q5T1B0	Q9UHB9	AXDND1	SRP68	affinity chromatography technology	28514442	biogrid	exp
Q14166	Q8TEE9	TTLL12	SAP25	affinity chromatography technology	16449650	biogrid	exp
P60709	Q99729	ACTB	HNRNPAB	-	11937625	bci;hprd	exp
P62979	Q969G9	RPS27A	NKD1	-	19888210	i2d	exp
P50750	P68400	CDK9	CSNK2A1	affinity chromatography technology	16741955;23023127;25402006	biogrid;iid-pred	exp;pred
O00231	P62195	PSMD11	PSMC5	affinity chromatography technology;anti bait coimmunoprecipitation;biochemical	19490896;21836163;22863883;22939629;25402006;26344197;28514442	biogrid;iid-pred;intact	exp;pred
P38398	Q3B820	BRCA1	FAM161A	two hybrid	25184681	biogrid	exp
P31040	Q14974	SDHA	KPNB1	affinity chromatography technology	29128334	biogrid	exp
Q96BT3	Q96CD2	CENPT	PPCDC	two hybrid;two hybrid pooling approach	16169070	i2d;intact	exp
P03372	P82932	ESR1	MRPS6	pull down	21182203	intact	exp
O60921	O60939	HUS1	SCN2B	affinity chromatography technology	26186194;28514442	biogrid	exp
Q16254	Q8N488	E2F4	RYBP	two hybrid	12411495	biogrid	exp
Q12772	Q8WU17	SREBF2	RNF139	affinity chromatography technology	19706601	biogrid	exp
P29074	Q96B23	PTPN4	C18orf25	affinity chromatography technology	27432908	biogrid	exp
P04201	Q92536	MAS1	SLC7A6	affinity chromatography technology	28514442	biogrid	exp
P11413	Q9NZL9	G6PD	MAT2B	biochemical	22863883	biogrid	exp
P04637	Q01094	TP53	E2F1	anti tag coimmunoprecipitation	11739724;21836163;22480684;25402006;doi:10.1007/978-3-540-73060-6_4	bci;hprd;i2d;iid-ortho;iid-pred;innatedb	exp;ortho;pred
Q05195	Q4LE39	MXD1	ARID4B	affinity chromatography technology	21836163;26186194;28514442	biogrid;iid-pred	exp;pred
Q8NHQ1	Q9BSJ6	CEP70	PIMREG	two hybrid;two hybrid array;two hybrid prey pooling approach;validated two hybrid	25416956;26871637	biogrid;intact	exp
Q16581	Q8IXU6	C3AR1	SLC35F2	affinity chromatography technology	28514442	biogrid	exp
Q00536	Q5TCZ1	CDK16	SH3PXD2A	affinity chromatography technology	27173435	biogrid	exp
P84243	Q13112	H3F3A;H3F3B	CHAF1B	tandem affinity purification	25402006;27705803	iid-pred;intact	exp;pred
P30041	Q9H0R8	PRDX6	GABARAPL1	anti tag coimmunoprecipitation	20562859	intact	exp
P08243	P18206	ASNS	VCL	biochemical	22863883	biogrid	exp
Q9UBU9	Q9UGI8	NXF1	TES	affinity chromatography technology	22658674	biogrid	exp
P30048	P49736	PRDX3	MCM2	affinity chromatography technology	25963833	biogrid	exp
Q14393	Q9UN42	GAS6	ATP1B4	affinity chromatography technology	26186194;28514442	biogrid	exp
P13805	Q15834	TNNT1	CCDC85B	two hybrid;two hybrid pooling approach;yeast 2-hybrid	16189514	biogrid;hprd;intact	exp
O43252	Q13409	PAPSS1	DYNC1I2	affinity chromatography technology	28514442	biogrid	exp
Q01850	Q9H0I2	CDR2	ENKD1	two hybrid;two hybrid array;two hybrid prey pooling approach;validated two hybrid	25416956	biogrid;intact	exp
P05386	Q8NHW5	RPLP1	RPLP0P6	biochemical	22939629	biogrid	exp
Q14244	Q5TC82	MAP7	RC3H1	affinity chromatography technology	26170170	biogrid	exp
Q2MV58	Q969V3	TCTN1	NCLN	bioid;proximity-dependent biotin identification	26638075	biogrid;intact	exp
Q7L523	Q9Y2Q5	RRAGA	LAMTOR2	affinity chromatography technology;anti tag coimmunoprecipitation	20381137;22980980;25402006;25561175;25567906	biogrid;dip;iid-pred;intact	exp;pred
P68104	Q9NS56	EEF1A1	TOPORS	affinity chromatography technology	17803295	biogrid	exp
P30048	Q00597	PRDX3	FANCC	two hybrid	24676280	biogrid	exp
O00515	P12830	LAD1	CDH1	bioid	25468996	biogrid	exp
Q14697	Q16827	GANAB	PTPRO	affinity chromatography technology	27432908	biogrid	exp
P62879	Q13469	GNB2	NFATC2	affinity chromatography technology	23326349	biogrid	exp
Q15262	Q9NRB3	PTPRK	CHST12	affinity chromatography technology	26186194	biogrid	exp
P35269	Q9BVC3	GTF2F1	DSCC1	affinity chromatography technology	26186194;28514442	biogrid	exp
P59768	Q8N122	GNG2	RPTOR	affinity chromatography technology	24462769	biogrid	exp
P04629	Q10570	NTRK1	CPSF1	affinity chromatography technology	25921289	biogrid	exp
Q9NYF8	Q9Y2U8	BCLAF1	LEMD3	-	15681850;21836163	hprd;iid-pred	exp;pred
P12931	Q12778	SRC	FOXO1	-	10973497;25402006	bci;hprd;iid-pred	exp;pred
O00499	Q8IVH8	BIN1	MAP4K3	-	11384986	hprd	exp
P35613	Q658P3	BSG	STEAP3	affinity chromatography technology	26186194;28514442	biogrid	exp
O15226	Q13148	NKRF	TARDBP	affinity chromatography technology	20020773	biogrid	exp
P16444	Q8NFG4	DPEP1	FLCN	affinity chromatography technology	28514442	biogrid	exp
Q99496	Q9NX58	RNF2	LYAR	affinity chromatography technology;anti tag coimmunoprecipitation	24457600	biogrid;innatedb	exp
O75915	P13598	ARL6IP5	ICAM2	affinity chromatography technology	26186194;28514442	biogrid	exp
Q04864	Q96H72	REL	SLC39A13	two hybrid;two hybrid array;two hybrid prey pooling approach;validated two hybrid	25416956	biogrid;intact	exp
Q8N556	Q92614	AFAP1	MYO18A	affinity chromatography technology;anti tag coimmunoprecipitation	26496610	biogrid;intact	exp
Q14258	Q3KNV8	TRIM25	PCGF3	affinity chromatography technology	29117863	biogrid	exp
P01732	P01732	CD8A	CD8A	imaging technique;x-ray crystallography	23023127;8127870;9177355;9550407	biogrid;hprd;i2d;iid-ortho;iid-pred	exp;ortho;pred
Q58FG0	Q99558	HSP90AA5P	MAP3K14	affinity chromatography technology	28514442	biogrid	exp
P05067	P08319	APP	ADH4	pull down	21832049	biogrid	exp
P48431	Q9BXB4	SOX2	OSBPL11	affinity chromatography technology	23667531	biogrid	exp
P17612	Q9H3Z4	PRKACA	DNAJC5	-	11604405;14997482	hprd	exp
P27694	P31943	RPA1	HNRNPH1	affinity chromatography technology	24332808	biogrid	exp
Q12906	Q99496	ILF3	RNF2	affinity chromatography technology;anti tag coimmunoprecipitation	24457600	biogrid;innatedb	exp
P13598	P55085	ICAM2	F2RL1	ubiquitin reconstruction	Sokolina_MSB_2017	iid	exp
P31946	Q86X27	YWHAB	RALGPS2	affinity chromatography technology;anti bait coimmunoprecipitation;anti tag coimmunoprecipitation;coimmunoprecipitation	15324660;17353931;24255178;25402006	biogrid;hprd;iid-pred;intact;mint	exp;pred
P98168	Q2QGD7	ZXDA	ZXDC	anti tag coimmunoprecipitation;coimmunoprecipitation	17493635;25402006	iid-pred;intact	exp;pred
P52655	Q6SJ96	GTF2A1	TBPL2	affinity chromatography technology	17643375;25402006	biogrid;iid-pred	exp;pred
P62140	Q9ULV0	PPP1CB	MYO5B	affinity chromatography technology;anti tag coimmunoprecipitation	26496610	biogrid;intact	exp
Q86Y82	Q9NZ43	STX12	USE1	affinity chromatography technology	26186194;28514442	biogrid	exp
P30876	Q9Y6K9	POLR2B	IKBKG	two hybrid	20211142	biogrid	exp
P37840	Q86WS5	SNCA	TMPRSS12	affinity chromatography technology	28514442	biogrid	exp
Q14126	Q99959	DSG2	PKP2	affinity chromatography technology;yeast 2-hybrid	11790773;21836163	biogrid;hprd;iid-pred	exp;pred
O43521	Q07817	BCL2L11	BCL2L1	affinity chromatography technology;anti bait coimmunoprecipitation;anti tag coimmunoprecipitation;fluorescence polarization spectroscopy;fluorescent resonance energy transfer;homogeneous time resolved fluorescence;scintillation proximity assay;surface plasmon resonance;two hybrid;unspecified method	10198631;11859372;14596824;15694340;15721256;16082366;16260615;16697956;17289999;17525735;19427863;20836993;21199865;21671007;21836163;22516262;23245996;25402006;26186194;27013495;28514442;9430630;9731710;doi:10.1007/978-3-540-73060-6_4	bci;biogrid;hprd;i2d;iid-ortho;iid-pred;intact;mint	exp;ortho;pred
P35453	Q6PIV2	HOXD13	FOXR1	affinity chromatography technology	25609649	biogrid	exp
P07550	P61619	ADRB2	SEC61A1	affinity chromatography technology;anti tag coimmunoprecipitation	23798571	biogrid;innatedb	exp
P03372	Q6WCQ1	ESR1	MPRIP	affinity chromatography technology	26487511	biogrid	exp
P36897	P57735	TGFBR1	RAB25	luminescence based mammalian interactome mapping	15761153	hprd;i2d	exp
P12955	P14618	PEPD	PKM	protein kinase assay	24606918	intact	exp
Q05639	Q12933	EEF1A2	TRAF2	tandem affinity purification	14743216;25402006	iid-pred;intact	exp;pred
Q7Z2Z2	Q9NVE7	EFL1	PANK4	biochemical	22863883	biogrid	exp
P00395	Q9BVV7	MT-CO1	TIMM21	anti tag coimmunoprecipitation	23260140	intact	exp
P0C0S5	Q96L91	H2AFZ	EP400	affinity chromatography technology	21836163;22467210	biogrid;iid-pred	exp;pred
O75306	P24539	NDUFS2	ATP5F1	biochemical	26344197	biogrid	exp
Q14562	Q96HN2	DHX8	AHCYL2	affinity chromatography technology	26186194;28514442	biogrid	exp
P05386	P62249	RPLP1	RPS16	biochemical	21836163;22939629;25402006;26344197;doi:10.1007/978-3-540-73060-6_4	bci;biogrid;iid-pred	exp;pred
P0CG47	P19438	UBB	TNFRSF1A	affinity chromatography technology	28514442	biogrid	exp
O60812	Q12926	HNRNPCL1	ELAVL2	affinity chromatography technology	28514442	biogrid	exp
Q13618	Q53H96	CUL3	PYCR3	affinity chromatography technology	21145461	biogrid	exp
P62987	Q13501	UBA52	SQSTM1	anti bait coimmunoprecipitation;anti tag coimmunoprecipitation;confocal microscopy;pull down;surface plasmon resonance;two hybrid;yeast 2-hybrid	12857745;16007098;17389358;19427028;19427866;21900206;25402006;25686248;8702753	dip;hprd;iid-pred;intact;mint	exp;pred
P23497	Q99856	SP100	ARID3A	affinity chromatography technology;enzymatic study;two hybrid;yeast 2-hybrid	15017387	biogrid;hprd	exp
P42694	Q9Y2M5	HELZ	KLHL20	affinity chromatography technology	26186194;28514442	biogrid	exp
O95793	P40616	STAU1	ARL1	affinity chromatography technology	23125841	biogrid	exp
Q15459	Q86TB9	SF3A1	PATL1	biochemical	22939629	biogrid	exp
P63172	Q9UMZ2	DYNLT1	SYNRG	bioid	26638075	biogrid	exp
P36406	Q9H8T0	TRIM23	AKTIP	two hybrid;two hybrid array	19549727	biogrid;intact	exp
Q8IUE0	Q96KB5	TGIF2LY	PBK	affinity chromatography technology	28514442	biogrid	exp
Q8IYX3	Q9BQ66	CCDC116	KRTAP4-12	two hybrid;two hybrid pooling approach;yeast 2-hybrid	16189514	biogrid;hprd;intact	exp
P10275	Q9NYJ8	AR	TAB2	affinity chromatography technology	16469706;25402006;27992601	biogrid;iid-pred	exp;pred
P54709	Q5VSG8	ATP1B3	MANEAL	affinity chromatography technology	26186194;28514442	biogrid	exp
P23508	P42771	MCC	CDKN2A	anti bait coimmunoprecipitation	17353931	intact	exp
Q13428	Q504Q3	TCOF1	PAN2	affinity chromatography technology	23398456	biogrid	exp
P82933	Q96DV4	MRPS9	MRPL38	biochemical	22939629	biogrid	exp
Q16288	Q8N1S5	NTRK3	SLC39A11	affinity chromatography technology	28514442	biogrid	exp
P55036	Q16186	PSMD4	ADRM1	affinity chromatography technology;anti tag coimmunoprecipitation;blue native page;pull down	16815440;16990800;17139257;21836163;24429290;24811749;25402006;26186194;28514442	biogrid;hprd;iid-pred;intact;mint	exp;pred
Q96S55	Q9UHP3	WRNIP1	USP25	affinity chromatography technology;anti tag coimmunoprecipitation	19615732	biogrid;intact	exp
O15213	Q99832	WDR46	CCT7	affinity chromatography technology	28514442	biogrid;iid-ortho	exp;ortho
Q12929	Q9GZQ8	EPS8	MAP1LC3B	two hybrid	21900206	biogrid;intact;mint	exp
P02652	P0C0L4	APOA2	C4A	-	7518568	hprd	exp
P07900	P08865	HSP90AA1	RPSA	affinity chromatography technology	16263121	biogrid	exp
Q8IWL3	Q9UM13	HSCB	ANAPC10	two hybrid	24606901	intact	exp
O60779	Q16581	SLC19A2	C3AR1	affinity chromatography technology	28514442	biogrid	exp
Q13363	Q6ZRI6	CTBP1	C15orf39	affinity chromatography technology	26186194;28514442	biogrid	exp
A4D2B8	O75818	PMS2P1	RPP40	biochemical	22939629	biogrid	exp
P00533	P29353	EGFR	SHC1	affinity chromatography technology;anti bait coimmunoprecipitation;anti tag coimmunoprecipitation;coimmunoprecipitation;competition binding;experimental interaction detection;luminescence based mammalian interactome mapping;protein array;protein complementation assay;protein kinase assay;pull down;tandem affinity purification;two hybrid;ubiquitin reconstruction;unspecified method;x-ray crystallog…	10049786;10595738;10635327;10766863;11370743;11408594;12577067;15657067;16082366;16273093;16729043;18271526;19531499;20473329;20935677;21278788;21836163;23023127;23178716;23799367;23956138;24189400;24430869;24658140;24797263;25402006;26551075;28065597;7506413;7518560;7542744;8034616;8662998;8810340;8887653;9130710;9544989;9742218;9756944	biogrid;dip;hprd;i2d;iid-ortho;iid-pred;intact;mint	exp;ortho;pred
Q13061	Q8IY95	TRDN	TMEM192	affinity chromatography technology	28514442	biogrid	exp
P61289	Q9H1Y0	PSME3	ATG5	anti bait coimmunoprecipitation	17353931;23023127	iid-pred;intact	exp;pred
P19404	Q8N4V1	NDUFV2	MMGT1	affinity chromatography technology;anti tag coimmunoprecipitation	26496610	biogrid;intact	exp
P11464	Q9Y561	PSG1	LRP12	affinity chromatography technology	28514442	biogrid	exp
P57078	P61586	RIPK4	RHOA	two hybrid	9199174	biogrid	exp
P00533	Q7Z7G1	EGFR	CLNK	protein array;unspecified method	16273093;21836163;25402006	biogrid;iid-pred;intact;mint	exp;pred
Q69383	Q9Y2Y4	ERVK-6	ZBTB32	affinity chromatography technology;pull down	20147518	biogrid	exp
O14980	Q53EZ4	XPO1	CEP55	affinity chromatography technology	26673895	biogrid	exp
P23528	P26368	CFL1	U2AF2	affinity chromatography technology	26641092	biogrid	exp
O43303	Q8IW35	CCP110	CEP97	affinity chromatography technology;anti bait coimmunoprecipitation;anti tag coimmunoprecipitation;bioid;proximity-dependent biotin identification;tandem affinity purification	17719545;18694559;21620453;21836163;22261722;22441691;23486064;26638075;27173435	biogrid;iid-pred;intact;mint	exp;pred
Q07020	Q9BVP2	RPL18	GNL3	affinity chromatography technology	28514442	biogrid	exp
Q15019	Q9BTE6	SEPT2	AARSD1	biochemical	26344197	biogrid	exp
Q12815	Q9Y463	TROAP	DYRK1B	affinity chromatography technology;anti tag coimmunoprecipitation;bimolecular fluorescence complementation;fluorescent resonance energy transfer;tandem affinity purification	23602568	biogrid;intact	exp
Q9UHB6	Q9UJF2	LIMA1	RASAL2	affinity chromatography technology	27173435	biogrid	exp
Q96A19	Q9UIF3	CCDC102A	TEKT2	affinity chromatography technology	26186194;28514442	biogrid	exp
P11142	Q13233	HSPA8	MAP3K1	tandem affinity purification	14743216;25402006	iid-pred;intact	exp;pred
O60341	Q5TB80	KDM1A	CEP162	two hybrid	23455924	biogrid;intact;mint	exp
P04629	Q8WWM7	NTRK1	ATXN2L	affinity chromatography technology	25921289	biogrid	exp
P26599	Q16526	PTBP1	CRY1	affinity chromatography technology	25756610	biogrid	exp
O00746	Q14197	NME4	MRPL58	affinity chromatography technology;anti tag coimmunoprecipitation	20186120	biogrid;intact;mint	exp
O00442	Q9Y3U8	RTCA	RPL36	anti bait coimmunoprecipitation	17353931	intact	exp
P35555	P98160	FBN1	HSPG2	-	25402006	bci;iid-pred	exp;pred
Q8IX30	Q8IX30	SCUBE3	SCUBE3	-	15234972	hprd	exp
O43143	P31947	DHX15	SFN	affinity chromatography technology	17361185	biogrid	exp
O00626	Q1L5Z9	CCL22	LONRF2	affinity chromatography technology	28514442	biogrid	exp
O75147	Q71DI3	OBSL1	HIST2H3A;HIST2H3C;HIST2H3D	affinity chromatography technology	24711643	biogrid	exp
P05067	Q14197	APP	MRPL58	pull down	21832049	biogrid	exp
P62140	Q6NXS1	PPP1CB	PPP1R2P3	two hybrid;two hybrid array;two hybrid prey pooling approach;validated two hybrid	25416956	biogrid;intact	exp
P06239	P50570	LCK	DNM2	-	-	bci	exp
P07205	Q8N865	PGK2	C7orf31	affinity chromatography technology	28514442	biogrid	exp
P07900	Q9Y2E6	HSP90AA1	DTX4	affinity chromatography technology	22939624	biogrid	exp
P18754	Q9Y4K3	RCC1	TRAF6	anti bait coimmunoprecipitation	17353931	intact	exp
P05412	P08195	JUN	SLC3A2	anti bait coimmunoprecipitation	25609649	intact;mint	exp
P14927	P31040	UQCRB	SDHA	biochemical	16082366;22939629;26344197	biogrid;iid-pred	exp;pred
P01116	Q92748	KRAS	THRSP	two hybrid;two hybrid array	25640309	biogrid;intact;mint	exp
A0AVT1	P12268	UBA6	IMPDH2	biochemical	26344197	biogrid	exp
O15427	P12830	SLC16A3	CDH1	bioid	25468996	biogrid	exp
P07602	Q05086	PSAP	UBE3A	two hybrid	21900206	biogrid;intact;mint	exp
Q86VR2	Q9HDC5	RETREG3	JPH1	affinity chromatography technology	26186194;28514442	biogrid	exp
Q9P299	Q9Y678	COPZ2	COPG1	affinity chromatography technology;two hybrid;yeast 2-hybrid	10921873;11056392;14729954;21836163;25402006	biogrid;hprd;iid-pred	exp;pred
Q9NQ11	Q9Y5F2	ATP13A2	PCDHB11	affinity chromatography technology	28514442	biogrid	exp
Q13422	Q13547	IKZF1	HDAC1	affinity chromatography technology;anti tag coimmunoprecipitation	10204490;10357820;12015313;23752268;25402006	bci;biogrid;hprd;iid-pred;intact	exp;pred
P36957	Q13263	DLST	TRIM28	affinity chromatography technology	29128334	biogrid	exp
P49674	Q93008	CSNK1E	USP9X	affinity chromatography technology;tandem affinity purification	23455922	biogrid;intact	exp
P20333	P53618	TNFRSF1B	COPB1	tandem affinity purification	14743216	intact	exp
Q13283	Q9BRX2	G3BP1	PELO	affinity chromatography technology	26777405	biogrid	exp
P29353	Q01105	SHC1	SET	-	20007894	i2d	exp
P17252	Q03060	PRKCA	CREM	-	8404858	bci;hprd	exp
P60842	Q13573	EIF4A1	SNW1	anti bait coimmunoprecipitation	20467437	intact;mint	exp
O96017	Q15393	CHEK2	SF3B3	tandem affinity purification	23178491	intact	exp
O43914	Q9NP99	TYROBP	TREM1	affinity chromatography technology;anti bait coimmunoprecipitation;anti tag coimmunoprecipitation	10799849;11602640;21836163	biogrid;hprd;iid-pred;innatedb;intact	exp;pred
P62820	Q53GQ0	RAB1A	HSD17B12	biochemical	26344197	biogrid	exp
Q99615	Q9BUB5	DNAJC7	MKNK1	two hybrid;two hybrid pooling approach	20936779	biogrid;i2d;intact	exp
P05198	P11308	EIF2S1	ERG	affinity chromatography technology;anti tag coimmunoprecipitation	21575865	biogrid;intact	exp
Q14790	Q96DZ5	CASP8	CLIP3	affinity chromatography technology	22297296	biogrid	exp
G3V325	Q8NHV4	ATP5MF-PTCD1	NEDD1	anti tag coimmunoprecipitation	26496610	intact	exp
P22087	Q9H2A9	FBL	CHST8	affinity chromatography technology	26186194;28514442	biogrid	exp
P98175	Q9H9G7	RBM10	AGO3	anti tag coimmunoprecipitation	19167051	intact	exp
Q00403	Q13887	GTF2B	KLF5	pull down	9089417	biogrid	exp
P13501	P49682	CCL5	CXCR3	biochemical	16082366;25402006;9660793	dip;iid-pred	exp;pred
P09622	P19387	DLD	POLR2C	affinity chromatography technology	29128334	biogrid;iid-ortho	exp;ortho
O00762	Q9UBF6	UBE2C	RNF7	affinity chromatography technology;pull down	27910872	biogrid	exp
Q14722	Q9NY26	KCNAB1	SLC39A1	yeast 2-hybrid	10477520	hprd	exp
P49257	P49755	LMAN1	TMED10	biochemical	21836163;26344197	biogrid;iid-pred	exp;pred
Q02252	Q6NVY1	ALDH6A1	HIBCH	biochemical	26344197	biogrid	exp
P21912	Q9NZ45	SDHB	CISD1	biochemical	26344197	biogrid	exp
Q8N5C8	Q9NQC7	TAB3	CYLD	affinity chromatography technology	25402006;27591049	biogrid;iid-pred	exp;pred
P04637	P42773	TP53	CDKN2C	two hybrid;two hybrid pooling approach;yeast 2-hybrid	16169070;23023127;doi:10.1007/978-3-540-73060-6_4	bci;biogrid;hprd;i2d;iid-pred;intact	exp;pred
P10276	Q15596	RARA	NCOA2	affinity chromatography technology;pull down;two hybrid	12503607;12612084;20543827;25402006;9192892;9430642	bci;biogrid;dip;i2d;iid-pred;intact	exp;pred
P43686	Q6NZY4	PSMC4	ZCCHC8	biochemical	22939629	biogrid	exp
Q13426	Q9Y496	XRCC4	KIF3A	affinity chromatography technology;tandem affinity purification	27173435	biogrid;intact	exp
Q02221	Q969T3	COX6A2	SNX21	two hybrid;two hybrid array	21988832	biogrid;intact	exp
P54709	Q99758	ATP1B3	ABCA3	affinity chromatography technology	26186194	biogrid	exp
Q3KR37	Q96CP6	GRAMD1B	GRAMD1A	affinity chromatography technology	28514442	biogrid	exp
P15884	P15884	TCF4	TCF4	tandem affinity purification;two hybrid;yeast 2-hybrid	10903890;15351717;25609649;8999959;9668116	hprd;iid-ortho;intact;mint	exp;ortho
Q16537	Q86XK7	PPP2R5E	VSIG1	affinity chromatography technology	28514442	biogrid	exp
Q8N6V9	Q8NEF3	TEX9	CCDC112	affinity chromatography technology;two hybrid;two hybrid pooling approach;yeast 2-hybrid	16189514;26186194;28514442	biogrid;hprd;intact	exp
Q9NXH9	Q9P2J5	TRMT1	LARS	biochemical	26344197	biogrid	exp
Q7Z3S9	Q8NEG0	NOTCH2NL	FAM71C	two hybrid;two hybrid array;two hybrid prey pooling approach;validated two hybrid	25416956	biogrid;intact	exp
P16104	Q7KZ85	H2AFX	SUPT6H	affinity chromatography technology	28514442	biogrid	exp
P61158	P78371	ACTR3	CCT2	affinity chromatography technology	28514442	biogrid	exp
P51858	Q8NI36	HDGF	WDR36	affinity chromatography technology;tandem affinity purification	21907836	biogrid;intact	exp
Q86U86	Q969G3	PBRM1	SMARCE1	affinity chromatography technology;coimmunoprecipitation	11780067;15985610;19650111;21836163;25402006;26186194;28514442	biogrid;iid-pred;intact	exp;pred
O43149	Q99501	ZZEF1	GAS2L1	affinity chromatography technology	26186194	biogrid	exp
Q15717	Q9P0U3	ELAVL1	SENP1	affinity chromatography technology	19322201	biogrid	exp
Q07864	Q13310	POLE	PABPC4	biochemical	26344197	biogrid	exp
Q13451	Q96Q40	FKBP5	CDK15	affinity chromatography technology;luminescence based mammalian interactome mapping;tandem affinity purification	23602568;25036637;26186194;28514442	biogrid;intact	exp
P42167	P62993	TMPO	GRB2	affinity chromatography technology;peptide array	17474147	i2d;intact	exp
O96004	P17252	HAND1	PRKCA	enzymatic study	14636580	biogrid;hprd	exp
P51858	Q9H0S4	HDGF	DDX47	affinity chromatography technology;tandem affinity purification	21907836	biogrid;intact	exp
O95425	Q5TCZ1	SVIL	SH3PXD2A	VV;VVY2H;two hybrid	19109420;20309963	biogrid;hprd	exp
Q5JRA6	Q6ZMH5	MIA3	SLC39A5	affinity chromatography technology	28514442	biogrid	exp
Q68CZ1	Q8N2U0	RPGRIP1L	TMEM256	bioid;proximity-dependent biotin identification	26638075	biogrid;intact	exp
O14639	Q14500	ABLIM1	KCNJ12	affinity chromatography technology	15024025	biogrid;hprd	exp
P15884	Q8IXL7	TCF4	MSRB3	two hybrid;two hybrid array;two hybrid prey pooling approach;validated two hybrid	25416956	biogrid;intact	exp
P13995	Q7Z6Z7	MTHFD2	HUWE1	affinity chromatography technology	25147182	biogrid	exp
Q15818	Q7Z4W2	NPTX1	LYZL2	affinity chromatography technology	28514442	biogrid	exp
P07948	Q96B97	LYN	SH3KBP1	affinity chromatography technology;anti tag coimmunoprecipitation	15707590;25402006	biogrid;iid-pred;innatedb	exp;pred
Q15436	Q9NZC7	SEC23A	WWOX	affinity chromatography technology	24550385	biogrid	exp
P51610	Q13618	HCFC1	CUL3	affinity chromatography technology	21145461	biogrid	exp
P10276	Q15648	RARA	MED1	affinity chromatography technology;cosedimentation in solution;fluorescent resonance energy transfer;molecular sieving;pull down;two hybrid;x ray scattering;x-ray crystallography	10760302;17641689;21478865;21836163;25303530;25402006;9653119	bci;biogrid;hprd;iid-pred;intact;mint	exp;pred
Q96SB4	Q9UKI2	SRPK1	CDC42EP3	enzymatic study;protein kinase assay	23602568	biogrid;innatedb;intact	exp
Q15047	Q5FWF5	SETDB1	ESCO1	affinity chromatography technology	20331966;21836163	biogrid;iid-pred	exp;pred
P02808	Q12889	STATH	OVGP1	yeast 2-hybrid	10728974;9109822	hprd	exp
Q8WUM0	Q96EE3	NUP133	SEH1L	affinity chromatography technology;anti tag coimmunoprecipitation	15146057;21836163;23023127;26496610	biogrid;iid-pred;intact	exp;pred
P07437	Q14160	TUBB	SCRIB	-	20357130	i2d	exp
P05455	Q8WWY3	SSB	PRPF31	affinity chromatography technology;tandem affinity purification	27173435	biogrid;intact	exp
P04632	P27348	CAPNS1	YWHAQ	biochemical	22863883	biogrid	exp
P18621	Q9C086	RPL17	INO80B	affinity chromatography technology	28561026	biogrid	exp
Q86YB8	Q9Y2C2	ERO1B	UST	affinity chromatography technology	28514442	biogrid	exp
P43364	Q09472	MAGEA11	EP300	affinity chromatography technology;pull down	20448036	biogrid	exp
P63104	Q08043	YWHAZ	ACTN3	tandem affinity purification	20618440	intact;mint	exp
P25789	P26368	PSMA4	U2AF2	affinity chromatography technology;biochemical	26344197;26641092	biogrid	exp
P55211	Q96CA5	CASP9	BIRC7	affinity chromatography technology;anti tag coimmunoprecipitation;coimmunoprecipitation;fluorescence polarization spectroscopy;pull down;two hybrid;two hybrid array;two hybrid prey pooling approach;validated two hybrid	11024045;11084335;11801603;21836163;25402006;25416956	biogrid;hprd;iid-pred;intact;mint	exp;pred
P11142	Q8TEW0	HSPA8	PARD3	affinity chromatography technology	18685789	biogrid	exp
Q02952	Q13043	AKAP12	STK4	affinity chromatography technology	27173435	biogrid	exp
Q7Z398	Q9H4L7	ZNF550	SMARCAD1	affinity chromatography technology	28514442	biogrid	exp
O14640	Q2KHM9	DVL1	KIAA0753	bioid;proximity-dependent biotin identification	26638075	biogrid;intact	exp
P16220	Q147U7	CREB1	SMCO1	barcode fusion genetics two hybrid;validated two hybrid	27107012	intact	exp
P04629	Q9Y6D9	NTRK1	MAD1L1	affinity chromatography technology	25921289	biogrid	exp
Q99801	Q9NZU5	NKX3-1	LMCD1	two hybrid	18816836	biogrid	exp
P0C7U0	P62136	ELFN1	PPP1CA	pull down	19389623	intact	exp
Q9H7Z6	Q9UBL3	KAT8	ASH2L	cosedimentation in solution	15960975;25402006	iid-pred;intact	exp;pred
P52209	Q01995	PGD	TAGLN	biochemical	26344197	biogrid	exp
P31946	Q9H257	YWHAB	CARD9	anti tag coimmunoprecipitation	22423967	innatedb	exp
O00767	P51571	SCD	SSR4	biochemical	26344197	biogrid	exp
P53602	Q92597	MVD	NDRG1	biochemical	22863883	biogrid	exp
Q8WUD4	Q9H1Y0	CCDC12	ATG5	anti tag coimmunoprecipitation	20562859	intact	exp
O75325	P11362	LRRN2	FGFR1	affinity chromatography technology	28514442	biogrid	exp
Q93009	Q9UQL6	USP7	HDAC5	affinity chromatography technology	21081666	biogrid	exp
O60287	P41218	URB1	MNDA	anti tag coimmunoprecipitation	25665578	intact	exp
Q96KN7	Q9UPQ9	RPGRIP1	TNRC6B	bioid;proximity-dependent biotin identification	26638075	biogrid;intact	exp
Q32P28	Q9NZL4	P3H1	HSPBP1	biochemical	22863883	biogrid	exp
O75596	Q86U06	CLEC3A	RBM23	affinity chromatography technology	28514442	biogrid	exp
Q5T3J3	Q9Y5F2	LRIF1	PCDHB11	affinity chromatography technology	28514442	biogrid	exp
Q5T3J3	Q9H657	LRIF1	cDNA: FLJ22593 fis, clone HSI03254	two hybrid	16169070	i2d	exp
Q6ZMH5	Q7Z2K6	SLC39A5	ERMP1	affinity chromatography technology	28514442	biogrid	exp
Q96IV0	Q9UNN5	NGLY1	FAF1	pull down	16807242	biogrid	exp
Q96EV8	Q9UNK0	DTNBP1	STX8	affinity chromatography technology	21836163;26186194;28514442	biogrid;iid-pred	exp;pred
O60502	P01023	MGEA5	A2M	two hybrid;two hybrid array	21163940	biogrid;intact	exp
Q01113	Q9ULG6	IL9R	CCPG1	affinity chromatography technology	26186194;28514442	biogrid	exp
Q9H8G2	Q9Y6K9	CAAP1	IKBKG	affinity chromatography technology;anti tag coimmunoprecipitation	26496610	biogrid;intact	exp
O43169	Q7KZN9	CYB5B	COX15	affinity chromatography technology	29128334	biogrid	exp
Q13895	Q92973	BYSL	TNPO1	biochemical	16082366;26344197	biogrid;iid-pred	exp;pred
O75044	P31946	SRGAP2	YWHAB	affinity chromatography technology;anti tag coimmunoprecipitation	24255178	biogrid;intact	exp
Q14541	Q9NPJ4	HNF4G	PNRC2	two hybrid;yeast 2-hybrid	15604093	biogrid;hprd;i2d	exp
P36405	Q9Y2Y0	ARL3	ARL2BP	affinity chromatography technology;tandem affinity purification;two hybrid;yeast 2-hybrid	11303027;26455799;27173435	bci;biogrid;dip;hprd;intact	exp
O75380	Q86Y39	NDUFS6	NDUFA11	affinity chromatography technology;anti tag coimmunoprecipitation	24344204;25402006	biogrid;iid-pred;intact;mint	exp;pred
Q08357	Q9UBU9	SLC20A2	NXF1	affinity chromatography technology	22658674	biogrid	exp
Q9HC36	Q9UHA4	MRM3	LAMTOR3	biochemical	22939629	biogrid	exp
P11021	Q93052	HSPA5	LPP	biochemical	22939629	biogrid	exp
Q96JG6	Q9UMR2	VPS50	DDX19B	affinity chromatography technology;anti tag coimmunoprecipitation	26496610	biogrid;intact	exp
O75096	Q7Z2X4	LRP4	PID1	affinity chromatography technology;protein complementation assay	20205790	biogrid	exp
P25787	P28070	PSMA2	PSMB4	affinity chromatography technology;anti bait coimmunoprecipitation;biochemical	12376572;15660529;15887188;16082366;19193609;21836163;22863883;22939629;23023127;25402006;26186194;26344197;28514442;doi:10.1007/978-3-540-73060-6_4	bci;biogrid;iid-pred;intact	exp;pred
P00338	P13804	LDHA	ETFA	biochemical	26344197	biogrid	exp
O00233	Q9Y2J4	PSMD9	AMOTL2	affinity chromatography technology;anti tag coimmunoprecipitation	24255178	biogrid;intact	exp
O00358	O60264	FOXE1	SMARCA5	affinity chromatography technology;tandem affinity purification	25609649	biogrid;intact;mint	exp
Q86YB8	Q9BS26	ERO1B	ERP44	affinity chromatography technology	11847130;28514442	biogrid;hprd	exp
P62316	P67809	SNRPD2	YBX1	biochemical	21836163;22939629;25402006	biogrid;iid-pred	exp;pred
P04792	Q86UC2	HSPB1	RSPH3	reverse ras recruitment system;two hybrid	25277244	biogrid;intact	exp
O95551	Q96FW1	TDP2	OTUB1	affinity chromatography technology;anti tag coimmunoprecipitation	26752685	biogrid;intact	exp
A0PJI9	Q96KQ7	C10orf12	EHMT2	two hybrid	16189514;25416956	biogrid	exp
P38398	Q12906	BRCA1	ILF3	affinity chromatography technology	26831064	biogrid	exp
O14939	Q8TDQ0	PLD2	HAVCR2	affinity chromatography technology	28514442	biogrid	exp
Q86X19	Q9UET6	TMEM17	FTSJ1	bioid;proximity-dependent biotin identification	26638075	biogrid;intact	exp
O95076	Q8IVL5	ALX3	P3H2	affinity chromatography technology	28514442	biogrid	exp
Q14498	Q5VWX1	RBM39	KHDRBS2	affinity chromatography technology	17643375	biogrid	exp
P09382	P49257	LGALS1	LMAN1	biochemical	23023127;26344197	biogrid;iid-pred	exp;pred
Q92905	Q9BRJ7	COPS5	NUDT16L1	affinity chromatography technology	21145461	biogrid	exp
O15055	Q00987	PER2	MDM2	affinity chromatography technology	25103245	biogrid	exp
Q02962	Q9UQF2	PAX2	MAPK8IP1	affinity chromatography technology	11700324;21836163	biogrid;iid-pred	exp;pred
P53370	Q9BUE6	NUDT6	ISCA1	affinity chromatography technology	26186194;28514442	biogrid	exp
Q15649	Q9NWK9	ZNHIT3	ZNHIT6	affinity chromatography technology	25404746	biogrid	exp
P78318	Q9Y266	IGBP1	NUDC	biochemical	22939629	biogrid	exp
P55265	Q9BZS1	ADAR	FOXP3	affinity chromatography technology;tandem affinity purification	25609649	biogrid;iid-ortho;intact;mint	exp;ortho
O00443	Q92614	PIK3C2A	MYO18A	affinity chromatography technology;anti tag coimmunoprecipitation	26496610	biogrid;intact	exp
P55085	P57678	F2RL1	GEMIN4	affinity chromatography technology	26186194	biogrid	exp
Q0VDD8	Q13557	DNAH14	CAMK2D	affinity chromatography technology	28514442	biogrid	exp
O75155	Q15386	CAND2	UBE3C	enzymatic study	12692129;21836163	biogrid;hprd;iid-pred	exp;pred
P12830	P60880	CDH1	SNAP25	bioid	25468996	biogrid	exp
P40222	Q9NX55	TXLNA	HYPK	two hybrid;two hybrid array;two hybrid prey pooling approach;validated two hybrid	25416956	biogrid;intact	exp
P12268	Q9BZZ5	IMPDH2	API5	biochemical	26344197	biogrid	exp
Q70Z53	Q9UPY6	FRA10AC1	WASF3	affinity chromatography technology	28514442	biogrid	exp
Q04637	Q9BUB5	EIF4G1	MKNK1	affinity chromatography technology;anti tag coimmunoprecipitation;coimmunoprecipitation;pull down	21836163;25402006;9878069;doi:10.1007/978-3-540-73060-6_4	bci;biogrid;i2d;iid-pred;innatedb;intact;mint	exp;pred
P18146	P78337	EGR1	PITX1	pull down	10082522;21836163	bci;biogrid;hprd;iid-ortho;iid-pred	exp;ortho;pred
Q5H9I0	Q9UKA4	TFDP3	AKAP11	affinity chromatography technology	26186194	biogrid	exp
O94927	Q9H6Z9	HAUS5	EGLN3	anti tag coimmunoprecipitation	26972000	intact	exp
O95999	Q9HAT8	BCL10	PELI2	-	15213237;25402006	hprd;iid-ortho;iid-pred	exp;ortho;pred
Q5T1M5	Q9NZC7	FKBP15	WWOX	affinity chromatography technology	28514442	biogrid	exp
P42704	Q15910	LRPPRC	EZH2	affinity chromatography technology;anti tag coimmunoprecipitation	24457600	biogrid;innatedb	exp
P08235	Q92786	NR3C2	PROX1	two hybrid;yeast 2-hybrid	15604093	biogrid;hprd;i2d	exp
Q8IV63	Q9UJU5	VRK3	FOXD3	affinity chromatography technology;tandem affinity purification	25609649	biogrid;intact;mint	exp
P17544	Q02930	ATF7	CREB5	affinity chromatography technology	25402006;26186194;28514442	biogrid;iid-pred	exp;pred
Q13485	Q6FHJ7	SMAD4	SFRP4	two hybrid array	24412244	intact;mint	exp
Q8TBB1	Q9BQD3	LNX1	KXD1	two hybrid;two hybrid pooling approach	16189514	biogrid;intact	exp
Q8N448	Q9NSI5	LNX2	IGSF5	two hybrid	16832352	biogrid	exp
P08238	Q06187	HSP90AB1	BTK	anti tag coimmunoprecipitation;luminescence based mammalian interactome mapping	22939624	intact	exp
P68104	Q16082	EEF1A1	HSPB2	two hybrid	26465331	biogrid;intact	exp
Q07001	Q8IYS2	CHRND	KIAA2013	affinity chromatography technology	28514442	biogrid	exp
P01137	P07942	TGFB1	LAMB1	two hybrid;two hybrid pooling approach	20936779;23023127	biogrid;i2d;iid-pred;intact	exp;pred
O75116	O94776	ROCK2	MTA2	biochemical	22863883	biogrid	exp
P35711	Q6P2C8	SOX5	MED27	two hybrid;two hybrid array	21988832	biogrid;intact	exp
Q7L5N1	Q9UKA1	COPS6	FBXL5	affinity chromatography technology	28514442	biogrid	exp
P30279	Q13185	CCND2	CBX3	affinity chromatography technology	27371349	biogrid	exp
Q07954	Q8TF76	LRP1	HASPIN	affinity chromatography technology	28514442	biogrid	exp
O00560	P56192	SDCBP	MARS	affinity chromatography technology	26186194;28514442	biogrid	exp
Q7Z388	Q93034	DPY19L4	CUL5	affinity chromatography technology	21145461	biogrid	exp
P55317	Q96LA8	FOXA1	PRMT6	affinity chromatography technology	27926873	biogrid	exp
Q07890	Q5HYK7	SOS2	SH3D19	yeast 2-hybrid	14551139	hprd	exp
P55039	Q9BZZ5	DRG2	API5	biochemical	22863883	biogrid	exp
Q15022	Q92522	SUZ12	H1FX	affinity chromatography technology;anti tag coimmunoprecipitation	24457600	biogrid;innatedb	exp
P31689	P53671	DNAJA1	LIMK2	affinity chromatography technology;anti tag coimmunoprecipitation	25852190	biogrid;intact	exp
Q5VTD9	Q96EP0	GFI1B	RNF31	two hybrid;yeast 2-hybrid	16713569	biogrid;hprd;intact	exp
Q13618	Q8IWE4	CUL3	DCUN1D3	affinity chromatography technology;anti bait coimmunoprecipitation;anti tag coimmunoprecipitation;biochemical;enzymatic study;imaging technique;pull down	19617556;23201271;25349211;26906416	biogrid;dip;intact	exp
Q7L4P6	Q9NSA3	BEND5	CTNNBIP1	two hybrid;two hybrid pooling approach	16189514	biogrid;intact	exp
O00308	P63279	WWP2	UBE2I	enzymatic study	16082366;23023127;27852060	biogrid;iid-pred	exp;pred
P60510	Q16204	PPP4C	CCDC6	affinity chromatography technology;anti bait coimmunoprecipitation;anti tag coimmunoprecipitation	17353931;18715871;19156129;27880917;28514442	biogrid;hprd;intact	exp
O43809	Q04724	NUDT21	TLE1	two hybrid	21900206	biogrid;intact;mint	exp
P15880	P40429	RPS2	RPL13A	biochemical	23023127;25402006;26344197	biogrid;iid-pred	exp;pred
Q71F23	Q9BU64	CENPU	CENPO	affinity chromatography technology;anti tag coimmunoprecipitation	16622419;16622420;21836163;25402006;26186194;26496610;28514442	biogrid;iid-pred;intact	exp;pred
P16070	Q09472	CD44	EP300	affinity chromatography technology	21701559	biogrid	exp
P11171	P61923	EPB41	COPZ1	anti bait coimmunoprecipitation	17353931	intact	exp
O43290	P62314	SART1	SNRPD1	biochemical	22939629	biogrid	exp
O00308	Q8NCT1	WWP2	ARRDC4	affinity chromatography technology;anti tag coimmunoprecipitation	23236378	biogrid;intact	exp
Q8NFH4	Q96EE3	NUP37	SEH1L	affinity chromatography technology;anti tag coimmunoprecipitation;biochemical	21836163;22863883;23023127;26496610	biogrid;iid-pred;intact	exp;pred
Q96S55	Q96S55	WRNIP1	WRNIP1	affinity chromatography technology;cosedimentation through density gradient;molecular sieving	15670210	biogrid;iid-ortho;intact	exp;ortho
P11142	P38936	HSPA8	CDKN1A	affinity chromatography technology	23443559;25402006	biogrid;iid-ortho;iid-pred	exp;ortho;pred
P05556	P53708	ITGB1	ITGA8	affinity chromatography technology	23023127;25402006;7768999	biogrid;i2d;iid-pred	exp;pred
P47755	Q6JBY9	CAPZA2	RCSD1	affinity chromatography technology	28514442	biogrid;iid-ortho	exp;ortho
P62807	Q5TBB1	HIST1H2BC;HIST1H2BE;HIST1H2BF;HIST1H2BG;HIST1H2BI	RNASEH2B	bioid	25281560	biogrid	exp
P49821	Q9Y2R0	NDUFV1	COA3	affinity chromatography technology	23362268	biogrid	exp
Q9P270	Q9Y5I2	SLAIN2	PCDHA10	affinity chromatography technology	28514442	biogrid	exp
P35221	P48039	CTNNA1	MTNR1A	two hybrid	26514267	biogrid;intact	exp
Q8NDF8	Q8TD26	PAPD5	CHD6	affinity chromatography technology;anti tag coimmunoprecipitation	26496610	biogrid;intact	exp
O96033	O96033	MOCS2	MOCS2	molecular sieving	12732628	intact	exp
P50914	Q9NWT1	RPL14	PAK1IP1	affinity chromatography technology	26186194	biogrid	exp
P60953	Q6ZUM4	CDC42	ARHGAP27	enzymatic study	15147912	biogrid	exp
P07900	Q9Y508	HSP90AA1	RNF114	biochemical	21571784	biogrid	exp
Q02818	Q8TBF2	NUCB1	FAM213B	affinity chromatography technology	26186194;28514442	biogrid	exp
P40692	P43361	MLH1	MAGEA8	two hybrid;two hybrid array;two hybrid bait and prey pooling approach;validated two hybrid	25910212;27229929	biogrid;intact	exp
B0FP48	O43291	UPK3BL1	SPINT2	affinity chromatography technology	26186194;28514442	biogrid	exp
P04637	P42226	TP53	STAT6	two hybrid	20121258;25402006	biogrid;iid-pred	exp;pred
O75582	Q12824	RPS6KA5	SMARCB1	two hybrid	21900206	biogrid;intact;mint	exp
P41250	Q9H8Y8	GARS	GORASP2	biochemical	22863883	biogrid	exp
O43474	P17947	KLF4	SPI1	chromatin immunoprecipitation assay	17762869	intact	exp
Q13224	Q8TCU5	GRIN2B	GRIN3A	-	12391275;21836163;23023127;25402006	hprd;iid-pred	exp;pred
A0A0A6YYG9	Q9BPX5	ARPC4-TTLL3	ARPC5L	biochemical	26344197	biogrid	exp
Q04724	Q99547	TLE1	MPHOSPH6	two hybrid;two hybrid pooling approach;yeast 2-hybrid	16169070	biogrid;hprd;intact	exp
Q9H7Z7	Q9UG63	PTGES2	ABCF2	affinity chromatography technology	28514442	biogrid	exp
Q6UXL0	Q9UHF4	IL20RB	IL20RA	saturation binding;surface plasmon resonance;x-ray crystallography	11163236;11706020;22232181;22802649;23023127;25402006	iid-pred;innatedb;intact	exp;pred
Q8WV44	Q9BS34	TRIM41	ZNF670	two hybrid;two hybrid array;two hybrid prey pooling approach;validated two hybrid	25416956	biogrid;intact	exp
O00148	Q00796	DDX39A	SORD	biochemical	22863883	biogrid	exp
Q15233	Q92769	NONO	HDAC2	affinity chromatography technology	18439917	biogrid	exp
P13639	P60842	EEF2	EIF4A1	biochemical	22939629;25402006	biogrid;iid-pred	exp;pred
P25685	Q5TBB1	DNAJB1	RNASEH2B	biochemical	22863883	biogrid	exp
P14784	P23458	IL2RB	JAK1	affinity chromatography technology;anti tag coimmunoprecipitation;experimental interaction detection;pull down	10373548;12133952;25402006;7973657;7973658;7973659;8041779;8700888;9553136;9774657	bci;biogrid;dip;hprd;i2d;iid-ortho;iid-pred;innatedb	exp;ortho;pred
P11473	Q09472	VDR	EP300	anti bait coimmunoprecipitation;imaging technique;two hybrid	15647825;20089040;21988832;25402006;doi:10.1007/978-3-540-73060-6_4	bci;biogrid;iid-pred;intact;mint	exp;pred
Q9UHB6	Q9Y3M8	LIMA1	STARD13	affinity chromatography technology	27173435	biogrid	exp
P49815	Q9BPZ7	TSC2	MAPKAP1	anti tag coimmunoprecipitation	18411301;25402006	iid-ortho;iid-pred;innatedb	exp;ortho;pred
P00533	P09619	EGFR	PDGFRB	affinity chromatography technology	21836163;23023127;25402006;9506992	biogrid;hprd;iid-pred	exp;pred
Q13232	Q3SYG4	NME3	BBS9	affinity chromatography technology	28514442	biogrid	exp
P42773	P67775	CDKN2C	PPP2CA	two hybrid;two hybrid array	21988832	biogrid;intact	exp
Q14681	Q9NQC7	KCTD2	CYLD	affinity chromatography technology	27591049	biogrid	exp
Q92572	Q9Y279	AP3S1	VSIG4	affinity chromatography technology	26186194;28514442	biogrid	exp
Q03164	Q92793	KMT2A	CREBBP	affinity chromatography technology;pull down;two hybrid;x-ray crystallography	11259575;12205094;16799563;17707401;23023127;25402006	bci;biogrid;hprd;iid-pred	exp;pred
P07951	P51572	TPM2	BCAP31	biochemical	26344197	biogrid	exp
O14786	Q14103	NRP1	HNRNPD	affinity chromatography technology;anti tag coimmunoprecipitation	26496610	biogrid;intact	exp
O14964	P51149	HGS	RAB7A	cosedimentation through density gradient	16962593;21836163	iid-pred;intact;mint	exp;pred
O14646	Q15717	CHD1	ELAVL1	affinity chromatography technology	19322201	biogrid	exp
O75400	Q14562	PRPF40A	DHX8	two hybrid	21836163;22365833	biogrid;iid-pred;intact;mint	exp;pred
P20618	P48556	PSMB1	PSMD8	biochemical	22939629;25402006	biogrid;iid-pred	exp;pred
P17568	P39210	NDUFB7	MPV17	biochemical	22939629	biogrid	exp
P01242	P53582	GH2	METAP1	affinity chromatography technology	26186194;28514442	biogrid	exp
P08238	P51813	HSP90AB1	BMX	luminescence based mammalian interactome mapping	22939624	intact	exp
P49917	Q8IW19	LIG4	APLF	affinity chromatography technology;filter binding;pull down	17396150;21836163;23178593;25402006;26186194;28514442	biogrid;hprd;iid-pred;intact;mint	exp;pred
P47813	Q15120	EIF1AX	PDK3	affinity chromatography technology	28514442	biogrid	exp
P23508	Q96CX2	MCC	KCTD12	anti bait coimmunoprecipitation	17353931	intact	exp
P68431	Q9H0G5	HIST1H3A;HIST1H3B;HIST1H3C;HIST1H3D;HIST1H3E;HIST1H3F;HIST1H3G;HIST1H3H;HIST1H3I;HIST1H3J	NSRP1	affinity chromatography technology	26527279	biogrid	exp
P48643	Q14186	CCT5	TFDP1	tandem affinity purification	27705803	intact	exp
P49841	Q07820	GSK3B	MCL1	anti tag coimmunoprecipitation	16543145;17387146;25402006	bci;hprd;iid-ortho;iid-pred;innatedb	exp;ortho;pred
P15498	P68366	VAV1	TUBA4A	-	8530437	bci;hprd	exp
O43247	Q9NTJ4	TEX33	MAN2C1	affinity chromatography technology	26186194;28514442	biogrid	exp
P57721	Q8IU60	PCBP3	DCP2	affinity chromatography technology	26186194;28514442	biogrid	exp
Q9NRR5	Q9UBS4	UBQLN4	DNAJB11	two hybrid	21900206	biogrid;intact;mint	exp
P60033	Q15365	CD81	PCBP1	affinity chromatography technology	23463506	biogrid	exp
P04198	Q13547	MYCN	HDAC1	anti bait coimmunoprecipitation	18003922	dip;intact	exp
O75069	Q08117	TMCC2	AES	two hybrid;two hybrid array;two hybrid prey pooling approach;validated two hybrid	25416956	biogrid;innatedb;intact	exp
Q8NEU8	Q9UKG1	APPL2	APPL1	affinity chromatography technology;anti tag coimmunoprecipitation;fluorescence microscopy;mammalian protein protein interaction trap;two hybrid;two hybrid array;two hybrid fragment pooling approach;two hybrid pooling approach;two hybrid prey pooling approach;validated two hybrid;yeast 2-hybrid	15016378;16189514;17030088;21836163;23023127;23414517;25402006;25416956;28514442	biogrid;hprd;iid-pred;innatedb;intact	exp;pred
O75044	O75746	SRGAP2	SLC25A12	affinity chromatography technology	19041431	biogrid	exp
P16104	P26447	H2AFX	S100A4	affinity chromatography technology;anti tag coimmunoprecipitation	20000738	biogrid;intact	exp
Q9BQG1	Q9BU23	SYT3	LMF2	affinity chromatography technology	28514442	biogrid	exp
O60939	Q9NTI5	SCN2B	PDS5B	affinity chromatography technology	26186194;28514442	biogrid	exp
O75271	P60953	R31237_1	CDC42	-	-	i2d	exp
O15234	P42771	CASC3	CDKN2A	two hybrid;two hybrid array	25640309	biogrid;intact;mint	exp
P13612	Q6UX41	ITGA4	BTNL8	affinity chromatography technology	26186194;28514442	biogrid	exp
Q03013	Q03013	GSTM4	GSTM4	pull down	10905636;1530570;23023127	biogrid;hprd;i2d;iid-pred	exp;pred
Q71U36	Q9NUP9	TUBA1A	LIN7C	pull down	20357130;27291054	i2d;iid-ortho;intact	exp;ortho
P14621	Q9NS37	ACYP2	CREBZF	two hybrid;two hybrid array;two hybrid prey pooling approach;validated two hybrid	25416956	biogrid;innatedb;intact	exp
P68133	Q15014	ACTA1	MORF4L2	affinity chromatography technology	17573780	biogrid	exp
P09525	P12830	ANXA4	CDH1	bioid	25468996	biogrid	exp
Q08257	Q8WU79	CRYZ	SMAP2	biochemical	26344197	biogrid	exp
O75449	P05067	KATNA1	APP	pull down	21244100	biogrid	exp
Q96SN8	Q99996	CDK5RAP2	AKAP9	affinity chromatography technology;anti bait coimmunoprecipitation	20466722;26297806	biogrid;dip;intact	exp
P06748	Q9BXY0	NPM1	MAK16	affinity chromatography technology	26186194;28514442	biogrid	exp
P05412	Q99714	JUN	HSD17B10	anti bait coimmunoprecipitation	25609649	intact;mint	exp
Q7Z4N8	Q86Y26	P4HA3	NUTM1	two hybrid;two hybrid array;two hybrid prey pooling approach;validated two hybrid	25416956	biogrid;intact	exp
Q16667	Q8N1W1	CDKN3	ARHGEF28	affinity chromatography technology	27432908	biogrid	exp
P57740	Q6NUQ4	NUP107	TMEM214	affinity chromatography technology;anti tag coimmunoprecipitation	26496610	biogrid;intact	exp
Q7Z406	Q9NRC8	MYH14	SIRT7	affinity chromatography technology	22586326	biogrid	exp
P07951	P09493	TPM2	TPM1	affinity chromatography technology;biochemical;pull down	16082366;21836163;22939629;25402006;26186194;28514442;3857586;7568216;doi:10.1007/978-3-540-73060-6_4	bci;biogrid;hprd;iid-pred	exp;pred
P06401	Q9Y618	PGR	NCOR2	affinity chromatography technology;pull down;two hybrid	10757795;12771131;17347654;25402006	biogrid;iid-pred;intact;mint	exp;pred
P62714	Q13322	PPP2CB	GRB10	-	20007894	i2d	exp
P27986	P46108	PIK3R1	CRK	affinity chromatography technology;imaging technique;proximity ligation assay;tandem affinity purification;two hybrid;two hybrid array;validated two hybrid	10962563;11418612;12878163;19380743;25241761;25402006;25814554	bci;biogrid;hprd;iid-ortho;iid-pred;intact	exp;ortho;pred
P25786	Q9GZU8	PSMA1	FAM192A	affinity chromatography technology;biochemical	26186194;26344197	biogrid	exp
P31327	Q6R327	CPS1	RICTOR	affinity chromatography technology	17461779	biogrid	exp
Q8N474	Q9P206	SFRP1	KIAA1522	two hybrid	21988832	biogrid;intact	exp
O15498	O95817	YKT6	BAG3	affinity chromatography technology	23824909	biogrid	exp
O14939	P40337	PLD2	VHL	affinity chromatography technology;pull down	26611735	biogrid	exp
P05412	Q9Y678	JUN	COPG1	anti bait coimmunoprecipitation	25609649	intact;mint	exp
P23458	P40763	JAK1	STAT3	affinity chromatography technology;anti bait coimmunoprecipitation;anti tag coimmunoprecipitation;pull down	10918587;11294897;11350938;11722592;11751884;11940572;12244095;12576423;12626508;14551213;15284024;25065853;25402006;8272872;8626374;9566874;doi:10.1007/978-3-540-73060-6_4	bci;biogrid;hprd;iid-pred;innatedb;intact	exp;pred
P11802	P55789	CDK4	GFER	affinity chromatography technology	26186194;28514442	biogrid	exp
O15105	O75925	SMAD7	PIAS1	two hybrid;yeast 2-hybrid	15231748	biogrid;hprd;i2d;intact;mint	exp
P47756	Q7KZI7	CAPZB	MARK2	affinity chromatography technology;anti tag coimmunoprecipitation	26496610	biogrid;intact	exp
Q8WUZ0	Q9H040	BCL7C	SPRTN	affinity chromatography technology;anti tag coimmunoprecipitation	26496610	biogrid;intact	exp
P62913	Q16082	RPL11	HSPB2	two hybrid	26465331	biogrid;intact	exp
P28482	P29353	MAPK1	SHC1	affinity chromatography technology;fluorescent resonance energy transfer;isothermal titration calorimetry;pull down;x ray scattering	10996427;23584453;25402006;doi:10.1007/978-3-540-73060-6_4	bci;biogrid;dip;hprd;iid-pred;intact	exp;pred
P07910	Q96SB4	HNRNPC	SRPK1	affinity chromatography technology;biochemical;tandem affinity purification	15034300;23602568;25402006	biogrid;iid-pred;intact	exp;pred
P10515	Q9NRC8	DLAT	SIRT7	affinity chromatography technology	22586326	biogrid	exp
O95478	Q9H6F5	NSA2	CCDC86	affinity chromatography technology	26186194;28514442	biogrid	exp
P22314	Q6ZNA4	UBA1	RNF111	ubiquitinase assay	25260751	intact	exp
P68363	Q08209	TUBA1B	PPP3CA	affinity chromatography technology	27880917	biogrid	exp
P09104	Q13618	ENO2	CUL3	affinity chromatography technology	21145461	biogrid	exp
Q9BX70	Q9NZ63	BTBD2	C9orf78	affinity chromatography technology	26186194	biogrid	exp
O75674	P0CG48	TOM1L1	UBC	pull down	15047686	biogrid	exp
P41221	P62805	WNT5A	HIST1H4A;HIST1H4B;HIST1H4C;HIST1H4D;HIST1H4E;HIST1H4F;HIST1H4H;HIST1H4I;HIST1H4J;HIST1H4K;HIST1H4L;HIST2H4A;HIST2H4B;HIST4H4	chromatin immunoprecipitation assay	24525235	intact	exp
O75069	Q9C005	TMCC2	DPY30	two hybrid;two hybrid array;two hybrid prey pooling approach;validated two hybrid	25416956	biogrid;intact	exp
P40227	Q8NHY2	CCT6A	RFWD2	affinity chromatography technology	16497536;25402006;28514442	biogrid;iid-pred	exp;pred
O14980	Q96S55	XPO1	WRNIP1	affinity chromatography technology	26673895	biogrid	exp
A0JNW5	Q8WUE5	UHRF1BP1L	CT55	affinity chromatography technology	26186194;28514442	biogrid	exp
P24385	Q9UJK0	CCND1	TSR3	affinity chromatography technology	28514442	biogrid	exp
P29372	Q71RC2	MPG	LARP4	affinity chromatography technology	23537643	biogrid	exp
O43597	Q86VN1	SPRY2	VPS36	two hybrid	21543492	biogrid	exp
Q9GZY0	Q9NUL3	NXF2;NXF2B	STAU2	affinity chromatography technology	28514442	biogrid	exp
O14776	P07602	TCERG1	PSAP	biochemical	22939629	biogrid	exp
P46063	Q9H944	RECQL	MED20	affinity chromatography technology	25281560	biogrid	exp
Q13563	Q496F6	PKD2	CD300E	affinity chromatography technology	28514442	biogrid	exp
Q6WKZ4	Q9ULH1	RAB11FIP1	ASAP1	affinity chromatography technology	18685082	biogrid	exp
Q01850	Q9BVG8	CDR2	KIFC3	two hybrid;two hybrid array;two hybrid prey pooling approach;validated two hybrid	25416956	biogrid;intact	exp
Q16288	Q9ULP9	NTRK3	TBC1D24	affinity chromatography technology	28514442	biogrid	exp
O14980	Q92585	XPO1	MAML1	affinity chromatography technology	26673895	biogrid	exp
O95476	O95897	CTDNEP1	OLFM2	affinity chromatography technology	28514442	biogrid	exp
P05386	P83731	RPLP1	RPL24	biochemical	21836163;25402006;26344197;doi:10.1007/978-3-540-73060-6_4	bci;biogrid;iid-pred	exp;pred
Q96SL4	Q9P016	GPX7	THYN1	affinity chromatography technology	28514442	biogrid	exp
O43847	Q08380	NRDC	LGALS3BP	affinity chromatography technology;anti tag coimmunoprecipitation	26496610	biogrid;intact	exp
P84243	Q8IV32	H3F3A;H3F3B	CCDC71	affinity chromatography technology	17403666	biogrid	exp
P06213	P17706	INSR	PTPN2	anti bait coimmunoprecipitation	15192089;21836163;23023127;25402006	iid-pred;intact;mint	exp;pred
P40337	Q8N4S0	VHL	CCDC82	affinity chromatography technology;anti bait coimmunoprecipitation	17353931	biogrid;intact	exp
Q96E22	Q9Y5I4	NUS1	PCDHAC2	affinity chromatography technology	28514442	biogrid	exp
Q7Z6Z7	Q96CS3	HUWE1	FAF2	affinity chromatography technology;anti tag coimmunoprecipitation	18775313;25147182	biogrid;intact	exp
P34897	Q86WA6	SHMT2	BPHL	affinity chromatography technology	22658674	biogrid	exp
P36897	P84095	TGFBR1	RHOG	-	15761153;21836163	hprd;i2d;iid-pred	exp;pred
Q9UHV9	Q9UHV9	PFDN2	PFDN2	luminescence based mammalian interactome mapping	25036637	intact	exp
P09651	P27348	HNRNPA1	YWHAQ	affinity chromatography technology;pull down	15161933;25324306	biogrid	exp
P62837	Q76N89	UBE2D2	HECW1	pull down	16082366;25723849	biogrid;iid-pred	exp;pred
P34897	Q7Z7F0	SHMT2	KHDC4	affinity chromatography technology	22658674	biogrid	exp
Q13485	Q9UHF3	SMAD4	NAT8B	luminescence based mammalian interactome mapping	15761153	i2d	exp
P04406	P48039	GAPDH	MTNR1A	two hybrid;ubiquitin reconstruction	26514267	biogrid;intact	exp
P54136	Q12904	RARS	AIMP1	affinity chromatography technology;anti bait coimmunoprecipitation;biochemical;two hybrid	10358004;16082366;17443684;21836163;22863883;22939629;25402006;26344197;28514442	bci;biogrid;hprd;iid-ortho;iid-pred;intact	exp;ortho;pred
Q15819	Q93008	UBE2V2	USP9X	biochemical	22939629	biogrid	exp
Q15554	Q69YI7	TERF2	NAIF1	bimolecular fluorescence complementation;pull down;two hybrid	21044950	biogrid;intact	exp
P06731	Q01844	CEACAM5	EWSR1	two hybrid;two hybrid pooling approach	16189514	biogrid;intact	exp
P62273	P63220	RPS29	RPS21	biochemical	22939629	biogrid	exp
P09105	Q8TAC1	HBQ1	RFESD	two hybrid;two hybrid array;two hybrid prey pooling approach;validated two hybrid	25416956	biogrid;intact	exp
P0C1Z6	Q86Y13	TFPT	DZIP3	affinity chromatography technology	27173435	biogrid	exp
Q04837	Q96Q27	SSBP1	ASB2	affinity chromatography technology	24337577	biogrid	exp
P05107	P05129	ITGB2	PRKCG	enzymatic study	11700305	biogrid	exp
P10070	Q9NRP7	GLI2	STK36	affinity chromatography technology	10806483;21836163	biogrid;hprd;iid-pred	exp;pred
O14964	P33240	HGS	CSTF2	two hybrid;two hybrid array;two hybrid prey pooling approach;validated two hybrid	25416956	biogrid;intact	exp
P40222	Q9NS73	TXLNA	MBIP	two hybrid;two hybrid array;two hybrid prey pooling approach;validated two hybrid	25416956	biogrid;intact	exp
Q12988	Q96DV4	HSPB3	MRPL38	two hybrid;two hybrid pooling approach;yeast 2-hybrid	16169070	biogrid;hprd;i2d;intact	exp
Q8N6Y0	Q96GM5	USHBP1	SMARCD1	two hybrid;two hybrid pooling approach;yeast 2-hybrid	16189514	biogrid;hprd;intact	exp
P49023	P52272	PXN	HNRNPM	-	-	i2d	exp
O60282	Q86YM7	KIF5C	HOMER1	affinity chromatography technology	26186194	biogrid	exp
P26640	P31146	VARS	CORO1A	affinity chromatography technology	26186194;28514442	biogrid	exp
P22736	P40337	NR4A1	VHL	affinity chromatography technology;pull down	18305400	biogrid;hprd	exp
P10415	Q8IZY5	BCL2	BLID	affinity chromatography technology	20400521	biogrid	exp
Q14166	Q9UDY4	TTLL12	DNAJB4	affinity chromatography technology	26186194;28514442	biogrid	exp
P11831	Q15418	SRF	RPS6KA1	-	10318869;10753652;21836163;25402006;8413226	bci;hprd;iid-pred	exp;pred
O00629	P21980	KPNA4	TGM2	affinity chromatography technology;yeast 2-hybrid	10100610	biogrid;hprd;i2d	exp
P16066	Q6VMQ6	NPR1	ATF7IP	two hybrid;yeast 2-hybrid	15231748	hprd;i2d;intact;mint	exp
P52799	Q6P5Z2	EFNB2	PKN3	affinity chromatography technology	26186194;28514442	biogrid	exp
P01730	P27986	CD4	PIK3R1	-	8246987	bci;hprd	exp
O75553	Q03989	DAB1	ARID5A	two hybrid;two hybrid prey pooling approach	25416956	biogrid;intact	exp
Q8N128	Q9H4E5	FAM177A1	RHOJ	affinity chromatography technology	26186194;28514442	biogrid	exp
P40259	Q5BVD1	CD79B	TTMP	affinity chromatography technology	28514442	biogrid	exp
P51787	Q9Y6J6	KCNQ1	KCNE2	pull down	11101505;21836163	biogrid;hprd;iid-pred	exp;pred
P53990	Q00610	IST1	CLTC	affinity chromatography technology;anti tag coimmunoprecipitation	26496610	biogrid;intact	exp
Q9H9G7	Q9UH99	AGO3	SUN2	affinity chromatography technology;anti tag coimmunoprecipitation	19167051	biogrid;intact	exp
P26651	Q92844	ZFP36	TANK	affinity chromatography technology	21784977	biogrid	exp
P14373	Q8IXS8	TRIM27	FAM126B	two hybrid;two hybrid array;two hybrid prey pooling approach;validated two hybrid	25416956	biogrid;intact	exp
Q8NCK5	Q9UKS6	cDNA FLJ90195 fis, clone MAMMA1001310	PACSIN3	anti bait coimmunoprecipitation	17353931	intact	exp
P27482	Q8NCR3	CALML3	C11orf65	two hybrid;two hybrid array;two hybrid prey pooling approach;validated two hybrid	25416956	biogrid;intact	exp
O00203	P55075	AP3B1	FGF8	affinity chromatography technology	28514442	biogrid	exp
P62750	Q5TC82	RPL23A	RC3H1	affinity chromatography technology	26170170	biogrid	exp
O95989	P45378	NUDT3	TNNT3	two hybrid	21900206	biogrid;intact;mint	exp
Q5TB80	Q66GS9	CEP162	CEP135	affinity chromatography technology;anti tag coimmunoprecipitation;bioid;proximity-dependent biotin identification	26638075	biogrid;intact	exp
P48382	Q9H0L4	RFX5	CSTF2T	affinity chromatography technology	28514442	biogrid	exp
Q8TBK6	Q9UHJ3	ZCCHC10	SFMBT1	two hybrid;two hybrid array;two hybrid prey pooling approach;validated two hybrid	25416956	biogrid;intact	exp
O00560	Q969V4	SDCBP	TEKT1	two hybrid;two hybrid array;two hybrid prey pooling approach;validated two hybrid	25416956	biogrid;intact	exp
P0CG48	Q4G0P3	UBC	HYDIN	pull down	23314748	biogrid	exp
Q8TAA3	Q99460	PSMA8	PSMD1	biochemical	25402006;26344197	biogrid;iid-pred	exp;pred
P20674	Q96BK5	COX5A	PINX1	anti bait coimmunoprecipitation	17353931	intact	exp
O15042	P62304	U2SURP	SNRPE	affinity chromatography technology	28514442	biogrid	exp
O75365	Q9UI26	PTP4A3	IPO11	anti bait coimmunoprecipitation	17353931	intact	exp
Q15155	Q9NRD1	NOMO1	FBXO6	affinity chromatography technology	22268729	biogrid	exp
P31323	Q7Z4T9	PRKAR2B	MAATS1	pull down	12223483;21836163;25402006	biogrid;iid-pred	exp;pred
P47755	P61160	CAPZA2	ACTR2	affinity chromatography technology;anti tag coimmunoprecipitation;biochemical	25402006;26344197;26496610;doi:10.1007/978-3-540-73060-6_4	bci;biogrid;iid-pred;intact	exp;pred
Q05086	Q16186	UBE3A	ADRM1	enzymatic study	24743594;25402006	biogrid;iid-pred	exp;pred
P06748	P82650	NPM1	MRPS22	affinity chromatography technology;anti tag coimmunoprecipitation	26496610	biogrid;intact	exp
P58557	Q9Y5J9	YBEY	TIMM8B	affinity chromatography technology	28514442	biogrid	exp
O76081	Q9Y496	RGS20	KIF3A	affinity chromatography technology	28514442	biogrid	exp
P40337	Q96F10	VHL	SAT2	pull down	17558023	biogrid	exp
Q02413	Q13835	DSG1	PKP1	pull down	16082366;9606214	biogrid;hprd;iid-pred	exp;pred
P13501	P31431	CCL5	SDC4	affinity chromatography technology	14637022	bci;biogrid;hprd	exp
P06753	P30480	TPM3	HLA-B	anti bait coimmunoprecipitation	17353931	intact	exp
Q8TC12	Q8TDD5	RDH11	MCOLN3	affinity chromatography technology	26186194	biogrid	exp
Q9HCN4	Q9UH62	GPN1	ARMCX3	affinity chromatography technology	17643375	biogrid	exp
P54274	Q6P1X5	TERF1	TAF2	affinity chromatography technology	20811636	biogrid	exp
P03956	P19875	MMP1	CXCL2	protease assay	18660381;25402006	iid-pred;innatedb	exp;pred
P21217	P54289	FUT3	CACNA2D1	affinity chromatography technology	28514442	biogrid	exp
Q59HC3	Q8WYC8	Dystrophin Dp427c isoform variant	DMD	-	-	i2d	exp
O75955	Q9UBI6	FLOT1	GNG12	biochemical	22939629	biogrid	exp
P06744	Q8N2U0	GPI	TMEM256	biochemical	22939629	biogrid	exp
Q9UKA1	Q9Y3D0	FBXL5	FAM96B	affinity chromatography technology	24035498;28514442	biogrid	exp
O00499	O15350	BIN1	TP73	yeast 2-hybrid	11709703	hprd	exp
P02679	P05106	FGG	ITGB3	enzyme linked immunosorbent assay;fluorescence-activated cell sorting	10747940;21836163;24789099;25398877	hprd;iid-pred;intact	exp;pred
P27694	Q96EP5	RPA1	DAZAP1	affinity chromatography technology	24332808	biogrid	exp
Q16795	Q9Y375	NDUFA9	NDUFAF1	anti bait coimmunoprecipitation	17557076;21836163	iid-pred;intact;mint	exp;pred
P49368	Q8N448	CCT3	LNX2	barcode fusion genetics two hybrid;validated two hybrid	27107012	intact	exp
O43889	Q9UJ71	CREB3	CD207	two hybrid array;two hybrid bait and prey pooling approach;validated two hybrid	25910212	intact	exp
O14924	P10398	RGS12	ARAF	yeast 2-hybrid	17380122	hprd;iid-ortho	exp;ortho
Q8N752	Q8N752	CSNK1A1L	CSNK1A1L	enzymatic study	8051045	biogrid	exp
Q01850	Q9HBZ2	CDR2	ARNT2	two hybrid	24722188	biogrid	exp
O43707	P47755	ACTN4	CAPZA2	affinity chromatography technology;anti tag coimmunoprecipitation	26496610	biogrid;intact	exp
P01106	Q5QJE6	MYC	DNTTIP2	two hybrid pooling approach	20936779	i2d	exp
P27986	Q969G9	PIK3R1	NKD1	-	19888210	i2d	exp
O43491	O95865	EPB41L2	DDAH2	affinity chromatography technology	26186194;28514442	biogrid	exp
P82675	Q9Y399	MRPS5	MRPS2	affinity chromatography technology	26186194;28514442	biogrid;iid-ortho	exp;ortho
Q15369	Q9Y2U9	ELOC	KLHDC2	affinity chromatography technology	18187417;28514442	biogrid	exp
P08243	P30086	ASNS	PEBP1	biochemical	26344197	biogrid	exp
P20138	Q96ER3	CD33	SAAL1	affinity chromatography technology	26186194	biogrid	exp
O14965	Q9UJM3	AURKA	ERRFI1	two hybrid;two hybrid array	25640309	biogrid;intact;mint	exp
O75509	Q15717	TNFRSF21	ELAVL1	affinity chromatography technology	19322201	biogrid	exp
O15550	Q9BTK6	KDM6A	PAGR1	anti bait coimmunoprecipitation;anti tag coimmunoprecipitation	17178841;17500065	intact	exp
Q15796	Q9GZU7	SMAD2	CTDSP1	anti tag coimmunoprecipitation	16882717	dip;intact	exp
Q14258	Q86YW9	TRIM25	MED12L	affinity chromatography technology	29117863	biogrid	exp
P28066	Q14997	PSMA5	PSME4	biochemical	22863883;25402006;26344197	biogrid;iid-pred	exp;pred
P55199	Q96SY0	ELL	INTS14	affinity chromatography technology;anti tag coimmunoprecipitation	26496610	biogrid;intact	exp
Q5R372	Q8N6T3	RABGAP1L	ARFGAP1	two hybrid array;validated two hybrid	25814554	intact	exp
P62256	Q8IZP6	UBE2H	RNF113B	two hybrid;two hybrid array	19549727	biogrid;intact	exp
P09001	P62841	MRPL3	RPS15	biochemical	22939629	biogrid;iid-ortho	exp;ortho
P11137	P46934	MAP2	NEDD4	affinity chromatography technology	19953087	biogrid	exp
Q14141	Q9UH03	SEPT6	SEPT3	affinity chromatography technology;two hybrid;two hybrid array;two hybrid prey pooling approach;validated two hybrid	21082023;23023127;25402006;25416956;26186194;28514442	biogrid;i2d;iid-pred;intact	exp;pred
Q13547	Q6FI13	HDAC1	HIST2H2AA3;HIST2H2AA4	affinity chromatography technology	21179169	biogrid	exp
O15392	Q15907	BIRC5	RAB11B	anti bait coimmunoprecipitation	27389535	dip	exp
A8MT70	Q96DA0	ZBBX	ZG16B	affinity chromatography technology	28514442	biogrid	exp
P48995	Q13873	TRPC1	BMPR2	-	15188402;25402006	hprd;iid-ortho;iid-pred	exp;ortho;pred
P53041	Q7Z6E9	PPP5C	RBBP6	affinity chromatography technology;anti tag coimmunoprecipitation	26496610	biogrid;intact	exp
Q14258	Q16563	TRIM25	SYPL1	affinity chromatography technology	29117863	biogrid	exp
P61421	Q9H444	ATP6V0D1	CHMP4B	affinity chromatography technology;anti tag coimmunoprecipitation	26496610	biogrid;intact	exp
P15927	Q5VT52	RPA2	RPRD2	affinity chromatography technology	24332808	biogrid	exp
P04637	P13639	TP53	EEF2	affinity chromatography technology;anti tag coimmunoprecipitation	12891704;21836163;22653443	bci;biogrid;hprd;iid-pred;intact;mint	exp;pred
Q969M1	Q9NS69	TOMM40L	TOMM22	affinity chromatography technology	28514442	biogrid	exp
Q6ZT12	Q9UK23	UBR3	NAGPA	affinity chromatography technology	28514442	biogrid	exp
P10451	Q13433	SPP1	SLC39A6	two hybrid	22779921	biogrid	exp
P09237	Q8IVV7	MMP7	GID4	affinity chromatography technology	26186194;28514442	biogrid	exp
P29353	P30041	SHC1	PRDX6	-	20007894	i2d	exp
P27694	Q13813	RPA1	SPTAN1	affinity chromatography technology	24332808	biogrid	exp
P27348	Q9P0K7	YWHAQ	RAI14	affinity chromatography technology;anti bait coimmunoprecipitation;coimmunoprecipitation	15324660;17353931;25402006	biogrid;hprd;iid-pred;intact;mint	exp;pred
Q14192	Q16666	FHL2	IFI16	affinity chromatography technology	25402006;25693804	biogrid;iid-pred	exp;pred
P35611	Q96T76	ADD1	MMS19	affinity chromatography technology	22678362	biogrid	exp
O00267	Q9H6Z4	SUPT5H	RANBP3	biochemical	22863883	biogrid	exp
Q9BTY2	Q9Y2E5	FUCA2	MAN2B2	affinity chromatography technology	28514442	biogrid	exp
P40855	Q6P1S2	PEX19	C3orf33	affinity chromatography technology	26186194;28514442	biogrid	exp
Q16659	Q9Y6K0	MAPK6	CEPT1	anti tag coimmunoprecipitation	26972000	intact	exp
O00716	Q9NZ01	E2F3	TECR	pull down	22157815	intact;mint	exp
P02786	P04626	TFRC	ERBB2	affinity chromatography technology;anti tag coimmunoprecipitation;tandem affinity purification	24189400;26496610	biogrid;intact	exp
P62266	P62424	RPS23	RPL7A	biochemical	16082366;21836163;22939629;25402006;26344197	biogrid;iid-pred	exp;pred
P08473	Q9P273	MME	TENM3	affinity chromatography technology	28514442	biogrid	exp
P12524	Q12840	MYCL	KIF5A	affinity chromatography technology	28514442	biogrid	exp
P25205	Q9UBU7	MCM3	DBF4	two hybrid	12614612;21836163;25402006;doi:10.1007/978-3-540-73060-6_4	bci;biogrid;iid-ortho;iid-pred	exp;ortho;pred
P07900	Q07954	HSP90AA1	LRP1	proximity ligation assay	20558745;25402006	iid-pred;intact	exp;pred
Q9UM11	Q9UPN9	FZR1	TRIM33	affinity chromatography technology	23160376	biogrid	exp
Q8WTX9	Q9UL54	ZDHHC1	TAOK2	affinity chromatography technology	28514442	biogrid	exp
P51784	Q9NYZ3	USP11	GTSE1	affinity chromatography technology;anti tag coimmunoprecipitation	19615732	biogrid;intact	exp
O15260	P27105	SURF4	STOM	affinity chromatography technology;tandem affinity purification	27173435	biogrid;intact	exp
P23396	P27348	RPS3	YWHAQ	affinity chromatography technology;pull down	15161933;20618440;25402006	biogrid;iid-pred	exp;pred
P15311	Q9H270	EZR	VPS11	affinity chromatography technology;pull down;two hybrid	21148287	biogrid	exp
P13010	Q9UBN7	XRCC5	HDAC6	affinity chromatography technology	23703321	biogrid	exp
P06733	Q9NRF9	ENO1	POLE3	affinity chromatography technology	22658674	biogrid	exp
Q8IWL3	Q9HC98	HSCB	NEK6	anti bait coimmunoprecipitation	28380382	intact	exp
P52306	Q13636	RAP1GDS1	RAB31	affinity chromatography technology	26186194	biogrid	exp
Q96AZ1	Q9Y265	EEF1AKMT3	RUVBL1	affinity chromatography technology	23349634	biogrid	exp
P81605	Q00005	DCD	PPP2R2B	anti tag coimmunoprecipitation;pull down	19156129	intact	exp
P38606	P50993	ATP6V1A	ATP1A2	biochemical	26344197	biogrid	exp
P61962	P62140	DCAF7	PPP1CB	affinity chromatography technology;tandem affinity purification	27173435	biogrid;intact	exp
P26373	Q96EY7	RPL13	PTCD3	affinity chromatography technology	26186194	biogrid	exp
O60610	P30622	DIAPH1	CLIP1	anti tag coimmunoprecipitation	19114595	iid-ortho;intact	exp;ortho
A8MT69	Q0VG06	CENPX	FAAP100	affinity chromatography technology	20347428	biogrid	exp
O75386	Q93009	TULP3	USP7	affinity chromatography technology	28514442	biogrid	exp
Q8IZY5	Q9UM11	BLID	FZR1	two hybrid	25640309	biogrid	exp
P10155	Q9UIA9	TROVE2	XPO7	biochemical	22863883	biogrid	exp
P43364	Q49A88	MAGEA11	CCDC14	two hybrid;two hybrid array;two hybrid pooling approach;two hybrid prey pooling approach;validated two hybrid;yeast 2-hybrid	16189514;25416956	biogrid;hprd;intact	exp
Q5MNZ9	Q96SI1	WIPI1	KCTD15	two hybrid;two hybrid pooling approach;yeast 2-hybrid	16169070	biogrid;hprd;i2d;intact	exp
Q6VN20	Q9H7D7	RANBP10	WDR26	affinity chromatography technology;biochemical;tandem affinity purification	22939629;26344197;27173435	biogrid;intact	exp
P08123	P16070	COL1A2	CD44	-	1730778	bci;hprd	exp
P62330	Q9HAV4	ARF6	XPO5	anti bait coimmunoprecipitation	17353931	intact	exp
P08195	Q6P1J9	SLC3A2	CDC73	affinity chromatography technology	27462432	biogrid	exp
Q13546	Q86VP1	RIPK1	TAX1BP1	affinity chromatography technology;anti tag coimmunoprecipitation	17703191;18239685;18246070;19131965;25402006	biogrid;hprd;iid-ortho;iid-pred;innatedb	exp;ortho;pred
P20839	Q8WVC6	IMPDH1	DCAKD	affinity chromatography technology	28514442	biogrid	exp
P05067	Q05397	APP	PTK2	pull down	21832049;23023127;25402006	biogrid;iid-pred	exp;pred
O15540	P15121	FABP7	AKR1B1	biochemical	26344197	biogrid	exp
Q96RS6	Q9BS26	NUDCD1	ERP44	biochemical	22863883	biogrid	exp
P32969	P84098	RPL9;RPL9P7;RPL9P8;RPL9P9	RPL19	biochemical	22939629;23023127;25402006;26344197;doi:10.1007/978-3-540-73060-6_4	bci;biogrid;iid-ortho;iid-pred	exp;ortho;pred
O43324	P22314	EEF1E1	UBA1	biochemical	26344197	biogrid	exp
P56705	Q12841	WNT4	FSTL1	affinity chromatography technology	28514442	biogrid	exp
Q6UX71	Q6ZWK4	PLXDC2	RHEX	affinity chromatography technology	26186194;28514442	biogrid	exp
P49736	Q92820	MCM2	GGH	affinity chromatography technology	25402006;25963833	biogrid;iid-pred	exp;pred
O15111	Q9BVC4	CHUK	MLST8	anti tag coimmunoprecipitation	18755269	innatedb	exp
P0DP25	Q9H0B3	CALM3	IQCN	two hybrid	25416956	biogrid	exp
Q07960	Q9H4G0	ARHGAP1	EPB41L1	yeast 2-hybrid	14697242	hprd	exp
P48047	Q9H0R8	ATP5O	GABARAPL1	anti tag coimmunoprecipitation	20562859	intact	exp
Q9UBN7	Q9Y2S7	HDAC6	POLDIP2	two hybrid	21900206	biogrid;intact;mint	exp
P35222	Q16658	CTNNB1	FSCN1	-	10026156	hprd	exp
P14373	Q9NRM7	TRIM27	LATS2	bioid	24255178	biogrid	exp
Q7LBC6	Q9HCE1	KDM3B	MOV10	affinity chromatography technology	22658674	biogrid	exp
P40337	P68036	VHL	UBE2L3	anti bait coimmunoprecipitation	17353931	intact	exp
P14373	Q15937	TRIM27	ZNF79	two hybrid;two hybrid array;two hybrid prey pooling approach;validated two hybrid	25416956	biogrid;intact	exp
Q15388	Q9BXM7	TOMM20	PINK1	affinity chromatography technology;fluorescence microscopy	20153330;22280891;23885119;24357652	biogrid;intact;mint	exp
P04637	P62328	TP53	TMSB4X	two hybrid pooling approach	16169070	intact	exp
P07237	P08238	P4HB	HSP90AB1	biochemical	26344197	biogrid	exp
Q8NBS9	Q9UHR6	TXNDC5	ZNHIT2	biochemical	22939629	biogrid	exp
P17480	Q00987	UBTF	MDM2	enzymatic study;unspecified method	24124579;24583282;25402006	biogrid;iid-pred	exp;pred
Q8TBF5	Q9H3S5	PIGX	PIGM	-	15635094	hprd	exp
P12757	P23142	SKIL	FBLN1	two hybrid;yeast 2-hybrid	15231748	biogrid;hprd;i2d;intact;mint	exp
O43318	P07101	MAP3K7	TH	affinity chromatography technology	28514442	biogrid	exp
O75146	Q14627	HIP1R	IL13RA2	affinity chromatography technology	28514442	biogrid	exp
P35548	Q9UNP9	MSX2	PPIE	chromatin immunoprecipitation assay	20541251	intact	exp
Q06587	Q86SE9	RING1	PCGF5	affinity chromatography technology;anti tag coimmunoprecipitation;tandem affinity purification;two hybrid;two hybrid array	22325352;22493164;26186194;27705803;28514442	biogrid;intact	exp
P10321	P43626	HLA-C	KIR2DL1	affinity chromatography technology;fluorescence polarization spectroscopy;pull down;surface plasmon resonance;x-ray crystallography	10429675;10820396;11009104;11163076;11323700;12454284;12794140;16141329;19858347;23023127;28546555;9378975;9686591;9768753	biogrid;hprd;iid-pred;innatedb;intact	exp;pred
Q13315	Q14839	ATM	CHD4	affinity chromatography technology;enzymatic study;pull down	21219611;25402006	biogrid;iid-pred	exp;pred
O43765	Q6ISS4	SGTA	LAIR2	two hybrid;two hybrid array;two hybrid prey pooling approach;validated two hybrid	25416956	biogrid;intact	exp
O75558	Q6NYC8	STX11	PPP1R18	two hybrid;two hybrid array;two hybrid prey pooling approach;validated two hybrid	25416956	biogrid;intact	exp
Q9BWU1	Q9BYG3	CDK19	NIFK	biochemical	22939629	biogrid	exp
P00441	P12277	SOD1	CKB	affinity chromatography technology	29128334	biogrid	exp
P13612	Q5SRE5	ITGA4	NUP188	affinity chromatography technology	22623428	biogrid	exp
O60664	Q9UI26	PLIN3	IPO11	biochemical	22863883	biogrid	exp
O00170	O60809	AIP	PRAMEF10	affinity chromatography technology	28514442	biogrid	exp
O75396	Q96FQ6	SEC22B	S100A16	biochemical	22939629	biogrid	exp
P38398	P61289	BRCA1	PSME3	affinity chromatography technology	25402006;26831064	biogrid;iid-pred	exp;pred
P78362	Q14978	SRPK2	NOLC1	enzymatic study	21836163;26167880	biogrid;iid-pred	exp;pred
Q8WYF5	Q9UEH4	DMD	DMD	-	-	i2d	exp
O60885	Q9Y2T2	BRD4	AP3M1	biochemical	26344197	biogrid	exp
Q13547	Q9P281	HDAC1	BAHCC1	affinity chromatography technology;anti tag coimmunoprecipitation	26496610;28514442	biogrid;intact	exp
P00533	Q86X29	EGFR	LSR	affinity chromatography technology	24797263	biogrid	exp
Q14126	Q9UHB6	DSG2	LIMA1	affinity chromatography technology;anti tag coimmunoprecipitation	26496610	biogrid;intact	exp
O95793	P07437	STAU1	TUBB	affinity chromatography technology;imaging technique;tandem affinity purification	15121898;16049941;23125841;25402006	bci;biogrid;iid-pred;innatedb;intact	exp;pred
O43683	Q93062	BUB1	RBPMS	affinity chromatography technology;anti tag coimmunoprecipitation	26496610	biogrid;intact	exp
P11177	P55010	PDHB	EIF5	biochemical	22863883	biogrid	exp
O43865	P68036	AHCYL1	UBE2L3	biochemical	22939629	biogrid	exp
P63165	Q9UBC3	SUMO1	DNMT3B	coimmunoprecipitation;imaging technique;pull down;two hybrid;yeast 2-hybrid	11735126;21836163;25402006	biogrid;hprd;i2d;iid-pred;intact	exp;pred
O75439	Q10713	PMPCB	PMPCA	affinity chromatography technology;biochemical	10942759;16082366;23023127;25402006;26344197;28514442	bci;biogrid;hprd;iid-pred	exp;pred
O95684	Q5VZK9	FGFR1OP	CARMIL1	bioid;proximity-dependent biotin identification	26638075	biogrid;intact	exp
O94992	P19784	HEXIM1	CSNK2A2	affinity chromatography technology	26186194;28514442	biogrid	exp
P41212	Q9HCE7	ETV6	SMURF1	-	15761153;21836163	hprd;i2d;iid-pred	exp;pred
Q15365	Q5T6S3	PCBP1	PHF19	tandem affinity purification	27705803	intact	exp
O00425	P49959	IGF2BP3	MRE11	biochemical	22863883	biogrid	exp
O43768	Q8NBX0	ENSA	SCCPDH	affinity chromatography technology	28514442	biogrid	exp
P42336	Q8IUC6	PIK3CA	TICAM1	anti tag coimmunoprecipitation	15940673	bci;hprd;innatedb	exp
P27105	Q8NEP3	STOM	DNAAF1	affinity chromatography technology;tandem affinity purification	27173435	biogrid;intact	exp
O60566	Q5FBB7	BUB1B	SGO1	affinity chromatography technology	21836163;22374677	biogrid;iid-pred	exp;pred
Q9BQQ3	Q9BQQ3	GORASP1	GORASP1	pull down	12839990	biogrid;hprd	exp
Q86VP6	Q96CS3	CAND1	FAF2	affinity chromatography technology	22119785;25402006	biogrid;iid-pred	exp;pred
G2XKQ0	Q59GP6	Small ubiquitin-related modifier;SUMO	Polyhomeotic-like protein 1 variant	two hybrid array;two hybrid prey pooling approach;validated two hybrid	25416956	intact	exp
Q92905	Q9H0C5	COPS5	BTBD1	affinity chromatography technology	19295130;21145461;26186194;28514442	biogrid	exp
P11940	P62993	PABPC1	GRB2	pull down	12577067	intact	exp
O43597	Q9BRG1	SPRY2	VPS25	affinity chromatography technology;two hybrid	21543492	biogrid	exp
Q6NYC1	Q96IZ0	JMJD6	PAWR	biochemical	22863883	biogrid	exp
Q9H0W5	Q9Y3T9	CCDC8	NOC2L	affinity chromatography technology	24711643	biogrid	exp
A2VDJ0	P01106	TMEM131L	MYC	tandem affinity purification	21150319	i2d;intact	exp
P42226	Q92754	STAT6	TFAP2C	two hybrid	24835590	intact	exp
P05023	P19838	ATP1A1	NFKB1	tandem affinity purification	25609649	intact;mint	exp
P26639	Q8IU60	TARS	DCP2	affinity chromatography technology	24778252	biogrid	exp
P54274	Q01105	TERF1	SET	bimolecular fluorescence complementation;two hybrid	21044950;25402006	biogrid;iid-pred;intact	exp;pred
O43900	Q04446	PRICKLE3	GBE1	affinity chromatography technology;anti tag coimmunoprecipitation	26496610	biogrid;intact	exp
Q8WYD0	Q8WYE1	DMD	DMD	-	-	i2d	exp
Q16666	Q49A26	IFI16	GLYR1	affinity chromatography technology	25693804	biogrid	exp
O43559	P22681	FRS3	CBL	affinity chromatography technology	23279575;25402006	biogrid;iid-pred	exp;pred
P41252	P63104	IARS	YWHAZ	pull down	15161933	intact;mint	exp
P27694	Q9BTC0	RPA1	DIDO1	affinity chromatography technology	24332808	biogrid	exp
O43248	Q9UL17	HOXC11	TBX21	two hybrid	20211142	biogrid	exp
P23771	P56524	GATA3	HDAC4	affinity chromatography technology	16922677;25402006	biogrid;iid-pred	exp;pred
P20648	Q9Y3A4	ATP4A	RRP7A	affinity chromatography technology	26186194;28514442	biogrid	exp
P09529	P27037	INHBB	ACVR2A	affinity chromatography technology	11266516;21836163;23023127;25402006;9202237	biogrid;hprd;iid-pred	exp;pred
Q4G0X9	Q9UPS8	CCDC40	ANKRD26	affinity chromatography technology	28514442	biogrid	exp
O43504	P42765	LAMTOR5	ACAA2	two hybrid fragment pooling approach	23414517	intact	exp
P49674	Q9NXK8	CSNK1E	FBXL12	-	19888210	i2d	exp
Q15506	Q86UN6	SPA17	AKAP14	affinity chromatography technology	26186194;28514442	biogrid	exp
P32239	P62993	CCKBR	GRB2	affinity chromatography technology;peptide array	17474147	i2d;intact	exp
Q96KQ7	Q9Y232	EHMT2	CDYL	affinity chromatography technology;anti bait coimmunoprecipitation;pull down	19061646;21258344	biogrid;intact	exp
O96006	Q9Y221	ZBED1	NIP7	two hybrid;two hybrid pooling approach;yeast 2-hybrid	16189514	biogrid;hprd;intact	exp
P03952	Q9NQX3	KLKB1	GPHN	affinity chromatography technology	28514442	biogrid	exp
O15169	P49674	AXIN1	CSNK1E	affinity chromatography technology;anti bait coimmunoprecipitation;anti tag coimmunoprecipitation;confocal microscopy;two hybrid;yeast 2-hybrid	11487578;11884395;12000790;19888210;21988832;22682247;25402006;26496610	bci;biogrid;hprd;i2d;iid-pred;intact	exp;pred
Q02809	Q7Z309	PLOD1	FAM122B	affinity chromatography technology	28514442	biogrid	exp
P23508	Q9NYU2	MCC	UGGT1	anti bait coimmunoprecipitation	17353931	intact	exp
Q8IUH5	Q8N6M6	ZDHHC17	AOPEP	affinity chromatography technology	28514442	biogrid	exp
O75448	P10275	MED24	AR	two hybrid	19762545;25402006	biogrid;iid-pred	exp;pred
P09497	P63010	CLTB	AP2B1	affinity chromatography technology;anti tag coimmunoprecipitation	25402006;26496610	biogrid;iid-pred;intact	exp;pred
O15551	P25774	CLDN3	CTSS	protease assay	25086747	dip;intact	exp
O15400	Q9H269	STX7	VPS16	-	11382755;21836163;25402006	hprd;iid-ortho;iid-pred	exp;ortho;pred
Q86WU2	Q9NZM5	LDHD	NOP53	affinity chromatography technology;anti tag coimmunoprecipitation	26496610	biogrid;intact	exp
P33316	Q96AE4	DUT	FUBP1	biochemical	26344197	biogrid	exp
O14975	Q13296	SLC27A2	SCGB2A2	affinity chromatography technology	28514442	biogrid	exp
P46109	Q12931	CRKL	TRAP1	affinity chromatography technology;anti tag coimmunoprecipitation	26496610	biogrid;intact	exp
P48960	Q9H8X2	CD97	IPPK	affinity chromatography technology	28514442	biogrid	exp
O95456	P60900	PSMG1	PSMA6	affinity chromatography technology	17189198	biogrid	exp
O95866	P42684	MPIG6B	ABL2	pull down	23322602	intact	exp
P19838	Q00653	NFKB1	NFKB2	affinity chromatography technology;anti bait coimmunoprecipitation;anti tag coimmunoprecipitation;pull down;tandem affinity purification;two hybrid	12709443;14743216;15169888;17292587;17548614;17855547;21836163;21988832;25225662;25402006;25609649;9315679	bci;biogrid;dip;hprd;iid-ortho;iid-pred;innatedb;intact;mint	exp;ortho;pred
Q8NHV4	Q96BP2	NEDD1	CHCHD1	affinity chromatography technology	23443559	biogrid	exp
P19793	Q9UJW3	RXRA	DNMT3L	pull down	24952347	biogrid	exp
P61247	Q9NUG6	RPS3A	PDRG1	biochemical	22939629	biogrid	exp
P62136	Q9BZA7	PPP1CA	PCDH11X	pull down	19389623	intact	exp
P07948	P21854	LYN	CD72	enzymatic study;unspecified method	9590210	biogrid;innatedb	exp
P20936	Q13283	RASA1	G3BP1	affinity chromatography technology	9632780	bci;biogrid;hprd	exp
P17600	P20936	SYN1	RASA1	-	10899172	bci;hprd	exp
P28749	Q13107	RBL1	USP4	pull down	11571651;25402006	bci;biogrid;hprd;iid-pred	exp;pred
P12931	Q8TB24	SRC	RIN3	affinity chromatography technology;peptide array	17474147;25402006	i2d;iid-pred;intact	exp;pred
P29323	Q8N5H7	EPHB2	SH2D3C	-	10542222;21836163	hprd;iid-pred	exp;pred
O75182	Q7Z589	SIN3B	EMSY	affinity chromatography technology;anti tag coimmunoprecipitation	26496610;26841866	biogrid;intact	exp
P60983	Q86TU7	GMFB	SETD3	biochemical	26344197	biogrid	exp
Q9H6R7	Q9UBE8	WDCP	NLK	affinity chromatography technology;tandem affinity purification	23602568	biogrid;intact	exp
Q658Y4	Q7Z6Z7	FAM91A1	HUWE1	affinity chromatography technology	25147182	biogrid	exp
O43809	Q9HBH9	NUDT21	MKNK2	affinity chromatography technology;anti tag coimmunoprecipitation	26496610	biogrid;intact	exp
O75400	Q92542	PRPF40A	NCSTN	biochemical	22939629	biogrid	exp
P45973	P51532	CBX5	SMARCA4	affinity chromatography technology;anti tag coimmunoprecipitation;pull down;two hybrid	12411497;15882967;19498464;20011120;20562864;21836163;25402006	bci;biogrid;iid-pred;intact;mint	exp;pred
P25786	Q9HAT0	PSMA1	ROPN1	two hybrid;two hybrid array;two hybrid prey pooling approach;validated two hybrid	25416956	biogrid;intact	exp
P21283	Q16854	ATP6V1C1	DGUOK	affinity chromatography technology	28514442	biogrid	exp
Q6NSX1	Q969F0	CCDC70	FATE1	two hybrid;two hybrid array;two hybrid prey pooling approach;validated two hybrid	25416956	biogrid;intact	exp
P43005	Q13291	SLC1A1	SLAMF1	affinity chromatography technology	26186194	biogrid	exp
P63241	Q9BV47	EIF5A	DUSP26	affinity chromatography technology	27432908	biogrid	exp
P36578	P49207	RPL4	RPL34	biochemical	25402006;26344197	biogrid;iid-pred	exp;pred
P07900	Q9H0H3	HSP90AA1	KLHL25	affinity chromatography technology	22939624	biogrid	exp
Q13490	Q9Y3I1	BIRC2	FBXO7	affinity chromatography technology;anti tag coimmunoprecipitation;two hybrid;yeast 2-hybrid	16510124;21836163;22212761;25402006	bci;biogrid;hprd;iid-pred;innatedb	exp;pred
Q8IWL3	Q9Y314	HSCB	NOSIP	anti bait coimmunoprecipitation	28380382	intact	exp
P28347	Q15562	TEAD1	TEAD2	affinity chromatography technology	23023127;28514442	biogrid;iid-pred	exp;pred
Q5EBL4	Q6IQ22	RILPL1	RAB12	anti tag coimmunoprecipitation	26824392	intact	exp
P60520	Q8IYT8	GABARAPL2	ULK2	pull down;unspecified method	20562859;23043107	biogrid;intact	exp
Q15050	Q9BVP2	RRS1	GNL3	biochemical	22939629	biogrid	exp
Q70UQ0	Q9HC56	IKBIP	PCDH9	affinity chromatography technology	27173435	biogrid	exp
P38398	Q15436	BRCA1	SEC23A	affinity chromatography technology	26831064	biogrid	exp
Q01130	Q13242	SRSF2	SRSF9	biochemical	21836163;23023127;25402006;26344197	biogrid;iid-pred	exp;pred
O95295	Q9NX95	SNAPIN	SYBU	affinity chromatography technology	21836163;28514442	biogrid;iid-pred	exp;pred
P20248	Q7L5N1	CCNA2	COPS6	affinity chromatography technology	21145461	biogrid	exp
O43156	Q14997	TTI1	PSME4	biochemical	22863883	biogrid	exp
Q99767	Q9UBZ4	APBA2	APEX2	affinity chromatography technology	28514442	biogrid	exp
P29692	Q14999	EEF1D	CUL7	affinity chromatography technology	24711643	biogrid	exp
P55199	Q9H6A0	ELL	DENND2D	affinity chromatography technology	26186194;28514442	biogrid	exp
Q6NSJ5	Q9C040	LRRC8E	TRIM2	two hybrid	21516116	biogrid;intact;mint	exp
Q8TC44	Q9NVF7	POC1B	FBXO28	affinity chromatography technology	28514442	biogrid	exp
Q6ZW49	Q9Y383	PAXIP1	LUC7L2	affinity chromatography technology	22990118	biogrid	exp
Q86YM7	Q92736	HOMER1	RYR2	pull down	12887973;21836163;23023127	biogrid;hprd;iid-pred	exp;pred
Q16204	Q5MIZ7	CCDC6	PPP4R3B	affinity chromatography technology	25402006;28514442	biogrid;iid-pred	exp;pred
Q8WYD0	Q9UMK7	DMD	DMD	-	-	i2d	exp
P23229	Q15165	ITGA6	PON2	affinity chromatography technology	26186194;28514442	biogrid	exp
Q9NX70	Q9Y2X3	MED29	NOP58	anti tag coimmunoprecipitation	15175163	intact	exp
P21796	P39656	VDAC1	DDOST	affinity chromatography technology;biochemical	26344197;29128334	biogrid	exp
Q9H0Y0	Q9NT62	ATG10	ATG3	affinity chromatography technology;anti tag coimmunoprecipitation	20562859;25402006	biogrid;iid-pred;intact	exp;pred
P06239	Q8N1K5	LCK	THEMIS	protein kinase assay;pull down	23460737	intact	exp
P63000	Q9Y6X2	RAC1	PIAS3	affinity chromatography technology;enzymatic study;pull down	20935639	biogrid	exp
O43570	Q16659	CA12	MAPK6	two hybrid	21900206	biogrid;intact;mint	exp
Q07021	Q9NRP4	C1QBP	SDHAF3	affinity chromatography technology	27499296	biogrid	exp
O14933	P43490	UBE2L6	NAMPT	two hybrid	18486613	intact;mint	exp
Q13257	Q9UPN3	MAD2L1	MACF1	affinity chromatography technology;anti tag coimmunoprecipitation	26496610	biogrid;intact	exp
P23942	P41219	PRPH2	PRPH	-	10681511;21836163	hprd;iid-pred	exp;pred
A6ZKI3	P49146	RTL8C	NPY2R	affinity chromatography technology	28514442	biogrid	exp
P22681	Q8WU20	CBL	FRS2	affinity chromatography technology;pull down	11997436;17944804;25402006	biogrid;hprd;iid-pred	exp;pred
P52907	Q9NZC7	CAPZA1	WWOX	affinity chromatography technology	24550385	biogrid	exp
P50990	Q8NFH3	CCT8	NUP43	bioid	24927568	biogrid	exp
O75147	Q14676	OBSL1	MDC1	affinity chromatography technology	24711643	biogrid	exp
P61254	P63000	RPL26	RAC1	two hybrid pooling approach	20936779	i2d	exp
O15265	P35609	ATXN7	ACTN2	two hybrid	21078624	biogrid;intact	exp
Q9P127	Q9UHB6	LUZP4	LIMA1	affinity chromatography technology	25662211	biogrid	exp
P0CG48	Q96EQ8	UBC	RNF125	pull down	17990982	biogrid	exp
P68400	Q9UHR5	CSNK2A1	SAP30BP	enzymatic study;protein kinase assay	22113938	biogrid;intact	exp
Q8N5W9	Q9Y6Q1	RFLNB	CAPN6	affinity chromatography technology	28514442	biogrid	exp
P30550	Q6ICH7	GRPR	ASPHD2	affinity chromatography technology	28514442	biogrid	exp
P42857	P78362	NSG1	SRPK2	affinity chromatography technology;tandem affinity purification	23602568	biogrid;intact	exp
P01350	P16870	GAST	CPE	-	9369230	hprd	exp
Q6NUS8	Q96FF9	UGT3A1	CDCA5	affinity chromatography technology	26186194	biogrid	exp
P01106	P25440	MYC	BRD2	chromatin immunoprecipitation assay	23791182	intact	exp
P61619	Q86WV6	SEC61A1	TMEM173	affinity chromatography technology;anti tag coimmunoprecipitation	21903422	biogrid;iid-ortho;innatedb;intact	exp;ortho
P49450	Q9Y5B9	CENPA	SUPT16H	affinity chromatography technology	16622419;21836163;28514442	biogrid;iid-ortho;iid-pred	exp;ortho;pred
O60318	Q9H5J8	MCM3AP	TAF1D	two hybrid	21900206	biogrid;intact;mint	exp
P46781	P50914	RPS9	RPL14	biochemical	16082366;21836163;25402006;26344197	biogrid;iid-pred	exp;pred
P0DMV8	P11021	HSPA1A	HSPA5	affinity chromatography technology;anti tag coimmunoprecipitation;biochemical	22863883;22939629;26496610	biogrid;intact	exp
Q6ZN55	Q8NFN8	ZNF574	GPR156	affinity chromatography technology	28514442	biogrid	exp
Q9UGP5	Q9Y2D8	POLL	SSX2IP	two hybrid;two hybrid array;two hybrid prey pooling approach;validated two hybrid	25416956	biogrid;intact	exp
O43929	Q13363	ORC4	CTBP1	two hybrid	21988832	biogrid;intact	exp
O96017	Q9Y285	CHEK2	FARSA	tandem affinity purification	23178491	intact	exp
P11021	Q16763	HSPA5	UBE2S	affinity chromatography technology	27593939	biogrid	exp
Q14008	Q6NZI2	CKAP5	CAVIN1	affinity chromatography technology;anti tag coimmunoprecipitation	26496610	biogrid;intact	exp
Q9NV06	Q9Y2X3	DCAF13	NOP58	biochemical	21836163;26344197	biogrid;iid-ortho;iid-pred	exp;ortho;pred
P05067	Q16763	APP	UBE2S	protein array;pull down	21832049	biogrid;innatedb	exp
P02751	Q04828	FN1	AKR1C1	affinity chromatography technology;cross-linking study	19738201	biogrid;intact	exp
Q04721	Q14627	NOTCH2	IL13RA2	two hybrid;two hybrid array	25640309	biogrid;intact;mint	exp
Q12905	Q8IY81	ILF2	FTSJ3	affinity chromatography technology	26186194	biogrid	exp
P52943	P82979	CRIP2	SARNP	affinity chromatography technology	28514442	biogrid	exp
P48553	Q8IUR0	TRAPPC10	TRAPPC5	affinity chromatography technology;two hybrid	21525244;28514442	biogrid	exp
P20062	P62993	TCN2	GRB2	two hybrid pooling approach	20936779	i2d	exp
P49959	P68431	MRE11	HIST1H3A;HIST1H3B;HIST1H3C;HIST1H3D;HIST1H3E;HIST1H3F;HIST1H3G;HIST1H3H;HIST1H3I;HIST1H3J	affinity chromatography technology	26527279	biogrid	exp
Q96K76	Q9BXJ9	USP47	NAA15	affinity chromatography technology	28514442	biogrid	exp
Q9H422	Q9UII5	HIPK3	ZNF107	two hybrid;yeast 2-hybrid	15231748	biogrid;hprd;i2d;intact;mint	exp
P15407	Q9HC57	FOSL1	WFDC1	two hybrid;two hybrid array	21988832	biogrid;intact	exp
P26371	Q6ZNA4	KRTAP5-9	RNF111	two hybrid;two hybrid array;two hybrid prey pooling approach;validated two hybrid	21516116;25416956	biogrid;intact;mint	exp
P02647	Q8N9F7	APOA1	GDPD1	affinity chromatography technology	26186194;28514442	biogrid	exp
O14514	Q9NY99	ADGRB1	SNTG2	unspecified method	23782696	biogrid	exp
P08581	Q96JA1	MET	LRIG1	affinity chromatography technology;imaging technique	17178829;24828152	biogrid	exp
P51116	P56945	FXR2	BCAR1	anti bait coimmunoprecipitation	28007913	intact	exp
O94903	Q99426	PLPBP	TBCB	biochemical	22863883	biogrid	exp
P33992	Q96KK5	MCM5	HIST1H2AH	affinity chromatography technology	25963833	biogrid	exp
Q7LGA3	Q96FV3	HS2ST1	TSPAN17	affinity chromatography technology	26186194	biogrid	exp
O94927	Q9Y2S2	HAUS5	CRYL1	affinity chromatography technology	28514442	biogrid	exp
P09455	P48431	RBP1	SOX2	affinity chromatography technology	26186194;28514442	biogrid	exp
Q14192	Q16254	FHL2	E2F4	two hybrid	12411495;21836163	bci;biogrid;iid-pred	exp;pred
O75063	P18827	FAM20B	SDC1	phosphotransferase assay	25331875	intact	exp
O14964	Q14129	HGS	DGCR6	two hybrid	24722188	biogrid	exp
P84022	Q9NYA4	SMAD3	MTMR4	anti bait coimmunoprecipitation;anti tag coimmunoprecipitation	20061380	intact;mint	exp
Q04726	Q8WXX7	TLE3	AUTS2	affinity chromatography technology;tandem affinity purification	25519132	biogrid;dip;intact	exp
Q8WW22	Q96GX1	DNAJA4	TCTN2	affinity chromatography technology	28514442	biogrid	exp
P29084	Q9NTZ6	GTF2E2	RBM12	affinity chromatography technology	28514442	biogrid	exp
O14640	Q9NPB6	DVL1	PARD6A	-	19888210;23023127	i2d;iid-pred	exp;pred
O14980	P61981	XPO1	YWHAG	affinity chromatography technology	26673895	biogrid	exp
Q92905	Q9NZJ0	COPS5	DTL	affinity chromatography technology	19295130;21145461;21836163;23555860;25402006	biogrid;iid-pred	exp;pred
Q9H300	Q9Y282	PARL	ERGIC3	affinity chromatography technology	26186194;28514442	biogrid	exp
Q14126	Q92614	DSG2	MYO18A	affinity chromatography technology;anti tag coimmunoprecipitation	26496610	biogrid;intact	exp
Q08257	Q14164	CRYZ	IKBKE	anti bait coimmunoprecipitation	17353931	intact	exp
O75530	Q8NI27	EED	THOC2	affinity chromatography technology;anti tag coimmunoprecipitation	24457600	biogrid;innatedb	exp
O75467	Q86WV1	ZNF324	SKAP1	affinity chromatography technology	26186194;28514442	biogrid	exp
P19388	Q9Y2Y1	POLR2E	POLR3K	affinity chromatography technology;biochemical	25402006;26344197;28514442	biogrid;iid-ortho;iid-pred	exp;ortho;pred
P27694	Q13111	RPA1	CHAF1A	affinity chromatography technology	19059499;25402006	biogrid;iid-pred	exp;pred
O94806	Q9BZL6	PRKD3	PRKD2	affinity chromatography technology;anti tag coimmunoprecipitation	21836163;23023127;25402006;26496610	biogrid;iid-pred;intact	exp;pred
Q01167	Q2TAY7	FOXK2	SMU1	biochemical	26344197	biogrid	exp
O00400	Q9BQ61	SLC33A1	TRIR	affinity chromatography technology;anti tag coimmunoprecipitation	26496610	biogrid;intact	exp
P22314	P43356	UBA1	MAGEA2;MAGEA2B	ubiquitinase assay	20864041	intact	exp
Q14524	Q14524	SCN5A	SCN5A	-	16637659	hprd	exp
P29372	Q9NYB0	MPG	TERF2IP	bimolecular fluorescence complementation;two hybrid	21044950	biogrid;intact	exp
P08887	Q96QZ7	IL6R	MAGI1	-	9169421	hprd	exp
P05067	Q7Z3Z2	APP	RD3	pull down	21832049	biogrid	exp
P25090	Q8TDW0	FPR2	LRRC8C	affinity chromatography technology	28514442	biogrid	exp
P41180	Q9HCK8	CASR	CHD8	affinity chromatography technology	19151705	biogrid	exp
Q16576	Q8TEE9	RBBP7	SAP25	affinity chromatography technology	16449650	biogrid	exp
Q14156	Q9UPP5	EFR3A	KIAA1107	affinity chromatography technology;anti tag coimmunoprecipitation	26496610	biogrid;intact	exp
P07949	Q05397	RET	PTK2	imaging technique;proximity ligation assay	23023127;25241761;25402006	biogrid;iid-pred;intact	exp;pred
P13984	P30876	GTF2F2	POLR2B	affinity chromatography technology;biochemical	17643375;21836163;25402006;26344197	biogrid;iid-ortho;iid-pred	exp;ortho;pred
P43034	Q8WVJ2	PAFAH1B1	NUDCD2	affinity chromatography technology;anti bait coimmunoprecipitation;anti tag coimmunoprecipitation;pull down	20133715	biogrid;dip;intact	exp
P04632	Q96CW5	CAPNS1	TUBGCP3	affinity chromatography technology	23443559	biogrid	exp
P27338	Q96BE0	MAOB	Uncharacterized protein	luminescence based mammalian interactome mapping	25036637	intact	exp
O95399	Q6VAB6	UTS2	KSR2	anti tag coimmunoprecipitation	27086506	intact	exp
O15240	P04629	VGF	NTRK1	affinity chromatography technology	25921289	biogrid	exp
Q8TAB3	Q9H8X2	PCDH19	IPPK	affinity chromatography technology	28514442	biogrid	exp
P62314	Q9Y576	SNRPD1	ASB1	affinity chromatography technology	24337577	biogrid	exp
P11047	Q9H0W5	LAMC1	CCDC8	affinity chromatography technology	24711643	biogrid	exp
Q8N5C8	Q8N5C8	TAB3	TAB3	affinity chromatography technology	14633987	biogrid	exp
Q6DD88	Q7L8L6	ATL3	FASTKD5	affinity chromatography technology;anti tag coimmunoprecipitation	26496610	biogrid;intact	exp
O14640	Q9ULK5	DVL1	VANGL2	-	12490194;21836163;25402006	hprd;iid-ortho;iid-pred	exp;ortho;pred
A8MUL3	P17706	ADARB2-AS1	PTPN2	affinity chromatography technology	27432908	biogrid	exp
Q9BYZ6	Q9BYZ6	RHOBTB2	RHOBTB2	affinity chromatography technology;two hybrid	18835386	biogrid	exp
P58876	Q969P0	HIST1H2BD	IGSF8	affinity chromatography technology	23463506	biogrid	exp
P11473	P18146	VDR	EGR1	anti bait coimmunoprecipitation	20089040;25402006	iid-pred;intact;mint	exp;pred
P01106	Q00059	MYC	TFAM	affinity chromatography technology;tandem affinity purification	21150319	biogrid;i2d;iid-ortho;intact	exp;ortho
P49593	Q3B820	PPM1F	FAM161A	two hybrid;two hybrid pooling approach	16169070	biogrid;i2d;intact	exp
O00462	Q17RF5	MANBA	ODAPH	affinity chromatography technology	28514442	biogrid	exp
P17021	Q9GZM8	ZNF17	NDEL1	two hybrid	17043677	biogrid;intact	exp
O00165	P08559	HAX1	PDHA1	affinity chromatography technology	29128334	biogrid	exp
P35613	Q15031	BSG	LARS2	affinity chromatography technology	26186194;28514442	biogrid	exp
Q04759	Q06187	PRKCQ	BTK	anti bait coimmunoprecipitation;pull down	11788586;21836163;23023127;25402006	bci;hprd;iid-pred;intact	exp;pred
O75925	Q7Z333	PIAS1	SETX	two hybrid	24244371	intact	exp
P04637	P19525	TP53	EIF2AK2	affinity chromatography technology;enzymatic study;pull down	10348343;10747897;10884347;19631745;21836163;23023127;25402006;doi:10.1007/978-3-540-73060-6_4	bci;biogrid;hprd;iid-pred	exp;pred
Q04917	Q96CV9	YWHAH	OPTN	affinity chromatography technology;anti tag coimmunoprecipitation	21903422	biogrid;innatedb;intact	exp
Q08AM6	Q9H0M4	VAC14	ZCWPW1	two hybrid array;two hybrid prey pooling approach;validated two hybrid	26871637	intact	exp
Q8WUM0	Q9BZS1	NUP133	FOXP3	affinity chromatography technology;tandem affinity purification	25609649	biogrid;intact;mint	exp
P60411	Q9Y223	KRTAP10-9	GNE	two hybrid;two hybrid array;two hybrid prey pooling approach;validated two hybrid	25416956	biogrid;intact	exp
P46781	Q13616	RPS9	CUL1	affinity chromatography technology	21145461	biogrid	exp
Q15293	Q8WVV9	RCN1	HNRNPLL	affinity chromatography technology	26186194;28514442	biogrid	exp
P10071	P49840	GLI3	GSK3A	enzymatic study	16371461	biogrid	exp
P05412	P31942	JUN	HNRNPH3	anti bait coimmunoprecipitation	25609649	intact;mint	exp
Q8N4B1	Q9NW61	FAM109A	PLEKHJ1	affinity chromatography technology;two hybrid	21900206;28514442	biogrid;intact;mint	exp
P12235	Q10471	SLC25A4	GALNT2	biochemical	22939629	biogrid	exp
Q5VVX9	Q9BYM8	UBE2U	RBCK1	two hybrid;two hybrid array	19549727	biogrid;intact	exp
Q14669	Q7L2J0	TRIP12	MEPCE	affinity chromatography technology	17643375	biogrid	exp
P83916	Q9H410	CBX1	DSN1	tandem affinity purification	21836163;27705803	iid-pred;intact	exp;pred
P48431	Q9UPN7	SOX2	PPP6R1	affinity chromatography technology	23667531	biogrid	exp
P49736	Q9NVI7	MCM2	ATAD3A	affinity chromatography technology	25963833	biogrid	exp
Q14205	Q6PK12	dystrophin	DMD	-	-	i2d	exp
P04049	Q9Y2T4	RAF1	PPP2R2C	-	-	i2d	exp
P30622	Q9H9S0	CLIP1	NANOG	affinity chromatography technology	26687479	biogrid	exp
Q8IWL3	Q9H1K1	HSCB	ISCU	affinity chromatography technology;anti bait coimmunoprecipitation;anti tag coimmunoprecipitation;pull down	24573684;24606901;28380382	biogrid;intact	exp
P0DMV8	P69905	HSPA1A	HBA1;HBA2	anti bait coimmunoprecipitation;bio-layer interferometry;two hybrid	25156257	dip;intact	exp
O75460	Q16611	ERN1	BAK1	-	16645094;21836163	hprd;iid-pred	exp;pred
P61457	Q13620	PCBD1	CUL4B	affinity chromatography technology	21145461	biogrid	exp
Q8N7C3	Q96EV8	TRIML2	DTNBP1	affinity chromatography technology	28514442	biogrid	exp
P56180	Q9UKM7	TPTE	MAN1B1	pull down	28330616	intact	exp
O14647	Q96PU4	CHD2	UHRF2	affinity chromatography technology	27114453	biogrid	exp
P07108	P54725	DBI	RAD23A	two hybrid	21900206	biogrid;intact;mint	exp
P56945	Q9BSV6	BCAR1	TSEN34	biochemical	22863883	biogrid	exp
O14544	Q6ZRV2	SOCS6	FAM83H	affinity chromatography technology	26186194	biogrid	exp
Q14697	Q9Y3Z3	GANAB	SAMHD1	biochemical	22863883	biogrid	exp
P51692	P51692	STAT5B	STAT5B	affinity chromatography technology;anti tag coimmunoprecipitation;pull down;yeast 2-hybrid	12089361;14704793;20962278;22729867;9428692	biogrid;hprd;i2d;iid-ortho;innatedb	exp;ortho
Q86US8	Q86US8	SMG6	SMG6	affinity chromatography technology	20930030	biogrid	exp
Q92830	Q9H8E8	KAT2A	KAT14	affinity chromatography technology;anti bait coimmunoprecipitation	18838386;20562830;25402006	biogrid;iid-ortho;iid-pred;intact;mint	exp;ortho;pred
P21741	Q96ST3	MDK	SIN3A	affinity chromatography technology	28514442	biogrid	exp
O00767	P00533	SCD	EGFR	affinity chromatography technology	24797263	biogrid	exp
P62993	Q15651	GRB2	HMGN3	affinity chromatography technology;peptide array	17474147	i2d;intact	exp
O60232	Q9P1Y5	SSSCA1	CAMSAP3	affinity chromatography technology	28514442	biogrid	exp
O75530	P84090	EED	ERH	affinity chromatography technology;anti tag coimmunoprecipitation	24457600	biogrid;iid-ortho;innatedb	exp;ortho
P07550	P34897	ADRB2	SHMT2	affinity chromatography technology;anti tag coimmunoprecipitation	23798571	biogrid;innatedb	exp
Q8IW50	Q8WXI9	FAM219A	GATAD2B	affinity chromatography technology	28514442	biogrid	exp
O15198	Q9H871	SMAD9	RMND5A	two hybrid	15231748	biogrid;i2d;intact;mint	exp
O14980	Q9P2E2	XPO1	KIF17	yeast 2-hybrid	12493914	hprd	exp
Q8ND25	Q969T4	ZNRF1	UBE2E3	two hybrid;two hybrid array	19549727	biogrid;intact	exp
P48556	P51665	PSMD8	PSMD7	affinity chromatography technology;anti tag coimmunoprecipitation;biochemical	19615732;21836163;22863883;22939629;25402006;26186194;26344197;28514442	biogrid;iid-ortho;iid-pred;intact	exp;ortho;pred
P55884	Q9NQC7	EIF3B	CYLD	affinity chromatography technology	27591049	biogrid	exp
O75553	P98155	DAB1	VLDLR	two hybrid	10380922;10827173;25402006	biogrid;hprd;iid-ortho;iid-pred	exp;ortho;pred
Q92876	Q96SI9	KLK6	STRBP	affinity chromatography technology	28514442	biogrid	exp
O75386	Q8TBX8	TULP3	PIP4K2C	affinity chromatography technology	28514442	biogrid	exp
P83881	Q9C086	RPL36A	INO80B	affinity chromatography technology	28561026	biogrid	exp
O00401	P60953	WASL	CDC42	coimmunoprecipitation;phosphatase assay;protein kinase assay;pull down;two hybrid;two hybrid pooling approach	10724160;10781580;11331876;11943145;15834156;16293614;20936779;21836163;25402006;9422512	biogrid;hprd;i2d;iid-pred;intact;mint	exp;pred
Q99471	Q9UKB1	PFDN5	FBXW11	affinity chromatography technology	25332235	biogrid	exp
Q9ULX9	Q9Y5B9	MAFF	SUPT16H	affinity chromatography technology	26186194	biogrid	exp
O00264	Q9ULK4	PGRMC1	MED23	affinity chromatography technology	25281560	biogrid	exp
O75147	P35232	OBSL1	PHB	affinity chromatography technology	24711643	biogrid	exp
P42356	Q9BYD6	PI4KA	MRPL1	affinity chromatography technology;anti tag coimmunoprecipitation	26496610	biogrid;intact	exp
P07900	Q86UV6	HSP90AA1	TRIM74	affinity chromatography technology	22939624	biogrid	exp
Q14154	Q9BQI3	KIAA0141	EIF2AK1	affinity chromatography technology	26186194;28514442	biogrid	exp
O60506	Q9NPE3	SYNCRIP	NOP10	affinity chromatography technology;anti tag coimmunoprecipitation	26496610	biogrid;intact	exp
O00161	P61266	SNAP23	STX1B	pull down;two hybrid	12651853;21836163;25402006;26359495	biogrid;iid-pred;intact	exp;pred
O60884	P11308	DNAJA2	ERG	affinity chromatography technology;pull down	19940115	biogrid	exp
P01584	P23946	IL1B	CMA1	enzymatic study	1919436	biogrid	exp
P25054	Q9UN86	APC	G3BP2	-	20007894	i2d	exp
Q8IYK4	Q8NBJ5	COLGALT2	COLGALT1	affinity chromatography technology	16082366;28514442	biogrid;iid-pred	exp;pred
Q8WYE6	Q8WYF2	DMD	DMD	-	-	i2d	exp
Q6NYC1	Q9UH65	JMJD6	SWAP70	biochemical	22863883	biogrid	exp
P13645	Q01860	KRT10	POU5F1	affinity chromatography technology	21151833	biogrid	exp
P0DPA2	Q9UEU0	VSIG8	VTI1B	affinity chromatography technology	26186194;28514442	biogrid	exp
P61960	P62333	UFM1	PSMC6	biochemical	22939629	biogrid	exp
Q13485	Q14974	SMAD4	KPNB1	affinity chromatography technology	10846168	biogrid	exp
P08842	Q8IWT6	STS	LRRC8A	affinity chromatography technology	28514442	biogrid	exp
O75665	Q14204	OFD1	DYNC1H1	bioid;proximity-dependent biotin identification	26638075	biogrid;intact	exp
P50750	Q9UHK0	CDK9	NUFIP1	affinity chromatography technology	15107825	biogrid	exp
P54829	Q9H8S9	PTPN5	MOB1A	affinity chromatography technology	27880917	biogrid	exp
P32320	Q99829	CDA	CPNE1	biochemical	26344197	biogrid	exp
Q15022	Q6FI13	SUZ12	HIST2H2AA3;HIST2H2AA4	affinity chromatography technology	24457600	biogrid	exp
O75964	Q15154	ATP5L	PCM1	bioid;proximity-dependent biotin identification	26638075	biogrid;intact	exp
Q86U06	Q9Y5V3	RBM23	MAGED1	two hybrid;two hybrid array;two hybrid prey pooling approach;validated two hybrid	25416956	biogrid;intact	exp
O14980	Q6PD62	XPO1	CTR9	affinity chromatography technology	25402006;26673895	biogrid;iid-pred	exp;pred
Q8IVD9	Q8NBE8	NUDCD3	KLHL23	affinity chromatography technology;anti tag coimmunoprecipitation;luminescence based mammalian interactome mapping	25036637	biogrid;intact	exp
Q9H492	Q9NX00	MAP1LC3A	TMEM160	affinity chromatography technology;anti tag coimmunoprecipitation	20562859;25402006	biogrid;iid-pred;intact	exp;pred
Q15459	Q9UMS4	SF3A1	PRPF19	biochemical	21836163;22939629;23023127;26344197	biogrid;iid-pred	exp;pred
Q13526	Q5TB30	PIN1	DEPDC1	chromatin immunoprecipitation assay	21741598	intact	exp
A8K8V0	Q96N67	ZNF785	DOCK7	affinity chromatography technology	28514442	biogrid	exp
Q8N9I9	Q9Y508	DTX3	RNF114	affinity chromatography technology	26186194;28514442	biogrid	exp
P05362	P60709	ICAM1	ACTB	affinity chromatography technology	23463506	biogrid	exp
O43837	Q7Z7A1	IDH3B	CNTRL	bioid;proximity-dependent biotin identification	26638075	biogrid;intact	exp
Q6A162	Q9NUL5	KRT40	RYDEN	two hybrid;two hybrid array;two hybrid prey pooling approach;validated two hybrid	25416956	biogrid;intact	exp
P82912	Q96JK2	MRPS11	DCAF5	affinity chromatography technology	26186194;28514442	biogrid	exp
P21709	Q14008	EPHA1	CKAP5	affinity chromatography technology	28514442	biogrid	exp
P11308	P13010	ERG	XRCC5	affinity chromatography technology;anti bait coimmunoprecipitation;anti tag coimmunoprecipitation	21575865	biogrid;intact	exp
O60341	Q9BX10	KDM1A	GTPBP2	affinity chromatography technology;anti tag coimmunoprecipitation;two hybrid	23455924	biogrid;intact;mint	exp
P05067	Q9NWZ8	APP	GEMIN8	pull down	21832049	biogrid	exp
O14921	P16220	RGS13	CREB1	pull down	20974683	biogrid	exp
P26358	Q92993	DNMT1	KAT5	affinity chromatography technology	16082366;21045206;25402006	biogrid;iid-ortho;iid-pred	exp;ortho;pred
Q06187	Q9H204	BTK	MED28	affinity chromatography technology;peptide array	16964398;25402006	biogrid;iid-pred;intact;mint	exp;pred
Q8WV24	Q99750	PHLDA1	MDFI	two hybrid;two hybrid array;two hybrid pooling approach;yeast 2-hybrid	16189514;19060904	biogrid;hprd;intact	exp
A1L170	Q96CW1	C1orf226	AP2M1	affinity chromatography technology	26186194;28514442	biogrid	exp
Q15750	Q8TDZ2	TAB1	MICAL1	two hybrid	21900206	biogrid;intact;mint	exp
P16104	Q7L2E3	H2AFX	DHX30	affinity chromatography technology	16522924;21836163	biogrid;iid-pred	exp;pred
P46379	Q5T447	BAG6	HECTD3	affinity chromatography technology	24981174	biogrid	exp
P46109	P50570	CRKL	DNM2	-	-	bci	exp
P07237	P56945	P4HB	BCAR1	anti bait coimmunoprecipitation	28007913	intact	exp
P49736	P67936	MCM2	TPM4	affinity chromatography technology	25963833	biogrid	exp
O00762	P55036	UBE2C	PSMD4	pull down	20007692;21836163	biogrid;iid-pred	exp;pred
P24941	P68133	CDK2	ACTA1	affinity chromatography technology	21319273	biogrid	exp
Q92538	Q9HBV2	GBF1	SPACA1	affinity chromatography technology	26186194;28514442	biogrid	exp
Q9BUJ2	Q9H492	HNRNPUL1	MAP1LC3A	anti tag coimmunoprecipitation	20562859	intact	exp
P11940	P46777	PABPC1	RPL5	biochemical	21836163;22939629;25402006;26344197	biogrid;iid-pred	exp;pred
P26599	Q9BXB1	PTBP1	LGR4	affinity chromatography technology	24639526	biogrid	exp
P15311	Q01970	EZR	PLCB3	pull down	11285285;25402006	iid-pred;intact;mint	exp;pred
P62750	Q71UM5	RPL23A	RPS27L	biochemical	22939629	biogrid	exp
P62166	Q9UHK0	NCS1	NUFIP1	affinity chromatography technology	26186194	biogrid	exp
O95295	Q8NER1	SNAPIN	TRPV1	affinity chromatography technology;pull down;two hybrid	15066994	biogrid	exp
P40337	Q8N163	VHL	CCAR2	anti bait coimmunoprecipitation	17353931	intact	exp
O75478	Q92841	TADA2A	DDX17	affinity chromatography technology	20508642	biogrid	exp
Q9C0C9	Q9Y4K3	UBE2O	TRAF6	affinity chromatography technology	23381138	biogrid	exp
P14373	Q8WXI9	TRIM27	GATAD2B	two hybrid;two hybrid array;two hybrid prey pooling approach;validated two hybrid	25402006;25416956	biogrid;iid-pred;intact	exp;pred
P52306	Q92845	RAP1GDS1	KIFAP3	pull down;two hybrid;yeast 2-hybrid	25402006;8900189	bci;biogrid;hprd;iid-pred	exp;pred
Q13618	Q96EY7	CUL3	PTCD3	affinity chromatography technology	21145461	biogrid	exp
P49411	P62750	TUFM	RPL23A	biochemical	22939629	biogrid	exp
P07900	P50502	HSP90AA1	ST13	affinity chromatography technology;pull down;tandem affinity purification	10642522;19875381;21836163;22504172;25402006;9452498	bci;biogrid;hprd;iid-pred;intact	exp;pred
Q5T5S1	Q9NZN5	CCDC183	ARHGEF12	affinity chromatography technology	26186194;28514442	biogrid	exp
Q9NQC7	Q9NY65	CYLD	TUBA8	affinity chromatography technology	25402006;27591049	biogrid;iid-pred	exp;pred
P46060	Q14974	RANGAP1	KPNB1	affinity chromatography technology;anti tag coimmunoprecipitation	25402006;26496610	biogrid;iid-ortho;iid-pred;intact	exp;ortho;pred
Q16635	Q9UIW2	TAZ	PLXNA1	affinity chromatography technology	26186194	biogrid	exp
P18827	P29317	SDC1	EPHA2	affinity chromatography technology	28514442	biogrid	exp
P33993	P51948	MCM7	MNAT1	affinity chromatography technology;pull down;two hybrid;yeast 2-hybrid	11056214;21836163;25402006	bci;biogrid;hprd;iid-pred	exp;pred
P61244	Q9NPF5	MAX	DMAP1	affinity chromatography technology;tandem affinity purification	20946988;25609649	biogrid;intact;mint	exp
O00358	O14981	FOXE1	BTAF1	affinity chromatography technology;tandem affinity purification	25609649	biogrid;intact;mint	exp
P63104	Q9Y343	YWHAZ	SNX24	two hybrid	21900206	biogrid;intact;mint	exp
Q49MI3	Q96EB6	CERKL	SIRT1	affinity chromatography technology	28514442	biogrid	exp
Q13797	Q13797	ITGA9	ITGA9	yeast 2-hybrid	11773029	hprd	exp
Q9UJV9	Q9Y2W1	DDX41	THRAP3	anti tag coimmunoprecipitation	25920683	intact	exp
O60826	Q9NWB7	CCDC22	IFT57	affinity chromatography technology	26186194	biogrid	exp
P54253	Q6UWE0	ATXN1	LRSAM1	two hybrid;yeast 2-hybrid	16713569;21836163	biogrid;hprd;iid-pred;intact	exp;pred
P61956	Q8N726	SUMO2	CDKN2A	fluorescence microscopy	18259216	intact;mint	exp
P09619	Q9GZP0	PDGFRB	PDGFD	-	14514732;21836163;23023127;25402006	hprd;iid-pred	exp;pred
O43353	Q14790	RIPK2	CASP8	-	16082366;25402006;9575181	bci;hprd;iid-pred	exp;pred
P62258	Q9UQ84	YWHAE	EXO1	affinity chromatography technology;pull down;two hybrid	21533173;22222486	biogrid	exp
Q9BRQ6	Q9Y283	CHCHD6	INVS	affinity chromatography technology;tandem affinity purification	27173435	biogrid;intact	exp
Q8WYQ3	Q9BRQ6	CHCHD10	CHCHD6	blue native page;proximity ligation assay	26666268	intact	exp
P05412	Q16531	JUN	DDB1	anti bait coimmunoprecipitation	25402006;25609649	iid-pred;intact;mint	exp;pred
P60953	P62829	CDC42	RPL23	two hybrid;two hybrid pooling approach	20936779	biogrid;i2d;intact	exp
Q8N9W6	Q93062	BOLL	RBPMS	two hybrid;two hybrid array;two hybrid prey pooling approach;validated two hybrid	23023127;25416956	biogrid;iid-pred;intact	exp;pred
Q14289	Q99836	PTK2B	MYD88	anti bait coimmunoprecipitation	22581261	intact	exp
P05412	P41091	JUN	EIF2S3	anti bait coimmunoprecipitation	25609649	intact;mint	exp
Q14978	Q9H5N1	NOLC1	RABEP2	biochemical	22863883	biogrid	exp
P68400	Q9UPU5	CSNK2A1	USP24	enzymatic study;protein kinase assay	22113938	biogrid;intact	exp
P49720	Q9H4G0	PSMB3	EPB41L1	biochemical	22863883	biogrid	exp
P60369	Q9UBX3	KRTAP10-3	SLC25A10	two hybrid	25416956	biogrid	exp
P46108	Q06210	CRK	GFPT1	biochemical	26344197	biogrid	exp
Q969H0	Q9H6U6	FBXW7	BCAS3	two hybrid;two hybrid array	25640309	biogrid;intact;mint	exp
Q13615	Q96B26	MTMR3	EXOSC8	two hybrid	12419256	bci;intact	exp
P05388	P50914	RPLP0	RPL14	biochemical	21836163;22939629;25402006;26344197	biogrid;iid-pred	exp;pred
O60682	Q02363	MSC	ID2	two hybrid;yeast 2-hybrid	11560778;21836163	biogrid;hprd;iid-pred	exp;pred
Q14457	Q9NYA1	BECN1	SPHK1	affinity chromatography technology	28521610	biogrid	exp
Q16181	Q9NVA2	SEPT7	SEPT11	affinity chromatography technology;biochemical	15485874;21082023;21836163;22939629;23023127;25402006;26344197;27173435;28514442;doi:10.1007/978-3-540-73060-6_4	bci;biogrid;hprd;i2d;iid-pred	exp;pred
P04843	P0CG48	RPN1	UBC	pull down	26912900	biogrid	exp
P46100	Q71DI3	ATRX	HIST2H3A;HIST2H3C;HIST2H3D	unspecified method;x-ray crystallography	21666677;21666679	biogrid	exp
P08123	P20339	COL1A2	RAB5A	affinity chromatography technology;anti tag coimmunoprecipitation	26496610	biogrid;intact	exp
P49736	Q96CS3	MCM2	FAF2	affinity chromatography technology	22119785	biogrid	exp
P63279	Q13422	UBE2I	IKZF1	two hybrid;two hybrid array;two hybrid pooling approach;two hybrid prey pooling approach;validated two hybrid;yeast 2-hybrid	16189514;25402006;25416956	biogrid;hprd;iid-pred;intact	exp;pred
P60880	Q8IUH5	SNAP25	ZDHHC17	enzymatic study;fluorescence microscopy	15603740;21836163;25402006	hprd;iid-ortho;iid-pred;intact	exp;ortho;pred
P15498	Q9H0H5	VAV1	RACGAP1	pull down	10748082;21836163	biogrid;hprd;iid-pred	exp;pred
P61201	Q13098	COPS2	GPS1	affinity chromatography technology;anti tag coimmunoprecipitation;biochemical;cosedimentation in solution;electron microscopy;electron tomography;far western blotting;molecular sieving;pull down;transmission electron microscopy;two hybrid;x-ray crystallography;yeast 2-hybrid	10903862;11114242;11285227;11337588;16045761;19141280;19444310;20399188;21836163;22414063;22863883;22939629;24421388;25043011;25402006;26186194;26344197;27029275;28514442	biogrid;hprd;i2d;iid-ortho;iid-pred;innatedb;intact;mint	exp;ortho;pred
O75351	Q70CQ2	VPS4B	USP34	biochemical	22939629	biogrid	exp
P04201	Q6P5Z2	MAS1	PKN3	affinity chromatography technology	28514442	biogrid	exp
O14782	Q99459	KIF3C	CDC5L	two hybrid	17043677;25402006	biogrid;iid-pred;intact	exp;pred
Q8IXK0	Q9UHJ3	PHC2	SFMBT1	two hybrid;two hybrid array;two hybrid pooling approach;two hybrid prey pooling approach;validated two hybrid;yeast 2-hybrid	16189514;23023127;25416956	biogrid;hprd;iid-pred;intact	exp;pred
P17535	P25490	JUND	YY1	affinity chromatography technology	17510411	biogrid	exp
P10276	P13631	RARA	RARG	affinity chromatography technology;anti tag coimmunoprecipitation	23023127;25303530;25402006;28514442	biogrid;iid-pred;intact	exp;pred
Q01469	Q9Y6E0	FABP5	STK24	affinity chromatography technology	17353931	biogrid	exp
P09544	Q9HB90	WNT2	RRAGC	two hybrid;two hybrid array	21988832	biogrid;intact	exp
P06493	P23443	CDK1	RPS6KB1	-	12586835;23023127;25402006;9271440	bci;hprd;iid-pred	exp;pred
Q3ZCQ8	Q6IQ23	TIMM50	PLEKHA7	anti bait coimmunoprecipitation	28877994	intact	exp
P05412	P40926	JUN	MDH2	anti bait coimmunoprecipitation	25609649	intact;mint	exp
Q15654	Q6ZVT0	TRIP6	TTLL10	two hybrid;two hybrid array;two hybrid prey pooling approach;validated two hybrid	25416956	biogrid;intact	exp
P46783	Q9H944	RPS10	MED20	bioid	25281560	biogrid	exp
P17612	P23258	PRKACA	TUBG1	affinity chromatography technology;anti tag coimmunoprecipitation	26496610	biogrid;intact	exp
Q14152	Q6NUN9	EIF3A	ZNF746	affinity chromatography technology	25315684	biogrid	exp
Q99836	Q9NQC7	MYD88	CYLD	affinity chromatography technology	26719415	biogrid	exp
P00156	Q14764	MT-CYB	MVP	two hybrid	21988832	biogrid;intact	exp
P07550	P30279	ADRB2	CCND2	ubiquitin reconstruction	Sokolina_MSB_2017	iid	exp
O00330	Q12950	PDHX	FOXD4	affinity chromatography technology	28514442	biogrid	exp
Q5VYK3	Q9UNM6	ECM29	PSMD13	biochemical	22863883;25402006	biogrid;iid-ortho;iid-pred	exp;ortho;pred
P60510	Q13263	PPP4C	TRIM28	affinity chromatography technology;enzymatic study	22491012;25402006	biogrid;iid-pred	exp;pred
Q13049	Q7L273	TRIM32	KCTD9	two hybrid;two hybrid array;two hybrid prey pooling approach;validated two hybrid	25416956	biogrid;intact	exp
Q6S8J3	Q9HC97	POTEE	GPR35	affinity chromatography technology	26186194;28514442	biogrid	exp
P23508	P49720	MCC	PSMB3	anti bait coimmunoprecipitation	17353931	intact	exp
Q05397	Q9UGK3	PTK2	STAP2	affinity chromatography technology	17675501	biogrid	exp
Q13573	Q9H223	SNW1	EHD4	affinity chromatography technology;anti bait coimmunoprecipitation	20467437	biogrid;intact;mint	exp
Q96F07	Q96L34	CYFIP2	MARK4	affinity chromatography technology	14676191	biogrid	exp
Q49AN0	Q8WW24	CRY2	TEKT4	affinity chromatography technology	26186194;28514442	biogrid	exp
P0CG48	Q13404	UBC	UBE2V1	pull down	12834344	biogrid	exp
O75251	Q9NUB1	NDUFS7	ACSS1	affinity chromatography technology	28514442	biogrid	exp
O00231	P04406	PSMD11	GAPDH	two hybrid;two hybrid pooling approach;yeast 2-hybrid	16169070	biogrid;hprd;i2d;intact	exp
Q9NS62	Q9Y490	THSD1	TLN1	-	-	i2d	exp
P01100	P10276	FOS	RARA	anti tag coimmunoprecipitation;pull down	25303530;25402006	iid-pred;intact	exp;pred
P21854	Q96M94	CD72	KLHL15	affinity chromatography technology	28514442	biogrid	exp
Q16719	Q96AE4	KYNU	FUBP1	biochemical	26344197	biogrid	exp
P20265	P56693	POU3F2	SOX10	pull down;two hybrid;yeast 2-hybrid	11029584;23023127;25402006	biogrid;hprd;i2d;iid-pred;intact	exp;pred
O95758	P61326	PTBP3	MAGOH	anti bait coimmunoprecipitation	22575643;23023127	iid-pred;intact;mint	exp;pred
Q13409	Q8WUY3	DYNC1I2	PRUNE2	biochemical	22863883	biogrid	exp
P40855	Q07864	PEX19	POLE	biochemical	26344197	biogrid	exp
P53674	P53674	CRYBB1	CRYBB1	two hybrid;yeast 2-hybrid	14573871;17662718;23023127	hprd;i2d;iid-pred;intact;mint	exp;pred
P13804	Q9UQL6	ETFA	HDAC5	affinity chromatography technology	21081666	biogrid	exp
P0DMV8	Q96EY1	HSPA1A	DNAJA3	affinity chromatography technology	11679576;14993262;23698466	biogrid;hprd	exp
Q6R6M4	Q99538	USP17L2	LGMN	affinity chromatography technology;biochemical;enzymatic study	24610907	biogrid	exp
P61073	Q15149	CXCR4	PLEC	anti tag coimmunoprecipitation	18155192	innatedb	exp
P78371	Q9H0W9	CCT2	C11orf54	affinity chromatography technology	26186194	biogrid	exp
P30101	Q6EEV6	PDIA3	SUMO4	-	16236267	hprd	exp
Q13625	Q494U1	TP53BP2	PLEKHN1	two hybrid;two hybrid array;two hybrid prey pooling approach;validated two hybrid	25416956	biogrid;intact	exp
Q99698	Q9NRX2	LYST	MRPL17	two hybrid;yeast 2-hybrid	11984006	biogrid;hprd	exp
O95678	Q9GZQ8	KRT75	MAP1LC3B	anti tag coimmunoprecipitation	20562859	intact	exp
Q16637	Q92882	SMN1;SMN2	OSTF1	coimmunoprecipitation;pull down;two hybrid;yeast 2-hybrid	11551898	hprd;intact;mint	exp
P63092	Q02818	GNAS	NUCB1	yeast 2-hybrid	9647645	hprd	exp
P63208	Q8IY57	SKP1	YAF2	affinity chromatography technology;tandem affinity purification	22325352;27705803	biogrid;intact	exp
Q9NZJ5	Q9UN71	EIF2AK3	PCDHGB4	affinity chromatography technology	28514442	biogrid	exp
O94766	P51679	B3GAT3	CCR4	ubiquitin reconstruction	Sokolina_MSB_2017	iid	exp
Q9BZE1	Q9P0J1	MRPL37	PDP1	affinity chromatography technology	26186194;28514442	biogrid	exp
P04629	Q15008	NTRK1	PSMD6	affinity chromatography technology	25921289	biogrid	exp
O60244	Q96RN5	MED14	MED15	affinity chromatography technology;anti tag coimmunoprecipitation;biochemical	14657022;21836163;24882805;25402006;26344197	biogrid;iid-ortho;iid-pred;intact	exp;ortho;pred
O94813	P0CG48	SLIT2	UBC	pull down	23314748	biogrid	exp
O14862	P31271	AIM2	HOXA13	anti tag coimmunoprecipitation	25665578	intact	exp
Q9BZW8	Q9Y6D5	CD244	ARFGEF2	affinity chromatography technology	26186194;28514442	biogrid	exp
Q7KYP7	Q8WYC8	Dystrophin C-terminal region (32 AA)	DMD	-	-	i2d	exp
P04637	P53801	TP53	PTTG1IP	affinity chromatography technology;pull down	24506068;25402006;25408419	biogrid;iid-pred	exp;pred
P55854	Q8NFD5	SUMO3	ARID1B	affinity chromatography technology	17000644	intact	exp
P23508	P39656	MCC	DDOST	anti bait coimmunoprecipitation	17353931	intact	exp
P10515	Q16654	DLAT	PDK4	-	11978179;21836163;25402006	hprd;iid-pred	exp;pred
P62136	P68133	PPP1CA	ACTA1	affinity chromatography technology	15107502	biogrid	exp
Q13263	Q96BR6	TRIM28	ZNF669	affinity chromatography technology	28514442	biogrid	exp
O15075	Q96F86	DCLK1	EDC3	affinity chromatography technology	27173435	biogrid	exp
O00567	P21796	NOP56	VDAC1	affinity chromatography technology	29128334	biogrid	exp
P08047	P35408	SP1	PTGER4	chromatin immunoprecipitation assay	18346464	intact	exp
P00533	Q14444	EGFR	CAPRIN1	affinity chromatography technology	28065597	biogrid	exp
P55317	Q9H6W3	FOXA1	RIOX1	affinity chromatography technology	27926873	biogrid	exp
Q03001	Q9NV70	DST	EXOC1	two hybrid	17043677;25402006	biogrid;iid-pred;intact	exp;pred
O75533	P0DP23	SF3B1	CALM1	pull down	15840729	biogrid	exp
Q86U70	Q9UJW3	LDB1	DNMT3L	pull down	24952347	biogrid	exp
P62847	Q71UM5	RPS24	RPS27L	biochemical	22939629	biogrid	exp
P62899	Q9BV73	RPL31	CEP250	affinity chromatography technology	23443559	biogrid	exp
P46782	P62266	RPS5	RPS23	biochemical	21836163;22863883;22939629;25402006;26344197;doi:10.1007/978-3-540-73060-6_4	bci;biogrid;iid-ortho;iid-pred	exp;ortho;pred
O00567	P05412	NOP56	JUN	anti bait coimmunoprecipitation	25609649	intact;mint	exp
O00422	Q12857	SAP18	NFIA	biochemical	22939629	biogrid	exp
Q86VZ2	Q8NHG8	WDR5B	ZNRF2	affinity chromatography technology	28514442	biogrid	exp
Q53GQ0	Q9UNL2	HSD17B12	SSR3	biochemical	26344197	biogrid	exp
Q86W33	Q96N66	TPRA1	MBOAT7	affinity chromatography technology	28514442	biogrid	exp
P52756	Q8N4V1	RBM5	MMGT1	affinity chromatography technology;anti tag coimmunoprecipitation	26496610	biogrid;intact	exp
P49821	Q16795	NDUFV1	NDUFA9	affinity chromatography technology;anti tag coimmunoprecipitation;biochemical	21836163;22939629;24344204;25402006	biogrid;iid-pred;intact;mint	exp;pred
Q01831	Q9Y5B9	XPC	SUPT16H	affinity chromatography technology	28514442	biogrid	exp
Q8WWB7	Q9Y5Y5	GLMP	PEX16	affinity chromatography technology	28514442	biogrid	exp
Q9BVJ6	Q9C0J8	UTP14A	WDR33	two hybrid;two hybrid pooling approach;yeast 2-hybrid	16169070	biogrid;hprd;i2d;intact	exp
P36406	Q96PV7	TRIM23	FAM193B	two hybrid;two hybrid array;two hybrid prey pooling approach;validated two hybrid	25416956	biogrid;innatedb;intact	exp
P50222	Q00872	MEOX2	MYBPC1	two hybrid	16335786	biogrid	exp
Q15717	Q9C0J8	ELAVL1	WDR33	affinity chromatography technology	19322201	biogrid	exp
P04629	Q9H4L7	NTRK1	SMARCAD1	affinity chromatography technology	25921289	biogrid	exp
P04637	Q9UBL6	TP53	CPNE7	affinity chromatography technology	23443559	biogrid	exp
P0C0S5	P62805	H2AFZ	HIST1H4A;HIST1H4B;HIST1H4C;HIST1H4D;HIST1H4E;HIST1H4F;HIST1H4H;HIST1H4I;HIST1H4J;HIST1H4K;HIST1H4L;HIST2H4A;HIST2H4B;HIST4H4	affinity chromatography technology	22493515;23023127;25402006	biogrid;i2d;iid-pred	exp;pred
A1L4K1	Q8TAU3	FSD2	ZNF417	two hybrid;two hybrid array;two hybrid prey pooling approach;validated two hybrid	25416956	biogrid;intact	exp
Q13952	Q96G97	NFYC	BSCL2	two hybrid pooling approach	20936779	i2d	exp
Q14258	Q6Y7W6	TRIM25	GIGYF2	affinity chromatography technology	29117863	biogrid	exp
P08865	P46783	RPSA	RPS10	biochemical	21836163;22939629;25402006;26344197	biogrid;iid-pred	exp;pred
P15336	P19784	ATF2	CSNK2A2	-	25402006;9685505	bci;hprd;iid-pred	exp;pred
P37802	Q8IW45	TAGLN2	NAXD	biochemical	26344197	biogrid	exp
Q8WWM7	Q99700	ATXN2L	ATXN2	anti bait coimmunoprecipitation;confocal microscopy	21836163;23209657;25402006	iid-pred;intact	exp;pred
Q02962	Q9UBG0	PAX2	MRC2	two hybrid;two hybrid array	25640309	biogrid;intact;mint	exp
P00533	Q3LI76	EGFR	KRTAP15-1	affinity chromatography technology	28065597	biogrid	exp
P16035	Q14258	TIMP2	TRIM25	affinity chromatography technology	29117863	biogrid	exp
P35813	Q96SY0	PPM1A	INTS14	affinity chromatography technology	26186194	biogrid	exp
Q15717	Q9BUB4	ELAVL1	ADAT1	affinity chromatography technology	19322201	biogrid	exp
P12429	Q15257	ANXA3	PTPA	biochemical	26344197	biogrid	exp
P46108	Q96B97	CRK	SH3KBP1	affinity chromatography technology	11071869;25402006	biogrid;iid-pred	exp;pred
Q96I24	Q9NRM7	FUBP3	LATS2	bioid	24255178	biogrid	exp
Q13748	Q6ZRI8	TUBA3C;TUBA3D	ARHGAP36	affinity chromatography technology	28514442	biogrid	exp
P09874	Q9Y6F1	PARP1	PARP3	affinity chromatography technology;pull down	12640039;20064938;23023127;25402006	bci;biogrid;iid-pred	exp;pred
A6NHR9	P46531	SMCHD1	NOTCH1	affinity chromatography technology;tandem affinity purification	23022380	biogrid;intact;mint	exp
P17024	P60370	ZNF20	KRTAP10-5	two hybrid;two hybrid array;two hybrid prey pooling approach;validated two hybrid	25416956	biogrid;intact	exp
P40617	Q96JJ3	ARL4A	ELMO2	affinity chromatography technology	21930703	biogrid	exp
P50570	Q9Y5X1	DNM2	SNX9	affinity chromatography technology;anti bait coimmunoprecipitation;anti tag coimmunoprecipitation;barcode fusion genetics two hybrid;biochemical;enzymatic study;imaging technique;pull down;validated two hybrid	12952949;15299020;15703209;18388313;21836163;25402006;27107012;28514442	bci;biogrid;hprd;iid-pred;intact;mint	exp;pred
P05388	P35268	RPLP0	RPL22	biochemical	21836163;22939629;25402006;26344197	biogrid;iid-pred	exp;pred
P0CG47	Q6ZTR5	UBB	CFAP47	affinity chromatography technology	28514442	biogrid	exp
Q5TEU4	Q9BTZ2	NDUFAF5	DHRS4	affinity chromatography technology	27499296	biogrid	exp
P13569	Q5XXA6	CFTR	ANO1	anti bait coimmunoprecipitation;fluorescence microscopy	22178883	intact	exp
O75792	Q8N9M1	RNASEH2A	C19orf47	affinity chromatography technology;anti tag coimmunoprecipitation	26496610	biogrid;intact	exp
Q8IWL3	Q9BVQ7	HSCB	SPATA5L1	anti bait coimmunoprecipitation	28380382	intact	exp
O75807	P0DMV8	PPP1R15A	HSPA1A	-	12724406	bci;hprd	exp
O43889	Q969K7	CREB3	TMEM54	two hybrid	21516116	biogrid	exp
P82930	Q5JS54	MRPS34	PSMG4	affinity chromatography technology	28514442	biogrid	exp
P84098	Q00839	RPL19	HNRNPU	affinity chromatography technology;anti tag coimmunoprecipitation;biochemical	22939629;26496610	biogrid;intact	exp
O75475	P20810	PSIP1	CAST	biochemical	22939629	biogrid	exp
P13639	Q14004	EEF2	CDK13	affinity chromatography technology;anti tag coimmunoprecipitation	25852190	biogrid;intact	exp
Q9BSI4	Q9NYB0	TINF2	TERF2IP	affinity chromatography technology;anti bait coimmunoprecipitation;anti tag coimmunoprecipitation;imaging technique;pull down	15181449;15316005;15383534;16880378;19287395;21836163;25402006;26496610;28514442	biogrid;dip;iid-pred;intact	exp;pred
P27797	Q15022	CALR	SUZ12	affinity chromatography technology;anti tag coimmunoprecipitation	24457600	biogrid;innatedb	exp
P55072	Q9P287	VCP	BCCIP	affinity chromatography technology	23383273	biogrid	exp
O60906	Q9Y5G8	SMPD2	PCDHGA5	affinity chromatography technology	28514442	biogrid	exp
P58400	Q7L8C5	NRXN1	SYT13	pull down	11171101	biogrid	exp
P55884	Q13283	EIF3B	G3BP1	affinity chromatography technology	26777405	biogrid	exp
P31947	Q8IX12	SFN	CCAR1	-	12816952	hprd	exp
Q86U28	Q9H4P4	ISCA2	RNF41	two hybrid;two hybrid array;two hybrid prey pooling approach;validated two hybrid	25416956	biogrid;intact	exp
P46777	Q9UNX3	RPL5	RPL26L1	biochemical	26344197	biogrid	exp
O95758	Q8WUZ0	PTBP3	BCL7C	anti bait coimmunoprecipitation	22575643	intact;mint	exp
P42167	Q8NHU3	TMPO	SGMS2	anti tag coimmunoprecipitation	26496610	intact	exp
P00533	Q9H7Z5	EGFR	cDNA FLJ14048 fis, clone HEMBA1006650, weakly similar to ARP2/3 COMPLEX 20 KD SUBUNIT	pull down	12577067	i2d	exp
Q15596	Q9NNW7	NCOA2	TXNRD2	two hybrid	12612084	biogrid	exp
O15534	Q14258	PER1	TRIM25	affinity chromatography technology	29117863	biogrid	exp
P04629	Q14839	NTRK1	CHD4	affinity chromatography technology	25921289	biogrid	exp
O00148	P23588	DDX39A	EIF4B	biochemical	26344197	biogrid	exp
Q969T4	Q9Y4L5	UBE2E3	RNF115	two hybrid;two hybrid array	19690564;23023127	biogrid;iid-pred;intact	exp;pred
P31946	Q5PRF9	YWHAB	SAMD4B	affinity chromatography technology;anti bait coimmunoprecipitation;anti tag coimmunoprecipitation;coimmunoprecipitation	15324660;17353931;24255178;28514442	biogrid;intact;mint	exp
P11441	Q00839	UBL4A	HNRNPU	affinity chromatography technology	23246001	biogrid	exp
O14764	Q7Z3S9	GABRD	NOTCH2NL	two hybrid;two hybrid array;two hybrid prey pooling approach;validated two hybrid	25416956	biogrid;intact	exp
P78344	Q04637	EIF4G2	EIF4G1	biochemical	16082366;21836163;22939629;23023127;25402006	biogrid;iid-pred	exp;pred
P20645	P20648	M6PR	ATP4A	affinity chromatography technology	17255364	biogrid	exp
P67775	Q05655	PPP2CA	PRKCD	enzymatic study	11959144;23023127;25402006	bci;biogrid;hprd;iid-pred	exp;pred
P04637	Q01831	TP53	XPC	affinity chromatography technology	24258024;25402006	biogrid;iid-pred	exp;pred
Q6A162	Q6ZVT0	KRT40	TTLL10	two hybrid;two hybrid array;two hybrid prey pooling approach;validated two hybrid	25416956	biogrid;intact	exp
Q9BPU9	Q9UIV1	B9D2	CNOT7	bioid;proximity-dependent biotin identification	26638075	biogrid;intact	exp
P63244	Q6NUN9	RACK1	ZNF746	affinity chromatography technology	25315684	biogrid	exp
Q96RT7	Q9BVA0	TUBGCP6	KATNB1	tandem affinity purification	26929214	intact	exp
O75461	Q5VZL5	E2F6	ZMYM4	tandem affinity purification	27705803	intact	exp
O60306	Q9ULR0	AQR	ISY1	biochemical;cross-linking study;ion exchange chromatography;light scattering;molecular sieving;pull down	25599396;26344197	biogrid;dip;intact	exp
P63096	P63218	GNAI1	GNG5	affinity chromatography technology	26186194;28514442	biogrid	exp
P62269	P68400	RPS18	CSNK2A1	enzymatic study;protein kinase assay	22113938	biogrid;intact	exp
P49368	Q13547	CCT3	HDAC1	affinity chromatography technology;anti tag coimmunoprecipitation	21836163;26496610;28514442	biogrid;iid-pred;intact	exp;pred
Q7Z417	Q99816	NUFIP2	TSG101	affinity chromatography technology	19542561	biogrid	exp
P43026	Q9UIV8	GDF5	SERPINB13	affinity chromatography technology	28514442	biogrid	exp
P24928	Q9BUE0	POLR2A	MED18	affinity chromatography technology	21836163;25402006;28514442	biogrid;iid-pred	exp;pred
O00308	P51170	WWP2	SCNN1G	pull down	12167593;21836163	biogrid;hprd;iid-pred	exp;pred
A5PL33	Q96E35	KRBA1	ZMYND19	affinity chromatography technology	28514442	biogrid	exp
O43353	P62263	RIPK2	RPS14	affinity chromatography technology;anti bait coimmunoprecipitation	17353931	biogrid;intact	exp
P04637	Q9Y222	TP53	DMTF1	affinity chromatography technology	22331460	biogrid	exp
P25054	Q8N1I0	APC	DOCK4	-	20007894	i2d	exp
Q15067	Q8N6N7	ACOX1	ACBD7	affinity chromatography technology	28514442	biogrid	exp
O43491	Q9Y2J2	EPB41L2	EPB41L3	affinity chromatography technology;anti tag coimmunoprecipitation	23023127;24366813;25402006;28514442;doi:10.1007/978-3-540-73060-6_4	bci;biogrid;iid-pred;intact	exp;pred
Q9NP72	Q9Y279	RAB18	VSIG4	affinity chromatography technology	26186194	biogrid	exp
O94972	P61077	TRIM37	UBE2D3	two hybrid	21143188	biogrid	exp
P60411	Q8NHX4	KRTAP10-9	SPATA3	two hybrid	25416956	biogrid	exp
Q16821	Q96KQ4	PPP1R3A	PPP1R13B	affinity chromatography technology	24366813	biogrid	exp
P21359	Q9UBU9	NF1	NXF1	affinity chromatography technology	22658674	biogrid	exp
P17010	Q14258	ZFX	TRIM25	affinity chromatography technology	29117863	biogrid	exp
Q16828	Q8IYF3	DUSP6	TEX11	two hybrid;two hybrid pooling approach;yeast 2-hybrid	16189514	biogrid;hprd;intact	exp
Q16891	Q9BQ95	IMMT	ECSIT	two hybrid;two hybrid pooling approach;yeast 2-hybrid	16169070	biogrid;hprd;i2d;intact	exp
O94822	P43631	LTN1	KIR2DS2	affinity chromatography technology	26186194;28514442	biogrid	exp
Q14651	Q9UIM3	PLS1	FKBPL	affinity chromatography technology	28514442	biogrid	exp
P61981	Q13247	YWHAG	SRSF6	anti bait coimmunoprecipitation	17353931	intact	exp
O60573	Q96QZ7	EIF4E2	MAGI1	affinity chromatography technology	27173435	biogrid	exp
O95059	P78345	RPP14	RPP38	yeast 2-hybrid	11455963;21836163;25402006	hprd;iid-pred	exp;pred
Q9H8X2	Q9NZH0	IPPK	GPRC5B	affinity chromatography technology	28514442	biogrid	exp
Q8N137	Q8WU79	CNTROB	SMAP2	bioid;proximity-dependent biotin identification	26638075	biogrid;intact	exp
Q9BWW4	Q9NPJ8	SSBP3	NXT2	two hybrid;two hybrid array;two hybrid prey pooling approach;validated two hybrid	25416956	biogrid;intact	exp
Q6IQ23	Q9Y3M2	PLEKHA7	CBY1	affinity chromatography technology	27173435	biogrid	exp
P0CG48	Q12904	UBC	AIMP1	affinity chromatography technology	16196087	biogrid	exp
Q8NB46	Q9NRC8	ANKRD52	SIRT7	affinity chromatography technology	22586326	biogrid	exp
Q96HB5	Q99418	CCDC120	CYTH2	affinity chromatography technology;two hybrid;two hybrid array;two hybrid pooling approach;two hybrid prey pooling approach;validated two hybrid;yeast 2-hybrid	16189514;25416956;28514442	biogrid;hprd;intact	exp
P06241	Q14008	FYN	CKAP5	peptide array	17474147	intact	exp
P01034	P54253	CST3	ATXN1	two hybrid;yeast 2-hybrid	16713569	biogrid;hprd;intact	exp
P60709	Q96DX5	ACTB	ASB9	affinity chromatography technology	24337577	biogrid	exp
Q14258	Q14849	TRIM25	STARD3	affinity chromatography technology	29117863	biogrid	exp
P54259	Q8WXX7	ATN1	AUTS2	affinity chromatography technology;tandem affinity purification	25519132	biogrid;dip;intact	exp
P55060	Q9C0B0	CSE1L	UNK	affinity chromatography technology	25737280	biogrid;iid-ortho	exp;ortho
Q9NVX0	Q9P209	HAUS2	CEP72	affinity chromatography technology;anti tag coimmunoprecipitation	26496610	biogrid;intact	exp
P04350	Q9NYJ8	TUBB4A	TAB2	tandem affinity purification	14743216;25402006	iid-pred;intact	exp;pred
P05412	P78545	JUN	ELF3	-	1651323	hprd	exp
P04114	Q9H9S3	APOB	SEC61A2	-	9565615	hprd	exp
Q86VQ0	Q86WT1	LCA5	TTC30A	affinity chromatography technology;anti tag coimmunoprecipitation	26638075	biogrid;intact	exp
O43776	P49023	NARS	PXN	-	-	i2d	exp
Q15154	Q96T21	PCM1	SECISBP2	bioid;proximity-dependent biotin identification	26638075	biogrid;intact	exp
O15151	P0CG48	MDM4	UBC	enzymatic study	24755078	biogrid	exp
O76083	Q15464	PDE9A	SHB	-	20007894	i2d	exp
Q86X19	Q9Y2U8	TMEM17	LEMD3	bioid;proximity-dependent biotin identification	26638075	biogrid;intact	exp
P62854	Q02543	RPS26	RPL18A	biochemical	22939629;26344197	biogrid	exp
P49753	P62807	ACOT2	HIST1H2BC;HIST1H2BE;HIST1H2BF;HIST1H2BG;HIST1H2BI	bioid	25281560	biogrid	exp
Q6P1J9	Q96GD4	CDC73	AURKB	affinity chromatography technology	23443559	biogrid	exp
P78362	Q8IW41	SRPK2	MAPKAPK5	enzymatic study;protein kinase assay	23602568	biogrid;intact	exp
O00459	P55072	PIK3R2	VCP	affinity chromatography technology	23383273	biogrid	exp
O15455	Q9H0E2	TLR3	TOLLIP	affinity chromatography technology;anti tag coimmunoprecipitation	21903422	biogrid;innatedb;intact	exp
Q29983	Q9BWX1	MICA	PHF7	affinity chromatography technology	26186194;28514442	biogrid	exp
O14617	P32121	AP3D1	ARRB2	affinity chromatography technology;anti tag coimmunoprecipitation	17620599	biogrid;intact	exp
P00558	Q6K0P9	PGK1	PYHIN1	anti tag coimmunoprecipitation	25665578	intact	exp
P19387	Q96MX6	POLR2C	WDR92	affinity chromatography technology	28561026	biogrid	exp
P35240	Q9Y4W6	NF2	AFG3L2	affinity chromatography technology	26549023	biogrid	exp
P01106	P24928	MYC	POLR2A	affinity chromatography technology;chromatin immunoprecipitation assay;tandem affinity purification	17314511;21729782;23079660;25402006	biogrid;i2d;iid-pred;intact	exp;pred
P35226	P84090	BMI1	ERH	affinity chromatography technology;anti tag coimmunoprecipitation	24457600	biogrid;innatedb	exp
Q99956	Q9NVJ2	DUSP9	ARL8B	affinity chromatography technology	27432908	biogrid	exp
P27694	P35580	RPA1	MYH10	affinity chromatography technology	24332808	biogrid	exp
P61587	Q13464	RND3	ROCK1	pull down;yeast 2-hybrid	12773565;16082366;21836163;23023127;25402006	bci;biogrid;hprd;iid-ortho;iid-pred	exp;ortho;pred
O75376	P80297	NCOR1	MT1X	chromatin immunoprecipitation assay	23518348	intact	exp
O60383	P50570	GDF9	DNM2	two hybrid	21900206	biogrid;intact;mint	exp
P86791	Q3SY56	CCZ1	SP6	affinity chromatography technology	26186194;28514442	biogrid	exp
P43490	Q6XQN6	NAMPT	NAPRT	biochemical	21836163;23023127;26344197	biogrid;iid-pred	exp;pred
O14733	P04075	MAP2K7	ALDOA	biochemical	26344197	biogrid	exp
O43524	Q00987	FOXO3	MDM2	affinity chromatography technology	18204439;19321440;25402006	biogrid;iid-ortho;iid-pred	exp;ortho;pred
P02647	Q9UJW9	APOA1	SERTAD3	affinity chromatography technology;anti bait coimmunoprecipitation	15174051	biogrid;intact	exp
P62249	Q9UNX3	RPS16	RPL26L1	biochemical	21836163;26344197	biogrid;iid-pred	exp;pred
Q92572	Q9BVJ7	AP3S1	DUSP23	affinity chromatography technology	27432908	biogrid	exp
P05412	P63279	JUN	UBE2I	enzymatic study;two hybrid;yeast 2-hybrid	10788439;11877416;25402006;8733011	bci;biogrid;hprd;iid-ortho;iid-pred	exp;ortho;pred
P24941	Q9P2S5	CDK2	WRAP73	affinity chromatography technology;anti bait coimmunoprecipitation	17353931	biogrid;intact	exp
O60729	P17096	CDC14B	HMGA1	bioid	27880917	biogrid	exp
P17482	Q06330	HOXB9	RBPJ	affinity chromatography technology;tandem affinity purification	25609649	biogrid;intact;mint	exp
Q13286	Q9H3U1	CLN3	UNC45A	affinity chromatography technology;anti tag coimmunoprecipitation	20562859	biogrid;intact	exp
O94832	Q92731	MYO1D	ESR2	cosedimentation through density gradient	21182203	intact	exp
P37198	Q14974	NUP62	KPNB1	affinity chromatography technology;pull down	11266456;12894213;25402006;9102465	biogrid;hprd;iid-pred	exp;pred
Q13492	Q9H2D1	PICALM	SLC25A32	affinity chromatography technology	26186194	biogrid	exp
Q05932	Q8IXS6	FPGS	PALM2	affinity chromatography technology	26186194;28514442	biogrid	exp
P02647	P27169	APOA1	PON1	-	16128586	hprd	exp
P35637	P63279	FUS	UBE2I	affinity chromatography technology	19946338	biogrid	exp
P15408	Q7L5Y6	FOSL2	DET1	affinity chromatography technology	26186194;28514442	biogrid	exp
O75936	Q9BY42	BBOX1	RTFDC1	affinity chromatography technology	26186194;28514442	biogrid	exp
P01127	P12109	PDGFB	COL6A1	far western blotting;pull down	8900172	biogrid	exp
Q08945	Q9Y657	SSRP1	SPIN1	affinity chromatography technology	26186194	biogrid	exp
Q15714	Q9UBX3	TSC22D1	SLC25A10	anti bait coimmunoprecipitation	17353931	intact	exp
P57771	Q9NPJ8	RGS8	NXT2	affinity chromatography technology	28514442	biogrid	exp
P35611	P51532	ADD1	SMARCA4	affinity chromatography technology	17074803	biogrid;iid-ortho	exp;ortho
Q6PGP7	Q9BQL6	TTC37	FERMT1	biochemical	26344197	biogrid	exp
P34949	P48739	MPI	PITPNB	biochemical	26344197	biogrid	exp
Q8TCE6	Q9NX08	FAM45A	COMMD8	affinity chromatography technology	28514442	biogrid	exp
Q6ZU52	Q9H257	KIAA0408	CARD9	two hybrid;two hybrid pooling approach;yeast 2-hybrid	16189514	biogrid;hprd;intact	exp
Q00597	Q9Y2Y4	FANCC	ZBTB32	affinity chromatography technology;two hybrid;yeast 2-hybrid	10572087;11986317;14499622;21836163	biogrid;hprd;iid-pred	exp;pred
Q15048	Q15370	LRRC14	ELOB	affinity chromatography technology	19295130	biogrid	exp
Q5BKT4	Q8TCT7	ALG10	SPPL2B	affinity chromatography technology	28514442	biogrid	exp
O95477	P53667	ABCA1	LIMK1	-	16192283	bci;hprd	exp
P26371	Q96GS6	KRTAP5-9	ABHD17A	two hybrid	21516116	biogrid;intact;mint	exp
P50570	Q9Y3C7	DNM2	MED31	two hybrid	16169070	i2d	exp
P00533	P56539	EGFR	CAV3	affinity chromatography technology;pull down	9374534	biogrid;hprd	exp
O95817	Q92556	BAG3	ELMO1	affinity chromatography technology	23824909	biogrid	exp
P62807	P62807	HIST1H2BC;HIST1H2BE;HIST1H2BF;HIST1H2BG;HIST1H2BI	HIST1H2BC;HIST1H2BE;HIST1H2BF;HIST1H2BG;HIST1H2BI	fluorescent resonance energy transfer	23023127;25954010;doi:10.1007/978-3-540-73060-6_4	bci;dip;iid-pred;intact	exp;pred
P0CG47	Q15797	UBB	SMAD1	luminescence based mammalian interactome mapping	15761153;25402006	i2d;iid-pred	exp;pred
O43929	Q13573	ORC4	SNW1	affinity chromatography technology	20467437	biogrid	exp
O60216	Q9UI08	RAD21	EVL	affinity chromatography technology	22145905	biogrid	exp
P60866	P62263	RPS20	RPS14	biochemical	21836163;22863883;25402006;26344197;doi:10.1007/978-3-540-73060-6_4	bci;biogrid;iid-ortho;iid-pred	exp;ortho;pred
Q53HC9	Q9ULM3	EIPR1	YEATS2	affinity chromatography technology	26186194;28514442	biogrid	exp
P14625	P78406	HSP90B1	RAE1	affinity chromatography technology	19615732	biogrid	exp
P61513	Q504Q3	RPL37A	PAN2	affinity chromatography technology	23398456	biogrid	exp
P06239	Q9BRK4	LCK	LZTS2	two hybrid;two hybrid array;two hybrid prey pooling approach;validated two hybrid	25416956	biogrid;intact	exp
Q6A162	Q9UIA0	KRT40	CYTH4	two hybrid;two hybrid array;two hybrid prey pooling approach;validated two hybrid	25416956	biogrid;intact	exp
P08590	Q92614	MYL3	MYO18A	affinity chromatography technology	28514442	biogrid	exp
P07237	P21246	P4HB	PTN	two hybrid;two hybrid pooling approach;yeast 2-hybrid	16169070	biogrid;hprd;i2d;intact	exp
O00429	P68036	DNM1L	UBE2L3	affinity chromatography technology	29128334	biogrid	exp
Q13283	Q9BYK8	G3BP1	HELZ2	affinity chromatography technology	26777405	biogrid	exp
Q8N7X8	Q9Y6D6	SIGLECL1	ARFGEF1	affinity chromatography technology	28514442	biogrid	exp
O95429	Q14627	BAG4	IL13RA2	two hybrid;two hybrid array	25640309	biogrid;intact;mint	exp
O00213	P25791	APBB1	LMO2	affinity chromatography technology	28514442	biogrid	exp
O75400	P16284	PRPF40A	PECAM1	two hybrid	15231748	biogrid;i2d;intact;mint	exp
P61254	P62854	RPL26	RPS26	biochemical	26344197	biogrid	exp
P19320	P61088	VCAM1	UBE2N	affinity chromatography technology;cross-linking study	19738201	biogrid;intact	exp
Q96DB2	Q9H2P0	HDAC11	ADNP	affinity chromatography technology;anti tag coimmunoprecipitation	23752268	biogrid;intact	exp
O00221	P14923	NFKBIE	JUP	two hybrid;two hybrid pooling approach;yeast 2-hybrid	16189514	biogrid;hprd;intact	exp
Q96IP4	Q96KS0	FAM46A	EGLN2	two hybrid;yeast 2-hybrid	15231748	biogrid;hprd;i2d;intact;mint	exp
P56962	Q9UEU0	STX17	VTI1B	anti tag coimmunoprecipitation	23217709	intact	exp
P07737	P50552	PFN1	VASP	affinity chromatography technology;two hybrid	10882740;21836163;23023127;25402006	bci;biogrid;hprd;iid-pred	exp;pred
P62633	P62906	CNBP	RPL10A	affinity chromatography technology	28514442	biogrid	exp
P47897	Q9UNX3	QARS	RPL26L1	biochemical	22863883	biogrid	exp
P36957	P61586	DLST	RHOA	affinity chromatography technology	29128334	biogrid	exp
Q96PV4	Q9UK41	PNMA5	VPS28	two hybrid;two hybrid array;two hybrid prey pooling approach;validated two hybrid	25416956	biogrid;intact	exp
P00533	P41240	EGFR	CSK	affinity chromatography technology;protein complementation assay;pull down;two hybrid;ubiquitin reconstruction	16729043;23023127;24658140;24797263;25402006	biogrid;i2d;iid-pred;intact;mint	exp;pred
Q8NDZ2	Q96F46	SIMC1	IL17RA	affinity chromatography technology	28514442	biogrid	exp
P50548	Q14627	ERF	IL13RA2	affinity chromatography technology	28514442	biogrid	exp
A0AVT1	Q9Y5Y2	UBA6	NUBP2	biochemical	22863883	biogrid	exp
P62987	Q9BXL7	UBA52	CARD11	anti bait coimmunoprecipitation;anti tag coimmunoprecipitation	19815501	dip	exp
Q01860	Q6Q0C0	POU5F1	TRAF7	affinity chromatography technology	26687479	biogrid	exp
P45378	P48788	TNNT3	TNNI2	-	21836163;23023127;25402006;7118902;8987992	hprd;iid-pred	exp;pred
P45973	Q6N043	CBX5	ZNF280D	affinity chromatography technology;anti tag coimmunoprecipitation;tandem affinity purification	20562864;27705803	biogrid;intact	exp
Q9BQA5	Q9HCE1	HINFP	MOV10	affinity chromatography technology	22658674	biogrid	exp
P00167	Q0VDF9	CYB5A	HSPA14	affinity chromatography technology	28514442	biogrid	exp
P04040	Q9UII2	CAT	ATPIF1	biochemical	26344197	biogrid	exp
Q5D862	Q9GZQ8	FLG2	MAP1LC3B	anti tag coimmunoprecipitation	20562859	intact	exp
P23258	Q9BV73	TUBG1	CEP250	affinity chromatography technology	23443559	biogrid	exp
P61964	Q16512	WDR5	PKN1	imaging technique	24793694	biogrid	exp
P07947	Q9NR12	YES1	PDLIM7	affinity chromatography technology;anti tag coimmunoprecipitation	26496610	biogrid;intact	exp
O43257	P04637	ZNHIT1	TP53	pull down	17380123	biogrid;hprd	exp
P53041	Q96C86	PPP5C	DCPS	biochemical	22863883	biogrid	exp
P82675	Q9Y3D9	MRPS5	MRPS23	affinity chromatography technology	26186194;28514442	biogrid	exp
Q8IUD2	Q9BQ69	ERC1	MACROD1	affinity chromatography technology	25735744	biogrid	exp
P17948	Q5TGY1	FLT1	TMCO4	cross-linking study	23063127	intact	exp
P46779	P68366	RPL28	TUBA4A	affinity chromatography technology	28514442	biogrid	exp
Q96DB2	Q9H307	HDAC11	PNN	affinity chromatography technology;anti tag coimmunoprecipitation	23752268	biogrid;intact	exp
P19838	P68104	NFKB1	EEF1A1	tandem affinity purification	25609649	intact;mint	exp
Q02539	Q2Q1W2	HIST1H1A	TRIM71	affinity chromatography technology	26186194;28514442	biogrid	exp
P11021	Q8NG41	HSPA5	NPB	affinity chromatography technology	28514442	biogrid	exp
P12268	P48431	IMPDH2	SOX2	affinity chromatography technology	23667531	biogrid	exp
P16383	Q9BUQ8	GCFC2	DDX23	affinity chromatography technology	26186194;28514442	biogrid	exp
O60675	Q9Y4A8	MAFK	NFE2L3	affinity chromatography technology;two hybrid;yeast 2-hybrid	10037736;25402006;28514442	biogrid;hprd;i2d;iid-pred	exp;pred
P01100	P10589	FOS	NR2F1	affinity chromatography technology;tandem affinity purification	25609649	biogrid;intact;mint	exp
O15169	Q70CQ2	AXIN1	USP34	tandem affinity purification	17510365;23023127	iid-pred;intact	exp;pred
Q96SW2	Q9Y6Y0	CRBN	IVNS1ABP	affinity chromatography technology	26990986	biogrid	exp
P23416	P50395	GLRA2	GDI2	two hybrid;two hybrid array	21988832	biogrid;intact	exp
P23396	Q04609	RPS3	FOLH1	two hybrid;two hybrid array	21988832	biogrid;intact	exp
Q13416	Q8IXJ6	ORC2	SIRT2	affinity chromatography technology	26186194;28514442	biogrid	exp
P55795	Q9UQL6	HNRNPH2	HDAC5	affinity chromatography technology	21081666	biogrid	exp
A5D8T8	Q7Z3S9	CLEC18A	NOTCH2NL	two hybrid;two hybrid array;two hybrid prey pooling approach;validated two hybrid	25416956	biogrid;intact	exp
O00212	Q13485	RHOD	SMAD4	luminescence based mammalian interactome mapping	15761153;21836163	bci;hprd;i2d;iid-pred	exp;pred
Q15654	Q9H8S9	TRIP6	MOB1A	affinity chromatography technology;anti bait coimmunoprecipitation	17353931	biogrid;intact	exp
O75962	Q14258	TRIO	TRIM25	affinity chromatography technology	29117863	biogrid	exp
P19320	P62244	VCAM1	RPS15A	affinity chromatography technology;cross-linking study	19738201;22623428	biogrid;intact	exp
P63244	Q3MHD2	RACK1	LSM12	biochemical	26344197	biogrid;iid-ortho	exp;ortho
P23443	P23588	RPS6KB1	EIF4B	-	16763566;21836163	hprd;iid-pred	exp;pred
Q14999	Q9P035	CUL7	HACD3	affinity chromatography technology	24711643	biogrid	exp
Q5SRE5	Q8WYP5	NUP188	AHCTF1	cross-linking study	24315095	intact	exp
P04406	Q13620	GAPDH	CUL4B	affinity chromatography technology	21145461	biogrid	exp
O75976	Q86X19	CPD	TMEM17	bioid;proximity-dependent biotin identification	26638075	biogrid;intact	exp
Q12952	Q9UPW6	FOXL1	SATB2	affinity chromatography technology;tandem affinity purification	25609649	biogrid;intact;mint	exp
P13612	P42356	ITGA4	PI4KA	affinity chromatography technology	22623428	biogrid	exp
Q13424	Q14205	SNTA1	dystrophin	two hybrid	8612778	dip	exp
P35610	Q96S52	SOAT1	PIGS	affinity chromatography technology	27173435	biogrid	exp
P42285	Q9Y2L1	MTREX	DIS3	affinity chromatography technology	11719186;20531386;21836163	biogrid;hprd;iid-pred	exp;pred
O95273	P00540	CCNDBP1	MOS	two hybrid;two hybrid array;two hybrid prey pooling approach;validated two hybrid	25416956	biogrid;intact	exp
P36405	Q9UQM7	ARL3	CAMK2A	affinity chromatography technology	27173435	biogrid	exp
Q16576	Q7Z589	RBBP7	EMSY	affinity chromatography technology	21836163;26841866	biogrid;iid-pred	exp;pred
P37231	Q15910	PPARG	EZH2	affinity chromatography technology	21151932	biogrid	exp
Q6UY14	Q9H4E5	ADAMTSL4	RHOJ	two hybrid;two hybrid array;two hybrid prey pooling approach;validated two hybrid	25416956	biogrid;intact	exp
P31749	Q92748	AKT1	THRSP	two hybrid;two hybrid array	25640309	biogrid;intact;mint	exp
O43156	Q71U36	TTI1	TUBA1A	affinity chromatography technology	20371770	biogrid	exp
P03372	Q13247	ESR1	SRSF6	affinity chromatography technology	21182205	biogrid;intact	exp
P06858	Q9H1I8	LPL	ASCC2	two hybrid;two hybrid pooling approach;yeast 2-hybrid	16169070	biogrid;hprd;i2d;intact	exp
Q8WVV4	Q9NYY3	POF1B	PLK2	affinity chromatography technology	26186194;28514442	biogrid	exp
Q8TD31	Q9UL45	CCHCR1	BLOC1S6	two hybrid;two hybrid array;two hybrid prey pooling approach;validated two hybrid	25416956	biogrid;intact	exp
Q5UIP0	Q96Q83	RIF1	ALKBH3	affinity chromatography technology	25944111	biogrid	exp
P49790	Q9UN86	NUP153	G3BP2	affinity chromatography technology	26186194;28514442	biogrid	exp
O95863	Q9GZU7	SNAI1	CTDSP1	affinity chromatography technology;enzymatic study;pull down	19004823;25402006	biogrid;hprd;iid-pred	exp;pred
Q13571	Q9NZ52	LAPTM5	GGA3	affinity chromatography technology	17116753;21836163	biogrid;iid-pred	exp;pred
P43307	Q9H845	SSR1	ACAD9	biochemical	22939629	biogrid	exp
Q5FBB7	Q9NQS7	SGO1	INCENP	affinity chromatography technology	17322402;21836163	biogrid;iid-pred	exp;pred
O43318	Q13114	MAP3K7	TRAF3	affinity chromatography technology;enzymatic study	25402006;26882989	biogrid;iid-pred	exp;pred
O95793	Q9BQ39	STAU1	DDX50	affinity chromatography technology	15303970	biogrid	exp
P02549	Q16827	SPTA1	PTPRO	affinity chromatography technology	23533167	biogrid	exp
Q969Q1	Q9UK80	TRIM63	USP21	enzymatic study	22626734	biogrid	exp
Q06330	Q9UIS9	RBPJ	MBD1	affinity chromatography technology;tandem affinity purification	25609649	biogrid;intact;mint	exp
Q13619	Q9HAV0	CUL4A	GNB4	affinity chromatography technology	25982117	biogrid	exp
Q08380	Q13619	LGALS3BP	CUL4A	affinity chromatography technology	21145461	biogrid	exp
P56945	Q06124	BCAR1	PTPN11	affinity chromatography technology	23023127;25402006;9188452	biogrid;iid-pred	exp;pred
P01100	Q04760	FOS	GLO1	affinity chromatography technology;tandem affinity purification	25609649	biogrid;intact;mint	exp
O15357	P08581	INPPL1	MET	affinity chromatography technology;fluorescence polarization spectroscopy;yeast 2-hybrid	15735664;19713535;24728074;25402006	biogrid;hprd;i2d;iid-pred;intact	exp;pred
P12004	P18858	PCNA	LIG1	affinity chromatography technology;pull down	10559261;12171929;16082366;21836163;24958773;25402006;9649448	bci;biogrid;hprd;i2d;iid-ortho;iid-pred	exp;ortho;pred
P20036	Q9UNQ2	HLA-DPA1	DIMT1	affinity chromatography technology	26186194	biogrid	exp
Q13148	Q99729	TARDBP	HNRNPAB	affinity chromatography technology	20020773;23023127	biogrid;iid-pred	exp;pred
P20851	Q5SVS4	C4BPB	SLC25A30	affinity chromatography technology	26186194	biogrid	exp
P15924	Q6P1J9	DSP	CDC73	affinity chromatography technology	27462432	biogrid	exp
P49902	Q6ZVK8	NT5C2	NUDT18	two hybrid;two hybrid array;two hybrid pooling approach;yeast 2-hybrid	16189514;19060904	biogrid;hprd;intact	exp
O00418	Q15717	EEF2K	ELAVL1	affinity chromatography technology	19322201	biogrid	exp
P25445	P27986	FAS	PIK3R1	affinity chromatography technology	18328427;25402006	biogrid;iid-pred	exp;pred
Q6IN85	Q7Z6Z7	PPP4R3A	HUWE1	affinity chromatography technology	25147182	biogrid	exp
P83876	Q9BUQ8	TXNL4A	DDX23	affinity chromatography technology	21836163;26186194;28514442	biogrid;iid-pred	exp;pred
A6NI28	Q68D51	ARHGAP42	DENND2C	affinity chromatography technology	28514442	biogrid	exp
O75934	Q6P2Q9	BCAS2	PRPF8	affinity chromatography technology;anti tag coimmunoprecipitation;two hybrid	22365833	biogrid;intact;mint	exp
P68431	Q8TF76	HIST1H3A;HIST1H3B;HIST1H3C;HIST1H3D;HIST1H3E;HIST1H3F;HIST1H3G;HIST1H3H;HIST1H3I;HIST1H3J	HASPIN	enzymatic study;pull down	21397507	biogrid	exp
P11171	P42771	EPB41	CDKN2A	anti bait coimmunoprecipitation	17353931	intact	exp
Q16740	Q9Y697	CLPP	NFS1	proximity-dependent biotin identification	26058080	intact	exp
P62258	Q9BV73	YWHAE	CEP250	affinity chromatography technology	17979178	biogrid	exp
P06401	P38398	PGR	BRCA1	affinity chromatography technology;enzymatic study;pull down	16109739;21531767;25402006	biogrid;iid-pred	exp;pred
Q96J02	Q9NWZ8	ITCH	GEMIN8	affinity chromatography technology	26908624	biogrid	exp
P24522	Q92922	GADD45A	SMARCC1	chromatin immunoprecipitation assay	24434208	intact	exp
P10644	Q9GZX7	PRKAR1A	AICDA	anti bait coimmunoprecipitation;anti tag coimmunoprecipitation;tandem affinity purification	16387847	dip;intact	exp
Q9UK41	Q9UKA4	VPS28	AKAP11	affinity chromatography technology	26186194;28514442	biogrid	exp
Q12926	Q9HCS7	ELAVL2	XAB2	affinity chromatography technology	28514442	biogrid	exp
O75665	P53621	OFD1	COPA	bioid;proximity-dependent biotin identification	26638075	biogrid;intact	exp
P35575	Q9Y5W8	G6PC	SNX13	two hybrid;two hybrid array	21988832	biogrid;intact	exp
O00212	Q9H425	RHOD	C1orf198	affinity chromatography technology	26186194;28514442	biogrid	exp
Q56P03	Q6P2Q9	EAPP	PRPF8	affinity chromatography technology	28514442;28561026	biogrid	exp
O75530	O95104	EED	SCAF4	affinity chromatography technology;anti tag coimmunoprecipitation	24457600	biogrid;innatedb	exp
P24941	Q96L21	CDK2	RPL10L	affinity chromatography technology	21319273	biogrid	exp
O15160	Q13347	POLR1C	EIF3I	biochemical	25402006;26344197	biogrid;iid-pred	exp;pred
P23246	P42226	SFPQ	STAT6	affinity chromatography technology;pull down	21106524	biogrid	exp
P11021	Q96SL4	HSPA5	GPX7	affinity chromatography technology	23123197	biogrid	exp
P08238	Q49AN0	HSP90AB1	CRY2	affinity chromatography technology	25756610	biogrid	exp
P15880	Q9NVP1	RPS2	DDX18	affinity chromatography technology	26186194	biogrid	exp
Q96A47	Q9Y4X5	ISL2	ARIH1	affinity chromatography technology	28514442	biogrid	exp
Q5U651	Q9H0H5	RASIP1	RACGAP1	affinity chromatography technology;anti tag coimmunoprecipitation	26496610	biogrid;intact	exp
P20073	P62879	ANXA7	GNB2	two hybrid	21900206	biogrid;intact;mint	exp
P30050	Q9NWU5	RPL12	MRPL22	biochemical	26344197	biogrid	exp
Q5VTD9	Q9ULT6	GFI1B	ZNRF3	two hybrid	16713569	biogrid;intact	exp
O95696	P61981	BRD1	YWHAG	anti tag coimmunoprecipitation	27142060	intact	exp
P60896	Q13523	SEM1	PRPF4B	affinity chromatography technology	24515614	biogrid	exp
O43808	Q9UBU9	SLC25A17	NXF1	affinity chromatography technology	22658674	biogrid	exp
P04792	P27694	HSPB1	RPA1	affinity chromatography technology	24332808	biogrid	exp
Q15154	Q8N9Q2	PCM1	SREK1IP1	affinity chromatography technology;anti tag coimmunoprecipitation	26638075	biogrid;intact	exp
P04406	Q15843	GAPDH	NEDD8	affinity chromatography technology	21145461	biogrid	exp
O00231	P84022	PSMD11	SMAD3	two hybrid;yeast 2-hybrid	15231748;21836163	biogrid;hprd;i2d;iid-pred;intact;mint	exp;pred
P33947	Q13530	KDELR2	SERINC3	affinity chromatography technology;anti bait coimmunoprecipitation	17353931	biogrid;intact	exp
P01106	Q9Y678	MYC	COPG1	affinity chromatography technology;anti bait coimmunoprecipitation;tandem affinity purification	17314511;17353931	biogrid;i2d;intact	exp
Q9NP87	Q9UKT9	POLM	IKZF3	two hybrid;two hybrid array;two hybrid prey pooling approach;validated two hybrid	25416956	biogrid;intact	exp
O15067	Q99623	PFAS	PHB2	anti bait coimmunoprecipitation	17353931	intact	exp
P78385	Q7Z3S9	KRT83	NOTCH2NL	two hybrid;two hybrid array;two hybrid prey pooling approach;validated two hybrid	25416956	biogrid;intact	exp
P04637	Q13619	TP53	CUL4A	affinity chromatography technology	16861890;25402006	biogrid;iid-pred	exp;pred
P49841	Q9UKA4	GSK3B	AKAP11	affinity chromatography technology;pull down;tandem affinity purification;two hybrid;yeast 2-hybrid	12147701;21836163;23602568;25402006	bci;biogrid;hprd;iid-pred;intact	exp;pred
A2VCK2	Q8N6Y1	DCDC2B	PCDH20	affinity chromatography technology	28514442	biogrid	exp
A5D8V7	Q9NXX6	CCDC151	NSMCE4A	affinity chromatography technology	26186194;28514442	biogrid	exp
P49903	Q96E40	SEPHS1	SPACA9	two hybrid;two hybrid pooling approach;yeast 2-hybrid	16169070	biogrid;hprd;i2d;intact	exp
P21397	Q9UNE7	MAOA	STUB1	luminescence based mammalian interactome mapping	25036637	intact	exp
P84022	Q03112	SMAD3	MECOM	affinity chromatography technology;anti tag coimmunoprecipitation;pull down	15849193;21836163;23858473;25402006;9665135	biogrid;hprd;i2d;iid-pred;innatedb	exp;pred
Q16799	Q8N8J7	RTN1	FAM241A	affinity chromatography technology	28514442	biogrid	exp
Q96IJ6	Q9H4A6	GMPPA	GOLPH3	affinity chromatography technology	26186194;28514442	biogrid	exp
P48431	Q7L5Y9	SOX2	MAEA	affinity chromatography technology	23667531	biogrid	exp
P06241	P07947	FYN	YES1	affinity chromatography technology	12640114;21836163;23023127;25402006;28514442	biogrid;iid-pred	exp;pred
Q99439	Q9UJ70	CNN2	NAGK	affinity chromatography technology	28514442	biogrid	exp
Q9UJV9	Q9UMS4	DDX41	PRPF19	anti tag coimmunoprecipitation	25920683	intact	exp
P38398	Q04727	BRCA1	TLE4	affinity chromatography technology;two hybrid	22990118	biogrid	exp
P00966	P52292	ASS1	KPNA2	biochemical	26344197	biogrid	exp
O95067	O96020	CCNB2	CCNE2	molecular sieving	24358021;25402006;doi:10.1007/978-3-540-73060-6_4	bci;iid-pred;intact	exp;pred
O95359	P33981	TACC2	TTK	affinity chromatography technology;anti tag coimmunoprecipitation;imaging technique	15304323	biogrid;intact;mint	exp
P10997	P52945	IAPP	PDX1	-	21836163;9115263	hprd;iid-pred	exp;pred
Q15717	Q9Y4F1	ELAVL1	FARP1	affinity chromatography technology	19322201	biogrid	exp
Q96A37	Q9NR21	RNF166	PARP11	affinity chromatography technology	26186194;28514442	biogrid	exp
P46940	Q13043	IQGAP1	STK4	tandem affinity purification	23386615	intact	exp
Q6PKG0	Q9C009	LARP1	FOXQ1	affinity chromatography technology;tandem affinity purification	25609649	biogrid;intact;mint	exp
O43638	P40425	FOXS1	PBX2	affinity chromatography technology;tandem affinity purification	25609649	biogrid;intact;mint	exp
P08962	P55085	CD63	F2RL1	ubiquitin reconstruction	Sokolina_MSB_2017	iid	exp
O14503	Q5W5X9	BHLHE40	TTC23	two hybrid;two hybrid array;two hybrid prey pooling approach;validated two hybrid	25416956	biogrid;intact	exp
O95166	Q9BYG3	GABARAP	NIFK	anti tag coimmunoprecipitation	20562859	intact	exp
O75489	P03886	NDUFS3	MT-ND1	affinity chromatography technology;anti tag coimmunoprecipitation;biochemical	21836163;24344204;25402006;26186194;26344197;28514442	biogrid;iid-pred;intact;mint	exp;pred
Q14137	Q99598	BOP1	TSNAX	biochemical	22863883	biogrid	exp
P23528	Q9UGI8	CFL1	TES	affinity chromatography technology	28378594	biogrid	exp
P46937	P54619	YAP1	PRKAG1	tandem affinity purification	25751139	dip;intact	exp
Q9BR76	Q9BYD6	CORO1B	MRPL1	biochemical	26344197	biogrid	exp
O75925	P20591	PIAS1	MX1	two hybrid	11716541;25447205	biogrid	exp
P08887	Q9NZ08	IL6R	ERAP1	coimmunoprecipitation	12748171	hprd;intact	exp
P19320	P48047	VCAM1	ATP5O	affinity chromatography technology;cross-linking study	19738201;22623428	biogrid;intact	exp
P49662	Q9P035	CASP4	HACD3	anti bait coimmunoprecipitation	17353931	intact	exp
Q8IVM8	Q99808	SLC22A9	SLC29A1	affinity chromatography technology	28514442	biogrid	exp
Q9NYK5	Q9P015	MRPL39	MRPL15	affinity chromatography technology;biochemical	22939629;26186194;28514442	biogrid	exp
P25090	Q6ZMG9	FPR2	CERS6	affinity chromatography technology	28514442	biogrid	exp
P50750	P68371	CDK9	TUBB4B	affinity chromatography technology	17643375	biogrid	exp
Q00987	Q15052	MDM2	ARHGEF6	display technology	20195357	intact	exp
Q13153	Q9NUA8	PAK1	ZBTB40	two hybrid pooling approach	20936779	i2d	exp
P48681	P55084	NES	HADHB	affinity chromatography technology;anti tag coimmunoprecipitation	26496610	biogrid;intact	exp
P19404	Q9UHD8	NDUFV2	SEPT9	biochemical	22939629	biogrid	exp
P30480	P69905	HLA-B	HBA1;HBA2	anti bait coimmunoprecipitation	17353931	intact	exp
P10321	Q13585	HLA-C	GPR50	affinity chromatography technology	26186194;28514442	biogrid	exp
P49759	Q9H000	CLK1	MKRN2	enzymatic study	26167880	biogrid	exp
P46060	Q9BVT8	RANGAP1	TMUB1	affinity chromatography technology	24240191	biogrid	exp
Q92830	Q92830	KAT2A	KAT2A	enzymatic study;two hybrid	12482983;21157427;23023127	biogrid;iid-ortho;iid-pred;intact	exp;ortho;pred
O75822	P42574	EIF3J	CASP3	-	10672017	bci;hprd	exp
P14136	Q92685	GFAP	ALG3	affinity chromatography technology	26186194;28514442	biogrid	exp
P35442	Q12947	THBS2	FOXF2	affinity chromatography technology	28514442	biogrid	exp
P25705	Q6P1J9	ATP5A1	CDC73	affinity chromatography technology	27462432	biogrid	exp
P30153	Q96L34	PPP2R1A	MARK4	affinity chromatography technology;anti tag coimmunoprecipitation	14676191	biogrid;intact	exp
Q68D86	Q86SZ2	CCDC102B	TRAPPC6B	affinity chromatography technology	28514442	biogrid	exp
Q9HCE1	Q9UG63	MOV10	ABCF2	affinity chromatography technology	22658674	biogrid	exp
Q13424	Q9HCI5	SNTA1	MAGEE1	affinity chromatography technology	14623885	biogrid	exp
P55011	Q401N2	SLC12A2	ZACN	affinity chromatography technology	26186194	biogrid	exp
P13647	Q9UBS0	KRT5	RPS6KB2	affinity chromatography technology	25324306	biogrid	exp
Q13547	Q96PU4	HDAC1	UHRF2	affinity chromatography technology;antibody array;far western blotting	15361834;21952639;27114453;27743347	biogrid;intact	exp
P62877	Q92990	RBX1	GLMN	affinity chromatography technology;fluorescent resonance energy transfer;pull down	21836163;22405651;22748924	biogrid;iid-pred	exp;pred
Q13418	Q9UMS6	ILK	SYNPO2	anti bait coimmunoprecipitation;confocal microscopy;pull down;two hybrid	21643011	intact	exp
O75177	P18847	SS18L1	ATF3	two hybrid	20211142	biogrid	exp
O43252	Q9UNZ2	PAPSS1	NSFL1C	biochemical	22863883	biogrid	exp
Q13287	Q96LT7	NMI	C9orf72	two hybrid;two hybrid array;two hybrid prey pooling approach;validated two hybrid	25416956	biogrid;intact	exp
Q8N3J3	Q96GW9	C17orf53	MARS2	affinity chromatography technology	28514442	biogrid	exp
Q15788	Q15788	NCOA1	NCOA1	affinity chromatography technology;fluorescence polarization spectroscopy;x-ray crystallography	10334992;10334993;23602807;9774463	biogrid;hprd;intact	exp
P23416	Q9NRU3	GLRA2	CNNM1	affinity chromatography technology	26186194;28514442	biogrid	exp
Q15185	Q8IVT5	PTGES3	KSR1	anti tag coimmunoprecipitation	27086506	intact	exp
Q13526	Q14999	PIN1	CUL7	affinity chromatography technology	24711643	biogrid	exp
P58012	Q9Y2W1	FOXL2	THRAP3	affinity chromatography technology;tandem affinity purification	25609649	biogrid;intact;mint	exp
P55854	Q99700	SUMO3	ATXN2	affinity chromatography technology	17000644	intact	exp
Q13084	Q9BYC8	MRPL28	MRPL32	affinity chromatography technology;biochemical	22939629;26186194;28514442	biogrid	exp
P39023	Q9H492	RPL3	MAP1LC3A	anti tag coimmunoprecipitation	20562859	intact	exp
O00214	O94886	LGALS8	TMEM63A	affinity chromatography technology	26186194;28514442	biogrid	exp
Q96A37	Q9UF02	RNF166	CACNG5	affinity chromatography technology	28514442	biogrid	exp
P49750	P55317	YLPM1	FOXA1	affinity chromatography technology	27926873	biogrid	exp
O00141	P49411	SGK1	TUFM	affinity chromatography technology;anti bait coimmunoprecipitation	17353931	biogrid;intact	exp
P00492	Q9Y617	HPRT1	PSAT1	biochemical	22863883	biogrid	exp
Q8NEN9	Q9Y5E2	PDZD8	PCDHB7	affinity chromatography technology	28514442	biogrid	exp
P31153	P34947	MAT2A	GRK5	affinity chromatography technology	22952844	biogrid	exp
P12109	P14780	COL6A1	MMP9	affinity chromatography technology	28514442	biogrid	exp
P05549	P61586	TFAP2A	RHOA	two hybrid	24835590	intact	exp
P17987	P60709	TCP1	ACTB	affinity chromatography technology	14532270;25402006	biogrid;iid-pred	exp;pred
P00966	Q14914	ASS1	PTGR1	biochemical	26344197	biogrid	exp
Q07002	Q96Q40	CDK18	CDK15	affinity chromatography technology	23023127;26186194;28514442	biogrid;iid-pred	exp;pred
Q9H7C4	Q9Y4J8	SYNC	DTNA	yeast 2-hybrid	11053421;21836163	hprd;iid-pred	exp;pred
O94817	Q9Y3U8	ATG12	RPL36	anti bait coimmunoprecipitation	17353931	intact	exp
P12956	Q15102	XRCC6	PAFAH1B3	two hybrid;two hybrid pooling approach;yeast 2-hybrid	16169070	biogrid;hprd;i2d;intact	exp
P05412	P27361	JUN	MAPK3	enzymatic study;yeast 2-hybrid	1922387;25402006	bci;biogrid;hprd;iid-pred	exp;pred
Q9GZV8	Q9P2B4	PRDM14	CTTNBP2NL	affinity chromatography technology	28514442	biogrid	exp
Q969W9	Q9BTE1	PMEPA1	DCTN5	pull down;two hybrid	28218281	biogrid	exp
Q96EL3	Q9BQ15	MRPL53	NABP2	biochemical	22939629	biogrid	exp
O00303	Q13283	EIF3F	G3BP1	affinity chromatography technology	26777405	biogrid	exp
P09874	Q8IW19	PARP1	APLF	affinity chromatography technology;anti tag coimmunoprecipitation;enzymatic study;pull down	17396150;18172500;20098424;25402006;26186194;27067600;28514442	biogrid;dip;iid-pred;intact;mint	exp;pred
P62495	Q99459	ETF1	CDC5L	anti bait coimmunoprecipitation	20467437	intact;mint	exp
Q12772	Q9Y4A5	SREBF2	TRRAP	affinity chromatography technology	22288532	biogrid	exp
P16871	P27986	IL7R	PIK3R1	-	7522165	bci;hprd	exp
Q8WWC4	Q96RQ3	MAIP1	MCCC1	affinity chromatography technology	27499296	biogrid	exp
O75694	Q8IVT5	NUP155	KSR1	anti tag coimmunoprecipitation	27086506	intact	exp
P62834	Q9UNN5	RAP1A	FAF1	antibody array;pull down	15207703	biogrid;hprd;innatedb	exp
P21589	P21589	NT5E	NT5E	x-ray crystallography	23142347	dip;intact	exp
Q13547	Q99638	HDAC1	RAD9A	affinity chromatography technology	10846170;25402006	bci;biogrid;hprd;iid-pred	exp;pred
P02679	P05160	FGG	F13B	biochemical	16082366;25402006;8756701	biogrid;hprd;iid-pred	exp;pred
O43639	Q9UPY6	NCK2	WASF3	affinity chromatography technology	25402006;26186194;28514442	biogrid;iid-pred	exp;pred
Q14258	Q8WX93	TRIM25	PALLD	affinity chromatography technology	29117863	biogrid	exp
Q8N5H7	Q9Y6H5	SH2D3C	SNCAIP	two hybrid;two hybrid pooling approach;yeast 2-hybrid	16169070	biogrid;hprd;i2d;intact	exp
O43707	P20929	ACTN4	NEB	-	11882289	bci;hprd	exp
O60343	P31749	TBC1D4	AKT1	enzymatic study;protein kinase assay	11994271	biogrid;innatedb	exp
P60369	Q92993	KRTAP10-3	KAT5	two hybrid	25416956	biogrid	exp
P42224	P51617	STAT1	IRAK1	affinity chromatography technology	12856330;23023127;25402006	biogrid;iid-pred	exp;pred
P61769	Q8MGT5	B2M	HLA-A	-	-	i2d	exp
P29353	P61513	SHC1	RPL37A	-	20007894	i2d	exp
P53041	Q9HCE1	PPP5C	MOV10	affinity chromatography technology	22658674	biogrid	exp
Q5T3J3	Q96D09	LRIF1	GPRASP2	pull down;two hybrid	15383276;25402006	biogrid;iid-pred;intact	exp;pred
P78563	Q99848	ADARB1	EBNA1BP2	affinity chromatography technology	24778252	biogrid	exp
A0JP26	Q9UNH7	POTEB3	SNX6	affinity chromatography technology	28514442	biogrid	exp
P53367	Q16555	ARFIP1	DPYSL2	biochemical	26344197	biogrid	exp
Q13439	Q8N806	GOLGA4	UBR7	affinity chromatography technology	26186194;28514442	biogrid	exp
Q8NEY1	Q96ST8	NAV1	CEP89	bioid;proximity-dependent biotin identification	26638075	biogrid;intact	exp
P05412	P61353	JUN	RPL27	anti bait coimmunoprecipitation	25609649	intact;mint	exp
P31946	P35610	YWHAB	SOAT1	affinity chromatography technology	29128334	biogrid	exp
P21796	Q96S66	VDAC1	CLCC1	affinity chromatography technology	29128334	biogrid	exp
O60729	P82912	CDC14B	MRPS11	affinity chromatography technology	27432908	biogrid	exp
O00410	P62829	IPO5	RPL23	-	9114010	bci;hprd	exp
O43739	Q96HB5	CYTH3	CCDC120	affinity chromatography technology;two hybrid;two hybrid array;two hybrid prey pooling approach;validated two hybrid	25416956;28514442	biogrid;intact	exp
P26373	Q5C9Z4	RPL13	NOM1	anti tag coimmunoprecipitation	21576267	intact	exp
P07910	Q68DK2	HNRNPC	ZFYVE26	two hybrid;two hybrid array;two hybrid prey pooling approach;validated two hybrid	25416956	biogrid;intact	exp
P32927	P42229	CSF2RB	STAT5A	anti bait coimmunoprecipitation	16437163;25402006	iid-pred;intact;mint	exp;pred
P07737	P23946	PFN1	CMA1	-	11751973	hprd	exp
Q13133	Q9UIM3	NR1H3	FKBPL	luminescence based mammalian interactome mapping	25036637	intact	exp
P27449	Q99750	ATP6V0C	MDFI	two hybrid	21516116	biogrid;intact;mint	exp
P62906	Q00839	RPL10A	HNRNPU	affinity chromatography technology;anti tag coimmunoprecipitation	25402006;26496610	biogrid;iid-pred;intact	exp;pred
P33992	Q969P6	MCM5	TOP1MT	affinity chromatography technology	25963833	biogrid	exp
P0DMV8	P32121	HSPA1A	ARRB2	anti tag coimmunoprecipitation	17620599	intact	exp
P83916	Q09028	CBX1	RBBP4	tandem affinity purification	25402006;27705803	iid-pred;intact	exp;pred
P29016	Q8IXK2	CD1B	GALNT12	affinity chromatography technology	26186194;28514442	biogrid	exp
Q96LA8	Q9BX10	PRMT6	GTPBP2	affinity chromatography technology;anti tag coimmunoprecipitation;two hybrid	23455924	biogrid;intact;mint	exp
O95163	P00533	ELP1	EGFR	affinity chromatography technology	24797263	biogrid	exp
P02671	P05783	FGA	KRT18	two hybrid	10954706	intact	exp
P05067	Q16401	APP	PSMD5	pull down	21832049	biogrid	exp
Q14166	Q9NQG5	TTLL12	RPRD1B	biochemical	22863883	biogrid	exp
Q14683	Q96DB2	SMC1A	HDAC11	affinity chromatography technology;anti tag coimmunoprecipitation	23752268	biogrid;intact	exp
P61758	Q8NBT0	VBP1	POC1A	bioid;proximity-dependent biotin identification	26638075	biogrid;intact	exp
P00533	Q13671	EGFR	RIN1	affinity chromatography technology;anti tag coimmunoprecipitation;confocal microscopy;protein array	16273093;17403676;25402006	biogrid;i2d;iid-pred;intact	exp;pred
P26367	P41225	PAX6	SOX3	-	12710953;21836163	hprd;iid-pred	exp;pred
P19320	Q00403	VCAM1	GTF2B	cross-linking study	22623428	intact	exp
P08238	Q9C0B0	HSP90AB1	UNK	affinity chromatography technology	25737280	biogrid;iid-ortho	exp;ortho
A6NHR9	O75147	SMCHD1	OBSL1	affinity chromatography technology	24711643	biogrid	exp
P46531	Q9ULJ6	NOTCH1	ZMIZ1	affinity chromatography technology;pull down;x-ray crystallography	26522984	biogrid	exp
Q86W54	Q9UJV3	SPATA24	MID2	two hybrid;two hybrid array;two hybrid prey pooling approach;validated two hybrid	25416956	biogrid;intact	exp
Q8N3V7	Q9Y4F1	SYNPO	FARP1	affinity chromatography technology;anti tag coimmunoprecipitation	26496610	biogrid;intact	exp
P46087	P62913	NOP2	RPL11	biochemical	21836163;22939629;26344197	biogrid;iid-pred	exp;pred
P14784	Q15464	IL2RB	SHB	pull down	12200137	biogrid;hprd;intact;mint	exp
P14923	Q9GZQ8	JUP	MAP1LC3B	anti tag coimmunoprecipitation	20562859	intact	exp
P21731	P43250	TBXA2R	GRK6	enzymatic study	11504827	bci;biogrid;hprd	exp
P20309	Q9Y3E5	CHRM3	PTRH2	affinity chromatography technology	28514442	biogrid	exp
Q8WVV4	Q9NU19	POF1B	TBC1D22B	affinity chromatography technology	28514442	biogrid	exp
P51970	Q8IVT5	NDUFA8	KSR1	anti tag coimmunoprecipitation	27086506	intact	exp
P68400	Q9BSL1	CSNK2A1	UBAC1	enzymatic study	10857748;21836163	biogrid;iid-pred	exp;pred
Q12899	Q86VP6	TRIM26	CAND1	affinity chromatography technology	21145461	biogrid	exp
O95922	Q68CL5	TTLL1	TPGS2	affinity chromatography technology	26186194;28514442	biogrid	exp
P07195	Q15022	LDHB	SUZ12	affinity chromatography technology;anti tag coimmunoprecipitation	24457600	biogrid;innatedb	exp
O60825	Q9BY77	PFKFB2	POLDIP3	affinity chromatography technology;anti tag coimmunoprecipitation	26496610	biogrid;intact	exp
Q8WYQ5	Q9NVP1	DGCR8	DDX18	affinity chromatography technology	28514442	biogrid	exp
P40692	P78527	MLH1	PRKDC	affinity chromatography technology	17148452	biogrid	exp
Q96EP1	Q9C026	CHFR	TRIM9	two hybrid;two hybrid array	22493164	biogrid;intact	exp
O75947	Q9UI09	ATP5H	NDUFA12	biochemical	22939629	biogrid	exp
Q9H7S9	Q9NNX6	ZNF703	CD209	affinity chromatography technology	26186194;28514442	biogrid	exp
O95136	P11117	S1PR2	ACP2	affinity chromatography technology	28514442	biogrid	exp
Q12840	Q9Y6H6	KIF5A	KCNE3	two hybrid	21900206	biogrid;intact;mint	exp
O15151	P43355	MDM4	MAGEA1	two hybrid	25590999	biogrid	exp
Q6UX04	Q9UEU0	CWC27	VTI1B	affinity chromatography technology	26186194;28514442	biogrid	exp
P19237	Q9P0L9	TNNI1	PKD2L1	pull down	12809519	biogrid	exp
O15018	Q9UQB3	PDZD2	CTNND2	pull down;two hybrid;yeast 2-hybrid	10896674	biogrid;hprd;i2d	exp
Q13950	Q8WYB5	RUNX2	KAT6B	affinity chromatography technology;enzymatic study;pull down	11965546;21836163;25402006	biogrid;hprd;iid-pred	exp;pred
Q504Y0	Q9Y3E5	SLC39A12	PTRH2	affinity chromatography technology	28514442	biogrid	exp
P35244	Q9BRT9	RPA3	GINS4	tandem affinity purification	24126761	intact;mint	exp
Q6ZW49	Q9Y5Q8	PAXIP1	GTF3C5	affinity chromatography technology	22990118	biogrid	exp
O96028	Q16637	NSD2	SMN1;SMN2	affinity chromatography technology	24923560	biogrid	exp
Q13283	Q96FJ2	G3BP1	DYNLL2	affinity chromatography technology	26777405	biogrid	exp
P01106	Q9NRD0	MYC	FBXO8	affinity chromatography technology;pull down	20848231	biogrid	exp
P20585	Q96PM5	MSH3	RCHY1	two hybrid	21988832	biogrid;intact	exp
Q8N0Y2	Q8NAF0	ZNF444	ZNF579	affinity chromatography technology	26186194	biogrid	exp
O14862	P49916	AIM2	LIG3	anti tag coimmunoprecipitation	25665578	intact	exp
Q12860	Q13503	CNTN1	MED21	affinity chromatography technology	28514442	biogrid	exp
P52292	Q01201	KPNA2	RELB	affinity chromatography technology;tandem affinity purification	14743216;21836163;25402006	biogrid;dip;hprd;iid-pred;intact	exp;pred
Q9P2S5	Q9UBB4	WRAP73	ATXN10	anti bait coimmunoprecipitation	17353931	intact	exp
Q14258	Q3V6T2	TRIM25	CCDC88A	affinity chromatography technology	29117863	biogrid	exp
P19022	Q9UMR5	CDH2	PPT2	biochemical	22939629	biogrid	exp
Q9HCE1	Q9NP66	MOV10	HMG20A	affinity chromatography technology	22658674	biogrid	exp
O00255	P31268	MEN1	HOXA7	chromatin immunoprecipitation assay	18598942	intact	exp
O95201	Q12933	ZNF205	TRAF2	two hybrid;two hybrid pooling approach	16189514	biogrid;intact	exp
O75947	Q92544	ATP5H	TM9SF4	affinity chromatography technology;anti tag coimmunoprecipitation	26496610	biogrid;intact	exp
P01106	Q15386	MYC	UBE3C	affinity chromatography technology;tandem affinity purification	17314511	biogrid;i2d;intact	exp
O15230	Q86YD3	LAMA5	TMEM25	affinity chromatography technology	26186194;28514442	biogrid	exp
O94973	P42566	AP2A2	EPS15	affinity chromatography technology;pull down;tandem affinity purification	10809762;18362181;19380743;25402006;26822536;8662627;9049247	bci;biogrid;hprd;iid-ortho;iid-pred;intact	exp;ortho;pred
P29803	Q00839	PDHA2	HNRNPU	biochemical	22939629	biogrid	exp
O43291	Q9Y2H6	SPINT2	FNDC3A	affinity chromatography technology	26186194;28514442	biogrid	exp
Q07002	Q9BZW7	CDK18	TSGA10	two hybrid;two hybrid array;two hybrid prey pooling approach;validated two hybrid	25416956	biogrid;intact	exp
P16949	P30480	STMN1	HLA-B	anti bait coimmunoprecipitation	17353931	intact	exp
Q13627	Q9C073	DYRK1A	FAM117A	affinity chromatography technology;tandem affinity purification	23602568	biogrid;intact	exp
Q8WXF0	Q9P2M7	SRSF12	CGN	affinity chromatography technology	27173435	biogrid	exp
Q16539	Q9BUB5	MAPK14	MKNK1	affinity chromatography technology;anti tag coimmunoprecipitation;pull down;tandem affinity purification;two hybrid;two hybrid pooling approach	10922375;11157753;20936779;23455922;23602568;25402006;26186194;28514442;9155018	bci;biogrid;hprd;i2d;iid-ortho;iid-pred;innatedb;intact	exp;ortho;pred
Q8WXE1	Q9BUJ2	ATRIP	HNRNPUL1	affinity chromatography technology	18480432	biogrid	exp
P05412	Q13950	JUN	RUNX2	affinity chromatography technology;pull down;two hybrid;yeast 2-hybrid	11274169;11641401;25402006;doi:10.1007/978-3-540-73060-6_4	bci;biogrid;hprd;iid-pred	exp;pred
P10827	P50613	THRA	CDK7	two hybrid;yeast 2-hybrid	15249124;21836163	bci;biogrid;hprd;i2d;iid-pred	exp;pred
O43151	P25205	TET3	MCM3	pull down	23353889	intact;mint	exp
Q15024	Q6IQ23	EXOSC7	PLEKHA7	anti bait coimmunoprecipitation	28877994	intact	exp
P29401	Q9UBN6	TKT	TNFRSF10D	anti bait coimmunoprecipitation	17353931	intact	exp
O43166	P78352	SIPA1L1	DLG4	fluorescence polarization spectroscopy;yeast 2-hybrid	11502259;21836163;22117215;25402006	hprd;iid-pred;intact;mint	exp;pred
O14828	Q96PU5	SCAMP3	NEDD4L	-	19158374	hprd	exp
P50750	Q58FG0	CDK9	HSP90AA5P	affinity chromatography technology	26186194;28514442	biogrid	exp
Q6AZZ1	Q92734	TRIM68	TFG	affinity chromatography technology	24999993	biogrid	exp
P15927	Q13435	RPA2	SF3B2	affinity chromatography technology	24332808	biogrid	exp
P02751	P62258	FN1	YWHAE	affinity chromatography technology;cross-linking study	19738201	biogrid;iid-ortho;intact	exp;ortho
Q9NSK0	Q9Y3M2	KLC4	CBY1	affinity chromatography technology	27173435	biogrid	exp
P11166	P51617	SLC2A1	IRAK1	affinity chromatography technology;anti tag coimmunoprecipitation	25852190	biogrid;intact	exp
P08621	Q8TF46	SNRNP70	DIS3L	affinity chromatography technology;anti tag coimmunoprecipitation	26496610	biogrid;intact	exp
P12273	P19838	PIP	NFKB1	tandem affinity purification	25609649	intact;mint	exp
P06756	P28482	ITGAV	MAPK1	affinity chromatography technology	23640055;25402006	biogrid;iid-pred	exp;pred
P41235	Q8N2W9	HNF4A	PIAS4	enzymatic study	12727872	biogrid	exp
P08238	Q5GLZ8	HSP90AB1	HERC4	luminescence based mammalian interactome mapping	22939624	intact	exp
Q13098	Q13620	GPS1	CUL4B	affinity chromatography technology;anti tag coimmunoprecipitation	21145461;25402006;26496610	biogrid;iid-pred;intact	exp;pred
Q14197	Q9NVS2	MRPL58	MRPS18A	affinity chromatography technology;anti tag coimmunoprecipitation	20186120	biogrid;intact;mint	exp
P56748	Q9UH77	CLDN8	KLHL3	affinity chromatography technology	25831548	biogrid	exp
Q13724	Q86XR8	MOGS	CEP57	affinity chromatography technology	23443559	biogrid	exp
P43304	Q96CS3	GPD2	FAF2	biochemical	22939629	biogrid	exp
P04439	Q8NHL6	HLA-A	LILRB1	pull down;x-ray crystallography	12897781;19124746;23023127;25402006	biogrid;iid-pred;innatedb	exp;pred
P04792	P21673	HSPB1	SAT1	reverse ras recruitment system;two hybrid	25277244	biogrid;intact	exp
O43638	P35226	FOXS1	BMI1	two hybrid	20211142	biogrid	exp
Q13526	Q8IZ69	PIN1	TRMT2A	two hybrid	21900206	biogrid;intact;mint	exp
P14854	Q5TEC6	COX6B1	HIST2H3PS2	affinity chromatography technology	28514442	biogrid	exp
P42262	Q96HA1	GRIA2	POM121	affinity chromatography technology;anti tag coimmunoprecipitation	26496610	biogrid;intact	exp
P07199	Q9UK11	CENPB	ZNF223	affinity chromatography technology	28514442	biogrid	exp
P42704	P63104	LRPPRC	YWHAZ	pull down	15161933;25402006	iid-pred;intact;mint	exp;pred
P82650	Q9GZU8	MRPS22	FAM192A	biochemical	26344197	biogrid;iid-ortho	exp;ortho
Q99496	Q9NZ45	RNF2	CISD1	affinity chromatography technology;anti tag coimmunoprecipitation	24457600	biogrid;innatedb	exp
Q96GS4	Q9Y2Q5	BORCS6	LAMTOR2	affinity chromatography technology	26186194;28514442	biogrid	exp
P16444	Q9Y672	DPEP1	ALG6	affinity chromatography technology	28514442	biogrid	exp
Q13625	Q96NL6	TP53BP2	SCLT1	bioid;proximity-dependent biotin identification	26638075	biogrid;intact	exp
O95182	Q9ULW0	NDUFA7	TPX2	biochemical	22939629	biogrid	exp
O75489	P48047	NDUFS3	ATP5O	affinity chromatography technology	27499296	biogrid	exp
Q14315	Q9H422	FLNC	HIPK3	yeast 2-hybrid	15231748	hprd	exp
P09228	Q6UY14	CST2	ADAMTSL4	two hybrid;two hybrid array;two hybrid prey pooling approach;validated two hybrid	25416956	biogrid;intact	exp
P52736	P55327	ZNF133	TPD52	affinity chromatography technology	28514442	biogrid	exp
P21796	Q9Y657	VDAC1	SPIN1	affinity chromatography technology	29128334	biogrid	exp
P49736	Q13596	MCM2	SNX1	affinity chromatography technology	25963833	biogrid	exp
O95476	Q99618	CTDNEP1	CDCA3	affinity chromatography technology	26186194	biogrid	exp
O15258	Q8IWL3	RER1	HSCB	anti bait coimmunoprecipitation	28380382	intact	exp
O14980	Q96EN8	XPO1	MOCOS	affinity chromatography technology	26673895	biogrid	exp
O60664	P49458	PLIN3	SRP9	biochemical	22863883	biogrid	exp
P20648	Q99536	ATP4A	VAT1	affinity chromatography technology	17255364	biogrid	exp
Q8TAE8	Q9H0W5	GADD45GIP1	CCDC8	affinity chromatography technology	24711643	biogrid	exp
P07947	P83881	YES1	RPL36A	-	20007894	i2d	exp
Q8IZF4	Q8TEQ8	ADGRG5	PIGO	affinity chromatography technology	28514442	biogrid	exp
O15056	O15056	SYNJ2	SYNJ2	yeast 2-hybrid	10357812	hprd	exp
Q08170	Q9UK58	SRSF4	CCNL1	pull down	18216018	intact	exp
P08034	P29033	GJB1	GJB2	-	21836163;9592087	hprd;iid-pred	exp;pred
Q13162	Q9HCE1	PRDX4	MOV10	affinity chromatography technology	22658674	biogrid	exp
Q02383	Q9Y226	SEMG2	SLC22A13	affinity chromatography technology	28514442	biogrid	exp
P27348	Q9HCE7	YWHAQ	SMURF1	affinity chromatography technology	23444366	biogrid	exp
Q13516	Q13618	OLIG2	CUL3	two hybrid;two hybrid array	21988832	biogrid;intact	exp
P47902	Q9UNX3	CDX1	RPL26L1	affinity chromatography technology	28514442	biogrid	exp
Q9H6E5	Q9NRD1	TUT1	FBXO6	affinity chromatography technology	22268729	biogrid	exp
P61247	Q9NY93	RPS3A	DDX56	affinity chromatography technology;anti bait coimmunoprecipitation	17353931	biogrid;intact	exp
P10809	Q07021	HSPD1	C1QBP	affinity chromatography technology	22904065;25402006	biogrid;iid-pred	exp;pred
P61289	Q92974	PSME3	ARHGEF2	biochemical	26344197	biogrid	exp
P01112	Q9NZL6	HRAS	RGL1	isothermal titration calorimetry;nuclear magnetic resonance;two hybrid;two hybrid pooling approach;yeast 2-hybrid	10545207;20936779;23023127;24441586;25402006	bci;biogrid;dip;hprd;i2d;iid-pred;intact	exp;pred
O75478	P09012	TADA2A	SNRPA	affinity chromatography technology	20508642	biogrid	exp
O43711	Q9BUJ2	TLX3	HNRNPUL1	two hybrid	20211142	biogrid	exp
P12081	P46777	HARS	RPL5	-	21836163;8049265	bci;hprd;iid-pred	exp;pred
O15294	O75674	OGT	TOM1L1	biochemical	22863883	biogrid	exp
Q16539	Q9BR11	MAPK14	ZSWIM1	two hybrid pooling approach	20936779	i2d	exp
P06733	Q9UHV7	ENO1	MED13	two hybrid fragment pooling approach	23414517	intact	exp
P12931	P35326	SRC	SPRR2A	affinity chromatography technology;anti bait coimmunoprecipitation;anti tag coimmunoprecipitation;protein array;pull down	18155796	biogrid;intact;mint	exp
P14868	Q99714	DARS	HSD17B10	affinity chromatography technology	29128334	biogrid	exp
Q14558	Q92905	PRPSAP1	COPS5	affinity chromatography technology	21145461	biogrid	exp
Q13352	Q6IPU0	ITGB3BP	CENPP	affinity chromatography technology;anti tag coimmunoprecipitation	16622420;21836163;26186194;26496610;28514442	biogrid;iid-pred;intact	exp;pred
O75419	Q15714	CDC45	TSC22D1	anti bait coimmunoprecipitation	17353931	intact	exp
Q01780	Q14872	EXOSC10	MTF1	affinity chromatography technology	28416769	biogrid	exp
P08476	P27037	INHBA	ACVR2A	affinity chromatography technology;coimmunoprecipitation	10746731;11266516;16082366;21836163;23023127;25402006;8242742;9202237;9605406	biogrid;dip;hprd;iid-ortho;iid-pred	exp;ortho;pred
P0DP23	Q05586	CALM1	GRIN1	-	12408866;8625412;9009191;9728925;9952395	bci;hprd	exp
O00308	Q96PK6	WWP2	RBM14	affinity chromatography technology	25071155	biogrid	exp
O00483	P56134	NDUFA4	ATP5J2	affinity chromatography technology	27499296	biogrid	exp
P28482	Q7L5N1	MAPK1	COPS6	affinity chromatography technology;anti bait coimmunoprecipitation;enzymatic study;protein kinase assay	26267535	biogrid;intact	exp
O60673	P24385	REV3L	CCND1	affinity chromatography technology;anti tag coimmunoprecipitation	26496610	biogrid;intact	exp
P61106	Q14999	RAB14	CUL7	affinity chromatography technology	24711643	biogrid	exp
O60637	Q01844	TSPAN3	EWSR1	two hybrid;two hybrid pooling approach;yeast 2-hybrid	16189514	biogrid;hprd;intact	exp
Q8N307	Q9H4B7	MUC20	TUBB1	affinity chromatography technology	28514442	biogrid	exp
Q6BDS2	Q9NP66	UHRF1BP1	HMG20A	affinity chromatography technology;anti tag coimmunoprecipitation	26496610	biogrid;intact	exp
P11021	P38398	HSPA5	BRCA1	affinity chromatography technology	25402006;26831064	biogrid;iid-pred	exp;pred
P04183	P49815	TK1	TSC2	two hybrid	21900206	biogrid;intact;mint	exp
P86478	Q8IUQ4	PRR20E	SIAH1	affinity chromatography technology	28514442	biogrid	exp
Q8IVM8	Q92581	SLC22A9	SLC9A6	affinity chromatography technology	28514442	biogrid	exp
Q13233	Q9BUF5	MAP3K1	TUBB6	tandem affinity purification	14743216;25402006	iid-pred;intact	exp;pred
Q16576	Q9HCU9	RBBP7	BRMS1	affinity chromatography technology;tandem affinity purification	14581478;21836163;25402006;26186194;27705803;28514442	biogrid;iid-pred;intact	exp;pred
Q14692	Q9BSG1	BMS1	ZNF2	affinity chromatography technology	28514442	biogrid	exp
P62195	Q9UQ35	PSMC5	SRRM2	affinity chromatography technology	16159877	biogrid	exp
Q13442	Q9NPJ6	PDAP1	MED4	affinity chromatography technology	25281560	biogrid	exp
Q86X19	Q9HBM0	TMEM17	VEZT	bioid;proximity-dependent biotin identification	26638075	biogrid;intact	exp
P22736	Q8WWZ7	NR4A1	ABCA5	two hybrid	21988832	biogrid;intact	exp
P15153	P52306	RAC2	RAP1GDS1	affinity chromatography technology	28514442	biogrid	exp
O00483	Q16795	NDUFA4	NDUFA9	affinity chromatography technology	25402006;27499296	biogrid;iid-pred	exp;pred
P01859	Q96L92	IGHG2	SNX27	affinity chromatography technology	28514442	biogrid	exp
P24522	Q12824	GADD45A	SMARCB1	chromatin immunoprecipitation assay	24434208	intact	exp
P35580	Q99759	MYH10	MAP3K3	tandem affinity purification	14743216;25402006	iid-pred;intact	exp;pred
P25054	Q96AV8	APC	E2F7	-	20007894	i2d	exp
P04083	P29350	ANXA1	PTPN6	anti bait coimmunoprecipitation	23754495	intact	exp
O00763	Q6W2J9	ACACB	BCOR	affinity chromatography technology	26687479	biogrid	exp
P27694	P35749	RPA1	MYH11	affinity chromatography technology	24332808	biogrid	exp
P05386	P60866	RPLP1	RPS20	biochemical	16082366;21836163;25402006;26344197;doi:10.1007/978-3-540-73060-6_4	bci;biogrid;iid-pred	exp;pred
Q13573	Q9Y3B4	SNW1	SF3B6	affinity chromatography technology;anti bait coimmunoprecipitation	20467437;21836163	biogrid;iid-pred;intact;mint	exp;pred
P26447	P48745	S100A4	NOV	pull down;two hybrid;yeast 2-hybrid	12147716;14606958;21836163;25402006	biogrid;hprd;iid-pred	exp;pred
Q01844	Q03164	EWSR1	KMT2A	bioid	24999758	biogrid	exp
Q9H977	Q9Y5T5	WDR54	USP16	affinity chromatography technology	28514442	biogrid	exp
P19174	Q96T58	PLCG1	SPEN	affinity chromatography technology;peptide array	17474147	i2d;innatedb;intact	exp
P60900	Q13107	PSMA6	USP4	two hybrid	23022198	biogrid	exp
O75475	P31269	PSIP1	HOXA9	chromatin immunoprecipitation assay	18598942	intact	exp
Q13112	Q13485	CHAF1B	SMAD4	affinity chromatography technology;tandem affinity purification	25609649	biogrid;intact;mint	exp
A0PJI9	O00629	C10orf12	KPNA4	affinity chromatography technology	26496610	biogrid	exp
Q9ULJ8	Q9UM54	PPP1R9A	MYO6	affinity chromatography technology	28514442	biogrid	exp
Q13823	Q9NQ55	GNL2	PPAN	affinity chromatography technology	28514442	biogrid	exp
P21359	P29590	NF1	PML	cross-linking study;imaging technique;proximity ligation assay	22293200	biogrid;intact	exp
P30281	Q9NQX5	CCND3	NPDC1	pull down	11042687;21836163	biogrid;hprd;iid-pred	exp;pred
Q02224	Q96BD8	CENPE	SKA1	imaging technique	17093495;23023127;25402006	iid-pred;intact;mint	exp;pred
P48643	Q9P2T0	CCT5	THEG	affinity chromatography technology;two hybrid;yeast 2-hybrid	10747865;21836163;25402006	biogrid;hprd;iid-ortho;iid-pred	exp;ortho;pred
O14980	P61011	XPO1	SRP54	affinity chromatography technology	26673895	biogrid;iid-ortho	exp;ortho
P22102	Q6P1N9	GART	TATDN1	biochemical	26344197	biogrid	exp
O15162	Q16630	PLSCR1	CPSF6	affinity chromatography technology;pull down;two hybrid;two hybrid pooling approach	16189514	biogrid;innatedb;intact	exp
P35558	Q13200	PCK1	PSMD2	affinity chromatography technology	21726808	biogrid	exp
P37802	Q14164	TAGLN2	IKBKE	anti bait coimmunoprecipitation	17353931	intact	exp
O95858	P06028	TSPAN15	GYPB	affinity chromatography technology	28514442	biogrid	exp
O60264	P15927	SMARCA5	RPA2	affinity chromatography technology	24332808	biogrid	exp
O14980	O43175	XPO1	PHGDH	affinity chromatography technology	26673895	biogrid	exp
Q16891	Q9H4L4	IMMT	SENP3	affinity chromatography technology	26511642	biogrid	exp
P62851	P62913	RPS25	RPL11	biochemical	22939629;25402006;26344197	biogrid;iid-pred	exp;pred
Q13618	Q6TDP4	CUL3	KLHL17	affinity chromatography technology	21145461	biogrid;iid-ortho	exp;ortho
P62805	P62993	HIST1H4A;HIST1H4B;HIST1H4C;HIST1H4D;HIST1H4E;HIST1H4F;HIST1H4H;HIST1H4I;HIST1H4J;HIST1H4K;HIST1H4L;HIST2H4A;HIST2H4B;HIST4H4	GRB2	affinity chromatography technology;pull down	12577067;19380743;25402006	biogrid;iid-pred;intact	exp;pred
P24752	Q14CZ7	ACAT1	FASTKD3	tandem affinity purification	20869947	intact	exp
O15525	P35452	MAFG	HOXD12	pull down	11036080;21836163	biogrid;hprd;iid-ortho;iid-pred	exp;ortho;pred
O15355	Q96MN5	PPM1G	TCEANC2	affinity chromatography technology	28514442	biogrid	exp
P19784	P37840	CSNK2A2	SNCA	-	10617630;10852916;25402006	hprd;iid-pred	exp;pred
P48594	Q14330	SERPINB4	GPR18	affinity chromatography technology	26186194;28514442	biogrid	exp
P05067	P41231	APP	P2RY2	pull down	21832049	biogrid	exp
P82675	Q86VP6	MRPS5	CAND1	affinity chromatography technology	21145461	biogrid	exp
P62993	Q14525	GRB2	KRT33B	affinity chromatography technology	19380743	biogrid	exp
O95297	Q8WXQ8	MPZL1	CPA5	affinity chromatography technology	28514442	biogrid	exp
P15923	Q86U70	TCF3	LDB1	affinity chromatography technology	16407974;25402006	biogrid;iid-pred	exp;pred
P07711	P0C0L4	CTSL	C4A	protease assay	24315997	innatedb	exp
P62701	Q2NL82	RPS4X	TSR1	biochemical	22863883;22939629;25402006	biogrid;iid-pred	exp;pred
Q8WV35	Q9C0C7	LRRC29	AMBRA1	affinity chromatography technology	26186194	biogrid	exp
Q9HCE1	Q9Y2P8	MOV10	RCL1	affinity chromatography technology	22658674	biogrid	exp
P19525	Q9NX58	EIF2AK2	LYAR	affinity chromatography technology;anti tag coimmunoprecipitation	21903422	biogrid;innatedb;intact	exp
Q14135	Q15561	VGLL4	TEAD4	affinity chromatography technology;anti tag coimmunoprecipitation;bio-layer interferometry;pull down	24525233;26186194;28514442	biogrid;intact	exp
Q96N67	Q9UKB1	DOCK7	FBXW11	affinity chromatography technology	25515538	biogrid	exp
P25054	Q9ULT8	APC	HECTD1	affinity chromatography technology	23277359	biogrid	exp
P46779	Q9NQ55	RPL28	PPAN	affinity chromatography technology	28514442	biogrid	exp
O94992	Q05519	HEXIM1	SRSF11	biochemical	26344197	biogrid	exp
A0AVT1	Q96J02	UBA6	ITCH	affinity chromatography technology	26508657	biogrid	exp
P61077	Q9H992	UBE2D3	MARCH7	pull down;two hybrid	24905733	biogrid	exp
Q8WXA8	Q9NV64	HTR3C	TMEM39A	affinity chromatography technology	26186194;28514442	biogrid	exp
O15020	P12830	SPTBN2	CDH1	bioid	25468996	biogrid	exp
Q5JR59	Q7Z7H3	MTUS2	CATIP	two hybrid;two hybrid array;two hybrid prey pooling approach;validated two hybrid	25416956	biogrid;intact	exp
O60934	Q9UBL3	NBN	ASH2L	molecular sieving	17500065	intact	exp
O75616	Q9H845	ERAL1	ACAD9	biochemical	22939629	biogrid	exp
P62917	Q6PK04	RPL8	CCDC137	affinity chromatography technology	26186194;28514442	biogrid	exp
O43291	P49815	SPINT2	TSC2	affinity chromatography technology	26186194	biogrid	exp
P10635	P10635	CYP2D6	CYP2D6	x-ray crystallography	16352597;22308038	biogrid;i2d	exp
O60307	Q9BZF3	MAST3	OSBPL6	affinity chromatography technology	27173435	biogrid	exp
O43439	Q96HA8	CBFA2T2	WDYHV1	two hybrid;two hybrid pooling approach;yeast 2-hybrid	16189514	biogrid;hprd;intact	exp
Q09472	Q92830	EP300	KAT2A	-	21836163;23023127;25402006;9742083	bci;hprd;iid-ortho;iid-pred	exp;ortho;pred
P05771	Q99418	PRKCB	CYTH2	-	10531036	bci;hprd	exp
[truncated: 332,316 more rows]
