# Supplementary material for: Extensive rewiring of the EGFR network in colorectal cancer cells expressing transforming levels of KRASG13D
Source: Nat Commun. 2020 Jan 24;11:499. doi: 10.1038/s41467-019-14224-9 (PMC6981206; doi:10.1038/s41467-019-14224-9)
Supplement: Supplementary file 22 — Supplementary Software 3 [file 41467_2019_14224_MOESM22_ESM.zip › Supplementary Figure 3A_code/Supplementary Figure 3_kegg_pathway_names.txt]

Menu 	PATHWAY 	BRITE 	MODULE 	KO 	GENES 	LIGAND 	NETWORK 	DISEASE 	DRUG 	DBGET
Select prefix
Enter keywords
   Help
Pathway Maps
[ New pathway maps | Update history ]
KEGG PATHWAY is a collection of manually drawn pathway maps representing our knowledge on the molecular interaction, reaction and relation networks for:

1. Metabolism	Global/overview   Carbohydrate   Energy   Lipid   Nucleotide   Amino acid   Other amino   Glycan	Cofactor/vitamin   Terpenoid/PK   Other secondary metabolite   Xenobiotics   Chemical structure
2. Genetic Information Processing
3. Environmental Information Processing
4. Cellular Processes
5. Organismal Systems
6. Human Diseases
7. Drug Development
KEGG PATHWAY is a reference database for Pathway Mapping.
Pathway Identifiers
Each pathway map is identified by the combination of 2-4 letter prefix code and 5 digit number (see KEGG Identifier). The prefix has the following meaning:

map	manually drawn reference pathway
ko	reference pathway highlighting KOs
ec	reference metabolic pathway highlighting EC numbers
rn	reference metabolic pathway highlighting reactions
<org>	organism-specific pathway generated by converting KOs to gene identifiers

and the numbers starting with the following:

011	global map (lines linked to KOs)
012	overview map (lines linked to KOs)
010	chemical structure map (no KO expansion)
07	drug structure map (no KO expansion)
other	regular map (boxes linked to KOs)

are used for different types of maps.
1. Metabolism
1.0 Global and overview maps
[KEGG Atlas]   
[KEGG Atlas]
[KEGG Atlas]
[KEGG Atlas]
[KEGG Atlas]
[KEGG Atlas]
[KEGG Atlas]
[KEGG Atlas]
[KEGG Atlas]

01100	Metabolic pathways
01110	Biosynthesis of secondary metabolites
01120	Microbial metabolism in diverse environments
01130	Biosynthesis of antibiotics
01200	Carbon metabolism
01210	2-Oxocarboxylic acid metabolism
01212	Fatty acid metabolism
01230	Biosynthesis of amino acids
01220	Degradation of aromatic compounds

1.1 Carbohydrate metabolism

00010	Glycolysis / Gluconeogenesis
00020	Citrate cycle (TCA cycle)
00030	Pentose phosphate pathway
00040	Pentose and glucuronate interconversions
00051	Fructose and mannose metabolism
00052	Galactose metabolism
00053	Ascorbate and aldarate metabolism
00500	Starch and sucrose metabolism
00520	Amino sugar and nucleotide sugar metabolism
00620	Pyruvate metabolism
00630	Glyoxylate and dicarboxylate metabolism
00640	Propanoate metabolism
00650	Butanoate metabolism
00660	C5-Branched dibasic acid metabolism
00562	Inositol phosphate metabolism

1.2 Energy metabolism

00190	Oxidative phosphorylation
00195	Photosynthesis
00196	Photosynthesis - antenna proteins
00710	Carbon fixation in photosynthetic organisms
00720	Carbon fixation pathways in prokaryotes
00680	Methane metabolism
00910	Nitrogen metabolism
00920	Sulfur metabolism

1.3 Lipid metabolism

00061	Fatty acid biosynthesis
00062	Fatty acid elongation
00071	Fatty acid degradation
00072	Synthesis and degradation of ketone bodies
00073	Cutin, suberine and wax biosynthesis
00100	Steroid biosynthesis
00120	Primary bile acid biosynthesis
00121	Secondary bile acid biosynthesis
00140	Steroid hormone biosynthesis
00561	Glycerolipid metabolism
00564	Glycerophospholipid metabolism
00565	Ether lipid metabolism
00600	Sphingolipid metabolism
00590	Arachidonic acid metabolism
00591	Linoleic acid metabolism
00592	alpha-Linolenic acid metabolism
01040	Biosynthesis of unsaturated fatty acids

1.4 Nucleotide metabolism

00230	Purine metabolism
00240	Pyrimidine metabolism

1.5 Amino acid metabolism

00250	Alanine, aspartate and glutamate metabolism
00260	Glycine, serine and threonine metabolism
00270	Cysteine and methionine metabolism
00280	Valine, leucine and isoleucine degradation
00290	Valine, leucine and isoleucine biosynthesis
00300	Lysine biosynthesis
00310	Lysine degradation
00220	Arginine biosynthesis
00330	Arginine and proline metabolism
00340	Histidine metabolism
00350	Tyrosine metabolism
00360	Phenylalanine metabolism
00380	Tryptophan metabolism
00400	Phenylalanine, tyrosine and tryptophan biosynthesis

1.6 Metabolism of other amino acids

00410	beta-Alanine metabolism
00430	Taurine and hypotaurine metabolism
00440	Phosphonate and phosphinate metabolism
00450	Selenocompound metabolism
00460	Cyanoamino acid metabolism
00471	D-Glutamine and D-glutamate metabolism
00472	D-Arginine and D-ornithine metabolism
00473	D-Alanine metabolism
00480	Glutathione metabolism

1.7 Glycan biosynthesis and metabolism

00510	N-Glycan biosynthesis
00513	Various types of N-glycan biosynthesis
00512	Mucin type O-glycan biosynthesis
00515	Mannose type O-glycan biosynthesis
00514	Other types of O-glycan biosynthesis
00532	Glycosaminoglycan biosynthesis - chondroitin sulfate / dermatan sulfate
00534	Glycosaminoglycan biosynthesis - heparan sulfate / heparin
00533	Glycosaminoglycan biosynthesis - keratan sulfate
00531	Glycosaminoglycan degradation
00563	Glycosylphosphatidylinositol (GPI)-anchor biosynthesis
00601	Glycosphingolipid biosynthesis - lacto and neolacto series
00603	Glycosphingolipid biosynthesis - globo and isoglobo series
00604	Glycosphingolipid biosynthesis - ganglio series
00540	Lipopolysaccharide biosynthesis
00550	Peptidoglycan biosynthesis
00511	Other glycan degradation
00571	Lipoarabinomannan (LAM) biosynthesis
00572	Arabinogalactan biosynthesis - Mycobacterium

1.8 Metabolism of cofactors and vitamins

00730	Thiamine metabolism
00740	Riboflavin metabolism
00750	Vitamin B6 metabolism
00760	Nicotinate and nicotinamide metabolism
00770	Pantothenate and CoA biosynthesis
00780	Biotin metabolism
00785	Lipoic acid metabolism
00790	Folate biosynthesis
00670	One carbon pool by folate
00830	Retinol metabolism
00860	Porphyrin and chlorophyll metabolism
00130	Ubiquinone and other terpenoid-quinone biosynthesis

1.9 Metabolism of terpenoids and polyketides

00900	Terpenoid backbone biosynthesis
00902	Monoterpenoid biosynthesis
00909	Sesquiterpenoid and triterpenoid biosynthesis
00904	Diterpenoid biosynthesis
00906	Carotenoid biosynthesis
00905	Brassinosteroid biosynthesis
00981	Insect hormone biosynthesis
00908	Zeatin biosynthesis
00903	Limonene and pinene degradation
00281	Geraniol degradation
01052	Type I polyketide structures
00522	Biosynthesis of 12-, 14- and 16-membered macrolides
01051	Biosynthesis of ansamycins
01059	Biosynthesis of enediyne antibiotics
01056	Biosynthesis of type II polyketide backbone
01057	Biosynthesis of type II polyketide products
00253	Tetracycline biosynthesis
00523	Polyketide sugar unit biosynthesis
01054	Nonribosomal peptide structures
01053	Biosynthesis of siderophore group nonribosomal peptides
01055	Biosynthesis of vancomycin group antibiotics

1.10 Biosynthesis of other secondary metabolites

00940	Phenylpropanoid biosynthesis
00945	Stilbenoid, diarylheptanoid and gingerol biosynthesis
00941	Flavonoid biosynthesis
00944	Flavone and flavonol biosynthesis
00942	Anthocyanin biosynthesis
00943	Isoflavonoid biosynthesis
00901	Indole alkaloid biosynthesis
00403	Indole diterpene alkaloid biosynthesis
00950	Isoquinoline alkaloid biosynthesis
00960	Tropane, piperidine and pyridine alkaloid biosynthesis
01058	Acridone alkaloid biosynthesis
00232	Caffeine metabolism
00965	Betalain biosynthesis
00966	Glucosinolate biosynthesis
00402	Benzoxazinoid biosynthesis
00311	Penicillin and cephalosporin biosynthesis
00332	Carbapenem biosynthesis
00261	Monobactam biosynthesis
00331	Clavulanic acid biosynthesis
00521	Streptomycin biosynthesis
00524	Neomycin, kanamycin and gentamicin biosynthesis
00525	Acarbose and validamycin biosynthesis
00231	Puromycin biosynthesis
00401	Novobiocin biosynthesis
00404	Staurosporine biosynthesis
00405	Phenazine biosynthesis
00333	Prodigiosin biosynthesis
00254	Aflatoxin biosynthesis
00999	Biosynthesis of secondary metabolites - unclassified

1.11 Xenobiotics biodegradation and metabolism

00362	Benzoate degradation
00627	Aminobenzoate degradation
00364	Fluorobenzoate degradation
00625	Chloroalkane and chloroalkene degradation
00361	Chlorocyclohexane and chlorobenzene degradation
00623	Toluene degradation
00622	Xylene degradation
00633	Nitrotoluene degradation
00642	Ethylbenzene degradation
00643	Styrene degradation
00791	Atrazine degradation
00930	Caprolactam degradation
00363	Bisphenol degradation
00621	Dioxin degradation
00626	Naphthalene degradation
00624	Polycyclic aromatic hydrocarbon degradation
00365	Furfural degradation
00984	Steroid degradation
00980	Metabolism of xenobiotics by cytochrome P450
00982	Drug metabolism - cytochrome P450
00983	Drug metabolism - other enzymes

1.12 Chemical structure transformation maps

01010	Overview of biosynthetic pathways
01060	Biosynthesis of plant secondary metabolites
01061	Biosynthesis of phenylpropanoids
01062	Biosynthesis of terpenoids and steroids
01063	Biosynthesis of alkaloids derived from shikimate pathway
01064	Biosynthesis of alkaloids derived from ornithine, lysine and nicotinic acid
01065	Biosynthesis of alkaloids derived from histidine and purine
01066	Biosynthesis of alkaloids derived from terpenoid and polyketide
01070	Biosynthesis of plant hormones

2. Genetic Information Processing
2.1 Transcription

03020	RNA polymerase
03022	Basal transcription factors
03040	Spliceosome

2.2 Translation

03010	Ribosome
00970	Aminoacyl-tRNA biosynthesis
03013	RNA transport
03015	mRNA surveillance pathway
03008	Ribosome biogenesis in eukaryotes

2.3 Folding, sorting and degradation

03060	Protein export
04141	Protein processing in endoplasmic reticulum
04130	SNARE interactions in vesicular transport
04120	Ubiquitin mediated proteolysis
04122	Sulfur relay system
03050	Proteasome
03018	RNA degradation

2.4 Replication and repair

03030	DNA replication
03410	Base excision repair
03420	Nucleotide excision repair
03430	Mismatch repair
03440	Homologous recombination
03450	Non-homologous end-joining
03460	Fanconi anemia pathway

3. Environmental Information Processing
3.1 Membrane transport

02010	ABC transporters
02060	Phosphotransferase system (PTS)
03070	Bacterial secretion system

3.2 Signal transduction

02020	Two-component system
04014	Ras signaling pathway
04015	Rap1 signaling pathway
04010	MAPK signaling pathway
04013	MAPK signaling pathway - fly
04016	MAPK signaling pathway - plant
04011	MAPK signaling pathway - yeast
04012	ErbB signaling pathway
04310	Wnt signaling pathway
04330	Notch signaling pathway
04340	Hedgehog signaling pathway
04341	Hedgehog signaling pathway - fly
04350	TGF-beta signaling pathway
04390	Hippo signaling pathway
04391	Hippo signaling pathway - fly
04392	Hippo signaling pathway - multiple species
04370	VEGF signaling pathway
04371	Apelin signaling pathway
04630	Jak-STAT signaling pathway
04064	NF-kappa B signaling pathway
04668	TNF signaling pathway
04066	HIF-1 signaling pathway
04068	FoxO signaling pathway
04020	Calcium signaling pathway
04070	Phosphatidylinositol signaling system
04072	Phospholipase D signaling pathway
04071	Sphingolipid signaling pathway
04024	cAMP signaling pathway
04022	cGMP-PKG signaling pathway
04151	PI3K-Akt signaling pathway
04152	AMPK signaling pathway
04150	mTOR signaling pathway
04075	Plant hormone signal transduction

3.3 Signaling molecules and interaction

04080	Neuroactive ligand-receptor interaction
04060	Cytokine-cytokine receptor interaction
04512	ECM-receptor interaction
04514	Cell adhesion molecules (CAMs)

4. Cellular Processes
4.1 Transport and catabolism

04144	Endocytosis
04145	Phagosome
04142	Lysosome
04146	Peroxisome
04140	Autophagy - animal
04138	Autophagy - yeast
04136	Autophagy - other
04137	Mitophagy - animal
04139	Mitophagy - yeast

4.2 Cell growth and death

04110	Cell cycle
04111	Cell cycle - yeast
04112	Cell cycle - Caulobacter
04113	Meiosis - yeast
04114	Oocyte meiosis
04210	Apoptosis
04214	Apoptosis - fly
04215	Apoptosis - multiple species
04216	Ferroptosis
04217	Necroptosis
04115	p53 signaling pathway
04218	Cellular senescence

4.3 Cellular community - eukaryotes

04510	Focal adhesion
04520	Adherens junction
04530	Tight junction
04540	Gap junction
04550	Signaling pathways regulating pluripotency of stem cells

4.4 Cellular community - prokaryotes

02024	Quorum sensing
05111	Biofilm formation - Vibrio cholerae
02025	Biofilm formation - Pseudomonas aeruginosa
02026	Biofilm formation - Escherichia coli

4.5 Cell motility

02030	Bacterial chemotaxis
02040	Flagellar assembly
04810	Regulation of actin cytoskeleton

5. Organismal Systems
5.1 Immune system

04640	Hematopoietic cell lineage
04610	Complement and coagulation cascades
04611	Platelet activation
04620	Toll-like receptor signaling pathway
04624	Toll and Imd signaling pathway
04621	NOD-like receptor signaling pathway
04622	RIG-I-like receptor signaling pathway
04623	Cytosolic DNA-sensing pathway
04625	C-type lectin receptor signaling pathway
04650	Natural killer cell mediated cytotoxicity
04612	Antigen processing and presentation
04660	T cell receptor signaling pathway
04658	Th1 and Th2 cell differentiation
04659	Th17 cell differentiation
04657	IL-17 signaling pathway
04662	B cell receptor signaling pathway
04664	Fc epsilon RI signaling pathway
04666	Fc gamma R-mediated phagocytosis
04670	Leukocyte transendothelial migration
04672	Intestinal immune network for IgA production
04062	Chemokine signaling pathway

5.2 Endocrine system

04911	Insulin secretion
04910	Insulin signaling pathway
04922	Glucagon signaling pathway
04923	Regulation of lipolysis in adipocytes
04920	Adipocytokine signaling pathway
03320	PPAR signaling pathway
04912	GnRH signaling pathway
04913	Ovarian steroidogenesis
04915	Estrogen signaling pathway
04914	Progesterone-mediated oocyte maturation
04917	Prolactin signaling pathway
04921	Oxytocin signaling pathway
04926	Relaxin signaling pathway
04918	Thyroid hormone synthesis
04919	Thyroid hormone signaling pathway
04928	Parathyroid hormone synthesis, secretion and action
04916	Melanogenesis
04924	Renin secretion
04614	Renin-angiotensin system
04925	Aldosterone synthesis and secretion
04927	Cortisol synthesis and secretion

5.3 Circulatory system

04260	Cardiac muscle contraction
04261	Adrenergic signaling in cardiomyocytes
04270	Vascular smooth muscle contraction

5.4 Digestive system

04970	Salivary secretion
04971	Gastric acid secretion
04972	Pancreatic secretion
04976	Bile secretion
04973	Carbohydrate digestion and absorption
04974	Protein digestion and absorption
04975	Fat digestion and absorption
04979	Cholesterol metabolism
04977	Vitamin digestion and absorption
04978	Mineral absorption

5.5 Excretory system

04962	Vasopressin-regulated water reabsorption
04960	Aldosterone-regulated sodium reabsorption
04961	Endocrine and other factor-regulated calcium reabsorption
04964	Proximal tubule bicarbonate reclamation
04966	Collecting duct acid secretion

5.6 Nervous system

04724	Glutamatergic synapse
04727	GABAergic synapse
04725	Cholinergic synapse
04728	Dopaminergic synapse
04726	Serotonergic synapse
04720	Long-term potentiation
04730	Long-term depression
04723	Retrograde endocannabinoid signaling
04721	Synaptic vesicle cycle
04722	Neurotrophin signaling pathway

5.7 Sensory system

04744	Phototransduction
04745	Phototransduction - fly
04740	Olfactory transduction
04742	Taste transduction
04750	Inflammatory mediator regulation of TRP channels

5.8 Development

04320	Dorso-ventral axis formation
04360	Axon guidance
04380	Osteoclast differentiation

5.9 Aging

04211	Longevity regulating pathway
04212	Longevity regulating pathway - worm
04213	Longevity regulating pathway - multiple species

5.10 Environmental adaptation

04710	Circadian rhythm
04713	Circadian entrainment
04711	Circadian rhythm - fly
04712	Circadian rhythm - plant
04714	Thermogenesis
04626	Plant-pathogen interaction

6. Human Diseases
6.1 Cancers: Overview
[Cancer network viewer]

05200	Pathways in cancer
05230	Central carbon metabolism in cancer
05231	Choline metabolism in cancer
05202	Transcriptional misregulation in cancer
05206	MicroRNAs in cancer
05205	Proteoglycans in cancer
05204	Chemical carcinogenesis
05203	Viral carcinogenesis

6.2 Cancers: Specific types

05210	Colorectal cancer
05212	Pancreatic cancer
05225	Hepatocellular carcinoma
05226	Gastric cancer
05214	Glioma
05216	Thyroid cancer
05221	Acute myeloid leukemia
05220	Chronic myeloid leukemia
05217	Basal cell carcinoma
05218	Melanoma
05211	Renal cell carcinoma
05219	Bladder cancer
05215	Prostate cancer
05213	Endometrial cancer
05224	Breast cancer
05222	Small cell lung cancer
05223	Non-small cell lung cancer

6.3 Immune diseases

05310	Asthma
05322	Systemic lupus erythematosus
05323	Rheumatoid arthritis
05320	Autoimmune thyroid disease
05321	Inflammatory bowel disease (IBD)
05330	Allograft rejection
05332	Graft-versus-host disease
05340	Primary immunodeficiency

6.4 Neurodegenerative diseases

05010	Alzheimer disease
05012	Parkinson disease
05014	Amyotrophic lateral sclerosis (ALS)
05016	Huntington disease
05020	Prion diseases

6.5 Substance dependence

05030	Cocaine addiction
05031	Amphetamine addiction
05032	Morphine addiction
05033	Nicotine addiction
05034	Alcoholism

6.6 Cardiovascular diseases

05418	Fluid shear stress and atherosclerosis
05410	Hypertrophic cardiomyopathy (HCM)
05412	Arrhythmogenic right ventricular cardiomyopathy (ARVC)
05414	Dilated cardiomyopathy (DCM)
05416	Viral myocarditis

6.7 Endocrine and metabolic diseases

04930	Type II diabetes mellitus
04940	Type I diabetes mellitus
04950	Maturity onset diabetes of the young
04932	Non-alcoholic fatty liver disease (NAFLD)
04931	Insulin resistance
04933	AGE-RAGE signaling pathway in diabetic complications
04934	Cushing syndrome

6.8 Infectious diseases: Bacterial

05110	Vibrio cholerae infection
05120	Epithelial cell signaling in Helicobacter pylori infection
05130	Pathogenic Escherichia coli infection
05132	Salmonella infection
05131	Shigellosis
05133	Pertussis
05134	Legionellosis
05150	Staphylococcus aureus infection
05152	Tuberculosis
05100	Bacterial invasion of epithelial cells

6.9 Infectious diseases: Viral

05166	Human T-cell leukemia virus 1 infection
05170	Human immunodeficiency virus 1 infection
05162	Measles
05164	Influenza A
05161	Hepatitis B
05160	Hepatitis C
05168	Herpes simplex infection
05163	Human cytomegalovirus infection
05167	Kaposi sarcoma-associated herpesvirus infection
05169	Epstein-Barr virus infection Major update!
05165	Human papillomavirus infection

6.10 Infectious diseases: Parasitic

05146	Amoebiasis
05144	Malaria
05145	Toxoplasmosis
05140	Leishmaniasis
05142	Chagas disease (American trypanosomiasis)
05143	African trypanosomiasis

6.11 Drug resistance: Antimicrobial

01501	beta-Lactam resistance
01502	Vancomycin resistance
01503	Cationic antimicrobial peptide (CAMP) resistance

6.12 Drug resistance: Antineoplastic

01521	EGFR tyrosine kinase inhibitor resistance
01524	Platinum drug resistance
01523	Antifolate resistance
01522	Endocrine resistance

7. Drug Development
7.1 Chronology: Antiinfectives

07011	Penicillins
07012	Cephalosporins - parenteral agents
07013	Cephalosporins - oral agents
07021	Aminoglycosides
07019	Tetracyclines
07020	Macrolides and ketolides
07014	Quinolones
07023	Rifamycins
07026	Antifungal agents
07044	Antiviral agents
07053	Anti-HIV agents

7.2 Chronology: Antineoplastics

07040	Antineoplastics - alkylating agents
07041	Antineoplastics - antimetabolic agents
07042	Antineoplastics - agents from natural products
07043	Antineoplastics - hormones
07045	Antineoplastics - protein kinases inhibitors

7.3 Chronology: Nervous system agents

07032	Hypnotics
07030	Anxiolytics
07033	Anticonvulsants
07015	Local analgesics
07039	Opioid analgesics
07028	Antipsychotics
07029	Antipsychotics - phenothiazines
07031	Antipsychotics - butyrophenones
07027	Antidepressants
07056	Agents for Alzheimer-type dementia
07057	Antiparkinsonian agents

7.4 Chronology: Other drugs

07055	Sulfonamide derivatives - overview
07016	Sulfonamide derivatives - sulfa drugs
07017	Sulfonamide derivatives - diuretics
07018	Sulfonamide derivatives - hypoglycemic agents
07037	Antiarrhythmic drugs
07038	Antiulcer drugs
07046	Immunosuppressive agents
07047	Osteoporosis drugs
07048	Antimigraines
07049	Antithrombosis agents
07050	Antirheumatics - DMARDs and biological agents
07051	Antidiabetics
07052	Antidyslipidemic agents
07054	Antiglaucoma agents

7.5 Target-based classification: G protein-coupled receptors

07220	Cholinergic and anticholinergic drugs
07215	alpha-Adrenergic receptor agonists/antagonists
07214	beta-Adrenergic receptor agonists/antagonists
07213	Dopamine receptor agonists/antagonists
07212	Histamine H1 receptor antagonists
07227	Histamine H2/H3 receptor agonists/antagonists
07211	Serotonin receptor agonists/antagonists
07228	Eicosanoid receptor agonists/antagonists
07224	Opioid receptor agonists/antagonists
07229	Angiotensin receptor and endothelin receptor antagonists

7.6 Target-based classification: Nuclear receptors

07225	Glucocorticoid and mineralocorticoid receptor agonists/antagonists
07226	Progesterone, androgen and estrogen receptor agonists/antagonists
07223	Retinoic acid receptor (RAR) and retinoid X receptor (RXR) agonists/antagonists
07222	Peroxisome proliferator-activated receptor (PPAR) agonists

7.7 Target-based classification: Ion channels

07221	Nicotinic cholinergic receptor antagonists
07230	GABA-A receptor agonists/antagonists
07036	Calcium channel blocking drugs
07231	Sodium channel blocking drugs
07232	Potassium channel blocking and opening drugs
07235	N-Metyl-D-aspartic acid receptor antagonists

7.8 Target-based classification: Transporters

07233	Ion transporter inhibitors
07234	Neurotransmitter transporter inhibitors

7.9 Target-based classification: Enzymes

07216	Catecholamine transferase inhibitors
07219	Cyclooxygenase inhibitors
07024	HMG-CoA reductase inhibitors
07217	Renin-angiotensin system inhibitors
07218	HIV protease inhibitors

7.10 Structure-based classification

07025	Quinolines
07034	Eicosanoids
07035	Prostaglandins

7.11 Skeleton-based classification

07110	Benzoic acid family
07112	1,2-Diphenyl substitution family
07114	Naphthalene family
07117	Benzodiazepine family
