# Supplementary material for: Extensive rewiring of the EGFR network in colorectal cancer cells expressing transforming levels of KRASG13D
Source: Nat Commun. 2020 Jan 24;11:499. doi: 10.1038/s41467-019-14224-9 (PMC6981206; doi:10.1038/s41467-019-14224-9)
Supplement: Supplementary file 22 — Supplementary Software 3 [file 41467_2019_14224_MOESM22_ESM.zip › Supplementary Figure 3A_code/Supplementary Figure 3_pathdip_curated_v3.txt]

UNIPROT	GENENAME	GENESYMBOL	PATHWAY	SOURCE	UPID
O95782	AP2A1	160		BioCarta	arrestins in gpcr desensitization
P00734	F2	2147		BioCarta	arrestins in gpcr desensitization
P01019	AGT	183		BioCarta	arrestins in gpcr desensitization
P05305	EDN1	1906		BioCarta	arrestins in gpcr desensitization
P07550	ADRB2	154		BioCarta	arrestins in gpcr desensitization
P11229	CHRM1	1128		BioCarta	arrestins in gpcr desensitization
P13236	CCL4	6351		BioCarta	arrestins in gpcr desensitization
P21462	FPR1	2357		BioCarta	arrestins in gpcr desensitization
P24530	EDNRB	1910		BioCarta	arrestins in gpcr desensitization
P25098	GRK2	156		BioCarta	arrestins in gpcr desensitization
P25101	EDNRA	1909		BioCarta	arrestins in gpcr desensitization
P28335	HTR2C	3358		BioCarta	arrestins in gpcr desensitization
P34995	PTGER1	5731		BioCarta	arrestins in gpcr desensitization
P35368	ADRA1B	147		BioCarta	arrestins in gpcr desensitization
P41231	P2RY2	5029		BioCarta	arrestins in gpcr desensitization
P48061	CXCL12	6387		BioCarta	arrestins in gpcr desensitization
P49407	ARRB1	408		BioCarta	arrestins in gpcr desensitization
P50052	AGTR2	186		BioCarta	arrestins in gpcr desensitization
P51671	CCL11	6356		BioCarta	arrestins in gpcr desensitization
P51677	CCR3	1232		BioCarta	arrestins in gpcr desensitization
P51681	CCR5	1234		BioCarta	arrestins in gpcr desensitization
P61073	CXCR4	7852		BioCarta	arrestins in gpcr desensitization
P62873	GNB1	2782		BioCarta	arrestins in gpcr desensitization
P63211	GNGT1	2792		BioCarta	arrestins in gpcr desensitization
Q05193	DNM1	1759		BioCarta	arrestins in gpcr desensitization
Q07869	PPARA	5465		BioCarta	arrestins in gpcr desensitization
Q8NHW4	CCL4L1	388372		BioCarta	arrestins in gpcr desensitization
Q8NHW4	CCL4L2	9560		BioCarta	arrestins in gpcr desensitization
Q96CW1	AP2M1	1173		BioCarta	arrestins in gpcr desensitization
O95467	GNAS	2778		BioCarta	arrestins in gpcr desensitization
P63092	GNAS	2778		BioCarta	arrestins in gpcr desensitization
P84996	GNAS	2778		BioCarta	arrestins in gpcr desensitization
Q5JWF2	GNAS	2778		BioCarta	arrestins in gpcr desensitization
O15379	HDAC3	8841		BioCarta	acetylation and deacetylation of rela in nucleus
P25963	NFKBIA	4792		BioCarta	acetylation and deacetylation of rela in nucleus
Q04206	RELA	5970		BioCarta	acetylation and deacetylation of rela in nucleus
Q09472	EP300	2033		BioCarta	acetylation and deacetylation of rela in nucleus
Q92793	CREBBP	1387		BioCarta	acetylation and deacetylation of rela in nucleus
O00408	PDE2A	5138		BioCarta	actions of nitric oxide in the heart
O15530	PDPK1	5170		BioCarta	actions of nitric oxide in the heart
O75343	GUCY1B2	2974		BioCarta	actions of nitric oxide in the heart
P01042	KNG1	3827		BioCarta	actions of nitric oxide in the heart
P02708	CHRNA1	1134		BioCarta	actions of nitric oxide in the heart
P07900	HSP90AA1	3320		BioCarta	actions of nitric oxide in the heart
P10644	PRKAR1A	5573		BioCarta	actions of nitric oxide in the heart
P11229	CHRM1	1128		BioCarta	actions of nitric oxide in the heart
P13861	PRKAR2A	5576		BioCarta	actions of nitric oxide in the heart
P15692	VEGFA	7422		BioCarta	actions of nitric oxide in the heart
P17948	FLT1	2321		BioCarta	actions of nitric oxide in the heart
P19174	PLCG1	5335		BioCarta	actions of nitric oxide in the heart
P19237	TNNI1	7135		BioCarta	actions of nitric oxide in the heart
P22612	PRKACG	5568		BioCarta	actions of nitric oxide in the heart
P22694	PRKACB	5567		BioCarta	actions of nitric oxide in the heart
P25092	GUCY2C	2984		BioCarta	actions of nitric oxide in the heart
P26678	PLN	5350		BioCarta	actions of nitric oxide in the heart
P27986	PIK3R1	5295		BioCarta	actions of nitric oxide in the heart
P29474	NOS3	4846		BioCarta	actions of nitric oxide in the heart
P30411	BDKRB2	624		BioCarta	actions of nitric oxide in the heart
P30825	SLC7A1	6541		BioCarta	actions of nitric oxide in the heart
P31321	PRKAR1B	5575		BioCarta	actions of nitric oxide in the heart
P31323	PRKAR2B	5577		BioCarta	actions of nitric oxide in the heart
P31749	AKT1	207		BioCarta	actions of nitric oxide in the heart
P33402	GUCY1A2	2977		BioCarta	actions of nitric oxide in the heart
P35916	FLT4	2324		BioCarta	actions of nitric oxide in the heart
P35968	KDR	3791		BioCarta	actions of nitric oxide in the heart
P42336	PIK3CA	5290		BioCarta	actions of nitric oxide in the heart
P50148	GNAQ	2776		BioCarta	actions of nitric oxide in the heart
P51841	GUCY2F	2986		BioCarta	actions of nitric oxide in the heart
P62873	GNB1	2782		BioCarta	actions of nitric oxide in the heart
P63211	GNGT1	2792		BioCarta	actions of nitric oxide in the heart
Q02108	GUCY1A3	2982		BioCarta	actions of nitric oxide in the heart
Q02153	GUCY1B3	2983		BioCarta	actions of nitric oxide in the heart
Q02846	GUCY2D	3000		BioCarta	actions of nitric oxide in the heart
Q03135	CAV1	857		BioCarta	actions of nitric oxide in the heart
Q13237	PRKG2	5593		BioCarta	actions of nitric oxide in the heart
Q13370	PDE3B	5140		BioCarta	actions of nitric oxide in the heart
Q13554	CAMK2B	816		BioCarta	actions of nitric oxide in the heart
Q13976	PRKG1	5592		BioCarta	actions of nitric oxide in the heart
Q14432	PDE3A	5139		BioCarta	actions of nitric oxide in the heart
Q92736	RYR2	6262		BioCarta	actions of nitric oxide in the heart
P00734	F2	2147		BioCarta	activation of camp-dependent protein kinase pka
P01019	AGT	183		BioCarta	activation of camp-dependent protein kinase pka
P05305	EDN1	1906		BioCarta	activation of camp-dependent protein kinase pka
P07550	ADRB2	154		BioCarta	activation of camp-dependent protein kinase pka
P10644	PRKAR1A	5573		BioCarta	activation of camp-dependent protein kinase pka
P11229	CHRM1	1128		BioCarta	activation of camp-dependent protein kinase pka
P13236	CCL4	6351		BioCarta	activation of camp-dependent protein kinase pka
P13861	PRKAR2A	5576		BioCarta	activation of camp-dependent protein kinase pka
P21462	FPR1	2357		BioCarta	activation of camp-dependent protein kinase pka
P22612	PRKACG	5568		BioCarta	activation of camp-dependent protein kinase pka
P22694	PRKACB	5567		BioCarta	activation of camp-dependent protein kinase pka
P24530	EDNRB	1910		BioCarta	activation of camp-dependent protein kinase pka
P25101	EDNRA	1909		BioCarta	activation of camp-dependent protein kinase pka
P28335	HTR2C	3358		BioCarta	activation of camp-dependent protein kinase pka
P31321	PRKAR1B	5575		BioCarta	activation of camp-dependent protein kinase pka
P31323	PRKAR2B	5577		BioCarta	activation of camp-dependent protein kinase pka
P34995	PTGER1	5731		BioCarta	activation of camp-dependent protein kinase pka
P35368	ADRA1B	147		BioCarta	activation of camp-dependent protein kinase pka
P41231	P2RY2	5029		BioCarta	activation of camp-dependent protein kinase pka
P48061	CXCL12	6387		BioCarta	activation of camp-dependent protein kinase pka
P50052	AGTR2	186		BioCarta	activation of camp-dependent protein kinase pka
P51671	CCL11	6356		BioCarta	activation of camp-dependent protein kinase pka
P51677	CCR3	1232		BioCarta	activation of camp-dependent protein kinase pka
P51681	CCR5	1234		BioCarta	activation of camp-dependent protein kinase pka
P61073	CXCR4	7852		BioCarta	activation of camp-dependent protein kinase pka
P62873	GNB1	2782		BioCarta	activation of camp-dependent protein kinase pka
P63211	GNGT1	2792		BioCarta	activation of camp-dependent protein kinase pka
Q08828	ADCY1	107		BioCarta	activation of camp-dependent protein kinase pka
Q8NHW4	CCL4L1	388372		BioCarta	activation of camp-dependent protein kinase pka
Q8NHW4	CCL4L2	9560		BioCarta	activation of camp-dependent protein kinase pka
O95467	GNAS	2778		BioCarta	activation of camp-dependent protein kinase pka
P63092	GNAS	2778		BioCarta	activation of camp-dependent protein kinase pka
P84996	GNAS	2778		BioCarta	activation of camp-dependent protein kinase pka
Q5JWF2	GNAS	2778		BioCarta	activation of camp-dependent protein kinase pka
P00734	F2	2147		BioCarta	activation of csk by camp-dependent protein kinase inhibits signaling through the t cell receptor
P01019	AGT	183		BioCarta	activation of csk by camp-dependent protein kinase inhibits signaling through the t cell receptor
P01730	CD4	920		BioCarta	activation of csk by camp-dependent protein kinase inhibits signaling through the t cell receptor
P01903	HLA-DRA	3122		BioCarta	activation of csk by camp-dependent protein kinase inhibits signaling through the t cell receptor
P04234	CD3D	915		BioCarta	activation of csk by camp-dependent protein kinase inhibits signaling through the t cell receptor
P05305	EDN1	1906		BioCarta	activation of csk by camp-dependent protein kinase inhibits signaling through the t cell receptor
P06239	LCK	3932		BioCarta	activation of csk by camp-dependent protein kinase inhibits signaling through the t cell receptor
P07550	ADRB2	154		BioCarta	activation of csk by camp-dependent protein kinase inhibits signaling through the t cell receptor
P07766	CD3E	916		BioCarta	activation of csk by camp-dependent protein kinase inhibits signaling through the t cell receptor
P08575	PTPRC	5788		BioCarta	activation of csk by camp-dependent protein kinase inhibits signaling through the t cell receptor
P09693	CD3G	917		BioCarta	activation of csk by camp-dependent protein kinase inhibits signaling through the t cell receptor
P10644	PRKAR1A	5573		BioCarta	activation of csk by camp-dependent protein kinase inhibits signaling through the t cell receptor
P11229	CHRM1	1128		BioCarta	activation of csk by camp-dependent protein kinase inhibits signaling through the t cell receptor
P13236	CCL4	6351		BioCarta	activation of csk by camp-dependent protein kinase inhibits signaling through the t cell receptor
P13861	PRKAR2A	5576		BioCarta	activation of csk by camp-dependent protein kinase inhibits signaling through the t cell receptor
P20963	CD247	919		BioCarta	activation of csk by camp-dependent protein kinase inhibits signaling through the t cell receptor
P21462	FPR1	2357		BioCarta	activation of csk by camp-dependent protein kinase inhibits signaling through the t cell receptor
P22612	PRKACG	5568		BioCarta	activation of csk by camp-dependent protein kinase inhibits signaling through the t cell receptor
P22694	PRKACB	5567		BioCarta	activation of csk by camp-dependent protein kinase inhibits signaling through the t cell receptor
P24530	EDNRB	1910		BioCarta	activation of csk by camp-dependent protein kinase inhibits signaling through the t cell receptor
P25101	EDNRA	1909		BioCarta	activation of csk by camp-dependent protein kinase inhibits signaling through the t cell receptor
P28335	HTR2C	3358		BioCarta	activation of csk by camp-dependent protein kinase inhibits signaling through the t cell receptor
P31321	PRKAR1B	5575		BioCarta	activation of csk by camp-dependent protein kinase inhibits signaling through the t cell receptor
P31323	PRKAR2B	5577		BioCarta	activation of csk by camp-dependent protein kinase inhibits signaling through the t cell receptor
P34995	PTGER1	5731		BioCarta	activation of csk by camp-dependent protein kinase inhibits signaling through the t cell receptor
P35368	ADRA1B	147		BioCarta	activation of csk by camp-dependent protein kinase inhibits signaling through the t cell receptor
P41231	P2RY2	5029		BioCarta	activation of csk by camp-dependent protein kinase inhibits signaling through the t cell receptor
P41240	CSK	1445		BioCarta	activation of csk by camp-dependent protein kinase inhibits signaling through the t cell receptor
P43403	ZAP70	7535		BioCarta	activation of csk by camp-dependent protein kinase inhibits signaling through the t cell receptor
P48061	CXCL12	6387		BioCarta	activation of csk by camp-dependent protein kinase inhibits signaling through the t cell receptor
P50052	AGTR2	186		BioCarta	activation of csk by camp-dependent protein kinase inhibits signaling through the t cell receptor
P51671	CCL11	6356		BioCarta	activation of csk by camp-dependent protein kinase inhibits signaling through the t cell receptor
P51677	CCR3	1232		BioCarta	activation of csk by camp-dependent protein kinase inhibits signaling through the t cell receptor
P51681	CCR5	1234		BioCarta	activation of csk by camp-dependent protein kinase inhibits signaling through the t cell receptor
P61073	CXCR4	7852		BioCarta	activation of csk by camp-dependent protein kinase inhibits signaling through the t cell receptor
P62873	GNB1	2782		BioCarta	activation of csk by camp-dependent protein kinase inhibits signaling through the t cell receptor
P63211	GNGT1	2792		BioCarta	activation of csk by camp-dependent protein kinase inhibits signaling through the t cell receptor
Q08828	ADCY1	107		BioCarta	activation of csk by camp-dependent protein kinase inhibits signaling through the t cell receptor
Q8NHW4	CCL4L1	388372		BioCarta	activation of csk by camp-dependent protein kinase inhibits signaling through the t cell receptor
Q8NHW4	CCL4L2	9560		BioCarta	activation of csk by camp-dependent protein kinase inhibits signaling through the t cell receptor
Q92793	CREBBP	1387		BioCarta	activation of csk by camp-dependent protein kinase inhibits signaling through the t cell receptor
O95467	GNAS	2778		BioCarta	activation of csk by camp-dependent protein kinase inhibits signaling through the t cell receptor
P63092	GNAS	2778		BioCarta	activation of csk by camp-dependent protein kinase inhibits signaling through the t cell receptor
P84996	GNAS	2778		BioCarta	activation of csk by camp-dependent protein kinase inhibits signaling through the t cell receptor
Q5JWF2	GNAS	2778		BioCarta	activation of csk by camp-dependent protein kinase inhibits signaling through the t cell receptor
P01911	HLA-DRB1	3123		BioCarta	activation of csk by camp-dependent protein kinase inhibits signaling through the t cell receptor
P01912	HLA-DRB1	3123		BioCarta	activation of csk by camp-dependent protein kinase inhibits signaling through the t cell receptor
P04229	HLA-DRB1	3123		BioCarta	activation of csk by camp-dependent protein kinase inhibits signaling through the t cell receptor
P13760	HLA-DRB1	3123		BioCarta	activation of csk by camp-dependent protein kinase inhibits signaling through the t cell receptor
P13761	HLA-DRB1	3123		BioCarta	activation of csk by camp-dependent protein kinase inhibits signaling through the t cell receptor
P20039	HLA-DRB1	3123		BioCarta	activation of csk by camp-dependent protein kinase inhibits signaling through the t cell receptor
Q29974	HLA-DRB1	3123		BioCarta	activation of csk by camp-dependent protein kinase inhibits signaling through the t cell receptor
Q30134	HLA-DRB1	3123		BioCarta	activation of csk by camp-dependent protein kinase inhibits signaling through the t cell receptor
Q30167	HLA-DRB1	3123		BioCarta	activation of csk by camp-dependent protein kinase inhibits signaling through the t cell receptor
Q5Y7A7	HLA-DRB1	3123		BioCarta	activation of csk by camp-dependent protein kinase inhibits signaling through the t cell receptor
Q95IE3	HLA-DRB1	3123		BioCarta	activation of csk by camp-dependent protein kinase inhibits signaling through the t cell receptor
Q9GIY3	HLA-DRB1	3123		BioCarta	activation of csk by camp-dependent protein kinase inhibits signaling through the t cell receptor
Q9TQE0	HLA-DRB1	3123		BioCarta	activation of csk by camp-dependent protein kinase inhibits signaling through the t cell receptor
P00734	F2	2147		BioCarta	activation of pkc through g-protein coupled receptors
P01019	AGT	183		BioCarta	activation of pkc through g-protein coupled receptors
P05305	EDN1	1906		BioCarta	activation of pkc through g-protein coupled receptors
P05771	PRKCB	5579		BioCarta	activation of pkc through g-protein coupled receptors
P13236	CCL4	6351		BioCarta	activation of pkc through g-protein coupled receptors
P17252	PRKCA	5578		BioCarta	activation of pkc through g-protein coupled receptors
P48061	CXCL12	6387		BioCarta	activation of pkc through g-protein coupled receptors
P50148	GNAQ	2776		BioCarta	activation of pkc through g-protein coupled receptors
P51671	CCL11	6356		BioCarta	activation of pkc through g-protein coupled receptors
Q8NHW4	CCL4L1	388372		BioCarta	activation of pkc through g-protein coupled receptors
Q8NHW4	CCL4L2	9560		BioCarta	activation of pkc through g-protein coupled receptors
Q96A00	PPP1R14A	94274		BioCarta	activation of pkc through g-protein coupled receptors
Q9NQ66	PLCB1	23236		BioCarta	activation of pkc through g-protein coupled receptors
O43150	ASAP2	8853		BioCarta	adp-ribosylation factor
O43182	ARHGAP6	395		BioCarta	adp-ribosylation factor
O43731	KDELR3	11015		BioCarta	adp-ribosylation factor
O43739	CYTH3	9265		BioCarta	adp-ribosylation factor
P09496	CLTA	1211		BioCarta	adp-ribosylation factor
P09497	CLTB	1212		BioCarta	adp-ribosylation factor
P15882	CHN1	1123		BioCarta	adp-ribosylation factor
P19878	NCF2	4688		BioCarta	adp-ribosylation factor
P24390	KDELR1	10945		BioCarta	adp-ribosylation factor
P33947	KDELR2	11014		BioCarta	adp-ribosylation factor
P53621	COPA	1314		BioCarta	adp-ribosylation factor
P80108	GPLD1	2822		BioCarta	adp-ribosylation factor
P84077	ARF1	375		BioCarta	adp-ribosylation factor
P98171	ARHGAP4	393		BioCarta	adp-ribosylation factor
Q07960	ARHGAP1	392		BioCarta	adp-ribosylation factor
Q13017	ARHGAP5	394		BioCarta	adp-ribosylation factor
Q15311	RALBP1	10928		BioCarta	adp-ribosylation factor
Q15438	CYTH1	9267		BioCarta	adp-ribosylation factor
Q8N6T3	ARFGAP1	55738		BioCarta	adp-ribosylation factor
Q8WZ64	ARAP2	116984		BioCarta	adp-ribosylation factor
Q92538	GBF1	8729		BioCarta	adp-ribosylation factor
Q96P48	ARAP1	116985		BioCarta	adp-ribosylation factor
Q99418	CYTH2	9266		BioCarta	adp-ribosylation factor
Q9NP61	ARFGAP3	26286		BioCarta	adp-ribosylation factor
Q9UIA0	CYTH4	27128		BioCarta	adp-ribosylation factor
Q9ULH1	ASAP1	50807		BioCarta	adp-ribosylation factor
Q9Y6D5	ARFGEF2	10564		BioCarta	adp-ribosylation factor
Q9Y6D6	ARFGEF1	10565		BioCarta	adp-ribosylation factor
O00468	AGRN	375790		BioCarta	agrin in postsynaptic differentiation
O14511	NRG2	9542		BioCarta	agrin in postsynaptic differentiation
O14640	DVL1	1855		BioCarta	agrin in postsynaptic differentiation
O15146	MUSK	4593		BioCarta	agrin in postsynaptic differentiation
O15230	LAMA5	3911		BioCarta	agrin in postsynaptic differentiation
O75914	PAK3	5063		BioCarta	agrin in postsynaptic differentiation
O96013	PAK4	10298		BioCarta	agrin in postsynaptic differentiation
P00533	EGFR	1956		BioCarta	agrin in postsynaptic differentiation
P02708	CHRNA1	1134		BioCarta	agrin in postsynaptic differentiation
P05412	JUN	3725		BioCarta	agrin in postsynaptic differentiation
P05556	ITGB1	3688		BioCarta	agrin in postsynaptic differentiation
P07942	LAMB1	3912		BioCarta	agrin in postsynaptic differentiation
P08047	SP1	6667		BioCarta	agrin in postsynaptic differentiation
P11047	LAMC1	3915		BioCarta	agrin in postsynaptic differentiation
P11229	CHRM1	1128		BioCarta	agrin in postsynaptic differentiation
P11532	DMD	1756		BioCarta	agrin in postsynaptic differentiation
P12931	SRC	6714		BioCarta	agrin in postsynaptic differentiation
P24043	LAMA2	3908		BioCarta	agrin in postsynaptic differentiation
P25391	LAMA1	284217		BioCarta	agrin in postsynaptic differentiation
P27361	MAPK3	5595		BioCarta	agrin in postsynaptic differentiation
P28482	MAPK1	5594		BioCarta	agrin in postsynaptic differentiation
P45983	MAPK8	5599		BioCarta	agrin in postsynaptic differentiation
P46939	UTRN	7402		BioCarta	agrin in postsynaptic differentiation
P49023	PXN	5829		BioCarta	agrin in postsynaptic differentiation
P55268	LAMB2	3913		BioCarta	agrin in postsynaptic differentiation
P56199	ITGA1	3672		BioCarta	agrin in postsynaptic differentiation
P56975	NRG3	10718		BioCarta	agrin in postsynaptic differentiation
P60953	CDC42	998		BioCarta	agrin in postsynaptic differentiation
P63000	RAC1	5879		BioCarta	agrin in postsynaptic differentiation
P68133	ACTA1	58		BioCarta	agrin in postsynaptic differentiation
Q02297	NRG1	3084		BioCarta	agrin in postsynaptic differentiation
Q05397	PTK2	5747		BioCarta	agrin in postsynaptic differentiation
Q13153	PAK1	5058		BioCarta	agrin in postsynaptic differentiation
Q13177	PAK2	5062		BioCarta	agrin in postsynaptic differentiation
Q13702	RAPSN	5913		BioCarta	agrin in postsynaptic differentiation
Q13751	LAMB3	3914		BioCarta	agrin in postsynaptic differentiation
Q13753	LAMC2	3918		BioCarta	agrin in postsynaptic differentiation
Q14118	DAG1	1605		BioCarta	agrin in postsynaptic differentiation
Q14155	ARHGEF7	8874		BioCarta	agrin in postsynaptic differentiation
Q14161	GIT2	9815		BioCarta	agrin in postsynaptic differentiation
Q14247	CTTN	2017		BioCarta	agrin in postsynaptic differentiation
Q15052	ARHGEF6	9459		BioCarta	agrin in postsynaptic differentiation
Q16363	LAMA4	3910		BioCarta	agrin in postsynaptic differentiation
Q16787	LAMA3	3909		BioCarta	agrin in postsynaptic differentiation
Q9NQU5	PAK6	56924		BioCarta	agrin in postsynaptic differentiation
Q9P286	PAK5	57144		BioCarta	agrin in postsynaptic differentiation
Q9Y6N6	LAMC3	10319		BioCarta	agrin in postsynaptic differentiation
O00170	AIP	9049		BioCarta	ahr signal transduction pathway
P07900	HSP90AA1	3320		BioCarta	ahr signal transduction pathway
P27540	ARNT	405		BioCarta	ahr signal transduction pathway
P35869	AHR	196		BioCarta	ahr signal transduction pathway
O43823	AKAP8	10270		BioCarta	akap95 role in mitosis and chromosome dynamics
P06493	CDK1	983		BioCarta	akap95 role in mitosis and chromosome dynamics
P13861	PRKAR2A	5576		BioCarta	akap95 role in mitosis and chromosome dynamics
P14635	CCNB1	891		BioCarta	akap95 role in mitosis and chromosome dynamics
P17844	DDX5	1655		BioCarta	akap95 role in mitosis and chromosome dynamics
P22612	PRKACG	5568		BioCarta	akap95 role in mitosis and chromosome dynamics
P22694	PRKACB	5567		BioCarta	akap95 role in mitosis and chromosome dynamics
P31323	PRKAR2B	5577		BioCarta	akap95 role in mitosis and chromosome dynamics
P50391	NPY4R	5540		BioCarta	akap95 role in mitosis and chromosome dynamics
P54619	PRKAG1	5571		BioCarta	akap95 role in mitosis and chromosome dynamics
P84243	H3F3A	3020		BioCarta	akap95 role in mitosis and chromosome dynamics
P84243	H3F3B	3021		BioCarta	akap95 role in mitosis and chromosome dynamics
Q14738	PPP2R5D	5528		BioCarta	akap95 role in mitosis and chromosome dynamics
Q15021	NCAPD2	9918		BioCarta	akap95 role in mitosis and chromosome dynamics
O15111	CHUK	1147		BioCarta	akt signaling pathway
O15530	PDPK1	5170		BioCarta	akt signaling pathway
O43524	FOXO3	2309		BioCarta	akt signaling pathway
P01241	GH1	2688		BioCarta	akt signaling pathway
P07900	HSP90AA1	3320		BioCarta	akt signaling pathway
P0DML2	CSH1	1442		BioCarta	akt signaling pathway
P10912	GHR	2690		BioCarta	akt signaling pathway
P25963	NFKBIA	4792		BioCarta	akt signaling pathway
P27986	PIK3R1	5295		BioCarta	akt signaling pathway
P31749	AKT1	207		BioCarta	akt signaling pathway
P42336	PIK3CA	5290		BioCarta	akt signaling pathway
P48023	FASLG	356		BioCarta	akt signaling pathway
P55211	CASP9	842		BioCarta	akt signaling pathway
P67775	PPP2CA	5515		BioCarta	akt signaling pathway
P98177	FOXO4	4303		BioCarta	akt signaling pathway
Q04206	RELA	5970		BioCarta	akt signaling pathway
Q04917	YWHAH	7533		BioCarta	akt signaling pathway
Q12778	FOXO1	2308		BioCarta	akt signaling pathway
Q92934	BAD	572		BioCarta	akt signaling pathway
O43318	MAP3K7	6885		BioCarta	alk in cardiac myocytes
O43541	SMAD6	4091		BioCarta	alk in cardiac myocytes
O95393	BMP10	27302		BioCarta	alk in cardiac myocytes
P01137	TGFB1	7040		BioCarta	alk in cardiac myocytes
P01160	NPPA	4878		BioCarta	alk in cardiac myocytes
P10600	TGFB3	7043		BioCarta	alk in cardiac myocytes
P10916	MYL2	4633		BioCarta	alk in cardiac myocytes
P12643	BMP2	650		BioCarta	alk in cardiac myocytes
P12644	BMP4	652		BioCarta	alk in cardiac myocytes
P15336	ATF2	1386		BioCarta	alk in cardiac myocytes
P16860	NPPB	4879		BioCarta	alk in cardiac myocytes
P18075	BMP7	655		BioCarta	alk in cardiac myocytes
P22003	BMP5	653		BioCarta	alk in cardiac myocytes
P35251	RFC1	5981		BioCarta	alk in cardiac myocytes
P36894	BMPR1A	657		BioCarta	alk in cardiac myocytes
P36897	TGFBR1	7046		BioCarta	alk in cardiac myocytes
P37173	TGFBR2	7048		BioCarta	alk in cardiac myocytes
P43694	GATA4	2626		BioCarta	alk in cardiac myocytes
P52952	NKX2-5	1482		BioCarta	alk in cardiac myocytes
P61812	TGFB2	7042		BioCarta	alk in cardiac myocytes
Q06413	MEF2C	4208		BioCarta	alk in cardiac myocytes
Q13253	NOG	9241		BioCarta	alk in cardiac myocytes
Q13485	SMAD4	4089		BioCarta	alk in cardiac myocytes
Q13873	BMPR2	659		BioCarta	alk in cardiac myocytes
Q15797	SMAD1	4086		BioCarta	alk in cardiac myocytes
Q99717	SMAD5	4090		BioCarta	alk in cardiac myocytes
Q9H2X0	CHRD	8646		BioCarta	alk in cardiac myocytes
P37840	SNCA	6622		BioCarta	alpha-synuclein and parkin-mediated proteolysis in parkinson`s disease
P00746	CFD	1675		BioCarta	alternative complement pathway
P01024	C3	718		BioCarta	alternative complement pathway
P01031	C5	727		BioCarta	alternative complement pathway
P02748	C9	735		BioCarta	alternative complement pathway
P07357	C8A	731		BioCarta	alternative complement pathway
P07358	C8B	732		BioCarta	alternative complement pathway
P07360	C8G	733		BioCarta	alternative complement pathway
P10643	C7	730		BioCarta	alternative complement pathway
P13671	C6	729		BioCarta	alternative complement pathway
P27918	CFP	5199		BioCarta	alternative complement pathway
P00533	EGFR	1956		BioCarta	angiotensin ii mediated activation of jnk pathway via pyk2 dependent signaling
P01019	AGT	183		BioCarta	angiotensin ii mediated activation of jnk pathway via pyk2 dependent signaling
P01100	FOS	2353		BioCarta	angiotensin ii mediated activation of jnk pathway via pyk2 dependent signaling
P01112	HRAS	3265		BioCarta	angiotensin ii mediated activation of jnk pathway via pyk2 dependent signaling
P04049	RAF1	5894		BioCarta	angiotensin ii mediated activation of jnk pathway via pyk2 dependent signaling
P05412	JUN	3725		BioCarta	angiotensin ii mediated activation of jnk pathway via pyk2 dependent signaling
P05771	PRKCB	5579		BioCarta	angiotensin ii mediated activation of jnk pathway via pyk2 dependent signaling
P12931	SRC	6714		BioCarta	angiotensin ii mediated activation of jnk pathway via pyk2 dependent signaling
P15336	ATF2	1386		BioCarta	angiotensin ii mediated activation of jnk pathway via pyk2 dependent signaling
P17252	PRKCA	5578		BioCarta	angiotensin ii mediated activation of jnk pathway via pyk2 dependent signaling
P19174	PLCG1	5335		BioCarta	angiotensin ii mediated activation of jnk pathway via pyk2 dependent signaling
P19419	ELK1	2002		BioCarta	angiotensin ii mediated activation of jnk pathway via pyk2 dependent signaling
P27361	MAPK3	5595		BioCarta	angiotensin ii mediated activation of jnk pathway via pyk2 dependent signaling
P28482	MAPK1	5594		BioCarta	angiotensin ii mediated activation of jnk pathway via pyk2 dependent signaling
P29353	SHC1	6464		BioCarta	angiotensin ii mediated activation of jnk pathway via pyk2 dependent signaling
P30556	AGTR1	185		BioCarta	angiotensin ii mediated activation of jnk pathway via pyk2 dependent signaling
P36507	MAP2K2	5605		BioCarta	angiotensin ii mediated activation of jnk pathway via pyk2 dependent signaling
P45983	MAPK8	5599		BioCarta	angiotensin ii mediated activation of jnk pathway via pyk2 dependent signaling
P45985	MAP2K4	6416		BioCarta	angiotensin ii mediated activation of jnk pathway via pyk2 dependent signaling
P46109	CRKL	1399		BioCarta	angiotensin ii mediated activation of jnk pathway via pyk2 dependent signaling
P50148	GNAQ	2776		BioCarta	angiotensin ii mediated activation of jnk pathway via pyk2 dependent signaling
P56945	BCAR1	9564		BioCarta	angiotensin ii mediated activation of jnk pathway via pyk2 dependent signaling
P62993	GRB2	2885		BioCarta	angiotensin ii mediated activation of jnk pathway via pyk2 dependent signaling
P63000	RAC1	5879		BioCarta	angiotensin ii mediated activation of jnk pathway via pyk2 dependent signaling
Q02078	MEF2A	4205		BioCarta	angiotensin ii mediated activation of jnk pathway via pyk2 dependent signaling
Q02080	MEF2B	100271849		BioCarta	angiotensin ii mediated activation of jnk pathway via pyk2 dependent signaling
Q02750	MAP2K1	5604		BioCarta	angiotensin ii mediated activation of jnk pathway via pyk2 dependent signaling
Q06413	MEF2C	4208		BioCarta	angiotensin ii mediated activation of jnk pathway via pyk2 dependent signaling
Q07889	SOS1	6654		BioCarta	angiotensin ii mediated activation of jnk pathway via pyk2 dependent signaling
Q13153	PAK1	5058		BioCarta	angiotensin ii mediated activation of jnk pathway via pyk2 dependent signaling
Q13233	MAP3K1	4214		BioCarta	angiotensin ii mediated activation of jnk pathway via pyk2 dependent signaling
Q13554	CAMK2B	816		BioCarta	angiotensin ii mediated activation of jnk pathway via pyk2 dependent signaling
Q14289	PTK2B	2185		BioCarta	angiotensin ii mediated activation of jnk pathway via pyk2 dependent signaling
Q14814	MEF2D	4209		BioCarta	angiotensin ii mediated activation of jnk pathway via pyk2 dependent signaling
H3BNR1	BORCS8-MEF2B	4207		BioCarta	angiotensin ii mediated activation of jnk pathway via pyk2 dependent signaling
P36507	MAP2K2	5605		BioCarta	anthrax toxin mechanism of action
Q02750	MAP2K1	5604		BioCarta	anthrax toxin mechanism of action
P01903	HLA-DRA	3122		BioCarta	antigen processing and presentation
P04233	CD74	972		BioCarta	antigen processing and presentation
P07288	KLK3	354		BioCarta	antigen processing and presentation
P28062	PSMB8	5696		BioCarta	antigen processing and presentation
P28065	PSMB9	5698		BioCarta	antigen processing and presentation
P28072	PSMB6	5694		BioCarta	antigen processing and presentation
P28074	PSMB5	5693		BioCarta	antigen processing and presentation
P61769	B2M	567		BioCarta	antigen processing and presentation
Q03518	TAP1	6890		BioCarta	antigen processing and presentation
Q03519	TAP2	6891		BioCarta	antigen processing and presentation
P01891	HLA-A	3105		BioCarta	antigen processing and presentation
P01892	HLA-A	3105		BioCarta	antigen processing and presentation
P04439	HLA-A	3105		BioCarta	antigen processing and presentation
P05534	HLA-A	3105		BioCarta	antigen processing and presentation
P10314	HLA-A	3105		BioCarta	antigen processing and presentation
P10316	HLA-A	3105		BioCarta	antigen processing and presentation
P13746	HLA-A	3105		BioCarta	antigen processing and presentation
P16188	HLA-A	3105		BioCarta	antigen processing and presentation
P16189	HLA-A	3105		BioCarta	antigen processing and presentation
P16190	HLA-A	3105		BioCarta	antigen processing and presentation
P18462	HLA-A	3105		BioCarta	antigen processing and presentation
P30443	HLA-A	3105		BioCarta	antigen processing and presentation
P30447	HLA-A	3105		BioCarta	antigen processing and presentation
P30450	HLA-A	3105		BioCarta	antigen processing and presentation
P30453	HLA-A	3105		BioCarta	antigen processing and presentation
P30455	HLA-A	3105		BioCarta	antigen processing and presentation
P30456	HLA-A	3105		BioCarta	antigen processing and presentation
P30457	HLA-A	3105		BioCarta	antigen processing and presentation
P30459	HLA-A	3105		BioCarta	antigen processing and presentation
P30512	HLA-A	3105		BioCarta	antigen processing and presentation
Q09160	HLA-A	3105		BioCarta	antigen processing and presentation
P01911	HLA-DRB1	3123		BioCarta	antigen processing and presentation
P01912	HLA-DRB1	3123		BioCarta	antigen processing and presentation
P04229	HLA-DRB1	3123		BioCarta	antigen processing and presentation
P13760	HLA-DRB1	3123		BioCarta	antigen processing and presentation
P13761	HLA-DRB1	3123		BioCarta	antigen processing and presentation
P20039	HLA-DRB1	3123		BioCarta	antigen processing and presentation
Q29974	HLA-DRB1	3123		BioCarta	antigen processing and presentation
Q30134	HLA-DRB1	3123		BioCarta	antigen processing and presentation
Q30167	HLA-DRB1	3123		BioCarta	antigen processing and presentation
Q5Y7A7	HLA-DRB1	3123		BioCarta	antigen processing and presentation
Q95IE3	HLA-DRB1	3123		BioCarta	antigen processing and presentation
Q9GIY3	HLA-DRB1	3123		BioCarta	antigen processing and presentation
Q9TQE0	HLA-DRB1	3123		BioCarta	antigen processing and presentation
P23246	SFPQ	6421		BioCarta	antisense pathway
P43243	MATR3	9782		BioCarta	antisense pathway
P55265	ADAR	103		BioCarta	antisense pathway
Q15233	NONO	4841		BioCarta	antisense pathway
O00273	DFFA	1676		BioCarta	apoptotic dna-fragmentation and tissue homeostasis
O76075	DFFB	1677		BioCarta	apoptotic dna-fragmentation and tissue homeostasis
P07305	H1F0	3005		BioCarta	apoptotic dna-fragmentation and tissue homeostasis
P09429	HMGB1	3146		BioCarta	apoptotic dna-fragmentation and tissue homeostasis
P10144	GZMB	3002		BioCarta	apoptotic dna-fragmentation and tissue homeostasis
P26583	HMGB2	3148		BioCarta	apoptotic dna-fragmentation and tissue homeostasis
P42574	CASP3	836		BioCarta	apoptotic dna-fragmentation and tissue homeostasis
P55210	CASP7	840		BioCarta	apoptotic dna-fragmentation and tissue homeostasis
Q14249	ENDOG	2021		BioCarta	apoptotic dna-fragmentation and tissue homeostasis
Q8IZA3	H1FOO	132243		BioCarta	apoptotic dna-fragmentation and tissue homeostasis
Q92522	H1FX	8971		BioCarta	apoptotic dna-fragmentation and tissue homeostasis
O14727	APAF1	317		BioCarta	apoptotic signaling in response to dna damage
P04637	TP53	7157		BioCarta	apoptotic signaling in response to dna damage
P10415	BCL2	596		BioCarta	apoptotic signaling in response to dna damage
P31749	AKT1	207		BioCarta	apoptotic signaling in response to dna damage
P42574	CASP3	836		BioCarta	apoptotic signaling in response to dna damage
P55210	CASP7	840		BioCarta	apoptotic signaling in response to dna damage
P55211	CASP9	842		BioCarta	apoptotic signaling in response to dna damage
P55212	CASP6	839		BioCarta	apoptotic signaling in response to dna damage
P55957	BID	637		BioCarta	apoptotic signaling in response to dna damage
P99999	CYCS	54205		BioCarta	apoptotic signaling in response to dna damage
Q07812	BAX	581		BioCarta	apoptotic signaling in response to dna damage
Q07817	BCL2L1	598		BioCarta	apoptotic signaling in response to dna damage
Q13315	ATM	472		BioCarta	apoptotic signaling in response to dna damage
Q92934	BAD	572		BioCarta	apoptotic signaling in response to dna damage
P00734	F2	2147		BioCarta	aspirin blocks signaling pathway involved in platelet activation
P01112	HRAS	3265		BioCarta	aspirin blocks signaling pathway involved in platelet activation
P04049	RAF1	5894		BioCarta	aspirin blocks signaling pathway involved in platelet activation
P05771	PRKCB	5579		BioCarta	aspirin blocks signaling pathway involved in platelet activation
P17252	PRKCA	5578		BioCarta	aspirin blocks signaling pathway involved in platelet activation
P23219	PTGS1	5742		BioCarta	aspirin blocks signaling pathway involved in platelet activation
P24557	TBXAS1	6916		BioCarta	aspirin blocks signaling pathway involved in platelet activation
P25116	F2R	2149		BioCarta	aspirin blocks signaling pathway involved in platelet activation
P27361	MAPK3	5595		BioCarta	aspirin blocks signaling pathway involved in platelet activation
P28482	MAPK1	5594		BioCarta	aspirin blocks signaling pathway involved in platelet activation
P47712	PLA2G4A	5321		BioCarta	aspirin blocks signaling pathway involved in platelet activation
P62873	GNB1	2782		BioCarta	aspirin blocks signaling pathway involved in platelet activation
P63096	GNAI1	2770		BioCarta	aspirin blocks signaling pathway involved in platelet activation
P63211	GNGT1	2792		BioCarta	aspirin blocks signaling pathway involved in platelet activation
Q02750	MAP2K1	5604		BioCarta	aspirin blocks signaling pathway involved in platelet activation
Q96RI0	F2RL3	9002		BioCarta	aspirin blocks signaling pathway involved in platelet activation
Q9NQ66	PLCB1	23236		BioCarta	aspirin blocks signaling pathway involved in platelet activation
O14757	CHEK1	1111		BioCarta	atm signaling pathway
O15350	TP73	7161		BioCarta	atm signaling pathway
O96017	CHEK2	11200		BioCarta	atm signaling pathway
P00519	ABL1	25		BioCarta	atm signaling pathway
P04637	TP53	7157		BioCarta	atm signaling pathway
P05412	JUN	3725		BioCarta	atm signaling pathway
P24522	GADD45A	1647		BioCarta	atm signaling pathway
P25963	NFKBIA	4792		BioCarta	atm signaling pathway
P27694	RPA1	6117		BioCarta	atm signaling pathway
P38398	BRCA1	672		BioCarta	atm signaling pathway
P45983	MAPK8	5599		BioCarta	atm signaling pathway
Q00987	MDM2	4193		BioCarta	atm signaling pathway
Q04206	RELA	5970		BioCarta	atm signaling pathway
Q06609	RAD51	5888		BioCarta	atm signaling pathway
Q13315	ATM	472		BioCarta	atm signaling pathway
Q13535	ATR	545		BioCarta	atm signaling pathway
Q99708	RBBP8	5932		BioCarta	atm signaling pathway
Q9NSU2	TREX1	11277		BioCarta	atm signaling pathway
P05771	PRKCB	5579		BioCarta	attenuation of gpcr signaling
P10644	PRKAR1A	5573		BioCarta	attenuation of gpcr signaling
P13861	PRKAR2A	5576		BioCarta	attenuation of gpcr signaling
P17252	PRKCA	5578		BioCarta	attenuation of gpcr signaling
P22612	PRKACG	5568		BioCarta	attenuation of gpcr signaling
P22694	PRKACB	5567		BioCarta	attenuation of gpcr signaling
P31321	PRKAR1B	5575		BioCarta	attenuation of gpcr signaling
P31323	PRKAR2B	5577		BioCarta	attenuation of gpcr signaling
P32298	GRK4	2868		BioCarta	attenuation of gpcr signaling
P49407	ARRB1	408		BioCarta	attenuation of gpcr signaling
P62873	GNB1	2782		BioCarta	attenuation of gpcr signaling
P63211	GNGT1	2792		BioCarta	attenuation of gpcr signaling
O95467	GNAS	2778		BioCarta	attenuation of gpcr signaling
P63092	GNAS	2778		BioCarta	attenuation of gpcr signaling
P84996	GNAS	2778		BioCarta	attenuation of gpcr signaling
Q5JWF2	GNAS	2778		BioCarta	attenuation of gpcr signaling
O15392	BIRC5	332		BioCarta	b cell survival pathway
O15530	PDPK1	5170		BioCarta	b cell survival pathway
O95365	ZBTB7A	51341		BioCarta	b cell survival pathway
P05556	ITGB1	3688		BioCarta	b cell survival pathway
P27986	PIK3R1	5295		BioCarta	b cell survival pathway
P31749	AKT1	207		BioCarta	b cell survival pathway
P42336	PIK3CA	5290		BioCarta	b cell survival pathway
P42345	MTOR	2475		BioCarta	b cell survival pathway
P42574	CASP3	836		BioCarta	b cell survival pathway
P50991	CCT4	10575		BioCarta	b cell survival pathway
P55210	CASP7	840		BioCarta	b cell survival pathway
P56199	ITGA1	3672		BioCarta	b cell survival pathway
Q92785	DPF2	5977		BioCarta	b cell survival pathway
P19793	RXRA	6256		BioCarta	basic mechanism of action of ppara pparb(d) and pparg and effects on gene expression
P23219	PTGS1	5742		BioCarta	basic mechanism of action of ppara pparb(d) and pparg and effects on gene expression
P37231	PPARG	5468		BioCarta	basic mechanism of action of ppara pparb(d) and pparg and effects on gene expression
Q03181	PPARD	5467		BioCarta	basic mechanism of action of ppara pparb(d) and pparg and effects on gene expression
Q07869	PPARA	5465		BioCarta	basic mechanism of action of ppara pparb(d) and pparg and effects on gene expression
P55854	SUMO3	6612		BioCarta	basic mechanisms of sumoylation
P61956	SUMO2	6613		BioCarta	basic mechanisms of sumoylation
P63165	SUMO1	7341		BioCarta	basic mechanisms of sumoylation
P63279	UBE2I	7329		BioCarta	basic mechanisms of sumoylation
Q9UBE0	SAE1	10055		BioCarta	basic mechanisms of sumoylation
Q9UBT2	UBA2	10054		BioCarta	basic mechanisms of sumoylation
O95644	NFATC1	4772		BioCarta	bcr signaling pathway
P01100	FOS	2353		BioCarta	bcr signaling pathway
P01112	HRAS	3265		BioCarta	bcr signaling pathway
P04049	RAF1	5894		BioCarta	bcr signaling pathway
P05412	JUN	3725		BioCarta	bcr signaling pathway
P05771	PRKCB	5579		BioCarta	bcr signaling pathway
P07948	LYN	4067		BioCarta	bcr signaling pathway
P11274	BCR	613		BioCarta	bcr signaling pathway
P11912	CD79A	973		BioCarta	bcr signaling pathway
P15498	VAV1	7409		BioCarta	bcr signaling pathway
P16298	PPP3CB	5532		BioCarta	bcr signaling pathway
P17252	PRKCA	5578		BioCarta	bcr signaling pathway
P19174	PLCG1	5335		BioCarta	bcr signaling pathway
P19419	ELK1	2002		BioCarta	bcr signaling pathway
P27361	MAPK3	5595		BioCarta	bcr signaling pathway
P29353	SHC1	6464		BioCarta	bcr signaling pathway
P40259	CD79B	974		BioCarta	bcr signaling pathway
P43405	SYK	6850		BioCarta	bcr signaling pathway
P45983	MAPK8	5599		BioCarta	bcr signaling pathway
P48454	PPP3CC	5533		BioCarta	bcr signaling pathway
P62993	GRB2	2885		BioCarta	bcr signaling pathway
P63000	RAC1	5879		BioCarta	bcr signaling pathway
P68400	CSNK2A1	1457		BioCarta	bcr signaling pathway
Q02750	MAP2K1	5604		BioCarta	bcr signaling pathway
Q06187	BTK	695		BioCarta	bcr signaling pathway
Q07889	SOS1	6654		BioCarta	bcr signaling pathway
Q08209	PPP3CA	5530		BioCarta	bcr signaling pathway
Q13233	MAP3K1	4214		BioCarta	bcr signaling pathway
Q13554	CAMK2B	816		BioCarta	bcr signaling pathway
Q16539	MAPK14	1432		BioCarta	bcr signaling pathway
Q8NEV1	CSNK2A3	283106		BioCarta	bcr signaling pathway
Q8WV28	BLNK	29760		BioCarta	bcr signaling pathway
O60674	JAK2	3717		BioCarta	bioactive peptide induced signaling pathway
P01019	AGT	183		BioCarta	bioactive peptide induced signaling pathway
P01112	HRAS	3265		BioCarta	bioactive peptide induced signaling pathway
P05771	PRKCB	5579		BioCarta	bioactive peptide induced signaling pathway
P06241	FYN	2534		BioCarta	bioactive peptide induced signaling pathway
P10636	MAPT	4137		BioCarta	bioactive peptide induced signaling pathway
P17252	PRKCA	5578		BioCarta	bioactive peptide induced signaling pathway
P19174	PLCG1	5335		BioCarta	bioactive peptide induced signaling pathway
P27361	MAPK3	5595		BioCarta	bioactive peptide induced signaling pathway
P27986	PIK3R1	5295		BioCarta	bioactive peptide induced signaling pathway
P28482	MAPK1	5594		BioCarta	bioactive peptide induced signaling pathway
P29353	SHC1	6464		BioCarta	bioactive peptide induced signaling pathway
P29992	GNA11	2767		BioCarta	bioactive peptide induced signaling pathway
P40763	STAT3	6774		BioCarta	bioactive peptide induced signaling pathway
P42224	STAT1	6772		BioCarta	bioactive peptide induced signaling pathway
P42229	STAT5A	6776		BioCarta	bioactive peptide induced signaling pathway
P42336	PIK3CA	5290		BioCarta	bioactive peptide induced signaling pathway
P45983	MAPK8	5599		BioCarta	bioactive peptide induced signaling pathway
P50052	AGTR2	186		BioCarta	bioactive peptide induced signaling pathway
P51692	STAT5B	6777		BioCarta	bioactive peptide induced signaling pathway
P62873	GNB1	2782		BioCarta	bioactive peptide induced signaling pathway
P62993	GRB2	2885		BioCarta	bioactive peptide induced signaling pathway
P63096	GNAI1	2770		BioCarta	bioactive peptide induced signaling pathway
P63211	GNGT1	2792		BioCarta	bioactive peptide induced signaling pathway
Q00535	CDK5	1020		BioCarta	bioactive peptide induced signaling pathway
Q07889	SOS1	6654		BioCarta	bioactive peptide induced signaling pathway
Q13554	CAMK2B	816		BioCarta	bioactive peptide induced signaling pathway
Q13555	CAMK2G	818		BioCarta	bioactive peptide induced signaling pathway
Q13557	CAMK2D	817		BioCarta	bioactive peptide induced signaling pathway
Q14289	PTK2B	2185		BioCarta	bioactive peptide induced signaling pathway
Q15746	MYLK	4638		BioCarta	bioactive peptide induced signaling pathway
Q16539	MAPK14	1432		BioCarta	bioactive peptide induced signaling pathway
Q9UQM7	CAMK2A	815		BioCarta	bioactive peptide induced signaling pathway
O14788	TNFSF11	8600		BioCarta	bone remodeling
O14920	IKBKB	3551		BioCarta	bone remodeling
O15111	CHUK	1147		BioCarta	bone remodeling
P01100	FOS	2353		BioCarta	bone remodeling
P01574	IFNB1	3456		BioCarta	bone remodeling
P15407	FOSL1	8061		BioCarta	bone remodeling
P15408	FOSL2	2355		BioCarta	bone remodeling
P17181	IFNAR1	3454		BioCarta	bone remodeling
P25963	NFKBIA	4792		BioCarta	bone remodeling
P45983	MAPK8	5599		BioCarta	bone remodeling
P48551	IFNAR2	3455		BioCarta	bone remodeling
Q00978	IRF9	10379		BioCarta	bone remodeling
Q04206	RELA	5970		BioCarta	bone remodeling
Q9Y4K3	TRAF6	7189		BioCarta	bone remodeling
Q9Y6K9	IKBKG	8517		BioCarta	bone remodeling
Q9Y6Q6	TNFRSF11A	8792		BioCarta	bone remodeling
O15287	FANCG	2189		BioCarta	brca1 dependent ub ligase activity
O15360	FANCA	2175		BioCarta	brca1 dependent ub ligase activity
P38398	BRCA1	672		BioCarta	brca1 dependent ub ligase activity
Q00597	FANCC	2176		BioCarta	brca1 dependent ub ligase activity
Q99728	BARD1	580		BioCarta	brca1 dependent ub ligase activity
Q9BXW9	FANCD2	2177		BioCarta	brca1 dependent ub ligase activity
Q9HB96	FANCE	2178		BioCarta	brca1 dependent ub ligase activity
Q9NPI8	FANCF	2188		BioCarta	brca1 dependent ub ligase activity
P04637	TP53	7157		BioCarta	btg family proteins and cell cycle regulation
P06400	RB1	5925		BioCarta	btg family proteins and cell cycle regulation
P17482	HOXB9	3219		BioCarta	btg family proteins and cell cycle regulation
P24385	CCND1	595		BioCarta	btg family proteins and cell cycle regulation
P62324	BTG1	694		BioCarta	btg family proteins and cell cycle regulation
P78543	BTG2	7832		BioCarta	btg family proteins and cell cycle regulation
Q13111	CHAF1A	10036		BioCarta	btg family proteins and cell cycle regulation
Q13112	CHAF1B	8208		BioCarta	btg family proteins and cell cycle regulation
Q99873	PRMT1	3276		BioCarta	btg family proteins and cell cycle regulation
P16220	CREB1	1385		BioCarta	ca-calmodulin-dependent protein kinase activation
Q13554	CAMK2B	816		BioCarta	ca-calmodulin-dependent protein kinase activation
Q13555	CAMK2G	818		BioCarta	ca-calmodulin-dependent protein kinase activation
Q13557	CAMK2D	817		BioCarta	ca-calmodulin-dependent protein kinase activation
Q16566	CAMK4	814		BioCarta	ca-calmodulin-dependent protein kinase activation
Q8N5S9	CAMKK1	84254		BioCarta	ca-calmodulin-dependent protein kinase activation
Q96RR4	CAMKK2	10645		BioCarta	ca-calmodulin-dependent protein kinase activation
Q9UQM7	CAMK2A	815		BioCarta	ca-calmodulin-dependent protein kinase activation
P01100	FOS	2353		BioCarta	cadmium induces dna synthesis and proliferation in macrophages
P01106	MYC	4609		BioCarta	cadmium induces dna synthesis and proliferation in macrophages
P01112	HRAS	3265		BioCarta	cadmium induces dna synthesis and proliferation in macrophages
P01375	TNF	7124		BioCarta	cadmium induces dna synthesis and proliferation in macrophages
P04049	RAF1	5894		BioCarta	cadmium induces dna synthesis and proliferation in macrophages
P05412	JUN	3725		BioCarta	cadmium induces dna synthesis and proliferation in macrophages
P05771	PRKCB	5579		BioCarta	cadmium induces dna synthesis and proliferation in macrophages
P17252	PRKCA	5578		BioCarta	cadmium induces dna synthesis and proliferation in macrophages
P25963	NFKBIA	4792		BioCarta	cadmium induces dna synthesis and proliferation in macrophages
P27361	MAPK3	5595		BioCarta	cadmium induces dna synthesis and proliferation in macrophages
P28482	MAPK1	5594		BioCarta	cadmium induces dna synthesis and proliferation in macrophages
P36507	MAP2K2	5605		BioCarta	cadmium induces dna synthesis and proliferation in macrophages
Q02750	MAP2K1	5604		BioCarta	cadmium induces dna synthesis and proliferation in macrophages
Q04206	RELA	5970		BioCarta	cadmium induces dna synthesis and proliferation in macrophages
Q86UP6	CUZD1	50624		BioCarta	cadmium induces dna synthesis and proliferation in macrophages
Q9NQ66	PLCB1	23236		BioCarta	cadmium induces dna synthesis and proliferation in macrophages
O43504	LAMTOR5	10542		BioCarta	calcium signaling by hbx of hepatitis b virus
P01100	FOS	2353		BioCarta	calcium signaling by hbx of hepatitis b virus
P01112	HRAS	3265		BioCarta	calcium signaling by hbx of hepatitis b virus
P04049	RAF1	5894		BioCarta	calcium signaling by hbx of hepatitis b virus
P05412	JUN	3725		BioCarta	calcium signaling by hbx of hepatitis b virus
P12931	SRC	6714		BioCarta	calcium signaling by hbx of hepatitis b virus
P16220	CREB1	1385		BioCarta	calcium signaling by hbx of hepatitis b virus
P27361	MAPK3	5595		BioCarta	calcium signaling by hbx of hepatitis b virus
P29353	SHC1	6464		BioCarta	calcium signaling by hbx of hepatitis b virus
P62993	GRB2	2885		BioCarta	calcium signaling by hbx of hepatitis b virus
P68400	CSNK2A1	1457		BioCarta	calcium signaling by hbx of hepatitis b virus
Q02750	MAP2K1	5604		BioCarta	calcium signaling by hbx of hepatitis b virus
Q07889	SOS1	6654		BioCarta	calcium signaling by hbx of hepatitis b virus
Q13554	CAMK2B	816		BioCarta	calcium signaling by hbx of hepatitis b virus
Q14289	PTK2B	2185		BioCarta	calcium signaling by hbx of hepatitis b virus
Q8NEV1	CSNK2A3	283106		BioCarta	calcium signaling by hbx of hepatitis b virus
P00441	SOD1	6647		BioCarta	cardiac protection against ros
P04179	SOD2	6648		BioCarta	cardiac protection against ros
P07203	GPX1	2876		BioCarta	cardiac protection against ros
P08294	SOD3	6649		BioCarta	cardiac protection against ros
P14867	GABRA1	2554		BioCarta	cardiac protection against ros
P31644	GABRA5	2558		BioCarta	cardiac protection against ros
P34903	GABRA3	2556		BioCarta	cardiac protection against ros
P47869	GABRA2	2555		BioCarta	cardiac protection against ros
P48169	GABRA4	2557		BioCarta	cardiac protection against ros
Q02156	PRKCE	5581		BioCarta	cardiac protection against ros
Q16445	GABRA6	2559		BioCarta	cardiac protection against ros
P03372	ESR1	2099		BioCarta	carm1 and regulation of the estrogen receptor
P04150	NR3C1	2908		BioCarta	carm1 and regulation of the estrogen receptor
P24928	POLR2A	5430		BioCarta	carm1 and regulation of the estrogen receptor
P29083	GTF2E1	2960		BioCarta	carm1 and regulation of the estrogen receptor
P35269	GTF2F1	2962		BioCarta	carm1 and regulation of the estrogen receptor
P52655	GTF2A1	2957		BioCarta	carm1 and regulation of the estrogen receptor
Q06413	MEF2C	4208		BioCarta	carm1 and regulation of the estrogen receptor
Q09472	EP300	2033		BioCarta	carm1 and regulation of the estrogen receptor
Q86X55	CARM1	10498		BioCarta	carm1 and regulation of the estrogen receptor
Q92664	GTF3A	2971		BioCarta	carm1 and regulation of the estrogen receptor
Q92793	CREBBP	1387		BioCarta	carm1 and regulation of the estrogen receptor
Q9Y3R0	GRIP1	23426		BioCarta	carm1 and regulation of the estrogen receptor
O00273	DFFA	1676		BioCarta	caspase cascade in apoptosis
O14727	APAF1	317		BioCarta	caspase cascade in apoptosis
O76075	DFFB	1677		BioCarta	caspase cascade in apoptosis
P02545	LMNA	4000		BioCarta	caspase cascade in apoptosis
P09874	PARP1	142		BioCarta	caspase cascade in apoptosis
P10144	GZMB	3002		BioCarta	caspase cascade in apoptosis
P14222	PRF1	5551		BioCarta	caspase cascade in apoptosis
P20700	LMNB1	4001		BioCarta	caspase cascade in apoptosis
P29466	CASP1	834		BioCarta	caspase cascade in apoptosis
P36956	SREBF1	6720		BioCarta	caspase cascade in apoptosis
P42574	CASP3	836		BioCarta	caspase cascade in apoptosis
P42575	CASP2	835		BioCarta	caspase cascade in apoptosis
P49662	CASP4	837		BioCarta	caspase cascade in apoptosis
P52566	ARHGDIB	397		BioCarta	caspase cascade in apoptosis
P55210	CASP7	840		BioCarta	caspase cascade in apoptosis
P55211	CASP9	842		BioCarta	caspase cascade in apoptosis
P55212	CASP6	839		BioCarta	caspase cascade in apoptosis
P98170	XIAP	331		BioCarta	caspase cascade in apoptosis
Q03252	LMNB2	84823		BioCarta	caspase cascade in apoptosis
Q13489	BIRC3	330		BioCarta	caspase cascade in apoptosis
Q13490	BIRC2	329		BioCarta	caspase cascade in apoptosis
Q14790	CASP8	841		BioCarta	caspase cascade in apoptosis
Q92851	CASP10	843		BioCarta	caspase cascade in apoptosis
P00533	EGFR	1956		BioCarta	cbl mediated ligand-induced downregulation of egf receptors pathway
P01133	EGF	1950		BioCarta	cbl mediated ligand-induced downregulation of egf receptors pathway
P05771	PRKCB	5579		BioCarta	cbl mediated ligand-induced downregulation of egf receptors pathway
P12931	SRC	6714		BioCarta	cbl mediated ligand-induced downregulation of egf receptors pathway
P17252	PRKCA	5578		BioCarta	cbl mediated ligand-induced downregulation of egf receptors pathway
P22681	CBL	867		BioCarta	cbl mediated ligand-induced downregulation of egf receptors pathway
P62993	GRB2	2885		BioCarta	cbl mediated ligand-induced downregulation of egf receptors pathway
Q96B97	SH3KBP1	30011		BioCarta	cbl mediated ligand-induced downregulation of egf receptors pathway
O60237	PPP1R12B	4660		BioCarta	ccr3 signaling in eosinophils
O75116	ROCK2	9475		BioCarta	ccr3 signaling in eosinophils
O75747	PIK3C2G	5288		BioCarta	ccr3 signaling in eosinophils
P01112	HRAS	3265		BioCarta	ccr3 signaling in eosinophils
P04049	RAF1	5894		BioCarta	ccr3 signaling in eosinophils
P05771	PRKCB	5579		BioCarta	ccr3 signaling in eosinophils
P10916	MYL2	4633		BioCarta	ccr3 signaling in eosinophils
P17252	PRKCA	5578		BioCarta	ccr3 signaling in eosinophils
P23528	CFL1	1072		BioCarta	ccr3 signaling in eosinophils
P27361	MAPK3	5595		BioCarta	ccr3 signaling in eosinophils
P28482	MAPK1	5594		BioCarta	ccr3 signaling in eosinophils
P50148	GNAQ	2776		BioCarta	ccr3 signaling in eosinophils
P51671	CCL11	6356		BioCarta	ccr3 signaling in eosinophils
P51677	CCR3	1232		BioCarta	ccr3 signaling in eosinophils
P53667	LIMK1	3984		BioCarta	ccr3 signaling in eosinophils
P61586	RHOA	387		BioCarta	ccr3 signaling in eosinophils
P62873	GNB1	2782		BioCarta	ccr3 signaling in eosinophils
P63211	GNGT1	2792		BioCarta	ccr3 signaling in eosinophils
Q02750	MAP2K1	5604		BioCarta	ccr3 signaling in eosinophils
Q05397	PTK2	5747		BioCarta	ccr3 signaling in eosinophils
Q16698	DECR1	1666		BioCarta	ccr3 signaling in eosinophils
Q9NQ66	PLCB1	23236		BioCarta	ccr3 signaling in eosinophils
O95467	GNAS	2778		BioCarta	ccr3 signaling in eosinophils
P63092	GNAS	2778		BioCarta	ccr3 signaling in eosinophils
P84996	GNAS	2778		BioCarta	ccr3 signaling in eosinophils
Q5JWF2	GNAS	2778		BioCarta	ccr3 signaling in eosinophils
O95819	MAP4K4	9448		BioCarta	cd40l signaling pathway
P21580	TNFAIP3	7128		BioCarta	cd40l signaling pathway
P25942	CD40	958		BioCarta	cd40l signaling pathway
P25963	NFKBIA	4792		BioCarta	cd40l signaling pathway
P29965	CD40LG	959		BioCarta	cd40l signaling pathway
Q04206	RELA	5970		BioCarta	cd40l signaling pathway
Q13114	TRAF3	7187		BioCarta	cd40l signaling pathway
Q13233	MAP3K1	4214		BioCarta	cd40l signaling pathway
Q9Y4K3	TRAF6	7189		BioCarta	cd40l signaling pathway
O14757	CHEK1	1111		BioCarta	cdc25 and chk1 regulatory pathway in response to dna damage
P06493	CDK1	983		BioCarta	cdc25 and chk1 regulatory pathway in response to dna damage
P30291	WEE1	7465		BioCarta	cdc25 and chk1 regulatory pathway in response to dna damage
Q01538	MYT1	4661		BioCarta	cdc25 and chk1 regulatory pathway in response to dna damage
Q04917	YWHAH	7533		BioCarta	cdc25 and chk1 regulatory pathway in response to dna damage
Q13315	ATM	472		BioCarta	cdc25 and chk1 regulatory pathway in response to dna damage
Q13972	RASGRF1	5923		BioCarta	cdc25 and chk1 regulatory pathway in response to dna damage
O43913	ORC5	5001		BioCarta	cdk regulation of dna replication
O43929	ORC4	5000		BioCarta	cdk regulation of dna replication
P21583	KITLG	4254		BioCarta	cdk regulation of dna replication
P24864	CCNE1	898		BioCarta	cdk regulation of dna replication
P24941	CDK2	1017		BioCarta	cdk regulation of dna replication
P25205	MCM3	4172		BioCarta	cdk regulation of dna replication
P33991	MCM4	4173		BioCarta	cdk regulation of dna replication
P33992	MCM5	4174		BioCarta	cdk regulation of dna replication
P33993	MCM7	4176		BioCarta	cdk regulation of dna replication
P46527	CDKN1B	1027		BioCarta	cdk regulation of dna replication
P49736	MCM2	4171		BioCarta	cdk regulation of dna replication
Q13415	ORC1	4998		BioCarta	cdk regulation of dna replication
Q13416	ORC2	4999		BioCarta	cdk regulation of dna replication
Q14566	MCM6	4175		BioCarta	cdk regulation of dna replication
Q99741	CDC6	990		BioCarta	cdk regulation of dna replication
Q9H211	CDT1	81620		BioCarta	cdk regulation of dna replication
Q9UBD5	ORC3	23595		BioCarta	cdk regulation of dna replication
Q9Y5N6	ORC6	23594		BioCarta	cdk regulation of dna replication
P00374	DHFR	1719		BioCarta	cell cycle: g1/s check point
P00519	ABL1	25		BioCarta	cell cycle: g1/s check point
P01137	TGFB1	7040		BioCarta	cell cycle: g1/s check point
P04637	TP53	7157		BioCarta	cell cycle: g1/s check point
P06400	RB1	5925		BioCarta	cell cycle: g1/s check point
P06493	CDK1	983		BioCarta	cell cycle: g1/s check point
P11802	CDK4	1019		BioCarta	cell cycle: g1/s check point
P24385	CCND1	595		BioCarta	cell cycle: g1/s check point
P24864	CCNE1	898		BioCarta	cell cycle: g1/s check point
P24941	CDK2	1017		BioCarta	cell cycle: g1/s check point
P30304	CDC25A	993		BioCarta	cell cycle: g1/s check point
P38936	CDKN1A	1026		BioCarta	cell cycle: g1/s check point
P42772	CDKN2B	1030		BioCarta	cell cycle: g1/s check point
P46527	CDKN1B	1027		BioCarta	cell cycle: g1/s check point
P49841	GSK3B	2932		BioCarta	cell cycle: g1/s check point
P78396	CCNA1	8900		BioCarta	cell cycle: g1/s check point
P84022	SMAD3	4088		BioCarta	cell cycle: g1/s check point
Q00534	CDK6	1021		BioCarta	cell cycle: g1/s check point
Q01094	E2F1	1869		BioCarta	cell cycle: g1/s check point
Q13315	ATM	472		BioCarta	cell cycle: g1/s check point
Q13485	SMAD4	4089		BioCarta	cell cycle: g1/s check point
Q13535	ATR	545		BioCarta	cell cycle: g1/s check point
Q13547	HDAC1	3065		BioCarta	cell cycle: g1/s check point
Q14186	TFDP1	7027		BioCarta	cell cycle: g1/s check point
P42771	CDKN2A	1029		BioCarta	cell cycle: g1/s check point
Q8N726	CDKN2A	1029		BioCarta	cell cycle: g1/s check point
O14757	CHEK1	1111		BioCarta	cell cycle: g2/m checkpoint
O96017	CHEK2	11200		BioCarta	cell cycle: g2/m checkpoint
P04637	TP53	7157		BioCarta	cell cycle: g2/m checkpoint
P06493	CDK1	983		BioCarta	cell cycle: g2/m checkpoint
P14635	CCNB1	891		BioCarta	cell cycle: g2/m checkpoint
P24522	GADD45A	1647		BioCarta	cell cycle: g2/m checkpoint
P30291	WEE1	7465		BioCarta	cell cycle: g2/m checkpoint
P31947	SFN	2810		BioCarta	cell cycle: g2/m checkpoint
P38398	BRCA1	672		BioCarta	cell cycle: g2/m checkpoint
P38936	CDKN1A	1026		BioCarta	cell cycle: g2/m checkpoint
P42356	PI4KA	5297		BioCarta	cell cycle: g2/m checkpoint
P55273	CDKN2D	1032		BioCarta	cell cycle: g2/m checkpoint
P78527	PRKDC	5591		BioCarta	cell cycle: g2/m checkpoint
Q00987	MDM2	4193		BioCarta	cell cycle: g2/m checkpoint
Q01538	MYT1	4661		BioCarta	cell cycle: g2/m checkpoint
Q04917	YWHAH	7533		BioCarta	cell cycle: g2/m checkpoint
Q09472	EP300	2033		BioCarta	cell cycle: g2/m checkpoint
Q13315	ATM	472		BioCarta	cell cycle: g2/m checkpoint
Q13535	ATR	545		BioCarta	cell cycle: g2/m checkpoint
Q13972	RASGRF1	5923		BioCarta	cell cycle: g2/m checkpoint
Q15418	RPS6KA1	6195		BioCarta	cell cycle: g2/m checkpoint
P12931	SRC	6714		BioCarta	cell to cell adhesion signaling
P16284	PECAM1	5175		BioCarta	cell to cell adhesion signaling
P41240	CSK	1445		BioCarta	cell to cell adhesion signaling
P49023	PXN	5829		BioCarta	cell to cell adhesion signaling
P56945	BCAR1	9564		BioCarta	cell to cell adhesion signaling
P68133	ACTA1	58		BioCarta	cell to cell adhesion signaling
Q05397	PTK2	5747		BioCarta	cell to cell adhesion signaling
Q06124	PTPN11	5781		BioCarta	cell to cell adhesion signaling
O14920	IKBKB	3551		BioCarta	ceramide signaling pathway
O15111	CHUK	1147		BioCarta	ceramide signaling pathway
O95429	BAG4	9530		BioCarta	ceramide signaling pathway
O95819	MAP4K4	9448		BioCarta	ceramide signaling pathway
O95831	AIFM1	9131		BioCarta	ceramide signaling pathway
P01375	TNF	7124		BioCarta	ceramide signaling pathway
P04049	RAF1	5894		BioCarta	ceramide signaling pathway
P10415	BCL2	596		BioCarta	ceramide signaling pathway
P17405	SMPD1	6609		BioCarta	ceramide signaling pathway
P19438	TNFRSF1A	7132		BioCarta	ceramide signaling pathway
P25963	NFKBIA	4792		BioCarta	ceramide signaling pathway
P27361	MAPK3	5595		BioCarta	ceramide signaling pathway
P28482	MAPK1	5594		BioCarta	ceramide signaling pathway
P36507	MAP2K2	5605		BioCarta	ceramide signaling pathway
P45983	MAPK8	5599		BioCarta	ceramide signaling pathway
P45985	MAP2K4	6416		BioCarta	ceramide signaling pathway
P78560	CRADD	8738		BioCarta	ceramide signaling pathway
P99999	CYCS	54205		BioCarta	ceramide signaling pathway
Q02750	MAP2K1	5604		BioCarta	ceramide signaling pathway
Q04206	RELA	5970		BioCarta	ceramide signaling pathway
Q07812	BAX	581		BioCarta	ceramide signaling pathway
Q12933	TRAF2	7186		BioCarta	ceramide signaling pathway
Q13158	FADD	8772		BioCarta	ceramide signaling pathway
Q13233	MAP3K1	4214		BioCarta	ceramide signaling pathway
Q13489	BIRC3	330		BioCarta	ceramide signaling pathway
Q13546	RIPK1	8737		BioCarta	ceramide signaling pathway
Q14790	CASP8	841		BioCarta	ceramide signaling pathway
Q15628	TRADD	8717		BioCarta	ceramide signaling pathway
Q8IVT5	KSR1	8844		BioCarta	ceramide signaling pathway
Q8WXG6	MADD	8567		BioCarta	ceramide signaling pathway
Q92636	NSMAF	8439		BioCarta	ceramide signaling pathway
Q92934	BAD	572		BioCarta	ceramide signaling pathway
Q9Y6K9	IKBKG	8517		BioCarta	ceramide signaling pathway
O14920	IKBKB	3551		BioCarta	chaperones modulate interferon signaling pathway
O15111	CHUK	1147		BioCarta	chaperones modulate interferon signaling pathway
O60674	JAK2	3717		BioCarta	chaperones modulate interferon signaling pathway
P01579	IFNG	3458		BioCarta	chaperones modulate interferon signaling pathway
P04637	TP53	7157		BioCarta	chaperones modulate interferon signaling pathway
P06400	RB1	5925		BioCarta	chaperones modulate interferon signaling pathway
P0DMV8	HSPA1A	3303		BioCarta	chaperones modulate interferon signaling pathway
P0DMV9	HSPA1B	3304		BioCarta	chaperones modulate interferon signaling pathway
P15260	IFNGR1	3459		BioCarta	chaperones modulate interferon signaling pathway
P19544	WT1	7490		BioCarta	chaperones modulate interferon signaling pathway
P25963	NFKBIA	4792		BioCarta	chaperones modulate interferon signaling pathway
Q04206	RELA	5970		BioCarta	chaperones modulate interferon signaling pathway
Q96EY1	DNAJA3	9093		BioCarta	chaperones modulate interferon signaling pathway
Q9Y6K9	IKBKG	8517		BioCarta	chaperones modulate interferon signaling pathway
O43741	PRKAB2	5565		BioCarta	chrebp regulation by carbohydrates and camp
P00734	F2	2147		BioCarta	chrebp regulation by carbohydrates and camp
P01019	AGT	183		BioCarta	chrebp regulation by carbohydrates and camp
P05305	EDN1	1906		BioCarta	chrebp regulation by carbohydrates and camp
P07550	ADRB2	154		BioCarta	chrebp regulation by carbohydrates and camp
P10644	PRKAR1A	5573		BioCarta	chrebp regulation by carbohydrates and camp
P11229	CHRM1	1128		BioCarta	chrebp regulation by carbohydrates and camp
P13236	CCL4	6351		BioCarta	chrebp regulation by carbohydrates and camp
P13861	PRKAR2A	5576		BioCarta	chrebp regulation by carbohydrates and camp
P21462	FPR1	2357		BioCarta	chrebp regulation by carbohydrates and camp
P22612	PRKACG	5568		BioCarta	chrebp regulation by carbohydrates and camp
P22694	PRKACB	5567		BioCarta	chrebp regulation by carbohydrates and camp
P24530	EDNRB	1910		BioCarta	chrebp regulation by carbohydrates and camp
P25101	EDNRA	1909		BioCarta	chrebp regulation by carbohydrates and camp
P28335	HTR2C	3358		BioCarta	chrebp regulation by carbohydrates and camp
P30613	PKLR	5313		BioCarta	chrebp regulation by carbohydrates and camp
P31321	PRKAR1B	5575		BioCarta	chrebp regulation by carbohydrates and camp
P31323	PRKAR2B	5577		BioCarta	chrebp regulation by carbohydrates and camp
P34995	PTGER1	5731		BioCarta	chrebp regulation by carbohydrates and camp
P35368	ADRA1B	147		BioCarta	chrebp regulation by carbohydrates and camp
P41231	P2RY2	5029		BioCarta	chrebp regulation by carbohydrates and camp
P48061	CXCL12	6387		BioCarta	chrebp regulation by carbohydrates and camp
P50052	AGTR2	186		BioCarta	chrebp regulation by carbohydrates and camp
P51671	CCL11	6356		BioCarta	chrebp regulation by carbohydrates and camp
P51677	CCR3	1232		BioCarta	chrebp regulation by carbohydrates and camp
P51681	CCR5	1234		BioCarta	chrebp regulation by carbohydrates and camp
P54619	PRKAG1	5571		BioCarta	chrebp regulation by carbohydrates and camp
P54646	PRKAA2	5563		BioCarta	chrebp regulation by carbohydrates and camp
P61073	CXCR4	7852		BioCarta	chrebp regulation by carbohydrates and camp
P62873	GNB1	2782		BioCarta	chrebp regulation by carbohydrates and camp
P63211	GNGT1	2792		BioCarta	chrebp regulation by carbohydrates and camp
Q08828	ADCY1	107		BioCarta	chrebp regulation by carbohydrates and camp
Q08AH1	ACSM1	116285		BioCarta	chrebp regulation by carbohydrates and camp
Q13131	PRKAA1	5562		BioCarta	chrebp regulation by carbohydrates and camp
Q14738	PPP2R5D	5528		BioCarta	chrebp regulation by carbohydrates and camp
Q8NHW4	CCL4L1	388372		BioCarta	chrebp regulation by carbohydrates and camp
Q8NHW4	CCL4L2	9560		BioCarta	chrebp regulation by carbohydrates and camp
Q96GR2	ACSBG1	23205		BioCarta	chrebp regulation by carbohydrates and camp
Q9NP71	MLXIPL	51085		BioCarta	chrebp regulation by carbohydrates and camp
Q9UGJ0	PRKAG2	51422		BioCarta	chrebp regulation by carbohydrates and camp
Q9Y478	PRKAB1	5564		BioCarta	chrebp regulation by carbohydrates and camp
O95467	GNAS	2778		BioCarta	chrebp regulation by carbohydrates and camp
P63092	GNAS	2778		BioCarta	chrebp regulation by carbohydrates and camp
P84996	GNAS	2778		BioCarta	chrebp regulation by carbohydrates and camp
Q5JWF2	GNAS	2778		BioCarta	chrebp regulation by carbohydrates and camp
O14497	ARID1A	8289		BioCarta	chromatin remodeling by hswi/snf atp-dependent complexes
P04150	NR3C1	2908		BioCarta	chromatin remodeling by hswi/snf atp-dependent complexes
P21359	NF1	4763		BioCarta	chromatin remodeling by hswi/snf atp-dependent complexes
P24928	POLR2A	5430		BioCarta	chromatin remodeling by hswi/snf atp-dependent complexes
P29083	GTF2E1	2960		BioCarta	chromatin remodeling by hswi/snf atp-dependent complexes
P35269	GTF2F1	2962		BioCarta	chromatin remodeling by hswi/snf atp-dependent complexes
P51532	SMARCA4	6597		BioCarta	chromatin remodeling by hswi/snf atp-dependent complexes
P52655	GTF2A1	2957		BioCarta	chromatin remodeling by hswi/snf atp-dependent complexes
P60709	ACTB	60		BioCarta	chromatin remodeling by hswi/snf atp-dependent complexes
Q00403	GTF2B	2959		BioCarta	chromatin remodeling by hswi/snf atp-dependent complexes
Q12824	SMARCB1	6598		BioCarta	chromatin remodeling by hswi/snf atp-dependent complexes
Q8TAQ2	SMARCC2	6601		BioCarta	chromatin remodeling by hswi/snf atp-dependent complexes
Q92664	GTF3A	2971		BioCarta	chromatin remodeling by hswi/snf atp-dependent complexes
Q92922	SMARCC1	6599		BioCarta	chromatin remodeling by hswi/snf atp-dependent complexes
Q969G3	SMARCE1	6605		BioCarta	chromatin remodeling by hswi/snf atp-dependent complexes
Q96GM5	SMARCD1	6602		BioCarta	chromatin remodeling by hswi/snf atp-dependent complexes
P00736	C1R	715		BioCarta	classical complement pathway
P01024	C3	718		BioCarta	classical complement pathway
P01031	C5	727		BioCarta	classical complement pathway
P02745	C1QA	712		BioCarta	classical complement pathway
P02746	C1QB	713		BioCarta	classical complement pathway
P02747	C1QC	714		BioCarta	classical complement pathway
P02748	C9	735		BioCarta	classical complement pathway
P06681	C2	717		BioCarta	classical complement pathway
P07357	C8A	731		BioCarta	classical complement pathway
P07358	C8B	732		BioCarta	classical complement pathway
P07360	C8G	733		BioCarta	classical complement pathway
P09871	C1S	716		BioCarta	classical complement pathway
P10643	C7	730		BioCarta	classical complement pathway
P13671	C6	729		BioCarta	classical complement pathway
O15530	PDPK1	5170		BioCarta	control of skeletal myogenesis by hdac and calcium/calmodulin-dependent kinase (camk)
P01185	AVP	551		BioCarta	control of skeletal myogenesis by hdac and calcium/calmodulin-dependent kinase (camk)
P15172	MYOD1	4654		BioCarta	control of skeletal myogenesis by hdac and calcium/calmodulin-dependent kinase (camk)
P27986	PIK3R1	5295		BioCarta	control of skeletal myogenesis by hdac and calcium/calmodulin-dependent kinase (camk)
P31749	AKT1	207		BioCarta	control of skeletal myogenesis by hdac and calcium/calmodulin-dependent kinase (camk)
P42336	PIK3CA	5290		BioCarta	control of skeletal myogenesis by hdac and calcium/calmodulin-dependent kinase (camk)
Q02078	MEF2A	4205		BioCarta	control of skeletal myogenesis by hdac and calcium/calmodulin-dependent kinase (camk)
Q02080	MEF2B	100271849		BioCarta	control of skeletal myogenesis by hdac and calcium/calmodulin-dependent kinase (camk)
Q04917	YWHAH	7533		BioCarta	control of skeletal myogenesis by hdac and calcium/calmodulin-dependent kinase (camk)
Q06413	MEF2C	4208		BioCarta	control of skeletal myogenesis by hdac and calcium/calmodulin-dependent kinase (camk)
Q13554	CAMK2B	816		BioCarta	control of skeletal myogenesis by hdac and calcium/calmodulin-dependent kinase (camk)
Q14814	MEF2D	4209		BioCarta	control of skeletal myogenesis by hdac and calcium/calmodulin-dependent kinase (camk)
Q16539	MAPK14	1432		BioCarta	control of skeletal myogenesis by hdac and calcium/calmodulin-dependent kinase (camk)
Q9UQL6	HDAC5	10014		BioCarta	control of skeletal myogenesis by hdac and calcium/calmodulin-dependent kinase (camk)
Q9Y6J0	CABIN1	23523		BioCarta	control of skeletal myogenesis by hdac and calcium/calmodulin-dependent kinase (camk)
H3BNR1	BORCS8-MEF2B	4207		BioCarta	control of skeletal myogenesis by hdac and calcium/calmodulin-dependent kinase (camk)
O15530	PDPK1	5170		BioCarta	corticosteroids and cardioprotection
P00734	F2	2147		BioCarta	corticosteroids and cardioprotection
P01019	AGT	183		BioCarta	corticosteroids and cardioprotection
P01042	KNG1	3827		BioCarta	corticosteroids and cardioprotection
P01160	NPPA	4878		BioCarta	corticosteroids and cardioprotection
P04083	ANXA1	301		BioCarta	corticosteroids and cardioprotection
P04150	NR3C1	2908		BioCarta	corticosteroids and cardioprotection
P05305	EDN1	1906		BioCarta	corticosteroids and cardioprotection
P07550	ADRB2	154		BioCarta	corticosteroids and cardioprotection
P07900	HSP90AA1	3320		BioCarta	corticosteroids and cardioprotection
P13236	CCL4	6351		BioCarta	corticosteroids and cardioprotection
P27986	PIK3R1	5295		BioCarta	corticosteroids and cardioprotection
P29474	NOS3	4846		BioCarta	corticosteroids and cardioprotection
P30411	BDKRB2	624		BioCarta	corticosteroids and cardioprotection
P31749	AKT1	207		BioCarta	corticosteroids and cardioprotection
P42336	PIK3CA	5290		BioCarta	corticosteroids and cardioprotection
P48061	CXCL12	6387		BioCarta	corticosteroids and cardioprotection
P51671	CCL11	6356		BioCarta	corticosteroids and cardioprotection
P62873	GNB1	2782		BioCarta	corticosteroids and cardioprotection
P63211	GNGT1	2792		BioCarta	corticosteroids and cardioprotection
Q03135	CAV1	857		BioCarta	corticosteroids and cardioprotection
Q04206	RELA	5970		BioCarta	corticosteroids and cardioprotection
Q13554	CAMK2B	816		BioCarta	corticosteroids and cardioprotection
Q8NHW4	CCL4L1	388372		BioCarta	corticosteroids and cardioprotection
Q8NHW4	CCL4L2	9560		BioCarta	corticosteroids and cardioprotection
Q9Y5Q5	CORIN	10699		BioCarta	corticosteroids and cardioprotection
O95467	GNAS	2778		BioCarta	corticosteroids and cardioprotection
P63092	GNAS	2778		BioCarta	corticosteroids and cardioprotection
P84996	GNAS	2778		BioCarta	corticosteroids and cardioprotection
Q5JWF2	GNAS	2778		BioCarta	corticosteroids and cardioprotection
O43541	SMAD6	4091		BioCarta	ctcf: first multivalent nuclear factor
P01106	MYC	4609		BioCarta	ctcf: first multivalent nuclear factor
P01137	TGFB1	7040		BioCarta	ctcf: first multivalent nuclear factor
P10600	TGFB3	7043		BioCarta	ctcf: first multivalent nuclear factor
P11274	BCR	613		BioCarta	ctcf: first multivalent nuclear factor
P11912	CD79A	973		BioCarta	ctcf: first multivalent nuclear factor
P23443	RPS6KB1	6198		BioCarta	ctcf: first multivalent nuclear factor
P27986	PIK3R1	5295		BioCarta	ctcf: first multivalent nuclear factor
P36897	TGFBR1	7046		BioCarta	ctcf: first multivalent nuclear factor
P37173	TGFBR2	7048		BioCarta	ctcf: first multivalent nuclear factor
P40259	CD79B	974		BioCarta	ctcf: first multivalent nuclear factor
P42336	PIK3CA	5290		BioCarta	ctcf: first multivalent nuclear factor
P42345	MTOR	2475		BioCarta	ctcf: first multivalent nuclear factor
P46527	CDKN1B	1027		BioCarta	ctcf: first multivalent nuclear factor
P49711	CTCF	10664		BioCarta	ctcf: first multivalent nuclear factor
P60484	PTEN	5728		BioCarta	ctcf: first multivalent nuclear factor
P61812	TGFB2	7042		BioCarta	ctcf: first multivalent nuclear factor
Q00987	MDM2	4193		BioCarta	ctcf: first multivalent nuclear factor
Q13485	SMAD4	4089		BioCarta	ctcf: first multivalent nuclear factor
Q14738	PPP2R5D	5528		BioCarta	ctcf: first multivalent nuclear factor
Q15797	SMAD1	4086		BioCarta	ctcf: first multivalent nuclear factor
Q99717	SMAD5	4090		BioCarta	ctcf: first multivalent nuclear factor
P42771	CDKN2A	1029		BioCarta	ctcf: first multivalent nuclear factor
Q8N726	CDKN2A	1029		BioCarta	ctcf: first multivalent nuclear factor
O75747	PIK3C2G	5288		BioCarta	cxcr4 signaling pathway
P01112	HRAS	3265		BioCarta	cxcr4 signaling pathway
P19174	PLCG1	5335		BioCarta	cxcr4 signaling pathway
P27986	PIK3R1	5295		BioCarta	cxcr4 signaling pathway
P42336	PIK3CA	5290		BioCarta	cxcr4 signaling pathway
P48061	CXCL12	6387		BioCarta	cxcr4 signaling pathway
P50148	GNAQ	2776		BioCarta	cxcr4 signaling pathway
P61073	CXCR4	7852		BioCarta	cxcr4 signaling pathway
P62873	GNB1	2782		BioCarta	cxcr4 signaling pathway
P63096	GNAI1	2770		BioCarta	cxcr4 signaling pathway
P63211	GNGT1	2792		BioCarta	cxcr4 signaling pathway
P06400	RB1	5925		BioCarta	cyclin e destruction pathway
P24864	CCNE1	898		BioCarta	cyclin e destruction pathway
P24941	CDK2	1017		BioCarta	cyclin e destruction pathway
P49427	CDC34	997		BioCarta	cyclin e destruction pathway
P63208	SKP1	6500		BioCarta	cyclin e destruction pathway
Q01094	E2F1	1869		BioCarta	cyclin e destruction pathway
Q13616	CUL1	8454		BioCarta	cyclin e destruction pathway
Q14186	TFDP1	7027		BioCarta	cyclin e destruction pathway
Q969H0	FBXW7	55294		BioCarta	cyclin e destruction pathway
P18754	RCC1	1104		BioCarta	cycling of ran in nucleocytoplasmic transport
P35658	NUP214	8021		BioCarta	cycling of ran in nucleocytoplasmic transport
P37198	NUP62	23636		BioCarta	cycling of ran in nucleocytoplasmic transport
P43487	RANBP1	5902		BioCarta	cycling of ran in nucleocytoplasmic transport
P46060	RANGAP1	5905		BioCarta	cycling of ran in nucleocytoplasmic transport
P49790	NUP153	9972		BioCarta	cycling of ran in nucleocytoplasmic transport
P49792	RANBP2	5903		BioCarta	cycling of ran in nucleocytoplasmic transport
P62826	RAN	5901		BioCarta	cycling of ran in nucleocytoplasmic transport
Q8TEM1	NUP210	23225		BioCarta	cycling of ran in nucleocytoplasmic transport
P06400	RB1	5925		BioCarta	cyclins and cell cycle regulation
P06493	CDK1	983		BioCarta	cyclins and cell cycle regulation
P11802	CDK4	1019		BioCarta	cyclins and cell cycle regulation
P14635	CCNB1	891		BioCarta	cyclins and cell cycle regulation
P24385	CCND1	595		BioCarta	cyclins and cell cycle regulation
P24864	CCNE1	898		BioCarta	cyclins and cell cycle regulation
P24941	CDK2	1017		BioCarta	cyclins and cell cycle regulation
P28749	RBL1	5933		BioCarta	cyclins and cell cycle regulation
P30279	CCND2	894		BioCarta	cyclins and cell cycle regulation
P30281	CCND3	896		BioCarta	cyclins and cell cycle regulation
P30304	CDC25A	993		BioCarta	cyclins and cell cycle regulation
P38936	CDKN1A	1026		BioCarta	cyclins and cell cycle regulation
P42772	CDKN2B	1030		BioCarta	cyclins and cell cycle regulation
P42773	CDKN2C	1031		BioCarta	cyclins and cell cycle regulation
P46527	CDKN1B	1027		BioCarta	cyclins and cell cycle regulation
P50613	CDK7	1022		BioCarta	cyclins and cell cycle regulation
P51946	CCNH	902		BioCarta	cyclins and cell cycle regulation
P55273	CDKN2D	1032		BioCarta	cyclins and cell cycle regulation
P78396	CCNA1	8900		BioCarta	cyclins and cell cycle regulation
Q00534	CDK6	1021		BioCarta	cyclins and cell cycle regulation
Q01094	E2F1	1869		BioCarta	cyclins and cell cycle regulation
Q14186	TFDP1	7027		BioCarta	cyclins and cell cycle regulation
P42771	CDKN2A	1029		BioCarta	cyclins and cell cycle regulation
Q8N726	CDKN2A	1029		BioCarta	cyclins and cell cycle regulation
O14745	SLC9A3R1	9368		BioCarta	cystic fibrosis transmembrane conductance regulator (cftr) and beta 2 adrenergic receptor (b2ar) pathway
P00734	F2	2147		BioCarta	cystic fibrosis transmembrane conductance regulator (cftr) and beta 2 adrenergic receptor (b2ar) pathway
P01019	AGT	183		BioCarta	cystic fibrosis transmembrane conductance regulator (cftr) and beta 2 adrenergic receptor (b2ar) pathway
P05305	EDN1	1906		BioCarta	cystic fibrosis transmembrane conductance regulator (cftr) and beta 2 adrenergic receptor (b2ar) pathway
P07550	ADRB2	154		BioCarta	cystic fibrosis transmembrane conductance regulator (cftr) and beta 2 adrenergic receptor (b2ar) pathway
P10644	PRKAR1A	5573		BioCarta	cystic fibrosis transmembrane conductance regulator (cftr) and beta 2 adrenergic receptor (b2ar) pathway
P13236	CCL4	6351		BioCarta	cystic fibrosis transmembrane conductance regulator (cftr) and beta 2 adrenergic receptor (b2ar) pathway
P13569	CFTR	1080		BioCarta	cystic fibrosis transmembrane conductance regulator (cftr) and beta 2 adrenergic receptor (b2ar) pathway
P13861	PRKAR2A	5576		BioCarta	cystic fibrosis transmembrane conductance regulator (cftr) and beta 2 adrenergic receptor (b2ar) pathway
P15311	EZR	7430		BioCarta	cystic fibrosis transmembrane conductance regulator (cftr) and beta 2 adrenergic receptor (b2ar) pathway
P22612	PRKACG	5568		BioCarta	cystic fibrosis transmembrane conductance regulator (cftr) and beta 2 adrenergic receptor (b2ar) pathway
P22694	PRKACB	5567		BioCarta	cystic fibrosis transmembrane conductance regulator (cftr) and beta 2 adrenergic receptor (b2ar) pathway
P31321	PRKAR1B	5575		BioCarta	cystic fibrosis transmembrane conductance regulator (cftr) and beta 2 adrenergic receptor (b2ar) pathway
P31323	PRKAR2B	5577		BioCarta	cystic fibrosis transmembrane conductance regulator (cftr) and beta 2 adrenergic receptor (b2ar) pathway
P48061	CXCL12	6387		BioCarta	cystic fibrosis transmembrane conductance regulator (cftr) and beta 2 adrenergic receptor (b2ar) pathway
P51671	CCL11	6356		BioCarta	cystic fibrosis transmembrane conductance regulator (cftr) and beta 2 adrenergic receptor (b2ar) pathway
P62873	GNB1	2782		BioCarta	cystic fibrosis transmembrane conductance regulator (cftr) and beta 2 adrenergic receptor (b2ar) pathway
P63211	GNGT1	2792		BioCarta	cystic fibrosis transmembrane conductance regulator (cftr) and beta 2 adrenergic receptor (b2ar) pathway
Q08828	ADCY1	107		BioCarta	cystic fibrosis transmembrane conductance regulator (cftr) and beta 2 adrenergic receptor (b2ar) pathway
Q8NHW4	CCL4L1	388372		BioCarta	cystic fibrosis transmembrane conductance regulator (cftr) and beta 2 adrenergic receptor (b2ar) pathway
Q8NHW4	CCL4L2	9560		BioCarta	cystic fibrosis transmembrane conductance regulator (cftr) and beta 2 adrenergic receptor (b2ar) pathway
O95467	GNAS	2778		BioCarta	cystic fibrosis transmembrane conductance regulator (cftr) and beta 2 adrenergic receptor (b2ar) pathway
P63092	GNAS	2778		BioCarta	cystic fibrosis transmembrane conductance regulator (cftr) and beta 2 adrenergic receptor (b2ar) pathway
P84996	GNAS	2778		BioCarta	cystic fibrosis transmembrane conductance regulator (cftr) and beta 2 adrenergic receptor (b2ar) pathway
Q5JWF2	GNAS	2778		BioCarta	cystic fibrosis transmembrane conductance regulator (cftr) and beta 2 adrenergic receptor (b2ar) pathway
P05412	JUN	3725		BioCarta	d4gdi signaling pathway
P29466	CASP1	834		BioCarta	d4gdi signaling pathway
P42574	CASP3	836		BioCarta	d4gdi signaling pathway
P52566	ARHGDIB	397		BioCarta	d4gdi signaling pathway
P61586	RHOA	387		BioCarta	d4gdi signaling pathway
Q13017	ARHGAP5	394		BioCarta	d4gdi signaling pathway
P10276	RARA	5914		BioCarta	degradation of the rar and rxr by the proteasome
P19793	RXRA	6256		BioCarta	degradation of the rar and rxr by the proteasome
P07384	CAPN1	823		BioCarta	deregulation of cdk5 in alzheimers disease
P10636	MAPT	4137		BioCarta	deregulation of cdk5 in alzheimers disease
P49841	GSK3B	2932		BioCarta	deregulation of cdk5 in alzheimers disease
Q00535	CDK5	1020		BioCarta	deregulation of cdk5 in alzheimers disease
Q14738	PPP2R5D	5528		BioCarta	deregulation of cdk5 in alzheimers disease
Q15078	CDK5R1	8851		BioCarta	deregulation of cdk5 in alzheimers disease
Q9UPY3	DICER1	23405		BioCarta	dicer pathway
O14920	IKBKB	3551		BioCarta	double stranded rna induced gene expression
O15111	CHUK	1147		BioCarta	double stranded rna induced gene expression
O95819	MAP4K4	9448		BioCarta	double stranded rna induced gene expression
P01562	IFNA1	3439		BioCarta	double stranded rna induced gene expression
P01562	IFNA13	3447		BioCarta	double stranded rna induced gene expression
P01574	IFNB1	3456		BioCarta	double stranded rna induced gene expression
P04637	TP53	7157		BioCarta	double stranded rna induced gene expression
P05198	EIF2S1	1965		BioCarta	double stranded rna induced gene expression
P19525	EIF2AK2	5610		BioCarta	double stranded rna induced gene expression
P20042	EIF2S2	8894		BioCarta	double stranded rna induced gene expression
P25963	NFKBIA	4792		BioCarta	double stranded rna induced gene expression
P41091	EIF2S3	1968		BioCarta	double stranded rna induced gene expression
Q04206	RELA	5970		BioCarta	double stranded rna induced gene expression
Q13217	DNAJC3	5611		BioCarta	double stranded rna induced gene expression
Q9Y6K9	IKBKG	8517		BioCarta	double stranded rna induced gene expression
O43623	SNAI2	6591		BioCarta	downregulated of mta-3 in er-negative breast tumors
O95863	SNAI1	6615		BioCarta	downregulated of mta-3 in er-negative breast tumors
O95983	MBD3	53615		BioCarta	downregulated of mta-3 in er-negative breast tumors
P03372	ESR1	2099		BioCarta	downregulated of mta-3 in er-negative breast tumors
P04075	ALDOA	226		BioCarta	downregulated of mta-3 in er-negative breast tumors
P04406	GAPDH	2597		BioCarta	downregulated of mta-3 in er-negative breast tumors
P04792	HSPB1	3315		BioCarta	downregulated of mta-3 in er-negative breast tumors
P07339	CTSD	1509		BioCarta	downregulated of mta-3 in er-negative breast tumors
P12830	CDH1	999		BioCarta	downregulated of mta-3 in er-negative breast tumors
P68366	TUBA4A	7277		BioCarta	downregulated of mta-3 in er-negative breast tumors
Q13547	HDAC1	3065		BioCarta	downregulated of mta-3 in er-negative breast tumors
Q13748	TUBA3C	7278		BioCarta	downregulated of mta-3 in er-negative breast tumors
Q13748	TUBA3D	113457		BioCarta	downregulated of mta-3 in er-negative breast tumors
Q3KNW1	SNAI3	333929		BioCarta	downregulated of mta-3 in er-negative breast tumors
Q4ZG55	GREB1	9687		BioCarta	downregulated of mta-3 in er-negative breast tumors
Q5T2W1	PDZK1	5174		BioCarta	downregulated of mta-3 in er-negative breast tumors
Q71U36	TUBA1A	7846		BioCarta	downregulated of mta-3 in er-negative breast tumors
Q9BQE3	TUBA1C	84790		BioCarta	downregulated of mta-3 in er-negative breast tumors
Q9BTC8	MTA3	57504		BioCarta	downregulated of mta-3 in er-negative breast tumors
Q9H853	TUBA4B	80086		BioCarta	downregulated of mta-3 in er-negative breast tumors
Q9NY65	TUBA8	51807		BioCarta	downregulated of mta-3 in er-negative breast tumors
P06400	RB1	5925		BioCarta	e2f1 destruction pathway
P24864	CCNE1	898		BioCarta	e2f1 destruction pathway
P24941	CDK2	1017		BioCarta	e2f1 destruction pathway
P49427	CDC34	997		BioCarta	e2f1 destruction pathway
P63208	SKP1	6500		BioCarta	e2f1 destruction pathway
P78396	CCNA1	8900		BioCarta	e2f1 destruction pathway
Q01094	E2F1	1869		BioCarta	e2f1 destruction pathway
Q13309	SKP2	6502		BioCarta	e2f1 destruction pathway
Q13616	CUL1	8454		BioCarta	e2f1 destruction pathway
Q14186	TFDP1	7027		BioCarta	e2f1 destruction pathway
O95644	NFATC1	4772		BioCarta	effects of calcineurin in keratinocyte differentiation
P05771	PRKCB	5579		BioCarta	effects of calcineurin in keratinocyte differentiation
P08047	SP1	6667		BioCarta	effects of calcineurin in keratinocyte differentiation
P16298	PPP3CB	5532		BioCarta	effects of calcineurin in keratinocyte differentiation
P17252	PRKCA	5578		BioCarta	effects of calcineurin in keratinocyte differentiation
P19174	PLCG1	5335		BioCarta	effects of calcineurin in keratinocyte differentiation
P29966	MARCKS	4082		BioCarta	effects of calcineurin in keratinocyte differentiation
P38936	CDKN1A	1026		BioCarta	effects of calcineurin in keratinocyte differentiation
P48454	PPP3CC	5533		BioCarta	effects of calcineurin in keratinocyte differentiation
P50148	GNAQ	2776		BioCarta	effects of calcineurin in keratinocyte differentiation
Q02447	SP3	6670		BioCarta	effects of calcineurin in keratinocyte differentiation
Q08209	PPP3CA	5530		BioCarta	effects of calcineurin in keratinocyte differentiation
Q13554	CAMK2B	816		BioCarta	effects of calcineurin in keratinocyte differentiation
P00533	EGFR	1956		BioCarta	egf signaling pathway
P01112	HRAS	3265		BioCarta	egf signaling pathway
P01133	EGF	1950		BioCarta	egf signaling pathway
P05771	PRKCB	5579		BioCarta	egf signaling pathway
P17252	PRKCA	5578		BioCarta	egf signaling pathway
P19174	PLCG1	5335		BioCarta	egf signaling pathway
P19419	ELK1	2002		BioCarta	egf signaling pathway
P20936	RASA1	5921		BioCarta	egf signaling pathway
P23458	JAK1	3716		BioCarta	egf signaling pathway
P27986	PIK3R1	5295		BioCarta	egf signaling pathway
P29353	SHC1	6464		BioCarta	egf signaling pathway
P40763	STAT3	6774		BioCarta	egf signaling pathway
P42224	STAT1	6772		BioCarta	egf signaling pathway
P42336	PIK3CA	5290		BioCarta	egf signaling pathway
P45983	MAPK8	5599		BioCarta	egf signaling pathway
P45985	MAP2K4	6416		BioCarta	egf signaling pathway
P62993	GRB2	2885		BioCarta	egf signaling pathway
Q02750	MAP2K1	5604		BioCarta	egf signaling pathway
Q07889	SOS1	6654		BioCarta	egf signaling pathway
Q13233	MAP3K1	4214		BioCarta	egf signaling pathway
O14684	PTGES	9536		BioCarta	eicosanoid metabolism
O60760	HPGDS	27306		BioCarta	eicosanoid metabolism
P00403	MT-CO2	4513		BioCarta	eicosanoid metabolism
P04054	PLA2G1B	5319		BioCarta	eicosanoid metabolism
P05164	MPO	4353		BioCarta	eicosanoid metabolism
P07099	EPHX1	2052		BioCarta	eicosanoid metabolism
P09917	ALOX5	240		BioCarta	eicosanoid metabolism
P20292	ALOX5AP	241		BioCarta	eicosanoid metabolism
P21731	TBXA2R	6915		BioCarta	eicosanoid metabolism
P23219	PTGS1	5742		BioCarta	eicosanoid metabolism
P24557	TBXAS1	6916		BioCarta	eicosanoid metabolism
P34913	EPHX2	2053		BioCarta	eicosanoid metabolism
P34995	PTGER1	5731		BioCarta	eicosanoid metabolism
P35408	PTGER4	5734		BioCarta	eicosanoid metabolism
P43088	PTGFR	5737		BioCarta	eicosanoid metabolism
P43115	PTGER3	5733		BioCarta	eicosanoid metabolism
P43116	PTGER2	5732		BioCarta	eicosanoid metabolism
P43119	PTGIR	5739		BioCarta	eicosanoid metabolism
P51589	CYP2J2	1573		BioCarta	eicosanoid metabolism
Q16647	PTGIS	5740		BioCarta	eicosanoid metabolism
Q9NQ66	PLCB1	23236		BioCarta	eicosanoid metabolism
Q9NS75	CYSLTR2	57105		BioCarta	eicosanoid metabolism
Q9Y271	CYSLTR1	10800		BioCarta	eicosanoid metabolism
O00499	BIN1	274		BioCarta	endocytotic role of ndk phosphins and dynamin
O15056	SYNJ2	8871		BioCarta	endocytotic role of ndk phosphins and dynamin
O43426	SYNJ1	8867		BioCarta	endocytotic role of ndk phosphins and dynamin
O95782	AP2A1	160		BioCarta	endocytotic role of ndk phosphins and dynamin
P15531	NME1	4830		BioCarta	endocytotic role of ndk phosphins and dynamin
P16298	PPP3CB	5532		BioCarta	endocytotic role of ndk phosphins and dynamin
P22392	NME2	4831		BioCarta	endocytotic role of ndk phosphins and dynamin
P42566	EPS15	2060		BioCarta	endocytotic role of ndk phosphins and dynamin
P48454	PPP3CC	5533		BioCarta	endocytotic role of ndk phosphins and dynamin
Q05193	DNM1	1759		BioCarta	endocytotic role of ndk phosphins and dynamin
Q08209	PPP3CA	5530		BioCarta	endocytotic role of ndk phosphins and dynamin
Q13492	PICALM	8301		BioCarta	endocytotic role of ndk phosphins and dynamin
Q13554	CAMK2B	816		BioCarta	endocytotic role of ndk phosphins and dynamin
Q96CW1	AP2M1	1173		BioCarta	endocytotic role of ndk phosphins and dynamin
Q9UBW5	BIN2	51411		BioCarta	endocytotic role of ndk phosphins and dynamin
Q9Y6I3	EPN1	29924		BioCarta	endocytotic role of ndk phosphins and dynamin
O60674	JAK2	3717		BioCarta	epo signaling pathway
P01112	HRAS	3265		BioCarta	epo signaling pathway
P01588	EPO	2056		BioCarta	epo signaling pathway
P19174	PLCG1	5335		BioCarta	epo signaling pathway
P19235	EPOR	2057		BioCarta	epo signaling pathway
P29350	PTPN6	5777		BioCarta	epo signaling pathway
P29353	SHC1	6464		BioCarta	epo signaling pathway
P42229	STAT5A	6776		BioCarta	epo signaling pathway
P51692	STAT5B	6777		BioCarta	epo signaling pathway
P62993	GRB2	2885		BioCarta	epo signaling pathway
Q07889	SOS1	6654		BioCarta	epo signaling pathway
O00754	MAN2B1	4125		BioCarta	er associated degradation (erad) pathway
O60476	MAN1A2	10905		BioCarta	er associated degradation (erad) pathway
P33908	MAN1A1	4121		BioCarta	er associated degradation (erad) pathway
P49641	MAN2A2	4122		BioCarta	er associated degradation (erad) pathway
P61619	SEC61A1	29927		BioCarta	er associated degradation (erad) pathway
P62877	RBX1	9978		BioCarta	er associated degradation (erad) pathway
P63208	SKP1	6500		BioCarta	er associated degradation (erad) pathway
P63279	UBE2I	7329		BioCarta	er associated degradation (erad) pathway
Q13616	CUL1	8454		BioCarta	er associated degradation (erad) pathway
Q13724	MOGS	7841		BioCarta	er associated degradation (erad) pathway
Q14697	GANAB	23193		BioCarta	er associated degradation (erad) pathway
Q92611	EDEM1	9695		BioCarta	er associated degradation (erad) pathway
Q9NR34	MAN1C1	57134		BioCarta	er associated degradation (erad) pathway
Q9NTJ4	MAN2C1	4123		BioCarta	er associated degradation (erad) pathway
Q9NYU2	UGGT1	56886		BioCarta	er associated degradation (erad) pathway
Q9UBE0	SAE1	10055		BioCarta	er associated degradation (erad) pathway
Q9UK22	FBXO2	26232		BioCarta	er associated degradation (erad) pathway
Q9UKM7	MAN1B1	11253		BioCarta	er associated degradation (erad) pathway
O43707	ACTN4	81		BioCarta	erk and pi-3 kinase are necessary for collagen binding in corneal epithelia
O60610	DIAPH1	1729		BioCarta	erk and pi-3 kinase are necessary for collagen binding in corneal epithelia
P05556	ITGB1	3688		BioCarta	erk and pi-3 kinase are necessary for collagen binding in corneal epithelia
P06396	GSN	2934		BioCarta	erk and pi-3 kinase are necessary for collagen binding in corneal epithelia
P07384	CAPN1	823		BioCarta	erk and pi-3 kinase are necessary for collagen binding in corneal epithelia
P07737	PFN1	5216		BioCarta	erk and pi-3 kinase are necessary for collagen binding in corneal epithelia
P12814	ACTN1	87		BioCarta	erk and pi-3 kinase are necessary for collagen binding in corneal epithelia
P12931	SRC	6714		BioCarta	erk and pi-3 kinase are necessary for collagen binding in corneal epithelia
P18206	VCL	7414		BioCarta	erk and pi-3 kinase are necessary for collagen binding in corneal epithelia
P19174	PLCG1	5335		BioCarta	erk and pi-3 kinase are necessary for collagen binding in corneal epithelia
P27361	MAPK3	5595		BioCarta	erk and pi-3 kinase are necessary for collagen binding in corneal epithelia
P27986	PIK3R1	5295		BioCarta	erk and pi-3 kinase are necessary for collagen binding in corneal epithelia
P28482	MAPK1	5594		BioCarta	erk and pi-3 kinase are necessary for collagen binding in corneal epithelia
P35609	ACTN2	88		BioCarta	erk and pi-3 kinase are necessary for collagen binding in corneal epithelia
P41240	CSK	1445		BioCarta	erk and pi-3 kinase are necessary for collagen binding in corneal epithelia
P42336	PIK3CA	5290		BioCarta	erk and pi-3 kinase are necessary for collagen binding in corneal epithelia
P49023	PXN	5829		BioCarta	erk and pi-3 kinase are necessary for collagen binding in corneal epithelia
P56199	ITGA1	3672		BioCarta	erk and pi-3 kinase are necessary for collagen binding in corneal epithelia
P56945	BCAR1	9564		BioCarta	erk and pi-3 kinase are necessary for collagen binding in corneal epithelia
P61586	RHOA	387		BioCarta	erk and pi-3 kinase are necessary for collagen binding in corneal epithelia
P68133	ACTA1	58		BioCarta	erk and pi-3 kinase are necessary for collagen binding in corneal epithelia
Q02750	MAP2K1	5604		BioCarta	erk and pi-3 kinase are necessary for collagen binding in corneal epithelia
Q05397	PTK2	5747		BioCarta	erk and pi-3 kinase are necessary for collagen binding in corneal epithelia
Q08043	ACTN3	89		BioCarta	erk and pi-3 kinase are necessary for collagen binding in corneal epithelia
Q13017	ARHGAP5	394		BioCarta	erk and pi-3 kinase are necessary for collagen binding in corneal epithelia
Q13464	ROCK1	6093		BioCarta	erk and pi-3 kinase are necessary for collagen binding in corneal epithelia
Q15049	MLC1	23209		BioCarta	erk and pi-3 kinase are necessary for collagen binding in corneal epithelia
Q15746	MYLK	4638		BioCarta	erk and pi-3 kinase are necessary for collagen binding in corneal epithelia
Q15942	ZYX	7791		BioCarta	erk and pi-3 kinase are necessary for collagen binding in corneal epithelia
Q9HBL0	TNS1	7145		BioCarta	erk and pi-3 kinase are necessary for collagen binding in corneal epithelia
Q9Y490	TLN1	7094		BioCarta	erk and pi-3 kinase are necessary for collagen binding in corneal epithelia
O14746	TERT	7015		BioCarta	erk1/erk2 mapk signaling pathway
O75582	RPS6KA5	9252		BioCarta	erk1/erk2 mapk signaling pathway
P01106	MYC	4609		BioCarta	erk1/erk2 mapk signaling pathway
P01112	HRAS	3265		BioCarta	erk1/erk2 mapk signaling pathway
P01138	NGF	4803		BioCarta	erk1/erk2 mapk signaling pathway
P04049	RAF1	5894		BioCarta	erk1/erk2 mapk signaling pathway
P08138	NGFR	4804		BioCarta	erk1/erk2 mapk signaling pathway
P12931	SRC	6714		BioCarta	erk1/erk2 mapk signaling pathway
P19419	ELK1	2002		BioCarta	erk1/erk2 mapk signaling pathway
P27361	MAPK3	5595		BioCarta	erk1/erk2 mapk signaling pathway
P28482	MAPK1	5594		BioCarta	erk1/erk2 mapk signaling pathway
P29353	SHC1	6464		BioCarta	erk1/erk2 mapk signaling pathway
P36507	MAP2K2	5605		BioCarta	erk1/erk2 mapk signaling pathway
P40763	STAT3	6774		BioCarta	erk1/erk2 mapk signaling pathway
P62993	GRB2	2885		BioCarta	erk1/erk2 mapk signaling pathway
Q02750	MAP2K1	5604		BioCarta	erk1/erk2 mapk signaling pathway
Q07889	SOS1	6654		BioCarta	erk1/erk2 mapk signaling pathway
Q14738	PPP2R5D	5528		BioCarta	erk1/erk2 mapk signaling pathway
Q15256	PTPRR	5801		BioCarta	erk1/erk2 mapk signaling pathway
Q15418	RPS6KA1	6195		BioCarta	erk1/erk2 mapk signaling pathway
Q9BUB5	MKNK1	8569		BioCarta	erk1/erk2 mapk signaling pathway
Q9HBH9	MKNK2	2872		BioCarta	erk1/erk2 mapk signaling pathway
O60674	JAK2	3717		BioCarta	erythropoietin mediated neuroprotection through nf-kb
P01588	EPO	2056		BioCarta	erythropoietin mediated neuroprotection through nf-kb
P04179	SOD2	6648		BioCarta	erythropoietin mediated neuroprotection through nf-kb
P05412	JUN	3725		BioCarta	erythropoietin mediated neuroprotection through nf-kb
P16220	CREB1	1385		BioCarta	erythropoietin mediated neuroprotection through nf-kb
P19235	EPOR	2057		BioCarta	erythropoietin mediated neuroprotection through nf-kb
P25963	NFKBIA	4792		BioCarta	erythropoietin mediated neuroprotection through nf-kb
P27540	ARNT	405		BioCarta	erythropoietin mediated neuroprotection through nf-kb
P38936	CDKN1A	1026		BioCarta	erythropoietin mediated neuroprotection through nf-kb
Q04206	RELA	5970		BioCarta	erythropoietin mediated neuroprotection through nf-kb
Q09472	EP300	2033		BioCarta	erythropoietin mediated neuroprotection through nf-kb
Q16665	HIF1A	3091		BioCarta	erythropoietin mediated neuroprotection through nf-kb
Q92905	COPS5	10987		BioCarta	erythropoietin mediated neuroprotection through nf-kb
O95067	CCNB2	9133		BioCarta	estrogen responsive protein efp controls cell cycle and breast tumors growth
P03372	ESR1	2099		BioCarta	estrogen responsive protein efp controls cell cycle and breast tumors growth
P04637	TP53	7157		BioCarta	estrogen responsive protein efp controls cell cycle and breast tumors growth
P06493	CDK1	983		BioCarta	estrogen responsive protein efp controls cell cycle and breast tumors growth
P11802	CDK4	1019		BioCarta	estrogen responsive protein efp controls cell cycle and breast tumors growth
P14635	CCNB1	891		BioCarta	estrogen responsive protein efp controls cell cycle and breast tumors growth
P24941	CDK2	1017		BioCarta	estrogen responsive protein efp controls cell cycle and breast tumors growth
P31947	SFN	2810		BioCarta	estrogen responsive protein efp controls cell cycle and breast tumors growth
P49336	CDK8	1024		BioCarta	estrogen responsive protein efp controls cell cycle and breast tumors growth
P50613	CDK7	1022		BioCarta	estrogen responsive protein efp controls cell cycle and breast tumors growth
Q00526	CDK3	1018		BioCarta	estrogen responsive protein efp controls cell cycle and breast tumors growth
Q00534	CDK6	1021		BioCarta	estrogen responsive protein efp controls cell cycle and breast tumors growth
Q00535	CDK5	1020		BioCarta	estrogen responsive protein efp controls cell cycle and breast tumors growth
Q14258	TRIM25	7706		BioCarta	estrogen responsive protein efp controls cell cycle and breast tumors growth
Q9HCE7	SMURF1	57154		BioCarta	estrogen responsive protein efp controls cell cycle and breast tumors growth
O43432	EIF4G3	8672		BioCarta	eukaryotic protein translation
O60841	EIF5B	9669		BioCarta	eukaryotic protein translation
P05198	EIF2S1	1965		BioCarta	eukaryotic protein translation
P06730	EIF4E	1977		BioCarta	eukaryotic protein translation
P20042	EIF2S2	8894		BioCarta	eukaryotic protein translation
P41091	EIF2S3	1968		BioCarta	eukaryotic protein translation
P41567	EIF1	10209		BioCarta	eukaryotic protein translation
P47813	EIF1AX	1964		BioCarta	eukaryotic protein translation
P55010	EIF5	1983		BioCarta	eukaryotic protein translation
P56537	EIF6	3692		BioCarta	eukaryotic protein translation
P60842	EIF4A1	1973		BioCarta	eukaryotic protein translation
P78344	EIF4G2	1982		BioCarta	eukaryotic protein translation
Q04637	EIF4G1	1981		BioCarta	eukaryotic protein translation
Q14152	EIF3A	8661		BioCarta	eukaryotic protein translation
Q14240	EIF4A2	1974		BioCarta	eukaryotic protein translation
P00734	F2	2147		BioCarta	extrinsic prothrombin activation pathway
P00742	F10	2159		BioCarta	extrinsic prothrombin activation pathway
P02671	FGA	2243		BioCarta	extrinsic prothrombin activation pathway
P02675	FGB	2244		BioCarta	extrinsic prothrombin activation pathway
P02679	FGG	2266		BioCarta	extrinsic prothrombin activation pathway
P04070	PROC	5624		BioCarta	extrinsic prothrombin activation pathway
P07225	PROS1	5627		BioCarta	extrinsic prothrombin activation pathway
P08709	F7	2155		BioCarta	extrinsic prothrombin activation pathway
P10646	TFPI	7035		BioCarta	extrinsic prothrombin activation pathway
P12259	F5	2153		BioCarta	extrinsic prothrombin activation pathway
P13726	F3	2152		BioCarta	extrinsic prothrombin activation pathway
P25116	F2R	2149		BioCarta	extrinsic prothrombin activation pathway
Q15911	ZFHX3	463		BioCarta	extrinsic prothrombin activation pathway
O15519	CFLAR	8837		BioCarta	fas signaling pathway (cd95)
O43318	MAP3K7	6885		BioCarta	fas signaling pathway (cd95)
O43353	RIPK2	8767		BioCarta	fas signaling pathway (cd95)
P06400	RB1	5925		BioCarta	fas signaling pathway (cd95)
P25445	FAS	355		BioCarta	fas signaling pathway (cd95)
P42574	CASP3	836		BioCarta	fas signaling pathway (cd95)
P45983	MAPK8	5599		BioCarta	fas signaling pathway (cd95)
P45985	MAP2K4	6416		BioCarta	fas signaling pathway (cd95)
P48023	FASLG	356		BioCarta	fas signaling pathway (cd95)
P55210	CASP7	840		BioCarta	fas signaling pathway (cd95)
P78527	PRKDC	5591		BioCarta	fas signaling pathway (cd95)
Q12923	PTPN13	5783		BioCarta	fas signaling pathway (cd95)
Q13153	PAK1	5058		BioCarta	fas signaling pathway (cd95)
Q13158	FADD	8772		BioCarta	fas signaling pathway (cd95)
Q13177	PAK2	5062		BioCarta	fas signaling pathway (cd95)
Q13233	MAP3K1	4214		BioCarta	fas signaling pathway (cd95)
Q14790	CASP8	841		BioCarta	fas signaling pathway (cd95)
Q92851	CASP10	843		BioCarta	fas signaling pathway (cd95)
Q9UER7	DAXX	1616		BioCarta	fas signaling pathway (cd95)
Q9UNN5	FAF1	11124		BioCarta	fas signaling pathway (cd95)
O14733	MAP2K7	5609		BioCarta	fc epsilon receptor i signaling in mast cells
P01100	FOS	2353		BioCarta	fc epsilon receptor i signaling in mast cells
P01112	HRAS	3265		BioCarta	fc epsilon receptor i signaling in mast cells
P04049	RAF1	5894		BioCarta	fc epsilon receptor i signaling in mast cells
P04054	PLA2G1B	5319		BioCarta	fc epsilon receptor i signaling in mast cells
P05412	JUN	3725		BioCarta	fc epsilon receptor i signaling in mast cells
P05771	PRKCB	5579		BioCarta	fc epsilon receptor i signaling in mast cells
P07948	LYN	4067		BioCarta	fc epsilon receptor i signaling in mast cells
P12319	FCER1A	2205		BioCarta	fc epsilon receptor i signaling in mast cells
P15498	VAV1	7409		BioCarta	fc epsilon receptor i signaling in mast cells
P19174	PLCG1	5335		BioCarta	fc epsilon receptor i signaling in mast cells
P19419	ELK1	2002		BioCarta	fc epsilon receptor i signaling in mast cells
P27361	MAPK3	5595		BioCarta	fc epsilon receptor i signaling in mast cells
P27986	PIK3R1	5295		BioCarta	fc epsilon receptor i signaling in mast cells
P28482	MAPK1	5594		BioCarta	fc epsilon receptor i signaling in mast cells
P29353	SHC1	6464		BioCarta	fc epsilon receptor i signaling in mast cells
P30273	FCER1G	2207		BioCarta	fc epsilon receptor i signaling in mast cells
P36507	MAP2K2	5605		BioCarta	fc epsilon receptor i signaling in mast cells
P42336	PIK3CA	5290		BioCarta	fc epsilon receptor i signaling in mast cells
P43405	SYK	6850		BioCarta	fc epsilon receptor i signaling in mast cells
P45983	MAPK8	5599		BioCarta	fc epsilon receptor i signaling in mast cells
P45985	MAP2K4	6416		BioCarta	fc epsilon receptor i signaling in mast cells
P62993	GRB2	2885		BioCarta	fc epsilon receptor i signaling in mast cells
Q01362	MS4A2	2206		BioCarta	fc epsilon receptor i signaling in mast cells
Q02750	MAP2K1	5604		BioCarta	fc epsilon receptor i signaling in mast cells
Q06187	BTK	695		BioCarta	fc epsilon receptor i signaling in mast cells
Q07889	SOS1	6654		BioCarta	fc epsilon receptor i signaling in mast cells
Q13177	PAK2	5062		BioCarta	fc epsilon receptor i signaling in mast cells
Q13233	MAP3K1	4214		BioCarta	fc epsilon receptor i signaling in mast cells
P00734	F2	2147		BioCarta	fibrinolysis pathway
P00747	PLG	5340		BioCarta	fibrinolysis pathway
P00749	PLAU	5328		BioCarta	fibrinolysis pathway
P00750	PLAT	5327		BioCarta	fibrinolysis pathway
P02671	FGA	2243		BioCarta	fibrinolysis pathway
P02675	FGB	2244		BioCarta	fibrinolysis pathway
P02679	FGG	2266		BioCarta	fibrinolysis pathway
P05120	SERPINB2	5055		BioCarta	fibrinolysis pathway
P05121	SERPINE1	5054		BioCarta	fibrinolysis pathway
P22314	UBA1	7317		BioCarta	fibrinolysis pathway
P25116	F2R	2149		BioCarta	fibrinolysis pathway
P49459	UBE2A	7319		BioCarta	fibrinolysis pathway
Q15911	ZFHX3	463		BioCarta	fibrinolysis pathway
Q96IY4	CPB2	1361		BioCarta	fibrinolysis pathway
O75747	PIK3C2G	5288		BioCarta	fmlp induced chemokine gene expression in hmc-1 cells
O95644	NFATC1	4772		BioCarta	fmlp induced chemokine gene expression in hmc-1 cells
P01112	HRAS	3265		BioCarta	fmlp induced chemokine gene expression in hmc-1 cells
P04049	RAF1	5894		BioCarta	fmlp induced chemokine gene expression in hmc-1 cells
P05771	PRKCB	5579		BioCarta	fmlp induced chemokine gene expression in hmc-1 cells
P16298	PPP3CB	5532		BioCarta	fmlp induced chemokine gene expression in hmc-1 cells
P17252	PRKCA	5578		BioCarta	fmlp induced chemokine gene expression in hmc-1 cells
P19419	ELK1	2002		BioCarta	fmlp induced chemokine gene expression in hmc-1 cells
P19878	NCF2	4688		BioCarta	fmlp induced chemokine gene expression in hmc-1 cells
P21462	FPR1	2357		BioCarta	fmlp induced chemokine gene expression in hmc-1 cells
P25963	NFKBIA	4792		BioCarta	fmlp induced chemokine gene expression in hmc-1 cells
P27361	MAPK3	5595		BioCarta	fmlp induced chemokine gene expression in hmc-1 cells
P28482	MAPK1	5594		BioCarta	fmlp induced chemokine gene expression in hmc-1 cells
P30679	GNA15	2769		BioCarta	fmlp induced chemokine gene expression in hmc-1 cells
P36507	MAP2K2	5605		BioCarta	fmlp induced chemokine gene expression in hmc-1 cells
P46734	MAP2K3	5606		BioCarta	fmlp induced chemokine gene expression in hmc-1 cells
P48454	PPP3CC	5533		BioCarta	fmlp induced chemokine gene expression in hmc-1 cells
P52564	MAP2K6	5608		BioCarta	fmlp induced chemokine gene expression in hmc-1 cells
P62873	GNB1	2782		BioCarta	fmlp induced chemokine gene expression in hmc-1 cells
P63000	RAC1	5879		BioCarta	fmlp induced chemokine gene expression in hmc-1 cells
P63211	GNGT1	2792		BioCarta	fmlp induced chemokine gene expression in hmc-1 cells
Q02750	MAP2K1	5604		BioCarta	fmlp induced chemokine gene expression in hmc-1 cells
Q04206	RELA	5970		BioCarta	fmlp induced chemokine gene expression in hmc-1 cells
Q08209	PPP3CA	5530		BioCarta	fmlp induced chemokine gene expression in hmc-1 cells
Q13153	PAK1	5058		BioCarta	fmlp induced chemokine gene expression in hmc-1 cells
Q13554	CAMK2B	816		BioCarta	fmlp induced chemokine gene expression in hmc-1 cells
Q16539	MAPK14	1432		BioCarta	fmlp induced chemokine gene expression in hmc-1 cells
Q8N5S9	CAMKK1	84254		BioCarta	fmlp induced chemokine gene expression in hmc-1 cells
Q96RR4	CAMKK2	10645		BioCarta	fmlp induced chemokine gene expression in hmc-1 cells
Q9NQ66	PLCB1	23236		BioCarta	fmlp induced chemokine gene expression in hmc-1 cells
P17535	JUND	3727		BioCarta	fosb gene expression and drug abuse
P42262	GRIA2	2891		BioCarta	fosb gene expression and drug abuse
P53539	FOSB	2354		BioCarta	fosb gene expression and drug abuse
Q00535	CDK5	1020		BioCarta	fosb gene expression and drug abuse
Q9UD71	PPP1R1B	84152		BioCarta	fosb gene expression and drug abuse
P00734	F2	2147		BioCarta	g-protein signaling through tubby proteins
P01019	AGT	183		BioCarta	g-protein signaling through tubby proteins
P05305	EDN1	1906		BioCarta	g-protein signaling through tubby proteins
P13236	CCL4	6351		BioCarta	g-protein signaling through tubby proteins
P48061	CXCL12	6387		BioCarta	g-protein signaling through tubby proteins
P50148	GNAQ	2776		BioCarta	g-protein signaling through tubby proteins
P50607	TUB	7275		BioCarta	g-protein signaling through tubby proteins
P51671	CCL11	6356		BioCarta	g-protein signaling through tubby proteins
P62873	GNB1	2782		BioCarta	g-protein signaling through tubby proteins
P63211	GNGT1	2792		BioCarta	g-protein signaling through tubby proteins
Q8NHW4	CCL4L1	388372		BioCarta	g-protein signaling through tubby proteins
Q8NHW4	CCL4L2	9560		BioCarta	g-protein signaling through tubby proteins
O14511	NRG2	9542		BioCarta	g-secretase mediated erbb4 signaling pathway
P05771	PRKCB	5579		BioCarta	g-secretase mediated erbb4 signaling pathway
P17252	PRKCA	5578		BioCarta	g-secretase mediated erbb4 signaling pathway
P49768	PSEN1	5663		BioCarta	g-secretase mediated erbb4 signaling pathway
P56975	NRG3	10718		BioCarta	g-secretase mediated erbb4 signaling pathway
P78536	ADAM17	6868		BioCarta	g-secretase mediated erbb4 signaling pathway
Q15303	ERBB4	2066		BioCarta	g-secretase mediated erbb4 signaling pathway
Q8WWG1	NRG4	145957		BioCarta	g-secretase mediated erbb4 signaling pathway
O95166	GABARAP	11337		BioCarta	gamma-aminobutyric acid receptor life cycle pathway
P12931	SRC	6714		BioCarta	gamma-aminobutyric acid receptor life cycle pathway
P14867	GABRA1	2554		BioCarta	gamma-aminobutyric acid receptor life cycle pathway
P22314	UBA1	7317		BioCarta	gamma-aminobutyric acid receptor life cycle pathway
P31644	GABRA5	2558		BioCarta	gamma-aminobutyric acid receptor life cycle pathway
P34903	GABRA3	2556		BioCarta	gamma-aminobutyric acid receptor life cycle pathway
P46459	NSF	4905		BioCarta	gamma-aminobutyric acid receptor life cycle pathway
P47869	GABRA2	2555		BioCarta	gamma-aminobutyric acid receptor life cycle pathway
P48169	GABRA4	2557		BioCarta	gamma-aminobutyric acid receptor life cycle pathway
P49459	UBE2A	7319		BioCarta	gamma-aminobutyric acid receptor life cycle pathway
Q05086	UBE3A	7337		BioCarta	gamma-aminobutyric acid receptor life cycle pathway
Q05193	DNM1	1759		BioCarta	gamma-aminobutyric acid receptor life cycle pathway
Q16445	GABRA6	2559		BioCarta	gamma-aminobutyric acid receptor life cycle pathway
Q9NQX3	GPHN	10243		BioCarta	gamma-aminobutyric acid receptor life cycle pathway
Q9UMX0	UBQLN1	29979		BioCarta	gamma-aminobutyric acid receptor life cycle pathway
O75444	MAF	4094		BioCarta	gata3 participate in activating the th2 cytokine genes expression
O95644	NFATC1	4772		BioCarta	gata3 participate in activating the th2 cytokine genes expression
P01583	IL1A	3552		BioCarta	gata3 participate in activating the th2 cytokine genes expression
P05112	IL4	3565		BioCarta	gata3 participate in activating the th2 cytokine genes expression
P05113	IL5	3567		BioCarta	gata3 participate in activating the th2 cytokine genes expression
P10644	PRKAR1A	5573		BioCarta	gata3 participate in activating the th2 cytokine genes expression
P13861	PRKAR2A	5576		BioCarta	gata3 participate in activating the th2 cytokine genes expression
P17275	JUNB	3726		BioCarta	gata3 participate in activating the th2 cytokine genes expression
P22612	PRKACG	5568		BioCarta	gata3 participate in activating the th2 cytokine genes expression
P22694	PRKACB	5567		BioCarta	gata3 participate in activating the th2 cytokine genes expression
P23771	GATA3	2625		BioCarta	gata3 participate in activating the th2 cytokine genes expression
P31321	PRKAR1B	5575		BioCarta	gata3 participate in activating the th2 cytokine genes expression
P31323	PRKAR2B	5577		BioCarta	gata3 participate in activating the th2 cytokine genes expression
P35225	IL13	3596		BioCarta	gata3 participate in activating the th2 cytokine genes expression
P46734	MAP2K3	5606		BioCarta	gata3 participate in activating the th2 cytokine genes expression
P52564	MAP2K6	5608		BioCarta	gata3 participate in activating the th2 cytokine genes expression
Q08828	ADCY1	107		BioCarta	gata3 participate in activating the th2 cytokine genes expression
Q16539	MAPK14	1432		BioCarta	gata3 participate in activating the th2 cytokine genes expression
O95467	GNAS	2778		BioCarta	gata3 participate in activating the th2 cytokine genes expression
P63092	GNAS	2778		BioCarta	gata3 participate in activating the th2 cytokine genes expression
P84996	GNAS	2778		BioCarta	gata3 participate in activating the th2 cytokine genes expression
Q5JWF2	GNAS	2778		BioCarta	gata3 participate in activating the th2 cytokine genes expression
O14672	ADAM10	102		BioCarta	generation of amyloid b-peptide by ps1
P05067	APP	351		BioCarta	generation of amyloid b-peptide by ps1
P49768	PSEN1	5663		BioCarta	generation of amyloid b-peptide by ps1
P56817	BACE1	23621		BioCarta	generation of amyloid b-peptide by ps1
O00273	DFFA	1676		BioCarta	granzyme a mediated apoptosis pathway
O76075	DFFB	1677		BioCarta	granzyme a mediated apoptosis pathway
P10144	GZMB	3002		BioCarta	granzyme a mediated apoptosis pathway
P12544	GZMA	3001		BioCarta	granzyme a mediated apoptosis pathway
P14222	PRF1	5551		BioCarta	granzyme a mediated apoptosis pathway
P15531	NME1	4830		BioCarta	granzyme a mediated apoptosis pathway
P26583	HMGB2	3148		BioCarta	granzyme a mediated apoptosis pathway
P27695	APEX1	328		BioCarta	granzyme a mediated apoptosis pathway
P39687	ANP32A	8125		BioCarta	granzyme a mediated apoptosis pathway
P42574	CASP3	836		BioCarta	granzyme a mediated apoptosis pathway
Q01105	SET	6418		BioCarta	granzyme a mediated apoptosis pathway
O60674	JAK2	3717		BioCarta	growth hormone signaling pathway
P01241	GH1	2688		BioCarta	growth hormone signaling pathway
P01308	INS	3630		BioCarta	growth hormone signaling pathway
P05771	PRKCB	5579		BioCarta	growth hormone signaling pathway
P06213	INSR	3643		BioCarta	growth hormone signaling pathway
P0DML2	CSH1	1442		BioCarta	growth hormone signaling pathway
P10912	GHR	2690		BioCarta	growth hormone signaling pathway
P11831	SRF	6722		BioCarta	growth hormone signaling pathway
P17252	PRKCA	5578		BioCarta	growth hormone signaling pathway
P19174	PLCG1	5335		BioCarta	growth hormone signaling pathway
P20823	HNF1A	6927		BioCarta	growth hormone signaling pathway
P27986	PIK3R1	5295		BioCarta	growth hormone signaling pathway
P29350	PTPN6	5777		BioCarta	growth hormone signaling pathway
P29353	SHC1	6464		BioCarta	growth hormone signaling pathway
P35568	IRS1	3667		BioCarta	growth hormone signaling pathway
P42229	STAT5A	6776		BioCarta	growth hormone signaling pathway
P42336	PIK3CA	5290		BioCarta	growth hormone signaling pathway
P51692	STAT5B	6777		BioCarta	growth hormone signaling pathway
P62993	GRB2	2885		BioCarta	growth hormone signaling pathway
Q07889	SOS1	6654		BioCarta	growth hormone signaling pathway
Q15418	RPS6KA1	6195		BioCarta	growth hormone signaling pathway
Q8TDB8	SLC2A14	144195		BioCarta	growth hormone signaling pathway
Q9NSE2	CISH	1154		BioCarta	growth hormone signaling pathway
P06132	UROD	7389		BioCarta	hemoglobins chaperone
P08397	HMBS	3145		BioCarta	hemoglobins chaperone
P10746	UROS	7390		BioCarta	hemoglobins chaperone
P13196	ALAS1	211		BioCarta	hemoglobins chaperone
P13716	ALAD	210		BioCarta	hemoglobins chaperone
P15976	GATA1	2623		BioCarta	hemoglobins chaperone
P22557	ALAS2	212		BioCarta	hemoglobins chaperone
P22830	FECH	2235		BioCarta	hemoglobins chaperone
P36551	CPOX	1371		BioCarta	hemoglobins chaperone
P68871	HBB	3043		BioCarta	hemoglobins chaperone
P69905	HBA1	3039		BioCarta	hemoglobins chaperone
P69905	HBA2	3040		BioCarta	hemoglobins chaperone
Q9NZD4	AHSP	51327		BioCarta	hemoglobins chaperone
P01730	CD4	920		BioCarta	hiv-1 defeats host-mediated resistance by cem15
P08631	HCK	3055		BioCarta	hiv-1 defeats host-mediated resistance by cem15
P61073	CXCR4	7852		BioCarta	hiv-1 defeats host-mediated resistance by cem15
Q8IUX4	APOBEC3F	200316		BioCarta	hiv-1 defeats host-mediated resistance by cem15
Q9HC16	APOBEC3G	60489		BioCarta	hiv-1 defeats host-mediated resistance by cem15
O00273	DFFA	1676		BioCarta	hiv-1 nef: negative effector of fas and tnf
O14727	APAF1	317		BioCarta	hiv-1 nef: negative effector of fas and tnf
O14733	MAP2K7	5609		BioCarta	hiv-1 nef: negative effector of fas and tnf
O15111	CHUK	1147		BioCarta	hiv-1 nef: negative effector of fas and tnf
O15519	CFLAR	8837		BioCarta	hiv-1 nef: negative effector of fas and tnf
O76075	DFFB	1677		BioCarta	hiv-1 nef: negative effector of fas and tnf
O95429	BAG4	9530		BioCarta	hiv-1 nef: negative effector of fas and tnf
P01375	TNF	7124		BioCarta	hiv-1 nef: negative effector of fas and tnf
P02545	LMNA	4000		BioCarta	hiv-1 nef: negative effector of fas and tnf
P06396	GSN	2934		BioCarta	hiv-1 nef: negative effector of fas and tnf
P06400	RB1	5925		BioCarta	hiv-1 nef: negative effector of fas and tnf
P09874	PARP1	142		BioCarta	hiv-1 nef: negative effector of fas and tnf
P10415	BCL2	596		BioCarta	hiv-1 nef: negative effector of fas and tnf
P19438	TNFRSF1A	7132		BioCarta	hiv-1 nef: negative effector of fas and tnf
P20700	LMNB1	4001		BioCarta	hiv-1 nef: negative effector of fas and tnf
P20936	RASA1	5921		BioCarta	hiv-1 nef: negative effector of fas and tnf
P21127	CDK11B	984		BioCarta	hiv-1 nef: negative effector of fas and tnf
P25445	FAS	355		BioCarta	hiv-1 nef: negative effector of fas and tnf
P25963	NFKBIA	4792		BioCarta	hiv-1 nef: negative effector of fas and tnf
P42574	CASP3	836		BioCarta	hiv-1 nef: negative effector of fas and tnf
P42575	CASP2	835		BioCarta	hiv-1 nef: negative effector of fas and tnf
P45983	MAPK8	5599		BioCarta	hiv-1 nef: negative effector of fas and tnf
P48023	FASLG	356		BioCarta	hiv-1 nef: negative effector of fas and tnf
P49768	PSEN1	5663		BioCarta	hiv-1 nef: negative effector of fas and tnf
P49810	PSEN2	5664		BioCarta	hiv-1 nef: negative effector of fas and tnf
P52566	ARHGDIB	397		BioCarta	hiv-1 nef: negative effector of fas and tnf
P55210	CASP7	840		BioCarta	hiv-1 nef: negative effector of fas and tnf
P55211	CASP9	842		BioCarta	hiv-1 nef: negative effector of fas and tnf
P55212	CASP6	839		BioCarta	hiv-1 nef: negative effector of fas and tnf
P55957	BID	637		BioCarta	hiv-1 nef: negative effector of fas and tnf
P78527	PRKDC	5591		BioCarta	hiv-1 nef: negative effector of fas and tnf
P78560	CRADD	8738		BioCarta	hiv-1 nef: negative effector of fas and tnf
P99999	CYCS	54205		BioCarta	hiv-1 nef: negative effector of fas and tnf
Q00987	MDM2	4193		BioCarta	hiv-1 nef: negative effector of fas and tnf
Q03252	LMNB2	84823		BioCarta	hiv-1 nef: negative effector of fas and tnf
Q04206	RELA	5970		BioCarta	hiv-1 nef: negative effector of fas and tnf
Q05397	PTK2	5747		BioCarta	hiv-1 nef: negative effector of fas and tnf
Q05655	PRKCD	5580		BioCarta	hiv-1 nef: negative effector of fas and tnf
Q12933	TRAF2	7186		BioCarta	hiv-1 nef: negative effector of fas and tnf
Q13077	TRAF1	7185		BioCarta	hiv-1 nef: negative effector of fas and tnf
Q13158	FADD	8772		BioCarta	hiv-1 nef: negative effector of fas and tnf
Q13177	PAK2	5062		BioCarta	hiv-1 nef: negative effector of fas and tnf
Q13233	MAP3K1	4214		BioCarta	hiv-1 nef: negative effector of fas and tnf
Q13489	BIRC3	330		BioCarta	hiv-1 nef: negative effector of fas and tnf
Q13490	BIRC2	329		BioCarta	hiv-1 nef: negative effector of fas and tnf
Q13546	RIPK1	8737		BioCarta	hiv-1 nef: negative effector of fas and tnf
Q13813	SPTAN1	6709		BioCarta	hiv-1 nef: negative effector of fas and tnf
Q14790	CASP8	841		BioCarta	hiv-1 nef: negative effector of fas and tnf
Q14980	NUMA1	4926		BioCarta	hiv-1 nef: negative effector of fas and tnf
Q15628	TRADD	8717		BioCarta	hiv-1 nef: negative effector of fas and tnf
Q99558	MAP3K14	9020		BioCarta	hiv-1 nef: negative effector of fas and tnf
Q99683	MAP3K5	4217		BioCarta	hiv-1 nef: negative effector of fas and tnf
Q9UER7	DAXX	1616		BioCarta	hiv-1 nef: negative effector of fas and tnf
P11831	SRF	6722		BioCarta	hop pathway in cardiac development
P43694	GATA4	2626		BioCarta	hop pathway in cardiac development
P52952	NKX2-5	1482		BioCarta	hop pathway in cardiac development
Q9BPY8	HOPX	84525		BioCarta	hop pathway in cardiac development
O00401	WASL	8976		BioCarta	how does salmonella hijack a cell
O15143	ARPC1B	10095		BioCarta	how does salmonella hijack a cell
O15144	ARPC2	10109		BioCarta	how does salmonella hijack a cell
O15145	ARPC3	10094		BioCarta	how does salmonella hijack a cell
P59998	ARPC4	10093		BioCarta	how does salmonella hijack a cell
P60953	CDC42	998		BioCarta	how does salmonella hijack a cell
P61158	ACTR3	10096		BioCarta	how does salmonella hijack a cell
P61160	ACTR2	10097		BioCarta	how does salmonella hijack a cell
P63000	RAC1	5879		BioCarta	how does salmonella hijack a cell
Q8WXK1	ASB15	142685		BioCarta	how does salmonella hijack a cell
Q92558	WASF1	8936		BioCarta	how does salmonella hijack a cell
Q92747	ARPC1A	10552		BioCarta	how does salmonella hijack a cell
P01112	HRAS	3265		BioCarta	how progesterone initiates the oocyte maturation
P06401	PGR	5241		BioCarta	how progesterone initiates the oocyte maturation
P06493	CDK1	983		BioCarta	how progesterone initiates the oocyte maturation
P10644	PRKAR1A	5573		BioCarta	how progesterone initiates the oocyte maturation
P12931	SRC	6714		BioCarta	how progesterone initiates the oocyte maturation
P13861	PRKAR2A	5576		BioCarta	how progesterone initiates the oocyte maturation
P14635	CCNB1	891		BioCarta	how progesterone initiates the oocyte maturation
P22612	PRKACG	5568		BioCarta	how progesterone initiates the oocyte maturation
P22694	PRKACB	5567		BioCarta	how progesterone initiates the oocyte maturation
P27361	MAPK3	5595		BioCarta	how progesterone initiates the oocyte maturation
P28482	MAPK1	5594		BioCarta	how progesterone initiates the oocyte maturation
P30307	CDC25C	995		BioCarta	how progesterone initiates the oocyte maturation
P31321	PRKAR1B	5575		BioCarta	how progesterone initiates the oocyte maturation
P31323	PRKAR2B	5577		BioCarta	how progesterone initiates the oocyte maturation
P62873	GNB1	2782		BioCarta	how progesterone initiates the oocyte maturation
P63096	GNAI1	2770		BioCarta	how progesterone initiates the oocyte maturation
P63211	GNGT1	2792		BioCarta	how progesterone initiates the oocyte maturation
Q01518	CAP1	10487		BioCarta	how progesterone initiates the oocyte maturation
Q01538	MYT1	4661		BioCarta	how progesterone initiates the oocyte maturation
Q08828	ADCY1	107		BioCarta	how progesterone initiates the oocyte maturation
Q13526	PIN1	5300		BioCarta	how progesterone initiates the oocyte maturation
Q9NXK6	PAQR5	54852		BioCarta	how progesterone initiates the oocyte maturation
O95467	GNAS	2778		BioCarta	how progesterone initiates the oocyte maturation
P63092	GNAS	2778		BioCarta	how progesterone initiates the oocyte maturation
P84996	GNAS	2778		BioCarta	how progesterone initiates the oocyte maturation
Q5JWF2	GNAS	2778		BioCarta	how progesterone initiates the oocyte maturation
O15530	PDPK1	5170		BioCarta	human cytomegalovirus and map kinase pathways
P06400	RB1	5925		BioCarta	human cytomegalovirus and map kinase pathways
P08047	SP1	6667		BioCarta	human cytomegalovirus and map kinase pathways
P16220	CREB1	1385		BioCarta	human cytomegalovirus and map kinase pathways
P27361	MAPK3	5595		BioCarta	human cytomegalovirus and map kinase pathways
P27986	PIK3R1	5295		BioCarta	human cytomegalovirus and map kinase pathways
P28482	MAPK1	5594		BioCarta	human cytomegalovirus and map kinase pathways
P31749	AKT1	207		BioCarta	human cytomegalovirus and map kinase pathways
P36507	MAP2K2	5605		BioCarta	human cytomegalovirus and map kinase pathways
P42336	PIK3CA	5290		BioCarta	human cytomegalovirus and map kinase pathways
P46734	MAP2K3	5606		BioCarta	human cytomegalovirus and map kinase pathways
P52564	MAP2K6	5608		BioCarta	human cytomegalovirus and map kinase pathways
Q02750	MAP2K1	5604		BioCarta	human cytomegalovirus and map kinase pathways
Q04206	RELA	5970		BioCarta	human cytomegalovirus and map kinase pathways
Q13233	MAP3K1	4214		BioCarta	human cytomegalovirus and map kinase pathways
Q16539	MAPK14	1432		BioCarta	human cytomegalovirus and map kinase pathways
P04637	TP53	7157		BioCarta	hypoxia and p53 in the cardiovascular system
P07900	HSP90AA1	3320		BioCarta	hypoxia and p53 in the cardiovascular system
P08183	ABCB1	5243		BioCarta	hypoxia and p53 in the cardiovascular system
P0DMV8	HSPA1A	3303		BioCarta	hypoxia and p53 in the cardiovascular system
P0DMV9	HSPA1B	3304		BioCarta	hypoxia and p53 in the cardiovascular system
P17936	IGFBP3	3486		BioCarta	hypoxia and p53 in the cardiovascular system
P21675	TAF1	6872		BioCarta	hypoxia and p53 in the cardiovascular system
P24522	GADD45A	1647		BioCarta	hypoxia and p53 in the cardiovascular system
P27694	RPA1	6117		BioCarta	hypoxia and p53 in the cardiovascular system
P31749	AKT1	207		BioCarta	hypoxia and p53 in the cardiovascular system
P38936	CDKN1A	1026		BioCarta	hypoxia and p53 in the cardiovascular system
P45983	MAPK8	5599		BioCarta	hypoxia and p53 in the cardiovascular system
P49459	UBE2A	7319		BioCarta	hypoxia and p53 in the cardiovascular system
Q00987	MDM2	4193		BioCarta	hypoxia and p53 in the cardiovascular system
Q07812	BAX	581		BioCarta	hypoxia and p53 in the cardiovascular system
Q09472	EP300	2033		BioCarta	hypoxia and p53 in the cardiovascular system
Q13315	ATM	472		BioCarta	hypoxia and p53 in the cardiovascular system
Q14192	FHL2	2274		BioCarta	hypoxia and p53 in the cardiovascular system
Q14526	HIC1	3090		BioCarta	hypoxia and p53 in the cardiovascular system
Q15653	NFKBIB	4793		BioCarta	hypoxia and p53 in the cardiovascular system
Q16665	HIF1A	3091		BioCarta	hypoxia and p53 in the cardiovascular system
P00338	LDHA	3939		BioCarta	hypoxia-inducible factor in the cardivascular system
P01588	EPO	2056		BioCarta	hypoxia-inducible factor in the cardivascular system
P05305	EDN1	1906		BioCarta	hypoxia-inducible factor in the cardivascular system
P05412	JUN	3725		BioCarta	hypoxia-inducible factor in the cardivascular system
P07237	P4HB	5034		BioCarta	hypoxia-inducible factor in the cardivascular system
P07900	HSP90AA1	3320		BioCarta	hypoxia-inducible factor in the cardivascular system
P15692	VEGFA	7422		BioCarta	hypoxia-inducible factor in the cardivascular system
P16220	CREB1	1385		BioCarta	hypoxia-inducible factor in the cardivascular system
P27540	ARNT	405		BioCarta	hypoxia-inducible factor in the cardivascular system
P29474	NOS3	4846		BioCarta	hypoxia-inducible factor in the cardivascular system
P40337	VHL	7428		BioCarta	hypoxia-inducible factor in the cardivascular system
P49459	UBE2A	7319		BioCarta	hypoxia-inducible factor in the cardivascular system
Q09472	EP300	2033		BioCarta	hypoxia-inducible factor in the cardivascular system
Q12797	ASPH	444		BioCarta	hypoxia-inducible factor in the cardivascular system
Q16665	HIF1A	3091		BioCarta	hypoxia-inducible factor in the cardivascular system
Q92905	COPS5	10987		BioCarta	hypoxia-inducible factor in the cardivascular system
P01562	IFNA1	3439		BioCarta	ifn alpha signaling pathway
P01562	IFNA13	3447		BioCarta	ifn alpha signaling pathway
P01574	IFNB1	3456		BioCarta	ifn alpha signaling pathway
P17181	IFNAR1	3454		BioCarta	ifn alpha signaling pathway
P23458	JAK1	3716		BioCarta	ifn alpha signaling pathway
P29597	TYK2	7297		BioCarta	ifn alpha signaling pathway
P42224	STAT1	6772		BioCarta	ifn alpha signaling pathway
P48551	IFNAR2	3455		BioCarta	ifn alpha signaling pathway
P50502	ST13	6767		BioCarta	ifn alpha signaling pathway
P52630	STAT2	6773		BioCarta	ifn alpha signaling pathway
O60674	JAK2	3717		BioCarta	ifn gamma signaling pathway
P01579	IFNG	3458		BioCarta	ifn gamma signaling pathway
P15260	IFNGR1	3459		BioCarta	ifn gamma signaling pathway
P23458	JAK1	3716		BioCarta	ifn gamma signaling pathway
P42224	STAT1	6772		BioCarta	ifn gamma signaling pathway
P01100	FOS	2353		BioCarta	igf-1 signaling pathway
P01112	HRAS	3265		BioCarta	igf-1 signaling pathway
P04049	RAF1	5894		BioCarta	igf-1 signaling pathway
P05019	IGF1	3479		BioCarta	igf-1 signaling pathway
P05412	JUN	3725		BioCarta	igf-1 signaling pathway
P08069	IGF1R	3480		BioCarta	igf-1 signaling pathway
P11831	SRF	6722		BioCarta	igf-1 signaling pathway
P19419	ELK1	2002		BioCarta	igf-1 signaling pathway
P20936	RASA1	5921		BioCarta	igf-1 signaling pathway
P27361	MAPK3	5595		BioCarta	igf-1 signaling pathway
P27986	PIK3R1	5295		BioCarta	igf-1 signaling pathway
P29353	SHC1	6464		BioCarta	igf-1 signaling pathway
P35568	IRS1	3667		BioCarta	igf-1 signaling pathway
P42336	PIK3CA	5290		BioCarta	igf-1 signaling pathway
P45983	MAPK8	5599		BioCarta	igf-1 signaling pathway
P62993	GRB2	2885		BioCarta	igf-1 signaling pathway
P68400	CSNK2A1	1457		BioCarta	igf-1 signaling pathway
Q02750	MAP2K1	5604		BioCarta	igf-1 signaling pathway
Q06124	PTPN11	5781		BioCarta	igf-1 signaling pathway
Q07889	SOS1	6654		BioCarta	igf-1 signaling pathway
Q8NEV1	CSNK2A3	283106		BioCarta	igf-1 signaling pathway
P01112	HRAS	3265		BioCarta	il 2 signaling pathway
P01589	IL2RA	3559		BioCarta	il 2 signaling pathway
P06239	LCK	3932		BioCarta	il 2 signaling pathway
P14784	IL2RB	3560		BioCarta	il 2 signaling pathway
P23458	JAK1	3716		BioCarta	il 2 signaling pathway
P29353	SHC1	6464		BioCarta	il 2 signaling pathway
P31785	IL2RG	3561		BioCarta	il 2 signaling pathway
P42229	STAT5A	6776		BioCarta	il 2 signaling pathway
P43405	SYK	6850		BioCarta	il 2 signaling pathway
P51692	STAT5B	6777		BioCarta	il 2 signaling pathway
P52333	JAK3	3718		BioCarta	il 2 signaling pathway
P60568	IL2	3558		BioCarta	il 2 signaling pathway
P62993	GRB2	2885		BioCarta	il 2 signaling pathway
Q07889	SOS1	6654		BioCarta	il 2 signaling pathway
O60674	JAK2	3717		BioCarta	il 3 signaling pathway
P01100	FOS	2353		BioCarta	il 3 signaling pathway
P01112	HRAS	3265		BioCarta	il 3 signaling pathway
P08700	IL3	3562		BioCarta	il 3 signaling pathway
P26951	IL3RA	3563		BioCarta	il 3 signaling pathway
P29350	PTPN6	5777		BioCarta	il 3 signaling pathway
P29353	SHC1	6464		BioCarta	il 3 signaling pathway
P32927	CSF2RB	1439		BioCarta	il 3 signaling pathway
P42229	STAT5A	6776		BioCarta	il 3 signaling pathway
P51692	STAT5B	6777		BioCarta	il 3 signaling pathway
P62993	GRB2	2885		BioCarta	il 3 signaling pathway
Q07889	SOS1	6654		BioCarta	il 3 signaling pathway
P01854	IGHE	3497		BioCarta	il 4 signaling pathway
P01903	HLA-DRA	3122		BioCarta	il 4 signaling pathway
P05112	IL4	3565		BioCarta	il 4 signaling pathway
P06734	FCER2	2208		BioCarta	il 4 signaling pathway
P17096	HMGA1	3159		BioCarta	il 4 signaling pathway
P23443	RPS6KB1	6198		BioCarta	il 4 signaling pathway
P23458	JAK1	3716		BioCarta	il 4 signaling pathway
P24394	IL4R	3566		BioCarta	il 4 signaling pathway
P29353	SHC1	6464		BioCarta	il 4 signaling pathway
P31749	AKT1	207		BioCarta	il 4 signaling pathway
P31785	IL2RG	3561		BioCarta	il 4 signaling pathway
P42226	STAT6	6778		BioCarta	il 4 signaling pathway
P52333	JAK3	3718		BioCarta	il 4 signaling pathway
P62993	GRB2	2885		BioCarta	il 4 signaling pathway
P01911	HLA-DRB1	3123		BioCarta	il 4 signaling pathway
P01912	HLA-DRB1	3123		BioCarta	il 4 signaling pathway
P04229	HLA-DRB1	3123		BioCarta	il 4 signaling pathway
P13760	HLA-DRB1	3123		BioCarta	il 4 signaling pathway
P13761	HLA-DRB1	3123		BioCarta	il 4 signaling pathway
P20039	HLA-DRB1	3123		BioCarta	il 4 signaling pathway
Q29974	HLA-DRB1	3123		BioCarta	il 4 signaling pathway
Q30134	HLA-DRB1	3123		BioCarta	il 4 signaling pathway
Q30167	HLA-DRB1	3123		BioCarta	il 4 signaling pathway
Q5Y7A7	HLA-DRB1	3123		BioCarta	il 4 signaling pathway
Q95IE3	HLA-DRB1	3123		BioCarta	il 4 signaling pathway
Q9GIY3	HLA-DRB1	3123		BioCarta	il 4 signaling pathway
Q9TQE0	HLA-DRB1	3123		BioCarta	il 4 signaling pathway
O60674	JAK2	3717		BioCarta	il 6 signaling pathway
P01112	HRAS	3265		BioCarta	il 6 signaling pathway
P05231	IL6	3569		BioCarta	il 6 signaling pathway
P08887	IL6R	3570		BioCarta	il 6 signaling pathway
P17676	CEBPB	1051		BioCarta	il 6 signaling pathway
P23458	JAK1	3716		BioCarta	il 6 signaling pathway
P29353	SHC1	6464		BioCarta	il 6 signaling pathway
P40763	STAT3	6774		BioCarta	il 6 signaling pathway
P42704	LRPPRC	10128		BioCarta	il 6 signaling pathway
P52333	JAK3	3718		BioCarta	il 6 signaling pathway
P62993	GRB2	2885		BioCarta	il 6 signaling pathway
Q06124	PTPN11	5781		BioCarta	il 6 signaling pathway
Q07889	SOS1	6654		BioCarta	il 6 signaling pathway
P01375	TNF	7124		BioCarta	il-10 anti-inflammatory signaling pathway
P01583	IL1A	3552		BioCarta	il-10 anti-inflammatory signaling pathway
P05231	IL6	3569		BioCarta	il-10 anti-inflammatory signaling pathway
P09601	HMOX1	3162		BioCarta	il-10 anti-inflammatory signaling pathway
P22301	IL10	3586		BioCarta	il-10 anti-inflammatory signaling pathway
P23458	JAK1	3716		BioCarta	il-10 anti-inflammatory signaling pathway
P30043	BLVRB	645		BioCarta	il-10 anti-inflammatory signaling pathway
P52564	MAP2K6	5608		BioCarta	il-10 anti-inflammatory signaling pathway
P53004	BLVRA	644		BioCarta	il-10 anti-inflammatory signaling pathway
Q08334	IL10RB	3588		BioCarta	il-10 anti-inflammatory signaling pathway
Q13651	IL10RA	3587		BioCarta	il-10 anti-inflammatory signaling pathway
Q16539	MAPK14	1432		BioCarta	il-10 anti-inflammatory signaling pathway
Q99683	MAP3K5	4217		BioCarta	il-10 anti-inflammatory signaling pathway
O14543	SOCS3	9021		BioCarta	il-2 receptor beta chain in t cell activation
O15524	SOCS1	8651		BioCarta	il-2 receptor beta chain in t cell activation
O15530	PDPK1	5170		BioCarta	il-2 receptor beta chain in t cell activation
P01100	FOS	2353		BioCarta	il-2 receptor beta chain in t cell activation
P01112	HRAS	3265		BioCarta	il-2 receptor beta chain in t cell activation
P01589	IL2RA	3559		BioCarta	il-2 receptor beta chain in t cell activation
P04049	RAF1	5894		BioCarta	il-2 receptor beta chain in t cell activation
P06400	RB1	5925		BioCarta	il-2 receptor beta chain in t cell activation
P10415	BCL2	596		BioCarta	il-2 receptor beta chain in t cell activation
P12004	PCNA	5111		BioCarta	il-2 receptor beta chain in t cell activation
P14635	CCNB1	891		BioCarta	il-2 receptor beta chain in t cell activation
P14784	IL2RB	3560		BioCarta	il-2 receptor beta chain in t cell activation
P22681	CBL	867		BioCarta	il-2 receptor beta chain in t cell activation
P23443	RPS6KB1	6198		BioCarta	il-2 receptor beta chain in t cell activation
P23458	JAK1	3716		BioCarta	il-2 receptor beta chain in t cell activation
P24385	CCND1	595		BioCarta	il-2 receptor beta chain in t cell activation
P24864	CCNE1	898		BioCarta	il-2 receptor beta chain in t cell activation
P25445	FAS	355		BioCarta	il-2 receptor beta chain in t cell activation
P27361	MAPK3	5595		BioCarta	il-2 receptor beta chain in t cell activation
P27986	PIK3R1	5295		BioCarta	il-2 receptor beta chain in t cell activation
P28482	MAPK1	5594		BioCarta	il-2 receptor beta chain in t cell activation
P29350	PTPN6	5777		BioCarta	il-2 receptor beta chain in t cell activation
P29353	SHC1	6464		BioCarta	il-2 receptor beta chain in t cell activation
P30279	CCND2	894		BioCarta	il-2 receptor beta chain in t cell activation
P30281	CCND3	896		BioCarta	il-2 receptor beta chain in t cell activation
P31749	AKT1	207		BioCarta	il-2 receptor beta chain in t cell activation
P31785	IL2RG	3561		BioCarta	il-2 receptor beta chain in t cell activation
P35568	IRS1	3667		BioCarta	il-2 receptor beta chain in t cell activation
P36507	MAP2K2	5605		BioCarta	il-2 receptor beta chain in t cell activation
P42229	STAT5A	6776		BioCarta	il-2 receptor beta chain in t cell activation
P42336	PIK3CA	5290		BioCarta	il-2 receptor beta chain in t cell activation
P46109	CRKL	1399		BioCarta	il-2 receptor beta chain in t cell activation
P48023	FASLG	356		BioCarta	il-2 receptor beta chain in t cell activation
P51692	STAT5B	6777		BioCarta	il-2 receptor beta chain in t cell activation
P51946	CCNH	902		BioCarta	il-2 receptor beta chain in t cell activation
P52333	JAK3	3718		BioCarta	il-2 receptor beta chain in t cell activation
P60568	IL2	3558		BioCarta	il-2 receptor beta chain in t cell activation
P62937	PPIA	5478		BioCarta	il-2 receptor beta chain in t cell activation
P62993	GRB2	2885		BioCarta	il-2 receptor beta chain in t cell activation
P78396	CCNA1	8900		BioCarta	il-2 receptor beta chain in t cell activation
Q01094	E2F1	1869		BioCarta	il-2 receptor beta chain in t cell activation
Q02750	MAP2K1	5604		BioCarta	il-2 receptor beta chain in t cell activation
Q07817	BCL2L1	598		BioCarta	il-2 receptor beta chain in t cell activation
Q07889	SOS1	6654		BioCarta	il-2 receptor beta chain in t cell activation
Q13287	NMI	9111		BioCarta	il-2 receptor beta chain in t cell activation
Q14186	TFDP1	7027		BioCarta	il-2 receptor beta chain in t cell activation
Q9UKT9	IKZF3	22806		BioCarta	il-2 receptor beta chain in t cell activation
P06239	LCK	3932		BioCarta	il-7 signal transduction
P06241	FYN	2534		BioCarta	il-7 signal transduction
P08514	ITGA2B	3674		BioCarta	il-7 signal transduction
P10415	BCL2	596		BioCarta	il-7 signal transduction
P23458	JAK1	3716		BioCarta	il-7 signal transduction
P27986	PIK3R1	5295		BioCarta	il-7 signal transduction
P31785	IL2RG	3561		BioCarta	il-7 signal transduction
P42229	STAT5A	6776		BioCarta	il-7 signal transduction
P42336	PIK3CA	5290		BioCarta	il-7 signal transduction
P51692	STAT5B	6777		BioCarta	il-7 signal transduction
P52333	JAK3	3718		BioCarta	il-7 signal transduction
Q09472	EP300	2033		BioCarta	il-7 signal transduction
Q13287	NMI	9111		BioCarta	il-7 signal transduction
Q14289	PTK2B	2185		BioCarta	il-7 signal transduction
Q92793	CREBBP	1387		BioCarta	il-7 signal transduction
O60674	JAK2	3717		BioCarta	il12 and stat4 dependent signaling pathway in th1 development
P01579	IFNG	3458		BioCarta	il12 and stat4 dependent signaling pathway in th1 development
P05412	JUN	3725		BioCarta	il12 and stat4 dependent signaling pathway in th1 development
P29459	IL12A	3592		BioCarta	il12 and stat4 dependent signaling pathway in th1 development
P29460	IL12B	3593		BioCarta	il12 and stat4 dependent signaling pathway in th1 development
P29597	TYK2	7297		BioCarta	il12 and stat4 dependent signaling pathway in th1 development
P41161	ETV5	2119		BioCarta	il12 and stat4 dependent signaling pathway in th1 development
P42701	IL12RB1	3594		BioCarta	il12 and stat4 dependent signaling pathway in th1 development
P45983	MAPK8	5599		BioCarta	il12 and stat4 dependent signaling pathway in th1 development
P51681	CCR5	1234		BioCarta	il12 and stat4 dependent signaling pathway in th1 development
P52564	MAP2K6	5608		BioCarta	il12 and stat4 dependent signaling pathway in th1 development
Q13478	IL18R1	8809		BioCarta	il12 and stat4 dependent signaling pathway in th1 development
Q14765	STAT4	6775		BioCarta	il12 and stat4 dependent signaling pathway in th1 development
Q16539	MAPK14	1432		BioCarta	il12 and stat4 dependent signaling pathway in th1 development
Q99665	IL12RB2	3595		BioCarta	il12 and stat4 dependent signaling pathway in th1 development
O14543	SOCS3	9021		BioCarta	il22 soluble receptor signaling pathway
P23458	JAK1	3716		BioCarta	il22 soluble receptor signaling pathway
P29597	TYK2	7297		BioCarta	il22 soluble receptor signaling pathway
P40763	STAT3	6774		BioCarta	il22 soluble receptor signaling pathway
P42224	STAT1	6772		BioCarta	il22 soluble receptor signaling pathway
P42229	STAT5A	6776		BioCarta	il22 soluble receptor signaling pathway
P51692	STAT5B	6777		BioCarta	il22 soluble receptor signaling pathway
Q13651	IL10RA	3587		BioCarta	il22 soluble receptor signaling pathway
Q8N6P7	IL22RA1	58985		BioCarta	il22 soluble receptor signaling pathway
Q969J5	IL22RA2	116379		BioCarta	il22 soluble receptor signaling pathway
Q9GZX6	IL22	50616		BioCarta	il22 soluble receptor signaling pathway
O00206	TLR4	7099		BioCarta	inactivation of gsk3 by akt causes accumulation of b-catenin in alveolar macrophages
O14640	DVL1	1855		BioCarta	inactivation of gsk3 by akt causes accumulation of b-catenin in alveolar macrophages
O14920	IKBKB	3551		BioCarta	inactivation of gsk3 by akt causes accumulation of b-catenin in alveolar macrophages
O15111	CHUK	1147		BioCarta	inactivation of gsk3 by akt causes accumulation of b-catenin in alveolar macrophages
O15169	AXIN1	8312		BioCarta	inactivation of gsk3 by akt causes accumulation of b-catenin in alveolar macrophages
O15530	PDPK1	5170		BioCarta	inactivation of gsk3 by akt causes accumulation of b-catenin in alveolar macrophages
O75581	LRP6	4040		BioCarta	inactivation of gsk3 by akt causes accumulation of b-catenin in alveolar macrophages
O94907	DKK1	22943		BioCarta	inactivation of gsk3 by akt causes accumulation of b-catenin in alveolar macrophages
P04070	PROC	5624		BioCarta	inactivation of gsk3 by akt causes accumulation of b-catenin in alveolar macrophages
P04628	WNT1	7471		BioCarta	inactivation of gsk3 by akt causes accumulation of b-catenin in alveolar macrophages
P08571	CD14	929		BioCarta	inactivation of gsk3 by akt causes accumulation of b-catenin in alveolar macrophages
P17302	GJA1	2697		BioCarta	inactivation of gsk3 by akt causes accumulation of b-catenin in alveolar macrophages
P19525	EIF2AK2	5610		BioCarta	inactivation of gsk3 by akt causes accumulation of b-catenin in alveolar macrophages
P24385	CCND1	595		BioCarta	inactivation of gsk3 by akt causes accumulation of b-catenin in alveolar macrophages
P25963	NFKBIA	4792		BioCarta	inactivation of gsk3 by akt causes accumulation of b-catenin in alveolar macrophages
P27986	PIK3R1	5295		BioCarta	inactivation of gsk3 by akt causes accumulation of b-catenin in alveolar macrophages
P31749	AKT1	207		BioCarta	inactivation of gsk3 by akt causes accumulation of b-catenin in alveolar macrophages
P35222	CTNNB1	1499		BioCarta	inactivation of gsk3 by akt causes accumulation of b-catenin in alveolar macrophages
P42336	PIK3CA	5290		BioCarta	inactivation of gsk3 by akt causes accumulation of b-catenin in alveolar macrophages
P49841	GSK3B	2932		BioCarta	inactivation of gsk3 by akt causes accumulation of b-catenin in alveolar macrophages
P51617	IRAK1	3654		BioCarta	inactivation of gsk3 by akt causes accumulation of b-catenin in alveolar macrophages
P58753	TIRAP	114609		BioCarta	inactivation of gsk3 by akt causes accumulation of b-catenin in alveolar macrophages
P68400	CSNK2A1	1457		BioCarta	inactivation of gsk3 by akt causes accumulation of b-catenin in alveolar macrophages
Q04206	RELA	5970		BioCarta	inactivation of gsk3 by akt causes accumulation of b-catenin in alveolar macrophages
Q08426	EHHADH	1962		BioCarta	inactivation of gsk3 by akt causes accumulation of b-catenin in alveolar macrophages
Q14738	PPP2R5D	5528		BioCarta	inactivation of gsk3 by akt causes accumulation of b-catenin in alveolar macrophages
Q8NCW0	KREMEN2	79412		BioCarta	inactivation of gsk3 by akt causes accumulation of b-catenin in alveolar macrophages
Q8NEV1	CSNK2A3	283106		BioCarta	inactivation of gsk3 by akt causes accumulation of b-catenin in alveolar macrophages
Q92837	FRAT1	10023		BioCarta	inactivation of gsk3 by akt causes accumulation of b-catenin in alveolar macrophages
Q969F2	NKD2	85409		BioCarta	inactivation of gsk3 by akt causes accumulation of b-catenin in alveolar macrophages
Q969G9	NKD1	85407		BioCarta	inactivation of gsk3 by akt causes accumulation of b-catenin in alveolar macrophages
Q99836	MYD88	4615		BioCarta	inactivation of gsk3 by akt causes accumulation of b-catenin in alveolar macrophages
Q9H0E2	TOLLIP	54472		BioCarta	inactivation of gsk3 by akt causes accumulation of b-catenin in alveolar macrophages
Q9UBU2	DKK2	27123		BioCarta	inactivation of gsk3 by akt causes accumulation of b-catenin in alveolar macrophages
Q9UJU2	LEF1	51176		BioCarta	inactivation of gsk3 by akt causes accumulation of b-catenin in alveolar macrophages
Q9UP38	FZD1	8321		BioCarta	inactivation of gsk3 by akt causes accumulation of b-catenin in alveolar macrophages
Q9Y297	BTRC	8945		BioCarta	inactivation of gsk3 by akt causes accumulation of b-catenin in alveolar macrophages
Q9Y5W5	WIF1	11197		BioCarta	inactivation of gsk3 by akt causes accumulation of b-catenin in alveolar macrophages
Q9Y6K9	IKBKG	8517		BioCarta	inactivation of gsk3 by akt causes accumulation of b-catenin in alveolar macrophages
Q9Y6Y9	LY96	23643		BioCarta	inactivation of gsk3 by akt causes accumulation of b-catenin in alveolar macrophages
O00220	TNFRSF10A	8797		BioCarta	induction of apoptosis through dr3 and dr4/5 death receptors
O00273	DFFA	1676		BioCarta	induction of apoptosis through dr3 and dr4/5 death receptors
O14763	TNFRSF10B	8795		BioCarta	induction of apoptosis through dr3 and dr4/5 death receptors
O43508	TNFSF12	8742		BioCarta	induction of apoptosis through dr3 and dr4/5 death receptors
O43903	GAS2	2620		BioCarta	induction of apoptosis through dr3 and dr4/5 death receptors
O76075	DFFB	1677		BioCarta	induction of apoptosis through dr3 and dr4/5 death receptors
P02545	LMNA	4000		BioCarta	induction of apoptosis through dr3 and dr4/5 death receptors
P09874	PARP1	142		BioCarta	induction of apoptosis through dr3 and dr4/5 death receptors
P42574	CASP3	836		BioCarta	induction of apoptosis through dr3 and dr4/5 death receptors
P50591	TNFSF10	8743		BioCarta	induction of apoptosis through dr3 and dr4/5 death receptors
P55210	CASP7	840		BioCarta	induction of apoptosis through dr3 and dr4/5 death receptors
P55212	CASP6	839		BioCarta	induction of apoptosis through dr3 and dr4/5 death receptors
P55957	BID	637		BioCarta	induction of apoptosis through dr3 and dr4/5 death receptors
P68133	ACTA1	58		BioCarta	induction of apoptosis through dr3 and dr4/5 death receptors
Q12933	TRAF2	7186		BioCarta	induction of apoptosis through dr3 and dr4/5 death receptors
Q13158	FADD	8772		BioCarta	induction of apoptosis through dr3 and dr4/5 death receptors
Q13546	RIPK1	8737		BioCarta	induction of apoptosis through dr3 and dr4/5 death receptors
Q13813	SPTAN1	6709		BioCarta	induction of apoptosis through dr3 and dr4/5 death receptors
Q14790	CASP8	841		BioCarta	induction of apoptosis through dr3 and dr4/5 death receptors
Q15628	TRADD	8717		BioCarta	induction of apoptosis through dr3 and dr4/5 death receptors
Q92851	CASP10	843		BioCarta	induction of apoptosis through dr3 and dr4/5 death receptors
Q93038	TNFRSF25	8718		BioCarta	induction of apoptosis through dr3 and dr4/5 death receptors
Q99558	MAP3K14	9020		BioCarta	induction of apoptosis through dr3 and dr4/5 death receptors
O14920	IKBKB	3551		BioCarta	influence of ras and rho proteins on g1 to s transition
O15111	CHUK	1147		BioCarta	influence of ras and rho proteins on g1 to s transition
O15530	PDPK1	5170		BioCarta	influence of ras and rho proteins on g1 to s transition
P01112	HRAS	3265		BioCarta	influence of ras and rho proteins on g1 to s transition
P04049	RAF1	5894		BioCarta	influence of ras and rho proteins on g1 to s transition
P06400	RB1	5925		BioCarta	influence of ras and rho proteins on g1 to s transition
[truncated: 209,925 more rows]
