# Supplementary material for: Extensive rewiring of the EGFR network in colorectal cancer cells expressing transforming levels of KRASG13D
Source: Nat Commun. 2020 Jan 24;11:499. doi: 10.1038/s41467-019-14224-9 (PMC6981206; doi:10.1038/s41467-019-14224-9)
Supplement: Supplementary file 26 — Supplementary Software 7 [file 41467_2019_14224_MOESM26_ESM.zip › Supplementary Figure 9B_code/Supplementary Figure 9B_ROC_curve_plotting_values.txt]

#Plot in R
Top20x<-c(0.00000000,0.054001,0.09692308,0.1692308,0.18461538,0.19461538,0.23461538,0.28461538,0.36153846,0.43153846,0.49153846,1.00000000)
Top20y<-c(0.0000000,0.468000,0.6500000,0.7316667,0.7816667,0.8150000,0.8450000,0.8750000,0.8950000,0.9450000,0.9866667,1.0000000)
plot(x=Top20x,y=Top20y,type="l",col="red",xlab="False positive rate",ylab="True positive rate")


Bottom20x<-c(0.0000000,0.2307692,0.6153846,0.6923077,0.7692308,0.8461538,0.8461538,0.9230769,0.9230769,1.0000000)
Bottom20y<-c(0.0000000,0.4166667,0.7500000,0.7500000,0.7500000,0.7916667,0.8333333,0.8333333,0.8750000,1.0000000)
lines(x=Bottom20x,y=Bottom20y,type="l",col="blue")


col_c <- c("red", "blue")
legend_c <- c("Top 20 rewired baits", "Bottom 20 rewired baits")
lty_c <- c(1, 1, 1)
pch_c <- c(15, 15, 15)
legend(x = "topleft", col = col_c, legend = legend_c, pch = pch_c)
