# Supplementary material for: Extensive rewiring of the EGFR network in colorectal cancer cells expressing transforming levels of KRASG13D
Source: Nat Commun. 2020 Jan 24;11:499. doi: 10.1038/s41467-019-14224-9 (PMC6981206; doi:10.1038/s41467-019-14224-9)
Supplement: Supplementary file 27 — Source Data [file 41467_2019_14224_MOESM27_ESM.xlsx]

## Sheet: Fig2A
Bait	mtKRAS-Hi enhanced PPIs	mtKRAS-Lo enhanced PPIs	Not rewired
SH2D3C	41	47	66
PRKD1	15	48	58
RAC1	36	11	38
PRKCI	42	1	43
MYLK2	24	14	25
SH3GL3	28	10	37
MAP2K1	20	18	23
PEBP1	15	23	30
PDPK1	34	2	29
PRKCZ	33	2	46
GRB2	22	13	51
LCK	7	27	29
PRKCB	25	6	78
PRKAR1A	17	13	44
PTPRR	2	27	26
RAB5A	18	11	126
CAV2	26	3	32
ELK4	26	2	43
PTK6	1	26	17
FYN	14	13	33
DOK2	24	3	33
BAD	25	0	32
ELK1	25	0	46
FGFR1	8	16	19
SH3BGRL	20	4	61
BMX	1	21	18
DUSP4	19	2	30
CAV1	12	9	31
PAK1	14	6	59
GRB10	16	4	58
RASA1	16	4	33
SNCA	15	4	13
PRKCE	14	3	34
SRC	14	0	42
PRKCG	12	2	15
NCK1	4	8	11
MTA2	5	7	20
CSK	11	1	29
PTPN12	9	3	24
ABI1	9	2	23
CDC42	9	1	29
DUSP6	7	3	20
SHC1	6	3	45
CAMK2A	2	7	28
YES1	0	9	18
SH3KBP1	5	4	36
VAV1	5	3	38
CRK	1	7	32
RALBP1	6	2	47
YWHAE	6	2	38
HCK	7	1	26
PRKCA	6	2	10
SOCS1	6	2	40
MAP2K3	7	1	65
MAPK1	5	2	34
RHOA	1	6	50
AXL	6	1	23
MAP3K14	3	4	66
MAPK7	5	2	58
CASP9	3	4	6
MAP2K2	1	5	28
NME1	6	0	33
GAB2	4	1	18
EGFR	2	3	13
DUSP1	2	3	41
RAF1	3	2	70
RPS6KA3	2	3	41
BLK	4	0	15
ARAF	0	3	32
GAB1	1	2	11
AKT1	0	3	29
PTPN6	0	3	37
SHOC2	1	2	25
MAPK14	0	2	20
BRAF	0	2	42
MAP4K1	0	2	8
RIPK1	2	0	24
PXN	1	1	52
MAPK8	0	1	3
NME1-NME2	1	0	16
MAP2K5	1	0	33
HDAC1	0	1	43
GRB7	1	0	44
FGR	0	0	42
KLF11	0	0	4
LYN	0	0	27
MAP3K7	0	0	2
MAPK3	0	0	18
RALB	0	0	21
RIN1	0	0	11
RPS6KA1	0	0	12
RPS6KA2	0	0	5
TNK2	0	0	18

## Sheet: Fig2B
Data used to create the network Fig 2B, see associated Cytoscape session file Fig2B_2C.cys
EGFRNetmtKRAS-Hi - EGFRNetmtKRAS-Lo Union network (Blue interactions are elevated in EGFRNetmtKRAS-Lo cells; red interactions are elevated in EGFRNetmtKRAS-Hi cells)
Network	Bait	Prey	Bait_Uniprot	Prey_Uniprot	Interaction	Is interaction in EGFRNetmtKRAS-Hi (as compared to empty vector control)?	Is interaction in EGFRNetmtKRAS-Lo (as compared to empty vector control)?	Prey abundance in IP significantly different in EGFRNetmtKRAS-Hi vs EGFRNetmtKRAS-Lo comparison?	Edge colour in Figs. 2 & S2	Edge type in Figs. 2 & S2
EGFRNetmtKRAS-Union	ABI1	HSPB1	Q8IZP0	P04792	ABI1_HSPB1	No	Yes	Yes	Blue	Solid
EGFRNetmtKRAS-Union	ABI1	ITGA3	Q8IZP0	P26006	ABI1_ITGA3	No	Yes	Yes	Blue	Solid
EGFRNetmtKRAS-Union	ABI1	AKAP12	Q8IZP0	Q02952	ABI1_AKAP12	Yes	No	Yes	Red	Solid
EGFRNetmtKRAS-Union	ABI1	CORO1C	Q8IZP0	Q9ULV4	ABI1_CORO1C	Yes	No	Yes	Red	Solid
EGFRNetmtKRAS-Union	ABI1	IVNS1ABP	Q8IZP0	Q9Y6Y0	ABI1_IVNS1ABP	Yes	No	Yes	Red	Solid
EGFRNetmtKRAS-Union	ABI1	MYO1C	Q8IZP0	O00159	ABI1_MYO1C	Yes	No	Yes	Red	Solid
EGFRNetmtKRAS-Union	ABI1	PDCD4	Q8IZP0	Q53EL6	ABI1_PDCD4	Yes	No	Yes	Red	Solid
EGFRNetmtKRAS-Union	ABI1	PRPS1	Q8IZP0	P60891	ABI1_PRPS1	Yes	Yes	Yes	Red	Dotted
EGFRNetmtKRAS-Union	ABI1	PRPS2	Q8IZP0	P11908	ABI1_PRPS2	Yes	No	Yes	Red	Solid
EGFRNetmtKRAS-Union	ABI1	PRPSAP1	Q8IZP0	Q14558	ABI1_PRPSAP1	Yes	No	Yes	Red	Solid
EGFRNetmtKRAS-Union	ABI1	PRPSAP2	Q8IZP0	O60256	ABI1_PRPSAP2	Yes	No	Yes	Red	Solid
EGFRNetmtKRAS-Union	ABI1	ABI1	Q8IZP0	Q8IZP0	ABI1_ABI1	Yes	Yes	No	Grey	Solid
EGFRNetmtKRAS-Union	ABI1	BCLAF1	Q8IZP0	Q9NYF8	ABI1_BCLAF1	Yes	No	No	Grey	Solid
EGFRNetmtKRAS-Union	ABI1	CAD	Q8IZP0	P27708	ABI1_CAD	No	Yes	No	Grey	Solid
EGFRNetmtKRAS-Union	ABI1	CMPK1	Q8IZP0	P30085	ABI1_CMPK1	Yes	No	No	Grey	Solid
EGFRNetmtKRAS-Union	ABI1	CYFIP1	Q8IZP0	Q7L576	ABI1_CYFIP1	Yes	Yes	No	Grey	Solid
EGFRNetmtKRAS-Union	ABI1	CYFIP2	Q8IZP0	Q96F07	ABI1_CYFIP2	Yes	No	No	Grey	Solid
EGFRNetmtKRAS-Union	ABI1	DPP7	Q8IZP0	Q9UHL4	ABI1_DPP7	No	Yes	No	Grey	Solid
EGFRNetmtKRAS-Union	ABI1	HSD17B12	Q8IZP0	Q53GQ0	ABI1_HSD17B12	No	Yes	No	Grey	Solid
EGFRNetmtKRAS-Union	ABI1	HSPA6	Q8IZP0	P17066	ABI1_HSPA6	No	Yes	No	Grey	Solid
EGFRNetmtKRAS-Union	ABI1	HSPA7	Q8IZP0	P48741	ABI1_HSPA7	No	Yes	No	Grey	Solid
EGFRNetmtKRAS-Union	ABI1	HSPA8	Q8IZP0	P11142	ABI1_HSPA8	No	Yes	No	Grey	Solid
EGFRNetmtKRAS-Union	ABI1	KIAA1522	Q8IZP0	Q9P206	ABI1_KIAA1522	No	Yes	No	Grey	Solid
EGFRNetmtKRAS-Union	ABI1	NCKAP1	Q8IZP0	Q9Y2A7	ABI1_NCKAP1	Yes	Yes	No	Grey	Solid
EGFRNetmtKRAS-Union	ABI1	NHSL1	Q8IZP0	Q5SYE7	ABI1_NHSL1	Yes	Yes	No	Grey	Solid
EGFRNetmtKRAS-Union	ABI1	SLC25A11	Q8IZP0	Q02978	ABI1_SLC25A11	No	Yes	No	Grey	Solid
EGFRNetmtKRAS-Union	ABI1	SLC25A3	Q8IZP0	Q00325	ABI1_SLC25A3	Yes	No	No	Grey	Solid
EGFRNetmtKRAS-Union	ABI1	SLC25A5	Q8IZP0	P05141	ABI1_SLC25A5	Yes	No	No	Grey	Solid
EGFRNetmtKRAS-Union	ABI1	TRA2B	Q8IZP0	P62995	ABI1_TRA2B	Yes	No	No	Grey	Solid
EGFRNetmtKRAS-Union	ABI1	TUBA1B	Q8IZP0	P68363	ABI1_TUBA1B	Yes	Yes	No	Grey	Solid
EGFRNetmtKRAS-Union	ABI1	TUBB	Q8IZP0	P07437	ABI1_TUBB	Yes	No	No	Grey	Solid
EGFRNetmtKRAS-Union	ABI1	TUBB4B	Q8IZP0	P68371	ABI1_TUBB4B	Yes	Yes	No	Grey	Solid
EGFRNetmtKRAS-Union	ABI1	WASF1	Q8IZP0	Q92558	ABI1_WASF1	No	Yes	No	Grey	Solid
EGFRNetmtKRAS-Union	ABI1	WASF2	Q8IZP0	Q9Y6W5	ABI1_WASF2	Yes	Yes	No	Grey	Solid
EGFRNetmtKRAS-Union	AKT1	AKT1	P31749	P31749	AKT1_AKT1	Yes	Yes	Yes	Blue	Dotted
EGFRNetmtKRAS-Union	AKT1	CDC37	P31749	Q16543	AKT1_CDC37	Yes	Yes	Yes	Blue	Dotted
EGFRNetmtKRAS-Union	AKT1	HSP90AA1	P31749	P07900	AKT1_HSP90AA1	Yes	Yes	Yes	Blue	Dotted
EGFRNetmtKRAS-Union	AKT1	ANXA2	P31749	P07355	AKT1_ANXA2	No	Yes	No	Grey	Solid
EGFRNetmtKRAS-Union	AKT1	ANXA2P2	P31749	A6NMY6	AKT1_ANXA2P2	No	Yes	No	Grey	Solid
EGFRNetmtKRAS-Union	AKT1	BAG2	P31749	O95816	AKT1_BAG2	Yes	Yes	No	Grey	Solid
EGFRNetmtKRAS-Union	AKT1	CCT2	P31749	P78371	AKT1_CCT2	No	Yes	No	Grey	Solid
EGFRNetmtKRAS-Union	AKT1	CCT3	P31749	P49368	AKT1_CCT3	No	Yes	No	Grey	Solid
EGFRNetmtKRAS-Union	AKT1	CCT4	P31749	P50991	AKT1_CCT4	No	Yes	No	Grey	Solid
EGFRNetmtKRAS-Union	AKT1	CCT5	P31749	P48643	AKT1_CCT5	No	Yes	No	Grey	Solid
EGFRNetmtKRAS-Union	AKT1	CCT6A	P31749	P40227	AKT1_CCT6A	No	Yes	No	Grey	Solid
EGFRNetmtKRAS-Union	AKT1	CCT7	P31749	Q99832	AKT1_CCT7	No	Yes	No	Grey	Solid
EGFRNetmtKRAS-Union	AKT1	CCT8	P31749	P50990	AKT1_CCT8	No	Yes	No	Grey	Solid
EGFRNetmtKRAS-Union	AKT1	DSG1	P31749	Q02413	AKT1_DSG1	No	Yes	No	Grey	Solid
EGFRNetmtKRAS-Union	AKT1	DSP	P31749	P15924	AKT1_DSP	No	Yes	No	Grey	Solid
EGFRNetmtKRAS-Union	AKT1	FASN	P31749	P49327	AKT1_FASN	No	Yes	No	Grey	Solid
EGFRNetmtKRAS-Union	AKT1	HSP90AB1	P31749	P08238	AKT1_HSP90AB1	Yes	Yes	No	Grey	Solid
EGFRNetmtKRAS-Union	AKT1	HSP90AB3P	P31749	Q58FF7	AKT1_HSP90AB3P	Yes	Yes	No	Grey	Solid
EGFRNetmtKRAS-Union	AKT1	HSPA1A	P31749	P08107	AKT1_HSPA1A	Yes	No	No	Grey	Solid
EGFRNetmtKRAS-Union	AKT1	HSPA6	P31749	P17066	AKT1_HSPA6	Yes	Yes	No	Grey	Solid
EGFRNetmtKRAS-Union	AKT1	HSPA8	P31749	P11142	AKT1_HSPA8	Yes	Yes	No	Grey	Solid
EGFRNetmtKRAS-Union	AKT1	HSPA9	P31749	P38646	AKT1_HSPA9	Yes	No	No	Grey	Solid
EGFRNetmtKRAS-Union	AKT1	HSPB1	P31749	P04792	AKT1_HSPB1	Yes	Yes	No	Grey	Solid
EGFRNetmtKRAS-Union	AKT1	NOP56	P31749	O00567	AKT1_NOP56	Yes	No	No	Grey	Solid
EGFRNetmtKRAS-Union	AKT1	RCN2	P31749	Q14257	AKT1_RCN2	Yes	Yes	No	Grey	Solid
EGFRNetmtKRAS-Union	AKT1	RPS27A	P31749	P62979	AKT1_RPS27A	Yes	Yes	No	Grey	Solid
EGFRNetmtKRAS-Union	AKT1	RSL1D1	P31749	O76021	AKT1_RSL1D1	Yes	No	No	Grey	Solid
EGFRNetmtKRAS-Union	AKT1	SLC25A3	P31749	Q00325	AKT1_SLC25A3	Yes	No	No	Grey	Solid
EGFRNetmtKRAS-Union	AKT1	TCP1	P31749	P17987	AKT1_TCP1	No	Yes	No	Grey	Solid
EGFRNetmtKRAS-Union	AKT1	UBA52	P31749	P62987	AKT1_UBA52	Yes	Yes	No	Grey	Solid
EGFRNetmtKRAS-Union	AKT1	UBB	P31749	P0CG47	AKT1_UBB	Yes	Yes	No	Grey	Solid
EGFRNetmtKRAS-Union	AKT1	UBC	P31749	P0CG48	AKT1_UBC	Yes	Yes	No	Grey	Solid
EGFRNetmtKRAS-Union	ARAF	MTNR1B	P10398	P49286	ARAF_MTNR1B	No	Yes	Yes	Blue	Solid
EGFRNetmtKRAS-Union	ARAF	BAG2	P10398	O95816	ARAF_BAG2	Yes	Yes	Yes	Blue	Dotted
EGFRNetmtKRAS-Union	ARAF	HSP90AA1	P10398	P07900	ARAF_HSP90AA1	Yes	Yes	Yes	Blue	Dotted
EGFRNetmtKRAS-Union	ARAF	ANXA1	P10398	P04083	ARAF_ANXA1	No	Yes	No	Grey	Solid
EGFRNetmtKRAS-Union	ARAF	ARAF	P10398	P10398	ARAF_ARAF	Yes	Yes	No	Grey	Solid
EGFRNetmtKRAS-Union	ARAF	BRAF	P10398	P15056	ARAF_BRAF	Yes	Yes	No	Grey	Solid
EGFRNetmtKRAS-Union	ARAF	CALML5	P10398	Q9NZT1	ARAF_CALML5	Yes	No	No	Grey	Solid
EGFRNetmtKRAS-Union	ARAF	CCT2	P10398	P78371	ARAF_CCT2	Yes	Yes	No	Grey	Solid
EGFRNetmtKRAS-Union	ARAF	CCT3	P10398	P49368	ARAF_CCT3	Yes	Yes	No	Grey	Solid
EGFRNetmtKRAS-Union	ARAF	CCT4	P10398	P50991	ARAF_CCT4	Yes	Yes	No	Grey	Solid
EGFRNetmtKRAS-Union	ARAF	CCT6A	P10398	P40227	ARAF_CCT6A	Yes	Yes	No	Grey	Solid
EGFRNetmtKRAS-Union	ARAF	CCT7	P10398	Q99832	ARAF_CCT7	Yes	Yes	No	Grey	Solid
EGFRNetmtKRAS-Union	ARAF	CCT8	P10398	P50990	ARAF_CCT8	Yes	Yes	No	Grey	Solid
EGFRNetmtKRAS-Union	ARAF	CDC37	P10398	Q16543	ARAF_CDC37	Yes	Yes	No	Grey	Solid
EGFRNetmtKRAS-Union	ARAF	DSG1	P10398	Q02413	ARAF_DSG1	Yes	Yes	No	Grey	Solid
EGFRNetmtKRAS-Union	ARAF	DSP	P10398	P15924	ARAF_DSP	Yes	Yes	No	Grey	Solid
EGFRNetmtKRAS-Union	ARAF	HSP90AB1	P10398	P08238	ARAF_HSP90AB1	Yes	Yes	No	Grey	Solid
EGFRNetmtKRAS-Union	ARAF	HSP90AB3P	P10398	Q58FF7	ARAF_HSP90AB3P	Yes	Yes	No	Grey	Solid
EGFRNetmtKRAS-Union	ARAF	HSPA1A	P10398	P08107	ARAF_HSPA1A	Yes	No	No	Grey	Solid
EGFRNetmtKRAS-Union	ARAF	HSPA8	P10398	P11142	ARAF_HSPA8	Yes	Yes	No	Grey	Solid
EGFRNetmtKRAS-Union	ARAF	JUP	P10398	P14923	ARAF_JUP	Yes	Yes	No	Grey	Solid
EGFRNetmtKRAS-Union	ARAF	PKP1	P10398	Q13835	ARAF_PKP1	Yes	Yes	No	Grey	Solid
EGFRNetmtKRAS-Union	ARAF	PRKAR1A	P10398	P10644	ARAF_PRKAR1A	Yes	No	No	Grey	Solid
EGFRNetmtKRAS-Union	ARAF	RAF1	P10398	P04049	ARAF_RAF1	Yes	Yes	No	Grey	Solid
EGFRNetmtKRAS-Union	ARAF	RPS27A	P10398	P62979	ARAF_RPS27A	Yes	No	No	Grey	Solid
EGFRNetmtKRAS-Union	ARAF	SFN	P10398	P31947	ARAF_SFN	No	Yes	No	Grey	Solid
EGFRNetmtKRAS-Union	ARAF	TCP1	P10398	P17987	ARAF_TCP1	Yes	Yes	No	Grey	Solid
EGFRNetmtKRAS-Union	ARAF	TGM3	P10398	Q08188	ARAF_TGM3	Yes	No	No	Grey	Solid
EGFRNetmtKRAS-Union	ARAF	UBA52	P10398	P62987	ARAF_UBA52	Yes	No	No	Grey	Solid
EGFRNetmtKRAS-Union	ARAF	UBB	P10398	P0CG47	ARAF_UBB	Yes	No	No	Grey	Solid
EGFRNetmtKRAS-Union	ARAF	UBC	P10398	P0CG48	ARAF_UBC	Yes	No	No	Grey	Solid
EGFRNetmtKRAS-Union	ARAF	YWHAB	P10398	P31946	ARAF_YWHAB	Yes	Yes	No	Grey	Solid
EGFRNetmtKRAS-Union	ARAF	YWHAG	P10398	P61981	ARAF_YWHAG	Yes	Yes	No	Grey	Solid
EGFRNetmtKRAS-Union	ARAF	YWHAQ	P10398	P27348	ARAF_YWHAQ	Yes	Yes	No	Grey	Solid
EGFRNetmtKRAS-Union	ARAF	YWHAZ	P10398	P63104	ARAF_YWHAZ	No	Yes	No	Grey	Solid
EGFRNetmtKRAS-Union	AXL	SLC25A1	P30530	P53007	AXL_SLC25A1	No	Yes	Yes	Blue	Solid
EGFRNetmtKRAS-Union	AXL	IGF2BP3	P30530	O00425	AXL_IGF2BP3	Yes	No	Yes	Red	Solid
EGFRNetmtKRAS-Union	AXL	MRPL17	P30530	Q9NRX2	AXL_MRPL17	Yes	No	Yes	Red	Solid
EGFRNetmtKRAS-Union	AXL	MRPS14	P30530	O60783	AXL_MRPS14	Yes	No	Yes	Red	Solid
EGFRNetmtKRAS-Union	AXL	PABPC1	P30530	P11940	AXL_PABPC1	Yes	No	Yes	Red	Solid
EGFRNetmtKRAS-Union	AXL	PABPC4	P30530	Q13310	AXL_PABPC4	Yes	No	Yes	Red	Solid
EGFRNetmtKRAS-Union	AXL	PCBP2	P30530	Q15366	AXL_PCBP2	Yes	No	Yes	Red	Solid
EGFRNetmtKRAS-Union	AXL	AXL	P30530	P30530	AXL_AXL	Yes	Yes	No	Grey	Solid
EGFRNetmtKRAS-Union	AXL	BAG2	P30530	O95816	AXL_BAG2	Yes	Yes	No	Grey	Solid
EGFRNetmtKRAS-Union	AXL	CDC37	P30530	Q16543	AXL_CDC37	Yes	Yes	No	Grey	Solid
EGFRNetmtKRAS-Union	AXL	DNAJA1	P30530	P31689	AXL_DNAJA1	Yes	Yes	No	Grey	Solid
EGFRNetmtKRAS-Union	AXL	DNAJA2	P30530	O60884	AXL_DNAJA2	No	Yes	No	Grey	Solid
EGFRNetmtKRAS-Union	AXL	DSP	P30530	P15924	AXL_DSP	Yes	No	No	Grey	Solid
EGFRNetmtKRAS-Union	AXL	G3BP2	P30530	Q9UN86	AXL_G3BP2	Yes	No	No	Grey	Solid
EGFRNetmtKRAS-Union	AXL	HSP90AA1	P30530	P07900	AXL_HSP90AA1	Yes	Yes	No	Grey	Solid
EGFRNetmtKRAS-Union	AXL	HSP90AB1	P30530	P08238	AXL_HSP90AB1	Yes	Yes	No	Grey	Solid
EGFRNetmtKRAS-Union	AXL	HSP90AB3P	P30530	Q58FF7	AXL_HSP90AB3P	Yes	Yes	No	Grey	Solid
EGFRNetmtKRAS-Union	AXL	HSPA1A	P30530	P08107	AXL_HSPA1A	Yes	Yes	No	Grey	Solid
EGFRNetmtKRAS-Union	AXL	HSPA6	P30530	P17066	AXL_HSPA6	Yes	Yes	No	Grey	Solid
EGFRNetmtKRAS-Union	AXL	HSPA8	P30530	P11142	AXL_HSPA8	Yes	Yes	No	Grey	Solid
EGFRNetmtKRAS-Union	AXL	MRPS31	P30530	Q92665	AXL_MRPS31	Yes	No	No	Grey	Solid
EGFRNetmtKRAS-Union	AXL	MRPS34	P30530	P82930	AXL_MRPS34	Yes	No	No	Grey	Solid
EGFRNetmtKRAS-Union	AXL	MRPS7	P30530	Q9Y2R9	AXL_MRPS7	Yes	No	No	Grey	Solid
EGFRNetmtKRAS-Union	AXL	PABPC3	P30530	Q9H361	AXL_PABPC3	Yes	No	No	Grey	Solid
EGFRNetmtKRAS-Union	AXL	PCBP1	P30530	Q15365	AXL_PCBP1	Yes	No	No	Grey	Solid
EGFRNetmtKRAS-Union	AXL	PPIA	P30530	P62937	AXL_PPIA	No	Yes	No	Grey	Solid
EGFRNetmtKRAS-Union	AXL	RPL39	P30530	P62891	AXL_RPL39	No	Yes	No	Grey	Solid
EGFRNetmtKRAS-Union	AXL	RPL39P5	P30530	Q59GN2	AXL_RPL39P5	No	Yes	No	Grey	Solid
EGFRNetmtKRAS-Union	AXL	RPLP1	P30530	P05386	AXL_RPLP1	No	Yes	No	Grey	Solid
EGFRNetmtKRAS-Union	AXL	SEC61B	P30530	P60468	AXL_SEC61B	Yes	Yes	No	Grey	Solid
EGFRNetmtKRAS-Union	BAD	ABCD3	Q92934	P28288	BAD_ABCD3	Yes	No	Yes	Red	Solid
EGFRNetmtKRAS-Union	BAD	AGK	Q92934	Q53H12	BAD_AGK	Yes	No	Yes	Red	Solid
EGFRNetmtKRAS-Union	BAD	AKAP8L	Q92934	Q9ULX6	BAD_AKAP8L	Yes	Yes	Yes	Red	Dotted
EGFRNetmtKRAS-Union	BAD	ATAD3A	Q92934	Q9NVI7	BAD_ATAD3A	Yes	Yes	Yes	Red	Dotted
EGFRNetmtKRAS-Union	BAD	CASC5	Q92934	Q8NG31	BAD_CASC5	Yes	No	Yes	Red	Solid
EGFRNetmtKRAS-Union	BAD	CYC1	Q92934	P08574	BAD_CYC1	Yes	Yes	Yes	Red	Dotted
EGFRNetmtKRAS-Union	BAD	DDX20	Q92934	Q9UHI6	BAD_DDX20	Yes	No	Yes	Red	Solid
EGFRNetmtKRAS-Union	BAD	EMD	Q92934	P50402	BAD_EMD	Yes	No	Yes	Red	Solid
EGFRNetmtKRAS-Union	BAD	ERLIN1	Q92934	O75477	BAD_ERLIN1	Yes	Yes	Yes	Red	Dotted
EGFRNetmtKRAS-Union	BAD	GEMIN4	Q92934	P57678	BAD_GEMIN4	Yes	No	Yes	Red	Solid
EGFRNetmtKRAS-Union	BAD	GLG1	Q92934	Q92896	BAD_GLG1	Yes	No	Yes	Red	Solid
EGFRNetmtKRAS-Union	BAD	HOOK2	Q92934	Q96ED9	BAD_HOOK2	Yes	Yes	Yes	Red	Dotted
EGFRNetmtKRAS-Union	BAD	HSPD1	Q92934	P10809	BAD_HSPD1	Yes	No	Yes	Red	Solid
EGFRNetmtKRAS-Union	BAD	IPO9	Q92934	Q96P70	BAD_IPO9	Yes	Yes	Yes	Red	Dotted
EGFRNetmtKRAS-Union	BAD	MCU	Q92934	Q8NE86	BAD_MCU	Yes	No	Yes	Red	Solid
EGFRNetmtKRAS-Union	BAD	OSBPL8	Q92934	Q9BZF1	BAD_OSBPL8	Yes	No	Yes	Red	Solid
EGFRNetmtKRAS-Union	BAD	PPP2CA	Q92934	P67775	BAD_PPP2CA	Yes	Yes	Yes	Red	Dotted
EGFRNetmtKRAS-Union	BAD	PPP2R1A	Q92934	P30153	BAD_PPP2R1A	Yes	Yes	Yes	Red	Dotted
EGFRNetmtKRAS-Union	BAD	PPP2R5C	Q92934	Q13362	BAD_PPP2R5C	Yes	Yes	Yes	Red	Dotted
EGFRNetmtKRAS-Union	BAD	PPP2R5E	Q92934	Q16537	BAD_PPP2R5E	Yes	Yes	Yes	Red	Dotted
EGFRNetmtKRAS-Union	BAD	PPP6C	Q92934	O00743	BAD_PPP6C	Yes	No	Yes	Red	Solid
EGFRNetmtKRAS-Union	BAD	PRKDC	Q92934	P78527	BAD_PRKDC	Yes	No	Yes	Red	Solid
EGFRNetmtKRAS-Union	BAD	SLC25A3	Q92934	Q00325	BAD_SLC25A3	Yes	No	Yes	Red	Solid
EGFRNetmtKRAS-Union	BAD	SMN1	Q92934	Q16637	BAD_SMN1	Yes	Yes	Yes	Red	Dotted
EGFRNetmtKRAS-Union	BAD	TIMM9	Q92934	Q9Y5J7	BAD_TIMM9	Yes	Yes	Yes	Red	Dotted
EGFRNetmtKRAS-Union	BAD	ATAD3B	Q92934	Q5T9A4	BAD_ATAD3B	Yes	Yes	No	Grey	Solid
EGFRNetmtKRAS-Union	BAD	ATP5J2	Q92934	P56134	BAD_ATP5J2	No	Yes	No	Grey	Solid
EGFRNetmtKRAS-Union	BAD	BAD	Q92934	Q92934	BAD_BAD	Yes	Yes	No	Grey	Solid
EGFRNetmtKRAS-Union	BAD	BCL2L1	Q92934	Q07817	BAD_BCL2L1	Yes	Yes	No	Grey	Solid
EGFRNetmtKRAS-Union	BAD	CAD	Q92934	P27708	BAD_CAD	Yes	Yes	No	Grey	Solid
EGFRNetmtKRAS-Union	BAD	HDAC2	Q92934	Q92769	BAD_HDAC2	No	Yes	No	Grey	Solid
EGFRNetmtKRAS-Union	BAD	HSPA1A	Q92934	P08107	BAD_HSPA1A	No	Yes	No	Grey	Solid
EGFRNetmtKRAS-Union	BAD	HSPA6	Q92934	P17066	BAD_HSPA6	Yes	Yes	No	Grey	Solid
EGFRNetmtKRAS-Union	BAD	HSPA8	Q92934	P11142	BAD_HSPA8	Yes	Yes	No	Grey	Solid
EGFRNetmtKRAS-Union	BAD	HSPB1	Q92934	P04792	BAD_HSPB1	No	Yes	No	Grey	Solid
EGFRNetmtKRAS-Union	BAD	IPO7	Q92934	O95373	BAD_IPO7	Yes	No	No	Grey	Solid
EGFRNetmtKRAS-Union	BAD	KPNB1	Q92934	Q14974	BAD_KPNB1	Yes	No	No	Grey	Solid
EGFRNetmtKRAS-Union	BAD	MTA2	Q92934	O94776	BAD_MTA2	No	Yes	No	Grey	Solid
EGFRNetmtKRAS-Union	BAD	PPP2R1B	Q92934	P30154	BAD_PPP2R1B	Yes	No	No	Grey	Solid
EGFRNetmtKRAS-Union	BAD	PRKAA1	Q92934	Q13131	BAD_PRKAA1	Yes	Yes	No	Grey	Solid
EGFRNetmtKRAS-Union	BAD	PRKACA	Q92934	P17612	BAD_PRKACA	No	Yes	No	Grey	Solid
EGFRNetmtKRAS-Union	BAD	PRKACB	Q92934	P22694	BAD_PRKACB	Yes	Yes	No	Grey	Solid
EGFRNetmtKRAS-Union	BAD	PRKAR1A	Q92934	P10644	BAD_PRKAR1A	No	Yes	No	Grey	Solid
EGFRNetmtKRAS-Union	BAD	PTRF	Q92934	Q6NZI2	BAD_PTRF	No	Yes	No	Grey	Solid
EGFRNetmtKRAS-Union	BAD	RBBP4	Q92934	Q09028	BAD_RBBP4	No	Yes	No	Grey	Solid
EGFRNetmtKRAS-Union	BAD	RNF219	Q92934	Q5W0B1	BAD_RNF219	No	Yes	No	Grey	Solid
EGFRNetmtKRAS-Union	BAD	SFN	Q92934	P31947	BAD_SFN	Yes	Yes	No	Grey	Solid
EGFRNetmtKRAS-Union	BAD	SGPL1	Q92934	O95470	BAD_SGPL1	No	Yes	No	Grey	Solid
EGFRNetmtKRAS-Union	BAD	SLC25A10	Q92934	Q9UBX3	BAD_SLC25A10	No	Yes	No	Grey	Solid
EGFRNetmtKRAS-Union	BAD	SLC25A11	Q92934	Q02978	BAD_SLC25A11	No	Yes	No	Grey	Solid
EGFRNetmtKRAS-Union	BAD	SNCA	Q92934	P37840	BAD_SNCA	Yes	Yes	No	Grey	Solid
EGFRNetmtKRAS-Union	BAD	YWHAB	Q92934	P31946	BAD_YWHAB	Yes	Yes	No	Grey	Solid
EGFRNetmtKRAS-Union	BAD	YWHAE	Q92934	P62258	BAD_YWHAE	Yes	Yes	No	Grey	Solid
EGFRNetmtKRAS-Union	BAD	YWHAG	Q92934	P61981	BAD_YWHAG	Yes	Yes	No	Grey	Solid
EGFRNetmtKRAS-Union	BAD	YWHAH	Q92934	Q04917	BAD_YWHAH	Yes	Yes	No	Grey	Solid
EGFRNetmtKRAS-Union	BAD	YWHAQ	Q92934	P27348	BAD_YWHAQ	Yes	Yes	No	Grey	Solid
EGFRNetmtKRAS-Union	BAD	YWHAZ	Q92934	P63104	BAD_YWHAZ	Yes	Yes	No	Grey	Solid
EGFRNetmtKRAS-Union	BLK	HSPB1	P51451	P04792	BLK_HSPB1	Yes	No	Yes	Red	Solid
EGFRNetmtKRAS-Union	BLK	VIM	P51451	P08670	BLK_VIM	Yes	No	Yes	Red	Solid
EGFRNetmtKRAS-Union	BLK	BLK	P51451	P51451	BLK_BLK	Yes	Yes	Yes	Red	Dotted
EGFRNetmtKRAS-Union	BLK	CDK1	P51451	P06493	BLK_CDK1	Yes	Yes	Yes	Red	Dotted
EGFRNetmtKRAS-Union	BLK	ATP5B	P51451	P06576	BLK_ATP5B	Yes	No	No	Grey	Solid
EGFRNetmtKRAS-Union	BLK	CDC37	P51451	Q16543	BLK_CDC37	Yes	No	No	Grey	Solid
EGFRNetmtKRAS-Union	BLK	DSG1	P51451	Q02413	BLK_DSG1	Yes	Yes	No	Grey	Solid
EGFRNetmtKRAS-Union	BLK	GAR1	P51451	Q9NY12	BLK_GAR1	Yes	No	No	Grey	Solid
EGFRNetmtKRAS-Union	BLK	HNRNPC	P51451	P07910	BLK_HNRNPC	Yes	No	No	Grey	Solid
EGFRNetmtKRAS-Union	BLK	HNRNPCL1	P51451	O60812	BLK_HNRNPCL1	Yes	No	No	Grey	Solid
EGFRNetmtKRAS-Union	BLK	HSP90AA1	P51451	P07900	BLK_HSP90AA1	Yes	Yes	No	Grey	Solid
EGFRNetmtKRAS-Union	BLK	HSP90AB1	P51451	P08238	BLK_HSP90AB1	Yes	No	No	Grey	Solid
EGFRNetmtKRAS-Union	BLK	HSP90AB3P	P51451	Q58FF7	BLK_HSP90AB3P	Yes	No	No	Grey	Solid
EGFRNetmtKRAS-Union	BLK	HSPA5	P51451	P11021	BLK_HSPA5	Yes	Yes	No	Grey	Solid
EGFRNetmtKRAS-Union	BLK	HSPA9	P51451	P38646	BLK_HSPA9	No	Yes	No	Grey	Solid
EGFRNetmtKRAS-Union	BLK	P4HB	P51451	P07237	BLK_P4HB	Yes	No	No	Grey	Solid
EGFRNetmtKRAS-Union	BLK	PARP1	P51451	P09874	BLK_PARP1	Yes	No	No	Grey	Solid
EGFRNetmtKRAS-Union	BLK	PGAM5	P51451	Q96HS1	BLK_PGAM5	Yes	No	No	Grey	Solid
EGFRNetmtKRAS-Union	BLK	TUBB	P51451	P07437	BLK_TUBB	Yes	No	No	Grey	Solid
EGFRNetmtKRAS-Union	BMX	AP3B1	P51813	O00203	BMX_AP3B1	No	Yes	Yes	Blue	Solid
EGFRNetmtKRAS-Union	BMX	AP3D1	P51813	O14617	BMX_AP3D1	No	Yes	Yes	Blue	Solid
EGFRNetmtKRAS-Union	BMX	CCT2	P51813	P78371	BMX_CCT2	Yes	Yes	Yes	Blue	Dotted
EGFRNetmtKRAS-Union	BMX	CCT3	P51813	P49368	BMX_CCT3	Yes	Yes	Yes	Blue	Dotted
EGFRNetmtKRAS-Union	BMX	CCT4	P51813	P50991	BMX_CCT4	Yes	Yes	Yes	Blue	Dotted
EGFRNetmtKRAS-Union	BMX	CCT5	P51813	P48643	BMX_CCT5	No	Yes	Yes	Blue	Solid
EGFRNetmtKRAS-Union	BMX	CCT6A	P51813	P40227	BMX_CCT6A	Yes	Yes	Yes	Blue	Dotted
EGFRNetmtKRAS-Union	BMX	CCT7	P51813	Q99832	BMX_CCT7	Yes	Yes	Yes	Blue	Dotted
EGFRNetmtKRAS-Union	BMX	CCT8	P51813	P50990	BMX_CCT8	Yes	Yes	Yes	Blue	Dotted
EGFRNetmtKRAS-Union	BMX	CDC73	P51813	Q6P1J9	BMX_CDC73	No	Yes	Yes	Blue	Solid
EGFRNetmtKRAS-Union	BMX	CTR9	P51813	Q6PD62	BMX_CTR9	No	Yes	Yes	Blue	Solid
EGFRNetmtKRAS-Union	BMX	DDX47	P51813	Q9H0S4	BMX_DDX47	No	Yes	Yes	Blue	Solid
EGFRNetmtKRAS-Union	BMX	HSPA8	P51813	P11142	BMX_HSPA8	No	Yes	Yes	Blue	Solid
EGFRNetmtKRAS-Union	BMX	IQGAP1	P51813	P46940	BMX_IQGAP1	No	Yes	Yes	Blue	Solid
EGFRNetmtKRAS-Union	BMX	LEO1	P51813	Q8WVC0	BMX_LEO1	No	Yes	Yes	Blue	Solid
EGFRNetmtKRAS-Union	BMX	PAF1	P51813	Q8N7H5	BMX_PAF1	No	Yes	Yes	Blue	Solid
EGFRNetmtKRAS-Union	BMX	TCP1	P51813	P17987	BMX_TCP1	Yes	Yes	Yes	Blue	Dotted
EGFRNetmtKRAS-Union	BMX	TRIM26	P51813	Q12899	BMX_TRIM26	Yes	Yes	Yes	Blue	Dotted
EGFRNetmtKRAS-Union	BMX	WDR61	P51813	Q9GZS3	BMX_WDR61	No	Yes	Yes	Blue	Solid
EGFRNetmtKRAS-Union	BMX	AP3M1	P51813	Q9Y2T2	BMX_AP3M1	Yes	Yes	Yes	Blue	Dotted
EGFRNetmtKRAS-Union	BMX	BMX	P51813	P51813	BMX_BMX	Yes	Yes	Yes	Blue	Dotted
EGFRNetmtKRAS-Union	BMX	ABCE1	P51813	P61221	BMX_ABCE1	Yes	No	Yes	Red	Solid
EGFRNetmtKRAS-Union	BMX	AP3S1	P51813	Q92572	BMX_AP3S1	Yes	No	No	Grey	Solid
EGFRNetmtKRAS-Union	BMX	BYSL	P51813	Q13895	BMX_BYSL	Yes	No	No	Grey	Solid
EGFRNetmtKRAS-Union	BMX	CDC37	P51813	Q16543	BMX_CDC37	Yes	Yes	No	Grey	Solid
EGFRNetmtKRAS-Union	BMX	CHD1	P51813	O14646	BMX_CHD1	Yes	Yes	No	Grey	Solid
EGFRNetmtKRAS-Union	BMX	GRWD1	P51813	Q9BQ67	BMX_GRWD1	Yes	Yes	No	Grey	Solid
EGFRNetmtKRAS-Union	BMX	GYS1	P51813	P13807	BMX_GYS1	Yes	Yes	No	Grey	Solid
EGFRNetmtKRAS-Union	BMX	HSP90AA1	P51813	P07900	BMX_HSP90AA1	Yes	Yes	No	Grey	Solid
EGFRNetmtKRAS-Union	BMX	HSP90AB1	P51813	P08238	BMX_HSP90AB1	Yes	Yes	No	Grey	Solid
EGFRNetmtKRAS-Union	BMX	HSP90AB3P	P51813	Q58FF7	BMX_HSP90AB3P	Yes	Yes	No	Grey	Solid
EGFRNetmtKRAS-Union	BMX	HSPA1A	P51813	P08107	BMX_HSPA1A	Yes	Yes	No	Grey	Solid
EGFRNetmtKRAS-Union	BMX	HSPA5	P51813	P11021	BMX_HSPA5	Yes	Yes	No	Grey	Solid
EGFRNetmtKRAS-Union	BMX	HSPH1	P51813	Q92598	BMX_HSPH1	Yes	Yes	No	Grey	Solid
EGFRNetmtKRAS-Union	BMX	PPM1G	P51813	O15355	BMX_PPM1G	Yes	Yes	No	Grey	Solid
EGFRNetmtKRAS-Union	BMX	PPP2R1A	P51813	P30153	BMX_PPP2R1A	No	Yes	No	Grey	Solid
EGFRNetmtKRAS-Union	BMX	PPP2R2A	P51813	P63151	BMX_PPP2R2A	Yes	Yes	No	Grey	Solid
EGFRNetmtKRAS-Union	BMX	PPP6C	P51813	O00743	BMX_PPP6C	Yes	Yes	No	Grey	Solid
EGFRNetmtKRAS-Union	BMX	PRPS2	P51813	P11908	BMX_PRPS2	Yes	No	No	Grey	Solid
EGFRNetmtKRAS-Union	BMX	SMAP	P51813	O00193	BMX_SMAP	Yes	Yes	No	Grey	Solid
EGFRNetmtKRAS-Union	BRAF	TXNDC12	P15056	O95881	BRAF_TXNDC12	No	Yes	Yes	Blue	Solid
EGFRNetmtKRAS-Union	BRAF	YWHAG	P15056	P61981	BRAF_YWHAG	Yes	Yes	Yes	Blue	Dotted
EGFRNetmtKRAS-Union	BRAF	ATAD3A	P15056	Q9NVI7	BRAF_ATAD3A	Yes	No	No	Grey	Solid
EGFRNetmtKRAS-Union	BRAF	ATAD3B	P15056	Q5T9A4	BRAF_ATAD3B	Yes	Yes	No	Grey	Solid
EGFRNetmtKRAS-Union	BRAF	BRAF	P15056	P15056	BRAF_BRAF	Yes	Yes	No	Grey	Solid
EGFRNetmtKRAS-Union	BRAF	CDC37	P15056	Q16543	BRAF_CDC37	Yes	Yes	No	Grey	Solid
EGFRNetmtKRAS-Union	BRAF	CTSB	P15056	P07858	BRAF_CTSB	Yes	No	No	Grey	Solid
EGFRNetmtKRAS-Union	BRAF	DNAJB11	P15056	Q9UBS4	BRAF_DNAJB11	No	Yes	No	Grey	Solid
EGFRNetmtKRAS-Union	BRAF	DSP	P15056	P15924	BRAF_DSP	No	Yes	No	Grey	Solid
EGFRNetmtKRAS-Union	BRAF	FAR1	P15056	Q8WVX9	BRAF_FAR1	No	Yes	No	Grey	Solid
EGFRNetmtKRAS-Union	BRAF	HPX	P15056	P02790	BRAF_HPX	No	Yes	No	Grey	Solid
EGFRNetmtKRAS-Union	BRAF	HSP90AA1	P15056	P07900	BRAF_HSP90AA1	Yes	Yes	No	Grey	Solid
EGFRNetmtKRAS-Union	BRAF	HSP90AB1	P15056	P08238	BRAF_HSP90AB1	Yes	Yes	No	Grey	Solid
EGFRNetmtKRAS-Union	BRAF	HSP90AB3P	P15056	Q58FF7	BRAF_HSP90AB3P	Yes	Yes	No	Grey	Solid
EGFRNetmtKRAS-Union	BRAF	HSPA1A	P15056	P08107	BRAF_HSPA1A	Yes	No	No	Grey	Solid
EGFRNetmtKRAS-Union	BRAF	HSPA5	P15056	P11021	BRAF_HSPA5	Yes	Yes	No	Grey	Solid
EGFRNetmtKRAS-Union	BRAF	HSPA6	P15056	P17066	BRAF_HSPA6	Yes	Yes	No	Grey	Solid
EGFRNetmtKRAS-Union	BRAF	HSPA8	P15056	P11142	BRAF_HSPA8	Yes	No	No	Grey	Solid
EGFRNetmtKRAS-Union	BRAF	HSPA9	P15056	P38646	BRAF_HSPA9	Yes	No	No	Grey	Solid
EGFRNetmtKRAS-Union	BRAF	HSPB1	P15056	P04792	BRAF_HSPB1	No	Yes	No	Grey	Solid
EGFRNetmtKRAS-Union	BRAF	KRAS	P15056	P01116	BRAF_KRAS	Yes	Yes	No	Grey	Solid
EGFRNetmtKRAS-Union	BRAF	MAP2K1	P15056	Q02750	BRAF_MAP2K1	Yes	Yes	No	Grey	Solid
EGFRNetmtKRAS-Union	BRAF	MAP2K2	P15056	P36507	BRAF_MAP2K2	Yes	Yes	No	Grey	Solid
EGFRNetmtKRAS-Union	BRAF	NCL	P15056	P19338	BRAF_NCL	Yes	No	No	Grey	Solid
EGFRNetmtKRAS-Union	BRAF	NDUFA4	P15056	O00483	BRAF_NDUFA4	No	Yes	No	Grey	Solid
EGFRNetmtKRAS-Union	BRAF	P4HB	P15056	P07237	BRAF_P4HB	No	Yes	No	Grey	Solid
EGFRNetmtKRAS-Union	BRAF	PSMC4	P15056	P43686	BRAF_PSMC4	No	Yes	No	Grey	Solid
EGFRNetmtKRAS-Union	BRAF	RAF1	P15056	P04049	BRAF_RAF1	Yes	Yes	No	Grey	Solid
EGFRNetmtKRAS-Union	BRAF	RPS27A	P15056	P62979	BRAF_RPS27A	No	Yes	No	Grey	Solid
EGFRNetmtKRAS-Union	BRAF	RPTOR	P15056	Q8N122	BRAF_RPTOR	Yes	No	No	Grey	Solid
EGFRNetmtKRAS-Union	BRAF	SDF2L1	P15056	Q9HCN8	BRAF_SDF2L1	Yes	No	No	Grey	Solid
EGFRNetmtKRAS-Union	BRAF	SFN	P15056	P31947	BRAF_SFN	Yes	Yes	No	Grey	Solid
EGFRNetmtKRAS-Union	BRAF	SLC25A11	P15056	Q02978	BRAF_SLC25A11	No	Yes	No	Grey	Solid
EGFRNetmtKRAS-Union	BRAF	SLC25A22	P15056	Q9H936	BRAF_SLC25A22	Yes	No	No	Grey	Solid
EGFRNetmtKRAS-Union	BRAF	SPTBN4	P15056	Q9H254	BRAF_SPTBN4	Yes	No	No	Grey	Solid
EGFRNetmtKRAS-Union	BRAF	TMEM33	P15056	P57088	BRAF_TMEM33	Yes	Yes	No	Grey	Solid
EGFRNetmtKRAS-Union	BRAF	UBA52	P15056	P62987	BRAF_UBA52	No	Yes	No	Grey	Solid
EGFRNetmtKRAS-Union	BRAF	UBB	P15056	P0CG47	BRAF_UBB	No	Yes	No	Grey	Solid
EGFRNetmtKRAS-Union	BRAF	UBC	P15056	P0CG48	BRAF_UBC	No	Yes	No	Grey	Solid
EGFRNetmtKRAS-Union	BRAF	YWHAB	P15056	P31946	BRAF_YWHAB	Yes	Yes	No	Grey	Solid
EGFRNetmtKRAS-Union	BRAF	YWHAE	P15056	P62258	BRAF_YWHAE	Yes	Yes	No	Grey	Solid
EGFRNetmtKRAS-Union	BRAF	YWHAH	P15056	Q04917	BRAF_YWHAH	Yes	Yes	No	Grey	Solid
EGFRNetmtKRAS-Union	BRAF	YWHAQ	P15056	P27348	BRAF_YWHAQ	Yes	Yes	No	Grey	Solid
EGFRNetmtKRAS-Union	BRAF	YWHAZ	P15056	P63104	BRAF_YWHAZ	Yes	Yes	No	Grey	Solid
EGFRNetmtKRAS-Union	CAMK2A	BAG2	Q9UQM7	O95816	CAMK2A_BAG2	No	Yes	Yes	Blue	Solid
EGFRNetmtKRAS-Union	CAMK2A	CAMK2A	Q9UQM7	Q9UQM7	CAMK2A_CAMK2A	Yes	Yes	Yes	Blue	Dotted
EGFRNetmtKRAS-Union	CAMK2A	HIST1H4A	Q9UQM7	P62805	CAMK2A_HIST1H4A	No	Yes	Yes	Blue	Solid
EGFRNetmtKRAS-Union	CAMK2A	HSPA8	Q9UQM7	P11142	CAMK2A_HSPA8	No	Yes	Yes	Blue	Solid
EGFRNetmtKRAS-Union	CAMK2A	HSPB1	Q9UQM7	P04792	CAMK2A_HSPB1	No	Yes	Yes	Blue	Solid
EGFRNetmtKRAS-Union	CAMK2A	CDC37	Q9UQM7	Q16543	CAMK2A_CDC37	Yes	Yes	Yes	Blue	Dotted
EGFRNetmtKRAS-Union	CAMK2A	HSP90AB1	Q9UQM7	P08238	CAMK2A_HSP90AB1	Yes	Yes	Yes	Blue	Dotted
EGFRNetmtKRAS-Union	CAMK2A	DDX21	Q9UQM7	Q9NR30	CAMK2A_DDX21	Yes	No	Yes	Red	Solid
EGFRNetmtKRAS-Union	CAMK2A	RSL1D1	Q9UQM7	O76021	CAMK2A_RSL1D1	Yes	No	Yes	Red	Solid
EGFRNetmtKRAS-Union	CAMK2A	CAMK2D	Q9UQM7	Q13557	CAMK2A_CAMK2D	Yes	Yes	No	Grey	Solid
EGFRNetmtKRAS-Union	CAMK2A	CAMK2G	Q9UQM7	Q13555	CAMK2A_CAMK2G	Yes	Yes	No	Grey	Solid
EGFRNetmtKRAS-Union	CAMK2A	DSG1	Q9UQM7	Q02413	CAMK2A_DSG1	No	Yes	No	Grey	Solid
EGFRNetmtKRAS-Union	CAMK2A	FBL	Q9UQM7	P22087	CAMK2A_FBL	Yes	Yes	No	Grey	Solid
EGFRNetmtKRAS-Union	CAMK2A	G3BP2	Q9UQM7	Q9UN86	CAMK2A_G3BP2	Yes	Yes	No	Grey	Solid
EGFRNetmtKRAS-Union	CAMK2A	H3F3A	Q9UQM7	P84243	CAMK2A_H3F3A	Yes	Yes	No	Grey	Solid
EGFRNetmtKRAS-Union	CAMK2A	H3F3C	Q9UQM7	Q6NXT2	CAMK2A_H3F3C	Yes	Yes	No	Grey	Solid
EGFRNetmtKRAS-Union	CAMK2A	HIST1H1C	Q9UQM7	P16403	CAMK2A_HIST1H1C	Yes	Yes	No	Grey	Solid
EGFRNetmtKRAS-Union	CAMK2A	HIST1H1D	Q9UQM7	P16402	CAMK2A_HIST1H1D	Yes	Yes	No	Grey	Solid
EGFRNetmtKRAS-Union	CAMK2A	HIST1H1E	Q9UQM7	P10412	CAMK2A_HIST1H1E	No	Yes	No	Grey	Solid
EGFRNetmtKRAS-Union	CAMK2A	HIST1H2AB	Q9UQM7	P04908	CAMK2A_HIST1H2AB	No	Yes	No	Grey	Solid
EGFRNetmtKRAS-Union	CAMK2A	HIST1H2AC	Q9UQM7	Q93077	CAMK2A_HIST1H2AC	No	Yes	No	Grey	Solid
EGFRNetmtKRAS-Union	CAMK2A	HIST1H3A	Q9UQM7	P68431	CAMK2A_HIST1H3A	Yes	Yes	No	Grey	Solid
EGFRNetmtKRAS-Union	CAMK2A	HIST2H3A	Q9UQM7	Q71DI3	CAMK2A_HIST2H3A	Yes	Yes	No	Grey	Solid
EGFRNetmtKRAS-Union	CAMK2A	HIST3H2A	Q9UQM7	Q7L7L0	CAMK2A_HIST3H2A	No	Yes	No	Grey	Solid
EGFRNetmtKRAS-Union	CAMK2A	HIST3H3	Q9UQM7	Q16695	CAMK2A_HIST3H3	Yes	Yes	No	Grey	Solid
EGFRNetmtKRAS-Union	CAMK2A	HMGA1	Q9UQM7	P17096	CAMK2A_HMGA1	Yes	Yes	No	Grey	Solid
EGFRNetmtKRAS-Union	CAMK2A	HPX	Q9UQM7	P02790	CAMK2A_HPX	Yes	No	No	Grey	Solid
EGFRNetmtKRAS-Union	CAMK2A	HSP90AA1	Q9UQM7	P07900	CAMK2A_HSP90AA1	Yes	Yes	No	Grey	Solid
EGFRNetmtKRAS-Union	CAMK2A	HSP90AB2P	Q9UQM7	Q58FF8	CAMK2A_HSP90AB2P	No	Yes	No	Grey	Solid
EGFRNetmtKRAS-Union	CAMK2A	IGF2BP3	Q9UQM7	O00425	CAMK2A_IGF2BP3	Yes	No	No	Grey	Solid
EGFRNetmtKRAS-Union	CAMK2A	NPM1	Q9UQM7	P06748	CAMK2A_NPM1	No	Yes	No	Grey	Solid
EGFRNetmtKRAS-Union	CAMK2A	PCBP1	Q9UQM7	Q15365	CAMK2A_PCBP1	No	Yes	No	Grey	Solid
EGFRNetmtKRAS-Union	CAMK2A	RPL39	Q9UQM7	P62891	CAMK2A_RPL39	Yes	No	No	Grey	Solid
EGFRNetmtKRAS-Union	CAMK2A	RPL39P5	Q9UQM7	Q59GN2	CAMK2A_RPL39P5	Yes	No	No	Grey	Solid
EGFRNetmtKRAS-Union	CAMK2A	RPL6	Q9UQM7	Q02878	CAMK2A_RPL6	Yes	No	No	Grey	Solid
EGFRNetmtKRAS-Union	CAMK2A	SEC16A	Q9UQM7	O15027	CAMK2A_SEC16A	Yes	Yes	No	Grey	Solid
EGFRNetmtKRAS-Union	CAMK2A	TUBA4A	Q9UQM7	P68366	CAMK2A_TUBA4A	Yes	Yes	No	Grey	Solid
EGFRNetmtKRAS-Union	CASP9	ACTR3	P55211	P61158	CASP9_ACTR3	No	Yes	Yes	Blue	Solid
EGFRNetmtKRAS-Union	CASP9	HSP90AB2P	P55211	Q58FF8	CASP9_HSP90AB2P	No	Yes	Yes	Blue	Solid
EGFRNetmtKRAS-Union	CASP9	HSPB1	P55211	P04792	CASP9_HSPB1	No	Yes	Yes	Blue	Solid
EGFRNetmtKRAS-Union	CASP9	P4HB	P55211	P07237	CASP9_P4HB	No	Yes	Yes	Blue	Solid
EGFRNetmtKRAS-Union	CASP9	AKAP12	P55211	Q02952	CASP9_AKAP12	Yes	No	Yes	Red	Solid
EGFRNetmtKRAS-Union	CASP9	HPRT1	P55211	P00492	CASP9_HPRT1	Yes	No	Yes	Red	Solid
EGFRNetmtKRAS-Union	CASP9	RNPEP	P55211	Q9H4A4	CASP9_RNPEP	Yes	No	Yes	Red	Solid
EGFRNetmtKRAS-Union	CASP9	CASP9	P55211	P55211	CASP9_CASP9	Yes	Yes	No	Grey	Solid
EGFRNetmtKRAS-Union	CASP9	CFL1	P55211	P23528	CASP9_CFL1	No	Yes	No	Grey	Solid
EGFRNetmtKRAS-Union	CASP9	EIF4A1	P55211	P60842	CASP9_EIF4A1	No	Yes	No	Grey	Solid
EGFRNetmtKRAS-Union	CASP9	HMGB1	P55211	P09429	CASP9_HMGB1	No	Yes	No	Grey	Solid
EGFRNetmtKRAS-Union	CASP9	HMGB1P1	P55211	B2RPK0	CASP9_HMGB1P1	No	Yes	No	Grey	Solid
EGFRNetmtKRAS-Union	CASP9	TRIM72	P55211	Q6ZMU5	CASP9_TRIM72	No	Yes	No	Grey	Solid
EGFRNetmtKRAS-Union	CAV1	ACOT7	Q03135	O00154	CAV1_ACOT7	No	Yes	Yes	Blue	Solid
EGFRNetmtKRAS-Union	CAV1	ALDH1A3	Q03135	P47895	CAV1_ALDH1A3	No	Yes	Yes	Blue	Solid
EGFRNetmtKRAS-Union	CAV1	ANXA6	Q03135	P08133	CAV1_ANXA6	No	Yes	Yes	Blue	Solid
EGFRNetmtKRAS-Union	CAV1	CAPN1	Q03135	P07384	CAV1_CAPN1	No	Yes	Yes	Blue	Solid
EGFRNetmtKRAS-Union	CAV1	G6PD	Q03135	P11413	CAV1_G6PD	No	Yes	Yes	Blue	Solid
EGFRNetmtKRAS-Union	CAV1	HSPB1	Q03135	P04792	CAV1_HSPB1	No	Yes	Yes	Blue	Solid
EGFRNetmtKRAS-Union	CAV1	NQO1	Q03135	P15559	CAV1_NQO1	No	Yes	Yes	Blue	Solid
EGFRNetmtKRAS-Union	CAV1	SERPINH1	Q03135	P50454	CAV1_SERPINH1	No	Yes	Yes	Blue	Solid
EGFRNetmtKRAS-Union	CAV1	STK38	Q03135	Q15208	CAV1_STK38	No	Yes	Yes	Blue	Solid
EGFRNetmtKRAS-Union	CAV1	CAPN2	Q03135	P17655	CAV1_CAPN2	Yes	No	Yes	Red	Solid
EGFRNetmtKRAS-Union	CAV1	CAV1	Q03135	Q03135	CAV1_CAV1	Yes	Yes	Yes	Red	Dotted
EGFRNetmtKRAS-Union	CAV1	ETFB	Q03135	P38117	CAV1_ETFB	Yes	No	Yes	Red	Solid
EGFRNetmtKRAS-Union	CAV1	MTAP	Q03135	Q13126	CAV1_MTAP	Yes	No	Yes	Red	Solid
EGFRNetmtKRAS-Union	CAV1	SORD	Q03135	Q00796	CAV1_SORD	Yes	No	Yes	Red	Solid
EGFRNetmtKRAS-Union	CAV1	THRAP3	Q03135	Q9Y2W1	CAV1_THRAP3	Yes	No	Yes	Red	Solid
EGFRNetmtKRAS-Union	CAV1	TMSB10	Q03135	P63313	CAV1_TMSB10	Yes	No	Yes	Red	Solid
EGFRNetmtKRAS-Union	CAV1	VDAC1	Q03135	P21796	CAV1_VDAC1	Yes	No	Yes	Red	Solid
EGFRNetmtKRAS-Union	CAV1	VDAC2	Q03135	P45880	CAV1_VDAC2	Yes	No	Yes	Red	Solid
EGFRNetmtKRAS-Union	CAV1	ESD	Q03135	P10768	CAV1_ESD	Yes	Yes	Yes	Red	Dotted
EGFRNetmtKRAS-Union	CAV1	PHB	Q03135	P35232	CAV1_PHB	Yes	Yes	Yes	Red	Dotted
EGFRNetmtKRAS-Union	CAV1	PHB2	Q03135	Q99623	CAV1_PHB2	Yes	Yes	Yes	Red	Dotted
EGFRNetmtKRAS-Union	CAV1	AKR1A1	Q03135	P14550	CAV1_AKR1A1	Yes	No	No	Grey	Solid
EGFRNetmtKRAS-Union	CAV1	ANXA3	Q03135	P12429	CAV1_ANXA3	Yes	No	No	Grey	Solid
EGFRNetmtKRAS-Union	CAV1	ATIC	Q03135	P31939	CAV1_ATIC	Yes	No	No	Grey	Solid
EGFRNetmtKRAS-Union	CAV1	BAG2	Q03135	O95816	CAV1_BAG2	Yes	Yes	No	Grey	Solid
EGFRNetmtKRAS-Union	CAV1	CMPK1	Q03135	P30085	CAV1_CMPK1	Yes	Yes	No	Grey	Solid
EGFRNetmtKRAS-Union	CAV1	CYCS	Q03135	P99999	CAV1_CYCS	Yes	No	No	Grey	Solid
EGFRNetmtKRAS-Union	CAV1	DNAJB1	Q03135	P25685	CAV1_DNAJB1	No	Yes	No	Grey	Solid
EGFRNetmtKRAS-Union	CAV1	HN1	Q03135	Q9UK76	CAV1_HN1	Yes	No	No	Grey	Solid
EGFRNetmtKRAS-Union	CAV1	IVNS1ABP	Q03135	Q9Y6Y0	CAV1_IVNS1ABP	Yes	No	No	Grey	Solid
EGFRNetmtKRAS-Union	CAV1	MTHFD1	Q03135	P11586	CAV1_MTHFD1	No	Yes	No	Grey	Solid
EGFRNetmtKRAS-Union	CAV1	NPEPPS	Q03135	P55786	CAV1_NPEPPS	No	Yes	No	Grey	Solid
EGFRNetmtKRAS-Union	CAV1	PPM1G	Q03135	O15355	CAV1_PPM1G	Yes	No	No	Grey	Solid
EGFRNetmtKRAS-Union	CAV1	PRPS1	Q03135	P60891	CAV1_PRPS1	Yes	Yes	No	Grey	Solid
EGFRNetmtKRAS-Union	CAV1	PRPS2	Q03135	P11908	CAV1_PRPS2	Yes	Yes	No	Grey	Solid
EGFRNetmtKRAS-Union	CAV1	PRPSAP1	Q03135	Q14558	CAV1_PRPSAP1	Yes	Yes	No	Grey	Solid
EGFRNetmtKRAS-Union	CAV1	PRPSAP2	Q03135	O60256	CAV1_PRPSAP2	Yes	Yes	No	Grey	Solid
EGFRNetmtKRAS-Union	CAV1	SARS	Q03135	P49591	CAV1_SARS	No	Yes	No	Grey	Solid
EGFRNetmtKRAS-Union	CAV1	SLC25A1	Q03135	P53007	CAV1_SLC25A1	No	Yes	No	Grey	Solid
EGFRNetmtKRAS-Union	CAV1	SUMO2	Q03135	P61956	CAV1_SUMO2	Yes	No	No	Grey	Solid
EGFRNetmtKRAS-Union	CAV1	SUMO3	Q03135	P55854	CAV1_SUMO3	Yes	No	No	Grey	Solid
EGFRNetmtKRAS-Union	CAV1	TALDO1	Q03135	P37837	CAV1_TALDO1	Yes	No	No	Grey	Solid
EGFRNetmtKRAS-Union	CAV1	TARDBP	Q03135	Q13148	CAV1_TARDBP	Yes	No	No	Grey	Solid
EGFRNetmtKRAS-Union	CAV1	TBCA	Q03135	O75347	CAV1_TBCA	No	Yes	No	Grey	Solid
EGFRNetmtKRAS-Union	CAV1	TMSB4X	Q03135	P62328	CAV1_TMSB4X	Yes	No	No	Grey	Solid
EGFRNetmtKRAS-Union	CAV1	TPT1	Q03135	P13693	CAV1_TPT1	Yes	Yes	No	Grey	Solid
EGFRNetmtKRAS-Union	CAV1	TXNDC12	Q03135	O95881	CAV1_TXNDC12	Yes	Yes	No	Grey	Solid
EGFRNetmtKRAS-Union	CAV1	UBE2N	Q03135	P61088	CAV1_UBE2N	Yes	Yes	No	Grey	Solid
EGFRNetmtKRAS-Union	CAV1	UBE2NL	Q03135	Q5JXB2	CAV1_UBE2NL	Yes	Yes	No	Grey	Solid
EGFRNetmtKRAS-Union	CAV1	USP5	Q03135	P45974	CAV1_USP5	No	Yes	No	Grey	Solid
EGFRNetmtKRAS-Union	CAV1	VCL	Q03135	P18206	CAV1_VCL	No	Yes	No	Grey	Solid
EGFRNetmtKRAS-Union	CAV1	VCP	Q03135	P55072	CAV1_VCP	Yes	Yes	No	Grey	Solid
EGFRNetmtKRAS-Union	CAV2	FBXO2	P51636	Q9UK22	CAV2_FBXO2	No	Yes	Yes	Blue	Solid
EGFRNetmtKRAS-Union	CAV2	HSPB1	P51636	P04792	CAV2_HSPB1	No	Yes	Yes	Blue	Solid
EGFRNetmtKRAS-Union	CAV2	STK38	P51636	Q15208	CAV2_STK38	No	Yes	Yes	Blue	Solid
EGFRNetmtKRAS-Union	CAV2	ACSL5	P51636	Q9ULC5	CAV2_ACSL5	Yes	No	Yes	Red	Solid
EGFRNetmtKRAS-Union	CAV2	AHSG	P51636	P02765	CAV2_AHSG	Yes	No	Yes	Red	Solid
EGFRNetmtKRAS-Union	CAV2	AKAP12	P51636	Q02952	CAV2_AKAP12	Yes	No	Yes	Red	Solid
EGFRNetmtKRAS-Union	CAV2	HSPH1	P51636	Q92598	CAV2_HSPH1	Yes	No	Yes	Red	Solid
EGFRNetmtKRAS-Union	CAV2	IVNS1ABP	P51636	Q9Y6Y0	CAV2_IVNS1ABP	Yes	No	Yes	Red	Solid
EGFRNetmtKRAS-Union	CAV2	MTMR14	P51636	Q8NCE2	CAV2_MTMR14	Yes	No	Yes	Red	Solid
EGFRNetmtKRAS-Union	CAV2	PRPS1	P51636	P60891	CAV2_PRPS1	Yes	No	Yes	Red	Solid
EGFRNetmtKRAS-Union	CAV2	PRPS2	P51636	P11908	CAV2_PRPS2	Yes	No	Yes	Red	Solid
EGFRNetmtKRAS-Union	CAV2	PRPSAP1	P51636	Q14558	CAV2_PRPSAP1	Yes	No	Yes	Red	Solid
EGFRNetmtKRAS-Union	CAV2	PRPSAP2	P51636	O60256	CAV2_PRPSAP2	Yes	No	Yes	Red	Solid
EGFRNetmtKRAS-Union	CAV2	SDHA	P51636	P31040	CAV2_SDHA	Yes	No	Yes	Red	Solid
EGFRNetmtKRAS-Union	CAV2	VAPA	P51636	Q9P0L0	CAV2_VAPA	Yes	No	Yes	Red	Solid
EGFRNetmtKRAS-Union	CAV2	VARS	P51636	P26640	CAV2_VARS	Yes	No	Yes	Red	Solid
EGFRNetmtKRAS-Union	CAV2	ATP5A1	P51636	P25705	CAV2_ATP5A1	Yes	Yes	Yes	Red	Dotted
EGFRNetmtKRAS-Union	CAV2	ATP5B	P51636	P06576	CAV2_ATP5B	Yes	Yes	Yes	Red	Dotted
EGFRNetmtKRAS-Union	CAV2	ATP5E	P51636	P56381	CAV2_ATP5E	Yes	Yes	Yes	Red	Dotted
EGFRNetmtKRAS-Union	CAV2	ATP5O	P51636	P48047	CAV2_ATP5O	Yes	Yes	Yes	Red	Dotted
EGFRNetmtKRAS-Union	CAV2	CAV1	P51636	Q03135	CAV2_CAV1	Yes	Yes	Yes	Red	Dotted
EGFRNetmtKRAS-Union	CAV2	CAV2	P51636	P51636	CAV2_CAV2	Yes	Yes	Yes	Red	Dotted
EGFRNetmtKRAS-Union	CAV2	HM13	P51636	Q8TCT9	CAV2_HM13	Yes	Yes	Yes	Red	Dotted
EGFRNetmtKRAS-Union	CAV2	PHB	P51636	P35232	CAV2_PHB	Yes	Yes	Yes	Red	Dotted
EGFRNetmtKRAS-Union	CAV2	PHB2	P51636	Q99623	CAV2_PHB2	Yes	Yes	Yes	Red	Dotted
EGFRNetmtKRAS-Union	CAV2	PTPLAD1	P51636	Q9P035	CAV2_PTPLAD1	Yes	Yes	Yes	Red	Dotted
EGFRNetmtKRAS-Union	CAV2	SLC7A5	P51636	Q01650	CAV2_SLC7A5	Yes	Yes	Yes	Red	Dotted
EGFRNetmtKRAS-Union	CAV2	VDAC1	P51636	P21796	CAV2_VDAC1	Yes	Yes	Yes	Red	Dotted
EGFRNetmtKRAS-Union	CAV2	VDAC2	P51636	P45880	CAV2_VDAC2	Yes	Yes	Yes	Red	Dotted
EGFRNetmtKRAS-Union	CAV2	ATP5D	P51636	P30049	CAV2_ATP5D	Yes	Yes	No	Grey	Solid
EGFRNetmtKRAS-Union	CAV2	ATP5EP2	P51636	Q5VTU8	CAV2_ATP5EP2	Yes	Yes	No	Grey	Solid
EGFRNetmtKRAS-Union	CAV2	ATP5F1	P51636	P24539	CAV2_ATP5F1	Yes	Yes	No	Grey	Solid
EGFRNetmtKRAS-Union	CAV2	ATP5H	P51636	O75947	CAV2_ATP5H	Yes	Yes	No	Grey	Solid
EGFRNetmtKRAS-Union	CAV2	ATP5I	P51636	P56385	CAV2_ATP5I	Yes	Yes	No	Grey	Solid
EGFRNetmtKRAS-Union	CAV2	ATP5J	P51636	P18859	CAV2_ATP5J	Yes	Yes	No	Grey	Solid
EGFRNetmtKRAS-Union	CAV2	ATP5J2	P51636	P56134	CAV2_ATP5J2	Yes	Yes	No	Grey	Solid
EGFRNetmtKRAS-Union	CAV2	ATP5L	P51636	O75964	CAV2_ATP5L	Yes	Yes	No	Grey	Solid
EGFRNetmtKRAS-Union	CAV2	ATPIF1	P51636	Q9UII2	CAV2_ATPIF1	Yes	Yes	No	Grey	Solid
EGFRNetmtKRAS-Union	CAV2	CYB5B	P51636	O43169	CAV2_CYB5B	No	Yes	No	Grey	Solid
EGFRNetmtKRAS-Union	CAV2	DHCR24	P51636	Q15392	CAV2_DHCR24	Yes	Yes	No	Grey	Solid
EGFRNetmtKRAS-Union	CAV2	DIABLO	P51636	Q9NR28	CAV2_DIABLO	No	Yes	No	Grey	Solid
EGFRNetmtKRAS-Union	CAV2	FLNA	P51636	P21333	CAV2_FLNA	No	Yes	No	Grey	Solid
EGFRNetmtKRAS-Union	CAV2	MGST1	P51636	P10620	CAV2_MGST1	Yes	Yes	No	Grey	Solid
EGFRNetmtKRAS-Union	CAV2	POR	P51636	P16435	CAV2_POR	Yes	Yes	No	Grey	Solid
EGFRNetmtKRAS-Union	CAV2	PPM1A	P51636	P35813	CAV2_PPM1A	Yes	Yes	No	Grey	Solid
EGFRNetmtKRAS-Union	CAV2	PROSC	P51636	O94903	CAV2_PROSC	Yes	No	No	Grey	Solid
EGFRNetmtKRAS-Union	CAV2	PSMB6	P51636	P28072	CAV2_PSMB6	Yes	No	No	Grey	Solid
EGFRNetmtKRAS-Union	CAV2	RAB1B	P51636	Q9H0U4	CAV2_RAB1B	No	Yes	No	Grey	Solid
EGFRNetmtKRAS-Union	CAV2	RAB1C	P51636	Q15286	CAV2_RAB1C	No	Yes	No	Grey	Solid
EGFRNetmtKRAS-Union	CAV2	RAP1A	P51636	P62834	CAV2_RAP1A	Yes	No	No	Grey	Solid
EGFRNetmtKRAS-Union	CAV2	RAP1B	P51636	P61224	CAV2_RAP1B	Yes	No	No	Grey	Solid
EGFRNetmtKRAS-Union	CAV2	RPN1	P51636	P04843	CAV2_RPN1	Yes	Yes	No	Grey	Solid
EGFRNetmtKRAS-Union	CAV2	RPN2	P51636	P04844	CAV2_RPN2	Yes	Yes	No	Grey	Solid
EGFRNetmtKRAS-Union	CAV2	SCO1	P51636	O75880	CAV2_SCO1	Yes	Yes	No	Grey	Solid
EGFRNetmtKRAS-Union	CAV2	SFXN1	P51636	Q9H9B4	CAV2_SFXN1	Yes	No	No	Grey	Solid
EGFRNetmtKRAS-Union	CAV2	SLC3A2	P51636	P08195	CAV2_SLC3A2	Yes	Yes	No	Grey	Solid
EGFRNetmtKRAS-Union	CAV2	STT3A	P51636	P46977	CAV2_STT3A	Yes	Yes	No	Grey	Solid
EGFRNetmtKRAS-Union	CAV2	SURF4	P51636	O15260	CAV2_SURF4	Yes	No	No	Grey	Solid
EGFRNetmtKRAS-Union	CAV2	TMEM33	P51636	P57088	CAV2_TMEM33	Yes	Yes	No	Grey	Solid
EGFRNetmtKRAS-Union	CAV2	USMG5	P51636	Q96IX5	CAV2_USMG5	Yes	Yes	No	Grey	Solid
EGFRNetmtKRAS-Union	CAV2	VCP	P51636	P55072	CAV2_VCP	Yes	Yes	No	Grey	Solid
EGFRNetmtKRAS-Union	CDC42	HSPB1	P60953	P04792	CDC42_HSPB1	No	Yes	Yes	Blue	Solid
EGFRNetmtKRAS-Union	CDC42	ARHGDIA	P60953	P52565	CDC42_ARHGDIA	Yes	Yes	Yes	Red	Dotted
EGFRNetmtKRAS-Union	CDC42	CDC42	P60953	P60953	CDC42_CDC42	Yes	Yes	Yes	Red	Dotted
EGFRNetmtKRAS-Union	CDC42	IQGAP1	P60953	P46940	CDC42_IQGAP1	Yes	Yes	Yes	Red	Dotted
EGFRNetmtKRAS-Union	CDC42	MAT2A	P60953	P31153	CDC42_MAT2A	Yes	No	Yes	Red	Solid
EGFRNetmtKRAS-Union	CDC42	PRPS1	P60953	P60891	CDC42_PRPS1	Yes	No	Yes	Red	Solid
EGFRNetmtKRAS-Union	CDC42	PRPS2	P60953	P11908	CDC42_PRPS2	Yes	No	Yes	Red	Solid
EGFRNetmtKRAS-Union	CDC42	PRPSAP2	P60953	O60256	CDC42_PRPSAP2	Yes	No	Yes	Red	Solid
EGFRNetmtKRAS-Union	CDC42	RAP1GDS1	P60953	P52306	CDC42_RAP1GDS1	Yes	No	Yes	Red	Solid
EGFRNetmtKRAS-Union	CDC42	TMOD3	P60953	Q9NYL9	CDC42_TMOD3	Yes	No	Yes	Red	Solid
EGFRNetmtKRAS-Union	CDC42	CALM1	P60953	P62158	CDC42_CALM1	Yes	Yes	No	Grey	Solid
EGFRNetmtKRAS-Union	CDC42	CAPZA1	P60953	P52907	CDC42_CAPZA1	Yes	No	No	Grey	Solid
EGFRNetmtKRAS-Union	CDC42	CAPZB	P60953	P47756	CDC42_CAPZB	Yes	No	No	Grey	Solid
EGFRNetmtKRAS-Union	CDC42	CDC42EP1	P60953	Q00587	CDC42_CDC42EP1	Yes	Yes	No	Grey	Solid
EGFRNetmtKRAS-Union	CDC42	CDC42SE2	P60953	Q9NRR3	CDC42_CDC42SE2	Yes	Yes	No	Grey	Solid
EGFRNetmtKRAS-Union	CDC42	CORO1C	P60953	Q9ULV4	CDC42_CORO1C	Yes	No	No	Grey	Solid
EGFRNetmtKRAS-Union	CDC42	FNTA	P60953	P49354	CDC42_FNTA	Yes	Yes	No	Grey	Solid
EGFRNetmtKRAS-Union	CDC42	HPX	P60953	P02790	CDC42_HPX	Yes	No	No	Grey	Solid
EGFRNetmtKRAS-Union	CDC42	IQGAP2	P60953	Q13576	CDC42_IQGAP2	Yes	Yes	No	Grey	Solid
EGFRNetmtKRAS-Union	CDC42	IVNS1ABP	P60953	Q9Y6Y0	CDC42_IVNS1ABP	Yes	No	No	Grey	Solid
EGFRNetmtKRAS-Union	CDC42	LIMA1	P60953	Q9UHB6	CDC42_LIMA1	Yes	No	No	Grey	Solid
EGFRNetmtKRAS-Union	CDC42	PAK6	P60953	Q9NQU5	CDC42_PAK6	Yes	Yes	No	Grey	Solid
EGFRNetmtKRAS-Union	CDC42	PGGT1B	P60953	P53609	CDC42_PGGT1B	Yes	Yes	No	Grey	Solid
EGFRNetmtKRAS-Union	CDC42	PPP2R2A	P60953	P63151	CDC42_PPP2R2A	Yes	No	No	Grey	Solid
EGFRNetmtKRAS-Union	CDC42	PRPSAP1	P60953	Q14558	CDC42_PRPSAP1	Yes	No	No	Grey	Solid
EGFRNetmtKRAS-Union	CDC42	RPL12	P60953	P30050	CDC42_RPL12	Yes	No	No	Grey	Solid
EGFRNetmtKRAS-Union	CDC42	RPL22	P60953	P35268	CDC42_RPL22	No	Yes	No	Grey	Solid
EGFRNetmtKRAS-Union	CDC42	RPL29	P60953	P47914	CDC42_RPL29	Yes	No	No	Grey	Solid
EGFRNetmtKRAS-Union	CDC42	RPLP0	P60953	P05388	CDC42_RPLP0	Yes	No	No	Grey	Solid
EGFRNetmtKRAS-Union	CDC42	RPLP0P6	P60953	Q8NHW5	CDC42_RPLP0P6	Yes	No	No	Grey	Solid
EGFRNetmtKRAS-Union	CDC42	RPLP1	P60953	P05386	CDC42_RPLP1	Yes	Yes	No	Grey	Solid
EGFRNetmtKRAS-Union	CDC42	RPLP2	P60953	P05387	CDC42_RPLP2	Yes	No	No	Grey	Solid
EGFRNetmtKRAS-Union	CDC42	RPS20	P60953	P60866	CDC42_RPS20	Yes	No	No	Grey	Solid
EGFRNetmtKRAS-Union	CDC42	RPS27	P60953	P42677	CDC42_RPS27	Yes	No	No	Grey	Solid
EGFRNetmtKRAS-Union	CDC42	SLC25A6	P60953	P12236	CDC42_SLC25A6	Yes	No	No	Grey	Solid
EGFRNetmtKRAS-Union	CDC42	THRAP3	P60953	Q9Y2W1	CDC42_THRAP3	Yes	No	No	Grey	Solid
EGFRNetmtKRAS-Union	CDC42	TUBB	P60953	P07437	CDC42_TUBB	Yes	No	No	Grey	Solid
EGFRNetmtKRAS-Union	CDC42	TUBB4A	P60953	P04350	CDC42_TUBB4A	Yes	No	No	Grey	Solid
EGFRNetmtKRAS-Union	CDC42	TUBB4B	P60953	P68371	CDC42_TUBB4B	Yes	No	No	Grey	Solid
EGFRNetmtKRAS-Union	CRK	CBL	P46108	P22681	CRK_CBL	Yes	Yes	Yes	Blue	Dotted
EGFRNetmtKRAS-Union	CRK	DOCK1	P46108	Q14185	CRK_DOCK1	Yes	Yes	Yes	Blue	Dotted
EGFRNetmtKRAS-Union	CRK	HSPB1	P46108	P04792	CRK_HSPB1	No	Yes	Yes	Blue	Solid
EGFRNetmtKRAS-Union	CRK	STK38	P46108	Q15208	CRK_STK38	No	Yes	Yes	Blue	Solid
EGFRNetmtKRAS-Union	CRK	ARHGEF5	P46108	Q12774	CRK_ARHGEF5	Yes	Yes	Yes	Blue	Dotted
EGFRNetmtKRAS-Union	CRK	ELMO3	P46108	Q96BJ8	CRK_ELMO3	Yes	Yes	Yes	Blue	Dotted
EGFRNetmtKRAS-Union	CRK	SGK223	P46108	Q86YV5	CRK_SGK223	Yes	Yes	Yes	Blue	Dotted
EGFRNetmtKRAS-Union	CRK	ELMO2	P46108	Q96JJ3	CRK_ELMO2	Yes	Yes	Yes	Red	Dotted
EGFRNetmtKRAS-Union	CRK	ABL1	P46108	P00519	CRK_ABL1	Yes	Yes	No	Grey	Solid
EGFRNetmtKRAS-Union	CRK	ARAP1	P46108	Q96P48	CRK_ARAP1	Yes	Yes	No	Grey	Solid
EGFRNetmtKRAS-Union	CRK	ARHGAP32	P46108	A7KAX9	CRK_ARHGAP32	Yes	Yes	No	Grey	Solid
EGFRNetmtKRAS-Union	CRK	ARHGAP42	P46108	A6NI28	CRK_ARHGAP42	Yes	Yes	No	Grey	Solid
EGFRNetmtKRAS-Union	CRK	ASAP1	P46108	Q9ULH1	CRK_ASAP1	Yes	Yes	No	Grey	Solid
EGFRNetmtKRAS-Union	CRK	BCAR1	P46108	P56945	CRK_BCAR1	Yes	Yes	No	Grey	Solid
EGFRNetmtKRAS-Union	CRK	BCAR3	P46108	O75815	CRK_BCAR3	Yes	Yes	No	Grey	Solid
EGFRNetmtKRAS-Union	CRK	CAPZA1	P46108	P52907	CRK_CAPZA1	Yes	Yes	No	Grey	Solid
EGFRNetmtKRAS-Union	CRK	CAPZB	P46108	P47756	CRK_CAPZB	Yes	Yes	No	Grey	Solid
EGFRNetmtKRAS-Union	CRK	CD2AP	P46108	Q9Y5K6	CRK_CD2AP	Yes	Yes	No	Grey	Solid
EGFRNetmtKRAS-Union	CRK	CRK	P46108	P46108	CRK_CRK	Yes	Yes	No	Grey	Solid
EGFRNetmtKRAS-Union	CRK	DCP1A	P46108	Q9NPI6	CRK_DCP1A	Yes	Yes	No	Grey	Solid
EGFRNetmtKRAS-Union	CRK	DCP2	P46108	Q8IU60	CRK_DCP2	Yes	Yes	No	Grey	Solid
EGFRNetmtKRAS-Union	CRK	DDX6	P46108	P26196	CRK_DDX6	Yes	Yes	No	Grey	Solid
EGFRNetmtKRAS-Union	CRK	DOCK5	P46108	Q9H7D0	CRK_DOCK5	Yes	Yes	No	Grey	Solid
EGFRNetmtKRAS-Union	CRK	EDC3	P46108	Q96F86	CRK_EDC3	Yes	Yes	No	Grey	Solid
EGFRNetmtKRAS-Union	CRK	EDC4	P46108	Q6P2E9	CRK_EDC4	Yes	Yes	No	Grey	Solid
EGFRNetmtKRAS-Union	CRK	EPS15	P46108	P42566	CRK_EPS15	Yes	Yes	No	Grey	Solid
EGFRNetmtKRAS-Union	CRK	HSPA5	P46108	P11021	CRK_HSPA5	Yes	Yes	No	Grey	Solid
EGFRNetmtKRAS-Union	CRK	HSPA8	P46108	P11142	CRK_HSPA8	Yes	Yes	No	Grey	Solid
EGFRNetmtKRAS-Union	CRK	HSPA9	P46108	P38646	CRK_HSPA9	Yes	Yes	No	Grey	Solid
EGFRNetmtKRAS-Union	CRK	IVNS1ABP	P46108	Q9Y6Y0	CRK_IVNS1ABP	Yes	No	No	Grey	Solid
EGFRNetmtKRAS-Union	CRK	HSPA1B	P46108	P0DMV9	CRK_P0DMV9	Yes	Yes	No	Grey	Solid
EGFRNetmtKRAS-Union	CRK	PEAK1	P46108	Q9H792	CRK_PEAK1	Yes	Yes	No	Grey	Solid
EGFRNetmtKRAS-Union	CRK	PHACTR4	P46108	Q8IZ21	CRK_PHACTR4	Yes	Yes	No	Grey	Solid
EGFRNetmtKRAS-Union	CRK	PIK3CB	P46108	P42338	CRK_PIK3CB	Yes	Yes	No	Grey	Solid
EGFRNetmtKRAS-Union	CRK	PIK3R2	P46108	O00459	CRK_PIK3R2	Yes	Yes	No	Grey	Solid
EGFRNetmtKRAS-Union	CRK	RAPGEF1	P46108	Q13905	CRK_RAPGEF1	Yes	Yes	No	Grey	Solid
EGFRNetmtKRAS-Union	CRK	SCYL2	P46108	Q6P3W7	CRK_SCYL2	No	Yes	No	Grey	Solid
EGFRNetmtKRAS-Union	CRK	SH3KBP1	P46108	Q96B97	CRK_SH3KBP1	Yes	Yes	No	Grey	Solid
EGFRNetmtKRAS-Union	CRK	SOS1	P46108	Q07889	CRK_SOS1	Yes	Yes	No	Grey	Solid
EGFRNetmtKRAS-Union	CRK	YWHAZ	P46108	P63104	CRK_YWHAZ	Yes	Yes	No	Grey	Solid
EGFRNetmtKRAS-Union	CSK	TNS3	P41240	Q68CZ2	CSK_TNS3	Yes	Yes	Yes	Blue	Dotted
EGFRNetmtKRAS-Union	CSK	CSK	P41240	P41240	CSK_CSK	Yes	Yes	Yes	Red	Dotted
EGFRNetmtKRAS-Union	CSK	HSPA4	P41240	P34932	CSK_HSPA4	Yes	No	Yes	Red	Solid
EGFRNetmtKRAS-Union	CSK	HSPA6	P41240	P17066	CSK_HSPA6	Yes	No	Yes	Red	Solid
EGFRNetmtKRAS-Union	CSK	HSPA7	P41240	P48741	CSK_HSPA7	Yes	No	Yes	Red	Solid
EGFRNetmtKRAS-Union	CSK	HSPH1	P41240	Q92598	CSK_HSPH1	Yes	No	Yes	Red	Solid
EGFRNetmtKRAS-Union	CSK	TJP1	P41240	Q07157	CSK_TJP1	Yes	No	Yes	Red	Solid
EGFRNetmtKRAS-Union	CSK	TJP2	P41240	Q9UDY2	CSK_TJP2	Yes	Yes	Yes	Red	Dotted
EGFRNetmtKRAS-Union	CSK	TMSB10	P41240	P63313	CSK_TMSB10	Yes	No	Yes	Red	Solid
EGFRNetmtKRAS-Union	CSK	HSPA1A	P41240	P08107	CSK_HSPA1A	Yes	Yes	Yes	Red	Dotted
EGFRNetmtKRAS-Union	CSK	HSPA8	P41240	P11142	CSK_HSPA8	Yes	Yes	Yes	Red	Dotted
EGFRNetmtKRAS-Union	CSK	HSPA9	P41240	P38646	CSK_HSPA9	Yes	Yes	Yes	Red	Dotted
EGFRNetmtKRAS-Union	CSK	ATP1A1	P41240	P05023	CSK_ATP1A1	No	Yes	No	Grey	Solid
EGFRNetmtKRAS-Union	CSK	BCAP31	P41240	P51572	CSK_BCAP31	No	Yes	No	Grey	Solid
EGFRNetmtKRAS-Union	CSK	CAD	P41240	P27708	CSK_CAD	No	Yes	No	Grey	Solid
EGFRNetmtKRAS-Union	CSK	CDC37	P41240	Q16543	CSK_CDC37	Yes	Yes	No	Grey	Solid
EGFRNetmtKRAS-Union	CSK	CTNNA1	P41240	P35221	CSK_CTNNA1	No	Yes	No	Grey	Solid
EGFRNetmtKRAS-Union	CSK	DNAJA1	P41240	P31689	CSK_DNAJA1	Yes	Yes	No	Grey	Solid
EGFRNetmtKRAS-Union	CSK	DPP7	P41240	Q9UHL4	CSK_DPP7	No	Yes	No	Grey	Solid
EGFRNetmtKRAS-Union	CSK	FASN	P41240	P49327	CSK_FASN	No	Yes	No	Grey	Solid
EGFRNetmtKRAS-Union	CSK	GRB2	P41240	P62993	CSK_GRB2	No	Yes	No	Grey	Solid
EGFRNetmtKRAS-Union	CSK	GRN	P41240	P28799	CSK_GRN	Yes	No	No	Grey	Solid
EGFRNetmtKRAS-Union	CSK	HSP90AA1	P41240	P07900	CSK_HSP90AA1	Yes	Yes	No	Grey	Solid
EGFRNetmtKRAS-Union	CSK	HSP90AB1	P41240	P08238	CSK_HSP90AB1	Yes	Yes	No	Grey	Solid
EGFRNetmtKRAS-Union	CSK	HSP90AB2P	P41240	Q58FF8	CSK_HSP90AB2P	Yes	Yes	No	Grey	Solid
EGFRNetmtKRAS-Union	CSK	HSPA5	P41240	P11021	CSK_HSPA5	Yes	Yes	No	Grey	Solid
EGFRNetmtKRAS-Union	CSK	HSPB1	P41240	P04792	CSK_HSPB1	No	Yes	No	Grey	Solid
EGFRNetmtKRAS-Union	CSK	LCK	P41240	P06239	CSK_LCK	Yes	Yes	No	Grey	Solid
EGFRNetmtKRAS-Union	CSK	PXN	P41240	P49023	CSK_PXN	Yes	Yes	No	Grey	Solid
EGFRNetmtKRAS-Union	CSK	RALB	P41240	P11234	CSK_RALB	Yes	No	No	Grey	Solid
EGFRNetmtKRAS-Union	CSK	SGK223	P41240	Q86YV5	CSK_SGK223	Yes	Yes	No	Grey	Solid
EGFRNetmtKRAS-Union	CSK	SLC25A3	P41240	Q00325	CSK_SLC25A3	Yes	No	No	Grey	Solid
EGFRNetmtKRAS-Union	CSK	SLC25A5	P41240	P05141	CSK_SLC25A5	No	Yes	No	Grey	Solid
EGFRNetmtKRAS-Union	CSK	STIP1	P41240	P31948	CSK_STIP1	Yes	Yes	No	Grey	Solid
EGFRNetmtKRAS-Union	CSK	TMEM161A	P41240	Q9NX61	CSK_TMEM161A	Yes	No	No	Grey	Solid
EGFRNetmtKRAS-Union	CSK	TUBA1B	P41240	P68363	CSK_TUBA1B	No	Yes	No	Grey	Solid
EGFRNetmtKRAS-Union	CSK	USP7	P41240	Q93009	CSK_USP7	Yes	No	No	Grey	Solid
EGFRNetmtKRAS-Union	CSK	YWHAB	P41240	P31946	CSK_YWHAB	No	Yes	No	Grey	Solid
EGFRNetmtKRAS-Union	CSK	YWHAE	P41240	P62258	CSK_YWHAE	No	Yes	No	Grey	Solid
EGFRNetmtKRAS-Union	CSK	YWHAG	P41240	P61981	CSK_YWHAG	No	Yes	No	Grey	Solid
EGFRNetmtKRAS-Union	CSK	YWHAZ	P41240	P63104	CSK_YWHAZ	No	Yes	No	Grey	Solid
EGFRNetmtKRAS-Union	DOK2	HSPB1	O60496	P04792	DOK2_HSPB1	No	Yes	Yes	Blue	Solid
EGFRNetmtKRAS-Union	DOK2	STK38L	O60496	Q9Y2H1	DOK2_STK38L	No	Yes	Yes	Blue	Solid
EGFRNetmtKRAS-Union	DOK2	TCF25	O60496	Q9BQ70	DOK2_TCF25	No	Yes	Yes	Blue	Solid
EGFRNetmtKRAS-Union	DOK2	ACAP2	O60496	Q15057	DOK2_ACAP2	Yes	No	Yes	Red	Solid
EGFRNetmtKRAS-Union	DOK2	ACTBL2	O60496	Q562R1	DOK2_ACTBL2	Yes	No	Yes	Red	Solid
EGFRNetmtKRAS-Union	DOK2	ACTG1	O60496	P63261	DOK2_ACTG1	Yes	No	Yes	Red	Solid
EGFRNetmtKRAS-Union	DOK2	AKAP12	O60496	Q02952	DOK2_AKAP12	Yes	No	Yes	Red	Solid
EGFRNetmtKRAS-Union	DOK2	BCLAF1	O60496	Q9NYF8	DOK2_BCLAF1	Yes	No	Yes	Red	Solid
EGFRNetmtKRAS-Union	DOK2	CAPZA1	O60496	P52907	DOK2_CAPZA1	Yes	No	Yes	Red	Solid
EGFRNetmtKRAS-Union	DOK2	CAPZA2	O60496	P47755	DOK2_CAPZA2	Yes	No	Yes	Red	Solid
EGFRNetmtKRAS-Union	DOK2	DOK2	O60496	O60496	DOK2_DOK2	Yes	Yes	Yes	Red	Dotted
EGFRNetmtKRAS-Union	DOK2	ERH	O60496	P84090	DOK2_ERH	Yes	No	Yes	Red	Solid
EGFRNetmtKRAS-Union	DOK2	H2BFS	O60496	P57053	DOK2_H2BFS	Yes	No	Yes	Red	Solid
EGFRNetmtKRAS-Union	DOK2	MYO1C	O60496	O00159	DOK2_MYO1C	Yes	No	Yes	Red	Solid
EGFRNetmtKRAS-Union	DOK2	PROSC	O60496	O94903	DOK2_PROSC	Yes	No	Yes	Red	Solid
EGFRNetmtKRAS-Union	DOK2	RIOK1	O60496	Q9BRS2	DOK2_RIOK1	Yes	No	Yes	Red	Solid
EGFRNetmtKRAS-Union	DOK2	SNRPD2	O60496	P62316	DOK2_SNRPD2	Yes	No	Yes	Red	Solid
EGFRNetmtKRAS-Union	DOK2	SNRPE	O60496	P62304	DOK2_SNRPE	Yes	No	Yes	Red	Solid
EGFRNetmtKRAS-Union	DOK2	SNRPF	O60496	P62306	DOK2_SNRPF	Yes	No	Yes	Red	Solid
EGFRNetmtKRAS-Union	DOK2	THRAP3	O60496	Q9Y2W1	DOK2_THRAP3	Yes	No	Yes	Red	Solid
EGFRNetmtKRAS-Union	DOK2	TMOD3	O60496	Q9NYL9	DOK2_TMOD3	Yes	No	Yes	Red	Solid
EGFRNetmtKRAS-Union	DOK2	VARS	O60496	P26640	DOK2_VARS	Yes	No	Yes	Red	Solid
EGFRNetmtKRAS-Union	DOK2	ACTB	O60496	P60709	DOK2_ACTB	Yes	Yes	Yes	Red	Dotted
EGFRNetmtKRAS-Union	DOK2	CAPZB	O60496	P47756	DOK2_CAPZB	Yes	Yes	Yes	Red	Dotted
EGFRNetmtKRAS-Union	DOK2	CORO1B	O60496	Q9BR76	DOK2_CORO1B	Yes	Yes	Yes	Red	Dotted
EGFRNetmtKRAS-Union	DOK2	CORO1C	O60496	Q9ULV4	DOK2_CORO1C	Yes	Yes	Yes	Red	Dotted
EGFRNetmtKRAS-Union	DOK2	DBN1	O60496	Q16643	DOK2_DBN1	Yes	Yes	Yes	Red	Dotted
EGFRNetmtKRAS-Union	DOK2	ARPC2	O60496	O15144	DOK2_ARPC2	Yes	Yes	No	Grey	Solid
EGFRNetmtKRAS-Union	DOK2	C11ORF84	O60496	Q9BUA3	DOK2_C11ORF84	No	Yes	No	Grey	Solid
EGFRNetmtKRAS-Union	DOK2	CLNS1A	O60496	P54105	DOK2_CLNS1A	Yes	No	No	Grey	Solid
EGFRNetmtKRAS-Union	DOK2	COPR5	O60496	Q9NQ92	DOK2_COPR5	Yes	No	No	Grey	Solid
EGFRNetmtKRAS-Union	DOK2	DPP7	O60496	Q9UHL4	DOK2_DPP7	Yes	Yes	No	Grey	Solid
EGFRNetmtKRAS-Union	DOK2	EIF3M	O60496	Q7L2H7	DOK2_EIF3M	No	Yes	No	Grey	Solid
EGFRNetmtKRAS-Union	DOK2	EIF4B	O60496	P23588	DOK2_EIF4B	Yes	Yes	No	Grey	Solid
EGFRNetmtKRAS-Union	DOK2	FLNA	O60496	P21333	DOK2_FLNA	No	Yes	No	Grey	Solid
EGFRNetmtKRAS-Union	DOK2	HIST1H2BC	O60496	P62807	DOK2_HIST1H2BC	Yes	No	No	Grey	Solid
EGFRNetmtKRAS-Union	DOK2	HIST1H2BD	O60496	P58876	DOK2_HIST1H2BD	Yes	No	No	Grey	Solid
EGFRNetmtKRAS-Union	DOK2	HIST1H2BH	O60496	Q93079	DOK2_HIST1H2BH	Yes	No	No	Grey	Solid
EGFRNetmtKRAS-Union	DOK2	HIST1H2BK	O60496	O60814	DOK2_HIST1H2BK	Yes	No	No	Grey	Solid
EGFRNetmtKRAS-Union	DOK2	HIST1H2BL	O60496	Q99880	DOK2_HIST1H2BL	Yes	No	No	Grey	Solid
EGFRNetmtKRAS-Union	DOK2	HIST1H2BM	O60496	Q99879	DOK2_HIST1H2BM	Yes	No	No	Grey	Solid
EGFRNetmtKRAS-Union	DOK2	HIST1H2BN	O60496	Q99877	DOK2_HIST1H2BN	Yes	No	No	Grey	Solid
EGFRNetmtKRAS-Union	DOK2	HIST2H2BF	O60496	Q5QNW6	DOK2_HIST2H2BF	Yes	No	No	Grey	Solid
EGFRNetmtKRAS-Union	DOK2	IVNS1ABP	O60496	Q9Y6Y0	DOK2_IVNS1ABP	Yes	Yes	No	Grey	Solid
EGFRNetmtKRAS-Union	DOK2	LIMA1	O60496	Q9UHB6	DOK2_LIMA1	Yes	No	No	Grey	Solid
EGFRNetmtKRAS-Union	DOK2	MTMR14	O60496	Q8NCE2	DOK2_MTMR14	Yes	No	No	Grey	Solid
EGFRNetmtKRAS-Union	DOK2	MVP	O60496	Q14764	DOK2_MVP	No	Yes	No	Grey	Solid
EGFRNetmtKRAS-Union	DOK2	MYCBP	O60496	Q99417	DOK2_MYCBP	No	Yes	No	Grey	Solid
EGFRNetmtKRAS-Union	DOK2	OTUD4	O60496	Q01804	DOK2_OTUD4	No	Yes	No	Grey	Solid
EGFRNetmtKRAS-Union	DOK2	PRPF31	O60496	Q8WWY3	DOK2_PRPF31	No	Yes	No	Grey	Solid
EGFRNetmtKRAS-Union	DOK2	PRPS1	O60496	P60891	DOK2_PRPS1	Yes	Yes	No	Grey	Solid
EGFRNetmtKRAS-Union	DOK2	PRPS2	O60496	P11908	DOK2_PRPS2	Yes	Yes	No	Grey	Solid
EGFRNetmtKRAS-Union	DOK2	PRPSAP1	O60496	Q14558	DOK2_PRPSAP1	Yes	Yes	No	Grey	Solid
EGFRNetmtKRAS-Union	DOK2	PRPSAP2	O60496	O60256	DOK2_PRPSAP2	Yes	Yes	No	Grey	Solid
EGFRNetmtKRAS-Union	DOK2	RBM10	O60496	P98175	DOK2_RBM10	No	Yes	No	Grey	Solid
EGFRNetmtKRAS-Union	DOK2	RPS21	O60496	P63220	DOK2_RPS21	Yes	No	No	Grey	Solid
EGFRNetmtKRAS-Union	DOK2	SNRPD1	O60496	P62314	DOK2_SNRPD1	Yes	No	No	Grey	Solid
EGFRNetmtKRAS-Union	DOK2	SPIN1	O60496	Q9Y657	DOK2_SPIN1	No	Yes	No	Grey	Solid
EGFRNetmtKRAS-Union	DOK2	USP15	O60496	Q9Y4E8	DOK2_USP15	Yes	Yes	No	Grey	Solid
EGFRNetmtKRAS-Union	DOK2	VCP	O60496	P55072	DOK2_VCP	No	Yes	No	Grey	Solid
EGFRNetmtKRAS-Union	DUSP1	DUSP1	P28562	P28562	DUSP1_DUSP1	Yes	Yes	Yes	Blue	Dotted
EGFRNetmtKRAS-Union	DUSP1	HSPB1	P28562	P04792	DUSP1_HSPB1	No	Yes	Yes	Blue	Solid
EGFRNetmtKRAS-Union	DUSP1	NCBP1	P28562	Q09161	DUSP1_NCBP1	No	Yes	Yes	Blue	Solid
EGFRNetmtKRAS-Union	DUSP1	FASTKD2	P28562	Q9NYY8	DUSP1_FASTKD2	Yes	No	Yes	Red	Solid
EGFRNetmtKRAS-Union	DUSP1	PRPS1	P28562	P60891	DUSP1_PRPS1	Yes	No	Yes	Red	Solid
EGFRNetmtKRAS-Union	DUSP1	CAPRIN1	P28562	Q14444	DUSP1_CAPRIN1	Yes	No	No	Grey	Solid
EGFRNetmtKRAS-Union	DUSP1	DAP3	P28562	P51398	DUSP1_DAP3	Yes	No	No	Grey	Solid
EGFRNetmtKRAS-Union	DUSP1	DDX28	P28562	Q9NUL7	DUSP1_DDX28	Yes	No	No	Grey	Solid
EGFRNetmtKRAS-Union	DUSP1	DHX30	P28562	Q7L2E3	DUSP1_DHX30	Yes	No	No	Grey	Solid
EGFRNetmtKRAS-Union	DUSP1	DSP	P28562	P15924	DUSP1_DSP	No	Yes	No	Grey	Solid
EGFRNetmtKRAS-Union	DUSP1	ELAVL1	P28562	Q15717	DUSP1_ELAVL1	No	Yes	No	Grey	Solid
EGFRNetmtKRAS-Union	DUSP1	ERC1	P28562	Q8IUD2	DUSP1_ERC1	Yes	Yes	No	Grey	Solid
EGFRNetmtKRAS-Union	DUSP1	HNRNPAB	P28562	Q99729	DUSP1_HNRNPAB	Yes	No	No	Grey	Solid
EGFRNetmtKRAS-Union	DUSP1	HNRNPK	P28562	P61978	DUSP1_HNRNPK	Yes	No	No	Grey	Solid
EGFRNetmtKRAS-Union	DUSP1	HNRNPL	P28562	P14866	DUSP1_HNRNPL	Yes	Yes	No	Grey	Solid
EGFRNetmtKRAS-Union	DUSP1	HNRPLL	P28562	Q8WVV9	DUSP1_HNRPLL	Yes	No	No	Grey	Solid
EGFRNetmtKRAS-Union	DUSP1	IGF2BP2	P28562	Q9Y6M1	DUSP1_IGF2BP2	Yes	No	No	Grey	Solid
EGFRNetmtKRAS-Union	DUSP1	IGF2BP3	P28562	O00425	DUSP1_IGF2BP3	Yes	No	No	Grey	Solid
EGFRNetmtKRAS-Union	DUSP1	ILF2	P28562	Q12905	DUSP1_ILF2	No	Yes	No	Grey	Solid
EGFRNetmtKRAS-Union	DUSP1	ILF3	P28562	Q12906	DUSP1_ILF3	No	Yes	No	Grey	Solid
EGFRNetmtKRAS-Union	DUSP1	KHDRBS1	P28562	Q07666	DUSP1_KHDRBS1	Yes	No	No	Grey	Solid
EGFRNetmtKRAS-Union	DUSP1	KIAA1967	P28562	Q8N163	DUSP1_KIAA1967	Yes	Yes	No	Grey	Solid
EGFRNetmtKRAS-Union	DUSP1	LARP1	P28562	Q6PKG0	DUSP1_LARP1	Yes	No	No	Grey	Solid
EGFRNetmtKRAS-Union	DUSP1	LRPPRC	P28562	P42704	DUSP1_LRPPRC	Yes	No	No	Grey	Solid
EGFRNetmtKRAS-Union	DUSP1	MRPL17	P28562	Q9NRX2	DUSP1_MRPL17	Yes	No	No	Grey	Solid
EGFRNetmtKRAS-Union	DUSP1	MRPL49	P28562	Q13405	DUSP1_MRPL49	Yes	No	No	Grey	Solid
EGFRNetmtKRAS-Union	DUSP1	MRPL50	P28562	Q8N5N7	DUSP1_MRPL50	Yes	No	No	Grey	Solid
EGFRNetmtKRAS-Union	DUSP1	MRPS31	P28562	Q92665	DUSP1_MRPS31	Yes	Yes	No	Grey	Solid
EGFRNetmtKRAS-Union	DUSP1	MRPS35	P28562	P82673	DUSP1_MRPS35	No	Yes	No	Grey	Solid
EGFRNetmtKRAS-Union	DUSP1	MTDH	P28562	Q86UE4	DUSP1_MTDH	Yes	No	No	Grey	Solid
EGFRNetmtKRAS-Union	DUSP1	PABPC1	P28562	P11940	DUSP1_PABPC1	Yes	Yes	No	Grey	Solid
EGFRNetmtKRAS-Union	DUSP1	PABPC3	P28562	Q9H361	DUSP1_PABPC3	Yes	Yes	No	Grey	Solid
EGFRNetmtKRAS-Union	DUSP1	PABPC4	P28562	Q13310	DUSP1_PABPC4	Yes	Yes	No	Grey	Solid
EGFRNetmtKRAS-Union	DUSP1	PABPN1	P28562	Q86U42	DUSP1_PABPN1	No	Yes	No	Grey	Solid
EGFRNetmtKRAS-Union	DUSP1	PCBP2	P28562	Q15366	DUSP1_PCBP2	Yes	No	No	Grey	Solid
EGFRNetmtKRAS-Union	DUSP1	PTBP1	P28562	P26599	DUSP1_PTBP1	Yes	Yes	No	Grey	Solid
EGFRNetmtKRAS-Union	DUSP1	PTCD1	P28562	O75127	DUSP1_PTCD1	Yes	No	No	Grey	Solid
EGFRNetmtKRAS-Union	DUSP1	RPUSD3	P28562	Q6P087	DUSP1_RPUSD3	Yes	No	No	Grey	Solid
EGFRNetmtKRAS-Union	DUSP1	SLIRP	P28562	Q9GZT3	DUSP1_SLIRP	Yes	No	No	Grey	Solid
EGFRNetmtKRAS-Union	DUSP1	SRRM1	P28562	Q8IYB3	DUSP1_SRRM1	Yes	No	No	Grey	Solid
EGFRNetmtKRAS-Union	DUSP1	SSR4	P28562	P51571	DUSP1_SSR4	Yes	Yes	No	Grey	Solid
EGFRNetmtKRAS-Union	DUSP1	STAU1	P28562	O95793	DUSP1_STAU1	Yes	No	No	Grey	Solid
EGFRNetmtKRAS-Union	DUSP1	SYNCRIP	P28562	O60506	DUSP1_SYNCRIP	Yes	No	No	Grey	Solid
EGFRNetmtKRAS-Union	DUSP1	TRUB2	P28562	O95900	DUSP1_TRUB2	Yes	No	No	Grey	Solid
EGFRNetmtKRAS-Union	DUSP1	U2AF2	P28562	P26368	DUSP1_U2AF2	Yes	No	No	Grey	Solid
EGFRNetmtKRAS-Union	DUSP1	YBX1	P28562	P67809	DUSP1_YBX1	Yes	No	No	Grey	Solid
EGFRNetmtKRAS-Union	DUSP4	AHSG	Q13115	P02765	DUSP4_AHSG	No	Yes	Yes	Blue	Solid
EGFRNetmtKRAS-Union	DUSP4	TECR	Q13115	Q9NZ01	DUSP4_TECR	No	Yes	Yes	Blue	Solid
EGFRNetmtKRAS-Union	DUSP4	C19ORF21	Q13115	Q8IVT2	DUSP4_C19ORF21	Yes	No	Yes	Red	Solid
EGFRNetmtKRAS-Union	DUSP4	CD59	Q13115	P13987	DUSP4_CD59	Yes	No	Yes	Red	Solid
EGFRNetmtKRAS-Union	DUSP4	CTNNA1	Q13115	P35221	DUSP4_CTNNA1	Yes	No	Yes	Red	Solid
EGFRNetmtKRAS-Union	DUSP4	DBN1	Q13115	Q16643	DUSP4_DBN1	Yes	No	Yes	Red	Solid
EGFRNetmtKRAS-Union	DUSP4	DSG2	Q13115	Q14126	DUSP4_DSG2	Yes	No	Yes	Red	Solid
EGFRNetmtKRAS-Union	DUSP4	EPCAM	Q13115	P16422	DUSP4_EPCAM	Yes	No	Yes	Red	Solid
EGFRNetmtKRAS-Union	DUSP4	G3BP2	Q13115	Q9UN86	DUSP4_G3BP2	Yes	No	Yes	Red	Solid
EGFRNetmtKRAS-Union	DUSP4	GNAI2	Q13115	P04899	DUSP4_GNAI2	Yes	No	Yes	Red	Solid
EGFRNetmtKRAS-Union	DUSP4	GNG12	Q13115	Q9UBI6	DUSP4_GNG12	Yes	No	Yes	Red	Solid
EGFRNetmtKRAS-Union	DUSP4	IMPDH2	Q13115	P12268	DUSP4_IMPDH2	Yes	No	Yes	Red	Solid
EGFRNetmtKRAS-Union	DUSP4	LARS	Q13115	Q9P2J5	DUSP4_LARS	Yes	No	Yes	Red	Solid
EGFRNetmtKRAS-Union	DUSP4	LYN	Q13115	P07948	DUSP4_LYN	Yes	No	Yes	Red	Solid
EGFRNetmtKRAS-Union	DUSP4	MYO1B	Q13115	O43795	DUSP4_MYO1B	Yes	No	Yes	Red	Solid
EGFRNetmtKRAS-Union	DUSP4	MYO1C	Q13115	O00159	DUSP4_MYO1C	Yes	No	Yes	Red	Solid
EGFRNetmtKRAS-Union	DUSP4	PKP2	Q13115	Q99959	DUSP4_PKP2	Yes	No	Yes	Red	Solid
EGFRNetmtKRAS-Union	DUSP4	PLEC	Q13115	Q15149	DUSP4_PLEC	Yes	No	Yes	Red	Solid
EGFRNetmtKRAS-Union	DUSP4	SRSF6	Q13115	Q13247	DUSP4_SRSF6	Yes	No	Yes	Red	Solid
EGFRNetmtKRAS-Union	DUSP4	SSFA2	Q13115	P28290	DUSP4_SSFA2	Yes	No	Yes	Red	Solid
EGFRNetmtKRAS-Union	DUSP4	VARS	Q13115	P26640	DUSP4_VARS	Yes	No	Yes	Red	Solid
EGFRNetmtKRAS-Union	DUSP4	ACTR2	Q13115	P61160	DUSP4_ACTR2	Yes	No	No	Grey	Solid
EGFRNetmtKRAS-Union	DUSP4	ADRM1	Q13115	Q16186	DUSP4_ADRM1	Yes	No	No	Grey	Solid
EGFRNetmtKRAS-Union	DUSP4	AMY1A	Q13115	P04745	DUSP4_AMY1A	Yes	Yes	No	Grey	Solid
EGFRNetmtKRAS-Union	DUSP4	AMY2A	Q13115	P04746	DUSP4_AMY2A	Yes	Yes	No	Grey	Solid
EGFRNetmtKRAS-Union	DUSP4	AMY2B	Q13115	P19961	DUSP4_AMY2B	Yes	Yes	No	Grey	Solid
EGFRNetmtKRAS-Union	DUSP4	C20ORF11	Q13115	Q9NWU2	DUSP4_C20ORF11	No	Yes	No	Grey	Solid
EGFRNetmtKRAS-Union	DUSP4	CAD	Q13115	P27708	DUSP4_CAD	No	Yes	No	Grey	Solid
EGFRNetmtKRAS-Union	DUSP4	CORO1C	Q13115	Q9ULV4	DUSP4_CORO1C	No	Yes	No	Grey	Solid
EGFRNetmtKRAS-Union	DUSP4	DDX39B	Q13115	Q13838	DUSP4_DDX39B	No	Yes	No	Grey	Solid
EGFRNetmtKRAS-Union	DUSP4	DSP	Q13115	P15924	DUSP4_DSP	Yes	No	No	Grey	Solid
EGFRNetmtKRAS-Union	DUSP4	DUSP4	Q13115	Q13115	DUSP4_DUSP4	Yes	Yes	No	Grey	Solid
EGFRNetmtKRAS-Union	DUSP4	GNB2	Q13115	P62879	DUSP4_GNB2	Yes	No	No	Grey	Solid
EGFRNetmtKRAS-Union	DUSP4	GNB4	Q13115	Q9HAV0	DUSP4_GNB4	Yes	No	No	Grey	Solid
EGFRNetmtKRAS-Union	DUSP4	HSPA5	Q13115	P11021	DUSP4_HSPA5	No	Yes	No	Grey	Solid
EGFRNetmtKRAS-Union	DUSP4	HSPB1	Q13115	P04792	DUSP4_HSPB1	No	Yes	No	Grey	Solid
EGFRNetmtKRAS-Union	DUSP4	HSPH1	Q13115	Q92598	DUSP4_HSPH1	Yes	No	No	Grey	Solid
EGFRNetmtKRAS-Union	DUSP4	JUP	Q13115	P14923	DUSP4_JUP	Yes	No	No	Grey	Solid
EGFRNetmtKRAS-Union	DUSP4	KIAA1967	Q13115	Q8N163	DUSP4_KIAA1967	No	Yes	No	Grey	Solid
EGFRNetmtKRAS-Union	DUSP4	LYAR	Q13115	Q9NX58	DUSP4_LYAR	Yes	No	No	Grey	Solid
EGFRNetmtKRAS-Union	DUSP4	PSMC2	Q13115	P35998	DUSP4_PSMC2	Yes	Yes	No	Grey	Solid
EGFRNetmtKRAS-Union	DUSP4	PSMC3	Q13115	P17980	DUSP4_PSMC3	Yes	Yes	No	Grey	Solid
EGFRNetmtKRAS-Union	DUSP4	PSMC4	Q13115	P43686	DUSP4_PSMC4	No	Yes	No	Grey	Solid
EGFRNetmtKRAS-Union	DUSP4	PSMC5	Q13115	P62195	DUSP4_PSMC5	Yes	Yes	No	Grey	Solid
EGFRNetmtKRAS-Union	DUSP4	PSMC6	Q13115	P62333	DUSP4_PSMC6	Yes	Yes	No	Grey	Solid
EGFRNetmtKRAS-Union	DUSP4	PSMD11	Q13115	O00231	DUSP4_PSMD11	Yes	Yes	No	Grey	Solid
EGFRNetmtKRAS-Union	DUSP4	PSMD14	Q13115	O00487	DUSP4_PSMD14	Yes	Yes	No	Grey	Solid
EGFRNetmtKRAS-Union	DUSP4	PSMD3	Q13115	O43242	DUSP4_PSMD3	Yes	Yes	No	Grey	Solid
EGFRNetmtKRAS-Union	DUSP4	PSMD7	Q13115	P51665	DUSP4_PSMD7	Yes	No	No	Grey	Solid
EGFRNetmtKRAS-Union	DUSP4	SF3A1	Q13115	Q15459	DUSP4_SF3A1	Yes	No	No	Grey	Solid
EGFRNetmtKRAS-Union	DUSP4	TMOD3	Q13115	Q9NYL9	DUSP4_TMOD3	No	Yes	No	Grey	Solid
EGFRNetmtKRAS-Union	DUSP6	EZR	Q16828	P15311	DUSP6_EZR	No	Yes	Yes	Blue	Solid
EGFRNetmtKRAS-Union	DUSP6	MAPK3	Q16828	P27361	DUSP6_MAPK3	Yes	Yes	Yes	Blue	Dotted
EGFRNetmtKRAS-Union	DUSP6	RP9	Q16828	Q8TA86	DUSP6_RP9	No	Yes	Yes	Blue	Solid
EGFRNetmtKRAS-Union	DUSP6	CAPRIN1	Q16828	Q14444	DUSP6_CAPRIN1	Yes	No	Yes	Red	Solid
EGFRNetmtKRAS-Union	DUSP6	G3BP2	Q16828	Q9UN86	DUSP6_G3BP2	Yes	No	Yes	Red	Solid
EGFRNetmtKRAS-Union	DUSP6	MAT2A	Q16828	P31153	DUSP6_MAT2A	Yes	No	Yes	Red	Solid
EGFRNetmtKRAS-Union	DUSP6	RPL22L1	Q16828	Q6P5R6	DUSP6_RPL22L1	Yes	No	Yes	Red	Solid
EGFRNetmtKRAS-Union	DUSP6	RPS27	Q16828	P42677	DUSP6_RPS27	Yes	No	Yes	Red	Solid
EGFRNetmtKRAS-Union	DUSP6	SERBP1	Q16828	Q8NC51	DUSP6_SERBP1	Yes	No	Yes	Red	Solid
EGFRNetmtKRAS-Union	DUSP6	VARS	Q16828	P26640	DUSP6_VARS	Yes	No	Yes	Red	Solid
EGFRNetmtKRAS-Union	DUSP6	CCT2	Q16828	P78371	DUSP6_CCT2	No	Yes	No	Grey	Solid
EGFRNetmtKRAS-Union	DUSP6	CCT4	Q16828	P50991	DUSP6_CCT4	No	Yes	No	Grey	Solid
EGFRNetmtKRAS-Union	DUSP6	CCT6A	Q16828	P40227	DUSP6_CCT6A	No	Yes	No	Grey	Solid
EGFRNetmtKRAS-Union	DUSP6	CCT8	Q16828	P50990	DUSP6_CCT8	Yes	Yes	No	Grey	Solid
EGFRNetmtKRAS-Union	DUSP6	DUSP6	Q16828	Q16828	DUSP6_DUSP6	Yes	Yes	No	Grey	Solid
EGFRNetmtKRAS-Union	DUSP6	FXR1	Q16828	P51114	DUSP6_FXR1	Yes	No	No	Grey	Solid
EGFRNetmtKRAS-Union	DUSP6	G3BP1	Q16828	Q13283	DUSP6_G3BP1	Yes	No	No	Grey	Solid
EGFRNetmtKRAS-Union	DUSP6	HSPA1A	Q16828	P08107	DUSP6_HSPA1A	Yes	Yes	No	Grey	Solid
EGFRNetmtKRAS-Union	DUSP6	HSPA5	Q16828	P11021	DUSP6_HSPA5	No	Yes	No	Grey	Solid
EGFRNetmtKRAS-Union	DUSP6	HSPA6	Q16828	P17066	DUSP6_HSPA6	Yes	Yes	No	Grey	Solid
EGFRNetmtKRAS-Union	DUSP6	HSPA8	Q16828	P11142	DUSP6_HSPA8	Yes	Yes	No	Grey	Solid
EGFRNetmtKRAS-Union	DUSP6	HSPA9	Q16828	P38646	DUSP6_HSPA9	No	Yes	No	Grey	Solid
EGFRNetmtKRAS-Union	DUSP6	HSPB1	Q16828	P04792	DUSP6_HSPB1	No	Yes	No	Grey	Solid
EGFRNetmtKRAS-Union	DUSP6	LRPPRC	Q16828	P42704	DUSP6_LRPPRC	Yes	No	No	Grey	Solid
EGFRNetmtKRAS-Union	DUSP6	MAPK1	Q16828	P28482	DUSP6_MAPK1	Yes	Yes	No	Grey	Solid
EGFRNetmtKRAS-Union	DUSP6	PSMC1	Q16828	P62191	DUSP6_PSMC1	Yes	Yes	No	Grey	Solid
EGFRNetmtKRAS-Union	DUSP6	QPCTL	Q16828	Q9NXS2	DUSP6_QPCTL	No	Yes	No	Grey	Solid
EGFRNetmtKRAS-Union	DUSP6	RPL39	Q16828	P62891	DUSP6_RPL39	Yes	No	No	Grey	Solid
EGFRNetmtKRAS-Union	DUSP6	RPL39P5	Q16828	Q59GN2	DUSP6_RPL39P5	Yes	No	No	Grey	Solid
EGFRNetmtKRAS-Union	DUSP6	TMED10	Q16828	P49755	DUSP6_TMED10	No	Yes	No	Grey	Solid
EGFRNetmtKRAS-Union	EGFR	LIMA1	P00533	Q9UHB6	EGFR_LIMA1	No	Yes	Yes	Blue	Solid
EGFRNetmtKRAS-Union	EGFR	LUC7L2	P00533	Q9Y383	EGFR_LUC7L2	No	Yes	Yes	Blue	Solid
EGFRNetmtKRAS-Union	EGFR	STK38	P00533	Q15208	EGFR_STK38	No	Yes	Yes	Blue	Solid
EGFRNetmtKRAS-Union	EGFR	ABCE1	P00533	P61221	EGFR_ABCE1	Yes	No	Yes	Red	Solid
EGFRNetmtKRAS-Union	EGFR	HSPA1A	P00533	P08107	EGFR_HSPA1A	Yes	No	Yes	Red	Solid
EGFRNetmtKRAS-Union	EGFR	ACTB	P00533	P60709	EGFR_ACTB	No	Yes	No	Grey	Solid
EGFRNetmtKRAS-Union	EGFR	CDC37	P00533	Q16543	EGFR_CDC37	Yes	Yes	No	Grey	Solid
EGFRNetmtKRAS-Union	EGFR	CORO1C	P00533	Q9ULV4	EGFR_CORO1C	No	Yes	No	Grey	Solid
EGFRNetmtKRAS-Union	EGFR	DDX5	P00533	P17844	EGFR_DDX5	Yes	No	No	Grey	Solid
EGFRNetmtKRAS-Union	EGFR	DNAJC10	P00533	Q8IXB1	EGFR_DNAJC10	Yes	Yes	No	Grey	Solid
EGFRNetmtKRAS-Union	EGFR	EGFR	P00533	P00533	EGFR_EGFR	Yes	Yes	No	Grey	Solid
EGFRNetmtKRAS-Union	EGFR	HNRNPA1	P00533	P09651	EGFR_HNRNPA1	Yes	No	No	Grey	Solid
EGFRNetmtKRAS-Union	EGFR	HNRNPA1L2	P00533	Q32P51	EGFR_HNRNPA1L2	Yes	No	No	Grey	Solid
EGFRNetmtKRAS-Union	EGFR	HSP90AA1	P00533	P07900	EGFR_HSP90AA1	Yes	No	No	Grey	Solid
EGFRNetmtKRAS-Union	EGFR	HSP90AB1	P00533	P08238	EGFR_HSP90AB1	Yes	No	No	Grey	Solid
EGFRNetmtKRAS-Union	EGFR	HSP90AB3P	P00533	Q58FF7	EGFR_HSP90AB3P	Yes	No	No	Grey	Solid
EGFRNetmtKRAS-Union	EGFR	HSPA8	P00533	P11142	EGFR_HSPA8	Yes	No	No	Grey	Solid
EGFRNetmtKRAS-Union	EGFR	PFKFB3	P00533	Q16875	EGFR_PFKFB3	No	Yes	No	Grey	Solid
EGFRNetmtKRAS-Union	ELK1	ACSL5	P19419	Q9ULC5	ELK1_ACSL5	Yes	No	Yes	Red	Solid
EGFRNetmtKRAS-Union	ELK1	CBWD1	P19419	Q9BRT8	ELK1_CBWD1	Yes	Yes	Yes	Red	Dotted
EGFRNetmtKRAS-Union	ELK1	GRPEL1	P19419	Q9HAV7	ELK1_GRPEL1	Yes	No	Yes	Red	Solid
EGFRNetmtKRAS-Union	ELK1	HIGD1A	P19419	Q9Y241	ELK1_HIGD1A	Yes	No	Yes	Red	Solid
EGFRNetmtKRAS-Union	ELK1	HSPH1	P19419	Q92598	ELK1_HSPH1	Yes	No	Yes	Red	Solid
EGFRNetmtKRAS-Union	ELK1	PPP3CA	P19419	Q08209	ELK1_PPP3CA	Yes	No	Yes	Red	Solid
EGFRNetmtKRAS-Union	ELK1	SLC25A3	P19419	Q00325	ELK1_SLC25A3	Yes	Yes	Yes	Red	Dotted
EGFRNetmtKRAS-Union	ELK1	SLC25A6	P19419	P12236	ELK1_SLC25A6	Yes	No	Yes	Red	Solid
EGFRNetmtKRAS-Union	ELK1	SLC39A7	P19419	Q92504	ELK1_SLC39A7	Yes	No	Yes	Red	Solid
EGFRNetmtKRAS-Union	ELK1	SSR1	P19419	P43307	ELK1_SSR1	Yes	No	Yes	Red	Solid
EGFRNetmtKRAS-Union	ELK1	TUBA1C	P19419	Q9BQE3	ELK1_TUBA1C	Yes	Yes	Yes	Red	Dotted
EGFRNetmtKRAS-Union	ELK1	TUBB8	P19419	Q3ZCM7	ELK1_TUBB8	Yes	No	Yes	Red	Solid
EGFRNetmtKRAS-Union	ELK1	ARL1	P19419	P40616	ELK1_ARL1	Yes	Yes	Yes	Red	Dotted
EGFRNetmtKRAS-Union	ELK1	BDH1	P19419	Q02338	ELK1_BDH1	Yes	Yes	Yes	Red	Dotted
EGFRNetmtKRAS-Union	ELK1	EMD	P19419	P50402	ELK1_EMD	Yes	Yes	Yes	Red	Dotted
EGFRNetmtKRAS-Union	ELK1	HSPA1A	P19419	P08107	ELK1_HSPA1A	Yes	Yes	Yes	Red	Dotted
EGFRNetmtKRAS-Union	ELK1	HSPA6	P19419	P17066	ELK1_HSPA6	Yes	Yes	Yes	Red	Dotted
EGFRNetmtKRAS-Union	ELK1	HSPA7	P19419	P48741	ELK1_HSPA7	Yes	Yes	Yes	Red	Dotted
EGFRNetmtKRAS-Union	ELK1	HSPA8	P19419	P11142	ELK1_HSPA8	Yes	Yes	Yes	Red	Dotted
EGFRNetmtKRAS-Union	ELK1	HSPA9	P19419	P38646	ELK1_HSPA9	Yes	Yes	Yes	Red	Dotted
EGFRNetmtKRAS-Union	ELK1	TELO2	P19419	Q9Y4R8	ELK1_TELO2	Yes	Yes	Yes	Red	Dotted
EGFRNetmtKRAS-Union	ELK1	TIMM50	P19419	Q3ZCQ8	ELK1_TIMM50	Yes	Yes	Yes	Red	Dotted
EGFRNetmtKRAS-Union	ELK1	TUBB2A	P19419	Q13885	ELK1_TUBB2A	Yes	Yes	Yes	Red	Dotted
EGFRNetmtKRAS-Union	ELK1	TUBB4A	P19419	P04350	ELK1_TUBB4A	Yes	Yes	Yes	Red	Dotted
EGFRNetmtKRAS-Union	ELK1	TUBB4B	P19419	P68371	ELK1_TUBB4B	Yes	Yes	Yes	Red	Dotted
EGFRNetmtKRAS-Union	ELK1	ALDH1B1	P19419	P30837	ELK1_ALDH1B1	Yes	No	No	Grey	Solid
EGFRNetmtKRAS-Union	ELK1	BAG2	P19419	O95816	ELK1_BAG2	Yes	No	No	Grey	Solid
EGFRNetmtKRAS-Union	ELK1	CAD	P19419	P27708	ELK1_CAD	Yes	Yes	No	Grey	Solid
EGFRNetmtKRAS-Union	ELK1	CBWD2	P19419	Q8IUF1	ELK1_CBWD2	Yes	Yes	No	Grey	Solid
EGFRNetmtKRAS-Union	ELK1	CBWD3	P19419	Q5JTY5	ELK1_CBWD3	Yes	Yes	No	Grey	Solid
EGFRNetmtKRAS-Union	ELK1	CBWD5	P19419	Q5RIA9	ELK1_CBWD5	Yes	Yes	No	Grey	Solid
EGFRNetmtKRAS-Union	ELK1	CBWD6	P19419	Q4V339	ELK1_CBWD6	Yes	Yes	No	Grey	Solid
EGFRNetmtKRAS-Union	ELK1	CDH3	P19419	P22223	ELK1_CDH3	Yes	Yes	No	Grey	Solid
EGFRNetmtKRAS-Union	ELK1	CEPT1	P19419	Q9Y6K0	ELK1_CEPT1	Yes	Yes	No	Grey	Solid
EGFRNetmtKRAS-Union	ELK1	CPT1A	P19419	P50416	ELK1_CPT1A	Yes	No	No	Grey	Solid
EGFRNetmtKRAS-Union	ELK1	CTNNB1	P19419	P35222	ELK1_CTNNB1	No	Yes	No	Grey	Solid
EGFRNetmtKRAS-Union	ELK1	DNAJA1	P19419	P31689	ELK1_DNAJA1	Yes	Yes	No	Grey	Solid
EGFRNetmtKRAS-Union	ELK1	DNAJA2	P19419	O60884	ELK1_DNAJA2	Yes	Yes	No	Grey	Solid
EGFRNetmtKRAS-Union	ELK1	DPM1	P19419	O60762	ELK1_DPM1	Yes	No	No	Grey	Solid
EGFRNetmtKRAS-Union	ELK1	ELK1	P19419	P19419	ELK1_ELK1	Yes	Yes	No	Grey	Solid
EGFRNetmtKRAS-Union	ELK1	ERCC2	P19419	P18074	ELK1_ERCC2	No	Yes	No	Grey	Solid
EGFRNetmtKRAS-Union	ELK1	FANCD2	P19419	Q9BXW9	ELK1_FANCD2	Yes	Yes	No	Grey	Solid
EGFRNetmtKRAS-Union	ELK1	FAT1	P19419	Q14517	ELK1_FAT1	No	Yes	No	Grey	Solid
EGFRNetmtKRAS-Union	ELK1	GRN	P19419	P28799	ELK1_GRN	Yes	Yes	No	Grey	Solid
EGFRNetmtKRAS-Union	ELK1	HM13	P19419	Q8TCT9	ELK1_HM13	Yes	No	No	Grey	Solid
EGFRNetmtKRAS-Union	ELK1	HSD17B12	P19419	Q53GQ0	ELK1_HSD17B12	Yes	Yes	No	Grey	Solid
EGFRNetmtKRAS-Union	ELK1	HSPA5	P19419	P11021	ELK1_HSPA5	Yes	Yes	No	Grey	Solid
EGFRNetmtKRAS-Union	ELK1	HSPB1	P19419	P04792	ELK1_HSPB1	No	Yes	No	Grey	Solid
EGFRNetmtKRAS-Union	ELK1	ICMT	P19419	O60725	ELK1_ICMT	Yes	Yes	No	Grey	Solid
EGFRNetmtKRAS-Union	ELK1	MMS19	P19419	Q96T76	ELK1_MMS19	Yes	Yes	No	Grey	Solid
EGFRNetmtKRAS-Union	ELK1	NUP188	P19419	Q5SRE5	ELK1_NUP188	Yes	Yes	No	Grey	Solid
EGFRNetmtKRAS-Union	ELK1	PHLDA2	P19419	Q53GA4	ELK1_PHLDA2	Yes	Yes	No	Grey	Solid
EGFRNetmtKRAS-Union	ELK1	PPP6C	P19419	O00743	ELK1_PPP6C	No	Yes	No	Grey	Solid
EGFRNetmtKRAS-Union	ELK1	PRKDC	P19419	P78527	ELK1_PRKDC	No	Yes	No	Grey	Solid
EGFRNetmtKRAS-Union	ELK1	RCN2	P19419	Q14257	ELK1_RCN2	Yes	Yes	No	Grey	Solid
EGFRNetmtKRAS-Union	ELK1	SLC16A3	P19419	O15427	ELK1_SLC16A3	Yes	No	No	Grey	Solid
EGFRNetmtKRAS-Union	ELK1	SLC25A1	P19419	P53007	ELK1_SLC25A1	Yes	No	No	Grey	Solid
EGFRNetmtKRAS-Union	ELK1	SLC25A10	P19419	Q9UBX3	ELK1_SLC25A10	Yes	Yes	No	Grey	Solid
EGFRNetmtKRAS-Union	ELK1	SLC25A11	P19419	Q02978	ELK1_SLC25A11	Yes	No	No	Grey	Solid
EGFRNetmtKRAS-Union	ELK1	SLC25A22	P19419	Q9H936	ELK1_SLC25A22	Yes	No	No	Grey	Solid
EGFRNetmtKRAS-Union	ELK1	SLC25A5	P19419	P05141	ELK1_SLC25A5	Yes	Yes	No	Grey	Solid
EGFRNetmtKRAS-Union	ELK1	SLC7A5	P19419	Q01650	ELK1_SLC7A5	Yes	Yes	No	Grey	Solid
EGFRNetmtKRAS-Union	ELK1	SPTLC1	P19419	O15269	ELK1_SPTLC1	Yes	Yes	No	Grey	Solid
EGFRNetmtKRAS-Union	ELK1	SSR4	P19419	P51571	ELK1_SSR4	No	Yes	No	Grey	Solid
EGFRNetmtKRAS-Union	ELK1	TFAM	P19419	Q00059	ELK1_TFAM	Yes	Yes	No	Grey	Solid
EGFRNetmtKRAS-Union	ELK1	TMEM161A	P19419	Q9NX61	ELK1_TMEM161A	Yes	No	No	Grey	Solid
EGFRNetmtKRAS-Union	ELK1	TMEM33	P19419	P57088	ELK1_TMEM33	Yes	No	No	Grey	Solid
EGFRNetmtKRAS-Union	ELK1	TPP1	P19419	O14773	ELK1_TPP1	Yes	Yes	No	Grey	Solid
EGFRNetmtKRAS-Union	ELK1	TUBA1B	P19419	P68363	ELK1_TUBA1B	Yes	Yes	No	Grey	Solid
EGFRNetmtKRAS-Union	ELK1	TUBB	P19419	P07437	ELK1_TUBB	Yes	Yes	No	Grey	Solid
EGFRNetmtKRAS-Union	ELK1	TUBB6	P19419	Q9BUF5	ELK1_TUBB6	Yes	Yes	No	Grey	Solid
EGFRNetmtKRAS-Union	ELK4	HSPB1	P28324	P04792	ELK4_HSPB1	No	Yes	Yes	Blue	Solid
EGFRNetmtKRAS-Union	ELK4	ITGA3	P28324	P26006	ELK4_ITGA3	No	Yes	Yes	Blue	Solid
EGFRNetmtKRAS-Union	ELK4	ACAP2	P28324	Q15057	ELK4_ACAP2	Yes	No	Yes	Red	Solid
EGFRNetmtKRAS-Union	ELK4	AKAP12	P28324	Q02952	ELK4_AKAP12	Yes	No	Yes	Red	Solid
EGFRNetmtKRAS-Union	ELK4	CSDA	P28324	P16989	ELK4_CSDA	Yes	No	Yes	Red	Solid
EGFRNetmtKRAS-Union	ELK4	H2AFJ	P28324	Q9BTM1	ELK4_H2AFJ	Yes	No	Yes	Red	Solid
EGFRNetmtKRAS-Union	ELK4	H2BFS	P28324	P57053	ELK4_H2BFS	Yes	No	Yes	Red	Solid
EGFRNetmtKRAS-Union	ELK4	H3F3A	P28324	P84243	ELK4_H3F3A	Yes	No	Yes	Red	Solid
EGFRNetmtKRAS-Union	ELK4	HIST1H2AB	P28324	P04908	ELK4_HIST1H2AB	Yes	No	Yes	Red	Solid
EGFRNetmtKRAS-Union	ELK4	HIST1H2BA	P28324	Q96A08	ELK4_HIST1H2BA	Yes	No	Yes	Red	Solid
EGFRNetmtKRAS-Union	ELK4	HIST1H4A	P28324	P62805	ELK4_HIST1H4A	Yes	No	Yes	Red	Solid
EGFRNetmtKRAS-Union	ELK4	IVNS1ABP	P28324	Q9Y6Y0	ELK4_IVNS1ABP	Yes	Yes	Yes	Red	Dotted
EGFRNetmtKRAS-Union	ELK4	KIF11	P28324	P52732	ELK4_KIF11	Yes	No	Yes	Red	Solid
EGFRNetmtKRAS-Union	ELK4	MTMR14	P28324	Q8NCE2	ELK4_MTMR14	Yes	No	Yes	Red	Solid
EGFRNetmtKRAS-Union	ELK4	PABPC4	P28324	Q13310	ELK4_PABPC4	Yes	No	Yes	Red	Solid
EGFRNetmtKRAS-Union	ELK4	RIOK1	P28324	Q9BRS2	ELK4_RIOK1	Yes	No	Yes	Red	Solid
EGFRNetmtKRAS-Union	ELK4	ROCK1	P28324	Q13464	ELK4_ROCK1	Yes	No	Yes	Red	Solid
EGFRNetmtKRAS-Union	ELK4	SNRPD1	P28324	P62314	ELK4_SNRPD1	Yes	No	Yes	Red	Solid
EGFRNetmtKRAS-Union	ELK4	SNRPD2	P28324	P62316	ELK4_SNRPD2	Yes	No	Yes	Red	Solid
EGFRNetmtKRAS-Union	ELK4	TRA2B	P28324	P62995	ELK4_TRA2B	Yes	No	Yes	Red	Solid
EGFRNetmtKRAS-Union	ELK4	ELK4	P28324	P28324	ELK4_ELK4	Yes	Yes	Yes	Red	Dotted
EGFRNetmtKRAS-Union	ELK4	ERH	P28324	P84090	ELK4_ERH	Yes	Yes	Yes	Red	Dotted
EGFRNetmtKRAS-Union	ELK4	PRPS1	P28324	P60891	ELK4_PRPS1	Yes	Yes	Yes	Red	Dotted
EGFRNetmtKRAS-Union	ELK4	PRPS2	P28324	P11908	ELK4_PRPS2	Yes	Yes	Yes	Red	Dotted
EGFRNetmtKRAS-Union	ELK4	PRPSAP1	P28324	Q14558	ELK4_PRPSAP1	Yes	Yes	Yes	Red	Dotted
EGFRNetmtKRAS-Union	ELK4	PRPSAP2	P28324	O60256	ELK4_PRPSAP2	Yes	Yes	Yes	Red	Dotted
EGFRNetmtKRAS-Union	ELK4	SRSF7	P28324	Q16629	ELK4_SRSF7	Yes	Yes	Yes	Red	Dotted
EGFRNetmtKRAS-Union	ELK4	THRAP3	P28324	Q9Y2W1	ELK4_THRAP3	Yes	Yes	Yes	Red	Dotted
EGFRNetmtKRAS-Union	ELK4	ACADVL	P28324	P49748	ELK4_ACADVL	No	Yes	No	Grey	Solid
EGFRNetmtKRAS-Union	ELK4	ACTB	P28324	P60709	ELK4_ACTB	Yes	No	No	Grey	Solid
EGFRNetmtKRAS-Union	ELK4	ACTBL2	P28324	Q562R1	ELK4_ACTBL2	Yes	No	No	Grey	Solid
EGFRNetmtKRAS-Union	ELK4	ACTG1	P28324	P63261	ELK4_ACTG1	Yes	No	No	Grey	Solid
EGFRNetmtKRAS-Union	ELK4	BCLAF1	P28324	Q9NYF8	ELK4_BCLAF1	Yes	Yes	No	Grey	Solid
EGFRNetmtKRAS-Union	ELK4	CAPZA1	P28324	P52907	ELK4_CAPZA1	Yes	No	No	Grey	Solid
EGFRNetmtKRAS-Union	ELK4	CAPZB	P28324	P47756	ELK4_CAPZB	Yes	No	No	Grey	Solid
EGFRNetmtKRAS-Union	ELK4	CLNS1A	P28324	P54105	ELK4_CLNS1A	Yes	No	No	Grey	Solid
EGFRNetmtKRAS-Union	ELK4	CORO1C	P28324	Q9ULV4	ELK4_CORO1C	Yes	No	No	Grey	Solid
EGFRNetmtKRAS-Union	ELK4	H3F3C	P28324	Q6NXT2	ELK4_H3F3C	Yes	No	No	Grey	Solid
EGFRNetmtKRAS-Union	ELK4	HIST1H2AC	P28324	Q93077	ELK4_HIST1H2AC	Yes	No	No	Grey	Solid
EGFRNetmtKRAS-Union	ELK4	HIST1H2AD	P28324	P20671	ELK4_HIST1H2AD	Yes	No	No	Grey	Solid
EGFRNetmtKRAS-Union	ELK4	HIST1H2AG	P28324	P0C0S8	ELK4_HIST1H2AG	Yes	No	No	Grey	Solid
EGFRNetmtKRAS-Union	ELK4	HIST1H2AH	P28324	Q96KK5	ELK4_HIST1H2AH	Yes	No	No	Grey	Solid
EGFRNetmtKRAS-Union	ELK4	HIST1H2AJ	P28324	Q99878	ELK4_HIST1H2AJ	Yes	No	No	Grey	Solid
EGFRNetmtKRAS-Union	ELK4	HIST1H2BC	P28324	P62807	ELK4_HIST1H2BC	Yes	No	No	Grey	Solid
EGFRNetmtKRAS-Union	ELK4	HIST1H2BD	P28324	P58876	ELK4_HIST1H2BD	Yes	No	No	Grey	Solid
EGFRNetmtKRAS-Union	ELK4	HIST1H2BH	P28324	Q93079	ELK4_HIST1H2BH	Yes	No	No	Grey	Solid
EGFRNetmtKRAS-Union	ELK4	HIST1H2BK	P28324	O60814	ELK4_HIST1H2BK	Yes	No	No	Grey	Solid
EGFRNetmtKRAS-Union	ELK4	HIST1H2BL	P28324	Q99880	ELK4_HIST1H2BL	Yes	No	No	Grey	Solid
EGFRNetmtKRAS-Union	ELK4	HIST1H2BM	P28324	Q99879	ELK4_HIST1H2BM	Yes	No	No	Grey	Solid
EGFRNetmtKRAS-Union	ELK4	HIST1H2BN	P28324	Q99877	ELK4_HIST1H2BN	Yes	No	No	Grey	Solid
EGFRNetmtKRAS-Union	ELK4	HIST1H3A	P28324	P68431	ELK4_HIST1H3A	Yes	No	No	Grey	Solid
EGFRNetmtKRAS-Union	ELK4	HIST2H2AA3	P28324	Q6FI13	ELK4_HIST2H2AA3	Yes	No	No	Grey	Solid
EGFRNetmtKRAS-Union	ELK4	HIST2H2AC	P28324	Q16777	ELK4_HIST2H2AC	Yes	No	No	Grey	Solid
EGFRNetmtKRAS-Union	ELK4	HIST2H2BF	P28324	Q5QNW6	ELK4_HIST2H2BF	Yes	No	No	Grey	Solid
EGFRNetmtKRAS-Union	ELK4	HIST2H3A	P28324	Q71DI3	ELK4_HIST2H3A	Yes	No	No	Grey	Solid
EGFRNetmtKRAS-Union	ELK4	HIST3H2A	P28324	Q7L7L0	ELK4_HIST3H2A	Yes	No	No	Grey	Solid
EGFRNetmtKRAS-Union	ELK4	HIST3H3	P28324	Q16695	ELK4_HIST3H3	Yes	No	No	Grey	Solid
EGFRNetmtKRAS-Union	ELK4	LARP1	P28324	Q6PKG0	ELK4_LARP1	Yes	No	No	Grey	Solid
EGFRNetmtKRAS-Union	ELK4	LIMA1	P28324	Q9UHB6	ELK4_LIMA1	No	Yes	No	Grey	Solid
EGFRNetmtKRAS-Union	ELK4	LUC7L3	P28324	O95232	ELK4_LUC7L3	Yes	No	No	Grey	Solid
EGFRNetmtKRAS-Union	ELK4	MRPL16	P28324	Q9NX20	ELK4_MRPL16	No	Yes	No	Grey	Solid
EGFRNetmtKRAS-Union	ELK4	MRPL4	P28324	Q9BYD3	ELK4_MRPL4	No	Yes	No	Grey	Solid
EGFRNetmtKRAS-Union	ELK4	MYCBP	P28324	Q99417	ELK4_MYCBP	Yes	Yes	No	Grey	Solid
EGFRNetmtKRAS-Union	ELK4	MYO1C	P28324	O00159	ELK4_MYO1C	Yes	No	No	Grey	Solid
EGFRNetmtKRAS-Union	ELK4	OTUD4	P28324	Q01804	ELK4_OTUD4	Yes	Yes	No	Grey	Solid
EGFRNetmtKRAS-Union	ELK4	PPM1B	P28324	O75688	ELK4_PPM1B	Yes	No	No	Grey	Solid
EGFRNetmtKRAS-Union	ELK4	PRMT5	P28324	O14744	ELK4_PRMT5	Yes	No	No	Grey	Solid
EGFRNetmtKRAS-Union	ELK4	PRPF31	P28324	Q8WWY3	ELK4_PRPF31	No	Yes	No	Grey	Solid
EGFRNetmtKRAS-Union	ELK4	SERPINH1	P28324	P50454	ELK4_SERPINH1	No	Yes	No	Grey	Solid
EGFRNetmtKRAS-Union	ELK4	TCF25	P28324	Q9BQ70	ELK4_TCF25	No	Yes	No	Grey	Solid
EGFRNetmtKRAS-Union	ELK4	WDR77	P28324	Q9BQA1	ELK4_WDR77	Yes	No	No	Grey	Solid
EGFRNetmtKRAS-Union	FGFR1	ACTB	P11362	P60709	FGFR1_ACTB	No	Yes	Yes	Blue	Solid
EGFRNetmtKRAS-Union	FGFR1	ARGLU1	P11362	Q9NWB6	FGFR1_ARGLU1	No	Yes	Yes	Blue	Solid
EGFRNetmtKRAS-Union	FGFR1	CFL1	P11362	P23528	FGFR1_CFL1	No	Yes	Yes	Blue	Solid
EGFRNetmtKRAS-Union	FGFR1	CORO1C	P11362	Q9ULV4	FGFR1_CORO1C	No	Yes	Yes	Blue	Solid
EGFRNetmtKRAS-Union	FGFR1	KCTD5	P11362	Q9NXV2	FGFR1_KCTD5	No	Yes	Yes	Blue	Solid
EGFRNetmtKRAS-Union	FGFR1	LIMA1	P11362	Q9UHB6	FGFR1_LIMA1	No	Yes	Yes	Blue	Solid
EGFRNetmtKRAS-Union	FGFR1	MRPS14	P11362	O60783	FGFR1_MRPS14	No	Yes	Yes	Blue	Solid
EGFRNetmtKRAS-Union	FGFR1	MRPS26	P11362	Q9BYN8	FGFR1_MRPS26	No	Yes	Yes	Blue	Solid
EGFRNetmtKRAS-Union	FGFR1	MRPS31	P11362	Q92665	FGFR1_MRPS31	No	Yes	Yes	Blue	Solid
EGFRNetmtKRAS-Union	FGFR1	MRPS33	P11362	Q9Y291	FGFR1_MRPS33	No	Yes	Yes	Blue	Solid
EGFRNetmtKRAS-Union	FGFR1	MRPS6	P11362	P82932	FGFR1_MRPS6	No	Yes	Yes	Blue	Solid
EGFRNetmtKRAS-Union	FGFR1	MRPS7	P11362	Q9Y2R9	FGFR1_MRPS7	No	Yes	Yes	Blue	Solid
EGFRNetmtKRAS-Union	FGFR1	P4HB	P11362	P07237	FGFR1_P4HB	No	Yes	Yes	Blue	Solid
EGFRNetmtKRAS-Union	FGFR1	PFKFB3	P11362	Q16875	FGFR1_PFKFB3	No	Yes	Yes	Blue	Solid
EGFRNetmtKRAS-Union	FGFR1	PPM1B	P11362	O75688	FGFR1_PPM1B	No	Yes	Yes	Blue	Solid
EGFRNetmtKRAS-Union	FGFR1	TMOD3	P11362	Q9NYL9	FGFR1_TMOD3	No	Yes	Yes	Blue	Solid
EGFRNetmtKRAS-Union	FGFR1	BAG2	P11362	O95816	FGFR1_BAG2	Yes	No	Yes	Red	Solid
EGFRNetmtKRAS-Union	FGFR1	CDK1	P11362	P06493	FGFR1_CDK1	Yes	Yes	Yes	Red	Dotted
EGFRNetmtKRAS-Union	FGFR1	FGFR1	P11362	P11362	FGFR1_FGFR1	Yes	Yes	Yes	Red	Dotted
EGFRNetmtKRAS-Union	FGFR1	NUFIP2	P11362	Q7Z417	FGFR1_NUFIP2	Yes	No	Yes	Red	Solid
EGFRNetmtKRAS-Union	FGFR1	OBSCN	P11362	Q5VST9	FGFR1_OBSCN	Yes	No	Yes	Red	Solid
EGFRNetmtKRAS-Union	FGFR1	RARS	P11362	P54136	FGFR1_RARS	Yes	No	Yes	Red	Solid
EGFRNetmtKRAS-Union	FGFR1	RG9MTD1	P11362	Q7L0Y3	FGFR1_RG9MTD1	Yes	No	Yes	Red	Solid
EGFRNetmtKRAS-Union	FGFR1	RPL22L1	P11362	Q6P5R6	FGFR1_RPL22L1	Yes	No	Yes	Red	Solid
EGFRNetmtKRAS-Union	FGFR1	AIMP2	P11362	Q13155	FGFR1_AIMP2	Yes	No	No	Grey	Solid
EGFRNetmtKRAS-Union	FGFR1	ATP5O	P11362	P48047	FGFR1_ATP5O	No	Yes	No	Grey	Solid
EGFRNetmtKRAS-Union	FGFR1	BOLA2	P11362	Q9H3K6	FGFR1_BOLA2	No	Yes	No	Grey	Solid
EGFRNetmtKRAS-Union	FGFR1	CDC37	P11362	Q16543	FGFR1_CDC37	Yes	Yes	No	Grey	Solid
EGFRNetmtKRAS-Union	FGFR1	CORO1B	P11362	Q9BR76	FGFR1_CORO1B	No	Yes	No	Grey	Solid
EGFRNetmtKRAS-Union	FGFR1	DIMT1	P11362	Q9UNQ2	FGFR1_DIMT1	Yes	No	No	Grey	Solid
EGFRNetmtKRAS-Union	FGFR1	FARSB	P11362	Q9NSD9	FGFR1_FARSB	Yes	No	No	Grey	Solid
EGFRNetmtKRAS-Union	FGFR1	HPX	P11362	P02790	FGFR1_HPX	No	Yes	No	Grey	Solid
EGFRNetmtKRAS-Union	FGFR1	HSD17B10	P11362	Q99714	FGFR1_HSD17B10	Yes	No	No	Grey	Solid
EGFRNetmtKRAS-Union	FGFR1	HSP90AB1	P11362	P08238	FGFR1_HSP90AB1	Yes	No	No	Grey	Solid
EGFRNetmtKRAS-Union	FGFR1	HSP90AB3P	P11362	Q58FF7	FGFR1_HSP90AB3P	Yes	No	No	Grey	Solid
EGFRNetmtKRAS-Union	FGFR1	MRPS2	P11362	Q9Y399	FGFR1_MRPS2	No	Yes	No	Grey	Solid
EGFRNetmtKRAS-Union	FGFR1	PLEC	P11362	Q15149	FGFR1_PLEC	No	Yes	No	Grey	Solid
EGFRNetmtKRAS-Union	FGFR1	POLRMT	P11362	O00411	FGFR1_POLRMT	Yes	No	No	Grey	Solid
EGFRNetmtKRAS-Union	FGFR1	RPL22	P11362	P35268	FGFR1_RPL22	No	Yes	No	Grey	Solid
EGFRNetmtKRAS-Union	FGFR1	SND1	P11362	Q7KZF4	FGFR1_SND1	Yes	No	No	Grey	Solid
EGFRNetmtKRAS-Union	FGFR1	SPATS2L	P11362	Q9NUQ6	FGFR1_SPATS2L	Yes	No	No	Grey	Solid
EGFRNetmtKRAS-Union	FGFR1	SRP19	P11362	P09132	FGFR1_SRP19	Yes	Yes	No	Grey	Solid
EGFRNetmtKRAS-Union	FGFR1	TBL2	P11362	Q9Y4P3	FGFR1_TBL2	Yes	No	No	Grey	Solid
EGFRNetmtKRAS-Union	FGR	ACTB	P09769	P60709	FGR_ACTB	Yes	Yes	No	Grey	Solid
EGFRNetmtKRAS-Union	FGR	ANXA5	P09769	P08758	FGR_ANXA5	No	Yes	No	Grey	Solid
EGFRNetmtKRAS-Union	FGR	ATAD3A	P09769	Q9NVI7	FGR_ATAD3A	Yes	Yes	No	Grey	Solid
EGFRNetmtKRAS-Union	FGR	BAG2	P09769	O95816	FGR_BAG2	Yes	No	No	Grey	Solid
EGFRNetmtKRAS-Union	FGR	CAD	P09769	P27708	FGR_CAD	Yes	Yes	No	Grey	Solid
EGFRNetmtKRAS-Union	FGR	CCT2	P09769	P78371	FGR_CCT2	Yes	Yes	No	Grey	Solid
EGFRNetmtKRAS-Union	FGR	CCT3	P09769	P49368	FGR_CCT3	Yes	Yes	No	Grey	Solid
EGFRNetmtKRAS-Union	FGR	CCT4	P09769	P50991	FGR_CCT4	Yes	Yes	No	Grey	Solid
EGFRNetmtKRAS-Union	FGR	CCT5	P09769	P48643	FGR_CCT5	Yes	Yes	No	Grey	Solid
EGFRNetmtKRAS-Union	FGR	CCT6A	P09769	P40227	FGR_CCT6A	Yes	Yes	No	Grey	Solid
EGFRNetmtKRAS-Union	FGR	CCT7	P09769	Q99832	FGR_CCT7	Yes	Yes	No	Grey	Solid
EGFRNetmtKRAS-Union	FGR	CCT8	P09769	P50990	FGR_CCT8	Yes	Yes	No	Grey	Solid
EGFRNetmtKRAS-Union	FGR	CDC37	P09769	Q16543	FGR_CDC37	Yes	Yes	No	Grey	Solid
EGFRNetmtKRAS-Union	FGR	CDK1	P09769	P06493	FGR_CDK1	Yes	Yes	No	Grey	Solid
EGFRNetmtKRAS-Union	FGR	COPA	P09769	P53621	FGR_COPA	No	Yes	No	Grey	Solid
EGFRNetmtKRAS-Union	FGR	CORO1C	P09769	Q9ULV4	FGR_CORO1C	Yes	Yes	No	Grey	Solid
EGFRNetmtKRAS-Union	FGR	EFTUD2	P09769	Q15029	FGR_EFTUD2	No	Yes	No	Grey	Solid
EGFRNetmtKRAS-Union	FGR	FGR	P09769	P09769	FGR_FGR	Yes	Yes	No	Grey	Solid
EGFRNetmtKRAS-Union	FGR	FKBP5	P09769	Q13451	FGR_FKBP5	Yes	No	No	Grey	Solid
EGFRNetmtKRAS-Union	FGR	FXR1	P09769	P51114	FGR_FXR1	No	Yes	No	Grey	Solid
EGFRNetmtKRAS-Union	FGR	GSTO1	P09769	P78417	FGR_GSTO1	Yes	No	No	Grey	Solid
EGFRNetmtKRAS-Union	FGR	HNRNPA2B1	P09769	P22626	FGR_HNRNPA2B1	Yes	Yes	No	Grey	Solid
EGFRNetmtKRAS-Union	FGR	HNRNPA3	P09769	P51991	FGR_HNRNPA3	Yes	No	No	Grey	Solid
EGFRNetmtKRAS-Union	FGR	HNRNPC	P09769	P07910	FGR_HNRNPC	Yes	Yes	No	Grey	Solid
EGFRNetmtKRAS-Union	FGR	HNRNPCL1	P09769	O60812	FGR_HNRNPCL1	Yes	Yes	No	Grey	Solid
EGFRNetmtKRAS-Union	FGR	HSP90AA1	P09769	P07900	FGR_HSP90AA1	Yes	Yes	No	Grey	Solid
EGFRNetmtKRAS-Union	FGR	HSP90AB1	P09769	P08238	FGR_HSP90AB1	Yes	Yes	No	Grey	Solid
EGFRNetmtKRAS-Union	FGR	HSP90AB2P	P09769	Q58FF8	FGR_HSP90AB2P	Yes	Yes	No	Grey	Solid
EGFRNetmtKRAS-Union	FGR	HSP90AB3P	P09769	Q58FF7	FGR_HSP90AB3P	Yes	Yes	No	Grey	Solid
EGFRNetmtKRAS-Union	FGR	HSPB1	P09769	P04792	FGR_HSPB1	No	Yes	No	Grey	Solid
EGFRNetmtKRAS-Union	FGR	PGAM5	P09769	Q96HS1	FGR_PGAM5	Yes	Yes	No	Grey	Solid
EGFRNetmtKRAS-Union	FGR	PRPS1	P09769	P60891	FGR_PRPS1	Yes	No	No	Grey	Solid
EGFRNetmtKRAS-Union	FGR	PRPS2	P09769	P11908	FGR_PRPS2	Yes	No	No	Grey	Solid
EGFRNetmtKRAS-Union	FGR	PRPSAP1	P09769	Q14558	FGR_PRPSAP1	Yes	No	No	Grey	Solid
EGFRNetmtKRAS-Union	FGR	QPCT	P09769	Q16769	FGR_QPCT	Yes	No	No	Grey	Solid
EGFRNetmtKRAS-Union	FGR	RANBP10	P09769	Q6VN20	FGR_RANBP10	No	Yes	No	Grey	Solid
EGFRNetmtKRAS-Union	FGR	RPL23	P09769	P62829	FGR_RPL23	Yes	No	No	Grey	Solid
EGFRNetmtKRAS-Union	FGR	SLC25A18	P09769	Q9H1K4	FGR_SLC25A18	Yes	No	No	Grey	Solid
EGFRNetmtKRAS-Union	FGR	SLC25A22	P09769	Q9H936	FGR_SLC25A22	Yes	No	No	Grey	Solid
EGFRNetmtKRAS-Union	FGR	TCP1	P09769	P17987	FGR_TCP1	Yes	Yes	No	Grey	Solid
EGFRNetmtKRAS-Union	FGR	TPI1	P09769	P60174	FGR_TPI1	No	Yes	No	Grey	Solid
EGFRNetmtKRAS-Union	FGR	YES1	P09769	P07947	FGR_YES1	Yes	Yes	No	Grey	Solid
EGFRNetmtKRAS-Union	FYN	CD2BP2	P06241	O95400	FYN_CD2BP2	No	Yes	Yes	Blue	Solid
EGFRNetmtKRAS-Union	FYN	DDX23	P06241	Q9BUQ8	FYN_DDX23	No	Yes	Yes	Blue	Solid
EGFRNetmtKRAS-Union	FYN	EFTUD2	P06241	Q15029	FYN_EFTUD2	No	Yes	Yes	Blue	Solid
EGFRNetmtKRAS-Union	FYN	HSP90B1	P06241	P14625	FYN_HSP90B1	No	Yes	Yes	Blue	Solid
EGFRNetmtKRAS-Union	FYN	ITGA3	P06241	P26006	FYN_ITGA3	No	Yes	Yes	Blue	Solid
EGFRNetmtKRAS-Union	FYN	MRPS12	P06241	O15235	FYN_MRPS12	No	Yes	Yes	Blue	Solid
EGFRNetmtKRAS-Union	FYN	PRDX2	P06241	P32119	FYN_PRDX2	No	Yes	Yes	Blue	Solid
EGFRNetmtKRAS-Union	FYN	PRPF6	P06241	O94906	FYN_PRPF6	No	Yes	Yes	Blue	Solid
EGFRNetmtKRAS-Union	FYN	PRPF8	P06241	Q6P2Q9	FYN_PRPF8	No	Yes	Yes	Blue	Solid
EGFRNetmtKRAS-Union	FYN	RP9	P06241	Q8TA86	FYN_RP9	No	Yes	Yes	Blue	Solid
EGFRNetmtKRAS-Union	FYN	SNRNP200	P06241	O75643	FYN_SNRNP200	No	Yes	Yes	Blue	Solid
EGFRNetmtKRAS-Union	FYN	TECR	P06241	Q9NZ01	FYN_TECR	No	Yes	Yes	Blue	Solid
EGFRNetmtKRAS-Union	FYN	HSPA5	P06241	P11021	FYN_HSPA5	Yes	Yes	Yes	Blue	Dotted
EGFRNetmtKRAS-Union	FYN	FBL	P06241	P22087	FYN_FBL	Yes	No	Yes	Red	Solid
EGFRNetmtKRAS-Union	FYN	IVNS1ABP	P06241	Q9Y6Y0	FYN_IVNS1ABP	Yes	No	Yes	Red	Solid
EGFRNetmtKRAS-Union	FYN	KIF11	P06241	P52732	FYN_KIF11	Yes	No	Yes	Red	Solid
EGFRNetmtKRAS-Union	FYN	MAT2A	P06241	P31153	FYN_MAT2A	Yes	No	Yes	Red	Solid
EGFRNetmtKRAS-Union	FYN	NPM1	P06241	P06748	FYN_NPM1	Yes	No	Yes	Red	Solid
EGFRNetmtKRAS-Union	FYN	PRKACB	P06241	P22694	FYN_PRKACB	Yes	No	Yes	Red	Solid
EGFRNetmtKRAS-Union	FYN	PRPS1	P06241	P60891	FYN_PRPS1	Yes	No	Yes	Red	Solid
EGFRNetmtKRAS-Union	FYN	PRPS2	P06241	P11908	FYN_PRPS2	Yes	No	Yes	Red	Solid
EGFRNetmtKRAS-Union	FYN	PRPSAP1	P06241	Q14558	FYN_PRPSAP1	Yes	No	Yes	Red	Solid
EGFRNetmtKRAS-Union	FYN	PRPSAP2	P06241	O60256	FYN_PRPSAP2	Yes	No	Yes	Red	Solid
EGFRNetmtKRAS-Union	FYN	SERBP1	P06241	Q8NC51	FYN_SERBP1	Yes	No	Yes	Red	Solid
EGFRNetmtKRAS-Union	FYN	SNRPG	P06241	P62308	FYN_SNRPG	Yes	No	Yes	Red	Solid
EGFRNetmtKRAS-Union	FYN	VARS	P06241	P26640	FYN_VARS	Yes	No	Yes	Red	Solid
EGFRNetmtKRAS-Union	FYN	HSPH1	P06241	Q92598	FYN_HSPH1	Yes	Yes	Yes	Red	Dotted
EGFRNetmtKRAS-Union	FYN	AHSG	P06241	P02765	FYN_AHSG	Yes	No	No	Grey	Solid
EGFRNetmtKRAS-Union	FYN	CAD	P06241	P27708	FYN_CAD	No	Yes	No	Grey	Solid
EGFRNetmtKRAS-Union	FYN	CCDC72	P06241	Q9Y2S6	FYN_CCDC72	No	Yes	No	Grey	Solid
EGFRNetmtKRAS-Union	FYN	CDC37	P06241	Q16543	FYN_CDC37	Yes	Yes	No	Grey	Solid
EGFRNetmtKRAS-Union	FYN	DDX39B	P06241	Q13838	FYN_DDX39B	No	Yes	No	Grey	Solid
EGFRNetmtKRAS-Union	FYN	DSP	P06241	P15924	FYN_DSP	Yes	No	No	Grey	Solid
EGFRNetmtKRAS-Union	FYN	EEF2	P06241	P13639	FYN_EEF2	Yes	No	No	Grey	Solid
EGFRNetmtKRAS-Union	FYN	EIF5	P06241	P55010	FYN_EIF5	Yes	No	No	Grey	Solid
EGFRNetmtKRAS-Union	FYN	FYN	P06241	P06241	FYN_FYN	Yes	Yes	No	Grey	Solid
EGFRNetmtKRAS-Union	FYN	HIST1H1E	P06241	P10412	FYN_HIST1H1E	Yes	No	No	Grey	Solid
EGFRNetmtKRAS-Union	FYN	HMGA1	P06241	P17096	FYN_HMGA1	Yes	No	No	Grey	Solid
EGFRNetmtKRAS-Union	FYN	HNRNPA0	P06241	Q13151	FYN_HNRNPA0	No	Yes	No	Grey	Solid
EGFRNetmtKRAS-Union	FYN	HNRNPA1	P06241	P09651	FYN_HNRNPA1	Yes	No	No	Grey	Solid
EGFRNetmtKRAS-Union	FYN	HNRNPA1L2	P06241	Q32P51	FYN_HNRNPA1L2	Yes	No	No	Grey	Solid
EGFRNetmtKRAS-Union	FYN	HSP90AA1	P06241	P07900	FYN_HSP90AA1	Yes	Yes	No	Grey	Solid
EGFRNetmtKRAS-Union	FYN	HSP90AB1	P06241	P08238	FYN_HSP90AB1	Yes	Yes	No	Grey	Solid
EGFRNetmtKRAS-Union	FYN	HSPA1A	P06241	P08107	FYN_HSPA1A	Yes	Yes	No	Grey	Solid
EGFRNetmtKRAS-Union	FYN	HSPA4	P06241	P34932	FYN_HSPA4	Yes	Yes	No	Grey	Solid
EGFRNetmtKRAS-Union	FYN	HSPA8	P06241	P11142	FYN_HSPA8	Yes	Yes	No	Grey	Solid
EGFRNetmtKRAS-Union	FYN	ILF3	P06241	Q12906	FYN_ILF3	No	Yes	No	Grey	Solid
EGFRNetmtKRAS-Union	FYN	KHDRBS1	P06241	Q07666	FYN_KHDRBS1	No	Yes	No	Grey	Solid
EGFRNetmtKRAS-Union	FYN	KIAA1967	P06241	Q8N163	FYN_KIAA1967	No	Yes	No	Grey	Solid
EGFRNetmtKRAS-Union	FYN	LBR	P06241	Q14739	FYN_LBR	Yes	No	No	Grey	Solid
EGFRNetmtKRAS-Union	FYN	MEPCE	P06241	Q7L2J0	FYN_MEPCE	Yes	No	No	Grey	Solid
EGFRNetmtKRAS-Union	FYN	PTBP1	P06241	P26599	FYN_PTBP1	No	Yes	No	Grey	Solid
EGFRNetmtKRAS-Union	FYN	SART1	P06241	O43290	FYN_SART1	No	Yes	No	Grey	Solid
EGFRNetmtKRAS-Union	FYN	SLC4A1AP	P06241	Q9BWU0	FYN_SLC4A1AP	Yes	No	No	Grey	Solid
EGFRNetmtKRAS-Union	FYN	SNRNP40	P06241	Q96DI7	FYN_SNRNP40	No	Yes	No	Grey	Solid
EGFRNetmtKRAS-Union	FYN	SNRPD2	P06241	P62316	FYN_SNRPD2	Yes	No	No	Grey	Solid
EGFRNetmtKRAS-Union	FYN	SRC	P06241	P12931	FYN_SRC	Yes	Yes	No	Grey	Solid
EGFRNetmtKRAS-Union	FYN	TRIM27	P06241	P14373	FYN_TRIM27	Yes	Yes	No	Grey	Solid
EGFRNetmtKRAS-Union	FYN	TRIM28	P06241	Q13263	FYN_TRIM28	Yes	No	No	Grey	Solid
EGFRNetmtKRAS-Union	FYN	USP7	P06241	Q93009	FYN_USP7	Yes	Yes	No	Grey	Solid
EGFRNetmtKRAS-Union	GAB1	GAB1	Q13480	Q13480	GAB1_GAB1	Yes	Yes	Yes	Blue	Dotted
EGFRNetmtKRAS-Union	GAB1	GRB2	Q13480	P62993	GAB1_GRB2	Yes	Yes	Yes	Blue	Dotted
EGFRNetmtKRAS-Union	GAB1	CAV1	Q13480	Q03135	GAB1_CAV1	Yes	No	Yes	Red	Solid
EGFRNetmtKRAS-Union	GAB1	ARL6IP4	Q13480	Q66PJ3	GAB1_ARL6IP4	Yes	No	No	Grey	Solid
EGFRNetmtKRAS-Union	GAB1	CALML5	Q13480	Q9NZT1	GAB1_CALML5	Yes	No	No	Grey	Solid
EGFRNetmtKRAS-Union	GAB1	DSG1	Q13480	Q02413	GAB1_DSG1	Yes	Yes	No	Grey	Solid
EGFRNetmtKRAS-Union	GAB1	DSP	Q13480	P15924	GAB1_DSP	Yes	Yes	No	Grey	Solid
EGFRNetmtKRAS-Union	GAB1	HSPA1A	Q13480	P08107	GAB1_HSPA1A	Yes	Yes	No	Grey	Solid
EGFRNetmtKRAS-Union	GAB1	JUP	Q13480	P14923	GAB1_JUP	Yes	Yes	No	Grey	Solid
EGFRNetmtKRAS-Union	GAB1	LRPPRC	Q13480	P42704	GAB1_LRPPRC	No	Yes	No	Grey	Solid
EGFRNetmtKRAS-Union	GAB1	PABPC1	Q13480	P11940	GAB1_PABPC1	No	Yes	No	Grey	Solid
EGFRNetmtKRAS-Union	GAB1	PABPC3	Q13480	Q9H361	GAB1_PABPC3	No	Yes	No	Grey	Solid
EGFRNetmtKRAS-Union	GAB1	RPS27A	Q13480	P62979	GAB1_RPS27A	Yes	Yes	No	Grey	Solid
EGFRNetmtKRAS-Union	GAB1	SLIRP	Q13480	Q9GZT3	GAB1_SLIRP	No	Yes	No	Grey	Solid
EGFRNetmtKRAS-Union	GAB2	STK38	Q9UQC2	Q15208	GAB2_STK38	No	Yes	Yes	Blue	Solid
EGFRNetmtKRAS-Union	GAB2	EIF5A	Q9UQC2	P63241	GAB2_EIF5A	Yes	No	Yes	Red	Solid
EGFRNetmtKRAS-Union	GAB2	GAB2	Q9UQC2	Q9UQC2	GAB2_GAB2	Yes	Yes	Yes	Red	Dotted
EGFRNetmtKRAS-Union	GAB2	HSPD1	Q9UQC2	P10809	GAB2_HSPD1	Yes	No	Yes	Red	Solid
EGFRNetmtKRAS-Union	GAB2	PPIA	Q9UQC2	P62937	GAB2_PPIA	Yes	No	Yes	Red	Solid
EGFRNetmtKRAS-Union	GAB2	DSG1	Q9UQC2	Q02413	GAB2_DSG1	No	Yes	No	Grey	Solid
EGFRNetmtKRAS-Union	GAB2	EIF5A2	Q9UQC2	Q9GZV4	GAB2_EIF5A2	Yes	No	No	Grey	Solid
EGFRNetmtKRAS-Union	GAB2	EIF5AL1	Q9UQC2	Q6IS14	GAB2_EIF5AL1	Yes	No	No	Grey	Solid
EGFRNetmtKRAS-Union	GAB2	GRB2	Q9UQC2	P62993	GAB2_GRB2	Yes	Yes	No	Grey	Solid
EGFRNetmtKRAS-Union	GAB2	GSN	Q9UQC2	P06396	GAB2_GSN	No	Yes	No	Grey	Solid
EGFRNetmtKRAS-Union	GAB2	HSPA5	Q9UQC2	P11021	GAB2_HSPA5	Yes	Yes	No	Grey	Solid
EGFRNetmtKRAS-Union	GAB2	HSPA6	Q9UQC2	P17066	GAB2_HSPA6	Yes	No	No	Grey	Solid
EGFRNetmtKRAS-Union	GAB2	HSPB1	Q9UQC2	P04792	GAB2_HSPB1	No	Yes	No	Grey	Solid
EGFRNetmtKRAS-Union	GAB2	JUP	Q9UQC2	P14923	GAB2_JUP	No	Yes	No	Grey	Solid
EGFRNetmtKRAS-Union	GAB2	PARK7	Q9UQC2	Q99497	GAB2_PARK7	Yes	No	No	Grey	Solid
EGFRNetmtKRAS-Union	GAB2	PRPS2	Q9UQC2	P11908	GAB2_PRPS2	Yes	No	No	Grey	Solid
EGFRNetmtKRAS-Union	GAB2	RAN	Q9UQC2	P62826	GAB2_RAN	Yes	No	No	Grey	Solid
EGFRNetmtKRAS-Union	GAB2	RPL7A	Q9UQC2	P62424	GAB2_RPL7A	No	Yes	No	Grey	Solid
EGFRNetmtKRAS-Union	GAB2	RPS8	Q9UQC2	P62241	GAB2_RPS8	Yes	No	No	Grey	Solid
EGFRNetmtKRAS-Union	GAB2	SFN	Q9UQC2	P31947	GAB2_SFN	Yes	Yes	No	Grey	Solid
EGFRNetmtKRAS-Union	GAB2	YWHAH	Q9UQC2	Q04917	GAB2_YWHAH	Yes	No	No	Grey	Solid
EGFRNetmtKRAS-Union	GAB2	YWHAQ	Q9UQC2	P27348	GAB2_YWHAQ	Yes	Yes	No	Grey	Solid
EGFRNetmtKRAS-Union	GAB2	YWHAZ	Q9UQC2	P63104	GAB2_YWHAZ	Yes	Yes	No	Grey	Solid
EGFRNetmtKRAS-Union	GRB10	ALDH1A3	Q13322	P47895	GRB10_ALDH1A3	No	Yes	Yes	Blue	Solid
EGFRNetmtKRAS-Union	GRB10	DCAF7	Q13322	P61962	GRB10_DCAF7	No	Yes	Yes	Blue	Solid
EGFRNetmtKRAS-Union	GRB10	FAT1	Q13322	Q14517	GRB10_FAT1	No	Yes	Yes	Blue	Solid
EGFRNetmtKRAS-Union	GRB10	HSPB1	Q13322	P04792	GRB10_HSPB1	No	Yes	Yes	Blue	Solid
EGFRNetmtKRAS-Union	GRB10	BTF3	Q13322	P20290	GRB10_BTF3	Yes	No	Yes	Red	Solid
EGFRNetmtKRAS-Union	GRB10	CHCHD4	Q13322	Q8N4Q1	GRB10_CHCHD4	Yes	Yes	Yes	Red	Dotted
EGFRNetmtKRAS-Union	GRB10	CRTAP	Q13322	O75718	GRB10_CRTAP	Yes	No	Yes	Red	Solid
EGFRNetmtKRAS-Union	GRB10	G3BP2	Q13322	Q9UN86	GRB10_G3BP2	Yes	No	Yes	Red	Solid
EGFRNetmtKRAS-Union	GRB10	GRPEL1	Q13322	Q9HAV7	GRB10_GRPEL1	Yes	No	Yes	Red	Solid
EGFRNetmtKRAS-Union	GRB10	PPP3CA	Q13322	Q08209	GRB10_PPP3CA	Yes	No	Yes	Red	Solid
EGFRNetmtKRAS-Union	GRB10	PPP3CB	Q13322	P16298	GRB10_PPP3CB	Yes	No	Yes	Red	Solid
EGFRNetmtKRAS-Union	GRB10	SFN	Q13322	P31947	GRB10_SFN	Yes	No	Yes	Red	Solid
EGFRNetmtKRAS-Union	GRB10	YWHAH	Q13322	Q04917	GRB10_YWHAH	Yes	No	Yes	Red	Solid
EGFRNetmtKRAS-Union	GRB10	AIFM1	Q13322	O95831	GRB10_AIFM1	Yes	Yes	Yes	Red	Dotted
EGFRNetmtKRAS-Union	GRB10	GRB10	Q13322	Q13322	GRB10_GRB10	Yes	Yes	Yes	Red	Dotted
EGFRNetmtKRAS-Union	GRB10	HSPA1A	Q13322	P08107	GRB10_HSPA1A	Yes	Yes	Yes	Red	Dotted
EGFRNetmtKRAS-Union	GRB10	HSPA4L	Q13322	O95757	GRB10_HSPA4L	Yes	Yes	Yes	Red	Dotted
EGFRNetmtKRAS-Union	GRB10	HSPH1	Q13322	Q92598	GRB10_HSPH1	Yes	Yes	Yes	Red	Dotted
EGFRNetmtKRAS-Union	GRB10	PPP2R1A	Q13322	P30153	GRB10_PPP2R1A	Yes	Yes	Yes	Red	Dotted
EGFRNetmtKRAS-Union	GRB10	PPP2R2A	Q13322	P63151	GRB10_PPP2R2A	Yes	Yes	Yes	Red	Dotted
EGFRNetmtKRAS-Union	GRB10	AKAP8L	Q13322	Q9ULX6	GRB10_AKAP8L	Yes	Yes	No	Grey	Solid
EGFRNetmtKRAS-Union	GRB10	ANKRD28	Q13322	O15084	GRB10_ANKRD28	No	Yes	No	Grey	Solid
EGFRNetmtKRAS-Union	GRB10	BAG2	Q13322	O95816	GRB10_BAG2	Yes	Yes	No	Grey	Solid
EGFRNetmtKRAS-Union	GRB10	C19ORF53	Q13322	Q9UNZ5	GRB10_C19ORF53	No	Yes	No	Grey	Solid
EGFRNetmtKRAS-Union	GRB10	CAD	Q13322	P27708	GRB10_CAD	No	Yes	No	Grey	Solid
EGFRNetmtKRAS-Union	GRB10	CDC73	Q13322	Q6P1J9	GRB10_CDC73	No	Yes	No	Grey	Solid
EGFRNetmtKRAS-Union	GRB10	CDH3	Q13322	P22223	GRB10_CDH3	Yes	Yes	No	Grey	Solid
EGFRNetmtKRAS-Union	GRB10	CTNNA1	Q13322	P35221	GRB10_CTNNA1	No	Yes	No	Grey	Solid
EGFRNetmtKRAS-Union	GRB10	CTNNB1	Q13322	P35222	GRB10_CTNNB1	No	Yes	No	Grey	Solid
EGFRNetmtKRAS-Union	GRB10	CUL7	Q13322	Q14999	GRB10_CUL7	Yes	No	No	Grey	Solid
EGFRNetmtKRAS-Union	GRB10	DDX24	Q13322	Q9GZR7	GRB10_DDX24	Yes	Yes	No	Grey	Solid
EGFRNetmtKRAS-Union	GRB10	DHX30	Q13322	Q7L2E3	GRB10_DHX30	Yes	Yes	No	Grey	Solid
EGFRNetmtKRAS-Union	GRB10	EBNA1BP2	Q13322	Q99848	GRB10_EBNA1BP2	Yes	Yes	No	Grey	Solid
EGFRNetmtKRAS-Union	GRB10	EXOSC1	Q13322	Q9Y3B2	GRB10_EXOSC1	Yes	Yes	No	Grey	Solid
EGFRNetmtKRAS-Union	GRB10	EXOSC3	Q13322	Q9NQT5	GRB10_EXOSC3	Yes	Yes	No	Grey	Solid
EGFRNetmtKRAS-Union	GRB10	FTSJ3	Q13322	Q8IY81	GRB10_FTSJ3	No	Yes	No	Grey	Solid
EGFRNetmtKRAS-Union	GRB10	FXR1	Q13322	P51114	GRB10_FXR1	Yes	Yes	No	Grey	Solid
EGFRNetmtKRAS-Union	GRB10	GRWD1	Q13322	Q9BQ67	GRB10_GRWD1	Yes	No	No	Grey	Solid
EGFRNetmtKRAS-Union	GRB10	GTPBP4	Q13322	Q9BZE4	GRB10_GTPBP4	Yes	No	No	Grey	Solid
EGFRNetmtKRAS-Union	GRB10	H1FX	Q13322	Q92522	GRB10_H1FX	Yes	Yes	No	Grey	Solid
EGFRNetmtKRAS-Union	GRB10	HIST1H1C	Q13322	P16403	GRB10_HIST1H1C	Yes	No	No	Grey	Solid
EGFRNetmtKRAS-Union	GRB10	HIST1H1D	Q13322	P16402	GRB10_HIST1H1D	Yes	No	No	Grey	Solid
EGFRNetmtKRAS-Union	GRB10	HIST1H1E	Q13322	P10412	GRB10_HIST1H1E	Yes	No	No	Grey	Solid
EGFRNetmtKRAS-Union	GRB10	HSPA4	Q13322	P34932	GRB10_HSPA4	Yes	No	No	Grey	Solid
EGFRNetmtKRAS-Union	GRB10	HSPA5	Q13322	P11021	GRB10_HSPA5	Yes	Yes	No	Grey	Solid
EGFRNetmtKRAS-Union	GRB10	HSPA6	Q13322	P17066	GRB10_HSPA6	Yes	Yes	No	Grey	Solid
EGFRNetmtKRAS-Union	GRB10	HSPA7	Q13322	P48741	GRB10_HSPA7	Yes	Yes	No	Grey	Solid
EGFRNetmtKRAS-Union	GRB10	HSPA8	Q13322	P11142	GRB10_HSPA8	Yes	Yes	No	Grey	Solid
EGFRNetmtKRAS-Union	GRB10	HSPA9	Q13322	P38646	GRB10_HSPA9	Yes	Yes	No	Grey	Solid
EGFRNetmtKRAS-Union	GRB10	IGF2BP2	Q13322	Q9Y6M1	GRB10_IGF2BP2	Yes	No	No	Grey	Solid
EGFRNetmtKRAS-Union	GRB10	JUP	Q13322	P14923	GRB10_JUP	No	Yes	No	Grey	Solid
EGFRNetmtKRAS-Union	GRB10	MKI67IP	Q13322	Q9BYG3	GRB10_MKI67IP	Yes	No	No	Grey	Solid
EGFRNetmtKRAS-Union	GRB10	NOP2	Q13322	P46087	GRB10_NOP2	Yes	No	No	Grey	Solid
EGFRNetmtKRAS-Union	GRB10	P4HB	Q13322	P07237	GRB10_P4HB	Yes	Yes	No	Grey	Solid
EGFRNetmtKRAS-Union	GRB10	PAF1	Q13322	Q8N7H5	GRB10_PAF1	No	Yes	No	Grey	Solid
EGFRNetmtKRAS-Union	GRB10	POLRMT	Q13322	O00411	GRB10_POLRMT	Yes	Yes	No	Grey	Solid
EGFRNetmtKRAS-Union	GRB10	PPP2CA	Q13322	P67775	GRB10_PPP2CA	Yes	Yes	No	Grey	Solid
EGFRNetmtKRAS-Union	GRB10	PPP2R2D	Q13322	Q66LE6	GRB10_PPP2R2D	Yes	Yes	No	Grey	Solid
EGFRNetmtKRAS-Union	GRB10	RBM28	Q13322	Q9NW13	GRB10_RBM28	Yes	Yes	No	Grey	Solid
EGFRNetmtKRAS-Union	GRB10	RBM39	Q13322	Q14498	GRB10_RBM39	Yes	No	No	Grey	Solid
EGFRNetmtKRAS-Union	GRB10	RCL1	Q13322	Q9Y2P8	GRB10_RCL1	Yes	No	No	Grey	Solid
EGFRNetmtKRAS-Union	GRB10	RPL37	Q13322	P61927	GRB10_RPL37	Yes	No	No	Grey	Solid
EGFRNetmtKRAS-Union	GRB10	RPL38	Q13322	P63173	GRB10_RPL38	No	Yes	No	Grey	Solid
EGFRNetmtKRAS-Union	GRB10	RPL5	Q13322	P46777	GRB10_RPL5	Yes	No	No	Grey	Solid
EGFRNetmtKRAS-Union	GRB10	RPLP1	Q13322	P05386	GRB10_RPLP1	Yes	Yes	No	Grey	Solid
EGFRNetmtKRAS-Union	GRB10	SART3	Q13322	Q15020	GRB10_SART3	No	Yes	No	Grey	Solid
EGFRNetmtKRAS-Union	GRB10	SEC23B	Q13322	Q15437	GRB10_SEC23B	Yes	Yes	No	Grey	Solid
EGFRNetmtKRAS-Union	GRB10	SRSF7	Q13322	Q16629	GRB10_SRSF7	Yes	No	No	Grey	Solid
EGFRNetmtKRAS-Union	GRB10	TFB1M	Q13322	Q8WVM0	GRB10_TFB1M	Yes	Yes	No	Grey	Solid
EGFRNetmtKRAS-Union	GRB10	TOP1	Q13322	P11387	GRB10_TOP1	No	Yes	No	Grey	Solid
EGFRNetmtKRAS-Union	GRB10	TRIP6	Q13322	Q15654	GRB10_TRIP6	Yes	Yes	No	Grey	Solid
EGFRNetmtKRAS-Union	GRB10	UBA52	Q13322	P62987	GRB10_UBA52	Yes	No	No	Grey	Solid
EGFRNetmtKRAS-Union	GRB10	UBB	Q13322	P0CG47	GRB10_UBB	Yes	No	No	Grey	Solid
EGFRNetmtKRAS-Union	GRB10	UBC	Q13322	P0CG48	GRB10_UBC	Yes	No	No	Grey	Solid
EGFRNetmtKRAS-Union	GRB10	USP11	Q13322	P51784	GRB10_USP11	Yes	Yes	No	Grey	Solid
EGFRNetmtKRAS-Union	GRB10	USP9X	Q13322	Q93008	GRB10_USP9X	Yes	Yes	No	Grey	Solid
EGFRNetmtKRAS-Union	GRB10	WDR6	Q13322	Q9NNW5	GRB10_WDR6	Yes	Yes	No	Grey	Solid
EGFRNetmtKRAS-Union	GRB10	WDR61	Q13322	Q9GZS3	GRB10_WDR61	No	Yes	No	Grey	Solid
EGFRNetmtKRAS-Union	GRB2	ANXA2	P62993	P07355	GRB2_ANXA2	No	Yes	Yes	Blue	Solid
EGFRNetmtKRAS-Union	GRB2	ARHGEF35	P62993	A5YM69	GRB2_ARHGEF35	Yes	Yes	Yes	Blue	Dotted
EGFRNetmtKRAS-Union	GRB2	ARHGEF5	P62993	Q12774	GRB2_ARHGEF5	Yes	Yes	Yes	Blue	Dotted
EGFRNetmtKRAS-Union	GRB2	CAD	P62993	P27708	GRB2_CAD	Yes	Yes	Yes	Blue	Dotted
EGFRNetmtKRAS-Union	GRB2	G6PD	P62993	P11413	GRB2_G6PD	No	Yes	Yes	Blue	Solid
EGFRNetmtKRAS-Union	GRB2	HYOU1	P62993	Q9Y4L1	GRB2_HYOU1	No	Yes	Yes	Blue	Solid
EGFRNetmtKRAS-Union	GRB2	NQO1	P62993	P15559	GRB2_NQO1	No	Yes	Yes	Blue	Solid
EGFRNetmtKRAS-Union	GRB2	SHC1	P62993	P29353	GRB2_SHC1	No	Yes	Yes	Blue	Solid
EGFRNetmtKRAS-Union	GRB2	HSPB1	P62993	P04792	GRB2_HSPB1	Yes	Yes	Yes	Blue	Dotted
EGFRNetmtKRAS-Union	GRB2	PTPN1	P62993	P18031	GRB2_PTPN1	Yes	Yes	Yes	Blue	Dotted
EGFRNetmtKRAS-Union	GRB2	SGK223	P62993	Q86YV5	GRB2_SGK223	Yes	Yes	Yes	Blue	Dotted
EGFRNetmtKRAS-Union	GRB2	YWHAG	P62993	P61981	GRB2_YWHAG	Yes	Yes	Yes	Blue	Dotted
EGFRNetmtKRAS-Union	GRB2	YWHAZ	P62993	P63104	GRB2_YWHAZ	Yes	Yes	Yes	Blue	Dotted
EGFRNetmtKRAS-Union	GRB2	AKAP12	P62993	Q02952	GRB2_AKAP12	Yes	No	Yes	Red	Solid
EGFRNetmtKRAS-Union	GRB2	ERRFI1	P62993	Q9UJM3	GRB2_ERRFI1	Yes	Yes	Yes	Red	Dotted
EGFRNetmtKRAS-Union	GRB2	GOT1	P62993	P17174	GRB2_GOT1	Yes	No	Yes	Red	Solid
EGFRNetmtKRAS-Union	GRB2	H2BFS	P62993	P57053	GRB2_H2BFS	Yes	No	Yes	Red	Solid
EGFRNetmtKRAS-Union	GRB2	HIST1H4A	P62993	P62805	GRB2_HIST1H4A	Yes	No	Yes	Red	Solid
EGFRNetmtKRAS-Union	GRB2	HSPA1A	P62993	P08107	GRB2_HSPA1A	Yes	No	Yes	Red	Solid
EGFRNetmtKRAS-Union	GRB2	HSPA9	P62993	P38646	GRB2_HSPA9	Yes	No	Yes	Red	Solid
EGFRNetmtKRAS-Union	GRB2	PHB	P62993	P35232	GRB2_PHB	Yes	No	Yes	Red	Solid
EGFRNetmtKRAS-Union	GRB2	PHB2	P62993	Q99623	GRB2_PHB2	Yes	No	Yes	Red	Solid
EGFRNetmtKRAS-Union	GRB2	RPL22L1	P62993	Q6P5R6	GRB2_RPL22L1	Yes	No	Yes	Red	Solid
EGFRNetmtKRAS-Union	GRB2	RUVBL1	P62993	Q9Y265	GRB2_RUVBL1	Yes	No	Yes	Red	Solid
EGFRNetmtKRAS-Union	GRB2	RUVBL2	P62993	Q9Y230	GRB2_RUVBL2	Yes	No	Yes	Red	Solid
EGFRNetmtKRAS-Union	GRB2	SLC25A3	P62993	Q00325	GRB2_SLC25A3	Yes	No	Yes	Red	Solid
EGFRNetmtKRAS-Union	GRB2	TMSB10	P62993	P63313	GRB2_TMSB10	Yes	No	Yes	Red	Solid
EGFRNetmtKRAS-Union	GRB2	TRUB2	P62993	O95900	GRB2_TRUB2	Yes	No	Yes	Red	Solid
EGFRNetmtKRAS-Union	GRB2	CBL	P62993	P22681	GRB2_CBL	Yes	Yes	Yes	Red	Dotted
EGFRNetmtKRAS-Union	GRB2	DNM2	P62993	P50570	GRB2_DNM2	Yes	Yes	Yes	Red	Dotted
EGFRNetmtKRAS-Union	GRB2	FAM59A	P62993	Q9H706	GRB2_FAM59A	Yes	Yes	Yes	Red	Dotted
EGFRNetmtKRAS-Union	GRB2	GRB2	P62993	P62993	GRB2_GRB2	Yes	Yes	Yes	Red	Dotted
EGFRNetmtKRAS-Union	GRB2	PTPRA	P62993	P18433	GRB2_PTPRA	Yes	Yes	Yes	Red	Dotted
EGFRNetmtKRAS-Union	GRB2	SLC25A5	P62993	P05141	GRB2_SLC25A5	Yes	Yes	Yes	Red	Dotted
EGFRNetmtKRAS-Union	GRB2	WASL	P62993	O00401	GRB2_WASL	Yes	Yes	Yes	Red	Dotted
EGFRNetmtKRAS-Union	GRB2	ANXA2P2	P62993	A6NMY6	GRB2_ANXA2P2	No	Yes	No	Grey	Solid
EGFRNetmtKRAS-Union	GRB2	ARAP1	P62993	Q96P48	GRB2_ARAP1	Yes	Yes	No	Grey	Solid
EGFRNetmtKRAS-Union	GRB2	ASAP1	P62993	Q9ULH1	GRB2_ASAP1	Yes	Yes	No	Grey	Solid
EGFRNetmtKRAS-Union	GRB2	CAPNS1	P62993	P04632	GRB2_CAPNS1	Yes	No	No	Grey	Solid
EGFRNetmtKRAS-Union	GRB2	CAPZA1	P62993	P52907	GRB2_CAPZA1	No	Yes	No	Grey	Solid
EGFRNetmtKRAS-Union	GRB2	CBLB	P62993	Q13191	GRB2_CBLB	Yes	Yes	No	Grey	Solid
EGFRNetmtKRAS-Union	GRB2	CLTC	P62993	Q00610	GRB2_CLTC	Yes	Yes	No	Grey	Solid
EGFRNetmtKRAS-Union	GRB2	CSE1L	P62993	P55060	GRB2_CSE1L	Yes	No	No	Grey	Solid
EGFRNetmtKRAS-Union	GRB2	DNM1	P62993	Q05193	GRB2_DNM1	Yes	Yes	No	Grey	Solid
EGFRNetmtKRAS-Union	GRB2	DNM3	P62993	Q9UQ16	GRB2_DNM3	Yes	Yes	No	Grey	Solid
EGFRNetmtKRAS-Union	GRB2	DOCK1	P62993	Q14185	GRB2_DOCK1	Yes	Yes	No	Grey	Solid
EGFRNetmtKRAS-Union	GRB2	DOCK4	P62993	Q8N1I0	GRB2_DOCK4	Yes	Yes	No	Grey	Solid
EGFRNetmtKRAS-Union	GRB2	DOCK5	P62993	Q9H7D0	GRB2_DOCK5	Yes	Yes	No	Grey	Solid
EGFRNetmtKRAS-Union	GRB2	EEF2	P62993	P13639	GRB2_EEF2	Yes	No	No	Grey	Solid
EGFRNetmtKRAS-Union	GRB2	EGFR	P62993	P00533	GRB2_EGFR	Yes	Yes	No	Grey	Solid
EGFRNetmtKRAS-Union	GRB2	ELMO2	P62993	Q96JJ3	GRB2_ELMO2	Yes	Yes	No	Grey	Solid
EGFRNetmtKRAS-Union	GRB2	ELMO3	P62993	Q96BJ8	GRB2_ELMO3	Yes	Yes	No	Grey	Solid
EGFRNetmtKRAS-Union	GRB2	FDPS	P62993	P14324	GRB2_FDPS	No	Yes	No	Grey	Solid
EGFRNetmtKRAS-Union	GRB2	FKBP4	P62993	Q02790	GRB2_FKBP4	Yes	No	No	Grey	Solid
EGFRNetmtKRAS-Union	GRB2	GIT1	P62993	Q9Y2X7	GRB2_GIT1	Yes	Yes	No	Grey	Solid
EGFRNetmtKRAS-Union	GRB2	HIST1H2BC	P62993	P62807	GRB2_HIST1H2BC	Yes	No	No	Grey	Solid
EGFRNetmtKRAS-Union	GRB2	HIST1H2BD	P62993	P58876	GRB2_HIST1H2BD	Yes	No	No	Grey	Solid
EGFRNetmtKRAS-Union	GRB2	HIST1H2BH	P62993	Q93079	GRB2_HIST1H2BH	Yes	No	No	Grey	Solid
EGFRNetmtKRAS-Union	GRB2	HIST1H2BK	P62993	O60814	GRB2_HIST1H2BK	Yes	No	No	Grey	Solid
EGFRNetmtKRAS-Union	GRB2	HIST1H2BL	P62993	Q99880	GRB2_HIST1H2BL	Yes	No	No	Grey	Solid
EGFRNetmtKRAS-Union	GRB2	HIST1H2BM	P62993	Q99879	GRB2_HIST1H2BM	Yes	No	No	Grey	Solid
EGFRNetmtKRAS-Union	GRB2	HIST1H2BN	P62993	Q99877	GRB2_HIST1H2BN	Yes	No	No	Grey	Solid
EGFRNetmtKRAS-Union	GRB2	HIST2H2BF	P62993	Q5QNW6	GRB2_HIST2H2BF	Yes	No	No	Grey	Solid
EGFRNetmtKRAS-Union	GRB2	HNRNPK	P62993	P61978	GRB2_HNRNPK	Yes	No	No	Grey	Solid
EGFRNetmtKRAS-Union	GRB2	HSPA5	P62993	P11021	GRB2_HSPA5	Yes	Yes	No	Grey	Solid
EGFRNetmtKRAS-Union	GRB2	HSPA8	P62993	P11142	GRB2_HSPA8	Yes	Yes	No	Grey	Solid
EGFRNetmtKRAS-Union	GRB2	KRT2	P62993	P35908	GRB2_KRT2	No	Yes	No	Grey	Solid
EGFRNetmtKRAS-Union	GRB2	LRRK1	P62993	Q38SD2	GRB2_LRRK1	Yes	No	No	Grey	Solid
EGFRNetmtKRAS-Union	GRB2	PIK3AP1	P62993	Q6ZUJ8	GRB2_PIK3AP1	Yes	Yes	No	Grey	Solid
EGFRNetmtKRAS-Union	GRB2	PIK3C2B	P62993	O00750	GRB2_PIK3C2B	Yes	Yes	No	Grey	Solid
EGFRNetmtKRAS-Union	GRB2	PKM	P62993	P14618	GRB2_PKM	No	Yes	No	Grey	Solid
EGFRNetmtKRAS-Union	GRB2	PLOD1	P62993	Q02809	GRB2_PLOD1	Yes	Yes	No	Grey	Solid
EGFRNetmtKRAS-Union	GRB2	PPIA	P62993	P62937	GRB2_PPIA	Yes	No	No	Grey	Solid
EGFRNetmtKRAS-Union	GRB2	PTPN11	P62993	Q06124	GRB2_PTPN11	Yes	No	No	Grey	Solid
EGFRNetmtKRAS-Union	GRB2	SEC23B	P62993	Q15437	GRB2_SEC23B	No	Yes	No	Grey	Solid
EGFRNetmtKRAS-Union	GRB2	SLC25A6	P62993	P12236	GRB2_SLC25A6	Yes	No	No	Grey	Solid
EGFRNetmtKRAS-Union	GRB2	SNX18	P62993	Q96RF0	GRB2_SNX18	Yes	No	No	Grey	Solid
EGFRNetmtKRAS-Union	GRB2	SOS1	P62993	Q07889	GRB2_SOS1	Yes	Yes	No	Grey	Solid
EGFRNetmtKRAS-Union	GRB2	SOS2	P62993	Q07890	GRB2_SOS2	Yes	Yes	No	Grey	Solid
EGFRNetmtKRAS-Union	GRB2	TSG101	P62993	Q99816	GRB2_TSG101	Yes	Yes	No	Grey	Solid
EGFRNetmtKRAS-Union	GRB2	TUBB6	P62993	Q9BUF5	GRB2_TUBB6	Yes	No	No	Grey	Solid
EGFRNetmtKRAS-Union	GRB2	VPS37B	P62993	Q9H9H4	GRB2_VPS37B	Yes	Yes	No	Grey	Solid
EGFRNetmtKRAS-Union	GRB2	WIPF2	P62993	Q8TF74	GRB2_WIPF2	Yes	Yes	No	Grey	Solid
EGFRNetmtKRAS-Union	GRB2	WIPF3	P62993	A6NGB9	GRB2_WIPF3	Yes	Yes	No	Grey	Solid
EGFRNetmtKRAS-Union	GRB2	YWHAB	P62993	P31946	GRB2_YWHAB	Yes	Yes	No	Grey	Solid
EGFRNetmtKRAS-Union	GRB2	YWHAE	P62993	P62258	GRB2_YWHAE	Yes	Yes	No	Grey	Solid
EGFRNetmtKRAS-Union	GRB7	MINA	Q14451	Q8IUF8	GRB7_MINA	Yes	No	Yes	Red	Solid
EGFRNetmtKRAS-Union	GRB7	BRIX1	Q14451	Q8TDN6	GRB7_BRIX1	Yes	No	No	Grey	Solid
EGFRNetmtKRAS-Union	GRB7	C19ORF53	Q14451	Q9UNZ5	GRB7_C19ORF53	Yes	Yes	No	Grey	Solid
EGFRNetmtKRAS-Union	GRB7	GRB7	Q14451	Q14451	GRB7_GRB7	Yes	Yes	No	Grey	Solid
EGFRNetmtKRAS-Union	GRB7	MCAT	Q14451	Q8IVS2	GRB7_MCAT	Yes	No	No	Grey	Solid
EGFRNetmtKRAS-Union	GRB7	MMTAG2	Q14451	Q9BU76	GRB7_MMTAG2	Yes	No	No	Grey	Solid
EGFRNetmtKRAS-Union	GRB7	MRPS10	Q14451	P82664	GRB7_MRPS10	Yes	No	No	Grey	Solid
EGFRNetmtKRAS-Union	GRB7	MRPS14	Q14451	O60783	GRB7_MRPS14	Yes	No	No	Grey	Solid
EGFRNetmtKRAS-Union	GRB7	MRPS2	Q14451	Q9Y399	GRB7_MRPS2	Yes	No	No	Grey	Solid
EGFRNetmtKRAS-Union	GRB7	MRPS21	Q14451	P82921	GRB7_MRPS21	Yes	Yes	No	Grey	Solid
EGFRNetmtKRAS-Union	GRB7	MRPS24	Q14451	Q96EL2	GRB7_MRPS24	Yes	No	No	Grey	Solid
EGFRNetmtKRAS-Union	GRB7	MRPS26	Q14451	Q9BYN8	GRB7_MRPS26	Yes	No	No	Grey	Solid
EGFRNetmtKRAS-Union	GRB7	MRPS27	Q14451	Q92552	GRB7_MRPS27	Yes	No	No	Grey	Solid
EGFRNetmtKRAS-Union	GRB7	MRPS34	Q14451	P82930	GRB7_MRPS34	Yes	No	No	Grey	Solid
EGFRNetmtKRAS-Union	GRB7	MRPS35	Q14451	P82673	GRB7_MRPS35	Yes	No	No	Grey	Solid
EGFRNetmtKRAS-Union	GRB7	MRPS5	Q14451	P82675	GRB7_MRPS5	Yes	No	No	Grey	Solid
EGFRNetmtKRAS-Union	GRB7	MRPS7	Q14451	Q9Y2R9	GRB7_MRPS7	Yes	No	No	Grey	Solid
EGFRNetmtKRAS-Union	GRB7	NEMF	Q14451	O60524	GRB7_NEMF	Yes	Yes	No	Grey	Solid
EGFRNetmtKRAS-Union	GRB7	NOC2L	Q14451	Q9Y3T9	GRB7_NOC2L	Yes	Yes	No	Grey	Solid
EGFRNetmtKRAS-Union	GRB7	POLR2L	Q14451	P62875	GRB7_POLR2L	Yes	Yes	No	Grey	Solid
EGFRNetmtKRAS-Union	GRB7	PURB	Q14451	Q96QR8	GRB7_PURB	Yes	No	No	Grey	Solid
EGFRNetmtKRAS-Union	GRB7	RIOK2	Q14451	Q9BVS4	GRB7_RIOK2	Yes	No	No	Grey	Solid
EGFRNetmtKRAS-Union	GRB7	RIOK3	Q14451	O14730	GRB7_RIOK3	Yes	Yes	No	Grey	Solid
EGFRNetmtKRAS-Union	GRB7	RPF2	Q14451	Q9H7B2	GRB7_RPF2	Yes	No	No	Grey	Solid
EGFRNetmtKRAS-Union	GRB7	RPL10	Q14451	P27635	GRB7_RPL10	No	Yes	No	Grey	Solid
EGFRNetmtKRAS-Union	GRB7	RPL10L	Q14451	Q96L21	GRB7_RPL10L	No	Yes	No	Grey	Solid
EGFRNetmtKRAS-Union	GRB7	RPL12	Q14451	P30050	GRB7_RPL12	No	Yes	No	Grey	Solid
EGFRNetmtKRAS-Union	GRB7	RPL13A	Q14451	P40429	GRB7_RPL13A	No	Yes	No	Grey	Solid
EGFRNetmtKRAS-Union	GRB7	RPL14	Q14451	P50914	GRB7_RPL14	No	Yes	No	Grey	Solid
EGFRNetmtKRAS-Union	GRB7	RPL15	Q14451	P61313	GRB7_RPL15	No	Yes	No	Grey	Solid
EGFRNetmtKRAS-Union	GRB7	RPL18	Q14451	Q07020	GRB7_RPL18	No	Yes	No	Grey	Solid
EGFRNetmtKRAS-Union	GRB7	RPL19	Q14451	P84098	GRB7_RPL19	Yes	Yes	No	Grey	Solid
EGFRNetmtKRAS-Union	GRB7	RPL23A	Q14451	P62750	GRB7_RPL23A	Yes	No	No	Grey	Solid
EGFRNetmtKRAS-Union	GRB7	RPL27	Q14451	P61353	GRB7_RPL27	No	Yes	No	Grey	Solid
EGFRNetmtKRAS-Union	GRB7	RPL31	Q14451	P62899	GRB7_RPL31	Yes	No	No	Grey	Solid
EGFRNetmtKRAS-Union	GRB7	RPL32	Q14451	P62910	GRB7_RPL32	Yes	Yes	No	Grey	Solid
EGFRNetmtKRAS-Union	GRB7	RPL35	Q14451	P42766	GRB7_RPL35	Yes	Yes	No	Grey	Solid
EGFRNetmtKRAS-Union	GRB7	RPL35A	Q14451	P18077	GRB7_RPL35A	No	Yes	No	Grey	Solid
EGFRNetmtKRAS-Union	GRB7	RPL37A	Q14451	P61513	GRB7_RPL37A	No	Yes	No	Grey	Solid
EGFRNetmtKRAS-Union	GRB7	RPL39	Q14451	P62891	GRB7_RPL39	Yes	No	No	Grey	Solid
EGFRNetmtKRAS-Union	GRB7	RPL39P5	Q14451	Q59GN2	GRB7_RPL39P5	Yes	No	No	Grey	Solid
EGFRNetmtKRAS-Union	GRB7	RPL4	Q14451	P36578	GRB7_RPL4	No	Yes	No	Grey	Solid
EGFRNetmtKRAS-Union	GRB7	RPL6	Q14451	Q02878	GRB7_RPL6	No	Yes	No	Grey	Solid
EGFRNetmtKRAS-Union	GRB7	RPP25L	Q14451	Q8N5L8	GRB7_RPP25L	Yes	No	No	Grey	Solid
EGFRNetmtKRAS-Union	GRB7	RSL1D1	Q14451	O76021	GRB7_RSL1D1	Yes	No	No	Grey	Solid
EGFRNetmtKRAS-Union	HCK	HSPB1	P08631	P04792	HCK_HSPB1	Yes	Yes	Yes	Blue	Dotted
EGFRNetmtKRAS-Union	HCK	IMPDH2	P08631	P12268	HCK_IMPDH2	Yes	No	Yes	Red	Solid
EGFRNetmtKRAS-Union	HCK	IVNS1ABP	P08631	Q9Y6Y0	HCK_IVNS1ABP	Yes	No	Yes	Red	Solid
EGFRNetmtKRAS-Union	HCK	PGAM5	P08631	Q96HS1	HCK_PGAM5	Yes	No	Yes	Red	Solid
EGFRNetmtKRAS-Union	HCK	PRPS1	P08631	P60891	HCK_PRPS1	Yes	No	Yes	Red	Solid
EGFRNetmtKRAS-Union	HCK	PRPS2	P08631	P11908	HCK_PRPS2	Yes	No	Yes	Red	Solid
EGFRNetmtKRAS-Union	HCK	PRPSAP1	P08631	Q14558	HCK_PRPSAP1	Yes	No	Yes	Red	Solid
EGFRNetmtKRAS-Union	HCK	PRPSAP2	P08631	O60256	HCK_PRPSAP2	Yes	No	Yes	Red	Solid
EGFRNetmtKRAS-Union	HCK	AKAP12	P08631	Q02952	HCK_AKAP12	Yes	No	No	Grey	Solid
EGFRNetmtKRAS-Union	HCK	BAG2	P08631	O95816	HCK_BAG2	Yes	Yes	No	Grey	Solid
EGFRNetmtKRAS-Union	HCK	CDC37	P08631	Q16543	HCK_CDC37	Yes	Yes	No	Grey	Solid
EGFRNetmtKRAS-Union	HCK	CDK9	P08631	P50750	HCK_CDK9	No	Yes	No	Grey	Solid
EGFRNetmtKRAS-Union	HCK	CHD3	P08631	Q12873	HCK_CHD3	Yes	No	No	Grey	Solid
EGFRNetmtKRAS-Union	HCK	CHD4	P08631	Q14839	HCK_CHD4	Yes	No	No	Grey	Solid
EGFRNetmtKRAS-Union	HCK	CHD5	P08631	Q8TDI0	HCK_CHD5	Yes	No	No	Grey	Solid
EGFRNetmtKRAS-Union	HCK	DPP7	P08631	Q9UHL4	HCK_DPP7	No	Yes	No	Grey	Solid
EGFRNetmtKRAS-Union	HCK	FXR1	P08631	P51114	HCK_FXR1	No	Yes	No	Grey	Solid
EGFRNetmtKRAS-Union	HCK	HCK	P08631	P08631	HCK_HCK	Yes	Yes	No	Grey	Solid
EGFRNetmtKRAS-Union	HCK	HNRNPC	P08631	P07910	HCK_HNRNPC	Yes	Yes	No	Grey	Solid
EGFRNetmtKRAS-Union	HCK	HNRNPCL1	P08631	O60812	HCK_HNRNPCL1	Yes	Yes	No	Grey	Solid
EGFRNetmtKRAS-Union	HCK	HSP90AA1	P08631	P07900	HCK_HSP90AA1	Yes	Yes	No	Grey	Solid
EGFRNetmtKRAS-Union	HCK	HSP90AB1	P08631	P08238	HCK_HSP90AB1	Yes	Yes	No	Grey	Solid
EGFRNetmtKRAS-Union	HCK	HSP90AB2P	P08631	Q58FF8	HCK_HSP90AB2P	Yes	Yes	No	Grey	Solid
EGFRNetmtKRAS-Union	HCK	HSP90AB3P	P08631	Q58FF7	HCK_HSP90AB3P	Yes	Yes	No	Grey	Solid
EGFRNetmtKRAS-Union	HCK	HSPA1A	P08631	P08107	HCK_HSPA1A	Yes	Yes	No	Grey	Solid
EGFRNetmtKRAS-Union	HCK	HSPA5	P08631	P11021	HCK_HSPA5	Yes	Yes	No	Grey	Solid
EGFRNetmtKRAS-Union	HCK	HSPA6	P08631	P17066	HCK_HSPA6	Yes	Yes	No	Grey	Solid
EGFRNetmtKRAS-Union	HCK	HSPA8	P08631	P11142	HCK_HSPA8	Yes	Yes	No	Grey	Solid
EGFRNetmtKRAS-Union	HCK	HSPA9	P08631	P38646	HCK_HSPA9	Yes	Yes	No	Grey	Solid
EGFRNetmtKRAS-Union	HCK	LRPPRC	P08631	P42704	HCK_LRPPRC	No	Yes	No	Grey	Solid
EGFRNetmtKRAS-Union	HCK	MAGEB2	P08631	O15479	HCK_MAGEB2	No	Yes	No	Grey	Solid
EGFRNetmtKRAS-Union	HCK	RPL22	P08631	P35268	HCK_RPL22	No	Yes	No	Grey	Solid
EGFRNetmtKRAS-Union	HCK	RPL37	P08631	P61927	HCK_RPL37	No	Yes	No	Grey	Solid
EGFRNetmtKRAS-Union	HCK	TXNDC12	P08631	O95881	HCK_TXNDC12	Yes	No	No	Grey	Solid
EGFRNetmtKRAS-Union	HDAC1	HSPB1	Q13547	P04792	HDAC1_HSPB1	Yes	Yes	Yes	Blue	Dotted
EGFRNetmtKRAS-Union	HDAC1	AIFM1	Q13547	O95831	HDAC1_AIFM1	No	Yes	No	Grey	Solid
EGFRNetmtKRAS-Union	HDAC1	BAG2	Q13547	O95816	HDAC1_BAG2	Yes	Yes	No	Grey	Solid
EGFRNetmtKRAS-Union	HDAC1	CAD	Q13547	P27708	HDAC1_CAD	Yes	No	No	Grey	Solid
EGFRNetmtKRAS-Union	HDAC1	CCT2	Q13547	P78371	HDAC1_CCT2	Yes	Yes	No	Grey	Solid
EGFRNetmtKRAS-Union	HDAC1	CCT3	Q13547	P49368	HDAC1_CCT3	Yes	Yes	No	Grey	Solid
EGFRNetmtKRAS-Union	HDAC1	CCT4	Q13547	P50991	HDAC1_CCT4	Yes	Yes	No	Grey	Solid
EGFRNetmtKRAS-Union	HDAC1	CCT5	Q13547	P48643	HDAC1_CCT5	Yes	Yes	No	Grey	Solid
EGFRNetmtKRAS-Union	HDAC1	CCT6A	Q13547	P40227	HDAC1_CCT6A	Yes	Yes	No	Grey	Solid
EGFRNetmtKRAS-Union	HDAC1	CCT7	Q13547	Q99832	HDAC1_CCT7	Yes	Yes	No	Grey	Solid
EGFRNetmtKRAS-Union	HDAC1	CCT8	Q13547	P50990	HDAC1_CCT8	Yes	Yes	No	Grey	Solid
EGFRNetmtKRAS-Union	HDAC1	DNAJA2	Q13547	O60884	HDAC1_DNAJA2	Yes	Yes	No	Grey	Solid
EGFRNetmtKRAS-Union	HDAC1	FANCD2	Q13547	Q9BXW9	HDAC1_FANCD2	No	Yes	No	Grey	Solid
EGFRNetmtKRAS-Union	HDAC1	HDAC1	Q13547	Q13547	HDAC1_HDAC1	Yes	Yes	No	Grey	Solid
EGFRNetmtKRAS-Union	HDAC1	HIGD1A	Q13547	Q9Y241	HDAC1_HIGD1A	Yes	No	No	Grey	Solid
EGFRNetmtKRAS-Union	HDAC1	HIGD1C	Q13547	A8MV81	HDAC1_HIGD1C	Yes	No	No	Grey	Solid
EGFRNetmtKRAS-Union	HDAC1	HNRNPM	Q13547	P52272	HDAC1_HNRNPM	Yes	Yes	No	Grey	Solid
EGFRNetmtKRAS-Union	HDAC1	HSPA1A	Q13547	P08107	HDAC1_HSPA1A	Yes	Yes	No	Grey	Solid
EGFRNetmtKRAS-Union	HDAC1	HSPA6	Q13547	P17066	HDAC1_HSPA6	Yes	Yes	No	Grey	Solid
EGFRNetmtKRAS-Union	HDAC1	HSPA8	Q13547	P11142	HDAC1_HSPA8	Yes	Yes	No	Grey	Solid
EGFRNetmtKRAS-Union	HDAC1	IQGAP1	Q13547	P46940	HDAC1_IQGAP1	No	Yes	No	Grey	Solid
EGFRNetmtKRAS-Union	HDAC1	PDCD5	Q13547	O14737	HDAC1_PDCD5	Yes	No	No	Grey	Solid
EGFRNetmtKRAS-Union	HDAC1	PDCL3	Q13547	Q9H2J4	HDAC1_PDCL3	Yes	Yes	No	Grey	Solid
EGFRNetmtKRAS-Union	HDAC1	PFDN1	Q13547	O60925	HDAC1_PFDN1	No	Yes	No	Grey	Solid
EGFRNetmtKRAS-Union	HDAC1	PFDN4	Q13547	Q9NQP4	HDAC1_PFDN4	No	Yes	No	Grey	Solid
EGFRNetmtKRAS-Union	HDAC1	PFDN5	Q13547	Q99471	HDAC1_PFDN5	Yes	Yes	No	Grey	Solid
EGFRNetmtKRAS-Union	HDAC1	PRPF19	Q13547	Q9UMS4	HDAC1_PRPF19	Yes	Yes	No	Grey	Solid
EGFRNetmtKRAS-Union	HDAC1	RB1CC1	Q13547	Q8TDY2	HDAC1_RB1CC1	No	Yes	No	Grey	Solid
EGFRNetmtKRAS-Union	HDAC1	RCN2	Q13547	Q14257	HDAC1_RCN2	No	Yes	No	Grey	Solid
EGFRNetmtKRAS-Union	HDAC1	RPS27A	Q13547	P62979	HDAC1_RPS27A	Yes	Yes	No	Grey	Solid
EGFRNetmtKRAS-Union	HDAC1	SLC25A3	Q13547	Q00325	HDAC1_SLC25A3	Yes	Yes	No	Grey	Solid
EGFRNetmtKRAS-Union	HDAC1	SLC25A5	Q13547	P05141	HDAC1_SLC25A5	Yes	Yes	No	Grey	Solid
EGFRNetmtKRAS-Union	HDAC1	SLC25A6	Q13547	P12236	HDAC1_SLC25A6	Yes	No	No	Grey	Solid
EGFRNetmtKRAS-Union	HDAC1	SLC39A7	Q13547	Q92504	HDAC1_SLC39A7	No	Yes	No	Grey	Solid
EGFRNetmtKRAS-Union	HDAC1	SSR1	Q13547	P43307	HDAC1_SSR1	No	Yes	No	Grey	Solid
EGFRNetmtKRAS-Union	HDAC1	TCP1	Q13547	P17987	HDAC1_TCP1	Yes	Yes	No	Grey	Solid
EGFRNetmtKRAS-Union	HDAC1	TLN1	Q13547	Q9Y490	HDAC1_TLN1	Yes	Yes	No	Grey	Solid
EGFRNetmtKRAS-Union	HDAC1	TMEM33	Q13547	P57088	HDAC1_TMEM33	Yes	Yes	No	Grey	Solid
EGFRNetmtKRAS-Union	HDAC1	TUBB	Q13547	P07437	HDAC1_TUBB	Yes	No	No	Grey	Solid
EGFRNetmtKRAS-Union	HDAC1	TUBB3	Q13547	Q13509	HDAC1_TUBB3	No	Yes	No	Grey	Solid
EGFRNetmtKRAS-Union	HDAC1	TUBB4B	Q13547	P68371	HDAC1_TUBB4B	Yes	No	No	Grey	Solid
EGFRNetmtKRAS-Union	HDAC1	TUBB6	Q13547	Q9BUF5	HDAC1_TUBB6	Yes	No	No	Grey	Solid
EGFRNetmtKRAS-Union	HDAC1	VBP1	Q13547	P61758	HDAC1_VBP1	No	Yes	No	Grey	Solid
EGFRNetmtKRAS-Union	HDAC1	WDR26	Q13547	Q9H7D7	HDAC1_WDR26	No	Yes	No	Grey	Solid
EGFRNetmtKRAS-Union	KLF11	BOLA2	O14901	Q9H3K6	KLF11_BOLA2	Yes	No	No	Grey	Solid
EGFRNetmtKRAS-Union	KLF11	KLF11	O14901	O14901	KLF11_KLF11	Yes	Yes	No	Grey	Solid
EGFRNetmtKRAS-Union	KLF11	MAPK3	O14901	P27361	KLF11_MAPK3	Yes	No	No	Grey	Solid
EGFRNetmtKRAS-Union	KLF11	P4HB	O14901	P07237	KLF11_P4HB	Yes	No	No	Grey	Solid
EGFRNetmtKRAS-Union	LCK	BAG2	P06239	O95816	LCK_BAG2	No	Yes	Yes	Blue	Solid
EGFRNetmtKRAS-Union	LCK	CCT2	P06239	P78371	LCK_CCT2	Yes	Yes	Yes	Blue	Dotted
EGFRNetmtKRAS-Union	LCK	CCT3	P06239	P49368	LCK_CCT3	Yes	Yes	Yes	Blue	Dotted
EGFRNetmtKRAS-Union	LCK	CCT4	P06239	P50991	LCK_CCT4	Yes	Yes	Yes	Blue	Dotted
EGFRNetmtKRAS-Union	LCK	CCT5	P06239	P48643	LCK_CCT5	Yes	Yes	Yes	Blue	Dotted
EGFRNetmtKRAS-Union	LCK	CCT6A	P06239	P40227	LCK_CCT6A	Yes	Yes	Yes	Blue	Dotted
EGFRNetmtKRAS-Union	LCK	CCT7	P06239	Q99832	LCK_CCT7	Yes	Yes	Yes	Blue	Dotted
EGFRNetmtKRAS-Union	LCK	CCT8	P06239	P50990	LCK_CCT8	Yes	Yes	Yes	Blue	Dotted
EGFRNetmtKRAS-Union	LCK	CDC37	P06239	Q16543	LCK_CDC37	Yes	Yes	Yes	Blue	Dotted
EGFRNetmtKRAS-Union	LCK	CDK1	P06239	P06493	LCK_CDK1	Yes	Yes	Yes	Blue	Dotted
EGFRNetmtKRAS-Union	LCK	HSP90AA1	P06239	P07900	LCK_HSP90AA1	Yes	Yes	Yes	Blue	Dotted
EGFRNetmtKRAS-Union	LCK	HSP90AB1	P06239	P08238	LCK_HSP90AB1	Yes	Yes	Yes	Blue	Dotted
EGFRNetmtKRAS-Union	LCK	HSP90AB3P	P06239	Q58FF7	LCK_HSP90AB3P	Yes	Yes	Yes	Blue	Dotted
EGFRNetmtKRAS-Union	LCK	HSPA8	P06239	P11142	LCK_HSPA8	No	Yes	Yes	Blue	Solid
EGFRNetmtKRAS-Union	LCK	HSPB1	P06239	P04792	LCK_HSPB1	No	Yes	Yes	Blue	Solid
EGFRNetmtKRAS-Union	LCK	LCK	P06239	P06239	LCK_LCK	Yes	Yes	Yes	Blue	Dotted
EGFRNetmtKRAS-Union	LCK	NOLC1	P06239	Q14978	LCK_NOLC1	No	Yes	Yes	Blue	Solid
EGFRNetmtKRAS-Union	LCK	RAN	P06239	P62826	LCK_RAN	No	Yes	Yes	Blue	Solid
EGFRNetmtKRAS-Union	LCK	RBMX	P06239	P38159	LCK_RBMX	No	Yes	Yes	Blue	Solid
EGFRNetmtKRAS-Union	LCK	SAFB	P06239	Q15424	LCK_SAFB	No	Yes	Yes	Blue	Solid
EGFRNetmtKRAS-Union	LCK	STK38	P06239	Q15208	LCK_STK38	No	Yes	Yes	Blue	Solid
EGFRNetmtKRAS-Union	LCK	TCP1	P06239	P17987	LCK_TCP1	Yes	Yes	Yes	Blue	Dotted
EGFRNetmtKRAS-Union	LCK	TUBB	P06239	P07437	LCK_TUBB	No	Yes	Yes	Blue	Solid
EGFRNetmtKRAS-Union	LCK	UQCRQ	P06239	O14949	LCK_UQCRQ	No	Yes	Yes	Blue	Solid
EGFRNetmtKRAS-Union	LCK	YES1	P06239	P07947	LCK_YES1	Yes	Yes	Yes	Blue	Dotted
EGFRNetmtKRAS-Union	LCK	HSPA1A	P06239	P08107	LCK_HSPA1A	Yes	Yes	Yes	Blue	Dotted
EGFRNetmtKRAS-Union	LCK	HSPA5	P06239	P11021	LCK_HSPA5	Yes	Yes	Yes	Blue	Dotted
EGFRNetmtKRAS-Union	LCK	EEF1B2	P06239	P24534	LCK_EEF1B2	Yes	No	Yes	Red	Solid
EGFRNetmtKRAS-Union	LCK	EIF4A1	P06239	P60842	LCK_EIF4A1	Yes	No	Yes	Red	Solid
EGFRNetmtKRAS-Union	LCK	MAT2A	P06239	P31153	LCK_MAT2A	Yes	No	Yes	Red	Solid
EGFRNetmtKRAS-Union	LCK	PTS	P06239	Q03393	LCK_PTS	Yes	No	Yes	Red	Solid
EGFRNetmtKRAS-Union	LCK	RARS	P06239	P54136	LCK_RARS	Yes	No	Yes	Red	Solid
EGFRNetmtKRAS-Union	LCK	RPL22L1	P06239	Q6P5R6	LCK_RPL22L1	Yes	No	Yes	Red	Solid
EGFRNetmtKRAS-Union	LCK	VARS	P06239	P26640	LCK_VARS	Yes	No	Yes	Red	Solid
EGFRNetmtKRAS-Union	LCK	ATP5A1	P06239	P25705	LCK_ATP5A1	No	Yes	No	Grey	Solid
EGFRNetmtKRAS-Union	LCK	BMX	P06239	P51813	LCK_BMX	Yes	Yes	No	Grey	Solid
EGFRNetmtKRAS-Union	LCK	CDCP1	P06239	Q9H5V8	LCK_CDCP1	No	Yes	No	Grey	Solid
EGFRNetmtKRAS-Union	LCK	DNAJA1	P06239	P31689	LCK_DNAJA1	No	Yes	No	Grey	Solid
EGFRNetmtKRAS-Union	LCK	DSP	P06239	P15924	LCK_DSP	Yes	Yes	No	Grey	Solid
EGFRNetmtKRAS-Union	LCK	E2F7	P06239	Q96AV8	LCK_E2F7	Yes	No	No	Grey	Solid
EGFRNetmtKRAS-Union	LCK	EEF1G	P06239	P26641	LCK_EEF1G	Yes	No	No	Grey	Solid
EGFRNetmtKRAS-Union	LCK	EEF2	P06239	P13639	LCK_EEF2	No	Yes	No	Grey	Solid
EGFRNetmtKRAS-Union	LCK	HIST1H2BC	P06239	P62807	LCK_HIST1H2BC	No	Yes	No	Grey	Solid
EGFRNetmtKRAS-Union	LCK	HIST1H2BD	P06239	P58876	LCK_HIST1H2BD	No	Yes	No	Grey	Solid
EGFRNetmtKRAS-Union	LCK	HIST1H2BH	P06239	Q93079	LCK_HIST1H2BH	No	Yes	No	Grey	Solid
EGFRNetmtKRAS-Union	LCK	HIST1H2BL	P06239	Q99880	LCK_HIST1H2BL	No	Yes	No	Grey	Solid
EGFRNetmtKRAS-Union	LCK	HIST1H2BM	P06239	Q99879	LCK_HIST1H2BM	No	Yes	No	Grey	Solid
EGFRNetmtKRAS-Union	LCK	HIST1H2BN	P06239	Q99877	LCK_HIST1H2BN	No	Yes	No	Grey	Solid
EGFRNetmtKRAS-Union	LCK	HIST2H2BF	P06239	Q5QNW6	LCK_HIST2H2BF	No	Yes	No	Grey	Solid
EGFRNetmtKRAS-Union	LCK	HSPA6	P06239	P17066	LCK_HSPA6	No	Yes	No	Grey	Solid
EGFRNetmtKRAS-Union	LCK	HSPA9	P06239	P38646	LCK_HSPA9	No	Yes	No	Grey	Solid
EGFRNetmtKRAS-Union	LCK	IARS	P06239	P41252	LCK_IARS	Yes	No	No	Grey	Solid
EGFRNetmtKRAS-Union	LCK	NF1	P06239	P21359	LCK_NF1	Yes	No	No	Grey	Solid
EGFRNetmtKRAS-Union	LCK	RBM3	P06239	P98179	LCK_RBM3	Yes	No	No	Grey	Solid
EGFRNetmtKRAS-Union	LCK	RBMXL1	P06239	Q96E39	LCK_RBMXL1	No	Yes	No	Grey	Solid
EGFRNetmtKRAS-Union	LCK	RP9	P06239	Q8TA86	LCK_RP9	No	Yes	No	Grey	Solid
EGFRNetmtKRAS-Union	LCK	SLC25A18	P06239	Q9H1K4	LCK_SLC25A18	Yes	Yes	No	Grey	Solid
EGFRNetmtKRAS-Union	LCK	SLC25A22	P06239	Q9H936	LCK_SLC25A22	Yes	Yes	No	Grey	Solid
EGFRNetmtKRAS-Union	LCK	SLC25A6	P06239	P12236	LCK_SLC25A6	No	Yes	No	Grey	Solid
EGFRNetmtKRAS-Union	LCK	TMPO	P06239	P42166	LCK_TMPO	No	Yes	No	Grey	Solid
EGFRNetmtKRAS-Union	LCK	TUBB4B	P06239	P68371	LCK_TUBB4B	No	Yes	No	Grey	Solid
EGFRNetmtKRAS-Union	LCK	XRCC5	P06239	P13010	LCK_XRCC5	No	Yes	No	Grey	Solid
EGFRNetmtKRAS-Union	LCK	YWHAZ	P06239	P63104	LCK_YWHAZ	No	Yes	No	Grey	Solid
EGFRNetmtKRAS-Union	LYN	ARGLU1	P07948	Q9NWB6	LYN_ARGLU1	Yes	No	No	Grey	Solid
EGFRNetmtKRAS-Union	LYN	CCAR1	P07948	Q8IX12	LYN_CCAR1	Yes	Yes	No	Grey	Solid
EGFRNetmtKRAS-Union	LYN	CDC37	P07948	Q16543	LYN_CDC37	Yes	Yes	No	Grey	Solid
EGFRNetmtKRAS-Union	LYN	CDK1	P07948	P06493	LYN_CDK1	Yes	Yes	No	Grey	Solid
EGFRNetmtKRAS-Union	LYN	CHERP	P07948	Q8IWX8	LYN_CHERP	No	Yes	No	Grey	Solid
EGFRNetmtKRAS-Union	LYN	CSNK2A1	P07948	P68400	LYN_CSNK2A1	No	Yes	No	Grey	Solid
EGFRNetmtKRAS-Union	LYN	DDX23	P07948	Q9BUQ8	LYN_DDX23	No	Yes	No	Grey	Solid
EGFRNetmtKRAS-Union	LYN	DSG1	P07948	Q02413	LYN_DSG1	No	Yes	No	Grey	Solid
EGFRNetmtKRAS-Union	LYN	DSP	P07948	P15924	LYN_DSP	Yes	No	No	Grey	Solid
EGFRNetmtKRAS-Union	LYN	EFTUD2	P07948	Q15029	LYN_EFTUD2	No	Yes	No	Grey	Solid
EGFRNetmtKRAS-Union	LYN	ERH	P07948	P84090	LYN_ERH	No	Yes	No	Grey	Solid
EGFRNetmtKRAS-Union	LYN	FGR	P07948	P09769	LYN_FGR	Yes	Yes	No	Grey	Solid
EGFRNetmtKRAS-Union	LYN	CSNK2A3	P07948	Q8NEV1	LYN_CSNK2A3	No	Yes	No	Grey	Solid
EGFRNetmtKRAS-Union	LYN	HCK	P07948	P08631	LYN_HCK	Yes	Yes	No	Grey	Solid
EGFRNetmtKRAS-Union	LYN	HSP90AA1	P07948	P07900	LYN_HSP90AA1	Yes	Yes	No	Grey	Solid
EGFRNetmtKRAS-Union	LYN	HSP90AB1	P07948	P08238	LYN_HSP90AB1	No	Yes	No	Grey	Solid
EGFRNetmtKRAS-Union	LYN	HSP90AB3P	P07948	Q58FF7	LYN_HSP90AB3P	No	Yes	No	Grey	Solid
EGFRNetmtKRAS-Union	LYN	LYN	P07948	P07948	LYN_LYN	Yes	Yes	No	Grey	Solid
EGFRNetmtKRAS-Union	LYN	PRMT1	P07948	Q99873	LYN_PRMT1	No	Yes	No	Grey	Solid
EGFRNetmtKRAS-Union	LYN	PRPF4	P07948	O43172	LYN_PRPF4	Yes	No	No	Grey	Solid
EGFRNetmtKRAS-Union	LYN	PRPF8	P07948	Q6P2Q9	LYN_PRPF8	No	Yes	No	Grey	Solid
EGFRNetmtKRAS-Union	LYN	SF3A1	P07948	Q15459	LYN_SF3A1	No	Yes	No	Grey	Solid
EGFRNetmtKRAS-Union	LYN	SF3A2	P07948	Q15428	LYN_SF3A2	No	Yes	No	Grey	Solid
EGFRNetmtKRAS-Union	LYN	SF3A3	P07948	Q12874	LYN_SF3A3	No	Yes	No	Grey	Solid
EGFRNetmtKRAS-Union	LYN	SRRM2	P07948	Q9UQ35	LYN_SRRM2	Yes	Yes	No	Grey	Solid
EGFRNetmtKRAS-Union	LYN	THRAP3	P07948	Q9Y2W1	LYN_THRAP3	No	Yes	No	Grey	Solid
EGFRNetmtKRAS-Union	LYN	TPP2	P07948	P29144	LYN_TPP2	No	Yes	No	Grey	Solid
EGFRNetmtKRAS-Union	MAP2K1	CAMSAP3	Q02750	Q9P1Y5	MAP2K1_CAMSAP3	No	Yes	Yes	Blue	Solid
EGFRNetmtKRAS-Union	MAP2K1	CD9	Q02750	P21926	MAP2K1_CD9	No	Yes	Yes	Blue	Solid
EGFRNetmtKRAS-Union	MAP2K1	DPP7	Q02750	Q9UHL4	MAP2K1_DPP7	No	Yes	Yes	Blue	Solid
EGFRNetmtKRAS-Union	MAP2K1	FAT1	Q02750	Q14517	MAP2K1_FAT1	No	Yes	Yes	Blue	Solid
EGFRNetmtKRAS-Union	MAP2K1	HSPB1	Q02750	P04792	MAP2K1_HSPB1	No	Yes	Yes	Blue	Solid
EGFRNetmtKRAS-Union	MAP2K1	NT5C2	Q02750	P49902	MAP2K1_NT5C2	No	Yes	Yes	Blue	Solid
EGFRNetmtKRAS-Union	MAP2K1	RAB5C	Q02750	P51148	MAP2K1_RAB5C	No	Yes	Yes	Blue	Solid
EGFRNetmtKRAS-Union	MAP2K1	RCN1	Q02750	Q15293	MAP2K1_RCN1	No	Yes	Yes	Blue	Solid
EGFRNetmtKRAS-Union	MAP2K1	SLAIN2	Q02750	Q9P270	MAP2K1_SLAIN2	No	Yes	Yes	Blue	Solid
EGFRNetmtKRAS-Union	MAP2K1	SLC16A3	Q02750	O15427	MAP2K1_SLC16A3	No	Yes	Yes	Blue	Solid
EGFRNetmtKRAS-Union	MAP2K1	STK38	Q02750	Q15208	MAP2K1_STK38	No	Yes	Yes	Blue	Solid
EGFRNetmtKRAS-Union	MAP2K1	TCF25	Q02750	Q9BQ70	MAP2K1_TCF25	No	Yes	Yes	Blue	Solid
EGFRNetmtKRAS-Union	MAP2K1	ARAF	Q02750	P10398	MAP2K1_ARAF	Yes	Yes	Yes	Blue	Dotted
EGFRNetmtKRAS-Union	MAP2K1	KSR1	Q02750	Q8IVT5	MAP2K1_KSR1	Yes	Yes	Yes	Blue	Dotted
EGFRNetmtKRAS-Union	MAP2K1	RAF1	Q02750	P04049	MAP2K1_RAF1	Yes	Yes	Yes	Blue	Dotted
EGFRNetmtKRAS-Union	MAP2K1	YWHAB	Q02750	P31946	MAP2K1_YWHAB	Yes	Yes	Yes	Blue	Dotted
EGFRNetmtKRAS-Union	MAP2K1	YWHAG	Q02750	P61981	MAP2K1_YWHAG	Yes	Yes	Yes	Blue	Dotted
EGFRNetmtKRAS-Union	MAP2K1	YWHAZ	Q02750	P63104	MAP2K1_YWHAZ	Yes	Yes	Yes	Blue	Dotted
EGFRNetmtKRAS-Union	MAP2K1	CBX1	Q02750	P83916	MAP2K1_CBX1	Yes	No	Yes	Red	Solid
EGFRNetmtKRAS-Union	MAP2K1	CBX3	Q02750	Q13185	MAP2K1_CBX3	Yes	No	Yes	Red	Solid
EGFRNetmtKRAS-Union	MAP2K1	DDX18	Q02750	Q9NVP1	MAP2K1_DDX18	Yes	No	Yes	Red	Solid
EGFRNetmtKRAS-Union	MAP2K1	GNL3	Q02750	Q9BVP2	MAP2K1_GNL3	Yes	No	Yes	Red	Solid
EGFRNetmtKRAS-Union	MAP2K1	HNRPDL	Q02750	O14979	MAP2K1_HNRPDL	Yes	No	Yes	Red	Solid
EGFRNetmtKRAS-Union	MAP2K1	KRR1	Q02750	Q13601	MAP2K1_KRR1	Yes	No	Yes	Red	Solid
EGFRNetmtKRAS-Union	MAP2K1	MCM4	Q02750	P33991	MAP2K1_MCM4	Yes	No	Yes	Red	Solid
EGFRNetmtKRAS-Union	MAP2K1	NDUFA10	Q02750	O95299	MAP2K1_NDUFA10	Yes	No	Yes	Red	Solid
EGFRNetmtKRAS-Union	MAP2K1	NOC2L	Q02750	Q9Y3T9	MAP2K1_NOC2L	Yes	No	Yes	Red	Solid
EGFRNetmtKRAS-Union	MAP2K1	NOP2	Q02750	P46087	MAP2K1_NOP2	Yes	No	Yes	Red	Solid
EGFRNetmtKRAS-Union	MAP2K1	NOP58	Q02750	Q9Y2X3	MAP2K1_NOP58	Yes	No	Yes	Red	Solid
EGFRNetmtKRAS-Union	MAP2K1	NPM3	Q02750	O75607	MAP2K1_NPM3	Yes	No	Yes	Red	Solid
EGFRNetmtKRAS-Union	MAP2K1	RALY	Q02750	Q9UKM9	MAP2K1_RALY	Yes	No	Yes	Red	Solid
EGFRNetmtKRAS-Union	MAP2K1	RBM25	Q02750	P49756	MAP2K1_RBM25	Yes	No	Yes	Red	Solid
EGFRNetmtKRAS-Union	MAP2K1	RRP9	Q02750	O43818	MAP2K1_RRP9	Yes	No	Yes	Red	Solid
EGFRNetmtKRAS-Union	MAP2K1	TARDBP	Q02750	Q13148	MAP2K1_TARDBP	Yes	No	Yes	Red	Solid
EGFRNetmtKRAS-Union	MAP2K1	TOR1AIP1	Q02750	Q5JTV8	MAP2K1_TOR1AIP1	Yes	No	Yes	Red	Solid
EGFRNetmtKRAS-Union	MAP2K1	TPR	Q02750	P12270	MAP2K1_TPR	Yes	No	Yes	Red	Solid
EGFRNetmtKRAS-Union	MAP2K1	UQCRB	Q02750	P14927	MAP2K1_UQCRB	Yes	No	Yes	Red	Solid
EGFRNetmtKRAS-Union	MAP2K1	UQCRFS1	Q02750	P47985	MAP2K1_UQCRFS1	Yes	No	Yes	Red	Solid
EGFRNetmtKRAS-Union	MAP2K1	AKAP12	Q02750	Q02952	MAP2K1_AKAP12	Yes	No	No	Grey	Solid
EGFRNetmtKRAS-Union	MAP2K1	ATAD3A	Q02750	Q9NVI7	MAP2K1_ATAD3A	Yes	No	No	Grey	Solid
EGFRNetmtKRAS-Union	MAP2K1	CAD	Q02750	P27708	MAP2K1_CAD	No	Yes	No	Grey	Solid
EGFRNetmtKRAS-Union	MAP2K1	CDC37	Q02750	Q16543	MAP2K1_CDC37	Yes	Yes	No	Grey	Solid
EGFRNetmtKRAS-Union	MAP2K1	DNAJA2	Q02750	O60884	MAP2K1_DNAJA2	No	Yes	No	Grey	Solid
EGFRNetmtKRAS-Union	MAP2K1	FBL	Q02750	P22087	MAP2K1_FBL	No	Yes	No	Grey	Solid
EGFRNetmtKRAS-Union	MAP2K1	FKBP5	Q02750	Q13451	MAP2K1_FKBP5	Yes	Yes	No	Grey	Solid
EGFRNetmtKRAS-Union	MAP2K1	H1F0	Q02750	P07305	MAP2K1_H1F0	Yes	No	No	Grey	Solid
EGFRNetmtKRAS-Union	MAP2K1	HMGA1	Q02750	P17096	MAP2K1_HMGA1	Yes	No	No	Grey	Solid
EGFRNetmtKRAS-Union	MAP2K1	ITGA3	Q02750	P26006	MAP2K1_ITGA3	No	Yes	No	Grey	Solid
EGFRNetmtKRAS-Union	MAP2K1	KRAS	Q02750	P01116	MAP2K1_KRAS	Yes	Yes	No	Grey	Solid
EGFRNetmtKRAS-Union	MAP2K1	MAP2K1	Q02750	Q02750	MAP2K1_MAP2K1	Yes	Yes	No	Grey	Solid
EGFRNetmtKRAS-Union	MAP2K1	NAT10	Q02750	Q9H0A0	MAP2K1_NAT10	Yes	No	No	Grey	Solid
EGFRNetmtKRAS-Union	MAP2K1	PROSC	Q02750	O94903	MAP2K1_PROSC	No	Yes	No	Grey	Solid
EGFRNetmtKRAS-Union	MAP2K1	RPL29	Q02750	P47914	MAP2K1_RPL29	Yes	Yes	No	Grey	Solid
EGFRNetmtKRAS-Union	MAP2K1	SLC7A5	Q02750	Q01650	MAP2K1_SLC7A5	No	Yes	No	Grey	Solid
EGFRNetmtKRAS-Union	MAP2K1	SRSF5	Q02750	Q13243	MAP2K1_SRSF5	Yes	No	No	Grey	Solid
EGFRNetmtKRAS-Union	MAP2K1	TOMM22	Q02750	Q9NS69	MAP2K1_TOMM22	Yes	No	No	Grey	Solid
EGFRNetmtKRAS-Union	MAP2K1	UQCRFS1P1	Q02750	P0C7P4	MAP2K1_UQCRFS1P1	Yes	No	No	Grey	Solid
EGFRNetmtKRAS-Union	MAP2K1	VARS	Q02750	P26640	MAP2K1_VARS	Yes	No	No	Grey	Solid
EGFRNetmtKRAS-Union	MAP2K1	YWHAE	Q02750	P62258	MAP2K1_YWHAE	Yes	Yes	No	Grey	Solid
EGFRNetmtKRAS-Union	MAP2K1	YWHAH	Q02750	Q04917	MAP2K1_YWHAH	Yes	Yes	No	Grey	Solid
EGFRNetmtKRAS-Union	MAP2K1	YWHAQ	Q02750	P27348	MAP2K1_YWHAQ	Yes	Yes	No	Grey	Solid
EGFRNetmtKRAS-Union	MAP2K2	ARAF	P36507	P10398	MAP2K2_ARAF	No	Yes	Yes	Blue	Solid
EGFRNetmtKRAS-Union	MAP2K2	DSG1	P36507	Q02413	MAP2K2_DSG1	No	Yes	Yes	Blue	Solid
EGFRNetmtKRAS-Union	MAP2K2	YWHAB	P36507	P31946	MAP2K2_YWHAB	Yes	Yes	Yes	Blue	Dotted
EGFRNetmtKRAS-Union	MAP2K2	YWHAQ	P36507	P27348	MAP2K2_YWHAQ	Yes	Yes	Yes	Blue	Dotted
EGFRNetmtKRAS-Union	MAP2K2	YWHAZ	P36507	P63104	MAP2K2_YWHAZ	Yes	Yes	Yes	Blue	Dotted
EGFRNetmtKRAS-Union	MAP2K2	NCL	P36507	P19338	MAP2K2_NCL	Yes	No	Yes	Red	Solid
EGFRNetmtKRAS-Union	MAP2K2	BAG2	P36507	O95816	MAP2K2_BAG2	Yes	Yes	No	Grey	Solid
EGFRNetmtKRAS-Union	MAP2K2	CCT6A	P36507	P40227	MAP2K2_CCT6A	No	Yes	No	Grey	Solid
EGFRNetmtKRAS-Union	MAP2K2	CDC37	P36507	Q16543	MAP2K2_CDC37	Yes	Yes	No	Grey	Solid
EGFRNetmtKRAS-Union	MAP2K2	DNAJA1	P36507	P31689	MAP2K2_DNAJA1	No	Yes	No	Grey	Solid
EGFRNetmtKRAS-Union	MAP2K2	DNAJA2	P36507	O60884	MAP2K2_DNAJA2	No	Yes	No	Grey	Solid
EGFRNetmtKRAS-Union	MAP2K2	DSP	P36507	P15924	MAP2K2_DSP	No	Yes	No	Grey	Solid
EGFRNetmtKRAS-Union	MAP2K2	EIF2S1	P36507	P05198	MAP2K2_EIF2S1	Yes	Yes	No	Grey	Solid
EGFRNetmtKRAS-Union	MAP2K2	HPX	P36507	P02790	MAP2K2_HPX	No	Yes	No	Grey	Solid
EGFRNetmtKRAS-Union	MAP2K2	HSP90AA1	P36507	P07900	MAP2K2_HSP90AA1	Yes	Yes	No	Grey	Solid
EGFRNetmtKRAS-Union	MAP2K2	HSP90AB1	P36507	P08238	MAP2K2_HSP90AB1	Yes	Yes	No	Grey	Solid
EGFRNetmtKRAS-Union	MAP2K2	HSPA1A	P36507	P08107	MAP2K2_HSPA1A	Yes	Yes	No	Grey	Solid
EGFRNetmtKRAS-Union	MAP2K2	HSPA4	P36507	P34932	MAP2K2_HSPA4	Yes	Yes	No	Grey	Solid
EGFRNetmtKRAS-Union	MAP2K2	HSPA5	P36507	P11021	MAP2K2_HSPA5	Yes	Yes	No	Grey	Solid
EGFRNetmtKRAS-Union	MAP2K2	HSPA8	P36507	P11142	MAP2K2_HSPA8	Yes	Yes	No	Grey	Solid
EGFRNetmtKRAS-Union	MAP2K2	HSPA9	P36507	P38646	MAP2K2_HSPA9	Yes	Yes	No	Grey	Solid
EGFRNetmtKRAS-Union	MAP2K2	IMMT	P36507	Q16891	MAP2K2_IMMT	Yes	Yes	No	Grey	Solid
EGFRNetmtKRAS-Union	MAP2K2	KSR1	P36507	Q8IVT5	MAP2K2_KSR1	Yes	Yes	No	Grey	Solid
EGFRNetmtKRAS-Union	MAP2K2	MAP2K2	P36507	P36507	MAP2K2_MAP2K2	Yes	Yes	No	Grey	Solid
EGFRNetmtKRAS-Union	MAP2K2	PRDX1	P36507	Q06830	MAP2K2_PRDX1	No	Yes	No	Grey	Solid
EGFRNetmtKRAS-Union	MAP2K2	RAF1	P36507	P04049	MAP2K2_RAF1	Yes	Yes	No	Grey	Solid
EGFRNetmtKRAS-Union	MAP2K2	SLC25A11	P36507	Q02978	MAP2K2_SLC25A11	Yes	Yes	No	Grey	Solid
EGFRNetmtKRAS-Union	MAP2K2	SLC25A3	P36507	Q00325	MAP2K2_SLC25A3	Yes	Yes	No	Grey	Solid
EGFRNetmtKRAS-Union	MAP2K2	TUBA1B	P36507	P68363	MAP2K2_TUBA1B	Yes	Yes	No	Grey	Solid
EGFRNetmtKRAS-Union	MAP2K2	TUBA1C	P36507	Q9BQE3	MAP2K2_TUBA1C	Yes	Yes	No	Grey	Solid
EGFRNetmtKRAS-Union	MAP2K2	TUBA4A	P36507	P68366	MAP2K2_TUBA4A	Yes	Yes	No	Grey	Solid
EGFRNetmtKRAS-Union	MAP2K2	TUBB	P36507	P07437	MAP2K2_TUBB	Yes	Yes	No	Grey	Solid
EGFRNetmtKRAS-Union	MAP2K2	TUBB4B	P36507	P68371	MAP2K2_TUBB4B	Yes	Yes	No	Grey	Solid
EGFRNetmtKRAS-Union	MAP2K2	YWHAH	P36507	Q04917	MAP2K2_YWHAH	Yes	Yes	No	Grey	Solid
EGFRNetmtKRAS-Union	MAP2K3	HSPB1	P46734	P04792	MAP2K3_HSPB1	No	Yes	Yes	Blue	Solid
EGFRNetmtKRAS-Union	MAP2K3	AKAP12	P46734	Q02952	MAP2K3_AKAP12	Yes	No	Yes	Red	Solid
EGFRNetmtKRAS-Union	MAP2K3	RUVBL1	P46734	Q9Y265	MAP2K3_RUVBL1	Yes	No	Yes	Red	Solid
EGFRNetmtKRAS-Union	MAP2K3	SFN	P46734	P31947	MAP2K3_SFN	Yes	No	Yes	Red	Solid
EGFRNetmtKRAS-Union	MAP2K3	SLC25A3	P46734	Q00325	MAP2K3_SLC25A3	Yes	No	Yes	Red	Solid
EGFRNetmtKRAS-Union	MAP2K3	SLC25A5	P46734	P05141	MAP2K3_SLC25A5	Yes	No	Yes	Red	Solid
EGFRNetmtKRAS-Union	MAP2K3	HSPA1A	P46734	P08107	MAP2K3_HSPA1A	Yes	Yes	Yes	Red	Dotted
EGFRNetmtKRAS-Union	MAP2K3	TUBB2A	P46734	Q13885	MAP2K3_TUBB2A	Yes	Yes	Yes	Red	Dotted
EGFRNetmtKRAS-Union	MAP2K3	BCAP31	P46734	P51572	MAP2K3_BCAP31	No	Yes	No	Grey	Solid
EGFRNetmtKRAS-Union	MAP2K3	BTF3	P46734	P20290	MAP2K3_BTF3	Yes	No	No	Grey	Solid
EGFRNetmtKRAS-Union	MAP2K3	CAD	P46734	P27708	MAP2K3_CAD	Yes	Yes	No	Grey	Solid
EGFRNetmtKRAS-Union	MAP2K3	CDC37	P46734	Q16543	MAP2K3_CDC37	Yes	Yes	No	Grey	Solid
EGFRNetmtKRAS-Union	MAP2K3	CTNNA1	P46734	P35221	MAP2K3_CTNNA1	No	Yes	No	Grey	Solid
EGFRNetmtKRAS-Union	MAP2K3	CTNNA2	P46734	P26232	MAP2K3_CTNNA2	No	Yes	No	Grey	Solid
EGFRNetmtKRAS-Union	MAP2K3	CTNNB1	P46734	P35222	MAP2K3_CTNNB1	Yes	Yes	No	Grey	Solid
EGFRNetmtKRAS-Union	MAP2K3	CTPS	P46734	P17812	MAP2K3_CTPS	Yes	No	No	Grey	Solid
EGFRNetmtKRAS-Union	MAP2K3	DCAF8	P46734	Q5TAQ9	MAP2K3_DCAF8	Yes	Yes	No	Grey	Solid
EGFRNetmtKRAS-Union	MAP2K3	DDB1	P46734	Q16531	MAP2K3_DDB1	Yes	Yes	No	Grey	Solid
EGFRNetmtKRAS-Union	MAP2K3	DNAJA1	P46734	P31689	MAP2K3_DNAJA1	Yes	Yes	No	Grey	Solid
EGFRNetmtKRAS-Union	MAP2K3	DNAJA2	P46734	O60884	MAP2K3_DNAJA2	Yes	Yes	No	Grey	Solid
EGFRNetmtKRAS-Union	MAP2K3	DNAJB11	P46734	Q9UBS4	MAP2K3_DNAJB11	Yes	Yes	No	Grey	Solid
EGFRNetmtKRAS-Union	MAP2K3	EIF1AX	P46734	P47813	MAP2K3_EIF1AX	No	Yes	No	Grey	Solid
EGFRNetmtKRAS-Union	MAP2K3	EIF1AY	P46734	O14602	MAP2K3_EIF1AY	No	Yes	No	Grey	Solid
EGFRNetmtKRAS-Union	MAP2K3	EIF6	P46734	P56537	MAP2K3_EIF6	Yes	Yes	No	Grey	Solid
EGFRNetmtKRAS-Union	MAP2K3	FAT1	P46734	Q14517	MAP2K3_FAT1	No	Yes	No	Grey	Solid
EGFRNetmtKRAS-Union	MAP2K3	GNB2L1	P46734	P63244	MAP2K3_GNB2L1	Yes	No	No	Grey	Solid
EGFRNetmtKRAS-Union	MAP2K3	GRB2	P46734	P62993	MAP2K3_GRB2	Yes	Yes	No	Grey	Solid
EGFRNetmtKRAS-Union	MAP2K3	HAT1	P46734	O14929	MAP2K3_HAT1	Yes	Yes	No	Grey	Solid
EGFRNetmtKRAS-Union	MAP2K3	HDAC2	P46734	Q92769	MAP2K3_HDAC2	No	Yes	No	Grey	Solid
EGFRNetmtKRAS-Union	MAP2K3	HSPA4	P46734	P34932	MAP2K3_HSPA4	Yes	Yes	No	Grey	Solid
EGFRNetmtKRAS-Union	MAP2K3	HSPA4L	P46734	O95757	MAP2K3_HSPA4L	No	Yes	No	Grey	Solid
EGFRNetmtKRAS-Union	MAP2K3	HSPA5	P46734	P11021	MAP2K3_HSPA5	Yes	Yes	No	Grey	Solid
EGFRNetmtKRAS-Union	MAP2K3	HSPA6	P46734	P17066	MAP2K3_HSPA6	Yes	Yes	No	Grey	Solid
EGFRNetmtKRAS-Union	MAP2K3	HSPA8	P46734	P11142	MAP2K3_HSPA8	Yes	Yes	No	Grey	Solid
EGFRNetmtKRAS-Union	MAP2K3	HSPA9	P46734	P38646	MAP2K3_HSPA9	Yes	Yes	No	Grey	Solid
EGFRNetmtKRAS-Union	MAP2K3	HSPBP1	P46734	Q9NZL4	MAP2K3_HSPBP1	Yes	Yes	No	Grey	Solid
EGFRNetmtKRAS-Union	MAP2K3	HSPH1	P46734	Q92598	MAP2K3_HSPH1	Yes	Yes	No	Grey	Solid
EGFRNetmtKRAS-Union	MAP2K3	HUWE1	P46734	Q7Z6Z7	MAP2K3_HUWE1	No	Yes	No	Grey	Solid
EGFRNetmtKRAS-Union	MAP2K3	MAD2L1	P46734	Q13257	MAP2K3_MAD2L1	Yes	Yes	No	Grey	Solid
EGFRNetmtKRAS-Union	MAP2K3	MAP2K3	P46734	P46734	MAP2K3_MAP2K3	Yes	Yes	No	Grey	Solid
EGFRNetmtKRAS-Union	MAP2K3	MAP3K5	P46734	Q99683	MAP2K3_MAP3K5	Yes	Yes	No	Grey	Solid
EGFRNetmtKRAS-Union	MAP2K3	MAP3K6	P46734	O95382	MAP2K3_MAP3K6	Yes	Yes	No	Grey	Solid
EGFRNetmtKRAS-Union	MAP2K3	MAPK1	P46734	P28482	MAP2K3_MAPK1	Yes	Yes	No	Grey	Solid
EGFRNetmtKRAS-Union	MAP2K3	MAPK14	P46734	Q16539	MAP2K3_MAPK14	No	Yes	No	Grey	Solid
EGFRNetmtKRAS-Union	MAP2K3	MMS19	P46734	Q96T76	MAP2K3_MMS19	No	Yes	No	Grey	Solid
EGFRNetmtKRAS-Union	MAP2K3	MTA1	P46734	Q13330	MAP2K3_MTA1	No	Yes	No	Grey	Solid
EGFRNetmtKRAS-Union	MAP2K3	NAPRT1	P46734	Q6XQN6	MAP2K3_NAPRT1	Yes	No	No	Grey	Solid
EGFRNetmtKRAS-Union	MAP2K3	NPM1	P46734	P06748	MAP2K3_NPM1	Yes	No	No	Grey	Solid
EGFRNetmtKRAS-Union	MAP2K3	NPM3	P46734	O75607	MAP2K3_NPM3	Yes	Yes	No	Grey	Solid
EGFRNetmtKRAS-Union	MAP2K3	PDAP1	P46734	Q13442	MAP2K3_PDAP1	No	Yes	No	Grey	Solid
EGFRNetmtKRAS-Union	MAP2K3	PDCD4	P46734	Q53EL6	MAP2K3_PDCD4	No	Yes	No	Grey	Solid
EGFRNetmtKRAS-Union	MAP2K3	POLR2B	P46734	P30876	MAP2K3_POLR2B	No	Yes	No	Grey	Solid
EGFRNetmtKRAS-Union	MAP2K3	PPP2CA	P46734	P67775	MAP2K3_PPP2CA	No	Yes	No	Grey	Solid
EGFRNetmtKRAS-Union	MAP2K3	PPP2CB	P46734	P62714	MAP2K3_PPP2CB	No	Yes	No	Grey	Solid
EGFRNetmtKRAS-Union	MAP2K3	PPP2R1A	P46734	P30153	MAP2K3_PPP2R1A	Yes	No	No	Grey	Solid
EGFRNetmtKRAS-Union	MAP2K3	PSMA7	P46734	O14818	MAP2K3_PSMA7	Yes	No	No	Grey	Solid
EGFRNetmtKRAS-Union	MAP2K3	RBBP4	P46734	Q09028	MAP2K3_RBBP4	Yes	No	No	Grey	Solid
EGFRNetmtKRAS-Union	MAP2K3	RBBP7	P46734	Q16576	MAP2K3_RBBP7	Yes	Yes	No	Grey	Solid
EGFRNetmtKRAS-Union	MAP2K3	RPS21	P46734	P63220	MAP2K3_RPS21	Yes	Yes	No	Grey	Solid
EGFRNetmtKRAS-Union	MAP2K3	RPSA	P46734	P08865	MAP2K3_RPSA	Yes	No	No	Grey	Solid
EGFRNetmtKRAS-Union	MAP2K3	RUVBL2	P46734	Q9Y230	MAP2K3_RUVBL2	Yes	No	No	Grey	Solid
EGFRNetmtKRAS-Union	MAP2K3	SLC3A2	P46734	P08195	MAP2K3_SLC3A2	Yes	No	No	Grey	Solid
EGFRNetmtKRAS-Union	MAP2K3	SUPT5H	P46734	O00267	MAP2K3_SUPT5H	Yes	No	No	Grey	Solid
EGFRNetmtKRAS-Union	MAP2K3	TUBA1B	P46734	P68363	MAP2K3_TUBA1B	Yes	No	No	Grey	Solid
EGFRNetmtKRAS-Union	MAP2K3	TUBA1C	P46734	Q9BQE3	MAP2K3_TUBA1C	Yes	No	No	Grey	Solid
EGFRNetmtKRAS-Union	MAP2K3	TUBB	P46734	P07437	MAP2K3_TUBB	Yes	Yes	No	Grey	Solid
EGFRNetmtKRAS-Union	MAP2K3	TUBB4B	P46734	P68371	MAP2K3_TUBB4B	Yes	Yes	No	Grey	Solid
EGFRNetmtKRAS-Union	MAP2K3	TUBB6	P46734	Q9BUF5	MAP2K3_TUBB6	Yes	No	No	Grey	Solid
EGFRNetmtKRAS-Union	MAP2K3	TUBB8	P46734	Q3ZCM7	MAP2K3_TUBB8	Yes	No	No	Grey	Solid
EGFRNetmtKRAS-Union	MAP2K3	USP11	P46734	P51784	MAP2K3_USP11	No	Yes	No	Grey	Solid
EGFRNetmtKRAS-Union	MAP2K3	USP7	P46734	Q93009	MAP2K3_USP7	Yes	Yes	No	Grey	Solid
EGFRNetmtKRAS-Union	MAP2K3	USP9X	P46734	Q93008	MAP2K3_USP9X	Yes	Yes	No	Grey	Solid
EGFRNetmtKRAS-Union	MAP2K3	USP9Y	P46734	O00507	MAP2K3_USP9Y	Yes	Yes	No	Grey	Solid
EGFRNetmtKRAS-Union	MAP2K5	RPL22L1	Q13163	Q6P5R6	MAP2K5_RPL22L1	Yes	No	Yes	Red	Solid
EGFRNetmtKRAS-Union	MAP2K5	ATP5A1	Q13163	P25705	MAP2K5_ATP5A1	Yes	No	No	Grey	Solid
EGFRNetmtKRAS-Union	MAP2K5	BAG2	Q13163	O95816	MAP2K5_BAG2	Yes	Yes	No	Grey	Solid
EGFRNetmtKRAS-Union	MAP2K5	CCT2	Q13163	P78371	MAP2K5_CCT2	Yes	Yes	No	Grey	Solid
EGFRNetmtKRAS-Union	MAP2K5	CCT3	Q13163	P49368	MAP2K5_CCT3	Yes	Yes	No	Grey	Solid
EGFRNetmtKRAS-Union	MAP2K5	CCT4	Q13163	P50991	MAP2K5_CCT4	Yes	No	No	Grey	Solid
EGFRNetmtKRAS-Union	MAP2K5	CCT5	Q13163	P48643	MAP2K5_CCT5	Yes	No	No	Grey	Solid
EGFRNetmtKRAS-Union	MAP2K5	CCT6A	Q13163	P40227	MAP2K5_CCT6A	Yes	Yes	No	Grey	Solid
EGFRNetmtKRAS-Union	MAP2K5	CCT7	Q13163	Q99832	MAP2K5_CCT7	Yes	Yes	No	Grey	Solid
EGFRNetmtKRAS-Union	MAP2K5	CCT8	Q13163	P50990	MAP2K5_CCT8	Yes	Yes	No	Grey	Solid
EGFRNetmtKRAS-Union	MAP2K5	CDC37	Q13163	Q16543	MAP2K5_CDC37	Yes	Yes	No	Grey	Solid
EGFRNetmtKRAS-Union	MAP2K5	DNAJA1	Q13163	P31689	MAP2K5_DNAJA1	Yes	Yes	No	Grey	Solid
EGFRNetmtKRAS-Union	MAP2K5	DNAJA2	Q13163	O60884	MAP2K5_DNAJA2	Yes	Yes	No	Grey	Solid
EGFRNetmtKRAS-Union	MAP2K5	EMD	Q13163	P50402	MAP2K5_EMD	Yes	Yes	No	Grey	Solid
EGFRNetmtKRAS-Union	MAP2K5	HSP90AA1	Q13163	P07900	MAP2K5_HSP90AA1	Yes	Yes	No	Grey	Solid
EGFRNetmtKRAS-Union	MAP2K5	HSP90AB1	Q13163	P08238	MAP2K5_HSP90AB1	Yes	Yes	No	Grey	Solid
EGFRNetmtKRAS-Union	MAP2K5	HSPA1A	Q13163	P08107	MAP2K5_HSPA1A	Yes	Yes	No	Grey	Solid
EGFRNetmtKRAS-Union	MAP2K5	HSPA6	Q13163	P17066	MAP2K5_HSPA6	Yes	Yes	No	Grey	Solid
EGFRNetmtKRAS-Union	MAP2K5	HSPA7	Q13163	P48741	MAP2K5_HSPA7	Yes	Yes	No	Grey	Solid
EGFRNetmtKRAS-Union	MAP2K5	HSPA8	Q13163	P11142	MAP2K5_HSPA8	Yes	Yes	No	Grey	Solid
EGFRNetmtKRAS-Union	MAP2K5	HSPB1	Q13163	P04792	MAP2K5_HSPB1	Yes	Yes	No	Grey	Solid
EGFRNetmtKRAS-Union	MAP2K5	MAGEB2	Q13163	O15479	MAP2K5_MAGEB2	No	Yes	No	Grey	Solid
EGFRNetmtKRAS-Union	MAP2K5	MAP2K5	Q13163	Q13163	MAP2K5_MAP2K5	Yes	Yes	No	Grey	Solid
EGFRNetmtKRAS-Union	MAP2K5	MAP3K2	Q13163	Q9Y2U5	MAP2K5_MAP3K2	Yes	Yes	No	Grey	Solid
EGFRNetmtKRAS-Union	MAP2K5	SLC25A11	Q13163	Q02978	MAP2K5_SLC25A11	Yes	Yes	No	Grey	Solid
EGFRNetmtKRAS-Union	MAP2K5	SLC25A18	Q13163	Q9H1K4	MAP2K5_SLC25A18	Yes	Yes	No	Grey	Solid
EGFRNetmtKRAS-Union	MAP2K5	SLC25A22	Q13163	Q9H936	MAP2K5_SLC25A22	Yes	Yes	No	Grey	Solid
EGFRNetmtKRAS-Union	MAP2K5	SLC25A3	Q13163	Q00325	MAP2K5_SLC25A3	Yes	No	No	Grey	Solid
EGFRNetmtKRAS-Union	MAP2K5	SQSTM1	Q13163	Q13501	MAP2K5_SQSTM1	Yes	Yes	No	Grey	Solid
EGFRNetmtKRAS-Union	MAP2K5	TCP1	Q13163	P17987	MAP2K5_TCP1	Yes	Yes	No	Grey	Solid
EGFRNetmtKRAS-Union	MAP2K5	TUBA1B	Q13163	P68363	MAP2K5_TUBA1B	No	Yes	No	Grey	Solid
EGFRNetmtKRAS-Union	MAP2K5	TUBA4A	Q13163	P68366	MAP2K5_TUBA4A	No	Yes	No	Grey	Solid
EGFRNetmtKRAS-Union	MAP2K5	TUBB	Q13163	P07437	MAP2K5_TUBB	Yes	Yes	No	Grey	Solid
EGFRNetmtKRAS-Union	MAP2K5	TUBB4B	Q13163	P68371	MAP2K5_TUBB4B	Yes	Yes	No	Grey	Solid
EGFRNetmtKRAS-Union	MAP3K14	CAD	Q99558	P27708	MAP3K14_CAD	No	Yes	Yes	Blue	Solid
EGFRNetmtKRAS-Union	MAP3K14	SLC25A1	Q99558	P53007	MAP3K14_SLC25A1	No	Yes	Yes	Blue	Solid
EGFRNetmtKRAS-Union	MAP3K14	SLC25A10	Q99558	Q9UBX3	MAP3K14_SLC25A10	No	Yes	Yes	Blue	Solid
EGFRNetmtKRAS-Union	MAP3K14	TECR	Q99558	Q9NZ01	MAP3K14_TECR	No	Yes	Yes	Blue	Solid
EGFRNetmtKRAS-Union	MAP3K14	DNAJA3	Q99558	Q96EY1	MAP3K14_DNAJA3	Yes	No	Yes	Red	Solid
EGFRNetmtKRAS-Union	MAP3K14	TRAF2	Q99558	Q12933	MAP3K14_TRAF2	Yes	Yes	Yes	Red	Dotted
EGFRNetmtKRAS-Union	MAP3K14	HSPA1B	Q99558	P0DMV9	MAP3K14_P0DMV9	Yes	Yes	Yes	Red	Dotted
EGFRNetmtKRAS-Union	MAP3K14	ASPH	Q99558	Q12797	MAP3K14_ASPH	Yes	No	No	Grey	Solid
EGFRNetmtKRAS-Union	MAP3K14	BAG2	Q99558	O95816	MAP3K14_BAG2	Yes	Yes	No	Grey	Solid
EGFRNetmtKRAS-Union	MAP3K14	CDC37	Q99558	Q16543	MAP3K14_CDC37	Yes	Yes	No	Grey	Solid
EGFRNetmtKRAS-Union	MAP3K14	CHUK	Q99558	O15111	MAP3K14_CHUK	Yes	Yes	No	Grey	Solid
EGFRNetmtKRAS-Union	MAP3K14	DHX30	Q99558	Q7L2E3	MAP3K14_DHX30	No	Yes	No	Grey	Solid
EGFRNetmtKRAS-Union	MAP3K14	DPM1	Q99558	O60762	MAP3K14_DPM1	Yes	Yes	No	Grey	Solid
EGFRNetmtKRAS-Union	MAP3K14	GNL3	Q99558	Q9BVP2	MAP3K14_GNL3	No	Yes	No	Grey	Solid
EGFRNetmtKRAS-Union	MAP3K14	H1F0	Q99558	P07305	MAP3K14_H1F0	No	Yes	No	Grey	Solid
EGFRNetmtKRAS-Union	MAP3K14	H1FX	Q99558	Q92522	MAP3K14_H1FX	No	Yes	No	Grey	Solid
EGFRNetmtKRAS-Union	MAP3K14	HNRNPF	Q99558	P52597	MAP3K14_HNRNPF	No	Yes	No	Grey	Solid
EGFRNetmtKRAS-Union	MAP3K14	HNRNPM	Q99558	P52272	MAP3K14_HNRNPM	Yes	Yes	No	Grey	Solid
EGFRNetmtKRAS-Union	MAP3K14	HSP90AA1	Q99558	P07900	MAP3K14_HSP90AA1	Yes	Yes	No	Grey	Solid
EGFRNetmtKRAS-Union	MAP3K14	HSP90AB1	Q99558	P08238	MAP3K14_HSP90AB1	Yes	Yes	No	Grey	Solid
EGFRNetmtKRAS-Union	MAP3K14	HSPA6	Q99558	P17066	MAP3K14_HSPA6	Yes	Yes	No	Grey	Solid
EGFRNetmtKRAS-Union	MAP3K14	HSPA7	Q99558	P48741	MAP3K14_HSPA7	Yes	Yes	No	Grey	Solid
EGFRNetmtKRAS-Union	MAP3K14	HSPA8	Q99558	P11142	MAP3K14_HSPA8	Yes	Yes	No	Grey	Solid
EGFRNetmtKRAS-Union	MAP3K14	IKBKG	Q99558	Q9Y6K9	MAP3K14_IKBKG	Yes	Yes	No	Grey	Solid
EGFRNetmtKRAS-Union	MAP3K14	MAP3K14	Q99558	Q99558	MAP3K14_MAP3K14	Yes	Yes	No	Grey	Solid
EGFRNetmtKRAS-Union	MAP3K14	MTUS1	Q99558	Q9ULD2	MAP3K14_MTUS1	No	Yes	No	Grey	Solid
EGFRNetmtKRAS-Union	MAP3K14	NFKB2	Q99558	Q00653	MAP3K14_NFKB2	Yes	Yes	No	Grey	Solid
EGFRNetmtKRAS-Union	MAP3K14	RPL10	Q99558	P27635	MAP3K14_RPL10	Yes	Yes	No	Grey	Solid
EGFRNetmtKRAS-Union	MAP3K14	RPL10A	Q99558	P62906	MAP3K14_RPL10A	Yes	Yes	No	Grey	Solid
EGFRNetmtKRAS-Union	MAP3K14	RPL10L	Q99558	Q96L21	MAP3K14_RPL10L	Yes	Yes	No	Grey	Solid
EGFRNetmtKRAS-Union	MAP3K14	RPL13	Q99558	P26373	MAP3K14_RPL13	Yes	Yes	No	Grey	Solid
EGFRNetmtKRAS-Union	MAP3K14	RPL13A	Q99558	P40429	MAP3K14_RPL13A	Yes	Yes	No	Grey	Solid
EGFRNetmtKRAS-Union	MAP3K14	RPL14	Q99558	P50914	MAP3K14_RPL14	Yes	Yes	No	Grey	Solid
EGFRNetmtKRAS-Union	MAP3K14	RPL15	Q99558	P61313	MAP3K14_RPL15	Yes	Yes	No	Grey	Solid
EGFRNetmtKRAS-Union	MAP3K14	RPL18	Q99558	Q07020	MAP3K14_RPL18	Yes	Yes	No	Grey	Solid
EGFRNetmtKRAS-Union	MAP3K14	RPL18A	Q99558	Q02543	MAP3K14_RPL18A	Yes	Yes	No	Grey	Solid
EGFRNetmtKRAS-Union	MAP3K14	RPL19	Q99558	P84098	MAP3K14_RPL19	Yes	Yes	No	Grey	Solid
EGFRNetmtKRAS-Union	MAP3K14	RPL21	Q99558	P46778	MAP3K14_RPL21	Yes	Yes	No	Grey	Solid
EGFRNetmtKRAS-Union	MAP3K14	RPL23	Q99558	P62829	MAP3K14_RPL23	Yes	Yes	No	Grey	Solid
EGFRNetmtKRAS-Union	MAP3K14	RPL24	Q99558	P83731	MAP3K14_RPL24	Yes	Yes	No	Grey	Solid
EGFRNetmtKRAS-Union	MAP3K14	RPL27	Q99558	P61353	MAP3K14_RPL27	Yes	Yes	No	Grey	Solid
EGFRNetmtKRAS-Union	MAP3K14	RPL28	Q99558	P46779	MAP3K14_RPL28	Yes	Yes	No	Grey	Solid
EGFRNetmtKRAS-Union	MAP3K14	RPL3	Q99558	P39023	MAP3K14_RPL3	Yes	Yes	No	Grey	Solid
EGFRNetmtKRAS-Union	MAP3K14	RPL32	Q99558	P62910	MAP3K14_RPL32	Yes	Yes	No	Grey	Solid
EGFRNetmtKRAS-Union	MAP3K14	RPL34	Q99558	P49207	MAP3K14_RPL34	Yes	Yes	No	Grey	Solid
EGFRNetmtKRAS-Union	MAP3K14	RPL35A	Q99558	P18077	MAP3K14_RPL35A	Yes	Yes	No	Grey	Solid
EGFRNetmtKRAS-Union	MAP3K14	RPL36	Q99558	Q9Y3U8	MAP3K14_RPL36	No	Yes	No	Grey	Solid
EGFRNetmtKRAS-Union	MAP3K14	RPL36A	Q99558	P83881	MAP3K14_RPL36A	Yes	No	No	Grey	Solid
EGFRNetmtKRAS-Union	MAP3K14	RPL37A	Q99558	P61513	MAP3K14_RPL37A	Yes	Yes	No	Grey	Solid
EGFRNetmtKRAS-Union	MAP3K14	RPL38	Q99558	P63173	MAP3K14_RPL38	No	Yes	No	Grey	Solid
EGFRNetmtKRAS-Union	MAP3K14	RPL4	Q99558	P36578	MAP3K14_RPL4	Yes	Yes	No	Grey	Solid
EGFRNetmtKRAS-Union	MAP3K14	RPL6	Q99558	Q02878	MAP3K14_RPL6	Yes	Yes	No	Grey	Solid
EGFRNetmtKRAS-Union	MAP3K14	RPL7	Q99558	P18124	MAP3K14_RPL7	Yes	Yes	No	Grey	Solid
EGFRNetmtKRAS-Union	MAP3K14	RPL7A	Q99558	P62424	MAP3K14_RPL7A	Yes	Yes	No	Grey	Solid
EGFRNetmtKRAS-Union	MAP3K14	RPL8	Q99558	P62917	MAP3K14_RPL8	Yes	Yes	No	Grey	Solid
EGFRNetmtKRAS-Union	MAP3K14	RPL9	Q99558	P32969	MAP3K14_RPL9	Yes	Yes	No	Grey	Solid
EGFRNetmtKRAS-Union	MAP3K14	RPS11	Q99558	P62280	MAP3K14_RPS11	Yes	Yes	No	Grey	Solid
EGFRNetmtKRAS-Union	MAP3K14	RPS13	Q99558	P62277	MAP3K14_RPS13	Yes	Yes	No	Grey	Solid
EGFRNetmtKRAS-Union	MAP3K14	RPS18	Q99558	P62269	MAP3K14_RPS18	No	Yes	No	Grey	Solid
EGFRNetmtKRAS-Union	MAP3K14	RPS24	Q99558	P62847	MAP3K14_RPS24	Yes	No	No	Grey	Solid
EGFRNetmtKRAS-Union	MAP3K14	RPS26	Q99558	P62854	MAP3K14_RPS26	Yes	Yes	No	Grey	Solid
EGFRNetmtKRAS-Union	MAP3K14	RPS26P11	Q99558	Q5JNZ5	MAP3K14_RPS26P11	Yes	Yes	No	Grey	Solid
EGFRNetmtKRAS-Union	MAP3K14	RPS27	Q99558	P42677	MAP3K14_RPS27	Yes	Yes	No	Grey	Solid
EGFRNetmtKRAS-Union	MAP3K14	RRBP1	Q99558	Q9P2E9	MAP3K14_RRBP1	No	Yes	No	Grey	Solid
EGFRNetmtKRAS-Union	MAP3K14	SLC25A3	Q99558	Q00325	MAP3K14_SLC25A3	Yes	No	No	Grey	Solid
EGFRNetmtKRAS-Union	MAP3K14	SLC25A4	Q99558	P12235	MAP3K14_SLC25A4	Yes	Yes	No	Grey	Solid
EGFRNetmtKRAS-Union	MAP3K14	SLC25A5	Q99558	P05141	MAP3K14_SLC25A5	Yes	Yes	No	Grey	Solid
EGFRNetmtKRAS-Union	MAP3K14	SLC25A6	Q99558	P12236	MAP3K14_SLC25A6	Yes	Yes	No	Grey	Solid
EGFRNetmtKRAS-Union	MAP3K14	TIMM13	Q99558	Q9Y5L4	MAP3K14_TIMM13	Yes	Yes	No	Grey	Solid
EGFRNetmtKRAS-Union	MAP3K14	TIMM50	Q99558	Q3ZCQ8	MAP3K14_TIMM50	Yes	No	No	Grey	Solid
EGFRNetmtKRAS-Union	MAP3K14	TMEM33	Q99558	P57088	MAP3K14_TMEM33	No	Yes	No	Grey	Solid
EGFRNetmtKRAS-Union	MAP3K14	TRAF3	Q99558	Q13114	MAP3K14_TRAF3	Yes	Yes	No	Grey	Solid
EGFRNetmtKRAS-Union	MAP3K14	YTHDF2	Q99558	Q9Y5A9	MAP3K14_YTHDF2	No	Yes	No	Grey	Solid
EGFRNetmtKRAS-Union	MAP3K7	CDC37	O43318	Q16543	MAP3K7_CDC37	Yes	No	No	Grey	Solid
EGFRNetmtKRAS-Union	MAP3K7	MAP3K7	O43318	O43318	MAP3K7_MAP3K7	Yes	Yes	No	Grey	Solid
EGFRNetmtKRAS-Union	MAP4K1	NF2	Q92918	P35240	MAP4K1_NF2	No	Yes	Yes	Blue	Solid
EGFRNetmtKRAS-Union	MAP4K1	SLC25A1	Q92918	P53007	MAP4K1_SLC25A1	No	Yes	Yes	Blue	Solid
EGFRNetmtKRAS-Union	MAP4K1	EIF2S2	Q92918	P20042	MAP4K1_EIF2S2	Yes	No	No	Grey	Solid
EGFRNetmtKRAS-Union	MAP4K1	EIF4A1	Q92918	P60842	MAP4K1_EIF4A1	Yes	No	No	Grey	Solid
EGFRNetmtKRAS-Union	MAP4K1	HSP90AA1	Q92918	P07900	MAP4K1_HSP90AA1	No	Yes	No	Grey	Solid
EGFRNetmtKRAS-Union	MAP4K1	HSP90AB1	Q92918	P08238	MAP4K1_HSP90AB1	Yes	Yes	No	Grey	Solid
EGFRNetmtKRAS-Union	MAP4K1	MAP2K2	Q92918	P36507	MAP4K1_MAP2K2	Yes	Yes	No	Grey	Solid
EGFRNetmtKRAS-Union	MAP4K1	MAP4K1	Q92918	Q92918	MAP4K1_MAP4K1	Yes	Yes	No	Grey	Solid
EGFRNetmtKRAS-Union	MAP4K1	NUDC	Q92918	Q9Y266	MAP4K1_NUDC	Yes	Yes	No	Grey	Solid
EGFRNetmtKRAS-Union	MAP4K1	PHB	Q92918	P35232	MAP4K1_PHB	Yes	No	No	Grey	Solid
EGFRNetmtKRAS-Union	MAPK1	RPL22	P28482	P35268	MAPK1_RPL22	No	Yes	Yes	Blue	Solid
EGFRNetmtKRAS-Union	MAPK1	RPS6KA1	P28482	Q15418	MAPK1_RPS6KA1	Yes	Yes	Yes	Blue	Dotted
EGFRNetmtKRAS-Union	MAPK1	DUSP4	P28482	Q13115	MAPK1_DUSP4	Yes	No	Yes	Red	Solid
EGFRNetmtKRAS-Union	MAPK1	ERF	P28482	P50548	MAPK1_ERF	Yes	Yes	Yes	Red	Dotted
EGFRNetmtKRAS-Union	MAPK1	H1FX	P28482	Q92522	MAPK1_H1FX	Yes	No	Yes	Red	Solid
EGFRNetmtKRAS-Union	MAPK1	IPP	P28482	Q9Y573	MAPK1_IPP	Yes	No	Yes	Red	Solid
EGFRNetmtKRAS-Union	MAPK1	ETV3	P28482	P41162	MAPK1_ETV3	Yes	Yes	Yes	Red	Dotted
EGFRNetmtKRAS-Union	MAPK1	AGAP3	P28482	Q96P47	MAPK1_AGAP3	Yes	Yes	No	Grey	Solid
EGFRNetmtKRAS-Union	MAPK1	ANKRD28	P28482	O15084	MAPK1_ANKRD28	No	Yes	No	Grey	Solid
EGFRNetmtKRAS-Union	MAPK1	BRIX1	P28482	Q8TDN6	MAPK1_BRIX1	No	Yes	No	Grey	Solid
EGFRNetmtKRAS-Union	MAPK1	C2ORF44	P28482	Q9H6R7	MAPK1_C2ORF44	Yes	Yes	No	Grey	Solid
EGFRNetmtKRAS-Union	MAPK1	DDX41	P28482	Q9UJV9	MAPK1_DDX41	No	Yes	No	Grey	Solid
EGFRNetmtKRAS-Union	MAPK1	DHPS	P28482	P49366	MAPK1_DHPS	Yes	Yes	No	Grey	Solid
EGFRNetmtKRAS-Union	MAPK1	DUSP9	P28482	Q99956	MAPK1_DUSP9	Yes	Yes	No	Grey	Solid
EGFRNetmtKRAS-Union	MAPK1	GCC2	P28482	Q8IWJ2	MAPK1_GCC2	Yes	Yes	No	Grey	Solid
EGFRNetmtKRAS-Union	MAPK1	HIST1H1D	P28482	P16402	MAPK1_HIST1H1D	No	Yes	No	Grey	Solid
EGFRNetmtKRAS-Union	MAPK1	HIST1H1E	P28482	P10412	MAPK1_HIST1H1E	No	Yes	No	Grey	Solid
EGFRNetmtKRAS-Union	MAPK1	HMHA1	P28482	Q92619	MAPK1_HMHA1	No	Yes	No	Grey	Solid
EGFRNetmtKRAS-Union	MAPK1	HMMR	P28482	O75330	MAPK1_HMMR	No	Yes	No	Grey	Solid
EGFRNetmtKRAS-Union	MAPK1	ILK	P28482	Q13418	MAPK1_ILK	Yes	Yes	No	Grey	Solid
EGFRNetmtKRAS-Union	MAPK1	LZTS2	P28482	Q9BRK4	MAPK1_LZTS2	No	Yes	No	Grey	Solid
EGFRNetmtKRAS-Union	MAPK1	MAPK1	P28482	P28482	MAPK1_MAPK1	Yes	Yes	No	Grey	Solid
EGFRNetmtKRAS-Union	MAPK1	MAPK7	P28482	Q13164	MAPK1_MAPK7	Yes	Yes	No	Grey	Solid
EGFRNetmtKRAS-Union	MAPK1	MKL1	P28482	Q969V6	MAPK1_MKL1	Yes	Yes	No	Grey	Solid
EGFRNetmtKRAS-Union	MAPK1	MKL2	P28482	Q9ULH7	MAPK1_MKL2	Yes	Yes	No	Grey	Solid
EGFRNetmtKRAS-Union	MAPK1	MKNK1	P28482	Q9BUB5	MAPK1_MKNK1	Yes	Yes	No	Grey	Solid
EGFRNetmtKRAS-Union	MAPK1	MZT1	P28482	Q08AG7	MAPK1_MZT1	No	Yes	No	Grey	Solid
EGFRNetmtKRAS-Union	MAPK1	MZT2B	P28482	Q6NZ67	MAPK1_MZT2B	Yes	Yes	No	Grey	Solid
EGFRNetmtKRAS-Union	MAPK1	NKAP	P28482	Q8N5F7	MAPK1_NKAP	No	Yes	No	Grey	Solid
EGFRNetmtKRAS-Union	MAPK1	NKAPL	P28482	Q5M9Q1	MAPK1_NKAPL	No	Yes	No	Grey	Solid
EGFRNetmtKRAS-Union	MAPK1	RAP1GAP	P28482	P47736	MAPK1_RAP1GAP	Yes	No	No	Grey	Solid
EGFRNetmtKRAS-Union	MAPK1	RFWD2	P28482	Q8NHY2	MAPK1_RFWD2	Yes	Yes	No	Grey	Solid
EGFRNetmtKRAS-Union	MAPK1	RPS6KA3	P28482	P51812	MAPK1_RPS6KA3	Yes	Yes	No	Grey	Solid
EGFRNetmtKRAS-Union	MAPK1	RPS6KA4	P28482	O75676	MAPK1_RPS6KA4	Yes	Yes	No	Grey	Solid
EGFRNetmtKRAS-Union	MAPK1	SEC16A	P28482	O15027	MAPK1_SEC16A	Yes	Yes	No	Grey	Solid
EGFRNetmtKRAS-Union	MAPK1	TRIM25	P28482	Q14258	MAPK1_TRIM25	Yes	Yes	No	Grey	Solid
EGFRNetmtKRAS-Union	MAPK1	TUBG1	P28482	P23258	MAPK1_TUBG1	Yes	Yes	No	Grey	Solid
EGFRNetmtKRAS-Union	MAPK1	TUBG2	P28482	Q9NRH3	MAPK1_TUBG2	Yes	Yes	No	Grey	Solid
EGFRNetmtKRAS-Union	MAPK1	TUBGCP2	P28482	Q9BSJ2	MAPK1_TUBGCP2	Yes	Yes	No	Grey	Solid
EGFRNetmtKRAS-Union	MAPK1	TUBGCP3	P28482	Q96CW5	MAPK1_TUBGCP3	Yes	Yes	No	Grey	Solid
EGFRNetmtKRAS-Union	MAPK1	TUBGCP4	P28482	Q9UGJ1	MAPK1_TUBGCP4	Yes	Yes	No	Grey	Solid
EGFRNetmtKRAS-Union	MAPK14	CSNK1A1	Q16539	P48729	MAPK14_CSNK1A1	No	Yes	Yes	Blue	Solid
EGFRNetmtKRAS-Union	MAPK14	SRSF7	Q16539	Q16629	MAPK14_SRSF7	No	Yes	Yes	Blue	Solid
EGFRNetmtKRAS-Union	MAPK14	EEF1A1	Q16539	P68104	MAPK14_EEF1A1	Yes	Yes	No	Grey	Solid
EGFRNetmtKRAS-Union	MAPK14	EEF1A1P5	Q16539	Q5VTE0	MAPK14_EEF1A1P5	Yes	Yes	No	Grey	Solid
EGFRNetmtKRAS-Union	MAPK14	EEF2	Q16539	P13639	MAPK14_EEF2	Yes	No	No	Grey	Solid
EGFRNetmtKRAS-Union	MAPK14	HSP90AA1	Q16539	P07900	MAPK14_HSP90AA1	Yes	Yes	No	Grey	Solid
EGFRNetmtKRAS-Union	MAPK14	HSP90AB1	Q16539	P08238	MAPK14_HSP90AB1	Yes	Yes	No	Grey	Solid
EGFRNetmtKRAS-Union	MAPK14	HSPA1A	Q16539	P08107	MAPK14_HSPA1A	Yes	No	No	Grey	Solid
EGFRNetmtKRAS-Union	MAPK14	HSPA8	Q16539	P11142	MAPK14_HSPA8	Yes	Yes	No	Grey	Solid
EGFRNetmtKRAS-Union	MAPK14	IMPDH2	Q16539	P12268	MAPK14_IMPDH2	Yes	No	No	Grey	Solid
EGFRNetmtKRAS-Union	MAPK14	IQGAP1	Q16539	P46940	MAPK14_IQGAP1	Yes	Yes	No	Grey	Solid
EGFRNetmtKRAS-Union	MAPK14	MAP2K3	Q16539	P46734	MAPK14_MAP2K3	Yes	No	No	Grey	Solid
EGFRNetmtKRAS-Union	MAPK14	MAPK14	Q16539	Q16539	MAPK14_MAPK14	Yes	Yes	No	Grey	Solid
EGFRNetmtKRAS-Union	MAPK14	MAPKAPK2	Q16539	P49137	MAPK14_MAPKAPK2	Yes	Yes	No	Grey	Solid
EGFRNetmtKRAS-Union	MAPK14	MAPKAPK3	Q16539	Q16644	MAPK14_MAPKAPK3	Yes	Yes	No	Grey	Solid
EGFRNetmtKRAS-Union	MAPK14	PKP3	Q16539	Q9Y446	MAPK14_PKP3	Yes	No	No	Grey	Solid
EGFRNetmtKRAS-Union	MAPK14	PRPF31	Q16539	Q8WWY3	MAPK14_PRPF31	Yes	No	No	Grey	Solid
EGFRNetmtKRAS-Union	MAPK14	RPL38	Q16539	P63173	MAPK14_RPL38	Yes	Yes	No	Grey	Solid
EGFRNetmtKRAS-Union	MAPK14	RPS20	Q16539	P60866	MAPK14_RPS20	Yes	Yes	No	Grey	Solid
EGFRNetmtKRAS-Union	MAPK14	RPS6KA4	Q16539	O75676	MAPK14_RPS6KA4	Yes	Yes	No	Grey	Solid
EGFRNetmtKRAS-Union	MAPK14	SNRPB	Q16539	P14678	MAPK14_SNRPB	Yes	No	No	Grey	Solid
EGFRNetmtKRAS-Union	MAPK14	SNRPN	Q16539	P63162	MAPK14_SNRPN	Yes	No	No	Grey	Solid
EGFRNetmtKRAS-Union	MAPK3	CDC37	P27361	Q16543	MAPK3_CDC37	Yes	Yes	No	Grey	Solid
EGFRNetmtKRAS-Union	MAPK3	DHPS	P27361	P49366	MAPK3_DHPS	Yes	Yes	No	Grey	Solid
EGFRNetmtKRAS-Union	MAPK3	FAM83D	P27361	Q9H4H8	MAPK3_FAM83D	Yes	Yes	No	Grey	Solid
EGFRNetmtKRAS-Union	MAPK3	FKBP5	P27361	Q13451	MAPK3_FKBP5	Yes	No	No	Grey	Solid
EGFRNetmtKRAS-Union	MAPK3	HSP90AA1	P27361	P07900	MAPK3_HSP90AA1	Yes	Yes	No	Grey	Solid
EGFRNetmtKRAS-Union	MAPK3	HSP90AB1	P27361	P08238	MAPK3_HSP90AB1	Yes	Yes	No	Grey	Solid
EGFRNetmtKRAS-Union	MAPK3	HSP90AB2P	P27361	Q58FF8	MAPK3_HSP90AB2P	Yes	Yes	No	Grey	Solid
EGFRNetmtKRAS-Union	MAPK3	HSPA1A	P27361	P08107	MAPK3_HSPA1A	Yes	Yes	No	Grey	Solid
EGFRNetmtKRAS-Union	MAPK3	HSPA5	P27361	P11021	MAPK3_HSPA5	Yes	Yes	No	Grey	Solid
EGFRNetmtKRAS-Union	MAPK3	HSPA6	P27361	P17066	MAPK3_HSPA6	Yes	Yes	No	Grey	Solid
EGFRNetmtKRAS-Union	MAPK3	HSPA7	P27361	P48741	MAPK3_HSPA7	Yes	Yes	No	Grey	Solid
EGFRNetmtKRAS-Union	MAPK3	HSPA8	P27361	P11142	MAPK3_HSPA8	Yes	Yes	No	Grey	Solid
EGFRNetmtKRAS-Union	MAPK3	ILK	P27361	Q13418	MAPK3_ILK	Yes	Yes	No	Grey	Solid
EGFRNetmtKRAS-Union	MAPK3	LRPPRC	P27361	P42704	MAPK3_LRPPRC	No	Yes	No	Grey	Solid
EGFRNetmtKRAS-Union	MAPK3	MAPK1	P27361	P28482	MAPK3_MAPK1	Yes	Yes	No	Grey	Solid
EGFRNetmtKRAS-Union	MAPK3	MAPK3	P27361	P27361	MAPK3_MAPK3	Yes	Yes	No	Grey	Solid
EGFRNetmtKRAS-Union	MAPK3	RPS6KA1	P27361	Q15418	MAPK3_RPS6KA1	No	Yes	No	Grey	Solid
EGFRNetmtKRAS-Union	MAPK3	RPS6KA3	P27361	P51812	MAPK3_RPS6KA3	Yes	Yes	No	Grey	Solid
EGFRNetmtKRAS-Union	MAPK7	C11ORF84	Q13164	Q9BUA3	MAPK7_C11ORF84	No	Yes	Yes	Blue	Solid
EGFRNetmtKRAS-Union	MAPK7	HSPB1	Q13164	P04792	MAPK7_HSPB1	No	Yes	Yes	Blue	Solid
EGFRNetmtKRAS-Union	MAPK7	ALDH1B1	Q13164	P30837	MAPK7_ALDH1B1	Yes	No	Yes	Red	Solid
EGFRNetmtKRAS-Union	MAPK7	BAG2	Q13164	O95816	MAPK7_BAG2	Yes	No	Yes	Red	Solid
EGFRNetmtKRAS-Union	MAPK7	SLC25A3	Q13164	Q00325	MAPK7_SLC25A3	Yes	No	Yes	Red	Solid
EGFRNetmtKRAS-Union	MAPK7	MAPK7	Q13164	Q13164	MAPK7_MAPK7	Yes	Yes	Yes	Red	Dotted
EGFRNetmtKRAS-Union	MAPK7	PFDN6	Q13164	O15212	MAPK7_PFDN6	Yes	Yes	Yes	Red	Dotted
EGFRNetmtKRAS-Union	MAPK7	ACSL3	Q13164	O95573	MAPK7_ACSL3	No	Yes	No	Grey	Solid
EGFRNetmtKRAS-Union	MAPK7	ACTBL2	Q13164	Q562R1	MAPK7_ACTBL2	Yes	No	No	Grey	Solid
EGFRNetmtKRAS-Union	MAPK7	ACTG1	Q13164	P63261	MAPK7_ACTG1	Yes	No	No	Grey	Solid
EGFRNetmtKRAS-Union	MAPK7	ASPH	Q13164	Q12797	MAPK7_ASPH	Yes	No	No	Grey	Solid
EGFRNetmtKRAS-Union	MAPK7	ATAD3A	Q13164	Q9NVI7	MAPK7_ATAD3A	Yes	No	No	Grey	Solid
EGFRNetmtKRAS-Union	MAPK7	ATP1A1	Q13164	P05023	MAPK7_ATP1A1	No	Yes	No	Grey	Solid
EGFRNetmtKRAS-Union	MAPK7	ATP2A2	Q13164	P16615	MAPK7_ATP2A2	Yes	No	No	Grey	Solid
EGFRNetmtKRAS-Union	MAPK7	CAD	Q13164	P27708	MAPK7_CAD	No	Yes	No	Grey	Solid
EGFRNetmtKRAS-Union	MAPK7	CD9	Q13164	P21926	MAPK7_CD9	No	Yes	No	Grey	Solid
EGFRNetmtKRAS-Union	MAPK7	CORO1C	Q13164	Q9ULV4	MAPK7_CORO1C	Yes	No	No	Grey	Solid
EGFRNetmtKRAS-Union	MAPK7	DNAJA1	Q13164	P31689	MAPK7_DNAJA1	Yes	Yes	No	Grey	Solid
EGFRNetmtKRAS-Union	MAPK7	DPM1	Q13164	O60762	MAPK7_DPM1	Yes	Yes	No	Grey	Solid
EGFRNetmtKRAS-Union	MAPK7	GLG1	Q13164	Q92896	MAPK7_GLG1	Yes	No	No	Grey	Solid
EGFRNetmtKRAS-Union	MAPK7	H2BFS	Q13164	P57053	MAPK7_H2BFS	Yes	No	No	Grey	Solid
EGFRNetmtKRAS-Union	MAPK7	HIST1H2BC	Q13164	P62807	MAPK7_HIST1H2BC	Yes	No	No	Grey	Solid
EGFRNetmtKRAS-Union	MAPK7	HIST1H2BD	Q13164	P58876	MAPK7_HIST1H2BD	Yes	No	No	Grey	Solid
EGFRNetmtKRAS-Union	MAPK7	HIST1H2BH	Q13164	Q93079	MAPK7_HIST1H2BH	Yes	No	No	Grey	Solid
EGFRNetmtKRAS-Union	MAPK7	HIST1H2BK	Q13164	O60814	MAPK7_HIST1H2BK	Yes	No	No	Grey	Solid
EGFRNetmtKRAS-Union	MAPK7	HIST1H2BL	Q13164	Q99880	MAPK7_HIST1H2BL	Yes	No	No	Grey	Solid
EGFRNetmtKRAS-Union	MAPK7	HIST1H2BM	Q13164	Q99879	MAPK7_HIST1H2BM	Yes	No	No	Grey	Solid
EGFRNetmtKRAS-Union	MAPK7	HIST1H2BN	Q13164	Q99877	MAPK7_HIST1H2BN	Yes	No	No	Grey	Solid
EGFRNetmtKRAS-Union	MAPK7	HIST2H2BF	Q13164	Q5QNW6	MAPK7_HIST2H2BF	Yes	No	No	Grey	Solid
EGFRNetmtKRAS-Union	MAPK7	HSD17B12	Q13164	Q53GQ0	MAPK7_HSD17B12	Yes	Yes	No	Grey	Solid
EGFRNetmtKRAS-Union	MAPK7	HSPA1A	Q13164	P08107	MAPK7_HSPA1A	Yes	No	No	Grey	Solid
EGFRNetmtKRAS-Union	MAPK7	HSPA8	Q13164	P11142	MAPK7_HSPA8	Yes	No	No	Grey	Solid
EGFRNetmtKRAS-Union	MAPK7	IPO9	Q13164	Q96P70	MAPK7_IPO9	Yes	Yes	No	Grey	Solid
EGFRNetmtKRAS-Union	MAPK7	IVNS1ABP	Q13164	Q9Y6Y0	MAPK7_IVNS1ABP	Yes	Yes	No	Grey	Solid
EGFRNetmtKRAS-Union	MAPK7	KPNB1	Q13164	Q14974	MAPK7_KPNB1	Yes	No	No	Grey	Solid
EGFRNetmtKRAS-Union	MAPK7	LIMA1	Q13164	Q9UHB6	MAPK7_LIMA1	Yes	No	No	Grey	Solid
EGFRNetmtKRAS-Union	MAPK7	MMS19	Q13164	Q96T76	MAPK7_MMS19	Yes	No	No	Grey	Solid
EGFRNetmtKRAS-Union	MAPK7	MYO5B	Q13164	Q9ULV0	MAPK7_MYO5B	No	Yes	No	Grey	Solid
EGFRNetmtKRAS-Union	MAPK7	OTUD4	Q13164	Q01804	MAPK7_OTUD4	No	Yes	No	Grey	Solid
EGFRNetmtKRAS-Union	MAPK7	PFDN1	Q13164	O60925	MAPK7_PFDN1	Yes	Yes	No	Grey	Solid
EGFRNetmtKRAS-Union	MAPK7	PFDN2	Q13164	Q9UHV9	MAPK7_PFDN2	Yes	Yes	No	Grey	Solid
EGFRNetmtKRAS-Union	MAPK7	PFDN4	Q13164	Q9NQP4	MAPK7_PFDN4	Yes	Yes	No	Grey	Solid
EGFRNetmtKRAS-Union	MAPK7	PFDN5	Q13164	Q99471	MAPK7_PFDN5	Yes	Yes	No	Grey	Solid
EGFRNetmtKRAS-Union	MAPK7	PRKACA	Q13164	P17612	MAPK7_PRKACA	Yes	No	No	Grey	Solid
EGFRNetmtKRAS-Union	MAPK7	PRKAR1A	Q13164	P10644	MAPK7_PRKAR1A	Yes	No	No	Grey	Solid
EGFRNetmtKRAS-Union	MAPK7	PRPS1	Q13164	P60891	MAPK7_PRPS1	Yes	Yes	No	Grey	Solid
EGFRNetmtKRAS-Union	MAPK7	PRPS2	Q13164	P11908	MAPK7_PRPS2	No	Yes	No	Grey	Solid
EGFRNetmtKRAS-Union	MAPK7	PRPSAP1	Q13164	Q14558	MAPK7_PRPSAP1	No	Yes	No	Grey	Solid
EGFRNetmtKRAS-Union	MAPK7	PRPSAP2	Q13164	O60256	MAPK7_PRPSAP2	Yes	Yes	No	Grey	Solid
EGFRNetmtKRAS-Union	MAPK7	PTS	Q13164	Q03393	MAPK7_PTS	No	Yes	No	Grey	Solid
EGFRNetmtKRAS-Union	MAPK7	RUVBL1	Q13164	Q9Y265	MAPK7_RUVBL1	Yes	No	No	Grey	Solid
EGFRNetmtKRAS-Union	MAPK7	RUVBL2	Q13164	Q9Y230	MAPK7_RUVBL2	Yes	No	No	Grey	Solid
EGFRNetmtKRAS-Union	MAPK7	SLC25A4	Q13164	P12235	MAPK7_SLC25A4	Yes	Yes	No	Grey	Solid
EGFRNetmtKRAS-Union	MAPK7	SLC25A5	Q13164	P05141	MAPK7_SLC25A5	Yes	Yes	No	Grey	Solid
EGFRNetmtKRAS-Union	MAPK7	SLC25A6	Q13164	P12236	MAPK7_SLC25A6	Yes	Yes	No	Grey	Solid
EGFRNetmtKRAS-Union	MAPK7	SLC3A2	Q13164	P08195	MAPK7_SLC3A2	Yes	No	No	Grey	Solid
EGFRNetmtKRAS-Union	MAPK7	SLC7A5	Q13164	Q01650	MAPK7_SLC7A5	Yes	No	No	Grey	Solid
EGFRNetmtKRAS-Union	MAPK7	STK39	Q13164	Q9UEW8	MAPK7_STK39	Yes	No	No	Grey	Solid
EGFRNetmtKRAS-Union	MAPK7	TIMM50	Q13164	Q3ZCQ8	MAPK7_TIMM50	Yes	No	No	Grey	Solid
EGFRNetmtKRAS-Union	MAPK7	TMEM33	Q13164	P57088	MAPK7_TMEM33	Yes	Yes	No	Grey	Solid
EGFRNetmtKRAS-Union	MAPK7	TUBA1B	Q13164	P68363	MAPK7_TUBA1B	Yes	No	No	Grey	Solid
EGFRNetmtKRAS-Union	MAPK7	TUBB2A	Q13164	Q13885	MAPK7_TUBB2A	Yes	No	No	Grey	Solid
EGFRNetmtKRAS-Union	MAPK7	TUBB4A	Q13164	P04350	MAPK7_TUBB4A	Yes	No	No	Grey	Solid
EGFRNetmtKRAS-Union	MAPK7	TUBB4B	Q13164	P68371	MAPK7_TUBB4B	Yes	No	No	Grey	Solid
EGFRNetmtKRAS-Union	MAPK7	VBP1	Q13164	P61758	MAPK7_VBP1	Yes	Yes	No	Grey	Solid
EGFRNetmtKRAS-Union	MAPK8	ANKRD28	P45983	O15084	MAPK8_ANKRD28	No	Yes	Yes	Blue	Solid
EGFRNetmtKRAS-Union	MAPK8	MAPK8	P45983	P45983	MAPK8_MAPK8	Yes	Yes	No	Grey	Solid
EGFRNetmtKRAS-Union	MAPK8	PRPSAP1	P45983	Q14558	MAPK8_PRPSAP1	Yes	No	No	Grey	Solid
EGFRNetmtKRAS-Union	MAPK8	RUVBL1	P45983	Q9Y265	MAPK8_RUVBL1	Yes	No	No	Grey	Solid
EGFRNetmtKRAS-Union	MTA2	ACTB	O94776	P60709	MTA2_ACTB	No	Yes	Yes	Blue	Solid
EGFRNetmtKRAS-Union	MTA2	AHNAK	O94776	Q09666	MTA2_AHNAK	No	Yes	Yes	Blue	Solid
EGFRNetmtKRAS-Union	MTA2	CFL1	O94776	P23528	MTA2_CFL1	No	Yes	Yes	Blue	Solid
EGFRNetmtKRAS-Union	MTA2	EEF1B2	O94776	P24534	MTA2_EEF1B2	No	Yes	Yes	Blue	Solid
EGFRNetmtKRAS-Union	MTA2	EEF1G	O94776	P26641	MTA2_EEF1G	No	Yes	Yes	Blue	Solid
EGFRNetmtKRAS-Union	MTA2	LIMA1	O94776	Q9UHB6	MTA2_LIMA1	Yes	Yes	Yes	Blue	Dotted
EGFRNetmtKRAS-Union	MTA2	TMOD3	O94776	Q9NYL9	MTA2_TMOD3	Yes	Yes	Yes	Blue	Dotted
EGFRNetmtKRAS-Union	MTA2	G3BP1	O94776	Q13283	MTA2_G3BP1	Yes	No	Yes	Red	Solid
EGFRNetmtKRAS-Union	MTA2	KHDRBS1	O94776	Q07666	MTA2_KHDRBS1	Yes	No	Yes	Red	Solid
EGFRNetmtKRAS-Union	MTA2	MRPS14	O94776	O60783	MTA2_MRPS14	Yes	No	Yes	Red	Solid
EGFRNetmtKRAS-Union	MTA2	MRPS23	O94776	Q9Y3D9	MTA2_MRPS23	Yes	No	Yes	Red	Solid
EGFRNetmtKRAS-Union	MTA2	PABPC1	O94776	P11940	MTA2_PABPC1	Yes	No	Yes	Red	Solid
EGFRNetmtKRAS-Union	MTA2	BOLA2	O94776	Q9H3K6	MTA2_BOLA2	Yes	Yes	No	Grey	Solid
EGFRNetmtKRAS-Union	MTA2	DHX30	O94776	Q7L2E3	MTA2_DHX30	Yes	No	No	Grey	Solid
EGFRNetmtKRAS-Union	MTA2	EEF1E1	O94776	O43324	MTA2_EEF1E1	Yes	No	No	Grey	Solid
EGFRNetmtKRAS-Union	MTA2	FBL	O94776	P22087	MTA2_FBL	Yes	No	No	Grey	Solid
EGFRNetmtKRAS-Union	MTA2	HDAC1	O94776	Q13547	MTA2_HDAC1	Yes	Yes	No	Grey	Solid
EGFRNetmtKRAS-Union	MTA2	HDAC2	O94776	Q92769	MTA2_HDAC2	Yes	Yes	No	Grey	Solid
EGFRNetmtKRAS-Union	MTA2	HSP90AA1	O94776	P07900	MTA2_HSP90AA1	No	Yes	No	Grey	Solid
EGFRNetmtKRAS-Union	MTA2	HSPA8	O94776	P11142	MTA2_HSPA8	No	Yes	No	Grey	Solid
EGFRNetmtKRAS-Union	MTA2	LRPPRC	O94776	P42704	MTA2_LRPPRC	No	Yes	No	Grey	Solid
EGFRNetmtKRAS-Union	MTA2	MRPS34	O94776	P82930	MTA2_MRPS34	Yes	No	No	Grey	Solid
EGFRNetmtKRAS-Union	MTA2	MTA2	O94776	O94776	MTA2_MTA2	Yes	Yes	No	Grey	Solid
EGFRNetmtKRAS-Union	MTA2	MTMR14	O94776	Q8NCE2	MTA2_MTMR14	Yes	Yes	No	Grey	Solid
EGFRNetmtKRAS-Union	MTA2	PABPC3	O94776	Q9H361	MTA2_PABPC3	Yes	No	No	Grey	Solid
EGFRNetmtKRAS-Union	MTA2	PCBP1	O94776	Q15365	MTA2_PCBP1	Yes	No	No	Grey	Solid
EGFRNetmtKRAS-Union	MTA2	RBBP4	O94776	Q09028	MTA2_RBBP4	Yes	Yes	No	Grey	Solid
EGFRNetmtKRAS-Union	MTA2	RBBP7	O94776	Q16576	MTA2_RBBP7	Yes	Yes	No	Grey	Solid
EGFRNetmtKRAS-Union	MTA2	SLC25A5	O94776	P05141	MTA2_SLC25A5	Yes	No	No	Grey	Solid
EGFRNetmtKRAS-Union	MTA2	SLIRP	O94776	Q9GZT3	MTA2_SLIRP	Yes	No	No	Grey	Solid
EGFRNetmtKRAS-Union	MTA2	TUFM	O94776	P49411	MTA2_TUFM	No	Yes	No	Grey	Solid
EGFRNetmtKRAS-Union	MTA2	WARS	O94776	P23381	MTA2_WARS	No	Yes	No	Grey	Solid
EGFRNetmtKRAS-Union	MYLK2	BAG2	Q9H1R3	O95816	MYLK2_BAG2	No	Yes	Yes	Blue	Solid
EGFRNetmtKRAS-Union	MYLK2	CDC37	Q9H1R3	Q16543	MYLK2_CDC37	Yes	Yes	Yes	Blue	Dotted
EGFRNetmtKRAS-Union	MYLK2	HSP90AA1	Q9H1R3	P07900	MYLK2_HSP90AA1	No	Yes	Yes	Blue	Solid
EGFRNetmtKRAS-Union	MYLK2	HSP90AB1	Q9H1R3	P08238	MYLK2_HSP90AB1	Yes	Yes	Yes	Blue	Dotted
EGFRNetmtKRAS-Union	MYLK2	HSP90AB3P	Q9H1R3	Q58FF7	MYLK2_HSP90AB3P	Yes	Yes	Yes	Blue	Dotted
EGFRNetmtKRAS-Union	MYLK2	HSPA8	Q9H1R3	P11142	MYLK2_HSPA8	No	Yes	Yes	Blue	Solid
EGFRNetmtKRAS-Union	MYLK2	HSPB1	Q9H1R3	P04792	MYLK2_HSPB1	No	Yes	Yes	Blue	Solid
EGFRNetmtKRAS-Union	MYLK2	KIAA1967	Q9H1R3	Q8N163	MYLK2_KIAA1967	No	Yes	Yes	Blue	Solid
EGFRNetmtKRAS-Union	MYLK2	MYLK	Q9H1R3	Q15746	MYLK2_MYLK	Yes	Yes	Yes	Blue	Dotted
EGFRNetmtKRAS-Union	MYLK2	MYLK2	Q9H1R3	Q9H1R3	MYLK2_MYLK2	Yes	Yes	Yes	Blue	Dotted
EGFRNetmtKRAS-Union	MYLK2	NAP1L1	Q9H1R3	P55209	MYLK2_NAP1L1	No	Yes	Yes	Blue	Solid
EGFRNetmtKRAS-Union	MYLK2	SLC25A1	Q9H1R3	P53007	MYLK2_SLC25A1	No	Yes	Yes	Blue	Solid
EGFRNetmtKRAS-Union	MYLK2	YWHAG	Q9H1R3	P61981	MYLK2_YWHAG	No	Yes	Yes	Blue	Solid
EGFRNetmtKRAS-Union	MYLK2	YWHAZ	Q9H1R3	P63104	MYLK2_YWHAZ	No	Yes	Yes	Blue	Solid
EGFRNetmtKRAS-Union	MYLK2	ADAR	Q9H1R3	P55265	MYLK2_ADAR	Yes	No	Yes	Red	Solid
EGFRNetmtKRAS-Union	MYLK2	BRIX1	Q9H1R3	Q8TDN6	MYLK2_BRIX1	Yes	No	Yes	Red	Solid
EGFRNetmtKRAS-Union	MYLK2	DDX18	Q9H1R3	Q9NVP1	MYLK2_DDX18	Yes	No	Yes	Red	Solid
EGFRNetmtKRAS-Union	MYLK2	EBNA1BP2	Q9H1R3	Q99848	MYLK2_EBNA1BP2	Yes	No	Yes	Red	Solid
EGFRNetmtKRAS-Union	MYLK2	FTSJ3	Q9H1R3	Q8IY81	MYLK2_FTSJ3	Yes	No	Yes	Red	Solid
EGFRNetmtKRAS-Union	MYLK2	H2AFV	Q9H1R3	Q71UI9	MYLK2_H2AFV	Yes	No	Yes	Red	Solid
EGFRNetmtKRAS-Union	MYLK2	H3F3A	Q9H1R3	P84243	MYLK2_H3F3A	Yes	No	Yes	Red	Solid
EGFRNetmtKRAS-Union	MYLK2	HIST1H2AB	Q9H1R3	P04908	MYLK2_HIST1H2AB	Yes	No	Yes	Red	Solid
EGFRNetmtKRAS-Union	MYLK2	HIST1H4A	Q9H1R3	P62805	MYLK2_HIST1H4A	Yes	No	Yes	Red	Solid
EGFRNetmtKRAS-Union	MYLK2	HNRNPA1	Q9H1R3	P09651	MYLK2_HNRNPA1	Yes	No	Yes	Red	Solid
EGFRNetmtKRAS-Union	MYLK2	HNRNPA3	Q9H1R3	P51991	MYLK2_HNRNPA3	Yes	No	Yes	Red	Solid
EGFRNetmtKRAS-Union	MYLK2	HNRNPC	Q9H1R3	P07910	MYLK2_HNRNPC	Yes	No	Yes	Red	Solid
EGFRNetmtKRAS-Union	MYLK2	LMNB2	Q9H1R3	Q03252	MYLK2_LMNB2	Yes	No	Yes	Red	Solid
EGFRNetmtKRAS-Union	MYLK2	NAT10	Q9H1R3	Q9H0A0	MYLK2_NAT10	Yes	No	Yes	Red	Solid
EGFRNetmtKRAS-Union	MYLK2	NOP56	Q9H1R3	O00567	MYLK2_NOP56	Yes	No	Yes	Red	Solid
EGFRNetmtKRAS-Union	MYLK2	NOP58	Q9H1R3	Q9Y2X3	MYLK2_NOP58	Yes	No	Yes	Red	Solid
EGFRNetmtKRAS-Union	MYLK2	PES1	Q9H1R3	O00541	MYLK2_PES1	Yes	No	Yes	Red	Solid
EGFRNetmtKRAS-Union	MYLK2	RALY	Q9H1R3	Q9UKM9	MYLK2_RALY	Yes	No	Yes	Red	Solid
EGFRNetmtKRAS-Union	MYLK2	RCC1	Q9H1R3	P18754	MYLK2_RCC1	Yes	No	Yes	Red	Solid
EGFRNetmtKRAS-Union	MYLK2	RRS1	Q9H1R3	Q15050	MYLK2_RRS1	Yes	No	Yes	Red	Solid
EGFRNetmtKRAS-Union	MYLK2	SAFB	Q9H1R3	Q15424	MYLK2_SAFB	Yes	No	Yes	Red	Solid
EGFRNetmtKRAS-Union	MYLK2	SMARCA5	Q9H1R3	O60264	MYLK2_SMARCA5	Yes	No	Yes	Red	Solid
EGFRNetmtKRAS-Union	MYLK2	TOP1	Q9H1R3	P11387	MYLK2_TOP1	Yes	No	Yes	Red	Solid
EGFRNetmtKRAS-Union	MYLK2	WDR43	Q9H1R3	Q15061	MYLK2_WDR43	Yes	No	Yes	Red	Solid
EGFRNetmtKRAS-Union	MYLK2	AHSG	Q9H1R3	P02765	MYLK2_AHSG	No	Yes	No	Grey	Solid
EGFRNetmtKRAS-Union	MYLK2	CALM1	Q9H1R3	P62158	MYLK2_CALM1	Yes	No	No	Grey	Solid
EGFRNetmtKRAS-Union	MYLK2	CDC5L	Q9H1R3	Q99459	MYLK2_CDC5L	Yes	No	No	Grey	Solid
EGFRNetmtKRAS-Union	MYLK2	DNAJA1	Q9H1R3	P31689	MYLK2_DNAJA1	No	Yes	No	Grey	Solid
EGFRNetmtKRAS-Union	MYLK2	DNAJA2	Q9H1R3	O60884	MYLK2_DNAJA2	No	Yes	No	Grey	Solid
EGFRNetmtKRAS-Union	MYLK2	H2AFZ	Q9H1R3	P0C0S5	MYLK2_H2AFZ	Yes	No	No	Grey	Solid
[truncated: 2,423 more rows]

## Sheet: Fig2C
Data used to create the network Fig 2C, see associated Cytoscape session file Fig2B_2C.cys
Network	Bait	Prey	Bait_Uniprot	Prey_Uniprot	Interaction	Is interaction in EGFRNetmtKRAS-Hi (as compared to empty vector control)?	Is interaction in EGFRNetmtKRAS-Lo (as compared to empty vector control)?	Prey abundance in IP significantly different in EGFRNetmtKRAS-Hi vs EGFRNetmtKRAS-Lo comparison?	Edge colour in Figs. 2 & S2	Edge type in Figs. 2 & S2
EGFRNetmtKRAS-Union	SH2D3C	ACTN4	Q8N5H7	O43707	SH2D3C_ACTN4	No	Yes	Yes	Blue	Solid
EGFRNetmtKRAS-Union	SH2D3C	ADK	Q8N5H7	P55263	SH2D3C_ADK	Yes	Yes	Yes	Blue	Dotted
EGFRNetmtKRAS-Union	SH2D3C	ALDH1A3	Q8N5H7	P47895	SH2D3C_ALDH1A3	No	Yes	Yes	Blue	Solid
EGFRNetmtKRAS-Union	SH2D3C	ANXA2	Q8N5H7	P07355	SH2D3C_ANXA2	No	Yes	Yes	Blue	Solid
EGFRNetmtKRAS-Union	SH2D3C	ANXA3	Q8N5H7	P12429	SH2D3C_ANXA3	No	Yes	Yes	Blue	Solid
EGFRNetmtKRAS-Union	SH2D3C	ARHGDIA	Q8N5H7	P52565	SH2D3C_ARHGDIA	No	Yes	Yes	Blue	Solid
EGFRNetmtKRAS-Union	SH2D3C	ATPIF1	Q8N5H7	Q9UII2	SH2D3C_ATPIF1	No	Yes	Yes	Blue	Solid
EGFRNetmtKRAS-Union	SH2D3C	B4GALT5	Q8N5H7	O43286	SH2D3C_B4GALT5	No	Yes	Yes	Blue	Solid
EGFRNetmtKRAS-Union	SH2D3C	CAT	Q8N5H7	P04040	SH2D3C_CAT	No	Yes	Yes	Blue	Solid
EGFRNetmtKRAS-Union	SH2D3C	CKB	Q8N5H7	P12277	SH2D3C_CKB	No	Yes	Yes	Blue	Solid
EGFRNetmtKRAS-Union	SH2D3C	CLIC1	Q8N5H7	O00299	SH2D3C_CLIC1	No	Yes	Yes	Blue	Solid
EGFRNetmtKRAS-Union	SH2D3C	COTL1	Q8N5H7	Q14019	SH2D3C_COTL1	No	Yes	Yes	Blue	Solid
EGFRNetmtKRAS-Union	SH2D3C	CRIP1	Q8N5H7	P50238	SH2D3C_CRIP1	No	Yes	Yes	Blue	Solid
EGFRNetmtKRAS-Union	SH2D3C	CS	Q8N5H7	O75390	SH2D3C_CS	No	Yes	Yes	Blue	Solid
EGFRNetmtKRAS-Union	SH2D3C	DNAJB1	Q8N5H7	P25685	SH2D3C_DNAJB1	No	Yes	Yes	Blue	Solid
EGFRNetmtKRAS-Union	SH2D3C	EIF4A3	Q8N5H7	P38919	SH2D3C_EIF4A3	No	Yes	Yes	Blue	Solid
EGFRNetmtKRAS-Union	SH2D3C	G6PD	Q8N5H7	P11413	SH2D3C_G6PD	No	Yes	Yes	Blue	Solid
EGFRNetmtKRAS-Union	SH2D3C	GAA	Q8N5H7	P10253	SH2D3C_GAA	No	Yes	Yes	Blue	Solid
EGFRNetmtKRAS-Union	SH2D3C	GMPPA	Q8N5H7	Q96IJ6	SH2D3C_GMPPA	No	Yes	Yes	Blue	Solid
EGFRNetmtKRAS-Union	SH2D3C	GRHPR	Q8N5H7	Q9UBQ7	SH2D3C_GRHPR	No	Yes	Yes	Blue	Solid
EGFRNetmtKRAS-Union	SH2D3C	GSTO1	Q8N5H7	P78417	SH2D3C_GSTO1	No	Yes	Yes	Blue	Solid
EGFRNetmtKRAS-Union	SH2D3C	HDGF	Q8N5H7	P51858	SH2D3C_HDGF	No	Yes	Yes	Blue	Solid
EGFRNetmtKRAS-Union	SH2D3C	HINT2	Q8N5H7	Q9BX68	SH2D3C_HINT2	No	Yes	Yes	Blue	Solid
EGFRNetmtKRAS-Union	SH2D3C	HLA-B	Q8N5H7	Q31610	SH2D3C_HLA-B	No	Yes	Yes	Blue	Solid
EGFRNetmtKRAS-Union	SH2D3C	HYOU1	Q8N5H7	Q9Y4L1	SH2D3C_HYOU1	No	Yes	Yes	Blue	Solid
EGFRNetmtKRAS-Union	SH2D3C	IDH1	Q8N5H7	O75874	SH2D3C_IDH1	No	Yes	Yes	Blue	Solid
EGFRNetmtKRAS-Union	SH2D3C	ISG15	Q8N5H7	P05161	SH2D3C_ISG15	No	Yes	Yes	Blue	Solid
EGFRNetmtKRAS-Union	SH2D3C	MARCKSL1	Q8N5H7	P49006	SH2D3C_MARCKSL1	No	Yes	Yes	Blue	Solid
EGFRNetmtKRAS-Union	SH2D3C	NEDD8	Q8N5H7	Q15843	SH2D3C_NEDD8	No	Yes	Yes	Blue	Solid
EGFRNetmtKRAS-Union	SH2D3C	NQO1	Q8N5H7	P15559	SH2D3C_NQO1	No	Yes	Yes	Blue	Solid
EGFRNetmtKRAS-Union	SH2D3C	PAFAH1B2	Q8N5H7	P68402	SH2D3C_PAFAH1B2	No	Yes	Yes	Blue	Solid
EGFRNetmtKRAS-Union	SH2D3C	PAFAH1B3	Q8N5H7	Q15102	SH2D3C_PAFAH1B3	No	Yes	Yes	Blue	Solid
EGFRNetmtKRAS-Union	SH2D3C	PGK1	Q8N5H7	P00558	SH2D3C_PGK1	No	Yes	Yes	Blue	Solid
EGFRNetmtKRAS-Union	SH2D3C	PPID	Q8N5H7	Q08752	SH2D3C_PPID	No	Yes	Yes	Blue	Solid
EGFRNetmtKRAS-Union	SH2D3C	PRDX2	Q8N5H7	P32119	SH2D3C_PRDX2	No	Yes	Yes	Blue	Solid
EGFRNetmtKRAS-Union	SH2D3C	PSAT1	Q8N5H7	Q9Y617	SH2D3C_PSAT1	No	Yes	Yes	Blue	Solid
EGFRNetmtKRAS-Union	SH2D3C	PTGES3	Q8N5H7	Q15185	SH2D3C_PTGES3	No	Yes	Yes	Blue	Solid
EGFRNetmtKRAS-Union	SH2D3C	RCC2	Q8N5H7	Q9P258	SH2D3C_RCC2	No	Yes	Yes	Blue	Solid
EGFRNetmtKRAS-Union	SH2D3C	RNF213	Q8N5H7	Q63HN8	SH2D3C_RNF213	No	Yes	Yes	Blue	Solid
EGFRNetmtKRAS-Union	SH2D3C	RNPEP	Q8N5H7	Q9H4A4	SH2D3C_RNPEP	No	Yes	Yes	Blue	Solid
EGFRNetmtKRAS-Union	SH2D3C	TLN1	Q8N5H7	Q9Y490	SH2D3C_TLN1	No	Yes	Yes	Blue	Solid
EGFRNetmtKRAS-Union	SH2D3C	TTLL12	Q8N5H7	Q14166	SH2D3C_TTLL12	No	Yes	Yes	Blue	Solid
EGFRNetmtKRAS-Union	SH2D3C	TUBA4A	Q8N5H7	P68366	SH2D3C_TUBA4A	No	Yes	Yes	Blue	Solid
EGFRNetmtKRAS-Union	SH2D3C	TXNDC12	Q8N5H7	O95881	SH2D3C_TXNDC12	No	Yes	Yes	Blue	Solid
EGFRNetmtKRAS-Union	SH2D3C	USP24	Q8N5H7	Q9UPU5	SH2D3C_USP24	No	Yes	Yes	Blue	Solid
EGFRNetmtKRAS-Union	SH2D3C	VPS29	Q8N5H7	Q9UBQ0	SH2D3C_VPS29	No	Yes	Yes	Blue	Solid
EGFRNetmtKRAS-Union	SH2D3C	YWHAG	Q8N5H7	P61981	SH2D3C_YWHAG	No	Yes	Yes	Blue	Solid
EGFRNetmtKRAS-Union	SH2D3C	ACSL5	Q8N5H7	Q9ULC5	SH2D3C_ACSL5	Yes	No	Yes	Red	Solid
EGFRNetmtKRAS-Union	SH2D3C	ADCK3	Q8N5H7	Q8NI60	SH2D3C_ADCK3	Yes	No	Yes	Red	Solid
EGFRNetmtKRAS-Union	SH2D3C	AGPAT4	Q8N5H7	Q9NRZ5	SH2D3C_AGPAT4	Yes	No	Yes	Red	Solid
EGFRNetmtKRAS-Union	SH2D3C	AKAP12	Q8N5H7	Q02952	SH2D3C_AKAP12	Yes	No	Yes	Red	Solid
EGFRNetmtKRAS-Union	SH2D3C	ALCAM	Q8N5H7	Q13740	SH2D3C_ALCAM	Yes	No	Yes	Red	Solid
EGFRNetmtKRAS-Union	SH2D3C	ALDH18A1	Q8N5H7	P54886	SH2D3C_ALDH18A1	Yes	No	Yes	Red	Solid
EGFRNetmtKRAS-Union	SH2D3C	AP3S1	Q8N5H7	Q92572	SH2D3C_AP3S1	Yes	No	Yes	Red	Solid
EGFRNetmtKRAS-Union	SH2D3C	CAMK2D	Q8N5H7	Q13557	SH2D3C_CAMK2D	Yes	No	Yes	Red	Solid
EGFRNetmtKRAS-Union	SH2D3C	CEP192	Q8N5H7	Q8TEP8	SH2D3C_CEP192	Yes	No	Yes	Red	Solid
EGFRNetmtKRAS-Union	SH2D3C	CISD1	Q8N5H7	Q9NZ45	SH2D3C_CISD1	Yes	No	Yes	Red	Solid
EGFRNetmtKRAS-Union	SH2D3C	CLN6	Q8N5H7	Q9NWW5	SH2D3C_CLN6	Yes	No	Yes	Red	Solid
EGFRNetmtKRAS-Union	SH2D3C	EHD2	Q8N5H7	Q9NZN4	SH2D3C_EHD2	Yes	No	Yes	Red	Solid
EGFRNetmtKRAS-Union	SH2D3C	FARSB	Q8N5H7	Q9NSD9	SH2D3C_FARSB	Yes	No	Yes	Red	Solid
EGFRNetmtKRAS-Union	SH2D3C	FASTKD2	Q8N5H7	Q9NYY8	SH2D3C_FASTKD2	Yes	No	Yes	Red	Solid
EGFRNetmtKRAS-Union	SH2D3C	GART	Q8N5H7	P22102	SH2D3C_GART	Yes	No	Yes	Red	Solid
EGFRNetmtKRAS-Union	SH2D3C	GEMIN5	Q8N5H7	Q8TEQ6	SH2D3C_GEMIN5	Yes	No	Yes	Red	Solid
EGFRNetmtKRAS-Union	SH2D3C	GLYR1	Q8N5H7	Q49A26	SH2D3C_GLYR1	Yes	No	Yes	Red	Solid
EGFRNetmtKRAS-Union	SH2D3C	HEATR2	Q8N5H7	Q86Y56	SH2D3C_HEATR2	Yes	No	Yes	Red	Solid
EGFRNetmtKRAS-Union	SH2D3C	HPS5	Q8N5H7	Q9UPZ3	SH2D3C_HPS5	Yes	No	Yes	Red	Solid
EGFRNetmtKRAS-Union	SH2D3C	HSD17B11	Q8N5H7	Q8NBQ5	SH2D3C_HSD17B11	Yes	No	Yes	Red	Solid
EGFRNetmtKRAS-Union	SH2D3C	IGF2BP3	Q8N5H7	O00425	SH2D3C_IGF2BP3	Yes	No	Yes	Red	Solid
EGFRNetmtKRAS-Union	SH2D3C	LDLR	Q8N5H7	P01130	SH2D3C_LDLR	Yes	No	Yes	Red	Solid
EGFRNetmtKRAS-Union	SH2D3C	MALL	Q8N5H7	Q13021	SH2D3C_MALL	Yes	No	Yes	Red	Solid
EGFRNetmtKRAS-Union	SH2D3C	MINA	Q8N5H7	Q8IUF8	SH2D3C_MINA	Yes	No	Yes	Red	Solid
EGFRNetmtKRAS-Union	SH2D3C	NDRG1	Q8N5H7	Q92597	SH2D3C_NDRG1	Yes	No	Yes	Red	Solid
EGFRNetmtKRAS-Union	SH2D3C	NOC2L	Q8N5H7	Q9Y3T9	SH2D3C_NOC2L	Yes	No	Yes	Red	Solid
EGFRNetmtKRAS-Union	SH2D3C	PARS2	Q8N5H7	Q7L3T8	SH2D3C_PARS2	Yes	No	Yes	Red	Solid
EGFRNetmtKRAS-Union	SH2D3C	PDLIM5	Q8N5H7	Q96HC4	SH2D3C_PDLIM5	Yes	No	Yes	Red	Solid
EGFRNetmtKRAS-Union	SH2D3C	POLE	Q8N5H7	Q07864	SH2D3C_POLE	Yes	No	Yes	Red	Solid
EGFRNetmtKRAS-Union	SH2D3C	PTPRF	Q8N5H7	P10586	SH2D3C_PTPRF	Yes	No	Yes	Red	Solid
EGFRNetmtKRAS-Union	SH2D3C	RIF1	Q8N5H7	Q5UIP0	SH2D3C_RIF1	Yes	No	Yes	Red	Solid
EGFRNetmtKRAS-Union	SH2D3C	SSFA2	Q8N5H7	P28290	SH2D3C_SSFA2	Yes	No	Yes	Red	Solid
EGFRNetmtKRAS-Union	SH2D3C	STIM2	Q8N5H7	Q9P246	SH2D3C_STIM2	Yes	No	Yes	Red	Solid
EGFRNetmtKRAS-Union	SH2D3C	STK39	Q8N5H7	Q9UEW8	SH2D3C_STK39	Yes	No	Yes	Red	Solid
EGFRNetmtKRAS-Union	SH2D3C	TBCD	Q8N5H7	Q9BTW9	SH2D3C_TBCD	Yes	No	Yes	Red	Solid
EGFRNetmtKRAS-Union	SH2D3C	TMEM126A	Q8N5H7	Q9H061	SH2D3C_TMEM126A	Yes	No	Yes	Red	Solid
EGFRNetmtKRAS-Union	SH2D3C	TMEM14B	Q8N5H7	Q9NUH8	SH2D3C_TMEM14B	Yes	No	Yes	Red	Solid
EGFRNetmtKRAS-Union	SH2D3C	TRAF2	Q8N5H7	Q12933	SH2D3C_TRAF2	Yes	No	Yes	Red	Solid
EGFRNetmtKRAS-Union	SH2D3C	UHRF1	Q8N5H7	Q96T88	SH2D3C_UHRF1	Yes	No	Yes	Red	Solid
EGFRNetmtKRAS-Union	SH2D3C	WNT16	Q8N5H7	Q9UBV4	SH2D3C_WNT16	Yes	No	Yes	Red	Solid
EGFRNetmtKRAS-Union	SH2D3C	SH2D3C	Q8N5H7	Q8N5H7	SH2D3C_SH2D3C	Yes	Yes	Yes	Red	Dotted
EGFRNetmtKRAS-Union	SH2D3C	ABHD14B	Q8N5H7	Q96IU4	SH2D3C_ABHD14B	Yes	No	No	Grey	Solid
EGFRNetmtKRAS-Union	SH2D3C	ACAT1	Q8N5H7	P24752	SH2D3C_ACAT1	Yes	No	No	Grey	Solid
EGFRNetmtKRAS-Union	SH2D3C	ACOT7	Q8N5H7	O00154	SH2D3C_ACOT7	No	Yes	No	Grey	Solid
EGFRNetmtKRAS-Union	SH2D3C	ANXA2P2	Q8N5H7	A6NMY6	SH2D3C_ANXA2P2	No	Yes	No	Grey	Solid
EGFRNetmtKRAS-Union	SH2D3C	ARMC6	Q8N5H7	Q6NXE6	SH2D3C_ARMC6	Yes	No	No	Grey	Solid
EGFRNetmtKRAS-Union	SH2D3C	CDC20	Q8N5H7	Q12834	SH2D3C_CDC20	Yes	No	No	Grey	Solid
EGFRNetmtKRAS-Union	SH2D3C	COMT	Q8N5H7	P21964	SH2D3C_COMT	Yes	No	No	Grey	Solid
EGFRNetmtKRAS-Union	SH2D3C	CYB5R1	Q8N5H7	Q9UHQ9	SH2D3C_CYB5R1	No	Yes	No	Grey	Solid
EGFRNetmtKRAS-Union	SH2D3C	DDX11L8	Q8N5H7	A8MPP1	SH2D3C_DDX11L8	No	Yes	No	Grey	Solid
EGFRNetmtKRAS-Union	SH2D3C	DDX12P	Q8N5H7	Q92771	SH2D3C_DDX12P	No	Yes	No	Grey	Solid
EGFRNetmtKRAS-Union	SH2D3C	DDX42	Q8N5H7	Q86XP3	SH2D3C_DDX42	No	Yes	No	Grey	Solid
EGFRNetmtKRAS-Union	SH2D3C	DEK	Q8N5H7	P35659	SH2D3C_DEK	Yes	No	No	Grey	Solid
EGFRNetmtKRAS-Union	SH2D3C	DIS3	Q8N5H7	Q9Y2L1	SH2D3C_DIS3	Yes	No	No	Grey	Solid
EGFRNetmtKRAS-Union	SH2D3C	DPP7	Q8N5H7	Q9UHL4	SH2D3C_DPP7	No	Yes	No	Grey	Solid
EGFRNetmtKRAS-Union	SH2D3C	EIF2A	Q8N5H7	Q9BY44	SH2D3C_EIF2A	Yes	No	No	Grey	Solid
EGFRNetmtKRAS-Union	SH2D3C	ERGIC2	Q8N5H7	Q96RQ1	SH2D3C_ERGIC2	Yes	No	No	Grey	Solid
EGFRNetmtKRAS-Union	SH2D3C	EXOC4	Q8N5H7	Q96A65	SH2D3C_EXOC4	Yes	No	No	Grey	Solid
EGFRNetmtKRAS-Union	SH2D3C	EZR	Q8N5H7	P15311	SH2D3C_EZR	No	Yes	No	Grey	Solid
EGFRNetmtKRAS-Union	SH2D3C	GRPEL1	Q8N5H7	Q9HAV7	SH2D3C_GRPEL1	Yes	No	No	Grey	Solid
EGFRNetmtKRAS-Union	SH2D3C	GSN	Q8N5H7	P06396	SH2D3C_GSN	Yes	No	No	Grey	Solid
EGFRNetmtKRAS-Union	SH2D3C	GSTP1	Q8N5H7	P09211	SH2D3C_GSTP1	No	Yes	No	Grey	Solid
EGFRNetmtKRAS-Union	SH2D3C	GTF3C4	Q8N5H7	Q9UKN8	SH2D3C_GTF3C4	Yes	No	No	Grey	Solid
EGFRNetmtKRAS-Union	SH2D3C	HLA-C	Q8N5H7	P10321	SH2D3C_HLA-C	No	Yes	No	Grey	Solid
EGFRNetmtKRAS-Union	SH2D3C	HSPB1	Q8N5H7	P04792	SH2D3C_HSPB1	No	Yes	No	Grey	Solid
EGFRNetmtKRAS-Union	SH2D3C	IPO4	Q8N5H7	Q8TEX9	SH2D3C_IPO4	Yes	No	No	Grey	Solid
EGFRNetmtKRAS-Union	SH2D3C	KIAA1967	Q8N5H7	Q8N163	SH2D3C_KIAA1967	No	Yes	No	Grey	Solid
EGFRNetmtKRAS-Union	SH2D3C	KIAA2013	Q8N5H7	Q8IYS2	SH2D3C_KIAA2013	Yes	No	No	Grey	Solid
EGFRNetmtKRAS-Union	SH2D3C	LEMD2	Q8N5H7	Q8NC56	SH2D3C_LEMD2	No	Yes	No	Grey	Solid
EGFRNetmtKRAS-Union	SH2D3C	LPP	Q8N5H7	Q93052	SH2D3C_LPP	No	Yes	No	Grey	Solid
EGFRNetmtKRAS-Union	SH2D3C	LRRC16A	Q8N5H7	Q5VZK9	SH2D3C_LRRC16A	Yes	No	No	Grey	Solid
EGFRNetmtKRAS-Union	SH2D3C	MYO6	Q8N5H7	Q9UM54	SH2D3C_MYO6	No	Yes	No	Grey	Solid
EGFRNetmtKRAS-Union	SH2D3C	OSBPL8	Q8N5H7	Q9BZF1	SH2D3C_OSBPL8	Yes	No	No	Grey	Solid
EGFRNetmtKRAS-Union	SH2D3C	OTUB1	Q8N5H7	Q96FW1	SH2D3C_OTUB1	No	Yes	No	Grey	Solid
EGFRNetmtKRAS-Union	SH2D3C	PGM3	Q8N5H7	O95394	SH2D3C_PGM3	Yes	No	No	Grey	Solid
EGFRNetmtKRAS-Union	SH2D3C	POLR2A	Q8N5H7	P24928	SH2D3C_POLR2A	Yes	No	No	Grey	Solid
EGFRNetmtKRAS-Union	SH2D3C	PON2	Q8N5H7	Q15165	SH2D3C_PON2	Yes	No	No	Grey	Solid
EGFRNetmtKRAS-Union	SH2D3C	POP7	Q8N5H7	O75817	SH2D3C_POP7	Yes	No	No	Grey	Solid
EGFRNetmtKRAS-Union	SH2D3C	PPIA	Q8N5H7	P62937	SH2D3C_PPIA	No	Yes	No	Grey	Solid
EGFRNetmtKRAS-Union	SH2D3C	PRPS1	Q8N5H7	P60891	SH2D3C_PRPS1	No	Yes	No	Grey	Solid
EGFRNetmtKRAS-Union	SH2D3C	PRPS2	Q8N5H7	P11908	SH2D3C_PRPS2	No	Yes	No	Grey	Solid
EGFRNetmtKRAS-Union	SH2D3C	PRPSAP1	Q8N5H7	Q14558	SH2D3C_PRPSAP1	No	Yes	No	Grey	Solid
EGFRNetmtKRAS-Union	SH2D3C	PRPSAP2	Q8N5H7	O60256	SH2D3C_PRPSAP2	No	Yes	No	Grey	Solid
EGFRNetmtKRAS-Union	SH2D3C	PTCD2	Q8N5H7	Q8WV60	SH2D3C_PTCD2	Yes	No	No	Grey	Solid
EGFRNetmtKRAS-Union	SH2D3C	PYCR1	Q8N5H7	P32322	SH2D3C_PYCR1	Yes	No	No	Grey	Solid
EGFRNetmtKRAS-Union	SH2D3C	PYCR2	Q8N5H7	Q96C36	SH2D3C_PYCR2	No	Yes	No	Grey	Solid
EGFRNetmtKRAS-Union	SH2D3C	RIN1	Q8N5H7	Q13671	SH2D3C_RIN1	Yes	No	No	Grey	Solid
EGFRNetmtKRAS-Union	SH2D3C	SDF4	Q8N5H7	Q9BRK5	SH2D3C_SDF4	Yes	No	No	Grey	Solid
EGFRNetmtKRAS-Union	SH2D3C	SLC25A12	Q8N5H7	O75746	SH2D3C_SLC25A12	Yes	No	No	Grey	Solid
EGFRNetmtKRAS-Union	SH2D3C	SLC25A40	Q8N5H7	Q8TBP6	SH2D3C_SLC25A40	Yes	No	No	Grey	Solid
EGFRNetmtKRAS-Union	SH2D3C	SLC29A1	Q8N5H7	Q99808	SH2D3C_SLC29A1	Yes	No	No	Grey	Solid
EGFRNetmtKRAS-Union	SH2D3C	SLC43A3	Q8N5H7	Q8NBI5	SH2D3C_SLC43A3	Yes	No	No	Grey	Solid
EGFRNetmtKRAS-Union	SH2D3C	SLC4A7	Q8N5H7	Q9Y6M7	SH2D3C_SLC4A7	Yes	No	No	Grey	Solid
EGFRNetmtKRAS-Union	SH2D3C	SRBD1	Q8N5H7	Q8N5C6	SH2D3C_SRBD1	Yes	No	No	Grey	Solid
EGFRNetmtKRAS-Union	SH2D3C	SRSF2	Q8N5H7	Q01130	SH2D3C_SRSF2	Yes	No	No	Grey	Solid
EGFRNetmtKRAS-Union	SH2D3C	SUCLG1	Q8N5H7	P53597	SH2D3C_SUCLG1	Yes	No	No	Grey	Solid
EGFRNetmtKRAS-Union	SH2D3C	TBC1D9B	Q8N5H7	Q66K14	SH2D3C_TBC1D9B	Yes	No	No	Grey	Solid
EGFRNetmtKRAS-Union	SH2D3C	TIMMDC1	Q8N5H7	Q9NPL8	SH2D3C_TIMMDC1	Yes	No	No	Grey	Solid
EGFRNetmtKRAS-Union	SH2D3C	TLCD1	Q8N5H7	Q96CP7	SH2D3C_TLCD1	Yes	No	No	Grey	Solid
EGFRNetmtKRAS-Union	SH2D3C	TMEM14D	Q8N5H7	A8MWL7	SH2D3C_TMEM14D	Yes	No	No	Grey	Solid
EGFRNetmtKRAS-Union	SH2D3C	TRIM72	Q8N5H7	Q6ZMU5	SH2D3C_TRIM72	No	Yes	No	Grey	Solid
EGFRNetmtKRAS-Union	SH2D3C	TRIP6	Q8N5H7	Q15654	SH2D3C_TRIP6	Yes	No	No	Grey	Solid
EGFRNetmtKRAS-Union	SH2D3C	UBA1	Q8N5H7	P22314	SH2D3C_UBA1	No	Yes	No	Grey	Solid
EGFRNetmtKRAS-Union	SH2D3C	UBE4A	Q8N5H7	Q14139	SH2D3C_UBE4A	Yes	No	No	Grey	Solid
EGFRNetmtKRAS-Union	SH2D3C	USP34	Q8N5H7	Q70CQ2	SH2D3C_USP34	No	Yes	No	Grey	Solid
EGFRNetmtKRAS-Union	SH2D3C	WDR13	Q8N5H7	Q9H1Z4	SH2D3C_WDR13	Yes	Yes	No	Grey	Solid
EGFRNetmtKRAS-Union	SH2D3C	YWHAZ	Q8N5H7	P63104	SH2D3C_YWHAZ	No	Yes	No	Grey	Solid
EGFRNetmtKRAS-Union	BAD	ABCD3	Q92934	P28288	BAD_ABCD3	Yes	No	Yes	Red	Solid
EGFRNetmtKRAS-Union	BAD	AGK	Q92934	Q53H12	BAD_AGK	Yes	No	Yes	Red	Solid
EGFRNetmtKRAS-Union	BAD	AKAP8L	Q92934	Q9ULX6	BAD_AKAP8L	Yes	Yes	Yes	Red	Dotted
EGFRNetmtKRAS-Union	BAD	ATAD3A	Q92934	Q9NVI7	BAD_ATAD3A	Yes	Yes	Yes	Red	Dotted
EGFRNetmtKRAS-Union	BAD	CASC5	Q92934	Q8NG31	BAD_CASC5	Yes	No	Yes	Red	Solid
EGFRNetmtKRAS-Union	BAD	CYC1	Q92934	P08574	BAD_CYC1	Yes	Yes	Yes	Red	Dotted
EGFRNetmtKRAS-Union	BAD	DDX20	Q92934	Q9UHI6	BAD_DDX20	Yes	No	Yes	Red	Solid
EGFRNetmtKRAS-Union	BAD	EMD	Q92934	P50402	BAD_EMD	Yes	No	Yes	Red	Solid
EGFRNetmtKRAS-Union	BAD	ERLIN1	Q92934	O75477	BAD_ERLIN1	Yes	Yes	Yes	Red	Dotted
EGFRNetmtKRAS-Union	BAD	GEMIN4	Q92934	P57678	BAD_GEMIN4	Yes	No	Yes	Red	Solid
EGFRNetmtKRAS-Union	BAD	GLG1	Q92934	Q92896	BAD_GLG1	Yes	No	Yes	Red	Solid
EGFRNetmtKRAS-Union	BAD	HOOK2	Q92934	Q96ED9	BAD_HOOK2	Yes	Yes	Yes	Red	Dotted
EGFRNetmtKRAS-Union	BAD	HSPD1	Q92934	P10809	BAD_HSPD1	Yes	No	Yes	Red	Solid
EGFRNetmtKRAS-Union	BAD	IPO9	Q92934	Q96P70	BAD_IPO9	Yes	Yes	Yes	Red	Dotted
EGFRNetmtKRAS-Union	BAD	MCU	Q92934	Q8NE86	BAD_MCU	Yes	No	Yes	Red	Solid
EGFRNetmtKRAS-Union	BAD	OSBPL8	Q92934	Q9BZF1	BAD_OSBPL8	Yes	No	Yes	Red	Solid
EGFRNetmtKRAS-Union	BAD	PPP2CA	Q92934	P67775	BAD_PPP2CA	Yes	Yes	Yes	Red	Dotted
EGFRNetmtKRAS-Union	BAD	PPP2R1A	Q92934	P30153	BAD_PPP2R1A	Yes	Yes	Yes	Red	Dotted
EGFRNetmtKRAS-Union	BAD	PPP2R5C	Q92934	Q13362	BAD_PPP2R5C	Yes	Yes	Yes	Red	Dotted
EGFRNetmtKRAS-Union	BAD	PPP2R5E	Q92934	Q16537	BAD_PPP2R5E	Yes	Yes	Yes	Red	Dotted
EGFRNetmtKRAS-Union	BAD	PPP6C	Q92934	O00743	BAD_PPP6C	Yes	No	Yes	Red	Solid
EGFRNetmtKRAS-Union	BAD	PRKDC	Q92934	P78527	BAD_PRKDC	Yes	No	Yes	Red	Solid
EGFRNetmtKRAS-Union	BAD	SLC25A3	Q92934	Q00325	BAD_SLC25A3	Yes	No	Yes	Red	Solid
EGFRNetmtKRAS-Union	BAD	SMN1	Q92934	Q16637	BAD_SMN1	Yes	Yes	Yes	Red	Dotted
EGFRNetmtKRAS-Union	BAD	TIMM9	Q92934	Q9Y5J7	BAD_TIMM9	Yes	Yes	Yes	Red	Dotted
EGFRNetmtKRAS-Union	BAD	ATAD3B	Q92934	Q5T9A4	BAD_ATAD3B	Yes	Yes	No	Grey	Solid
EGFRNetmtKRAS-Union	BAD	ATP5J2	Q92934	P56134	BAD_ATP5J2	No	Yes	No	Grey	Solid
EGFRNetmtKRAS-Union	BAD	BAD	Q92934	Q92934	BAD_BAD	Yes	Yes	No	Grey	Solid
EGFRNetmtKRAS-Union	BAD	BCL2L1	Q92934	Q07817	BAD_BCL2L1	Yes	Yes	No	Grey	Solid
EGFRNetmtKRAS-Union	BAD	CAD	Q92934	P27708	BAD_CAD	Yes	Yes	No	Grey	Solid
EGFRNetmtKRAS-Union	BAD	HDAC2	Q92934	Q92769	BAD_HDAC2	No	Yes	No	Grey	Solid
EGFRNetmtKRAS-Union	BAD	HSPA1A	Q92934	P08107	BAD_HSPA1A	No	Yes	No	Grey	Solid
EGFRNetmtKRAS-Union	BAD	HSPA6	Q92934	P17066	BAD_HSPA6	Yes	Yes	No	Grey	Solid
EGFRNetmtKRAS-Union	BAD	HSPA8	Q92934	P11142	BAD_HSPA8	Yes	Yes	No	Grey	Solid
EGFRNetmtKRAS-Union	BAD	HSPB1	Q92934	P04792	BAD_HSPB1	No	Yes	No	Grey	Solid
EGFRNetmtKRAS-Union	BAD	IPO7	Q92934	O95373	BAD_IPO7	Yes	No	No	Grey	Solid
EGFRNetmtKRAS-Union	BAD	KPNB1	Q92934	Q14974	BAD_KPNB1	Yes	No	No	Grey	Solid
EGFRNetmtKRAS-Union	BAD	MTA2	Q92934	O94776	BAD_MTA2	No	Yes	No	Grey	Solid
EGFRNetmtKRAS-Union	BAD	PPP2R1B	Q92934	P30154	BAD_PPP2R1B	Yes	No	No	Grey	Solid
EGFRNetmtKRAS-Union	BAD	PRKAA1	Q92934	Q13131	BAD_PRKAA1	Yes	Yes	No	Grey	Solid
EGFRNetmtKRAS-Union	BAD	PRKACA	Q92934	P17612	BAD_PRKACA	No	Yes	No	Grey	Solid
EGFRNetmtKRAS-Union	BAD	PRKACB	Q92934	P22694	BAD_PRKACB	Yes	Yes	No	Grey	Solid
EGFRNetmtKRAS-Union	BAD	PRKAR1A	Q92934	P10644	BAD_PRKAR1A	No	Yes	No	Grey	Solid
EGFRNetmtKRAS-Union	BAD	PTRF	Q92934	Q6NZI2	BAD_PTRF	No	Yes	No	Grey	Solid
EGFRNetmtKRAS-Union	BAD	RBBP4	Q92934	Q09028	BAD_RBBP4	No	Yes	No	Grey	Solid
EGFRNetmtKRAS-Union	BAD	RNF219	Q92934	Q5W0B1	BAD_RNF219	No	Yes	No	Grey	Solid
EGFRNetmtKRAS-Union	BAD	SFN	Q92934	P31947	BAD_SFN	Yes	Yes	No	Grey	Solid
EGFRNetmtKRAS-Union	BAD	SGPL1	Q92934	O95470	BAD_SGPL1	No	Yes	No	Grey	Solid
EGFRNetmtKRAS-Union	BAD	SLC25A10	Q92934	Q9UBX3	BAD_SLC25A10	No	Yes	No	Grey	Solid
EGFRNetmtKRAS-Union	BAD	SLC25A11	Q92934	Q02978	BAD_SLC25A11	No	Yes	No	Grey	Solid
EGFRNetmtKRAS-Union	BAD	SNCA	Q92934	P37840	BAD_SNCA	Yes	Yes	No	Grey	Solid
EGFRNetmtKRAS-Union	BAD	YWHAB	Q92934	P31946	BAD_YWHAB	Yes	Yes	No	Grey	Solid
EGFRNetmtKRAS-Union	BAD	YWHAE	Q92934	P62258	BAD_YWHAE	Yes	Yes	No	Grey	Solid
EGFRNetmtKRAS-Union	BAD	YWHAG	Q92934	P61981	BAD_YWHAG	Yes	Yes	No	Grey	Solid
EGFRNetmtKRAS-Union	BAD	YWHAH	Q92934	Q04917	BAD_YWHAH	Yes	Yes	No	Grey	Solid
EGFRNetmtKRAS-Union	BAD	YWHAQ	Q92934	P27348	BAD_YWHAQ	Yes	Yes	No	Grey	Solid
EGFRNetmtKRAS-Union	BAD	YWHAZ	Q92934	P63104	BAD_YWHAZ	Yes	Yes	No	Grey	Solid
EGFRNetmtKRAS-Union	PTK6	CCT2	Q13882	P78371	PTK6_CCT2	Yes	Yes	Yes	Blue	Dotted
EGFRNetmtKRAS-Union	PTK6	CCT3	Q13882	P49368	PTK6_CCT3	Yes	Yes	Yes	Blue	Dotted
EGFRNetmtKRAS-Union	PTK6	CCT4	Q13882	P50991	PTK6_CCT4	Yes	Yes	Yes	Blue	Dotted
EGFRNetmtKRAS-Union	PTK6	CCT5	Q13882	P48643	PTK6_CCT5	Yes	Yes	Yes	Blue	Dotted
EGFRNetmtKRAS-Union	PTK6	CCT6A	Q13882	P40227	PTK6_CCT6A	Yes	Yes	Yes	Blue	Dotted
EGFRNetmtKRAS-Union	PTK6	CCT7	Q13882	Q99832	PTK6_CCT7	Yes	Yes	Yes	Blue	Dotted
EGFRNetmtKRAS-Union	PTK6	CCT8	Q13882	P50990	PTK6_CCT8	Yes	Yes	Yes	Blue	Dotted
EGFRNetmtKRAS-Union	PTK6	DNAJA1	Q13882	P31689	PTK6_DNAJA1	No	Yes	Yes	Blue	Solid
EGFRNetmtKRAS-Union	PTK6	DNAJA2	Q13882	O60884	PTK6_DNAJA2	No	Yes	Yes	Blue	Solid
EGFRNetmtKRAS-Union	PTK6	HNRNPC	Q13882	P07910	PTK6_HNRNPC	No	Yes	Yes	Blue	Solid
EGFRNetmtKRAS-Union	PTK6	HNRNPR	Q13882	O43390	PTK6_HNRNPR	No	Yes	Yes	Blue	Solid
EGFRNetmtKRAS-Union	PTK6	HSP90AA1	Q13882	P07900	PTK6_HSP90AA1	Yes	Yes	Yes	Blue	Dotted
EGFRNetmtKRAS-Union	PTK6	HSPA8	Q13882	P11142	PTK6_HSPA8	Yes	Yes	Yes	Blue	Dotted
EGFRNetmtKRAS-Union	PTK6	HSPA9	Q13882	P38646	PTK6_HSPA9	No	Yes	Yes	Blue	Solid
EGFRNetmtKRAS-Union	PTK6	HSPB1	Q13882	P04792	PTK6_HSPB1	Yes	Yes	Yes	Blue	Dotted
EGFRNetmtKRAS-Union	PTK6	HSPD1	Q13882	P10809	PTK6_HSPD1	Yes	Yes	Yes	Blue	Dotted
EGFRNetmtKRAS-Union	PTK6	PTK6	Q13882	Q13882	PTK6_PTK6	Yes	Yes	Yes	Blue	Dotted
EGFRNetmtKRAS-Union	PTK6	SGPL1	Q13882	O95470	PTK6_SGPL1	No	Yes	Yes	Blue	Solid
EGFRNetmtKRAS-Union	PTK6	SLC25A1	Q13882	P53007	PTK6_SLC25A1	No	Yes	Yes	Blue	Solid
EGFRNetmtKRAS-Union	PTK6	SNRNP200	Q13882	O75643	PTK6_SNRNP200	No	Yes	Yes	Blue	Solid
EGFRNetmtKRAS-Union	PTK6	TCP1	Q13882	P17987	PTK6_TCP1	Yes	Yes	Yes	Blue	Dotted
EGFRNetmtKRAS-Union	PTK6	TECR	Q13882	Q9NZ01	PTK6_TECR	No	Yes	Yes	Blue	Solid
EGFRNetmtKRAS-Union	PTK6	UQCRQ	Q13882	O14949	PTK6_UQCRQ	No	Yes	Yes	Blue	Solid
EGFRNetmtKRAS-Union	PTK6	HSP90AB1	Q13882	P08238	PTK6_HSP90AB1	Yes	Yes	Yes	Blue	Dotted
EGFRNetmtKRAS-Union	PTK6	HSP90AB3P	Q13882	Q58FF7	PTK6_HSP90AB3P	Yes	Yes	Yes	Blue	Dotted
EGFRNetmtKRAS-Union	PTK6	HSPA1A	Q13882	P08107	PTK6_HSPA1A	Yes	Yes	Yes	Blue	Dotted
EGFRNetmtKRAS-Union	PTK6	MAT2A	Q13882	P31153	PTK6_MAT2A	Yes	No	Yes	Red	Solid
EGFRNetmtKRAS-Union	PTK6	ATAD3A	Q13882	Q9NVI7	PTK6_ATAD3A	No	Yes	No	Grey	Solid
EGFRNetmtKRAS-Union	PTK6	CDC37	Q13882	Q16543	PTK6_CDC37	Yes	Yes	No	Grey	Solid
EGFRNetmtKRAS-Union	PTK6	DDX17	Q13882	Q92841	PTK6_DDX17	No	Yes	No	Grey	Solid
EGFRNetmtKRAS-Union	PTK6	DDX5	Q13882	P17844	PTK6_DDX5	Yes	No	No	Grey	Solid
EGFRNetmtKRAS-Union	PTK6	EEF1B2	Q13882	P24534	PTK6_EEF1B2	Yes	No	No	Grey	Solid
EGFRNetmtKRAS-Union	PTK6	HNRNPCL1	Q13882	O60812	PTK6_HNRNPCL1	No	Yes	No	Grey	Solid
EGFRNetmtKRAS-Union	PTK6	HNRNPM	Q13882	P52272	PTK6_HNRNPM	No	Yes	No	Grey	Solid
EGFRNetmtKRAS-Union	PTK6	HSPA5	Q13882	P11021	PTK6_HSPA5	Yes	Yes	No	Grey	Solid
EGFRNetmtKRAS-Union	PTK6	HSPA6	Q13882	P17066	PTK6_HSPA6	Yes	Yes	No	Grey	Solid
EGFRNetmtKRAS-Union	PTK6	KHDRBS1	Q13882	Q07666	PTK6_KHDRBS1	Yes	No	No	Grey	Solid
EGFRNetmtKRAS-Union	PTK6	PRKAR1A	Q13882	P10644	PTK6_PRKAR1A	Yes	Yes	No	Grey	Solid
EGFRNetmtKRAS-Union	PTK6	TUBA1B	Q13882	P68363	PTK6_TUBA1B	No	Yes	No	Grey	Solid
EGFRNetmtKRAS-Union	PTK6	TUBA4A	Q13882	P68366	PTK6_TUBA4A	No	Yes	No	Grey	Solid
EGFRNetmtKRAS-Union	PTK6	TUBB	Q13882	P07437	PTK6_TUBB	Yes	Yes	No	Grey	Solid
EGFRNetmtKRAS-Union	PTK6	TUBB4B	Q13882	P68371	PTK6_TUBB4B	No	Yes	No	Grey	Solid
EGFRNetmtKRAS-Union	PTK6	YTHDF2	Q13882	Q9Y5A9	PTK6_YTHDF2	No	Yes	No	Grey	Solid
EGFRNetmtKRAS-Union	PTK6	YTHDF3	Q13882	Q7Z739	PTK6_YTHDF3	No	Yes	No	Grey	Solid
EGFRNetmtKRAS-Union	MAPK3	CDC37	P27361	Q16543	MAPK3_CDC37	Yes	Yes	No	Grey	Solid
EGFRNetmtKRAS-Union	MAPK3	DHPS	P27361	P49366	MAPK3_DHPS	Yes	Yes	No	Grey	Solid
EGFRNetmtKRAS-Union	MAPK3	FAM83D	P27361	Q9H4H8	MAPK3_FAM83D	Yes	Yes	No	Grey	Solid
EGFRNetmtKRAS-Union	MAPK3	FKBP5	P27361	Q13451	MAPK3_FKBP5	Yes	No	No	Grey	Solid
EGFRNetmtKRAS-Union	MAPK3	HSP90AA1	P27361	P07900	MAPK3_HSP90AA1	Yes	Yes	No	Grey	Solid
EGFRNetmtKRAS-Union	MAPK3	HSP90AB1	P27361	P08238	MAPK3_HSP90AB1	Yes	Yes	No	Grey	Solid
EGFRNetmtKRAS-Union	MAPK3	HSP90AB2P	P27361	Q58FF8	MAPK3_HSP90AB2P	Yes	Yes	No	Grey	Solid
EGFRNetmtKRAS-Union	MAPK3	HSPA1A	P27361	P08107	MAPK3_HSPA1A	Yes	Yes	No	Grey	Solid
EGFRNetmtKRAS-Union	MAPK3	HSPA5	P27361	P11021	MAPK3_HSPA5	Yes	Yes	No	Grey	Solid
EGFRNetmtKRAS-Union	MAPK3	HSPA6	P27361	P17066	MAPK3_HSPA6	Yes	Yes	No	Grey	Solid
EGFRNetmtKRAS-Union	MAPK3	HSPA7	P27361	P48741	MAPK3_HSPA7	Yes	Yes	No	Grey	Solid
EGFRNetmtKRAS-Union	MAPK3	HSPA8	P27361	P11142	MAPK3_HSPA8	Yes	Yes	No	Grey	Solid
EGFRNetmtKRAS-Union	MAPK3	ILK	P27361	Q13418	MAPK3_ILK	Yes	Yes	No	Grey	Solid
EGFRNetmtKRAS-Union	MAPK3	LRPPRC	P27361	P42704	MAPK3_LRPPRC	No	Yes	No	Grey	Solid
EGFRNetmtKRAS-Union	MAPK3	MAPK1	P27361	P28482	MAPK3_MAPK1	Yes	Yes	No	Grey	Solid
EGFRNetmtKRAS-Union	MAPK3	MAPK3	P27361	P27361	MAPK3_MAPK3	Yes	Yes	No	Grey	Solid
EGFRNetmtKRAS-Union	MAPK3	RPS6KA1	P27361	Q15418	MAPK3_RPS6KA1	No	Yes	No	Grey	Solid
EGFRNetmtKRAS-Union	MAPK3	RPS6KA3	P27361	P51812	MAPK3_RPS6KA3	Yes	Yes	No	Grey	Solid

## Sheet: Fig3A
Bait	# of rewired prey proteins (that were assessed for differential protein expression between the two cell lines)	Rewired prey proteins that were significantly more abundant in the mtKRASHi cells	Rewired prey proteins that were significantly more abundant in the mtKRASLo cells
SH2D3C	48	14	9
PRKD1	34	7	8
RAC1	33	3	4
PRKCI	29	1	1
LCK	26	1	1
MAP2K1	25	5	5
MYLK2	23	1	2
SH3GL3	22	7	3
PTPRR	21	1	0
PRKCZ	21	3	2
PDPK1	21	4	3
PTK6	19	0	3
BMX	18	0	1
DOK2	18	3	3
GRB2	18	3	4
FGFR1	17	1	1
FYN	17	3	2
PEBP1	17	4	9
BAD	16	2	4
CAV2	16	5	4
SH3BGRL	15	2	5
PRKAR1A	15	5	3
SNCA	14	2	1
ELK1	14	3	2
CAV1	13	2	4
DUSP4	13	4	2
GRB10	12	2	1
RASA1	12	2	4
ELK4	12	5	2
RAB5A	11	4	5
PRKCG	9	0	2
PRKCE	9	1	3
PRKCB	9	6	7
NCK1	8	0	0
MTA2	8	0	0
DUSP6	8	1	0
PTPN12	8	1	1
SRC	8	5	0
YES1	7	0	0
CDC42	7	0	1
RHOA	7	1	7
ABI1	7	1	2
SH3KBP1	7	3	4
CAMK2A	6	0	1
PAK1	6	6	5
MAP2K2	5	0	0
HCK	5	1	1
SOCS1	5	1	2
CSK	5	2	0
AXL	4	0	0
VAV1	4	0	1
NME1	4	1	0
PTPN6	3	0	0
EGFR	3	0	0
MAPK1	3	0	1
CASP9	3	1	1
PRKCA	3	2	1
RIPK1	2	0	0
GAB1	2	0	0
AKT1	2	0	0
BLK	2	0	0
GAB2	2	0	0
DUSP1	2	0	2
MAP3K14	2	0	3
MAPK7	2	0	3
CRK	2	0	2
NME1-NME2	1	0	0
MAP2K5	1	0	0
MAPK14	1	0	0
MAP4K1	1	0	0
ARAF	1	0	0
SHOC2	1	0	2
RPS6KA3	1	1	2
YWHAE	1	2	0
MAP2K3	1	5	1
FGR	0	0	0
KLF11	0	0	0
LYN	0	0	0
MAP3K7	0	0	0
MAPK3	0	0	0
RALB	0	0	0
RIN1	0	0	0
RPS6KA1	0	0	0
RPS6KA2	0	0	0
TNK2	0	0	0
MAPK8	0	0	0
HDAC1	0	0	1
BRAF	0	0	2
GRB7	0	1	0
PXN	0	1	1
RAF1	0	1	1
RALBP1	0	2	2
SHC1	0	4	1

## Sheet: Fig3B
Bait	The number of rewired prey proteins (that were assessed for differential phosphorylation between the two cell lines)	Rewired prey proteins that were significantly more phosphorylated in the mtKRASHi cells	Rewired prey proteins that were significantly more phosphorylated in the mtKRASLo cells
SH2D3C	29	5	3
LCK	19	0	3
MYLK2	19	5	1
PDPK1	18	5	0
MAP2K1	18	2	1
RAC1	18	0	0
PTK6	16	0	2
SH3GL3	16	2	2
PRKD1	16	3	6
PRKCI	15	2	0
BMX	14	0	1
FYN	14	2	0
GRB2	14	3	2
PEBP1	13	1	1
PTPRR	12	0	1
CAV1	11	2	1
FGFR1	11	0	1
DOK2	11	3	2
SNCA	10	1	0
PRKCZ	10	2	0
GRB10	9	1	1
SH3BGRL	9	2	0
BAD	9	4	0
ELK4	9	3	1
PRKAR1A	9	6	1
PRKCB	9	3	1
RAB5A	8	4	1
CAV2	8	2	1
SRC	7	2	0
PRKCE	7	3	1
PAK1	7	1	1
RASA1	7	2	1
ELK1	7	2	0
RHOA	6	0	0
MTA2	6	0	2
PRKCG	6	0	1
MAP2K2	5	0	0
RALBP1	5	0	1
PTPN12	5	0	1
DUSP4	5	5	0
NME1	4	0	0
AXL	4	0	0
CAMK2A	4	2	2
YES1	4	0	2
CDC42	4	0	1
NCK1	4	0	0
CSK	4	4	0
AKT1	3	0	0
MAPK7	3	0	1
CASP9	3	1	1
YWHAE	3	1	0
PRKCA	3	1	1
SOCS1	3	1	0
MAP2K3	3	1	1
DUSP6	3	2	0
ABI1	3	1	1
RIPK1	2	0	0
ARAF	2	0	0
SHOC2	2	0	1
GAB2	2	0	0
EGFR	2	0	1
HCK	2	0	1
SHC1	2	2	1
GRB7	1	0	0
MAPK14	1	0	0
BRAF	1	0	0
MAP4K1	1	0	0
PXN	1	0	0
GAB1	1	0	0
PTPN6	1	0	0
RPS6KA3	1	0	1
MAPK1	1	0	0
MAP3K14	1	0	0
VAV1	1	0	1
CRK	1	0	2
SH3KBP1	1	2	1
FGR	0	0	0
KLF11	0	0	0
LYN	0	0	0
MAP3K7	0	0	0
MAPK3	0	0	0
RALB	0	0	0
RIN1	0	0	0
RPS6KA1	0	0	0
RPS6KA2	0	0	0
TNK2	0	0	0
MAPK8	0	0	0
NME1-NME2	0	0	0
MAP2K5	0	0	0
HDAC1	0	0	1
BLK	0	1	0
DUSP1	0	0	2
RAF1	0	0	0

## Sheet: Fig3C
Pathway Name	"-LOG10(Pvalue)"
Spliceosome	14.047
mRNA Splicing	12.4451
Mitochondrial translation	12.5859
Cooperation of Prefoldin and TriC/CCT in actin and tubulin folding	11.4453
Organelle biogenesis and maintenance	10.9051
PDGFR-beta signaling	10.5095
Signaling by VEGF	9.81169
ErbB1 downstream signaling	9.68489
Adherens junction	9.43539
Tight junction	8.73198

## Sheet: Fig4A
Network	Bait	Prey	Bait_Uniprot	Prey_Uniprot	Interaction	Is interaction in EGFRNetmtKRAS-Hi (as compared to empty vector control)?	Is interaction in EGFRNetmtKRAS-Lo (as compared to empty vector control)?	Prey abundance in IP significantly different in EGFRNetmtKRAS-Hi vs EGFRNetmtKRAS-Lo comparison?	Edge colour in Figs. 2 & S2	Edge type in Figs. 2 & S2
EGFRNetmtKRAS-Union	BAD	ABCD3	Q92934	P28288	BAD_ABCD3	Yes	No	Yes	Red	Solid
EGFRNetmtKRAS-Union	BAD	AGK	Q92934	Q53H12	BAD_AGK	Yes	No	Yes	Red	Solid
EGFRNetmtKRAS-Union	BAD	AKAP8L	Q92934	Q9ULX6	BAD_AKAP8L	Yes	Yes	Yes	Red	Dotted
EGFRNetmtKRAS-Union	BAD	ATAD3A	Q92934	Q9NVI7	BAD_ATAD3A	Yes	Yes	Yes	Red	Dotted
EGFRNetmtKRAS-Union	BAD	CASC5	Q92934	Q8NG31	BAD_CASC5	Yes	No	Yes	Red	Solid
EGFRNetmtKRAS-Union	BAD	CYC1	Q92934	P08574	BAD_CYC1	Yes	Yes	Yes	Red	Dotted
EGFRNetmtKRAS-Union	BAD	DDX20	Q92934	Q9UHI6	BAD_DDX20	Yes	No	Yes	Red	Solid
EGFRNetmtKRAS-Union	BAD	EMD	Q92934	P50402	BAD_EMD	Yes	No	Yes	Red	Solid
EGFRNetmtKRAS-Union	BAD	ERLIN1	Q92934	O75477	BAD_ERLIN1	Yes	Yes	Yes	Red	Dotted
EGFRNetmtKRAS-Union	BAD	GEMIN4	Q92934	P57678	BAD_GEMIN4	Yes	No	Yes	Red	Solid
EGFRNetmtKRAS-Union	BAD	GLG1	Q92934	Q92896	BAD_GLG1	Yes	No	Yes	Red	Solid
EGFRNetmtKRAS-Union	BAD	HOOK2	Q92934	Q96ED9	BAD_HOOK2	Yes	Yes	Yes	Red	Dotted
EGFRNetmtKRAS-Union	BAD	HSPD1	Q92934	P10809	BAD_HSPD1	Yes	No	Yes	Red	Solid
EGFRNetmtKRAS-Union	BAD	IPO9	Q92934	Q96P70	BAD_IPO9	Yes	Yes	Yes	Red	Dotted
EGFRNetmtKRAS-Union	BAD	MCU	Q92934	Q8NE86	BAD_MCU	Yes	No	Yes	Red	Solid
EGFRNetmtKRAS-Union	BAD	OSBPL8	Q92934	Q9BZF1	BAD_OSBPL8	Yes	No	Yes	Red	Solid
EGFRNetmtKRAS-Union	BAD	PPP2CA	Q92934	P67775	BAD_PPP2CA	Yes	Yes	Yes	Red	Dotted
EGFRNetmtKRAS-Union	BAD	PPP2R1A	Q92934	P30153	BAD_PPP2R1A	Yes	Yes	Yes	Red	Dotted
EGFRNetmtKRAS-Union	BAD	PPP2R5C	Q92934	Q13362	BAD_PPP2R5C	Yes	Yes	Yes	Red	Dotted
EGFRNetmtKRAS-Union	BAD	PPP2R5E	Q92934	Q16537	BAD_PPP2R5E	Yes	Yes	Yes	Red	Dotted
EGFRNetmtKRAS-Union	BAD	PPP6C	Q92934	O00743	BAD_PPP6C	Yes	No	Yes	Red	Solid
EGFRNetmtKRAS-Union	BAD	PRKDC	Q92934	P78527	BAD_PRKDC	Yes	No	Yes	Red	Solid
EGFRNetmtKRAS-Union	BAD	SLC25A3	Q92934	Q00325	BAD_SLC25A3	Yes	No	Yes	Red	Solid
EGFRNetmtKRAS-Union	BAD	SMN1	Q92934	Q16637	BAD_SMN1	Yes	Yes	Yes	Red	Dotted
EGFRNetmtKRAS-Union	BAD	TIMM9	Q92934	Q9Y5J7	BAD_TIMM9	Yes	Yes	Yes	Red	Dotted
EGFRNetmtKRAS-Union	BAD	ATAD3B	Q92934	Q5T9A4	BAD_ATAD3B	Yes	Yes	No	White	Solid
EGFRNetmtKRAS-Union	BAD	ATP5J2	Q92934	P56134	BAD_ATP5J2	No	Yes	No	White	Solid
EGFRNetmtKRAS-Union	BAD	BAD	Q92934	Q92934	BAD_BAD	Yes	Yes	No	White	Solid
EGFRNetmtKRAS-Union	BAD	BCL2L1	Q92934	Q07817	BAD_BCL2L1	Yes	Yes	No	White	Solid
EGFRNetmtKRAS-Union	BAD	CAD	Q92934	P27708	BAD_CAD	Yes	Yes	No	White	Solid
EGFRNetmtKRAS-Union	BAD	HDAC2	Q92934	Q92769	BAD_HDAC2	No	Yes	No	White	Solid
EGFRNetmtKRAS-Union	BAD	HSPA1A	Q92934	P08107	BAD_HSPA1A	No	Yes	No	White	Solid
EGFRNetmtKRAS-Union	BAD	HSPA6	Q92934	P17066	BAD_HSPA6	Yes	Yes	No	White	Solid
EGFRNetmtKRAS-Union	BAD	HSPA8	Q92934	P11142	BAD_HSPA8	Yes	Yes	No	White	Solid
EGFRNetmtKRAS-Union	BAD	HSPB1	Q92934	P04792	BAD_HSPB1	No	Yes	No	White	Solid
EGFRNetmtKRAS-Union	BAD	IPO7	Q92934	O95373	BAD_IPO7	Yes	No	No	White	Solid
EGFRNetmtKRAS-Union	BAD	KPNB1	Q92934	Q14974	BAD_KPNB1	Yes	No	No	White	Solid
EGFRNetmtKRAS-Union	BAD	MTA2	Q92934	O94776	BAD_MTA2	No	Yes	No	White	Solid
EGFRNetmtKRAS-Union	BAD	PPP2R1B	Q92934	P30154	BAD_PPP2R1B	Yes	No	No	White	Solid
EGFRNetmtKRAS-Union	BAD	PRKAA1	Q92934	Q13131	BAD_PRKAA1	Yes	Yes	No	White	Solid
EGFRNetmtKRAS-Union	BAD	PRKACA	Q92934	P17612	BAD_PRKACA	No	Yes	No	White	Solid
EGFRNetmtKRAS-Union	BAD	PRKACB	Q92934	P22694	BAD_PRKACB	Yes	Yes	No	White	Solid
EGFRNetmtKRAS-Union	BAD	PRKAR1A	Q92934	P10644	BAD_PRKAR1A	No	Yes	No	White	Solid
EGFRNetmtKRAS-Union	BAD	PTRF	Q92934	Q6NZI2	BAD_PTRF	No	Yes	No	White	Solid
EGFRNetmtKRAS-Union	BAD	RBBP4	Q92934	Q09028	BAD_RBBP4	No	Yes	No	White	Solid
EGFRNetmtKRAS-Union	BAD	RNF219	Q92934	Q5W0B1	BAD_RNF219	No	Yes	No	White	Solid
EGFRNetmtKRAS-Union	BAD	SFN	Q92934	P31947	BAD_SFN	Yes	Yes	No	White	Solid
EGFRNetmtKRAS-Union	BAD	SGPL1	Q92934	O95470	BAD_SGPL1	No	Yes	No	White	Solid
EGFRNetmtKRAS-Union	BAD	SLC25A10	Q92934	Q9UBX3	BAD_SLC25A10	No	Yes	No	White	Solid
EGFRNetmtKRAS-Union	BAD	SLC25A11	Q92934	Q02978	BAD_SLC25A11	No	Yes	No	White	Solid
EGFRNetmtKRAS-Union	BAD	SNCA	Q92934	P37840	BAD_SNCA	Yes	Yes	No	White	Solid
EGFRNetmtKRAS-Union	BAD	YWHAB	Q92934	P31946	BAD_YWHAB	Yes	Yes	No	White	Solid
EGFRNetmtKRAS-Union	BAD	YWHAE	Q92934	P62258	BAD_YWHAE	Yes	Yes	No	White	Solid
EGFRNetmtKRAS-Union	BAD	YWHAG	Q92934	P61981	BAD_YWHAG	Yes	Yes	No	White	Solid
EGFRNetmtKRAS-Union	BAD	YWHAH	Q92934	Q04917	BAD_YWHAH	Yes	Yes	No	White	Solid
EGFRNetmtKRAS-Union	BAD	YWHAQ	Q92934	P27348	BAD_YWHAQ	Yes	Yes	No	White	Solid
EGFRNetmtKRAS-Union	BAD	YWHAZ	Q92934	P63104	BAD_YWHAZ	Yes	Yes	No	White	Solid

## Sheet: Fig4B
	EXP. 1			EXP.2			EXP. 3
HCT116	%	fold	HCT116	%	fold	HCT116	%	fold		% ave	STDEV
Ctrl.	0.0732	1	Ctrl.	0.088	1	Ctrl.	0.0989	1		0.0867	0.0128992
BADkd	0.048	0.655738	BADkd	0.07135	0.811364	BADkd	0.0677	0.683838		0.06235	0.0125608
HKE3			HKE3			HKE3
Ctrl.	0.05165	1	Ctrl.	0.06315	1	Ctrl.	0.0791	1		0.0646333	0.013785
BADkd	0.05635	1.09091	BADkd	0.0535	0.846519	BADkd	0.05625	0.711757		0.0553667	0.00161735
Ctrl., untargeted siRNA; BADkd, BAD specific siRNA
T-test
HCT			p-value
8.67	8.8	9.89	0.0235463
4.8	7.14	6.77
HKE
5.17	6.32	7.91	0.180407
5.63	5.35	5.64

## Sheet: Fig4D
Apoptosis assay																	Calculation of single fold for H89 values (overaly in graph)= value H89/Average control values corresponding experiment
Experiments	EXP1					EXP2												EXP1					EXP2
Replicates	Rep 1	Rep 2	Rep 3	Rep4	AVE	Rep1	Rep2	Rep3	AVE								HCT116	Rep 1	Rep 2	Rep 3	Rep4	AVE	Rep1	Rep2	Rep3	AVE	TOTAL AVE	STDV
Percent sub-G1 cells																	Control	10.01	9.23	5.85	11.25	9.09	4.73	5.5		5.12	1	0
Untreated	0.1001	0.0923	0.0585	0.1125	0.09085	0.0473	0.055		0.05115								H89 20 um	17.42	10.28	11.34	18.3		10.43	9.6	6.46
H89 (20μM)	0.1742	0.1028	0.1134	0.183	0.14335	0.1003	0.096	0.0646	0.0869667								Individual Fold	1.91639	1.13091	1.24752	2.0132	1.57701	2.03711	1.875	1.26172		1.64027	0.405153
																	HKE3
Untreated	0.0502	0.0512	0.0397	0.05	0.047775	0.0195	0.0633	0.0645	0.0491								Control	5.02	5.12	3.97	5	4.78	1.95	6.33	6.45	4.91	1	0
H89 (20μM)	0.1137	0.1011	0.1646	0.1205	0.124975	0.168	0.1907	0.1509	0.169867								H89 20 um	11.37	10.11	16.46	12.05		16.8	19.07	15.09
																	Individual Fold	2.37866	2.11506	3.44351	2.52092	2.61454	3.42159	3.88391	3.07332		2.97671	0.652688
AVERAGE experiments
	EXP. 1	% subG1
HCT116	fold	AVE
Untreated	1	9.09
H89 (20μM)	1.5775	14.335
HKE3
Untreated	1	4.7775
H89 (20μM)	2.61506	12.4975

## Sheet: Fig5A
Data are in file "Fig. 5A_Mathematica file"

[truncated: 13 more sheets: Fig5B, Fig5C, Fig5D, Fig5E, Fig5F, Fig5G, Fig5H, Fig5I, Fig5J, Fig6A, Fig6B, Fig6C, Fig6D]
